# Supplementary material for: Superconductivity from a melted insulator in Josephson junction arrays
Source: Nat Phys. 2023 Aug 10;19(11):1630–5. doi: 10.1038/s41567-023-02161-w (PMC10635826; doi:10.1038/s41567-023-02161-w)
Supplement: Supplementary file 2 — Contains all data in the paper, including supplement, serialized into text files, and Python scripts that recreate all figures from the text files. [file 41567_2023_2161_MOESM2_ESM.zip]

Archive with 202 entries (169 files):
- data_and_plotters_all/
- data_and_plotters_all/phase_figures/
- data_and_plotters_all/.DS_Store
- __MACOSX/data_and_plotters_all/._.DS_Store
- data_and_plotters_all/README.md
- data_and_plotters_all/setup.py
- data_and_plotters_all/phase_figures/supfigs/
- data_and_plotters_all/phase_figures/.DS_Store
- __MACOSX/data_and_plotters_all/phase_figures/._.DS_Store
- data_and_plotters_all/phase_figures/fig1/
- data_and_plotters_all/phase_figures/.gitkeep
- data_and_plotters_all/phase_figures/__init__.py
- data_and_plotters_all/phase_figures/fig2/
- data_and_plotters_all/phase_figures/fig3/
- data_and_plotters_all/phase_figures/fig4/
- data_and_plotters_all/phase_figures/supfigs/sfig_heatmap/
- data_and_plotters_all/phase_figures/supfigs/sfig_plaw_fits/
- data_and_plotters_all/phase_figures/supfigs/.DS_Store
- __MACOSX/data_and_plotters_all/phase_figures/supfigs/._.DS_Store
- data_and_plotters_all/phase_figures/supfigs/sfig_collapse/
- data_and_plotters_all/phase_figures/supfigs/sfig_cbt/
- data_and_plotters_all/phase_figures/supfigs/sfig11/
- data_and_plotters_all/phase_figures/supfigs/sfig_bc_bins/
- data_and_plotters_all/phase_figures/supfigs/sfig10/
- data_and_plotters_all/phase_figures/supfigs/__init__.py
- data_and_plotters_all/phase_figures/supfigs/sfig_v_offset/
- data_and_plotters_all/phase_figures/supfigs/sfig_kg/
- data_and_plotters_all/phase_figures/supfigs/sfig2/
- data_and_plotters_all/phase_figures/supfigs/sfig_em_disper/
- data_and_plotters_all/phase_figures/supfigs/f9s2_bonded.jpg
- data_and_plotters_all/phase_figures/supfigs/experimental_setup.pdf
- data_and_plotters_all/phase_figures/supfigs/chip_schematic.afdesign
- data_and_plotters_all/phase_figures/supfigs/sfig_ir_sit/
- data_and_plotters_all/phase_figures/supfigs/sfig_i_peaks/
- data_and_plotters_all/phase_figures/supfigs/sfig12/
- data_and_plotters_all/phase_figures/supfigs/sfig13/
- data_and_plotters_all/phase_figures/supfigs/sfig_lob_upturn/
- data_and_plotters_all/phase_figures/supfigs/chip_schematic.pdf
- data_and_plotters_all/phase_figures/supfigs/experimental_setup.afdesign
- data_and_plotters_all/phase_figures/supfigs/sfig_planck/
- data_and_plotters_all/phase_figures/supfigs/sfig_ej_ec_eg/
- data_and_plotters_all/phase_figures/supfigs/sfig7/
- data_and_plotters_all/phase_figures/supfigs/sfig9/
- data_and_plotters_all/phase_figures/supfigs/sfig1/
- data_and_plotters_all/phase_figures/supfigs/sfig_gv_cartoon/
- data_and_plotters_all/phase_figures/supfigs/sfig_ej_interp/
- data_and_plotters_all/phase_figures/supfigs/sfig_tstar/
- data_and_plotters_all/phase_figures/fig1/microwave/
- data_and_plotters_all/phase_figures/fig1/.DS_Store
- __MACOSX/data_and_plotters_all/phase_figures/fig1/._.DS_Store
- data_and_plotters_all/phase_figures/fig1/transport/
- data_and_plotters_all/phase_figures/fig1/Fig1.pdf
- data_and_plotters_all/phase_figures/fig1/__init__.py
- data_and_plotters_all/phase_figures/fig1/Fig1_design.pdf
- data_and_plotters_all/phase_figures/fig1/fig1.py
- data_and_plotters_all/phase_figures/fig1/Fig1_design.afdesign
- data_and_plotters_all/phase_figures/fig1/mw _chain_500_nm.tif
- data_and_plotters_all/phase_figures/fig1/jj_chain.pdf
- data_and_plotters_all/phase_figures/fig2/Fig2_design.afdesign
- data_and_plotters_all/phase_figures/fig2/Fig2_design.pdf
- data_and_plotters_all/phase_figures/fig2/__init__.py
- data_and_plotters_all/phase_figures/fig3/amp.json
- data_and_plotters_all/phase_figures/fig3/.DS_Store
- __MACOSX/data_and_plotters_all/phase_figures/fig3/._.DS_Store
- data_and_plotters_all/phase_figures/fig3/Fig3.pdf
- data_and_plotters_all/phase_figures/fig3/pvk.json
- data_and_plotters_all/phase_figures/fig3/__init__.py
- data_and_plotters_all/phase_figures/fig3/Fig3_design.afdesign
- data_and_plotters_all/phase_figures/fig3/cuts.json
- data_and_plotters_all/phase_figures/fig3/fig3.py
- data_and_plotters_all/phase_figures/fig3/plaw_fits.json
- data_and_plotters_all/phase_figures/fig3/Fig3_design.pdf
- data_and_plotters_all/phase_figures/fig4/Fig4.pdf
- data_and_plotters_all/phase_figures/fig4/.DS_Store
- __MACOSX/data_and_plotters_all/phase_figures/fig4/._.DS_Store
- data_and_plotters_all/phase_figures/fig4/Fig4_design.afdesign
- data_and_plotters_all/phase_figures/fig4/btstar.json
- data_and_plotters_all/phase_figures/fig4/__init__.py
- data_and_plotters_all/phase_figures/fig4/upturn.json
- data_and_plotters_all/phase_figures/fig4/fig4.py
- data_and_plotters_all/phase_figures/fig4/Fig4_design.pdf
- data_and_plotters_all/phase_figures/fig4/rtstar.json
- data_and_plotters_all/phase_figures/fig4/pdiagrams.json
- data_and_plotters_all/phase_figures/supfigs/sfig_heatmap/heatmap.json
- data_and_plotters_all/phase_figures/supfigs/sfig_heatmap/sfig_heatmap.pdf
- data_and_plotters_all/phase_figures/supfigs/sfig_heatmap/__init__.py
- data_and_plotters_all/phase_figures/supfigs/sfig_heatmap/amp_study.json
- data_and_plotters_all/phase_figures/supfigs/sfig_heatmap/sfig_heatmap.py
- data_and_plotters_all/phase_figures/supfigs/sfig_plaw_fits/sfig_plaw_fits.py
- data_and_plotters_all/phase_figures/supfigs/sfig_plaw_fits/plaw_fits_upper.json
- data_and_plotters_all/phase_figures/supfigs/sfig_plaw_fits/__init__.py
- data_and_plotters_all/phase_figures/supfigs/sfig_plaw_fits/cuts.json
- data_and_plotters_all/phase_figures/supfigs/sfig_plaw_fits/sfig_plaw_fits.pdf
- data_and_plotters_all/phase_figures/supfigs/sfig_plaw_fits/plaw_fits_default.json
- data_and_plotters_all/phase_figures/supfigs/sfig_plaw_fits/plaw_fits_lower.json
- data_and_plotters_all/phase_figures/supfigs/sfig_collapse/sfig_collapse.pdf
- data_and_plotters_all/phase_figures/supfigs/sfig_collapse/.DS_Store
- __MACOSX/data_and_plotters_all/phase_figures/supfigs/sfig_collapse/._.DS_Store
- data_and_plotters_all/phase_figures/supfigs/sfig_collapse/__init__.py
- data_and_plotters_all/phase_figures/supfigs/sfig_collapse/collapse.json
- data_and_plotters_all/phase_figures/supfigs/sfig_collapse/sfig_collapse.py
- data_and_plotters_all/phase_figures/supfigs/sfig_cbt/.DS_Store
- __MACOSX/data_and_plotters_all/phase_figures/supfigs/sfig_cbt/._.DS_Store
- data_and_plotters_all/phase_figures/supfigs/sfig_cbt/gV.json
- data_and_plotters_all/phase_figures/supfigs/sfig_cbt/__init__.py
- data_and_plotters_all/phase_figures/supfigs/sfig_cbt/sfig_cbt_design.afdesign
- data_and_plotters_all/phase_figures/supfigs/sfig_cbt/gT.json
- data_and_plotters_all/phase_figures/supfigs/sfig_cbt/sfig_cbt.py
- data_and_plotters_all/phase_figures/supfigs/sfig_cbt/sfig_cbt.pdf
- data_and_plotters_all/phase_figures/supfigs/sfig_cbt/sfig_cbt_design.pdf
- data_and_plotters_all/phase_figures/supfigs/sfig_bc_bins/iVB.json
- data_and_plotters_all/phase_figures/supfigs/sfig_bc_bins/.DS_Store
- __MACOSX/data_and_plotters_all/phase_figures/supfigs/sfig_bc_bins/._.DS_Store
- data_and_plotters_all/phase_figures/supfigs/sfig_bc_bins/local_stiffness.json
- data_and_plotters_all/phase_figures/supfigs/sfig_bc_bins/sfig_bc_bins.py
- data_and_plotters_all/phase_figures/supfigs/sfig_bc_bins/__init__.py
- data_and_plotters_all/phase_figures/supfigs/sfig_bc_bins/sfig_bc_bins_design.afdesign
- data_and_plotters_all/phase_figures/supfigs/sfig_bc_bins/sfig_bc_bins_design.pdf
- data_and_plotters_all/phase_figures/supfigs/sfig_bc_bins/sfig_bc_bins_.pdf
- data_and_plotters_all/phase_figures/supfigs/sfig_v_offset/sfig_v_offset.py
- data_and_plotters_all/phase_figures/supfigs/sfig_v_offset/sfig_v_offset.pdf
- data_and_plotters_all/phase_figures/supfigs/sfig_v_offset/__init__.py
- data_and_plotters_all/phase_figures/supfigs/sfig_v_offset/rb_voffset.json
- data_and_plotters_all/phase_figures/supfigs/sfig_v_offset/narrow_bias_vs_bfield.json
- data_and_plotters_all/phase_figures/supfigs/sfig_kg/sfig_kg_design.pdf
- data_and_plotters_all/phase_figures/supfigs/sfig_kg/sfig_kg.py
- data_and_plotters_all/phase_figures/supfigs/sfig_kg/pvk.json
- data_and_plotters_all/phase_figures/supfigs/sfig_kg/sfig_kg_design.afdesign
- data_and_plotters_all/phase_figures/supfigs/sfig_kg/__init__.py
- data_and_plotters_all/phase_figures/supfigs/sfig_kg/pvkg.json
- data_and_plotters_all/phase_figures/supfigs/sfig_kg/sfig_kg.pdf
- data_and_plotters_all/phase_figures/supfigs/sfig_em_disper/.DS_Store
- __MACOSX/data_and_plotters_all/phase_figures/supfigs/sfig_em_disper/._.DS_Store
- data_and_plotters_all/phase_figures/supfigs/sfig_em_disper/__init__.py
- data_and_plotters_all/phase_figures/supfigs/sfig_em_disper/sfig_em_disper.pdf
- data_and_plotters_all/phase_figures/supfigs/sfig_em_disper/sonnet_dispersion.json
- data_and_plotters_all/phase_figures/supfigs/sfig_em_disper/sonnet_output.json
- data_and_plotters_all/phase_figures/supfigs/sfig_em_disper/sfig_em_disper.py
- data_and_plotters_all/phase_figures/supfigs/sfig_ir_sit/__init__.py
- data_and_plotters_all/phase_figures/supfigs/sfig_ir_sit/sfig_ir_sit_design.afdesign
- data_and_plotters_all/phase_figures/supfigs/sfig_ir_sit/sfig_ir_sit_design.pdf
- data_and_plotters_all/phase_figures/supfigs/sfig_i_peaks/sfig_i_peaks.pdf
- data_and_plotters_all/phase_figures/supfigs/sfig_i_peaks/__init__.py
- data_and_plotters_all/phase_figures/supfigs/sfig_i_peaks/peak_spacing.json
- data_and_plotters_all/phase_figures/supfigs/sfig_i_peaks/ipeaks.json
- data_and_plotters_all/phase_figures/supfigs/sfig_i_peaks/sfig_i_peaks.py
- data_and_plotters_all/phase_figures/supfigs/sfig13/.DS_Store
- __MACOSX/data_and_plotters_all/phase_figures/supfigs/sfig13/._.DS_Store
- data_and_plotters_all/phase_figures/supfigs/sfig_lob_upturn/upturn_stability.json
- data_and_plotters_all/phase_figures/supfigs/sfig_lob_upturn/__init__.py
- data_and_plotters_all/phase_figures/supfigs/sfig_lob_upturn/sfig_lob_upturn.pdf
- data_and_plotters_all/phase_figures/supfigs/sfig_lob_upturn/sfig_lob_upturn.py
- data_and_plotters_all/phase_figures/supfigs/sfig_planck/sfig_planck.py
- data_and_plotters_all/phase_figures/supfigs/sfig_planck/sfig_planck.pdf
- data_and_plotters_all/phase_figures/supfigs/sfig_planck/__init__.py
- data_and_plotters_all/phase_figures/supfigs/sfig_planck/planck.json
- data_and_plotters_all/phase_figures/supfigs/sfig_ej_ec_eg/dispersion_cuts.json
- data_and_plotters_all/phase_figures/supfigs/sfig_ej_ec_eg/.DS_Store
- __MACOSX/data_and_plotters_all/phase_figures/supfigs/sfig_ej_ec_eg/._.DS_Store
- data_and_plotters_all/phase_figures/supfigs/sfig_ej_ec_eg/sfig_ej_ec_eg_design.pdf
- data_and_plotters_all/phase_figures/supfigs/sfig_ej_ec_eg/sfig_ej_ec_eg.py
- data_and_plotters_all/phase_figures/supfigs/sfig_ej_ec_eg/sfig_ej_ec_eg.pdf
- data_and_plotters_all/phase_figures/supfigs/sfig_ej_ec_eg/high_bias_fits.json
- data_and_plotters_all/phase_figures/supfigs/sfig_ej_ec_eg/__init__.py
- data_and_plotters_all/phase_figures/supfigs/sfig_ej_ec_eg/dispersion_fits.json
- data_and_plotters_all/phase_figures/supfigs/sfig_ej_ec_eg/sfig_ej_ec_eg_design.afdesign
- data_and_plotters_all/phase_figures/supfigs/sfig7/.DS_Store
- __MACOSX/data_and_plotters_all/phase_figures/supfigs/sfig7/._.DS_Store
- data_and_plotters_all/phase_figures/supfigs/sfig_gv_cartoon/gv_b.json
- data_and_plotters_all/phase_figures/supfigs/sfig_gv_cartoon/sfig_iv_cartoon.pdf
- data_and_plotters_all/phase_figures/supfigs/sfig_gv_cartoon/__init__.py
- data_and_plotters_all/phase_figures/supfigs/sfig_gv_cartoon/sfig_gv.py
- data_and_plotters_all/phase_figures/supfigs/sfig_gv_cartoon/sfig_iv_cartoon_design.pdf
- data_and_plotters_all/phase_figures/supfigs/sfig_gv_cartoon/sfig_gv.pdf
- data_and_plotters_all/phase_figures/supfigs/sfig_gv_cartoon/iv_b.json
- data_and_plotters_all/phase_figures/supfigs/sfig_gv_cartoon/sfig_iv_cartoon_design.afdesign
- data_and_plotters_all/phase_figures/supfigs/sfig_ej_interp/sfig_ej_interp.py
- data_and_plotters_all/phase_figures/supfigs/sfig_ej_interp/sfig_ej_interp.pdf
- data_and_plotters_all/phase_figures/supfigs/sfig_ej_interp/.DS_Store
- __MACOSX/data_and_plotters_all/phase_figures/supfigs/sfig_ej_interp/._.DS_Store
- data_and_plotters_all/phase_figures/supfigs/sfig_ej_interp/__init__.py
- data_and_plotters_all/phase_figures/supfigs/sfig_ej_interp/ej_interp.json
- data_and_plotters_all/phase_figures/supfigs/sfig_tstar/.DS_Store
- __MACOSX/data_and_plotters_all/phase_figures/supfigs/sfig_tstar/._.DS_Store
- data_and_plotters_all/phase_figures/supfigs/sfig_tstar/sfig_tstar_plaw_design.afdesign
- data_and_plotters_all/phase_figures/supfigs/sfig_tstar/__init__.py
- data_and_plotters_all/phase_figures/supfigs/sfig_tstar/sfig_tstar_plaw.py
- data_and_plotters_all/phase_figures/supfigs/sfig_tstar/sfig_tstar_plaw.pdf
- data_and_plotters_all/phase_figures/supfigs/sfig_tstar/sfig_tstar_plaw_design.pdf
- data_and_plotters_all/phase_figures/fig1/microwave/two_tone_30mT.json
- data_and_plotters_all/phase_figures/fig1/microwave/plotters.py
- data_and_plotters_all/phase_figures/fig1/microwave/stiffness.json
- data_and_plotters_all/phase_figures/fig1/microwave/__init__.py
- data_and_plotters_all/phase_figures/fig1/microwave/mode_field_fpeaks.json
- data_and_plotters_all/phase_figures/fig1/microwave/two_tone_fieldcuts.json
- data_and_plotters_all/phase_figures/fig1/microwave/fpeaks_fieldcuts.json
- data_and_plotters_all/phase_figures/fig1/transport/plot_high_narrow_bias.py
- data_and_plotters_all/phase_figures/fig1/transport/ipeaks_b.json
- data_and_plotters_all/phase_figures/fig1/transport/narrow_bias.json
- data_and_plotters_all/phase_figures/fig1/transport/high_bias.json
- data_and_plotters_all/phase_figures/fig1/transport/__init__.py
- data_and_plotters_all/phase_figures/fig1/transport/plot_lockin.py
