# Supplementary material for: Superconductivity from a melted insulator in Josephson junction arrays
Source: Nat Phys. 2023 Aug 10;19(11):1630–5. doi: 10.1038/s41567-023-02161-w (PMC10635826; doi:10.1038/s41567-023-02161-w)
Supplement: Supplementary file 2 — Contains all data in the paper, including supplement, serialized into text files, and Python scripts that recreate all figures from the text files. [file 41567_2023_2161_MOESM2_ESM.zip › data_and_plotters_all/README.md]

# phase_paper

Contains all data from paper serialized into .json format, and python scripts that generate raw versions of the figures in the paper

To run figure making scripts, install this as a pip package with 'pip install -e <<path/to/phase_paper>>'

For windows machines do 'pip install <<path/to/phase_paper>> --user'
