# Supplementary material for: Superconductivity from a melted insulator in Josephson junction arrays
Source: Nat Phys. 2023 Aug 10;19(11):1630–5. doi: 10.1038/s41567-023-02161-w (PMC10635826; doi:10.1038/s41567-023-02161-w)
Supplement: Supplementary file 2 — Contains all data in the paper, including supplement, serialized into text files, and Python scripts that recreate all figures from the text files. [file 41567_2023_2161_MOESM2_ESM.zip › data_and_plotters_all/setup.py]

from setuptools import setup

setup(
    name='phase_paper',
    packages=['phase_figures'],
    version='0.0.1',
    author='hlab IST',
    author_email='andrew.higginbotham@ist.ac.at',
    description='Data, Analysis, and Plotting Code for phase paper', 
)
