# Supplementary material for: Superconductivity from a melted insulator in Josephson junction arrays
Source: Nat Phys. 2023 Aug 10;19(11):1630–5. doi: 10.1038/s41567-023-02161-w (PMC10635826; doi:10.1038/s41567-023-02161-w)
Supplement: Supplementary file 2 — Contains all data in the paper, including supplement, serialized into text files, and Python scripts that recreate all figures from the text files. [file 41567_2023_2161_MOESM2_ESM.zip › data_and_plotters_all/phase_figures/__init__.py]

import matplotlib.pyplot as plt, matplotlib as mpl
import seaborn as sns
from matplotlib.ticker import FuncFormatter
import numpy as np, json
from pathlib import Path

def load_json( fname ):
    """ load json file
    If its a dictionary, search for lists and replace with np arrays
    """
    with open( fname, 'r' ) as json_file:
        json_data = json.load( json_file )

    return json_data

figpath = Path( __file__ ).parents[0]

#### MATPLOTLIB CONFIGS #####
font = {'family' : 'sans-serif',
        'weight' : 'normal',
        'size'   : 9 }

mpl.rc( 'font', **font )

plt.rcParams[ 'lines.linewidth' ] = 0.8

plt.rcParams[ 'xtick.direction' ] = 'in'
plt.rcParams[ 'xtick.major.size' ] = 2.0
plt.rcParams[ 'xtick.minor.size' ] = 1.5
plt.rcParams[ 'xtick.major.pad' ] = 2.5

plt.rcParams[ 'ytick.direction' ] = 'in'
plt.rcParams[ 'ytick.major.size' ] = 2.0
plt.rcParams[ 'ytick.minor.size' ] = 1.5
plt.rcParams[ 'ytick.major.pad' ] = 2.5

logscale_major_ticks = 3
logscale_minor_ticks = 2 

# Microwave color-palette
cmap_mw = sns.color_palette("dark:salmon_r", as_cmap=True)
cmap_mw_label = sns.color_palette("dark:salmon_r")
mw_label_color = '#CC6B60' #cmap_mw_label.as_hex()[0]

# Transport color-palette
cmap_tprt = sns.color_palette("crest", as_cmap=True)
cmap_tprt_label = sns.color_palette("crest")
tprt_label_color = '#449FC8' #cmap_tprt_label.as_hex()[4]

# Number of Junctions

NJUNCTIONS_MW = 1227 # on microwave device
NJUNCTIONS_TRP = 1217 # on transport device
