# Supplementary material for: Superconductivity from a melted insulator in Josephson junction arrays
Source: Nat Phys. 2023 Aug 10;19(11):1630–5. doi: 10.1038/s41567-023-02161-w (PMC10635826; doi:10.1038/s41567-023-02161-w)
Supplement: Supplementary file 2 — Contains all data in the paper, including supplement, serialized into text files, and Python scripts that recreate all figures from the text files. [file 41567_2023_2161_MOESM2_ESM.zip › data_and_plotters_all/phase_figures/fig1/fig1.py]

#%% IMPORTS
import matplotlib.pyplot as plt
from phase_figures.fig1.transport.plot_high_narrow_bias import ( plot_ipeaks_b, plot_high_narrowbias )
from phase_figures.fig1.transport.plot_lockin import plot_rtemp
from phase_figures.fig1.microwave.plotters import ( plot_bcut_twotone, 
    plot_mode_bfield, plot_stiffness )

#!%load_ext autoreload
#!%autoreload 1
#!%matplotlib auto
#!%aimport phase_figures.fig1.transport.plot_high_narrow_bias
#!%aimport phase_figures.fig1.transport.plot_lockin
#!%aimport phase_figures.fig1.microwave.plotters

from phase_figures.fig1 import figpath

fig = plt.figure(figsize=(6.5, 3), constrained_layout = False)
fig.set_size_inches(6.5, 3)
gs = fig.add_gridspec(90, 65)
gs.update(left=0.06, right=0.98, top = 0.98, bottom = 0.08,
            wspace = 1, hspace = 0.1)
ax00 = fig.add_subplot(gs[0:37,1:15])
ax01 = fig.add_subplot(gs[0:37,19:52])
ax02 = fig.add_subplot(gs[0:37,54:65])
ax10 = fig.add_subplot(gs[50:87,1:30])
ax11 = fig.add_subplot(gs[50:87,35:48])
ax12 = fig.add_subplot(gs[50:87,52:65])

#### ALIGNED LABELS FOR SUBPLOTS ########
coords = { 'b' : ( 0.01, 0.97 ),
            'c' : ( 0.28, 0.97 ),
            'd' : ( 0.77, 0.97 ),
            'e' : ( 0.012, 0.48 ),
            'f' : ( 0.49, 0.48 ),
            'g' : ( 0.75, 0.48 ),
        }

for lbl, xy in coords.items() :
    fig.text( *xy, lbl, 
            fontsize = 9, weight = 'bold' )

plot_high_narrowbias(ax00)
plot_ipeaks_b(ax01, n_vsamples=7001) # 7001 for full res
plot_rtemp(0e-3,ax02)
plot_bcut_twotone(30e-3,ax10)
plot_mode_bfield(ax11)
plot_stiffness(ax12)
#%%
#fig.savefig(figpath / "Fig1.pdf", dpi=600)
