# Supplementary material for: Superconductivity from a melted insulator in Josephson junction arrays
Source: Nat Phys. 2023 Aug 10;19(11):1630–5. doi: 10.1038/s41567-023-02161-w (PMC10635826; doi:10.1038/s41567-023-02161-w)
Supplement: Supplementary file 2 — Contains all data in the paper, including supplement, serialized into text files, and Python scripts that recreate all figures from the text files. [file 41567_2023_2161_MOESM2_ESM.zip › data_and_plotters_all/phase_figures/fig3/amp.json]

{"exp": {"x": [19.46759130323415, 21.58000350173712, 23.501697881547926, 25.674299743989366, 27.771243103277964, 29.91613661713171, 32.10321596141851, 34.2784883561891, 36.47097476177002, 38.658068237324436, 40.929113232044784, 42.97150924085261, 45.07251069144493, 47.155109038337436, 49.216318623486565, 51.186570910441894, 53.18311010805151, 55.08381226453148, 56.86846710699271, 58.66538847571459, 60.42172043786291, 61.920374136433516, 63.509536701059695, 64.96662731859946, 66.34573619666529, 67.93146332648425, 68.77423596417665, 69.91200088970014, 70.92132053498122, 71.8645227676111, 72.7157615604031, 73.47391650941726, 74.08010677088538, 74.61138232054918, 75.01119903899061, 75.29085172313063, 75.45594085324448, 75.50701041289692, 75.44030136670897, 75.2333760752823, 74.90121666888639, 74.46760302050797, 73.89131075468002, 73.22603370054532, 72.42057654007024, 71.49289710298552, 70.45688504957452, 69.35456031924255, 68.06338531931034, 66.69310726682251, 65.47531145808257, 63.85250405706976, 62.20517340270827, 60.61992547545003, 58.71480692466604, 56.6920597524443, 54.778802735027945, 52.690761922080455, 50.531035515932075, 48.45563998082974, 46.21143357002742, 43.74845720084768, 41.42487940708628, 39.04112932894825, 36.63228301286492, 34.196369246276255, 31.79830049715729, 29.365506802655233, 27.000830678735575, 24.58646570997782, 22.301861072093818, 19.987083270098402, 17.888217452062307, 15.704000130235183, 13.50992506735176], "y": [24810482.32919261, 18139471.260770645, 15354173.376930606, 13811631.823867427, 11882477.95070385, 9638662.403087782, 8436390.3938276, 7183320.528444287, 6288777.116966878, 5348276.871507386, 4691176.935136986, 4103751.1101351, 3581937.313960101, 3172620.340913253, 2797111.4823239776, 2507032.10310108, 2229886.1584809446, 2014325.116322515, 1802659.9978629372, 1685060.794296726, 1529040.271708985, 1401507.3577750172, 1299754.454926145, 1180323.1334877398, 1108337.667838056, 1032741.3512774569, 973015.3802061535, 907624.5264513519, 899047.0551011609, 853196.638400872, 829802.0223243333, 791286.2704078853, 775263.1389776557, 757745.2128738387, 744817.5946865274, 732813.0227117088, 739327.9642386695, 731342.333964021, 743051.3661160774, 744017.8190253556, 764210.5075722873, 780706.9395521709, 815075.0470057671, 842686.0644330505, 881679.7206040507, 918729.66705527, 963754.2895118945, 994360.4872097663, 1076865.3193275235, 1138933.2174008873, 1232148.1031889627, 1347886.3535510683, 1447805.1665362767, 1640368.1584469194, 1776830.7170943858, 1919607.1841194534, 2120729.322085614, 2427050.852192861, 2719250.011584775, 3071186.4679169985, 3458339.1173950187, 3946921.9690196365, 4543105.046036678, 5168295.631422014, 6187405.585187983, 7214042.342991678, 8258593.142573248, 9489330.107885718, 12366867.43441679, 14418142.599474452, 16288079.05392297, 25755850.285315484, 26600924.93755418, 27346792.31062478, 50107231.470003076], "yerr": [6949913.492326334, 3959568.8441763846, 2867705.9646994392, 2357716.1891853726, 1822589.3611251705, 1237033.1992655827, 957134.2129438404, 664327.2542797078, 483578.8987825631, 360956.1907982477, 264391.58990268625, 193083.07440826477, 153573.40477708084, 118997.89649338642, 94412.35890614746, 79024.6305008534, 69629.6218537365, 71045.25998898415, 74695.40986212733, 56631.0901662955, 53317.28275196789, 56299.66331246133, 57941.43101363232, 57144.707922657006, 56803.047843702174, 56276.810669087085, 54035.52244302492, 53153.29342115082, 44324.84367859512, 40616.803326661175, 42634.51402489249, 42261.32319359444, 41629.44679559912, 40696.01995866955, 40681.497538806536, 40397.99609126774, 41001.286885985726, 40363.53032441837, 41154.116714880896, 39436.40658993822, 40029.16797278419, 40118.85831341633, 42310.570198234476, 42671.46247487861, 42036.49408733359, 40485.04210660498, 40499.520133883285, 52707.74028005802, 56736.6637646884, 53972.16277705492, 55505.29896237691, 54800.729923778184, 52692.2828609449, 55489.71570548163, 53375.27955320816, 75714.20981975761, 70761.1198959447, 81745.71501331186, 94695.79643701359, 115851.77089896415, 135601.70992587166, 183777.96438034298, 247587.57193862894, 333368.35529363656, 470277.9246804213, 701369.2707006596, 949599.4143618423, 1250368.6179828953, 1896178.8607271754, 2742782.4115256616, 3441445.178149396, 6786711.542314824, 7981955.695428303, 8691035.67804443, 20532253.467878062]}, "theory": [[13.50992506735176, 13.821468209791686, 14.13301135223161, 14.444554494671538, 14.756097637111463, 15.067640779551388, 15.379183921991313, 15.690727064431238, 16.002270206871163, 16.31381334931109, 16.625356491751013, 16.93689963419094, 17.248442776630867, 17.55998591907079, 17.871529061510717, 18.183072203950644, 18.494615346390567, 18.80615848883049, 19.117701631270418, 19.429244773710344, 19.740787916150268, 20.052331058590195, 20.36387420103012, 20.675417343470045, 20.98696048590997, 21.298503628349895, 21.610046770789822, 21.921589913229745, 22.233133055669672, 22.5446761981096, 22.856219340549522, 23.16776248298945, 23.479305625429376, 23.7908487678693, 24.102391910309223, 24.413935052749153, 24.725478195189076, 25.037021337629, 25.348564480068926, 25.660107622508853, 25.971650764948777, 26.283193907388704, 26.59473704982863, 26.906280192268554, 27.217823334708477, 27.529366477148404, 27.84090961958833, 28.152452762028254, 28.46399590446818, 28.775539046908108, 29.08708218934803, 29.398625331787958, 29.710168474227885, 30.021711616667808, 30.33325475910773, 30.644797901547662, 30.956341043987585, 31.26788418642751, 31.579427328867432, 31.890970471307362, 32.202513613747286, 32.51405675618721, 32.82559989862714, 33.13714304106706, 33.448686183506986, 33.760229325946916, 34.07177246838684, 34.38331561082676, 34.694858753266686, 35.00640189570662, 35.31794503814654, 35.62948818058646, 35.941031323026394, 36.25257446546632, 36.56411760790624, 36.87566075034617, 37.187203892786094, 37.49874703522602, 37.81029017766594, 38.12183332010587, 38.433376462545795, 38.74491960498572, 39.05646274742565, 39.36800588986557, 39.679549032305495, 39.99109217474542, 40.30263531718535, 40.61417845962527, 40.925721602065195, 41.237264744505126, 41.54880788694505, 41.86035102938497, 42.1718941718249, 42.483437314264826, 42.79498045670475, 43.10652359914467, 43.4180667415846, 43.729609884024526, 44.04115302646445, 44.35269616890438, 44.6642393113443, 44.97578245378423, 45.28732559622416, 45.59886873866408, 45.910411881104004, 46.22195502354393, 46.53349816598385, 46.84504130842378, 47.156584450863704, 47.46812759330363, 47.77967073574356, 48.09121387818348, 48.402757020623405, 48.714300163063335, 49.02584330550326, 49.33738644794318, 49.648929590383105, 49.960472732823035, 50.27201587526296, 50.58355901770288, 50.89510216014281, 51.206645302582736, 51.51818844502266, 51.82973158746259, 52.14127472990251, 52.452817872342436, 52.76436101478236, 53.07590415722229, 53.38744729966221, 53.69899044210214, 54.01053358454207, 54.32207672698199, 54.63361986942191, 54.94516301186184, 55.25670615430177, 55.56824929674169, 55.879792439181614, 56.191335581621544, 56.50287872406147, 56.81442186650139, 57.12596500894132, 57.437508151381245, 57.74905129382117, 58.06059443626109, 58.37213757870102, 58.683680721140945, 58.99522386358087, 59.3067670060208, 59.61831014846072, 59.929853290900645, 60.241396433340576, 60.5529395757805, 60.86448271822042, 61.176025860660346, 61.487569003100276, 61.7991121455402, 62.11065528798012, 62.42219843042005, 62.73374157285998, 63.0452847152999, 63.35682785773983, 63.668371000179754, 63.97991414261968, 64.29145728505961, 64.60300042749954, 64.91454356993945, 65.22608671237938, 65.53762985481931, 65.84917299725923, 66.16071613969916, 66.47225928213908, 66.78380242457901, 67.09534556701894, 67.40688870945885, 67.71843185189879, 68.02997499433872, 68.34151813677863, 68.65306127921856, 68.96460442165849, 69.27614756409841, 69.58769070653834, 69.89923384897827, 70.21077699141819, 70.52232013385812, 70.83386327629805, 71.14540641873796, 71.4569495611779, 71.76849270361782, 72.08003584605774, 72.39157898849767, 72.70312213093759, 73.01466527337752, 73.32620841581745, 73.63775155825736, 73.9492947006973, 74.26083784313722, 74.57238098557714, 74.88392412801707, 75.195467270457, 75.50701041289692], [22041283.45332432, 21899932.32993483, 21748228.485938847, 21586934.81626665, 21416776.952345468, 21238444.72805734, 21052593.612333294, 20859846.105874937, 20660793.100119695, 20455995.197092038, 20245983.98922708, 20031263.298625026, 19812310.375507, 19589577.055902835, 19363490.878818113, 19134456.163306333, 18902855.04601859, 18669048.479922913, 18433377.194980983, 18196162.621645916, 17957707.77810416, 17718298.12222839, 17478202.369241487, 17237673.276111998, 16996948.393715847, 16756250.787803384, 16515789.729810547, 16275761.358546609, 16036349.31378051, 15797725.342733648, 15560049.880470034, 15323472.605154883, 15088132.969131991, 14854160.70674632, 14621676.319815293, 14390791.541626392, 14161609.780313848, 13934226.54244083, 13708729.837587975, 13485200.564722577, 13263712.88109715, 13044334.55440005, 12827127.29885581, 12612147.095947428, 12399444.500408597, 12189064.932109632, 11981048.95443759, 11775432.539747994, 11572247.322443288, 11371520.840211725, 11173276.763939042, 10977535.116785089, 10784312.482898014, 10593622.206219025, 10405474.579812853, 10219877.026140964, 10036834.268677386, 9856348.495250482, 9678419.513478098, 9503044.898648186, 9330220.13438202, 9159938.746402932, 8992192.429720238, 8826971.169524152, 8664263.356075367, 8504055.893860886, 8346334.305275616, 8191082.829078408, 8038284.513860462, 7887921.306753568, 7739974.137595984, 7594422.998763985, 7451247.020868531, 7310424.544507251, 7171933.188254019, 7035749.913060276, 6901851.083234495, 6770212.524159075, 6640809.576896778, 6513617.149832124, 6388609.767486836, 6265761.616642094, 6145046.589894624, 6026438.326767958, 5909910.252494658, 5795435.6145804785, 5682987.517256057, 5572538.953917352, 5464062.837651337, 5357532.02993916, 5252919.367624948, 5150197.688234199, 5049339.853722334, 4950318.772729904, 4853107.421417814, 4757678.8629524885, 4664006.265707741, 4572062.920247003, 4481822.2551468825, 4393257.851719994, 4306343.4576925365, 4221052.9998895405, 4137360.5959781166, 4055240.565317012, 3974667.438958285, 3895615.9688450107, 3818061.136246793, 3741978.1594728446, 3667342.5009008977, 3594129.8733579284, 3522316.2458874877, 3451877.8489364716, 3382791.178992796, 3315033.002703912, 3248580.360504744, 3183410.569782182, 3119501.2276021247, 3056830.2130236635, 2995375.6890240703, 2935116.1040568072, 2876030.193264078, 2818096.9793640533, 2761295.773232275, 2705606.1741954694, 2651008.0700554703, 2597481.636859707, 2545007.3384343227, 2493565.925694815, 2443138.4357486684, 2393706.190803545, 2345250.796894006, 2297754.1424390627, 2251198.3966423194, 2205566.0077456958, 2160839.7011474497, 2117002.4773943485, 2074037.6100576243, 2031928.6435016636, 1990659.390554026, 1950213.9300849105, 1910576.6045036905, 1871732.017179942, 1833665.02979571, 1796360.759635702, 1759804.5768214886, 1723982.1014956092, 1688879.200961149, 1654481.9867819448, 1620776.8118484619, 1587750.2674139289, 1555389.1801051977, 1523680.6089124563, 1492611.8421617285, 1462170.3944738384, 1432344.003713365, 1403120.6279307907, 1374488.442300975, 1346435.8360608232, 1318951.4094488763, 1292023.9706493323, 1265642.5327429383, 1239796.3106669404, 1214474.7181861976, 1189667.3648773925, 1165364.0531281882, 1141554.7751529878, 1118229.7100268798, 1095379.2207392615, 1072993.851268442, 1051064.323678521, 1029581.5352396823, 1008536.5555729612, 987920.6238204917, 967725.1458420824, 947941.6914389963, 928561.9916056324, 909577.9358098004, 890981.5693022112, 872765.0904557061, 854920.8481347217, 837441.3390954182, 820319.2054168535, 803547.2319635263, 787118.3438795552, 771025.604114771, 755262.210982848, 739821.4957516977, 724696.9202661958, 709882.074603336, 695370.6747598603, 681156.5603723859, 667233.6924700114, 653596.1512593536, 640238.1339419733, 627153.9525640728, 614338.0318983779, 601784.9073580485, 589489.222942482, 577445.7292148366, 565649.2813110739]], "yerror_up": [23707545.879912086, 23555508.98741307, 23392336.736155108, 23218849.693896856, 23035828.34787216, 22844014.68157044, 22644113.715631172, 22436795.010153934, 22222694.12639777, 22002414.046409704, 21776526.549599558, 21545573.54567878, 21310068.363716315, 21070496.997344524, 20827319.306381088, 20580970.175324965, 20331860.62934206, 20080378.908485107, 19826891.50099496, 19571744.136612393, 19315262.740893085, 19057754.351565935, 18799507.998010214, 18540795.544949275, 18281872.50147367, 18022978.7965114, 17764339.521862555, 17506165.643908903, 17248654.685097665, 16991991.376283538, 16736348.280994814, 16481886.392668042, 16228755.705873437, 15977095.762527509, 15727036.174064696, 15478697.120511934, 15232189.82738347, 14987617.021284716, 14745073.365086611, 14504645.873503288, 14266414.30987838, 14030451.564957304, 13796824.018395891, 13565591.883728407, 13336809.537492001, 13110525.833178423, 12886784.40065894, 12665623.93170352, 12447078.452191312, 12231177.581586592, 12017946.78023112, 11807407.584982397, 11599577.833706075, 11394471.879109843, 11192100.792386753, 10992472.557116628, 10795592.25385557, 10601462.235825956, 10410082.296102045, 10221449.826670008, 10035559.969724897, 9852405.761551937, 9671978.269325234, 9494266.721142009, 9319258.629597526, 9146939.909192828, 8977294.987854369, 8810306.912833072, 8645957.451238703, 8484227.185454214, 8325095.603664337, 8168541.185722189, 8014541.484568407, 7863073.203407385, 7714112.268836693, 7567633.900116952, 7423612.674761199, 7282022.590615017, 7142837.124591076, 7006029.288214475, 6871571.680128516, 6739436.535703666, 6609595.773886375, 6482021.041418242, 6356683.754550069, 6233555.138370169, 6112606.263860528, 5993808.082789643, 5877131.46054588, 5762547.207010516, 5650026.105565315, 5539538.940324922, 5431056.52168074, 5324549.710238575, 5219989.439228945, 5117346.735465279, 5016592.738921786, 4917698.72099951, 4820636.101546093, 4725376.46469163, 4631891.573560213, 4540153.383914171, 4450134.056785062, 4361805.970143434, 4275141.729656595, 4190114.1785816466, 4106696.4068386927, 4024861.759307012, 3944583.843385332, 3865836.5358549226, 3788593.989082919, 3712830.636601201, 3638521.1980946604, 3565640.6838310678, 3494164.3985632714, 3424067.944932919, 3355327.2264036546, 3287918.4497502507, 3221818.12712912, 3157003.0777541082, 3093450.4292007065, 3031137.618360354, 2970042.39206579, 2910142.8074070825, 2851417.231757357, 2793844.342525935, 2737403.126656159, 2682072.8798839166, 2627833.205772436, 2574664.0145379393, 2522545.5216801036, 2471458.246430573, 2421383.0100321523, 2372300.9338605157, 2324193.4373999587, 2277042.236083782, 2230829.3390096733, 2185537.046539719, 2141147.947794281, 2097644.918048474, 2055011.1160394507, 2013229.981192463, 1972285.2307729681, 1932160.856971966, 1892841.123931116, 1854310.5647139659, 1816553.9782292896, 1779556.4261120758, 1743303.2295675937, 1707779.9661834664, 1672972.4667145608, 1638866.8118451298, 1605449.3289324425, 1572706.5887358522, 1540625.402135103, 1509192.8168413094, 1478396.1141039906, 1448222.8054172317, 1418660.6292279165, 1389697.5476487253, 1361321.7431785206, 1333521.6154324797, 1306285.7778842305, 1279603.0546220795, 1253462.4771213094, 1227853.2810343406, 1202764.9030004495, 1178186.977476655, 1154109.3335911673, 1130521.9920207998, 1107415.1618935643, 1084779.2377175898, 1062604.7963374492, 1040882.5939188019, 1019603.5629623004, 998758.8093475054, 978339.6094075574, 958337.4070352705, 938743.8108212156, 919550.5912243231, 900749.6777754683, 882333.1563144488, 864293.2662607029, 846622.3979180546, 829313.089813786, 812358.0260721692, 795750.0338227006, 779482.0806431115, 763547.2720372593, 747938.8489479467, 732650.1853046984, 717674.7856064691, 703006.2825392352, 688638.4346284235, 674565.1239260522, 660780.3537324886, 647278.2463526559, 634053.040886547, 621099.0910538514, 608410.8630524884], "yerror_low": [20523083.299094774, 20391468.41895922, 20250213.91199207, 20100030.12504023, 19941592.7081518, 19775543.979558993, 19602494.259595472, 19423023.17121196, 19237680.905336153, 19046989.449812833, 18851443.781073384, 18651513.018030614, 18447641.537985116, 18240250.054571718, 18029736.65797621, 17816477.817818977, 17600829.349238403, 17383127.342818577, 17163689.059094746, 16942813.788440734, 16720783.677197732, 16497864.520944837, 16274306.525842426, 16050345.038998622, 15826201.2488222, 15602082.856329536, 15378184.718372822, 15154689.463750847, 14931768.083154012, 14709580.493881986, 14488276.080256684, 14267994.210634729, 14048864.731904306, 13831008.442329, 13614537.543579917, 13399556.07277318, 13186160.315306926, 12974439.199267197, 12764474.672148494, 12556342.060609907, 12350110.413964001, 12145842.832071371, 11943596.77829042, 11743424.378108364, 11545372.704056747, 11349484.047492327, 11155796.177802412, 10964342.589572307, 10775152.738231765, 10588252.264677387, 10403663.209347999, 10221404.21621134, 10041490.727102028, 9863935.16683269, 9688747.119483365, 9515933.496257542, 9345498.69527709, 9177444.753673105, 9011771.492314678, 8848476.65350355, 8687556.031948458, 8529003.599319894, 8372811.622673632, 8218970.777018418, 8067470.25229197, 7918297.854998179, 7771440.104747123, 7626882.325929475, 7484608.734746822, 7344602.52180969, 7206845.930506091, 7071320.331334292, 6938006.292385505, 6806883.6461536, 6677931.552841584, 6551128.560326953, 6426452.660940914, 6303881.345209743, 6183391.65269994, 6064960.220102568, 5948563.326686309, 5834176.937242815, 5721776.7426426625, 5611338.198114876, 5502836.559357841, 5396246.916584925, 5291544.22660315, 5188703.343019135, 5087699.044662184, 4988506.0623103725, 4891099.103801755, 4795452.877608821, 4701542.114951253, 4609341.590518202, 4518826.141868377, 4429970.687573086, 4342750.244164353, 4257139.941947422, 4173115.03973438, 4090650.9385528984, 4009723.194381683, 3930307.5299619776, 3852379.84573193, 3775916.2299288367, 3700892.9679019037, 3627286.5506764166, 3555073.6828082106, 3484231.2895654826, 3414736.5234735454, 3346566.7702560513, 3279699.65420507, 3214113.0430105943, 3149785.0520787747, 3086694.048366748, 3024818.6537606874, 2964137.7480223244, 2904630.471328152, 2846276.2264242074, 2789054.680418471, 2732945.7662315574, 2677929.683725746, 2623986.900531097, 2571098.1525868056, 2519244.4444147814, 2468407.0491419192, 2418567.5082863974, 2369707.631322958, 2321809.4950410253, 2274855.442709153, 2228828.083058415, 2183710.2890968327, 2139485.196766281, 2096136.2034528297, 2053646.966360747, 2012001.4007601554, 1971183.6781174995, 1931178.224117807, 1891969.71658707, 1853543.0833227518, 1815883.49983998, 1778976.3870405196, 1742807.4088114405, 1707362.4695597587, 1672627.7116892813, 1638589.5130253152, 1605234.4841927313, 1572549.4659525657, 1540521.5265019643, 1509137.9587421613, 1478386.277518764, 1448254.2168385042, 1418729.7270663008, 1389800.9721062914, 1361456.326570263, 1333684.3729367633, 1306473.8987038725, 1279813.8935385551, 1253693.5464252608, 1228102.2428163155, 1203029.561786438, 1178465.2731936537, 1154399.3348486433, 1130821.8896944844, 1107723.2629985923, 1085093.9595585717, 1062924.6609235303, 1041206.2226323278, 1019929.6714701435, 999086.2027445803, 978667.1775825103, 958664.1202487224, 939068.7154873571, 919872.805887067, 901068.3892706918, 882647.616110264, 864602.7869679938, 846926.3499638792, 829610.8982705165, 812649.167635605, 796034.033932601, 779758.5107399258, 763815.7469490804, 748199.0244019673, 732901.7555576708, 717917.4811889516, 703239.8681085735, 688862.7069256705, 674779.9098322196, 660985.5084197081, 647473.6515260387, 634238.6031126941, 621274.7401721433, 608576.5506654449, 596138.6314900079, 583955.6864774016, 572022.5244211343, 560334.0571342515, 548885.297536634, 537671.3577718282, 526687.447353225], "ej_error": [0.4877191217373649, 0.48514054524994704, 0.4830051648464784, 0.4807917664558653, 0.4788262812001458, 0.4769636906212841, 0.47519712458674634, 0.4735555796316118, 0.47200317933486924, 0.4705448642905527, 0.4691153528160389, 0.4678959012099591, 0.4667004587748766, 0.46556922193037353, 0.4644977267603899, 0.4635146313077926, 0.46255625866929495, 0.4616767219932446, 0.4608780631576178, 0.4600988260292333, 0.45935990256849846, 0.45874616401060947, 0.4581113649502981, 0.45754311721828295, 0.457016890970432, 0.45642516755779167, 0.4561162740217884, 0.4557052055429794, 0.45534609994391045, 0.45501510375289855, 0.45472008512072026, 0.45446021773241463, 0.45425435829363486, 0.45407531866208656, 0.4539414185217339, 0.45384818487808565, 0.453793307940243, 0.453776356303195, 0.45379850148378004, 0.4538673184552504, 0.4539781808106717, 0.4541236462097531, 0.4543182915514797, 0.45454488682650906, 0.45482199643899796, 0.4551449965697381, 0.4555107028485676, 0.4559057640000791, 0.4563765635227651, 0.45688606772427665, 0.45734773089047204, 0.45797644829604106, 0.45863121101448373, 0.45927786504604146, 0.4600777341609438, 0.46095588439333796, 0.46181580080879603, 0.46278921244763094, 0.4638374620857672, 0.4648878437770009, 0.4660754958615644, 0.4674471565819421, 0.468813847089675, 0.47029795654843265, 0.47189267445894534, 0.47361563537769846, 0.4754360666993001, 0.47742879656587217, 0.4795306028239931, 0.48187558598326213, 0.4843169247563384, 0.4870599453298247, 0.4898368450666811, 0.49309618728767407, 0.49686244676805]}
