# Supplementary material for: Superconductivity from a melted insulator in Josephson junction arrays
Source: Nat Phys. 2023 Aug 10;19(11):1630–5. doi: 10.1038/s41567-023-02161-w (PMC10635826; doi:10.1038/s41567-023-02161-w)
Supplement: Supplementary file 2 — Contains all data in the paper, including supplement, serialized into text files, and Python scripts that recreate all figures from the text files. [file 41567_2023_2161_MOESM2_ESM.zip › data_and_plotters_all/phase_figures/fig3/pvk.json]

{"0.215": {"exp": {"x": [1.3855976324804824, 1.458837027753304, 1.522406543788748, 1.591220356604676, 1.6549263944755819, 1.7176464511295908, 1.77932504881239, 1.8386194642015885, 1.8965081263081531, 1.9525452017871785, 2.0090798140971655, 2.0585969552457812, 2.108321791911521, 2.1564798238344984, 2.203106973712795, 2.2467721951474653, 2.290170878701848, 2.330735640456343, 2.368191311834205, 2.4053152121487815, 2.4410550075910002, 2.4711426047122043, 2.5026521770387222, 2.5311983760260257, 2.5579233787401554, 2.5883112945782707, 2.6043173827315473, 2.625771247453717, 2.6446574580672952, 2.662185388392536, 2.677905831254227, 2.691829930309452, 2.7029114766817006, 2.7125863100012197, 2.7198445076616165, 2.724909779429158, 2.7278955781572414, 2.728818559570226, 2.7276128628630048, 2.7238695079209805, 2.717849841009032, 2.7099714151732326, 2.6994650422385997, 2.6872853099981557, 2.672464909463662, 2.6552931228664316, 2.6359838304503898, 2.6152820552900495, 2.5908233085460606, 2.5646109867762292, 2.5410886067792307, 2.509400551902493, 2.476819025579824, 2.445055499978145, 2.406328091530611, 2.364515365659999, 2.324273820021359, 2.27954548226787, 2.2323388712045347, 2.1860152606976313, 2.134792867882058, 2.0771238554625775, 2.0212109803602454, 1.9621951974747374, 1.9006975521372886, 1.8364158032949256, 1.7708548982696382, 1.7017657265420114, 1.6318099811163564, 1.5571450672152682, 1.4830355973633025, 1.4039632290521054, 1.3282033011098575, 1.244474974260895, 1.15427022409483], "y": [2.2906518685956416, 2.3495006147629667, 2.6250622314895327, 2.92108736136088, 3.1597127190064485, 3.2620850696211305, 3.496431051349045, 3.680087752592047, 3.8762326187369034, 4.008835147890743, 4.1848221008770725, 4.343056409599262, 4.487664629842486, 4.633618538880552, 4.759982653992982, 4.889145339987442, 4.998828439016521, 5.102725156353886, 5.171791411660935, 5.357780759666894, 5.4391140161307705, 5.508872834147309, 5.5819669726256675, 5.601683830741855, 5.671594426863743, 5.720452754679817, 5.755394662819475, 5.774392683552752, 5.978816781571375, 6.000971698752075, 6.049527117529984, 6.043251199359846, 6.083314007048301, 6.088178721355129, 6.097603556392787, 6.092889465505955, 6.124738810626283, 6.098978741550503, 6.09831994946112, 6.074164406387955, 6.083764027316751, 6.0556362623929125, 6.054788676301389, 6.018479279021857, 5.997709338813931, 5.9618607853376835, 5.916395909099907, 5.723049000461587, 5.707296096386176, 5.629286185746317, 5.585074500138251, 5.538173335995268, 5.448914400219521, 5.419771676681071, 5.29940773813172, 5.114371578090445, 5.030836391451873, 4.956839094790598, 4.817654199591947, 4.693397234824678, 4.532866386335814, 4.382236465852822, 4.221065905576888, 4.034815678247525, 3.912985916314082, 3.7328394524960897, 3.5126632370701785, 3.274544569463564, 3.197552763057248, 2.9439829222334386, 2.639188631738121, 2.6884095057515554, 2.2894348768227277, 1.8746917850599611, 1.9859212652417926], "yerr": [0.25246079441960534, 0.21197229871388878, 0.1889710015825292, 0.17617472081850516, 0.1613949682174149, 0.14538012857866311, 0.13099167759663005, 0.110780454414866, 0.09375598109274286, 0.08857622240751262, 0.07526293849222758, 0.06390061506213246, 0.05822908033729059, 0.05482749852787037, 0.05015527408463935, 0.04758660952728451, 0.04786727420829971, 0.05486994415944826, 0.06446278566121731, 0.056253599141268755, 0.05918430017528694, 0.06818170420738898, 0.07667498879299615, 0.08327236811079597, 0.08927120167284922, 0.09491825600058482, 0.09789745081923246, 0.10323707397772379, 0.09227901376701594, 0.0901240352103548, 0.09726818063992666, 0.10110985327321685, 0.10165658762573523, 0.102762772392872, 0.10450909265791135, 0.10548087341563889, 0.10611273063824389, 0.10560281720284974, 0.10597453584179108, 0.10141940840311553, 0.10022374655805336, 0.09832582459552006, 0.09827323315582777, 0.09586402934814191, 0.09026088777622822, 0.08342396361993215, 0.07865416232467984, 0.09344203175633174, 0.09177285515163229, 0.08254361094800618, 0.07748139360062421, 0.06992925280032582, 0.06177238802839395, 0.0574154355833311, 0.050281135030645976, 0.061361222460788, 0.051148966782270607, 0.05163134903478936, 0.05257311899475289, 0.05605236762168272, 0.054131629084549424, 0.06323779809856152, 0.07277655099653647, 0.08465519716291202, 0.09267099986942648, 0.11436263733131156, 0.13275838263655856, 0.14925984144229557, 0.16133467118225933, 0.19247261993455114, 0.20948140207754948, 0.23748339696075071, 0.26477750997940774, 0.2744275634292238, 0.32042804040637113]}, "theory": [[0.0, 0.027563823834042687, 0.055127647668085374, 0.08269147150212806, 0.11025529533617075, 0.13781911917021344, 0.16538294300425613, 0.1929467668382988, 0.2205105906723415, 0.24807441450638418, 0.2756382383404269, 0.30320206217446954, 0.33076588600851226, 0.3583297098425549, 0.3858935336765976, 0.4134573575106403, 0.441021181344683, 0.4685850051787257, 0.49614882901276836, 0.523712652846811, 0.5512764766808538, 0.5788403005148964, 0.6064041243489391, 0.6339679481829817, 0.6615317720170245, 0.6890955958510672, 0.7166594196851098, 0.7442232435191526, 0.7717870673531952, 0.7993508911872379, 0.8269147150212806, 0.8544785388553233, 0.882042362689366, 0.9096061865234086, 0.9371700103574514, 0.964733834191494, 0.9922976580255367, 1.0198614818595795, 1.047425305693622, 1.0749891295276648, 1.1025529533617076, 1.13011677719575, 1.1576806010297929, 1.1852444248638356, 1.2128082486978782, 1.240372072531921, 1.2679358963659635, 1.2954997202000063, 1.323063544034049, 1.3506273678680916, 1.3781911917021343, 1.405755015536177, 1.4333188393702196, 1.4608826632042624, 1.4884464870383052, 1.5160103108723477, 1.5435741347063905, 1.5711379585404333, 1.5987017823744758, 1.6262656062085186, 1.653829430042561, 1.6813932538766039, 1.7089570777106466, 1.7365209015446892, 1.764084725378732, 1.7916485492127747, 1.8192123730468173, 1.84677619688086, 1.8743400207149028, 1.9019038445489453, 1.929467668382988, 1.9570314922170307, 1.9845953160510734, 2.012159139885116, 2.039722963719159, 2.0672867875532015, 2.094850611387244, 2.122414435221287, 2.1499782590553296, 2.177542082889372, 2.205105906723415, 2.2326697305574577, 2.2602335543915, 2.287797378225543, 2.3153612020595857, 2.3429250258936283, 2.3704888497276713, 2.398052673561714, 2.4256164973957564, 2.4531803212297993, 2.480744145063842, 2.5083079688978844, 2.535871792731927, 2.56343561656597, 2.5909994404000125, 2.618563264234055, 2.646127088068098, 2.6736909119021406, 2.701254735736183, 2.728818559570226], [-1.2913046054576267, -1.2160613655953596, -1.1408181257330927, -1.0655748858708256, -0.9903316460085586, -0.9150884061462916, -0.8398451662840245, -0.7646019264217575, -0.6893586865594905, -0.6141154466972235, -0.5388722068349564, -0.4636289669726894, -0.3883857271104223, -0.3131424872481554, -0.2378992473858883, -0.16265600752362142, -0.08741276766135431, -0.012169527799087199, 0.06307371206317969, 0.1383169519254468, 0.2135601917877139, 0.2888034316499808, 0.3640466715122479, 0.4392899113745148, 0.5145331512367821, 0.589776391099049, 0.6650196309613159, 0.7402628708235832, 0.8155061106858501, 0.890749350548117, 0.9659925904103839, 1.0412358302726512, 1.116479070134918, 1.191722309997185, 1.2669655498594523, 1.3422087897217192, 1.417452029583986, 1.4926952694462534, 1.5679385093085203, 1.6431817491707872, 1.7184249890330545, 1.7936682288953214, 1.8689114687575883, 1.9441547086198556, 2.0193979484821227, 2.09464118834439, 2.1698844282066565, 2.245127668068924, 2.320370907931191, 2.3956141477934576, 2.470857387655725, 2.5461006275179923, 2.6213438673802587, 2.696587107242526, 2.7718303471047934, 2.84707358696706, 2.922316826829327, 2.9975600666915945, 3.072803306553861, 3.1480465464161282, 3.2232897862783947, 3.298533026140662, 3.3737762660029293, 3.449019505865196, 3.524262745727463, 3.5995059855897305, 3.674749225451997, 3.7499924653142642, 3.8252357051765316, 3.900478945038798, 3.9757221849010653, 4.050965424763332, 4.126208664625599, 4.201451904487866, 4.276695144350134, 4.3519383842124, 4.4271816240746675, 4.502424863936935, 4.577668103799201, 4.652911343661469, 4.728154583523736, 4.803397823386002, 4.87864106324827, 4.953884303110537, 5.0291275429728035, 5.104370782835071, 5.179614022697338, 5.2548572625596055, 5.330100502421872, 5.405343742284139, 5.480586982146407, 5.555830222008673, 5.6310734618709395, 5.706316701733208, 5.781559941595474, 5.856803181457741, 5.932046421320009, 6.007289661182275, 6.082532901044542, 6.15777614090681]]}, "0.18": {"exp": {"x": [1.3855976324804824, 1.458837027753304, 1.522406543788748, 1.591220356604676, 1.6549263944755819, 1.7176464511295908, 1.77932504881239, 1.8386194642015885, 1.8965081263081531, 1.9525452017871785, 2.0090798140971655, 2.0585969552457812, 2.108321791911521, 2.1564798238344984, 2.203106973712795, 2.2467721951474653, 2.290170878701848, 2.330735640456343, 2.368191311834205, 2.4053152121487815, 2.4410550075910002, 2.4711426047122043, 2.5026521770387222, 2.5311983760260257, 2.5579233787401554, 2.5883112945782707, 2.6043173827315473, 2.625771247453717, 2.6446574580672952, 2.662185388392536, 2.677905831254227, 2.691829930309452, 2.7029114766817006, 2.7125863100012197, 2.7198445076616165, 2.724909779429158, 2.7278955781572414, 2.728818559570226, 2.7276128628630048, 2.7238695079209805, 2.717849841009032, 2.7099714151732326, 2.6994650422385997, 2.6872853099981557, 2.672464909463662, 2.6552931228664316, 2.6359838304503898, 2.6152820552900495, 2.5908233085460606, 2.5646109867762292, 2.5410886067792307, 2.509400551902493, 2.476819025579824, 2.445055499978145, 2.406328091530611, 2.364515365659999, 2.324273820021359, 2.27954548226787, 2.2323388712045347, 2.1860152606976313, 2.134792867882058, 2.0771238554625775, 2.0212109803602454, 1.9621951974747374, 1.9006975521372886, 1.8364158032949256, 1.7708548982696382, 1.7017657265420114, 1.6318099811163564, 1.5571450672152682, 1.4830355973633025, 1.4039632290521054, 1.3282033011098575, 1.244474974260895, 1.15427022409483], "y": [2.5949103597353282, 2.6463373941182398, 2.857208492530791, 3.098325253944036, 3.295338426993825, 3.4058327955927448, 3.5936009326936538, 3.738509477523406, 3.890481351347023, 4.039941697798715, 4.19041098731018, 4.32950142309833, 4.441591912545906, 4.537512265047044, 4.621046909491796, 4.709923927819197, 4.910022948652286, 4.992743560574078, 5.0488649294275305, 5.108710232758096, 5.162771472754266, 5.205744988338717, 5.255378464239173, 5.263458980187467, 5.321020699798349, 5.539016119152477, 5.570726127228429, 5.583496733328428, 5.617650111054013, 5.643557036135219, 5.670080746393487, 5.663145896523019, 5.691273211932179, 5.706268900191424, 5.715728327527967, 5.707559259181212, 5.7279007236391015, 5.712313364802192, 5.711722093687738, 5.695620558356628, 5.710476462540186, 5.68692046177576, 5.673044635237915, 5.652683380499855, 5.637820357263985, 5.618944166195088, 5.574976010930011, 5.54684525586669, 5.535760086578336, 5.293773424386682, 5.256149583673207, 5.226973475227305, 5.158885001470449, 5.162553514929287, 5.071262534599632, 4.998275028295994, 4.9308146515800555, 4.762517790528954, 4.6570127868612765, 4.574056410048273, 4.4805738260514625, 4.35592820180392, 4.229852980862197, 4.05247224548414, 3.925772779546924, 3.7874121772535965, 3.6026953354117253, 3.48862578804583, 3.3219462890561213, 3.134120083438631, 2.8841039719054122, 2.919432859728088, 2.6150881710792317, 2.2755706185871993, 1.9859212652417926], "yerr": [0.24998538960218583, 0.22243809352538518, 0.19140596998180748, 0.1708960625372993, 0.15238412127156545, 0.14215290888832446, 0.12300054669991559, 0.10162994953122641, 0.08389975711900567, 0.07262186496704406, 0.06766603585569239, 0.05785847382569595, 0.056018605845336696, 0.05528137779294175, 0.060726592963910926, 0.06674152039756072, 0.0578610999082759, 0.06862423674287059, 0.07880971329379947, 0.08723109698188272, 0.0948342351754588, 0.10541457888664807, 0.11462597152210507, 0.12043876727306536, 0.12625802031667616, 0.1169330981347604, 0.11981293985113141, 0.1252710632333127, 0.1321616897076243, 0.13004995282282994, 0.1387674504152974, 0.14102583109687405, 0.1437217362555556, 0.14207201360940683, 0.14310509456367637, 0.14450023597879144, 0.147602128948062, 0.14459563935052383, 0.14479564611225307, 0.14076701233467306, 0.13888882745335376, 0.13676550710061286, 0.1399431009114334, 0.13488905024074338, 0.13077709165682957, 0.12367173393875089, 0.12094589408855579, 0.11434313497984767, 0.11195409066572705, 0.11943162615916132, 0.11556536300118853, 0.10799649173989499, 0.09952491530021389, 0.08947453571283866, 0.07942527584612544, 0.07475803788655838, 0.06329723356831608, 0.07119413489563467, 0.06477379057249923, 0.059027390808336584, 0.05369402114977854, 0.05806614206150719, 0.0654979609570092, 0.0694329311125904, 0.08289153704353874, 0.10404804983927216, 0.12348298152398406, 0.1307774079439823, 0.15063771749453073, 0.18558293450497745, 0.20905298861777097, 0.22433567660986714, 0.2628923377548678, 0.2867036347427093, 0.32042804040637113]}, "theory": [[0.0, 0.027563823834042687, 0.055127647668085374, 0.08269147150212806, 0.11025529533617075, 0.13781911917021344, 0.16538294300425613, 0.1929467668382988, 0.2205105906723415, 0.24807441450638418, 0.2756382383404269, 0.30320206217446954, 0.33076588600851226, 0.3583297098425549, 0.3858935336765976, 0.4134573575106403, 0.441021181344683, 0.4685850051787257, 0.49614882901276836, 0.523712652846811, 0.5512764766808538, 0.5788403005148964, 0.6064041243489391, 0.6339679481829817, 0.6615317720170245, 0.6890955958510672, 0.7166594196851098, 0.7442232435191526, 0.7717870673531952, 0.7993508911872379, 0.8269147150212806, 0.8544785388553233, 0.882042362689366, 0.9096061865234086, 0.9371700103574514, 0.964733834191494, 0.9922976580255367, 1.0198614818595795, 1.047425305693622, 1.0749891295276648, 1.1025529533617076, 1.13011677719575, 1.1576806010297929, 1.1852444248638356, 1.2128082486978782, 1.240372072531921, 1.2679358963659635, 1.2954997202000063, 1.323063544034049, 1.3506273678680916, 1.3781911917021343, 1.405755015536177, 1.4333188393702196, 1.4608826632042624, 1.4884464870383052, 1.5160103108723477, 1.5435741347063905, 1.5711379585404333, 1.5987017823744758, 1.6262656062085186, 1.653829430042561, 1.6813932538766039, 1.7089570777106466, 1.7365209015446892, 1.764084725378732, 1.7916485492127747, 1.8192123730468173, 1.84677619688086, 1.8743400207149028, 1.9019038445489453, 1.929467668382988, 1.9570314922170307, 1.9845953160510734, 2.012159139885116, 2.039722963719159, 2.0672867875532015, 2.094850611387244, 2.122414435221287, 2.1499782590553296, 2.177542082889372, 2.205105906723415, 2.2326697305574577, 2.2602335543915, 2.287797378225543, 2.3153612020595857, 2.3429250258936283, 2.3704888497276713, 2.398052673561714, 2.4256164973957564, 2.4531803212297993, 2.480744145063842, 2.5083079688978844, 2.535871792731927, 2.56343561656597, 2.5909994404000125, 2.618563264234055, 2.646127088068098, 2.6736909119021406, 2.701254735736183, 2.728818559570226], [-0.3536462888985767, -0.291511316955633, -0.22937634501268928, -0.16724137306974554, -0.10510640112680183, -0.0429714291838581, 0.019163542759085606, 0.08129851470202931, 0.14343348664497302, 0.20556845858791667, 0.2677034305308605, 0.3298384024738041, 0.3919733744167479, 0.4541083463596915, 0.5162433183026354, 0.578378290245579, 0.6405132621885228, 0.7026482341314664, 0.76478320607441, 0.8269181780173538, 0.8890531499602976, 0.9511881219032412, 1.0133230938461848, 1.0754580657891286, 1.1375930377320724, 1.199728009675016, 1.2618629816179596, 1.3239979535609037, 1.3861329255038473, 1.4482678974467909, 1.5104028693897344, 1.5725378413326785, 1.634672813275622, 1.6968077852185657, 1.7589427571615095, 1.8210777291044533, 1.8832127010473967, 1.945347672990341, 2.0074826449332845, 2.0696176168762284, 2.131752588819172, 2.1938875607621156, 2.2560225327050594, 2.318157504648003, 2.3802924765909466, 2.442427448533891, 2.504562420476834, 2.566697392419778, 2.628832364362722, 2.690967336305665, 2.753102308248609, 2.815237280191553, 2.877372252134496, 2.93950722407744, 3.0016421960203843, 3.0637771679633277, 3.1259121399062715, 3.1880471118492153, 3.2501820837921587, 3.3123170557351025, 3.374452027678046, 3.4365869996209897, 3.498721971563934, 3.5608569435068773, 3.622991915449821, 3.685126887392765, 3.7472618593357083, 3.8093968312786526, 3.871531803221596, 3.9336667751645393, 3.9958017471074836, 4.057936719050427, 4.12007169099337, 4.182206662936314, 4.244341634879259, 4.306476606822202, 4.368611578765146, 4.43074655070809, 4.492881522651033, 4.555016494593977, 4.617151466536921, 4.679286438479864, 4.741421410422808, 4.803556382365752, 4.865691354308695, 4.927826326251639, 4.989961298194583, 5.052096270137526, 5.11423124208047, 5.176366214023415, 5.238501185966358, 5.3006361579093015, 5.362771129852245, 5.424906101795189, 5.4870410737381325, 5.549176045681076, 5.61131101762402, 5.6734459895669636, 5.735580961509907, 5.797715933452851]]}, "0.25": {"exp": {"x": [1.3855976324804824, 1.458837027753304, 1.522406543788748, 1.591220356604676, 1.6549263944755819, 1.7176464511295908, 1.77932504881239, 1.8386194642015885, 1.8965081263081531, 1.9525452017871785, 2.0090798140971655, 2.0585969552457812, 2.108321791911521, 2.1564798238344984, 2.203106973712795, 2.2467721951474653, 2.290170878701848, 2.330735640456343, 2.368191311834205, 2.4053152121487815, 2.4410550075910002, 2.4711426047122043, 2.5026521770387222, 2.5311983760260257, 2.5579233787401554, 2.5883112945782707, 2.6043173827315473, 2.625771247453717, 2.6446574580672952, 2.662185388392536, 2.677905831254227, 2.691829930309452, 2.7029114766817006, 2.7125863100012197, 2.7198445076616165, 2.724909779429158, 2.7278955781572414, 2.728818559570226, 2.7276128628630048, 2.7238695079209805, 2.717849841009032, 2.7099714151732326, 2.6994650422385997, 2.6872853099981557, 2.672464909463662, 2.6552931228664316, 2.6359838304503898, 2.6152820552900495, 2.5908233085460606, 2.5646109867762292, 2.5410886067792307, 2.509400551902493, 2.476819025579824, 2.445055499978145, 2.406328091530611, 2.364515365659999, 2.324273820021359, 2.27954548226787, 2.2323388712045347, 2.1860152606976313, 2.134792867882058, 2.0771238554625775, 2.0212109803602454, 1.9621951974747374, 1.9006975521372886, 1.8364158032949256, 1.7708548982696382, 1.7017657265420114, 1.6318099811163564, 1.5571450672152682, 1.4830355973633025, 1.4039632290521054, 1.3282033011098575, 1.244474974260895, 1.15427022409483], "y": [1.925530807968193, 2.0222733409828044, 2.3501594426466252, 2.6911905411715127, 2.7499727375549132, 3.0784105320043103, 3.3482479469416577, 3.5763770962621315, 3.6951786502273647, 3.919903389058023, 4.1266094748390385, 4.256568240935918, 4.447127534744269, 4.626878221756863, 4.775915748643063, 4.92540100259306, 5.064036939765521, 5.211937485606862, 5.315695526737721, 5.430857252275394, 5.526947173221271, 5.677921192007911, 5.785075151732739, 5.829875946774356, 5.9147334885937175, 5.987844685462878, 6.028900313095284, 6.067836012752314, 6.123071513026199, 6.14203742165847, 6.312637816494742, 6.323012326476444, 6.358935357757243, 6.361780914909901, 6.378737757353277, 6.379924922231683, 6.412455838798209, 6.3891829021998765, 6.383356625157496, 6.34561051020352, 6.359155617555136, 6.321822818945974, 6.318344299529045, 6.2730400636058254, 6.239692226501235, 6.088169121054601, 6.040264431797853, 5.9842828751357215, 5.955804116863323, 5.854170871576203, 5.7945881073913394, 5.721065308444347, 5.60325921772493, 5.496748531226608, 5.360903164381213, 5.245889107571839, 5.1173334076513015, 5.008399288927494, 4.838994916357619, 4.696529959620623, 4.508324821900107, 4.313087446644464, 4.176513063184792, 3.958695434549383, 3.740913812201136, 3.6217831570744816, 3.3633258950813887, 3.0814260318206173, 3.0113655297912185, 2.70048162399322, 2.3455026340705687, 2.3758342114214512, 1.905510747364763, 1.4396728100192835, 1.5015904396934183], "yerr": [0.2303819454586427, 0.17968159426524083, 0.1676045824432702, 0.16607669196661728, 0.1422291822317159, 0.13696114035494603, 0.12856011375295184, 0.11364067561117155, 0.09642724629402762, 0.08863712338666674, 0.07877427400330879, 0.07180175362991666, 0.0696666173754337, 0.06059069300055156, 0.05481736628425491, 0.04937013616520086, 0.05084516299465279, 0.05048813230747682, 0.05417961189432042, 0.05034774144913782, 0.04886660073172433, 0.051129600937358965, 0.052716984176053444, 0.05364209316697813, 0.05932083181072148, 0.058192042473902465, 0.06219656828074827, 0.06226658310985959, 0.07223985828427268, 0.07059450585617477, 0.06245630599153413, 0.062094803862804804, 0.06485574442971354, 0.06901299687609735, 0.06940667411406856, 0.06894863140186469, 0.06947937471468586, 0.06762052136099284, 0.06979469587567709, 0.06779081607687841, 0.0639256287894367, 0.06424664241446165, 0.06536966820250034, 0.06499534081863609, 0.059664041981385106, 0.06724243238976482, 0.06114838131425136, 0.0577563602039964, 0.061116225718680056, 0.05349777651960026, 0.05227552518813271, 0.04874828594463916, 0.04632961743886126, 0.05056330160670121, 0.0462482958527842, 0.054026107323225256, 0.05030208545256987, 0.05733397679725976, 0.05696223512282718, 0.06185658725150528, 0.06524884562631747, 0.07334278587902407, 0.07800260664685162, 0.08673420608255665, 0.09708039994092411, 0.11669895005417535, 0.13053428645899576, 0.13904960867223015, 0.15940993234247347, 0.18442996360306022, 0.19055599966230896, 0.22844666830862687, 0.24168376029016536, 0.2336801817434158, 0.29381265365870474]}, "theory": [[0.0, 0.027563823834042687, 0.055127647668085374, 0.08269147150212806, 0.11025529533617075, 0.13781911917021344, 0.16538294300425613, 0.1929467668382988, 0.2205105906723415, 0.24807441450638418, 0.2756382383404269, 0.30320206217446954, 0.33076588600851226, 0.3583297098425549, 0.3858935336765976, 0.4134573575106403, 0.441021181344683, 0.4685850051787257, 0.49614882901276836, 0.523712652846811, 0.5512764766808538, 0.5788403005148964, 0.6064041243489391, 0.6339679481829817, 0.6615317720170245, 0.6890955958510672, 0.7166594196851098, 0.7442232435191526, 0.7717870673531952, 0.7993508911872379, 0.8269147150212806, 0.8544785388553233, 0.882042362689366, 0.9096061865234086, 0.9371700103574514, 0.964733834191494, 0.9922976580255367, 1.0198614818595795, 1.047425305693622, 1.0749891295276648, 1.1025529533617076, 1.13011677719575, 1.1576806010297929, 1.1852444248638356, 1.2128082486978782, 1.240372072531921, 1.2679358963659635, 1.2954997202000063, 1.323063544034049, 1.3506273678680916, 1.3781911917021343, 1.405755015536177, 1.4333188393702196, 1.4608826632042624, 1.4884464870383052, 1.5160103108723477, 1.5435741347063905, 1.5711379585404333, 1.5987017823744758, 1.6262656062085186, 1.653829430042561, 1.6813932538766039, 1.7089570777106466, 1.7365209015446892, 1.764084725378732, 1.7916485492127747, 1.8192123730468173, 1.84677619688086, 1.8743400207149028, 1.9019038445489453, 1.929467668382988, 1.9570314922170307, 1.9845953160510734, 2.012159139885116, 2.039722963719159, 2.0672867875532015, 2.094850611387244, 2.122414435221287, 2.1499782590553296, 2.177542082889372, 2.205105906723415, 2.2326697305574577, 2.2602335543915, 2.287797378225543, 2.3153612020595857, 2.3429250258936283, 2.3704888497276713, 2.398052673561714, 2.4256164973957564, 2.4531803212297993, 2.480744145063842, 2.5083079688978844, 2.535871792731927, 2.56343561656597, 2.5909994404000125, 2.618563264234055, 2.646127088068098, 2.6736909119021406, 2.701254735736183, 2.728818559570226], [-2.3103617904010227, -2.2221706282080165, -2.13397946601501, -2.045788303822004, -1.957597141628998, -1.8694059794359916, -1.7812148172429856, -1.6930236550499793, -1.604832492856973, -1.5166413306639668, -1.4284501684709605, -1.3402590062779545, -1.2520678440849482, -1.1638766818919422, -1.0756855196989359, -0.9874943575059298, -0.8993031953129234, -0.8111120331199171, -0.722920870926911, -0.634729708733905, -0.5465385465408985, -0.45834738434789246, -0.3701562221548862, -0.28196505996188037, -0.19377389776887366, -0.10558273557586784, -0.01739157338286157, 0.07079958881014514, 0.15899075100315097, 0.24718191319615723, 0.33537307538916306, 0.42356423758216977, 0.511755399775176, 0.5999465619681819, 0.6881377241611886, 0.7763288863541944, 0.8645200485472007, 0.9527112107402069, 1.0409023729332127, 1.1290935351262195, 1.2172846973192257, 1.3054758595122316, 1.3936670217052378, 1.4818581838982445, 1.5700493460912504, 1.6582405082842566, 1.746431670477262, 1.8346228326702687, 1.9228139948632754, 2.0110051570562812, 2.099196319249287, 2.187387481442294, 2.2755786436352996, 2.3637698058283063, 2.451960968021313, 2.540152130214318, 2.6283432924073247, 2.7165344546003314, 2.804725616793337, 2.892916778986344, 2.981107941179349, 3.0692991033723556, 3.1574902655653623, 3.245681427758368, 3.333872589951375, 3.4220637521443806, 3.5102549143373865, 3.598446076530393, 3.6866372387234, 3.7748284009164057, 3.8630195631094115, 3.9512107253024173, 4.0394018874954245, 4.12759304968843, 4.215784211881436, 4.303975374074442, 4.392166536267448, 4.480357698460455, 4.568548860653461, 4.656740022846467, 4.744931185039475, 4.8331223472324805, 4.921313509425486, 5.009504671618492, 5.097695833811498, 5.185886996004504, 5.274078158197511, 5.362269320390517, 5.450460482583523, 5.538651644776531, 5.626842806969536, 5.7150339691625405, 5.803225131355546, 5.891416293548554, 5.97960745574156, 6.0677986179345655, 6.155989780127573, 6.244180942320579, 6.332372104513585, 6.420563266706592]]}}
