# Supplementary material for: Superconductivity from a melted insulator in Josephson junction arrays
Source: Nat Phys. 2023 Aug 10;19(11):1630–5. doi: 10.1038/s41567-023-02161-w (PMC10635826; doi:10.1038/s41567-023-02161-w)
Supplement: Supplementary file 2 — Contains all data in the paper, including supplement, serialized into text files, and Python scripts that recreate all figures from the text files. [file 41567_2023_2161_MOESM2_ESM.zip › data_and_plotters_all/phase_figures/fig3/cuts.json]

{"-0.164": [[0.0, 0.025, 0.05, 0.075, 0.1, 0.125, 0.15, 0.175, 0.2, 0.225, 0.25, 0.275, 0.3, 0.325, 0.35, 0.375, 0.4, 0.425, 0.45, 0.475, 0.5, 0.525, 0.55, 0.575, 0.6, 0.625, 0.65, 0.675, 0.7, 0.725, 0.75, 0.775, 0.8, 0.825, 0.85, 0.875, 0.9, 0.925, 0.95, 0.975, 1.0, 1.025, 1.05, 1.075, 1.1, 1.125, 1.15, 1.175, 1.2, 1.225, 1.25], [4850086.759387364, 3937589.6798710176, 3444839.27027894, 3153940.2290428327, 3514285.981906917, 3231929.7431648714, 3231929.7431648714, 3192459.4053202127, 3008728.1995655065, 3116347.980876056, 3173088.132081826, 2941021.3425230477, 2974494.532239086, 2941021.3425230477, 2860543.6895317817, 2957658.986442656, 3008728.1995655065, 2799264.9508237164, 3061598.6877525616, 2957658.986442656, 3008728.1995655065, 2876290.4438855904, 2726251.2876386144, 2670526.840750905, 2726251.2876386144, 2924569.559219371, 2892202.8641609116, 3061598.6877525616, 2860543.6895317817, 3135031.574519117, 2860543.6895317817, 2941021.3425230477, 3026150.984474487, 3008728.1995655065, 2784354.625846735, 3008728.1995655065, 2860543.6895317817, 2924569.559219371, 2844976.2715341607, 2892202.8641609116, 2814335.5715972926, 2892202.8641609116, 2814335.5715972926, 3192459.4053202127, 2991513.57388522, 2814335.5715972926, 2924569.559219371, 2892202.8641609116, 2769594.357695476, 2924569.559219371, 2876290.4438855904]], "-0.162": [[0.0, 0.025, 0.05, 0.075, 0.1, 0.125, 0.15, 0.175, 0.2, 0.225, 0.25, 0.275, 0.3, 0.325, 0.35, 0.375, 0.4, 0.425, 0.45, 0.475, 0.5, 0.525, 0.55, 0.575, 0.6, 0.625, 0.65, 0.675, 0.7, 0.725, 0.75, 0.775, 0.8, 0.825, 0.85, 0.875, 0.9, 0.925, 0.95, 0.975, 1.0, 1.025, 1.05, 1.075, 1.1, 1.125, 1.15, 1.175, 1.2, 1.225, 1.25], [4476669.720963788, 3794761.1452191356, 3636465.0695405225, 3740483.552845924, 3153940.2290428327, 2924569.559219371, 3173088.132081826, 2814335.5715972926, 3231929.7431648714, 3252027.373528501, 2974494.532239086, 3173088.132081826, 3008728.1995655065, 3026150.984474487, 2814335.5715972926, 2941021.3425230477, 2908292.0556324176, 2726251.2876386144, 2799264.9508237164, 2814335.5715972926, 2799264.9508237164, 2924569.559219371, 2924569.559219371, 2860543.6895317817, 2924569.559219371, 3079630.581247243, 2876290.4438855904, 2844976.2715341607, 2740552.718189429, 3079630.581247243, 2974494.532239086, 2860543.6895317817, 2814335.5715972926, 2924569.559219371, 2784354.625846735, 3043767.137100461, 2860543.6895317817, 2974494.532239086, 2892202.8641609116, 3026150.984474487, 2924569.559219371, 2876290.4438855904, 2740552.718189429, 2908292.0556324176, 3026150.984474487, 2784354.625846735, 2957658.986442656, 2924569.559219371, 2876290.4438855904, 2974494.532239086, 2565626.80537958]], "-0.16": [[0.0, 0.025, 0.05, 0.075, 0.1, 0.125, 0.15, 0.175, 0.2, 0.225, 0.25, 0.275, 0.3, 0.325, 0.35, 0.375, 0.4, 0.425, 0.45, 0.475, 0.5, 0.525, 0.55, 0.575, 0.6, 0.625, 0.65, 0.675, 0.7, 0.725, 0.75, 0.775, 0.8, 0.825, 0.85, 0.875, 0.9, 0.925, 0.95, 0.975, 1.0, 1.025, 1.05, 1.075, 1.1, 1.125, 1.15, 1.175, 1.2, 1.225, 1.25], [4761839.770457892, 4028557.3272785195, 3538068.888266988, 3586586.6235748273, 3378080.7790529723, 3231929.7431648714, 3514285.981906917, 3272376.176526486, 3292991.7631153753, 3135031.574519117, 3061598.6877525616, 2892202.8641609116, 3043767.137100461, 3043767.137100461, 3026150.984474487, 3043767.137100461, 2784354.625846735, 2941021.3425230477, 2814335.5715972926, 2712105.4873410845, 2924569.559219371, 2844976.2715341607, 2957658.986442656, 3026150.984474487, 3135031.574519117, 3008728.1995655065, 3026150.984474487, 2754997.1269157114, 2814335.5715972926, 2924569.559219371, 2876290.4438855904, 2829577.1184687456, 3173088.132081826, 2799264.9508237164, 2829577.1184687456, 3026150.984474487, 2991513.57388522, 2814335.5715972926, 2974494.532239086, 2974494.532239086, 3008728.1995655065, 2784354.625846735, 2740552.718189429, 2844976.2715341607, 2684241.832578273, 2860543.6895317817, 2829577.1184687456, 3026150.984474487, 2814335.5715972926, 2991513.57388522, 2726251.2876386144]], "-0.158": [[0.0, 0.025, 0.05, 0.075, 0.1, 0.125, 0.15, 0.175, 0.2, 0.225, 0.25, 0.275, 0.3, 0.325, 0.35, 0.375, 0.4, 0.425, 0.45, 0.475, 0.5, 0.525, 0.55, 0.575, 0.6, 0.625, 0.65, 0.675, 0.7, 0.725, 0.75, 0.775, 0.8, 0.825, 0.85, 0.875, 0.9, 0.925, 0.95, 0.975, 1.0, 1.025, 1.05, 1.075, 1.1, 1.125, 1.15, 1.175, 1.2, 1.225, 1.25], [4328543.368430174, 3740483.552845924, 3661920.810403552, 3636465.0695405225, 3378080.7790529723, 3135031.574519117, 3356402.290722841, 3079630.581247243, 3212068.3177870694, 2814335.5715972926, 3026150.984474487, 2814335.5715972926, 2924569.559219371, 3026150.984474487, 2908292.0556324176, 2844976.2715341607, 2974494.532239086, 3116347.980876056, 2908292.0556324176, 2814335.5715972926, 2860543.6895317817, 2814335.5715972926, 2799264.9508237164, 2844976.2715341607, 2957658.986442656, 2957658.986442656, 2924569.559219371, 2799264.9508237164, 3026150.984474487, 3212068.3177870694, 2630201.8062829985, 3008728.1995655065, 2991513.57388522, 2876290.4438855904, 3043767.137100461, 2740552.718189429, 2784354.625846735, 2908292.0556324176, 2814335.5715972926, 2860543.6895317817, 2860543.6895317817, 2892202.8641609116, 2991513.57388522, 3097875.8295485564, 2712105.4873410845, 2814335.5715972926, 3192459.4053202127, 2814335.5715972926, 2974494.532239086, 2876290.4438855904, 2814335.5715972926]], "-0.156": [[0.0, 0.025, 0.05, 0.075, 0.1, 0.125, 0.15, 0.175, 0.2, 0.225, 0.25, 0.275, 0.3, 0.325, 0.35, 0.375, 0.4, 0.425, 0.45, 0.475, 0.5, 0.525, 0.55, 0.575, 0.6, 0.625, 0.65, 0.675, 0.7, 0.725, 0.75, 0.775, 0.8, 0.825, 0.85, 0.875, 0.9, 0.925, 0.95, 0.975, 1.0, 1.025, 1.05, 1.075, 1.1, 1.125, 1.15, 1.175, 1.2, 1.225, 1.25], [4328543.368430174, 3879185.6369468803, 4189879.0034393086, 3687748.6459044833, 3292991.7631153753, 3334988.758281684, 3097875.8295485564, 2957658.986442656, 3334988.758281684, 3043767.137100461, 3097875.8295485564, 3116347.980876056, 2814335.5715972926, 3153940.2290428327, 2974494.532239086, 2974494.532239086, 3008728.1995655065, 2924569.559219371, 3153940.2290428327, 2974494.532239086, 2670526.840750905, 3026150.984474487, 3026150.984474487, 2941021.3425230477, 2957658.986442656, 2814335.5715972926, 2799264.9508237164, 2814335.5715972926, 2991513.57388522, 3026150.984474487, 3008728.1995655065, 3026150.984474487, 2684241.832578273, 2844976.2715341607, 2860543.6895317817, 2957658.986442656, 2941021.3425230477, 3043767.137100461, 2799264.9508237164, 2941021.3425230477, 3061598.6877525616, 2712105.4873410845, 2876290.4438855904, 2941021.3425230477, 2784354.625846735, 2924569.559219371, 2974494.532239086, 2740552.718189429, 2957658.986442656, 2712105.4873410845, 2941021.3425230477]], "-0.154": [[0.0, 0.025, 0.05, 0.075, 0.1, 0.125, 0.15, 0.175, 0.2, 0.225, 0.25, 0.275, 0.3, 0.325, 0.35, 0.375, 0.4, 0.425, 0.45, 0.475, 0.5, 0.525, 0.55, 0.575, 0.6, 0.625, 0.65, 0.675, 0.7, 0.725, 0.75, 0.775, 0.8, 0.825, 0.85, 0.875, 0.9, 0.925, 0.95, 0.975, 1.0, 1.025, 1.05, 1.075, 1.1, 1.125, 1.15, 1.175, 1.2, 1.225, 1.25], [4895471.133389191, 4805558.538157401, 4189879.0034393086, 3713929.1316214143, 3292991.7631153753, 3292991.7631153753, 3173088.132081826, 3153940.2290428327, 3192459.4053202127, 3135031.574519117, 3026150.984474487, 3116347.980876056, 3026150.984474487, 3097875.8295485564, 3079630.581247243, 3292991.7631153753, 2941021.3425230477, 3026150.984474487, 3026150.984474487, 3079630.581247243, 2924569.559219371, 2924569.559219371, 3061598.6877525616, 2957658.986442656, 3026150.984474487, 2860543.6895317817, 2844976.2715341607, 2712105.4873410845, 2991513.57388522, 2754997.1269157114, 2892202.8641609116, 2924569.559219371, 2814335.5715972926, 2712105.4873410845, 2924569.559219371, 2726251.2876386144, 3026150.984474487, 2892202.8641609116, 2814335.5715972926, 3043767.137100461, 2941021.3425230477, 2726251.2876386144, 3153940.2290428327, 2829577.1184687456, 2957658.986442656, 3212068.3177870694, 2860543.6895317817, 3026150.984474487, 2974494.532239086, 2726251.2876386144, 2814335.5715972926]], "-0.152": [[0.0, 0.025, 0.05, 0.075, 0.1, 0.125, 0.15, 0.175, 0.2, 0.225, 0.25, 0.275, 0.3, 0.325, 0.35, 0.375, 0.4, 0.425, 0.45, 0.475, 0.5, 0.525, 0.55, 0.575, 0.6, 0.625, 0.65, 0.675, 0.7, 0.725, 0.75, 0.775, 0.8, 0.825, 0.85, 0.875, 0.9, 0.925, 0.95, 0.975, 1.0, 1.025, 1.05, 1.075, 1.1, 1.125, 1.15, 1.175, 1.2, 1.225, 1.25], [6632136.789641692, 5238448.754299135, 4438701.640393125, 3822486.942279064, 3794761.1452191356, 3444839.27027894, 3467677.5523242084, 3272376.176526486, 3026150.984474487, 2941021.3425230477, 3231929.7431648714, 3079630.581247243, 2991513.57388522, 2924569.559219371, 3192459.4053202127, 3043767.137100461, 2876290.4438855904, 3173088.132081826, 3026150.984474487, 2974494.532239086, 2908292.0556324176, 2924569.559219371, 3061598.6877525616, 3061598.6877525616, 2799264.9508237164, 2740552.718189429, 2844976.2715341607, 2991513.57388522, 2974494.532239086, 2799264.9508237164, 2829577.1184687456, 2991513.57388522, 3008728.1995655065, 2941021.3425230477, 2924569.559219371, 2726251.2876386144, 2924569.559219371, 2799264.9508237164, 2860543.6895317817, 3008728.1995655065, 2876290.4438855904, 3061598.6877525616, 3153940.2290428327, 2814335.5715972926, 2712105.4873410845, 2892202.8641609116, 2860543.6895317817, 2844976.2715341607, 2941021.3425230477, 2876290.4438855904, 2974494.532239086]], "-0.15": [[0.0, 0.025, 0.05, 0.075, 0.1, 0.125, 0.15, 0.175, 0.2, 0.225, 0.25, 0.275, 0.3, 0.325, 0.35, 0.375, 0.4, 0.425, 0.45, 0.475, 0.5, 0.525, 0.55, 0.575, 0.6, 0.625, 0.65, 0.675, 0.7, 0.725, 0.75, 0.775, 0.8, 0.825, 0.85, 0.875, 0.9, 0.925, 0.95, 0.975, 1.0, 1.025, 1.05, 1.075, 1.1, 1.125, 1.15, 1.175, 1.2, 1.225, 1.25], [8590431.068595346, 5456917.488230861, 5085746.494416108, 4223715.275334867, 3908162.063015724, 4059814.5905303797, 3444839.27027894, 3467677.5523242084, 3272376.176526486, 3292991.7631153753, 2974494.532239086, 3153940.2290428327, 2924569.559219371, 2814335.5715972926, 2974494.532239086, 3061598.6877525616, 3026150.984474487, 3079630.581247243, 3097875.8295485564, 3231929.7431648714, 2991513.57388522, 3173088.132081826, 3043767.137100461, 3043767.137100461, 3079630.581247243, 2754997.1269157114, 2892202.8641609116, 2974494.532239086, 2924569.559219371, 2892202.8641609116, 3097875.8295485564, 2892202.8641609116, 2754997.1269157114, 3173088.132081826, 3008728.1995655065, 3043767.137100461, 2784354.625846735, 2769594.357695476, 2814335.5715972926, 2941021.3425230477, 2814335.5715972926, 2924569.559219371, 2924569.559219371, 2860543.6895317817, 2876290.4438855904, 2991513.57388522, 2799264.9508237164, 3008728.1995655065, 2892202.8641609116, 2799264.9508237164, 3116347.980876056]], "-0.148": [[0.0, 0.025, 0.05, 0.075, 0.1, 0.125, 0.15, 0.175, 0.2, 0.225, 0.25, 0.275, 0.3, 0.325, 0.35, 0.375, 0.4, 0.425, 0.45, 0.475, 0.5, 0.525, 0.55, 0.575, 0.6, 0.625, 0.65, 0.675, 0.7, 0.725, 0.75, 0.775, 0.8, 0.825, 0.85, 0.875, 0.9, 0.925, 0.95, 0.975, 1.0, 1.025, 1.05, 1.075, 1.1, 1.125, 1.15, 1.175, 1.2, 1.225, 1.25], [8187553.862915844, 7762771.2738937605, 5456917.488230861, 4805558.538157401, 4594590.981378685, 3997761.1670301957, 3661920.810403552, 3997761.1670301957, 3586586.6235748273, 3514285.981906917, 3097875.8295485564, 3135031.574519117, 3231929.7431648714, 3026150.984474487, 2924569.559219371, 3173088.132081826, 3026150.984474487, 2991513.57388522, 2991513.57388522, 3079630.581247243, 3043767.137100461, 3212068.3177870694, 3116347.980876056, 2829577.1184687456, 2974494.532239086, 3116347.980876056, 3097875.8295485564, 2957658.986442656, 2814335.5715972926, 2860543.6895317817, 2974494.532239086, 2643505.374453538, 2957658.986442656, 2941021.3425230477, 2799264.9508237164, 2860543.6895317817, 3061598.6877525616, 2784354.625846735, 2991513.57388522, 3026150.984474487, 2876290.4438855904, 2876290.4438855904, 2924569.559219371, 2670526.840750905, 2941021.3425230477, 2876290.4438855904, 2844976.2715341607, 3097875.8295485564, 2814335.5715972926, 2712105.4873410845, 2844976.2715341607]], "-0.146": [[0.0, 0.025, 0.05, 0.075, 0.1, 0.125, 0.15, 0.175, 0.2, 0.225, 0.25, 0.275, 0.3, 0.325, 0.35, 0.375, 0.4, 0.425, 0.45, 0.475, 0.5, 0.525, 0.55, 0.575, 0.6, 0.625, 0.65, 0.675, 0.7, 0.725, 0.75, 0.775, 0.8, 0.825, 0.85, 0.875, 0.9, 0.925, 0.95, 0.975, 1.0, 1.025, 1.05, 1.075, 1.1, 1.125, 1.15, 1.175, 1.2, 1.225, 1.25], [12188268.548401844, 8317629.243610761, 5400596.3786524255, 5400596.3786524255, 5238448.754299135, 4761839.770457892, 4476669.720963788, 4401371.560744574, 3661920.810403552, 3636465.0695405225, 3252027.373528501, 3173088.132081826, 3116347.980876056, 2924569.559219371, 3079630.581247243, 2844976.2715341607, 2814335.5715972926, 3097875.8295485564, 2860543.6895317817, 2892202.8641609116, 2957658.986442656, 2957658.986442656, 2829577.1184687456, 2924569.559219371, 2814335.5715972926, 2829577.1184687456, 3061598.6877525616, 3079630.581247243, 2957658.986442656, 2829577.1184687456, 2860543.6895317817, 2814335.5715972926, 3212068.3177870694, 3231929.7431648714, 2892202.8641609116, 2860543.6895317817, 2991513.57388522, 2670526.840750905, 3061598.6877525616, 2726251.2876386144, 2892202.8641609116, 3026150.984474487, 2924569.559219371, 3026150.984474487, 2814335.5715972926, 2670526.840750905, 2876290.4438855904, 2876290.4438855904, 2860543.6895317817, 2991513.57388522, 3008728.1995655065]], "-0.14400000000000002": [[0.0, 0.025, 0.05, 0.075, 0.1, 0.125, 0.15, 0.175, 0.2, 0.225, 0.25, 0.275, 0.3, 0.325, 0.35, 0.375, 0.4, 0.425, 0.45, 0.475, 0.5, 0.525, 0.55, 0.575, 0.6, 0.625, 0.65, 0.675, 0.7, 0.725, 0.75, 0.775, 0.8, 0.825, 0.85, 0.875, 0.9, 0.925, 0.95, 0.975, 1.0, 1.025, 1.05, 1.075, 1.1, 1.125, 1.15, 1.175, 1.2, 1.225, 1.25], [14559060.27816209, 7820754.742435032, 7485395.154102534, 6237095.961752112, 5756964.291064124, 5291424.771749952, 4761839.770457892, 4438701.640393125, 4258083.749280705, 4123839.6360543934, 3661920.810403552, 3611360.3763283393, 3400040.752517584, 3061598.6877525616, 3153940.2290428327, 3008728.1995655065, 3008728.1995655065, 2876290.4438855904, 3097875.8295485564, 3026150.984474487, 2892202.8641609116, 2876290.4438855904, 2844976.2715341607, 2860543.6895317817, 3008728.1995655065, 3061598.6877525616, 2814335.5715972926, 3043767.137100461, 2908292.0556324176, 3052656.910171439, 2844976.2715341607, 2844976.2715341607, 2829577.1184687456, 2924569.559219371, 2814335.5715972926, 3061598.6877525616, 2844976.2715341607, 2844976.2715341607, 2974494.532239086, 2740552.718189429, 2844976.2715341607, 2957658.986442656, 2712105.4873410845, 2814335.5715972926, 2876290.4438855904, 2829577.1184687456, 2941021.3425230477, 2924569.559219371, 2908292.0556324176, 2924569.559219371, 2924569.559219371]], "-0.14200000000000002": [[0.0, 0.025, 0.05, 0.075, 0.1, 0.125, 0.15, 0.175, 0.2, 0.225, 0.25, 0.275, 0.3, 0.325, 0.35, 0.375, 0.4, 0.425, 0.45, 0.475, 0.5, 0.525, 0.55, 0.575, 0.6, 0.625, 0.65, 0.675, 0.7, 0.725, 0.75, 0.775, 0.8, 0.825, 0.85, 0.875, 0.9, 0.925, 0.95, 0.975, 1.0, 1.025, 1.05, 1.075, 1.1, 1.125, 1.15, 1.175, 1.2, 1.225, 1.25], [12783029.445358034, 8881803.28078625, 7705640.786115757, 8187553.862915844, 6312280.4580856655, 5186549.061216862, 5456917.488230861, 4515312.727059068, 5238448.754299135, 4328543.368430174, 3822486.942279064, 3514285.981906917, 3908162.063015724, 3514285.981906917, 2974494.532239086, 3153940.2290428327, 3008728.1995655065, 2892202.8641609116, 2941021.3425230477, 2769594.357695476, 2991513.57388522, 3026150.984474487, 2991513.57388522, 2740552.718189429, 3008728.1995655065, 3192459.4053202127, 3061598.6877525616, 2814335.5715972926, 2784354.625846735, 2974494.532239086, 2974494.532239086, 2924569.559219371, 2908292.0556324176, 2784354.625846735, 2712105.4873410845, 2974494.532239086, 2974494.532239086, 2924569.559219371, 2924569.559219371, 2974494.532239086, 2924569.559219371, 2814335.5715972926, 2799264.9508237164, 2924569.559219371, 2974494.532239086, 2892202.8641609116, 3043767.137100461, 2892202.8641609116, 2876290.4438855904, 3043767.137100461, 2769594.357695476]], "-0.14": [[0.0, 0.025, 0.05, 0.075, 0.1, 0.125, 0.15, 0.175, 0.2, 0.225, 0.25, 0.275, 0.3, 0.325, 0.35, 0.375, 0.4, 0.425, 0.45, 0.475, 0.5, 0.525, 0.55, 0.575, 0.6, 0.625, 0.65, 0.675, 0.7, 0.725, 0.75, 0.775, 0.8, 0.825, 0.85, 0.875, 0.9, 0.925, 0.95, 0.975, 1.0, 1.025, 1.05, 1.075, 1.1, 1.125, 1.15, 1.175, 1.2, 1.225, 1.25], [11911171.029910466, 11911171.029910466, 9193624.264388008, 9357843.942628168, 8881803.28078625, 6804481.505035168, 7593922.290438271, 5456917.488230861, 5291424.771749952, 4635303.801309324, 4476669.720963788, 3794761.1452191356, 3850635.2542974004, 3636465.0695405225, 3378080.7790529723, 3061598.6877525616, 2924569.559219371, 3008728.1995655065, 2814335.5715972926, 2844976.2715341607, 3008728.1995655065, 2924569.559219371, 2892202.8641609116, 2924569.559219371, 2957658.986442656, 2924569.559219371, 2829577.1184687456, 2844976.2715341607, 2924569.559219371, 2991513.57388522, 2670526.840750905, 2892202.8641609116, 2941021.3425230477, 3043767.137100461, 2991513.57388522, 2814335.5715972926, 2712105.4873410845, 2829577.1184687456, 2957658.986442656, 2712105.4873410845, 2844976.2715341607, 2844976.2715341607, 3008728.1995655065, 3079630.581247243, 2726251.2876386144, 2814335.5715972926, 3061598.6877525616, 2799264.9508237164, 2957658.986442656, 2974494.532239086, 2860543.6895317817]], "-0.138": [[0.0, 0.025, 0.05, 0.075, 0.1, 0.125, 0.15, 0.175, 0.2, 0.225, 0.25, 0.275, 0.3, 0.325, 0.35, 0.375, 0.4, 0.425, 0.45, 0.475, 0.5, 0.525, 0.55, 0.575, 0.6, 0.625, 0.65, 0.675, 0.7, 0.725, 0.75, 0.775, 0.8, 0.825, 0.85, 0.875, 0.9, 0.925, 0.95, 0.975, 1.0, 1.025, 1.05, 1.075, 1.1, 1.125, 1.15, 1.175, 1.2, 1.225, 1.25], [23826742.05982093, 11911171.029910466, 15415729.128161317, 9528034.107049234, 7593922.290438271, 7593922.290438271, 8187553.862915844, 6237095.961752112, 6091934.274200922, 5886442.685046095, 4941687.644673063, 3794761.1452191356, 4091576.931457922, 3794761.1452191356, 3636465.0695405225, 3313857.383952243, 3378080.7790529723, 2924569.559219371, 3043767.137100461, 3043767.137100461, 2814335.5715972926, 2924569.559219371, 2829577.1184687456, 2991513.57388522, 2974494.532239086, 2924569.559219371, 2726251.2876386144, 2876290.4438855904, 2941021.3425230477, 3026150.984474487, 2844976.2715341607, 3061598.6877525616, 2814335.5715972926, 2784354.625846735, 2974494.532239086, 3026150.984474487, 2784354.625846735, 2974494.532239086, 2712105.4873410845, 2991513.57388522, 2974494.532239086, 2726251.2876386144, 2814335.5715972926, 2908292.0556324176, 2876290.4438855904, 3026150.984474487, 2829577.1184687456, 2712105.4873410845, 2814335.5715972926, 2726251.2876386144, 2769594.357695476]], "-0.136": [[0.0, 0.025, 0.05, 0.075, 0.1, 0.125, 0.15, 0.175, 0.2, 0.225, 0.25, 0.275, 0.3, 0.325, 0.35, 0.375, 0.4, 0.425, 0.45, 0.475, 0.5, 0.525, 0.55, 0.575, 0.6, 0.625, 0.65, 0.675, 0.7, 0.725, 0.75, 0.775, 0.8, 0.825, 0.85, 0.875, 0.9, 0.925, 0.95, 0.975, 1.0, 1.025, 1.05, 1.075, 1.1, 1.125, 1.15, 1.175, 1.2, 1.225, 1.25], [21840822.23144576, 26209843.771495678, 15882990.178415392, 15415729.128161317, 9528034.107049234, 8317629.243610761, 8187553.862915844, 6312280.4580856655, 6894102.335143039, 5085746.494416108, 5085746.494416108, 4941687.644673063, 4895471.133389191, 4515312.727059068, 3794761.1452191356, 3661920.810403552, 3538068.888266988, 3153940.2290428327, 3272376.176526486, 2941021.3425230477, 2844976.2715341607, 3061598.6877525616, 2974494.532239086, 2991513.57388522, 2974494.532239086, 2974494.532239086, 2957658.986442656, 2799264.9508237164, 2957658.986442656, 2876290.4438855904, 2814335.5715972926, 3097875.8295485564, 2814335.5715972926, 2814335.5715972926, 2876290.4438855904, 2740552.718189429, 2974494.532239086, 3061598.6877525616, 2754997.1269157114, 3043767.137100461, 2974494.532239086, 2754997.1269157114, 3026150.984474487, 2924569.559219371, 2860543.6895317817, 2924569.559219371, 2924569.559219371, 2799264.9508237164, 2924569.559219371, 2860543.6895317817, 2740552.718189429]], "-0.134": [[0.0, 0.025, 0.05, 0.075, 0.1, 0.125, 0.15, 0.175, 0.2, 0.225, 0.25, 0.275, 0.3, 0.325, 0.35, 0.375, 0.4, 0.425, 0.45, 0.475, 0.5, 0.525, 0.55, 0.575, 0.6, 0.625, 0.65, 0.675, 0.7, 0.725, 0.75, 0.775, 0.8, 0.825, 0.85, 0.875, 0.9, 0.925, 0.95, 0.975, 1.0, 1.025, 1.05, 1.075, 1.1, 1.125, 1.15, 1.175, 1.2, 1.225, 1.25], [30835810.7003195, 58249271.43764236, 17471793.05600945, 22790584.19167846, 12188268.548401844, 13102721.885747839, 9528034.107049234, 8733727.06984385, 6894102.335143039, 5821001.078864279, 6237095.961752112, 4761839.770457892, 4328543.368430174, 4676721.971314084, 4676721.971314084, 4156597.307834741, 3794761.1452191356, 3636465.0695405225, 3292991.7631153753, 3212068.3177870694, 2957658.986442656, 2814335.5715972926, 3026150.984474487, 2991513.57388522, 2799264.9508237164, 2876290.4438855904, 2814335.5715972926, 2799264.9508237164, 3135031.574519117, 2860543.6895317817, 2814335.5715972926, 2829577.1184687456, 2860543.6895317817, 3026150.984474487, 3079630.581247243, 2814335.5715972926, 2991513.57388522, 2814335.5715972926, 2784354.625846735, 2957658.986442656, 2814335.5715972926, 2814335.5715972926, 3192459.4053202127, 2974494.532239086, 2670526.840750905, 2814335.5715972926, 2876290.4438855904, 2769594.357695476, 3272376.176526486, 2712105.4873410845, 2924569.559219371]], "-0.132": [[0.0, 0.025, 0.05, 0.075, 0.1, 0.125, 0.15, 0.175, 0.2, 0.225, 0.25, 0.275, 0.3, 0.325, 0.35, 0.375, 0.4, 0.425, 0.45, 0.475, 0.5, 0.525, 0.55, 0.575, 0.6, 0.625, 0.65, 0.675, 0.7, 0.725, 0.75, 0.775, 0.8, 0.825, 0.85, 0.875, 0.9, 0.925, 0.95, 0.975, 1.0, 1.025, 1.05, 1.075, 1.1, 1.125, 1.15, 1.175, 1.2, 1.225, 1.25], [-131075447.06105943, 27589495.126642182, 65531123.530529715, 19413603.59621426, 12478576.34101494, 14165445.43532599, 10695307.36300362, 8733727.06984385, 7593922.290438271, 7277330.139081045, 6163642.1400639, 6237095.961752112, 4635303.801309324, 4761839.770457892, 4594590.981378685, 4401371.560744574, 4059814.5905303797, 3611360.3763283393, 3687748.6459044833, 3444839.27027894, 3061598.6877525616, 3079630.581247243, 2974494.532239086, 3061598.6877525616, 2957658.986442656, 2814335.5715972926, 2829577.1184687456, 3026150.984474487, 3192459.4053202127, 2844976.2715341607, 2991513.57388522, 2991513.57388522, 2726251.2876386144, 2957658.986442656, 3061598.6877525616, 2892202.8641609116, 3135031.574519117, 2860543.6895317817, 2908292.0556324176, 2957658.986442656, 2924569.559219371, 2844976.2715341607, 2892202.8641609116, 2712105.4873410845, 2769594.357695476, 2941021.3425230477, 2814335.5715972926, 2844976.2715341607, 2754997.1269157114, 2684241.832578273, 2924569.559219371]], "-0.13": [[0.0, 0.025, 0.05, 0.075, 0.1, 0.125, 0.15, 0.175, 0.2, 0.225, 0.25, 0.275, 0.3, 0.325, 0.35, 0.375, 0.4, 0.425, 0.45, 0.475, 0.5, 0.525, 0.55, 0.575, 0.6, 0.625, 0.65, 0.675, 0.7, 0.725, 0.75, 0.775, 0.8, 0.825, 0.85, 0.875, 0.9, 0.925, 0.95, 0.975, 1.0, 1.025, 1.05, 1.075, 1.1, 1.125, 1.15, 1.175, 1.2, 1.225, 1.25], [58249271.43764236, 174757225.14330453, 26209843.771495678, 27589495.126642182, 15415729.128161317, 12188268.548401844, 10078013.6491683, 9887775.289346127, 8733727.06984385, 6549152.353052972, 6021874.557068819, 6549152.353052972, 6021874.557068819, 5456917.488230861, 4761839.770457892, 5456917.488230861, 4156597.307834741, 3997761.1670301957, 3794761.1452191356, 3611360.3763283393, 3356402.290722841, 3378080.7790529723, 3116347.980876056, 2844976.2715341607, 2740552.718189429, 2860543.6895317817, 3061598.6877525616, 2941021.3425230477, 2769594.357695476, 2829577.1184687456, 3043767.137100461, 2974494.532239086, 2924569.559219371, 2814335.5715972926, 2698105.492842414, 2924569.559219371, 3008728.1995655065, 2957658.986442656, 3026150.984474487, 3043767.137100461, 2844976.2715341607, 2892202.8641609116, 2974494.532239086, 2726251.2876386144, 3192459.4053202127, 2876290.4438855904, 2908292.0556324176, 2991513.57388522, 2924569.559219371, 3061598.6877525616, 2814335.5715972926]], "-0.128": [[0.0, 0.025, 0.05, 0.075, 0.1, 0.125, 0.15, 0.175, 0.2, 0.225, 0.25, 0.275, 0.3, 0.325, 0.35, 0.375, 0.4, 0.425, 0.45, 0.475, 0.5, 0.525, 0.55, 0.575, 0.6, 0.625, 0.65, 0.675, 0.7, 0.725, 0.75, 0.775, 0.8, 0.825, 0.85, 0.875, 0.9, 0.925, 0.95, 0.975, 1.0, 1.025, 1.05, 1.075, 1.1, 1.125, 1.15, 1.175, 1.2, 1.225, 1.25], [-262146150.5301817, -74902351.54102534, 37444575.77051267, 27589495.126642182, 43686044.46289152, 15415729.128161317, 12783029.445358034, 13792566.598923557, 8451830.550669733, 10275712.50555126, 7277330.139081045, 7177599.037612128, 6389298.370885654, 5400596.3786524255, 5456917.488230861, 5085746.494416108, 4223715.275334867, 4476669.720963788, 3661920.810403552, 3713929.1316214143, 3611360.3763283393, 3272376.176526486, 3212068.3177870694, 2924569.559219371, 2814335.5715972926, 2892202.8641609116, 3026150.984474487, 2814335.5715972926, 2924569.559219371, 2740552.718189429, 2908292.0556324176, 2670526.840750905, 3043767.137100461, 3026150.984474487, 2754997.1269157114, 2908292.0556324176, 3043767.137100461, 2684241.832578273, 2876290.4438855904, 2799264.9508237164, 2740552.718189429, 3061598.6877525616, 2892202.8641609116, 2908292.0556324176, 2784354.625846735, 2784354.625846735, 2892202.8641609116, 2924569.559219371, 2844976.2715341607, 2974494.532239086, 2892202.8641609116]], "-0.126": [[0.0, 0.025, 0.05, 0.075, 0.1, 0.125, 0.15, 0.175, 0.2, 0.225, 0.25, 0.275, 0.3, 0.325, 0.35, 0.375, 0.4, 0.425, 0.45, 0.475, 0.5, 0.525, 0.55, 0.575, 0.6, 0.625, 0.65, 0.675, 0.7, 0.725, 0.75, 0.775, 0.8, 0.825, 0.85, 0.875, 0.9, 0.925, 0.95, 0.975, 1.0, 1.025, 1.05, 1.075, 1.1, 1.125, 1.15, 1.175, 1.2, 1.225, 1.25], [-174766025.14330453, 131066647.06105943, 174757225.14330453, 30835810.7003195, 87376107.15646352, 19413603.59621426, 16908061.101339467, 15415729.128161317, 9704620.651086923, 12783029.445358034, 7177599.037612128, 7485395.154102534, 6312280.4580856655, 5345453.68150181, 5756964.291064124, 4718886.27365776, 4635303.801309324, 4156597.307834741, 4123839.6360543934, 4091576.931457922, 3562162.760804901, 3538068.888266988, 3135031.574519117, 3173088.132081826, 2974494.532239086, 2924569.559219371, 2860543.6895317817, 2892202.8641609116, 2814335.5715972926, 3043767.137100461, 2908292.0556324176, 2814335.5715972926, 2957658.986442656, 2974494.532239086, 2991513.57388522, 3061598.6877525616, 2799264.9508237164, 2844976.2715341607, 2860543.6895317817, 2814335.5715972926, 2892202.8641609116, 2924569.559219371, 2754997.1269157114, 2974494.532239086, 2726251.2876386144, 2814335.5715972926, 2769594.357695476, 2991513.57388522, 2684241.832578273, 2876290.4438855904, 2892202.8641609116]], "-0.124": [[0.0, 0.025, 0.05, 0.075, 0.1, 0.125, 0.15, 0.175, 0.2, 0.225, 0.25, 0.275, 0.3, 0.325, 0.35, 0.375, 0.4, 0.425, 0.45, 0.475, 0.5, 0.525, 0.55, 0.575, 0.6, 0.625, 0.65, 0.675, 0.7, 0.725, 0.75, 0.775, 0.8, 0.825, 0.85, 0.875, 0.9, 0.925, 0.95, 0.975, 1.0, 1.025, 1.05, 1.075, 1.1, 1.125, 1.15, 1.175, 1.2, 1.225, 1.25], [-74902351.54102534, 262137350.5301817, 37444575.77051267, 40325335.920889184, 34948047.1955904, 14559060.27816209, 15882990.178415392, 15415729.128161317, 15882990.178415392, 11646375.009553634, 7593922.290438271, 7939295.089207696, 8451830.550669733, 6021874.557068819, 5291424.771749952, 5238448.754299135, 5085746.494416108, 4594590.981378685, 4850086.759387364, 3937589.6798710176, 3611360.3763283393, 3636465.0695405225, 3422299.471602941, 3116347.980876056, 3135031.574519117, 2991513.57388522, 2908292.0556324176, 2991513.57388522, 2814335.5715972926, 3008728.1995655065, 3116347.980876056, 2974494.532239086, 3043767.137100461, 2784354.625846735, 2941021.3425230477, 3135031.574519117, 2908292.0556324176, 2957658.986442656, 3026150.984474487, 2924569.559219371, 2892202.8641609116, 2814335.5715972926, 2876290.4438855904, 2924569.559219371, 2844976.2715341607, 2829577.1184687456, 3008728.1995655065, 3043767.137100461, 2814335.5715972926, 2941021.3425230477, 2814335.5715972926]], "-0.122": [[0.0, 0.025, 0.05, 0.075, 0.1, 0.125, 0.15, 0.175, 0.2, 0.225, 0.25, 0.275, 0.3, 0.325, 0.35, 0.375, 0.4, 0.425, 0.45, 0.475, 0.5, 0.525, 0.55, 0.575, 0.6, 0.625, 0.65, 0.675, 0.7, 0.725, 0.75, 0.775, 0.8, 0.825, 0.85, 0.875, 0.9, 0.925, 0.95, 0.975, 1.0, 1.025, 1.05, 1.075, 1.1, 1.125, 1.15, 1.175, 1.2, 1.225, 1.25], [34948047.1955904, -104861375.08598271, 40325335.920889184, -74902351.54102534, 104852575.08598271, 26209843.771495678, 34948047.1955904, 13438791.090928398, 14559060.27816209, 11911171.029910466, 10078013.6491683, 8451830.550669733, 8187553.862915844, 8881803.28078625, 5953371.316905771, 6021874.557068819, 5085746.494416108, 4515312.727059068, 4293034.002157312, 4123839.6360543934, 3879185.6369468803, 3611360.3763283393, 3611360.3763283393, 2991513.57388522, 3400040.752517584, 3292991.7631153753, 3043767.137100461, 2769594.357695476, 2726251.2876386144, 3026150.984474487, 2799264.9508237164, 2991513.57388522, 2991513.57388522, 2860543.6895317817, 2670526.840750905, 2814335.5715972926, 2876290.4438855904, 2924569.559219371, 3026150.984474487, 2814335.5715972926, 2844976.2715341607, 2814335.5715972926, 2924569.559219371, 3026150.984474487, 2754997.1269157114, 2754997.1269157114, 3026150.984474487, 2876290.4438855904, 2876290.4438855904, 3026150.984474487, 2814335.5715972926]], "-0.12000000000000001": [[0.0, 0.025, 0.05, 0.075, 0.1, 0.125, 0.15, 0.175, 0.2, 0.225, 0.25, 0.275, 0.3, 0.325, 0.35, 0.375, 0.4, 0.425, 0.45, 0.475, 0.5, 0.525, 0.55, 0.575, 0.6, 0.625, 0.65, 0.675, 0.7, 0.725, 0.75, 0.775, 0.8, 0.825, 0.85, 0.875, 0.9, 0.925, 0.95, 0.975, 1.0, 1.025, 1.05, 1.075, 1.1, 1.125, 1.15, 1.175, 1.2, 1.225, 1.25], [87376107.15646352, 52424087.542991355, 52424087.542991355, 524280475.4299136, 47657770.53524617, 37444575.77051267, 58249271.43764236, 16908061.101339467, 26209843.771495678, 13792566.598923557, 12478576.34101494, 7593922.290438271, 7939295.089207696, 7593922.290438271, 6632136.789641692, 6549152.353052972, 5400596.3786524255, 5085746.494416108, 4594590.981378685, 4258083.749280705, 3879185.6369468803, 3740483.552845924, 3767434.2052556737, 3562162.760804901, 3400040.752517584, 3292991.7631153753, 2991513.57388522, 2754997.1269157114, 2924569.559219371, 3008728.1995655065, 2814335.5715972926, 2769594.357695476, 2957658.986442656, 2844976.2715341607, 3026150.984474487, 2957658.986442656, 2712105.4873410845, 2892202.8641609116, 2876290.4438855904, 2844976.2715341607, 3026150.984474487, 2814335.5715972926, 2799264.9508237164, 3026150.984474487, 2712105.4873410845, 2814335.5715972926, 2991513.57388522, 2698105.492842414, 2860543.6895317817, 2974494.532239086, 2908292.0556324176]], "-0.11800000000000001": [[0.0, 0.025, 0.05, 0.075, 0.1, 0.125, 0.15, 0.175, 0.2, 0.225, 0.25, 0.275, 0.3, 0.325, 0.35, 0.375, 0.4, 0.425, 0.45, 0.475, 0.5, 0.525, 0.55, 0.575, 0.6, 0.625, 0.65, 0.675, 0.7, 0.725, 0.75, 0.775, 0.8, 0.825, 0.85, 0.875, 0.9, 0.925, 0.95, 0.975, 1.0, 1.025, 1.05, 1.075, 1.1, 1.125, 1.15, 1.175, 1.2, 1.225, 1.25], [524280475.4299136, 37444575.77051267, -52432887.542991355, 104852575.08598271, 58249271.43764236, 27589495.126642182, 104852575.08598271, 19413603.59621426, 24961521.517129116, 11911171.029910466, 14559060.27816209, 10695307.36300362, 9193624.264388008, 9887775.289346127, 8733727.06984385, 6632136.789641692, 6389298.370885654, 5514394.253831423, 5821001.078864279, 4438701.640393125, 4123839.6360543934, 4223715.275334867, 3562162.760804901, 3713929.1316214143, 3794761.1452191356, 3097875.8295485564, 2974494.532239086, 2814335.5715972926, 3008728.1995655065, 2754997.1269157114, 2844976.2715341607, 2924569.559219371, 2829577.1184687456, 2799264.9508237164, 2924569.559219371, 2892202.8641609116, 2712105.4873410845, 3008728.1995655065, 2814335.5715972926, 2860543.6895317817, 3026150.984474487, 2908292.0556324176, 2991513.57388522, 3043767.137100461, 2924569.559219371, 2814335.5715972926, 3026150.984474487, 2829577.1184687456, 2941021.3425230477, 2799264.9508237164, 2814335.5715972926]], "-0.116": [[0.0, 0.025, 0.05, 0.075, 0.1, 0.125, 0.15, 0.175, 0.2, 0.225, 0.25, 0.275, 0.3, 0.325, 0.35, 0.375, 0.4, 0.425, 0.45, 0.475, 0.5, 0.525, 0.55, 0.575, 0.6, 0.625, 0.65, 0.675, 0.7, 0.725, 0.75, 0.775, 0.8, 0.825, 0.85, 0.875, 0.9, 0.925, 0.95, 0.975, 1.0, 1.025, 1.05, 1.075, 1.1, 1.125, 1.15, 1.175, 1.2, 1.225, 1.25], [47657770.53524617, 524280475.4299136, -104861375.08598271, -65539923.530529715, 40325335.920889184, 40325335.920889184, 23826742.05982093, 20967038.99722967, 23826742.05982093, 13102721.885747839, 14975145.430714358, 11646375.009553634, 10481308.503595022, 13438791.090928398, 7593922.290438271, 7485395.154102534, 6894102.335143039, 5886442.685046095, 5633087.033779821, 5400596.3786524255, 4554607.230585467, 4761839.770457892, 4223715.275334867, 3997761.1670301957, 3822486.942279064, 3422299.471602941, 3231929.7431648714, 2924569.559219371, 3061598.6877525616, 2876290.4438855904, 2829577.1184687456, 2941021.3425230477, 2974494.532239086, 2726251.2876386144, 2814335.5715972926, 2712105.4873410845, 2957658.986442656, 2924569.559219371, 2892202.8641609116, 3043767.137100461, 2754997.1269157114, 2769594.357695476, 2924569.559219371, 2712105.4873410845, 2814335.5715972926, 3043767.137100461, 2892202.8641609116, 2860543.6895317817, 3026150.984474487, 2814335.5715972926, 2924569.559219371]], "-0.114": [[0.0, 0.025, 0.05, 0.075, 0.1, 0.125, 0.15, 0.175, 0.2, 0.225, 0.25, 0.275, 0.3, 0.325, 0.35, 0.375, 0.4, 0.425, 0.45, 0.475, 0.5, 0.525, 0.55, 0.575, 0.6, 0.625, 0.65, 0.675, 0.7, 0.725, 0.75, 0.775, 0.8, 0.825, 0.85, 0.875, 0.9, 0.925, 0.95, 0.975, 1.0, 1.025, 1.05, 1.075, 1.1, 1.125, 1.15, 1.175, 1.2, 1.225, 1.25], [87376107.15646352, 524280475.4299136, -87384907.15646352, 524280475.4299136, 131066647.06105943, 87376107.15646352, 24961521.517129116, 104852575.08598271, 23826742.05982093, 24961521.517129116, 26209843.771495678, 16908061.101339467, 9193624.264388008, 12783029.445358034, 9887775.289346127, 7939295.089207696, 7593922.290438271, 6717204.581445682, 5633087.033779821, 5345453.68150181, 4941687.644673063, 4476669.720963788, 4258083.749280705, 4515312.727059068, 3879185.6369468803, 3611360.3763283393, 3153940.2290428327, 3272376.176526486, 3153940.2290428327, 3026150.984474487, 2941021.3425230477, 3026150.984474487, 2876290.4438855904, 2908292.0556324176, 2924569.559219371, 2814335.5715972926, 3116347.980876056, 2860543.6895317817, 2784354.625846735, 3061598.6877525616, 2769594.357695476, 2726251.2876386144, 2924569.559219371, 2908292.0556324176, 2860543.6895317817, 2957658.986442656, 2799264.9508237164, 2892202.8641609116, 2941021.3425230477, 2860543.6895317817, 2924569.559219371]], "-0.112": [[0.0, 0.025, 0.05, 0.075, 0.1, 0.125, 0.15, 0.175, 0.2, 0.225, 0.25, 0.275, 0.3, 0.325, 0.35, 0.375, 0.4, 0.425, 0.45, 0.475, 0.5, 0.525, 0.55, 0.575, 0.6, 0.625, 0.65, 0.675, 0.7, 0.725, 0.75, 0.775, 0.8, 0.825, 0.85, 0.875, 0.9, 0.925, 0.95, 0.975, 1.0, 1.025, 1.05, 1.075, 1.1, 1.125, 1.15, 1.175, 1.2, 1.225, 1.25], [-43694844.46289152, -262146150.5301817, -43694844.46289152, 37444575.77051267, Infinity, 174757225.14330453, 87376107.15646352, 65531123.530529715, 40325335.920889184, 32763361.765264858, 19413603.59621426, 14559060.27816209, 9887775.289346127, 9528034.107049234, 9193624.264388008, 10695307.36300362, 9193624.264388008, 7379870.027986383, 7593922.290438271, 5886442.685046095, 5400596.3786524255, 4761839.770457892, 4515312.727059068, 4476669.720963788, 3767434.2052556737, 3444839.27027894, 3378080.7790529723, 3212068.3177870694, 3444839.27027894, 2860543.6895317817, 2908292.0556324176, 2991513.57388522, 2814335.5715972926, 2924569.559219371, 2991513.57388522, 3008728.1995655065, 3008728.1995655065, 2829577.1184687456, 2712105.4873410845, 2892202.8641609116, 2892202.8641609116, 2876290.4438855904, 3153940.2290428327, 2814335.5715972926, 2924569.559219371, 2924569.559219371, 2769594.357695476, 2799264.9508237164, 3026150.984474487, 2814335.5715972926, 3116347.980876056]], "-0.11": [[0.0, 0.025, 0.05, 0.075, 0.1, 0.125, 0.15, 0.175, 0.2, 0.225, 0.25, 0.275, 0.3, 0.325, 0.35, 0.375, 0.4, 0.425, 0.45, 0.475, 0.5, 0.525, 0.55, 0.575, 0.6, 0.625, 0.65, 0.675, 0.7, 0.725, 0.75, 0.775, 0.8, 0.825, 0.85, 0.875, 0.9, 0.925, 0.95, 0.975, 1.0, 1.025, 1.05, 1.075, 1.1, 1.125, 1.15, 1.175, 1.2, 1.225, 1.25], [-87384907.15646352, -30844610.7003195, 104852575.08598271, 52424087.542991355, 47657770.53524617, -131075447.06105943, 104852575.08598271, 104852575.08598271, 19413603.59621426, 20160427.2983366, 19413603.59621426, 24961521.517129116, 16379480.882632429, 10695307.36300362, 9528034.107049234, 10078013.6491683, 8590431.068595346, 7485395.154102534, 7485395.154102534, 6986065.00573218, 6389298.370885654, 6632136.789641692, 4941687.644673063, 4438701.640393125, 4123839.6360543934, 3908162.063015724, 3908162.063015724, 3378080.7790529723, 3378080.7790529723, 2924569.559219371, 3272376.176526486, 2844976.2715341607, 2860543.6895317817, 2974494.532239086, 2740552.718189429, 3079630.581247243, 3116347.980876056, 2876290.4438855904, 3061598.6877525616, 3026150.984474487, 2829577.1184687456, 2892202.8641609116, 2991513.57388522, 2784354.625846735, 2957658.986442656, 2876290.4438855904, 3008728.1995655065, 3192459.4053202127, 2991513.57388522, 2814335.5715972926, 3026150.984474487]], "-0.108": [[0.0, 0.025, 0.05, 0.075, 0.1, 0.125, 0.15, 0.175, 0.2, 0.225, 0.25, 0.275, 0.3, 0.325, 0.35, 0.375, 0.4, 0.425, 0.45, 0.475, 0.5, 0.525, 0.55, 0.575, 0.6, 0.625, 0.65, 0.675, 0.7, 0.725, 0.75, 0.775, 0.8, 0.825, 0.85, 0.875, 0.9, 0.925, 0.95, 0.975, 1.0, 1.025, 1.05, 1.075, 1.1, 1.125, 1.15, 1.175, 1.2, 1.225, 1.25], [104852575.08598271, -32772161.765264858, 40325335.920889184, 104852575.08598271, 174757225.14330453, 34948047.1955904, 43686044.46289152, Infinity, 23826742.05982093, 87376107.15646352, 16908061.101339467, 26209843.771495678, 17471793.05600945, 12478576.34101494, 13438791.090928398, 11393105.086136643, 8451830.550669733, 8590431.068595346, 6312280.4580856655, 6804481.505035168, 6986065.00573218, 5345453.68150181, 5756964.291064124, 4401371.560744574, 4438701.640393125, 4401371.560744574, 4059814.5905303797, 3794761.1452191356, 3212068.3177870694, 3173088.132081826, 3378080.7790529723, 2814335.5715972926, 3097875.8295485564, 3026150.984474487, 2876290.4438855904, 2924569.559219371, 3192459.4053202127, 2698105.492842414, 3043767.137100461, 2924569.559219371, 2844976.2715341607, 2860543.6895317817, 2814335.5715972926, 2860543.6895317817, 2814335.5715972926, 2769594.357695476, 2726251.2876386144, 3026150.984474487, 2799264.9508237164, 2924569.559219371, 2643505.374453538]], "-0.106": [[0.0, 0.025, 0.05, 0.075, 0.1, 0.125, 0.15, 0.175, 0.2, 0.225, 0.25, 0.275, 0.3, 0.325, 0.35, 0.375, 0.4, 0.425, 0.45, 0.475, 0.5, 0.525, 0.55, 0.575, 0.6, 0.625, 0.65, 0.675, 0.7, 0.725, 0.75, 0.775, 0.8, 0.825, 0.85, 0.875, 0.9, 0.925, 0.95, 0.975, 1.0, 1.025, 1.05, 1.075, 1.1, 1.125, 1.15, 1.175, 1.2, 1.225, 1.25], [Infinity, -87384907.15646352, 87376107.15646352, 52424087.542991355, -74902351.54102534, 52424087.542991355, -87384907.15646352, 58249271.43764236, 87376107.15646352, 47657770.53524617, 21840822.23144576, 19413603.59621426, 14559060.27816209, 11911171.029910466, 12783029.445358034, 10695307.36300362, 9704620.651086923, 9034984.59869652, 6632136.789641692, 6549152.353052972, 6312280.4580856655, 5756964.291064124, 5456917.488230861, 4594590.981378685, 4476669.720963788, 4476669.720963788, 4156597.307834741, 3879185.6369468803, 3356402.290722841, 3467677.5523242084, 3135031.574519117, 3008728.1995655065, 2957658.986442656, 2941021.3425230477, 2684241.832578273, 3097875.8295485564, 2844976.2715341607, 2712105.4873410845, 2941021.3425230477, 2754997.1269157114, 2892202.8641609116, 2924569.559219371, 2876290.4438855904, 2892202.8641609116, 2892202.8641609116, 2799264.9508237164, 2814335.5715972926, 2892202.8641609116, 2698105.492842414, 3008728.1995655065, 2860543.6895317817]], "-0.10400000000000001": [[0.0, 0.025, 0.05, 0.075, 0.1, 0.125, 0.15, 0.175, 0.2, 0.225, 0.25, 0.275, 0.3, 0.325, 0.35, 0.375, 0.4, 0.425, 0.45, 0.475, 0.5, 0.525, 0.55, 0.575, 0.6, 0.625, 0.65, 0.675, 0.7, 0.725, 0.75, 0.775, 0.8, 0.825, 0.85, 0.875, 0.9, 0.925, 0.95, 0.975, 1.0, 1.025, 1.05, 1.075, 1.1, 1.125, 1.15, 1.175, 1.2, 1.225, 1.25], [-65539923.530529715, -87384907.15646352, -131075447.06105943, -40334135.920889184, -524289275.4299136, -262146150.5301817, -131075447.06105943, 32763361.765264858, 52424087.542991355, 40325335.920889184, 20160427.2983366, 30835810.7003195, 23826742.05982093, 13438791.090928398, 12478576.34101494, 8881803.28078625, 10481308.503595022, 8451830.550669733, 8881803.28078625, 7593922.290438271, 6894102.335143039, 6312280.4580856655, 5633087.033779821, 4850086.759387364, 4988784.303425823, 4476669.720963788, 4476669.720963788, 3997761.1670301957, 3538068.888266988, 3562162.760804901, 3231929.7431648714, 3356402.290722841, 3252027.373528501, 2876290.4438855904, 2814335.5715972926, 3079630.581247243, 2814335.5715972926, 2876290.4438855904, 3135031.574519117, 2829577.1184687456, 2814335.5715972926, 3061598.6877525616, 2892202.8641609116, 2814335.5715972926, 2908292.0556324176, 2712105.4873410845, 3153940.2290428327, 3061598.6877525616, 2876290.4438855904, 2941021.3425230477, 2754997.1269157114]], "-0.10200000000000001": [[0.0, 0.025, 0.05, 0.075, 0.1, 0.125, 0.15, 0.175, 0.2, 0.225, 0.25, 0.275, 0.3, 0.325, 0.35, 0.375, 0.4, 0.425, 0.45, 0.475, 0.5, 0.525, 0.55, 0.575, 0.6, 0.625, 0.65, 0.675, 0.7, 0.725, 0.75, 0.775, 0.8, 0.825, 0.85, 0.875, 0.9, 0.925, 0.95, 0.975, 1.0, 1.025, 1.05, 1.075, 1.1, 1.125, 1.15, 1.175, 1.2, 1.225, 1.25], [131066647.06105943, -174766025.14330453, 65531123.530529715, -52432887.542991355, 104852575.08598271, 32763361.765264858, 104852575.08598271, 65531123.530529715, 87376107.15646352, 74893551.54102534, 74893551.54102534, 20967038.99722967, 37444575.77051267, 22790584.19167846, 11646375.009553634, 11393105.086136643, 8451830.550669733, 7820754.742435032, 8451830.550669733, 7485395.154102534, 7485395.154102534, 6804481.505035168, 6549152.353052972, 4761839.770457892, 5514394.253831423, 5456917.488230861, 4850086.759387364, 3967447.544603848, 3822486.942279064, 3997761.1670301957, 3490832.50286609, 3153940.2290428327, 3192459.4053202127, 2754997.1269157114, 2957658.986442656, 2941021.3425230477, 2908292.0556324176, 2814335.5715972926, 2924569.559219371, 2876290.4438855904, 2908292.0556324176, 2829577.1184687456, 2726251.2876386144, 3026150.984474487, 2844976.2715341607, 3026150.984474487, 2860543.6895317817, 2860543.6895317817, 2957658.986442656, 3026150.984474487, 2698105.492842414]], "-0.1": [[0.0, 0.025, 0.05, 0.075, 0.1, 0.125, 0.15, 0.175, 0.2, 0.225, 0.25, 0.275, 0.3, 0.325, 0.35, 0.375, 0.4, 0.425, 0.45, 0.475, 0.5, 0.525, 0.55, 0.575, 0.6, 0.625, 0.65, 0.675, 0.7, 0.725, 0.75, 0.775, 0.8, 0.825, 0.85, 0.875, 0.9, 0.925, 0.95, 0.975, 1.0, 1.025, 1.05, 1.075, 1.1, 1.125, 1.15, 1.175, 1.2, 1.225, 1.25], [47657770.53524617, 52424087.542991355, 131066647.06105943, -87384907.15646352, 104852575.08598271, 131066647.06105943, -74902351.54102534, 104852575.08598271, -65539923.530529715, 29122520.55632418, 65531123.530529715, 20160427.2983366, 26209843.771495678, 16908061.101339467, 14975145.430714358, 13438791.090928398, 11911171.029910466, 10078013.6491683, 8451830.550669733, 7593922.290438271, 5953371.316905771, 5694352.543068321, 5821001.078864279, 5456917.488230861, 5345453.68150181, 4988784.303425823, 4476669.720963788, 4223715.275334867, 4123839.6360543934, 3794761.1452191356, 3490832.50286609, 3538068.888266988, 3116347.980876056, 3043767.137100461, 3079630.581247243, 2974494.532239086, 2754997.1269157114, 2974494.532239086, 2726251.2876386144, 2814335.5715972926, 3212068.3177870694, 2814335.5715972926, 2876290.4438855904, 2908292.0556324176, 2617024.3771495675, 2876290.4438855904, 2974494.532239086, 2670526.840750905, 2908292.0556324176, 2908292.0556324176, 2740552.718189429]], "-0.098": [[0.0, 0.025, 0.05, 0.075, 0.1, 0.125, 0.15, 0.175, 0.2, 0.225, 0.25, 0.275, 0.3, 0.325, 0.35, 0.375, 0.4, 0.425, 0.45, 0.475, 0.5, 0.525, 0.55, 0.575, 0.6, 0.625, 0.65, 0.675, 0.7, 0.725, 0.75, 0.775, 0.8, 0.825, 0.85, 0.875, 0.9, 0.925, 0.95, 0.975, 1.0, 1.025, 1.05, 1.075, 1.1, 1.125, 1.15, 1.175, 1.2, 1.225, 1.25], [87376107.15646352, 40325335.920889184, -65539923.530529715, -40334135.920889184, Infinity, 262137350.5301817, -47666570.53524617, 40325335.920889184, -524289275.4299136, 30835810.7003195, 40325335.920889184, 37444575.77051267, 19413603.59621426, 32763361.765264858, 19413603.59621426, 18074434.566008538, 15415729.128161317, 10918211.11572288, 12783029.445358034, 8317629.243610761, 6894102.335143039, 7177599.037612128, 5694352.543068321, 7177599.037612128, 5886442.685046095, 4761839.770457892, 4328543.368430174, 4476669.720963788, 3997761.1670301957, 3611360.3763283393, 3687748.6459044833, 3562162.760804901, 3444839.27027894, 3097875.8295485564, 3008728.1995655065, 2876290.4438855904, 2769594.357695476, 2844976.2715341607, 2814335.5715972926, 2799264.9508237164, 2941021.3425230477, 2814335.5715972926, 3026150.984474487, 2908292.0556324176, 2892202.8641609116, 2814335.5715972926, 2908292.0556324176, 2829577.1184687456, 3026150.984474487, 2754997.1269157114, 2892202.8641609116]], "-0.096": [[0.0, 0.025, 0.05, 0.075, 0.1, 0.125, 0.15, 0.175, 0.2, 0.225, 0.25, 0.275, 0.3, 0.325, 0.35, 0.375, 0.4, 0.425, 0.45, 0.475, 0.5, 0.525, 0.55, 0.575, 0.6, 0.625, 0.65, 0.675, 0.7, 0.725, 0.75, 0.775, 0.8, 0.825, 0.85, 0.875, 0.9, 0.925, 0.95, 0.975, 1.0, 1.025, 1.05, 1.075, 1.1, 1.125, 1.15, 1.175, 1.2, 1.225, 1.25], [-87384907.15646352, Infinity, -87384907.15646352, 87376107.15646352, 131066647.06105943, 65531123.530529715, 174757225.14330453, 87376107.15646352, 104852575.08598271, 65531123.530529715, 104852575.08598271, 40325335.920889184, 27589495.126642182, 87376107.15646352, 23826742.05982093, 19413603.59621426, 14975145.430714358, 12478576.34101494, 10918211.11572288, 9357843.942628168, 9034984.59869652, 8590431.068595346, 6717204.581445682, 6804481.505035168, 6091934.274200922, 4941687.644673063, 4761839.770457892, 4364644.446289151, 4476669.720963788, 4156597.307834741, 3908162.063015724, 3879185.6369468803, 3444839.27027894, 2957658.986442656, 3212068.3177870694, 2876290.4438855904, 2924569.559219371, 2924569.559219371, 2908292.0556324176, 3116347.980876056, 2829577.1184687456, 2814335.5715972926, 3008728.1995655065, 2892202.8641609116, 2908292.0556324176, 2892202.8641609116, 3026150.984474487, 2712105.4873410845, 3153940.2290428327, 2762280.3156228904, 2974494.532239086]], "-0.094": [[0.0, 0.025, 0.05, 0.075, 0.1, 0.125, 0.15, 0.175, 0.2, 0.225, 0.25, 0.275, 0.3, 0.325, 0.35, 0.375, 0.4, 0.425, 0.45, 0.475, 0.5, 0.525, 0.55, 0.575, 0.6, 0.625, 0.65, 0.675, 0.7, 0.725, 0.75, 0.775, 0.8, 0.825, 0.85, 0.875, 0.9, 0.925, 0.95, 0.975, 1.0, 1.025, 1.05, 1.075, 1.1, 1.125, 1.15, 1.175, 1.2, 1.225, 1.25], [Infinity, -104861375.08598271, 104852575.08598271, 65531123.530529715, 87376107.15646352, -74902351.54102534, -131075447.06105943, -65539923.530529715, Infinity, 87376107.15646352, 87376107.15646352, 65531123.530529715, 26209843.771495678, 21840822.23144576, 24961521.517129116, 17471793.05600945, 16379480.882632429, 13438791.090928398, 14165445.43532599, 12783029.445358034, 8881803.28078625, 8317629.243610761, 7593922.290438271, 6389298.370885654, 6237095.961752112, 5238448.754299135, 5238448.754299135, 4850086.759387364, 5036811.907342524, 4364644.446289151, 3937589.6798710176, 3740483.552845924, 3356402.290722841, 3611360.3763283393, 3378080.7790529723, 2924569.559219371, 3061598.6877525616, 2957658.986442656, 2784354.625846735, 3043767.137100461, 2814335.5715972926, 2684241.832578273, 2908292.0556324176, 2908292.0556324176, 2784354.625846735, 2924569.559219371, 2924569.559219371, 2698105.492842414, 2844976.2715341607, 2860543.6895317817, 2924569.559219371]], "-0.092": [[0.0, 0.025, 0.05, 0.075, 0.1, 0.125, 0.15, 0.175, 0.2, 0.225, 0.25, 0.275, 0.3, 0.325, 0.35, 0.375, 0.4, 0.425, 0.45, 0.475, 0.5, 0.525, 0.55, 0.575, 0.6, 0.625, 0.65, 0.675, 0.7, 0.725, 0.75, 0.775, 0.8, 0.825, 0.85, 0.875, 0.9, 0.925, 0.95, 0.975, 1.0, 1.025, 1.05, 1.075, 1.1, 1.125, 1.15, 1.175, 1.2, 1.225, 1.25], [-87384907.15646352, -74902351.54102534, -104861375.08598271, Infinity, 174757225.14330453, -34956847.1955904, -74902351.54102534, 87376107.15646352, 524280475.4299136, 34948047.1955904, 131066647.06105943, 43686044.46289152, 23826742.05982093, 26209843.771495678, 40325335.920889184, 26209843.771495678, 24961521.517129116, 17471793.05600945, 16379480.882632429, 12783029.445358034, 8451830.550669733, 8451830.550669733, 8187553.862915844, 7593922.290438271, 5694352.543068321, 5345453.68150181, 5085746.494416108, 5456917.488230861, 4895471.133389191, 4476669.720963788, 4223715.275334867, 3713929.1316214143, 3562162.760804901, 3636465.0695405225, 3153940.2290428327, 3231929.7431648714, 3079630.581247243, 2754997.1269157114, 2860543.6895317817, 2941021.3425230477, 2908292.0556324176, 2974494.532239086, 2924569.559219371, 2924569.559219371, 2814335.5715972926, 3026150.984474487, 2769594.357695476, 2957658.986442656, 2924569.559219371, 2712105.4873410845, 2860543.6895317817]], "-0.09": [[0.0, 0.025, 0.05, 0.075, 0.1, 0.125, 0.15, 0.175, 0.2, 0.225, 0.25, 0.275, 0.3, 0.325, 0.35, 0.375, 0.4, 0.425, 0.45, 0.475, 0.5, 0.525, 0.55, 0.575, 0.6, 0.625, 0.65, 0.675, 0.7, 0.725, 0.75, 0.775, 0.8, 0.825, 0.85, 0.875, 0.9, 0.925, 0.95, 0.975, 1.0, 1.025, 1.05, 1.075, 1.1, 1.125, 1.15, 1.175, 1.2, 1.225, 1.25], [-74902351.54102534, Infinity, -65539923.530529715, 65531123.530529715, -65539923.530529715, Infinity, 104852575.08598271, -52432887.542991355, 32763361.765264858, -65539923.530529715, 37444575.77051267, -524289275.4299136, 21840822.23144576, 40325335.920889184, 22790584.19167846, 37444575.77051267, 24961521.517129116, 15415729.128161317, 16908061.101339467, 12188268.548401844, 10481308.503595022, 11646375.009553634, 9034984.59869652, 6549152.353052972, 6717204.581445682, 5456917.488230861, 5694352.543068321, 6021874.557068819, 4476669.720963788, 4028557.3272785195, 4594590.981378685, 3879185.6369468803, 3997761.1670301957, 3562162.760804901, 3252027.373528501, 3192459.4053202127, 3272376.176526486, 2698105.492842414, 2924569.559219371, 2908292.0556324176, 2740552.718189429, 3061598.6877525616, 2876290.4438855904, 2712105.4873410845, 2974494.532239086, 2799264.9508237164, 2844976.2715341607, 2974494.532239086, 2799264.9508237164, 2784354.625846735, 2974494.532239086]], "-0.08800000000000001": [[0.0, 0.025, 0.05, 0.075, 0.1, 0.125, 0.15, 0.175, 0.2, 0.225, 0.25, 0.275, 0.3, 0.325, 0.35, 0.375, 0.4, 0.425, 0.45, 0.475, 0.5, 0.525, 0.55, 0.575, 0.6, 0.625, 0.65, 0.675, 0.7, 0.725, 0.75, 0.775, 0.8, 0.825, 0.85, 0.875, 0.9, 0.925, 0.95, 0.975, 1.0, 1.025, 1.05, 1.075, 1.1, 1.125, 1.15, 1.175, 1.2, 1.225, 1.25], [-43694844.46289152, -32772161.765264858, Infinity, 131066647.06105943, Infinity, 174757225.14330453, 47657770.53524617, -52432887.542991355, 87376107.15646352, -74902351.54102534, 131066647.06105943, -174766025.14330453, 65531123.530529715, 30835810.7003195, 37444575.77051267, 23826742.05982093, 15882990.178415392, 13102721.885747839, 12478576.34101494, 14975145.430714358, 11150599.838252502, 9034984.59869652, 10078013.6491683, 6389298.370885654, 6804481.505035168, 7593922.290438271, 6091934.274200922, 5456917.488230861, 4850086.759387364, 4718886.27365776, 4328543.368430174, 4189879.0034393086, 3967447.544603848, 3767434.2052556737, 3514285.981906917, 3444839.27027894, 3378080.7790529723, 2924569.559219371, 3231929.7431648714, 3116347.980876056, 2799264.9508237164, 2957658.986442656, 2814335.5715972926, 2876290.4438855904, 2974494.532239086, 2784354.625846735, 2860543.6895317817, 2908292.0556324176, 2814335.5715972926, 3026150.984474487, 2974494.532239086]], "-0.08600000000000001": [[0.0, 0.025, 0.05, 0.075, 0.1, 0.125, 0.15, 0.175, 0.2, 0.225, 0.25, 0.275, 0.3, 0.325, 0.35, 0.375, 0.4, 0.425, 0.45, 0.475, 0.5, 0.525, 0.55, 0.575, 0.6, 0.625, 0.65, 0.675, 0.7, 0.725, 0.75, 0.775, 0.8, 0.825, 0.85, 0.875, 0.9, 0.925, 0.95, 0.975, 1.0, 1.025, 1.05, 1.075, 1.1, 1.125, 1.15, 1.175, 1.2, 1.225, 1.25], [131066647.06105943, -87384907.15646352, 174757225.14330453, -74902351.54102534, Infinity, Infinity, -40334135.920889184, 87376107.15646352, -262146150.5301817, -104861375.08598271, 87376107.15646352, 58249271.43764236, Infinity, 30835810.7003195, 22790584.19167846, 14559060.27816209, 14975145.430714358, 17471793.05600945, 15415729.128161317, 13438791.090928398, 10918211.11572288, 9193624.264388008, 8451830.550669733, 7379870.027986383, 7593922.290438271, 7593922.290438271, 6468259.486329743, 5756964.291064124, 5345453.68150181, 5036811.907342524, 4156597.307834741, 3908162.063015724, 4156597.307834741, 4189879.0034393086, 3313857.383952243, 3611360.3763283393, 3043767.137100461, 3008728.1995655065, 3135031.574519117, 2892202.8641609116, 2876290.4438855904, 2908292.0556324176, 2844976.2715341607, 2991513.57388522, 2924569.559219371, 2754997.1269157114, 2991513.57388522, 2860543.6895317817, 2712105.4873410845, 2974494.532239086, 2829577.1184687456]], "-0.084": [[0.0, 0.025, 0.05, 0.075, 0.1, 0.125, 0.15, 0.175, 0.2, 0.225, 0.25, 0.275, 0.3, 0.325, 0.35, 0.375, 0.4, 0.425, 0.45, 0.475, 0.5, 0.525, 0.55, 0.575, 0.6, 0.625, 0.65, 0.675, 0.7, 0.725, 0.75, 0.775, 0.8, 0.825, 0.85, 0.875, 0.9, 0.925, 0.95, 0.975, 1.0, 1.025, 1.05, 1.075, 1.1, 1.125, 1.15, 1.175, 1.2, 1.225, 1.25], [Infinity, -524289275.4299136, 40325335.920889184, -47666570.53524617, -74902351.54102534, 40325335.920889184, Infinity, -131075447.06105943, 43686044.46289152, 524280475.4299136, 32763361.765264858, 30835810.7003195, Infinity, 104852575.08598271, 30835810.7003195, 21840822.23144576, 18074434.566008538, 16379480.882632429, 15415729.128161317, 12188268.548401844, 12188268.548401844, 10275712.50555126, 8317629.243610761, 8187553.862915844, 6632136.789641692, 7485395.154102534, 6468259.486329743, 5400596.3786524255, 4718886.27365776, 5400596.3786524255, 4476669.720963788, 4676721.971314084, 4761839.770457892, 4059814.5905303797, 3444839.27027894, 3767434.2052556737, 3135031.574519117, 3079630.581247243, 2991513.57388522, 2784354.625846735, 2892202.8641609116, 2876290.4438855904, 2740552.718189429, 2892202.8641609116, 2892202.8641609116, 2814335.5715972926, 3173088.132081826, 2908292.0556324176, 2814335.5715972926, 2974494.532239086, 2684241.832578273]], "-0.082": [[0.0, 0.025, 0.05, 0.075, 0.1, 0.125, 0.15, 0.175, 0.2, 0.225, 0.25, 0.275, 0.3, 0.325, 0.35, 0.375, 0.4, 0.425, 0.45, 0.475, 0.5, 0.525, 0.55, 0.575, 0.6, 0.625, 0.65, 0.675, 0.7, 0.725, 0.75, 0.775, 0.8, 0.825, 0.85, 0.875, 0.9, 0.925, 0.95, 0.975, 1.0, 1.025, 1.05, 1.075, 1.1, 1.125, 1.15, 1.175, 1.2, 1.225, 1.25], [-74902351.54102534, 174757225.14330453, -131075447.06105943, -524289275.4299136, -74902351.54102534, 87376107.15646352, 131066647.06105943, 174757225.14330453, -74902351.54102534, -74902351.54102534, -131075447.06105943, 87376107.15646352, 104852575.08598271, 131066647.06105943, 26209843.771495678, 40325335.920889184, 26209843.771495678, 13438791.090928398, 12783029.445358034, 10481308.503595022, 15415729.128161317, 10275712.50555126, 8881803.28078625, 9357843.942628168, 7485395.154102534, 7593922.290438271, 6894102.335143039, 5694352.543068321, 6021874.557068819, 5135666.820868671, 4594590.981378685, 4554607.230585467, 4401371.560744574, 3562162.760804901, 3967447.544603848, 3467677.5523242084, 3334988.758281684, 3538068.888266988, 3212068.3177870694, 2876290.4438855904, 2924569.559219371, 2754997.1269157114, 2799264.9508237164, 2844976.2715341607, 2876290.4438855904, 2860543.6895317817, 3026150.984474487, 2860543.6895317817, 3026150.984474487, 3008728.1995655065, 2991513.57388522]], "-0.08": [[0.0, 0.025, 0.05, 0.075, 0.1, 0.125, 0.15, 0.175, 0.2, 0.225, 0.25, 0.275, 0.3, 0.325, 0.35, 0.375, 0.4, 0.425, 0.45, 0.475, 0.5, 0.525, 0.55, 0.575, 0.6, 0.625, 0.65, 0.675, 0.7, 0.725, 0.75, 0.775, 0.8, 0.825, 0.85, 0.875, 0.9, 0.925, 0.95, 0.975, 1.0, 1.025, 1.05, 1.075, 1.1, 1.125, 1.15, 1.175, 1.2, 1.225, 1.25], [65531123.530529715, -262146150.5301817, -104861375.08598271, -524289275.4299136, 40325335.920889184, -87384907.15646352, -65539923.530529715, 87376107.15646352, -34956847.1955904, 104852575.08598271, -87384907.15646352, 174757225.14330453, 47657770.53524617, 47657770.53524617, 34948047.1955904, 40325335.920889184, 16908061.101339467, 21840822.23144576, 15415729.128161317, 11911171.029910466, 12783029.445358034, 9193624.264388008, 9357843.942628168, 8733727.06984385, 10695307.36300362, 8451830.550669733, 6632136.789641692, 5821001.078864279, 6163642.1400639, 6091934.274200922, 4635303.801309324, 4635303.801309324, 4156597.307834741, 3794761.1452191356, 3794761.1452191356, 3687748.6459044833, 3586586.6235748273, 3444839.27027894, 3116347.980876056, 3212068.3177870694, 2924569.559219371, 2712105.4873410845, 3008728.1995655065, 3026150.984474487, 2712105.4873410845, 2799264.9508237164, 3026150.984474487, 2799264.9508237164, 2892202.8641609116, 2784354.625846735, 2814335.5715972926]], "-0.078": [[0.0, 0.025, 0.05, 0.075, 0.1, 0.125, 0.15, 0.175, 0.2, 0.225, 0.25, 0.275, 0.3, 0.325, 0.35, 0.375, 0.4, 0.425, 0.45, 0.475, 0.5, 0.525, 0.55, 0.575, 0.6, 0.625, 0.65, 0.675, 0.7, 0.725, 0.75, 0.775, 0.8, 0.825, 0.85, 0.875, 0.9, 0.925, 0.95, 0.975, 1.0, 1.025, 1.05, 1.075, 1.1, 1.125, 1.15, 1.175, 1.2, 1.225, 1.25], [58249271.43764236, 65531123.530529715, -34956847.1955904, -47666570.53524617, 87376107.15646352, -104861375.08598271, -65539923.530529715, 65531123.530529715, 174757225.14330453, 74893551.54102534, -262146150.5301817, 23826742.05982093, 262137350.5301817, 87376107.15646352, 30835810.7003195, 32763361.765264858, 21840822.23144576, 19413603.59621426, 40325335.920889184, 20160427.2983366, 10481308.503595022, 12783029.445358034, 9528034.107049234, 10918211.11572288, 10481308.503595022, 7593922.290438271, 6468259.486329743, 6163642.1400639, 5821001.078864279, 5821001.078864279, 5085746.494416108, 5085746.494416108, 4476669.720963788, 4123839.6360543934, 4123839.6360543934, 4059814.5905303797, 3378080.7790529723, 3422299.471602941, 3116347.980876056, 3135031.574519117, 3116347.980876056, 2799264.9508237164, 2924569.559219371, 3043767.137100461, 2630201.8062829985, 3153940.2290428327, 3212068.3177870694, 2892202.8641609116, 3043767.137100461, 2712105.4873410845, 2726251.2876386144]], "-0.076": [[0.0, 0.025, 0.05, 0.075, 0.1, 0.125, 0.15, 0.175, 0.2, 0.225, 0.25, 0.275, 0.3, 0.325, 0.35, 0.375, 0.4, 0.425, 0.45, 0.475, 0.5, 0.525, 0.55, 0.575, 0.6, 0.625, 0.65, 0.675, 0.7, 0.725, 0.75, 0.775, 0.8, 0.825, 0.85, 0.875, 0.9, 0.925, 0.95, 0.975, 1.0, 1.025, 1.05, 1.075, 1.1, 1.125, 1.15, 1.175, 1.2, 1.225, 1.25], [-104861375.08598271, -58258071.43764236, -47666570.53524617, -131075447.06105943, 87376107.15646352, 87376107.15646352, 524280475.4299136, 131066647.06105943, -131075447.06105943, Infinity, Infinity, -524289275.4299136, 29122520.55632418, -131075447.06105943, 87376107.15646352, 65531123.530529715, 74893551.54102534, 19413603.59621426, 22790584.19167846, 17471793.05600945, 11393105.086136643, 16908061.101339467, 13102721.885747839, 12188268.548401844, 8317629.243610761, 6717204.581445682, 6632136.789641692, 6717204.581445682, 6894102.335143039, 5085746.494416108, 5821001.078864279, 5573093.697432121, 4941687.644673063, 4476669.720963788, 4594590.981378685, 3562162.760804901, 3514285.981906917, 3292991.7631153753, 3153940.2290428327, 3231929.7431648714, 3192459.4053202127, 2876290.4438855904, 3061598.6877525616, 2892202.8641609116, 2712105.4873410845, 2924569.559219371, 2957658.986442656, 2754997.1269157114, 3026150.984474487, 2814335.5715972926, 2924569.559219371]], "-0.07400000000000001": [[0.0, 0.025, 0.05, 0.075, 0.1, 0.125, 0.15, 0.175, 0.2, 0.225, 0.25, 0.275, 0.3, 0.325, 0.35, 0.375, 0.4, 0.425, 0.45, 0.475, 0.5, 0.525, 0.55, 0.575, 0.6, 0.625, 0.65, 0.675, 0.7, 0.725, 0.75, 0.775, 0.8, 0.825, 0.85, 0.875, 0.9, 0.925, 0.95, 0.975, 1.0, 1.025, 1.05, 1.075, 1.1, 1.125, 1.15, 1.175, 1.2, 1.225, 1.25], [104852575.08598271, -131075447.06105943, -74902351.54102534, 262137350.5301817, 87376107.15646352, -87384907.15646352, -262146150.5301817, -58258071.43764236, -87384907.15646352, -131075447.06105943, -65539923.530529715, -74902351.54102534, 65531123.530529715, 87376107.15646352, -174766025.14330453, 262137350.5301817, 26209843.771495678, 27589495.126642182, 24961521.517129116, 15415729.128161317, 13792566.598923557, 11646375.009553634, 15415729.128161317, 12478576.34101494, 9034984.59869652, 8881803.28078625, 6804481.505035168, 7277330.139081045, 7485395.154102534, 5514394.253831423, 5886442.685046095, 4761839.770457892, 4328543.368430174, 4401371.560744574, 4223715.275334867, 3514285.981906917, 4223715.275334867, 3467677.5523242084, 3356402.290722841, 3400040.752517584, 3173088.132081826, 2924569.559219371, 3173088.132081826, 2799264.9508237164, 2892202.8641609116, 2924569.559219371, 2799264.9508237164, 2844976.2715341607, 2892202.8641609116, 2814335.5715972926, 2814335.5715972926]], "-0.07200000000000001": [[0.0, 0.025, 0.05, 0.075, 0.1, 0.125, 0.15, 0.175, 0.2, 0.225, 0.25, 0.275, 0.3, 0.325, 0.35, 0.375, 0.4, 0.425, 0.45, 0.475, 0.5, 0.525, 0.55, 0.575, 0.6, 0.625, 0.65, 0.675, 0.7, 0.725, 0.75, 0.775, 0.8, 0.825, 0.85, 0.875, 0.9, 0.925, 0.95, 0.975, 1.0, 1.025, 1.05, 1.075, 1.1, 1.125, 1.15, 1.175, 1.2, 1.225, 1.25], [-131075447.06105943, -262146150.5301817, -58258071.43764236, -131075447.06105943, 131066647.06105943, -30844610.7003195, 104852575.08598271, -262146150.5301817, 65531123.530529715, 40325335.920889184, 104852575.08598271, 131066647.06105943, 65531123.530529715, 65531123.530529715, 74893551.54102534, 58249271.43764236, 24961521.517129116, 34948047.1955904, 47657770.53524617, 20967038.99722967, 15415729.128161317, 16379480.882632429, 13792566.598923557, 10918211.11572288, 8881803.28078625, 8451830.550669733, 7820754.742435032, 8451830.550669733, 6468259.486329743, 6312280.4580856655, 5953371.316905771, 5186549.061216862, 4805558.538157401, 4805558.538157401, 4123839.6360543934, 4438701.640393125, 4059814.5905303797, 3212068.3177870694, 3444839.27027894, 3514285.981906917, 3026150.984474487, 3079630.581247243, 2844976.2715341607, 2876290.4438855904, 2941021.3425230477, 2924569.559219371, 2814335.5715972926, 2924569.559219371, 2814335.5715972926, 2799264.9508237164, 2860543.6895317817]], "-0.07": [[0.0, 0.025, 0.05, 0.075, 0.1, 0.125, 0.15, 0.175, 0.2, 0.225, 0.25, 0.275, 0.3, 0.325, 0.35, 0.375, 0.4, 0.425, 0.45, 0.475, 0.5, 0.525, 0.55, 0.575, 0.6, 0.625, 0.65, 0.675, 0.7, 0.725, 0.75, 0.775, 0.8, 0.825, 0.85, 0.875, 0.9, 0.925, 0.95, 0.975, 1.0, 1.025, 1.05, 1.075, 1.1, 1.125, 1.15, 1.175, 1.2, 1.225, 1.25], [-34956847.1955904, -131075447.06105943, -131075447.06105943, 262137350.5301817, -65539923.530529715, 131066647.06105943, -174766025.14330453, -43694844.46289152, 34948047.1955904, 87376107.15646352, 131066647.06105943, 174757225.14330453, 174757225.14330453, 43686044.46289152, 52424087.542991355, 43686044.46289152, 524280475.4299136, 40325335.920889184, 29122520.55632418, 29122520.55632418, 14975145.430714358, 22790584.19167846, 16379480.882632429, 9528034.107049234, 8451830.550669733, 7593922.290438271, 8590431.068595346, 8451830.550669733, 6894102.335143039, 6021874.557068819, 6389298.370885654, 5036811.907342524, 5456917.488230861, 5456917.488230861, 4476669.720963788, 4223715.275334867, 3713929.1316214143, 3378080.7790529723, 3713929.1316214143, 3313857.383952243, 3061598.6877525616, 3252027.373528501, 2860543.6895317817, 2740552.718189429, 2799264.9508237164, 2924569.559219371, 2814335.5715972926, 3026150.984474487, 2829577.1184687456, 2892202.8641609116, 2974494.532239086]], "-0.068": [[0.0, 0.025, 0.05, 0.075, 0.1, 0.125, 0.15, 0.175, 0.2, 0.225, 0.25, 0.275, 0.3, 0.325, 0.35, 0.375, 0.4, 0.425, 0.45, 0.475, 0.5, 0.525, 0.55, 0.575, 0.6, 0.625, 0.65, 0.675, 0.7, 0.725, 0.75, 0.775, 0.8, 0.825, 0.85, 0.875, 0.9, 0.925, 0.95, 0.975, 1.0, 1.025, 1.05, 1.075, 1.1, 1.125, 1.15, 1.175, 1.2, 1.225, 1.25], [-58258071.43764236, -32772161.765264858, 74893551.54102534, 87376107.15646352, -74902351.54102534, -262146150.5301817, 65531123.530529715, -74902351.54102534, Infinity, -37453375.77051267, 104852575.08598271, -74902351.54102534, 174757225.14330453, 30835810.7003195, 174757225.14330453, 174757225.14330453, 27589495.126642182, 52424087.542991355, 16908061.101339467, 19413603.59621426, 34948047.1955904, 19413603.59621426, 15415729.128161317, 10078013.6491683, 9528034.107049234, 10078013.6491683, 7820754.742435032, 8590431.068595346, 6986065.00573218, 6312280.4580856655, 6632136.789641692, 5186549.061216862, 5456917.488230861, 4635303.801309324, 4476669.720963788, 4364644.446289151, 4476669.720963788, 3661920.810403552, 3767434.2052556737, 3334988.758281684, 3334988.758281684, 3153940.2290428327, 3043767.137100461, 2740552.718189429, 2991513.57388522, 2814335.5715972926, 2844976.2715341607, 3026150.984474487, 2769594.357695476, 3026150.984474487, 2892202.8641609116]], "-0.066": [[0.0, 0.025, 0.05, 0.075, 0.1, 0.125, 0.15, 0.175, 0.2, 0.225, 0.25, 0.275, 0.3, 0.325, 0.35, 0.375, 0.4, 0.425, 0.45, 0.475, 0.5, 0.525, 0.55, 0.575, 0.6, 0.625, 0.65, 0.675, 0.7, 0.725, 0.75, 0.775, 0.8, 0.825, 0.85, 0.875, 0.9, 0.925, 0.95, 0.975, 1.0, 1.025, 1.05, 1.075, 1.1, 1.125, 1.15, 1.175, 1.2, 1.225, 1.25], [-74902351.54102534, -262146150.5301817, -174766025.14330453, 174757225.14330453, -131075447.06105943, -74902351.54102534, -74902351.54102534, 104852575.08598271, -104861375.08598271, 262137350.5301817, 262137350.5301817, 34948047.1955904, 262137350.5301817, 52424087.542991355, 30835810.7003195, 34948047.1955904, 20967038.99722967, 24961521.517129116, 21840822.23144576, 14975145.430714358, 26209843.771495678, 15415729.128161317, 14165445.43532599, 10481308.503595022, 10695307.36300362, 10481308.503595022, 10918211.11572288, 9034984.59869652, 6163642.1400639, 7379870.027986383, 5821001.078864279, 5400596.3786524255, 5238448.754299135, 4941687.644673063, 4156597.307834741, 5085746.494416108, 3997761.1670301957, 3794761.1452191356, 3794761.1452191356, 3586586.6235748273, 3192459.4053202127, 3252027.373528501, 3061598.6877525616, 3079630.581247243, 3026150.984474487, 2670526.840750905, 2892202.8641609116, 3097875.8295485564, 2784354.625846735, 2908292.0556324176, 2814335.5715972926]], "-0.064": [[0.0, 0.025, 0.05, 0.075, 0.1, 0.125, 0.15, 0.175, 0.2, 0.225, 0.25, 0.275, 0.3, 0.325, 0.35, 0.375, 0.4, 0.425, 0.45, 0.475, 0.5, 0.525, 0.55, 0.575, 0.6, 0.625, 0.65, 0.675, 0.7, 0.725, 0.75, 0.775, 0.8, 0.825, 0.85, 0.875, 0.9, 0.925, 0.95, 0.975, 1.0, 1.025, 1.05, 1.075, 1.1, 1.125, 1.15, 1.175, 1.2, 1.225, 1.25], [-65539923.530529715, -174766025.14330453, -262146150.5301817, -37453375.77051267, -65539923.530529715, 40325335.920889184, -43694844.46289152, 262137350.5301817, -131075447.06105943, -131075447.06105943, 40325335.920889184, 131066647.06105943, -87384907.15646352, 87376107.15646352, 24961521.517129116, 22790584.19167846, 40325335.920889184, 19413603.59621426, 29122520.55632418, 21840822.23144576, 12783029.445358034, 12478576.34101494, 10481308.503595022, 10481308.503595022, 10918211.11572288, 13792566.598923557, 9034984.59869652, 7379870.027986383, 7485395.154102534, 8451830.550669733, 5345453.68150181, 6091934.274200922, 6091934.274200922, 5186549.061216862, 4401371.560744574, 5291424.771749952, 3937589.6798710176, 3908162.063015724, 3822486.942279064, 3538068.888266988, 3400040.752517584, 3422299.471602941, 2924569.559219371, 3173088.132081826, 2892202.8641609116, 2829577.1184687456, 3153940.2290428327, 2991513.57388522, 2784354.625846735, 2924569.559219371, 2799264.9508237164]], "-0.063": [[0.0, 0.025, 0.05, 0.075, 0.1, 0.125, 0.15, 0.175, 0.2, 0.225, 0.25, 0.275, 0.3, 0.325, 0.35, 0.375, 0.4, 0.425, 0.45, 0.475, 0.5, 0.525, 0.55, 0.575, 0.6, 0.625, 0.65, 0.675, 0.7, 0.725, 0.75, 0.775, 0.8, 0.825, 0.85, 0.875, 0.9, 0.925, 0.95, 0.975, 1.0, 1.025, 1.05, 1.075, 1.1, 1.125, 1.15, 1.175, 1.2, 1.225, 1.25], [-131075447.06105943, 40325335.920889184, Infinity, -40334135.920889184, -131075447.06105943, 74893551.54102534, -131075447.06105943, 262137350.5301817, -40334135.920889184, 65531123.530529715, 47657770.53524617, 43686044.46289152, -74902351.54102534, Infinity, 65531123.530529715, 174757225.14330453, 30835810.7003195, 34948047.1955904, 18074434.566008538, 18074434.566008538, 15415729.128161317, 12188268.548401844, 11646375.009553634, 11911171.029910466, 12188268.548401844, 10275712.50555126, 8451830.550669733, 7593922.290438271, 7939295.089207696, 6804481.505035168, 5456917.488230861, 6163642.1400639, 6091934.274200922, 5345453.68150181, 4515312.727059068, 4761839.770457892, 4091576.931457922, 4156597.307834741, 3879185.6369468803, 3586586.6235748273, 3611360.3763283393, 3153940.2290428327, 3116347.980876056, 3292991.7631153753, 2656943.978709248, 3252027.373528501, 3043767.137100461, 2860543.6895317817, 2876290.4438855904, 2814335.5715972926, 2754997.1269157114]], "-0.062": [[0.0, 0.025, 0.05, 0.075, 0.1, 0.125, 0.15, 0.175, 0.2, 0.225, 0.25, 0.275, 0.3, 0.325, 0.35, 0.375, 0.4, 0.425, 0.45, 0.475, 0.5, 0.525, 0.55, 0.575, 0.6, 0.625, 0.65, 0.675, 0.7, 0.725, 0.75, 0.775, 0.8, 0.825, 0.85, 0.875, 0.9, 0.925, 0.95, 0.975, 1.0, 1.025, 1.05, 1.075, 1.1, 1.125, 1.15, 1.175, 1.2, 1.225, 1.25], [37444575.77051267, -174766025.14330453, 262137350.5301817, -43694844.46289152, 262137350.5301817, -524289275.4299136, -74902351.54102534, 74893551.54102534, -65539923.530529715, -74902351.54102534, -65539923.530529715, 65531123.530529715, 43686044.46289152, Infinity, 40325335.920889184, 40325335.920889184, 34948047.1955904, 22790584.19167846, 26209843.771495678, 23826742.05982093, 15415729.128161317, 14165445.43532599, 14559060.27816209, 21840822.23144576, 16379480.882632429, 12783029.445358034, 8317629.243610761, 6894102.335143039, 8451830.550669733, 6986065.00573218, 6632136.789641692, 5953371.316905771, 5085746.494416108, 4594590.981378685, 4850086.759387364, 4258083.749280705, 4328543.368430174, 4676721.971314084, 3740483.552845924, 3713929.1316214143, 3661920.810403552, 3313857.383952243, 3153940.2290428327, 2957658.986442656, 2941021.3425230477, 2924569.559219371, 2957658.986442656, 2814335.5715972926, 2892202.8641609116, 2740552.718189429, 2860543.6895317817]], "-0.061": [[0.0, 0.025, 0.05, 0.075, 0.1, 0.125, 0.15, 0.175, 0.2, 0.225, 0.25, 0.275, 0.3, 0.325, 0.35, 0.375, 0.4, 0.425, 0.45, 0.475, 0.5, 0.525, 0.55, 0.575, 0.6, 0.625, 0.65, 0.675, 0.7, 0.725, 0.75, 0.775, 0.8, 0.825, 0.85, 0.875, 0.9, 0.925, 0.95, 0.975, 1.0, 1.025, 1.05, 1.075, 1.1, 1.125, 1.15, 1.175, 1.2, 1.225, 1.25], [40325335.920889184, 74893551.54102534, -74902351.54102534, 104852575.08598271, 30835810.7003195, 174757225.14330453, Infinity, Infinity, -262146150.5301817, 87376107.15646352, -58258071.43764236, -52432887.542991355, -74902351.54102534, -87384907.15646352, 524280475.4299136, 174757225.14330453, 52424087.542991355, 40325335.920889184, 22790584.19167846, 20967038.99722967, 11911171.029910466, 19413603.59621426, 15882990.178415392, 16379480.882632429, 12783029.445358034, 9528034.107049234, 7939295.089207696, 7820754.742435032, 10078013.6491683, 7379870.027986383, 5886442.685046095, 6894102.335143039, 5633087.033779821, 5085746.494416108, 5694352.543068321, 4476669.720963788, 4364644.446289151, 3997761.1670301957, 3879185.6369468803, 4091576.931457922, 3562162.760804901, 3135031.574519117, 3444839.27027894, 3043767.137100461, 2769594.357695476, 2814335.5715972926, 2908292.0556324176, 2712105.4873410845, 3061598.6877525616, 2829577.1184687456, 2740552.718189429]], "-0.06": [[0.0, 0.025, 0.05, 0.075, 0.1, 0.125, 0.15, 0.175, 0.2, 0.225, 0.25, 0.275, 0.3, 0.325, 0.35, 0.375, 0.4, 0.425, 0.45, 0.475, 0.5, 0.525, 0.55, 0.575, 0.6, 0.625, 0.65, 0.675, 0.7, 0.725, 0.75, 0.775, 0.8, 0.825, 0.85, 0.875, 0.9, 0.925, 0.95, 0.975, 1.0, 1.025, 1.05, 1.075, 1.1, 1.125, 1.15, 1.175, 1.2, 1.225, 1.25], [-87384907.15646352, -47666570.53524617, -87384907.15646352, -43694844.46289152, -131075447.06105943, -87384907.15646352, -131075447.06105943, Infinity, 87376107.15646352, 65531123.530529715, 131066647.06105943, 40325335.920889184, 74893551.54102534, -524289275.4299136, 87376107.15646352, -524289275.4299136, 43686044.46289152, 65531123.530529715, 27589495.126642182, 87376107.15646352, 27589495.126642182, 20160427.2983366, 15415729.128161317, 15882990.178415392, 12478576.34101494, 9704620.651086923, 8451830.550669733, 12188268.548401844, 8061482.125198622, 7080512.678451237, 5886442.685046095, 6312280.4580856655, 5238448.754299135, 5085746.494416108, 5186549.061216862, 4676721.971314084, 4635303.801309324, 4091576.931457922, 3794761.1452191356, 3822486.942279064, 3356402.290722841, 3356402.290722841, 3135031.574519117, 3153940.2290428327, 2814335.5715972926, 2799264.9508237164, 2974494.532239086, 2908292.0556324176, 2892202.8641609116, 2740552.718189429, 3026150.984474487]], "-0.059": [[0.0, 0.025, 0.05, 0.075, 0.1, 0.125, 0.15, 0.175, 0.2, 0.225, 0.25, 0.275, 0.3, 0.325, 0.35, 0.375, 0.4, 0.425, 0.45, 0.475, 0.5, 0.525, 0.55, 0.575, 0.6, 0.625, 0.65, 0.675, 0.7, 0.725, 0.75, 0.775, 0.8, 0.825, 0.85, 0.875, 0.9, 0.925, 0.95, 0.975, 1.0, 1.025, 1.05, 1.075, 1.1, 1.125, 1.15, 1.175, 1.2, 1.225, 1.25], [Infinity, -40334135.920889184, -47666570.53524617, -524289275.4299136, 74893551.54102534, Infinity, 104852575.08598271, -104861375.08598271, -262146150.5301817, 262137350.5301817, -65539923.530529715, -37453375.77051267, 27589495.126642182, -131075447.06105943, -131075447.06105943, 65531123.530529715, 30835810.7003195, 34948047.1955904, 58249271.43764236, 37444575.77051267, 21840822.23144576, 19413603.59621426, 29122520.55632418, 15882990.178415392, 11646375.009553634, 9528034.107049234, 9528034.107049234, 8733727.06984385, 8451830.550669733, 6312280.4580856655, 6389298.370885654, 6163642.1400639, 5633087.033779821, 5886442.685046095, 5456917.488230861, 4941687.644673063, 4554607.230585467, 4189879.0034393086, 3997761.1670301957, 3794761.1452191356, 3636465.0695405225, 3586586.6235748273, 3292991.7631153753, 3116347.980876056, 2876290.4438855904, 3043767.137100461, 2829577.1184687456, 2860543.6895317817, 2844976.2715341607, 2769594.357695476, 2924569.559219371]], "-0.057999999999999996": [[0.0, 0.025, 0.05, 0.075, 0.1, 0.125, 0.15, 0.175, 0.2, 0.225, 0.25, 0.275, 0.3, 0.325, 0.35, 0.375, 0.4, 0.425, 0.45, 0.475, 0.5, 0.525, 0.55, 0.575, 0.6, 0.625, 0.65, 0.675, 0.7, 0.725, 0.75, 0.775, 0.8, 0.825, 0.85, 0.875, 0.9, 0.925, 0.95, 0.975, 1.0, 1.025, 1.05, 1.075, 1.1, 1.125, 1.15, 1.175, 1.2, 1.225, 1.25], [-174766025.14330453, -104861375.08598271, -58258071.43764236, 174757225.14330453, 65531123.530529715, -74902351.54102534, -131075447.06105943, -47666570.53524617, 87376107.15646352, 262137350.5301817, -174766025.14330453, 104852575.08598271, 40325335.920889184, 87376107.15646352, Infinity, 524280475.4299136, 40325335.920889184, 524280475.4299136, 40325335.920889184, 52424087.542991355, 20967038.99722967, 20967038.99722967, 22790584.19167846, 17471793.05600945, 9528034.107049234, 10481308.503595022, 10918211.11572288, 10695307.36300362, 8590431.068595346, 6312280.4580856655, 6632136.789641692, 5573093.697432121, 5633087.033779821, 5514394.253831423, 4850086.759387364, 4805558.538157401, 4476669.720963788, 4223715.275334867, 3822486.942279064, 3611360.3763283393, 3212068.3177870694, 3794761.1452191356, 3313857.383952243, 2957658.986442656, 2924569.559219371, 2924569.559219371, 2829577.1184687456, 2908292.0556324176, 2712105.4873410845, 2799264.9508237164, 3153940.2290428327]], "-0.056999999999999995": [[0.0, 0.025, 0.05, 0.075, 0.1, 0.125, 0.15, 0.175, 0.2, 0.225, 0.25, 0.275, 0.3, 0.325, 0.35, 0.375, 0.4, 0.425, 0.45, 0.475, 0.5, 0.525, 0.55, 0.575, 0.6, 0.625, 0.65, 0.675, 0.7, 0.725, 0.75, 0.775, 0.8, 0.825, 0.85, 0.875, 0.9, 0.925, 0.95, 0.975, 1.0, 1.025, 1.05, 1.075, 1.1, 1.125, 1.15, 1.175, 1.2, 1.225, 1.25], [-37453375.77051267, -74902351.54102534, 65531123.530529715, 47657770.53524617, -74902351.54102534, 174757225.14330453, 87376107.15646352, -47666570.53524617, 43686044.46289152, -87384907.15646352, -524289275.4299136, -65539923.530529715, -262146150.5301817, 74893551.54102534, Infinity, 262137350.5301817, Infinity, 104852575.08598271, 32763361.765264858, 30835810.7003195, 40325335.920889184, 26209843.771495678, 16908061.101339467, 11646375.009553634, 11911171.029910466, 11911171.029910466, 9704620.651086923, 13438791.090928398, 7277330.139081045, 6549152.353052972, 8317629.243610761, 5821001.078864279, 6021874.557068819, 5291424.771749952, 4676721.971314084, 5135666.820868671, 4761839.770457892, 3937589.6798710176, 4223715.275334867, 4091576.931457922, 3586586.6235748273, 3794761.1452191356, 3400040.752517584, 3192459.4053202127, 3153940.2290428327, 2957658.986442656, 2892202.8641609116, 2799264.9508237164, 2844976.2715341607, 2876290.4438855904, 2769594.357695476]], "-0.055999999999999994": [[0.0, 0.025, 0.05, 0.075, 0.1, 0.125, 0.15, 0.175, 0.2, 0.225, 0.25, 0.275, 0.3, 0.325, 0.35, 0.375, 0.4, 0.425, 0.45, 0.475, 0.5, 0.525, 0.55, 0.575, 0.6, 0.625, 0.65, 0.675, 0.7, 0.725, 0.75, 0.775, 0.8, 0.825, 0.85, 0.875, 0.9, 0.925, 0.95, 0.975, 1.0, 1.025, 1.05, 1.075, 1.1, 1.125, 1.15, 1.175, 1.2, 1.225, 1.25], [-65539923.530529715, -104861375.08598271, Infinity, 74893551.54102534, -262146150.5301817, -262146150.5301817, -87384907.15646352, -37453375.77051267, 131066647.06105943, Infinity, 104852575.08598271, 131066647.06105943, 131066647.06105943, 74893551.54102534, 262137350.5301817, 65531123.530529715, 47657770.53524617, 87376107.15646352, 40325335.920889184, 30835810.7003195, 20160427.2983366, 15882990.178415392, 18720087.885256335, 13102721.885747839, 10918211.11572288, 11393105.086136643, 10918211.11572288, 9704620.651086923, 8317629.243610761, 8317629.243610761, 7379870.027986383, 6312280.4580856655, 6237095.961752112, 5821001.078864279, 5400596.3786524255, 6021874.557068819, 4515312.727059068, 3967447.544603848, 4091576.931457922, 3562162.760804901, 3444839.27027894, 3562162.760804901, 3252027.373528501, 3400040.752517584, 3116347.980876056, 2712105.4873410845, 2941021.3425230477, 3061598.6877525616, 2769594.357695476, 2892202.8641609116, 2991513.57388522]], "-0.05499999999999999": [[0.0, 0.025, 0.05, 0.075, 0.1, 0.125, 0.15, 0.175, 0.2, 0.225, 0.25, 0.275, 0.3, 0.325, 0.35, 0.375, 0.4, 0.425, 0.45, 0.475, 0.5, 0.525, 0.55, 0.575, 0.6, 0.625, 0.65, 0.675, 0.7, 0.725, 0.75, 0.775, 0.8, 0.825, 0.85, 0.875, 0.9, 0.925, 0.95, 0.975, 1.0, 1.025, 1.05, 1.075, 1.1, 1.125, 1.15, 1.175, 1.2, 1.225, 1.25], [-524289275.4299136, 87376107.15646352, 43686044.46289152, -87384907.15646352, -43694844.46289152, -524289275.4299136, -74902351.54102534, 262137350.5301817, -104861375.08598271, -74902351.54102534, 58249271.43764236, -262146150.5301817, -87384907.15646352, 23826742.05982093, 40325335.920889184, 30835810.7003195, 34948047.1955904, 74893551.54102534, 18720087.885256335, 29122520.55632418, 23826742.05982093, 16379480.882632429, 11911171.029910466, 11646375.009553634, 10695307.36300362, 13438791.090928398, 11911171.029910466, 8881803.28078625, 7277330.139081045, 8590431.068595346, 6717204.581445682, 6163642.1400639, 6389298.370885654, 5291424.771749952, 5135666.820868671, 5573093.697432121, 4476669.720963788, 4476669.720963788, 4364644.446289151, 3794761.1452191356, 3822486.942279064, 3611360.3763283393, 3272376.176526486, 3173088.132081826, 2974494.532239086, 2908292.0556324176, 2784354.625846735, 2892202.8641609116, 2876290.4438855904, 3008728.1995655065, 2769594.357695476]], "-0.054000000000000006": [[0.0, 0.025, 0.05, 0.075, 0.1, 0.125, 0.15, 0.175, 0.2, 0.225, 0.25, 0.275, 0.3, 0.325, 0.35, 0.375, 0.4, 0.425, 0.45, 0.475, 0.5, 0.525, 0.55, 0.575, 0.6, 0.625, 0.65, 0.675, 0.7, 0.725, 0.75, 0.775, 0.8, 0.825, 0.85, 0.875, 0.9, 0.925, 0.95, 0.975, 1.0, 1.025, 1.05, 1.075, 1.1, 1.125, 1.15, 1.175, 1.2, 1.225, 1.25], [-524289275.4299136, -131075447.06105943, 65531123.530529715, 87376107.15646352, 104852575.08598271, 87376107.15646352, 104852575.08598271, -131075447.06105943, Infinity, -87384907.15646352, 52424087.542991355, 40325335.920889184, 87376107.15646352, 87376107.15646352, 524280475.4299136, 47657770.53524617, 58249271.43764236, 22790584.19167846, 40325335.920889184, 17471793.05600945, 22790584.19167846, 26209843.771495678, 15882990.178415392, 13792566.598923557, 15415729.128161317, 16379480.882632429, 10078013.6491683, 9357843.942628168, 7379870.027986383, 7705640.786115757, 6986065.00573218, 6312280.4580856655, 6894102.335143039, 6549152.353052972, 5573093.697432121, 5036811.907342524, 4515312.727059068, 4258083.749280705, 4515312.727059068, 3767434.2052556737, 4059814.5905303797, 3444839.27027894, 3444839.27027894, 3356402.290722841, 3135031.574519117, 2844976.2715341607, 3252027.373528501, 3079630.581247243, 2829577.1184687456, 3116347.980876056, 2844976.2715341607]], "-0.053000000000000005": [[0.0, 0.025, 0.05, 0.075, 0.1, 0.125, 0.15, 0.175, 0.2, 0.225, 0.25, 0.275, 0.3, 0.325, 0.35, 0.375, 0.4, 0.425, 0.45, 0.475, 0.5, 0.525, 0.55, 0.575, 0.6, 0.625, 0.65, 0.675, 0.7, 0.725, 0.75, 0.775, 0.8, 0.825, 0.85, 0.875, 0.9, 0.925, 0.95, 0.975, 1.0, 1.025, 1.05, 1.075, 1.1, 1.125, 1.15, 1.175, 1.2, 1.225, 1.25], [74893551.54102534, Infinity, Infinity, -40334135.920889184, Infinity, -262146150.5301817, -43694844.46289152, 52424087.542991355, -131075447.06105943, 87376107.15646352, -58258071.43764236, 43686044.46289152, Infinity, 262137350.5301817, 65531123.530529715, 74893551.54102534, 26209843.771495678, 52424087.542991355, 21840822.23144576, 22790584.19167846, 26209843.771495678, 15415729.128161317, 18074434.566008538, 20967038.99722967, 14975145.430714358, 12783029.445358034, 10918211.11572288, 7820754.742435032, 9357843.942628168, 9528034.107049234, 6312280.4580856655, 7485395.154102534, 6312280.4580856655, 5238448.754299135, 4718886.27365776, 5456917.488230861, 4594590.981378685, 4258083.749280705, 3997761.1670301957, 3967447.544603848, 4028557.3272785195, 3378080.7790529723, 3192459.4053202127, 3444839.27027894, 2941021.3425230477, 3153940.2290428327, 3135031.574519117, 2754997.1269157114, 3026150.984474487, 2974494.532239086, 2784354.625846735]], "-0.052000000000000005": [[0.0, 0.025, 0.05, 0.075, 0.1, 0.125, 0.15, 0.175, 0.2, 0.225, 0.25, 0.275, 0.3, 0.325, 0.35, 0.375, 0.4, 0.425, 0.45, 0.475, 0.5, 0.525, 0.55, 0.575, 0.6, 0.625, 0.65, 0.675, 0.7, 0.725, 0.75, 0.775, 0.8, 0.825, 0.85, 0.875, 0.9, 0.925, 0.95, 0.975, 1.0, 1.025, 1.05, 1.075, 1.1, 1.125, 1.15, 1.175, 1.2, 1.225, 1.25], [Infinity, 74893551.54102534, 87376107.15646352, -47666570.53524617, 262137350.5301817, 174757225.14330453, -58258071.43764236, 65531123.530529715, -34956847.1955904, 524280475.4299136, 174757225.14330453, 262137350.5301817, 104852575.08598271, -174766025.14330453, 43686044.46289152, -87384907.15646352, 40325335.920889184, 23826742.05982093, 40325335.920889184, 18720087.885256335, 16379480.882632429, 18074434.566008538, 13792566.598923557, 15882990.178415392, 19413603.59621426, 13102721.885747839, 10275712.50555126, 7939295.089207696, 9528034.107049234, 8733727.06984385, 6804481.505035168, 6549152.353052972, 6632136.789641692, 5085746.494416108, 6021874.557068819, 4761839.770457892, 4635303.801309324, 4895471.133389191, 4189879.0034393086, 3767434.2052556737, 3794761.1452191356, 3611360.3763283393, 3334988.758281684, 3334988.758281684, 3079630.581247243, 2941021.3425230477, 3008728.1995655065, 2740552.718189429, 3061598.6877525616, 2799264.9508237164, 2663718.1229255376]], "-0.051000000000000004": [[0.0, 0.025, 0.05, 0.075, 0.1, 0.125, 0.15, 0.175, 0.2, 0.225, 0.25, 0.275, 0.3, 0.325, 0.35, 0.375, 0.4, 0.425, 0.45, 0.475, 0.5, 0.525, 0.55, 0.575, 0.6, 0.625, 0.65, 0.675, 0.7, 0.725, 0.75, 0.775, 0.8, 0.825, 0.85, 0.875, 0.9, 0.925, 0.95, 0.975, 1.0, 1.025, 1.05, 1.075, 1.1, 1.125, 1.15, 1.175, 1.2, 1.225, 1.25], [Infinity, 104852575.08598271, -87384907.15646352, -37453375.77051267, 87376107.15646352, 262137350.5301817, -65539923.530529715, 131066647.06105943, -74902351.54102534, 52424087.542991355, -174766025.14330453, 43686044.46289152, 43686044.46289152, -43694844.46289152, 74893551.54102534, -74902351.54102534, 40325335.920889184, 40325335.920889184, 52424087.542991355, 30835810.7003195, 19413603.59621426, 19413603.59621426, 14975145.430714358, 19413603.59621426, 15415729.128161317, 10695307.36300362, 8451830.550669733, 9357843.942628168, 8590431.068595346, 6632136.789641692, 7593922.290438271, 7080512.678451237, 6389298.370885654, 5291424.771749952, 6021874.557068819, 4676721.971314084, 4364644.446289151, 4718886.27365776, 4189879.0034393086, 3997761.1670301957, 3586586.6235748273, 3514285.981906917, 3514285.981906917, 3135031.574519117, 3043767.137100461, 2924569.559219371, 3026150.984474487, 2892202.8641609116, 2924569.559219371, 2740552.718189429, 2860543.6895317817]], "-0.05": [[0.0, 0.025, 0.05, 0.075, 0.1, 0.125, 0.15, 0.175, 0.2, 0.225, 0.25, 0.275, 0.3, 0.325, 0.35, 0.375, 0.4, 0.425, 0.45, 0.475, 0.5, 0.525, 0.55, 0.575, 0.6, 0.625, 0.65, 0.675, 0.7, 0.725, 0.75, 0.775, 0.8, 0.825, 0.85, 0.875, 0.9, 0.925, 0.95, 0.975, 1.0, 1.025, 1.05, 1.075, 1.1, 1.125, 1.15, 1.175, 1.2, 1.225, 1.25], [-74902351.54102534, -131075447.06105943, -74902351.54102534, -87384907.15646352, 104852575.08598271, 87376107.15646352, Infinity, -524289275.4299136, -37453375.77051267, -524289275.4299136, -174766025.14330453, Infinity, 40325335.920889184, -87384907.15646352, -104861375.08598271, -74902351.54102534, 58249271.43764236, 34948047.1955904, 1048563151.867394, 34948047.1955904, 15415729.128161317, 29122520.55632418, 47657770.53524617, 18074434.566008538, 13792566.598923557, 10918211.11572288, 9528034.107049234, 9357843.942628168, 9528034.107049234, 6312280.4580856655, 8881803.28078625, 6717204.581445682, 5756964.291064124, 5694352.543068321, 5886442.685046095, 5135666.820868671, 4850086.759387364, 4761839.770457892, 3997761.1670301957, 4223715.275334867, 3767434.2052556737, 3356402.290722841, 3794761.1452191356, 3173088.132081826, 3153940.2290428327, 3135031.574519117, 2814335.5715972926, 2844976.2715341607, 2892202.8641609116, 2630201.8062829985, 2941021.3425230477]], "-0.049": [[0.0, 0.025, 0.05, 0.075, 0.1, 0.125, 0.15, 0.175, 0.2, 0.225, 0.25, 0.275, 0.3, 0.325, 0.35, 0.375, 0.4, 0.425, 0.45, 0.475, 0.5, 0.525, 0.55, 0.575, 0.6, 0.625, 0.65, 0.675, 0.7, 0.725, 0.75, 0.775, 0.8, 0.825, 0.85, 0.875, 0.9, 0.925, 0.95, 0.975, 1.0, 1.025, 1.05, 1.075, 1.1, 1.125, 1.15, 1.175, 1.2, 1.225, 1.25], [-131075447.06105943, -87384907.15646352, -43694844.46289152, 87376107.15646352, 87376107.15646352, 174757225.14330453, -524289275.4299136, -131075447.06105943, -131075447.06105943, -47666570.53524617, 87376107.15646352, -40334135.920889184, 87376107.15646352, Infinity, -74902351.54102534, -87384907.15646352, 34948047.1955904, 87376107.15646352, 37444575.77051267, 24961521.517129116, 16908061.101339467, 74893551.54102534, 32763361.765264858, 16379480.882632429, 12188268.548401844, 11393105.086136643, 10481308.503595022, 10078013.6491683, 9704620.651086923, 6312280.4580856655, 8881803.28078625, 7080512.678451237, 6312280.4580856655, 5633087.033779821, 5694352.543068321, 4988784.303425823, 5135666.820868671, 4554607.230585467, 4028557.3272785195, 4028557.3272785195, 3611360.3763283393, 3562162.760804901, 3661920.810403552, 3173088.132081826, 3026150.984474487, 3212068.3177870694, 2814335.5715972926, 2957658.986442656, 2924569.559219371, 2726251.2876386144, 2892202.8641609116]], "-0.048": [[0.0, 0.025, 0.05, 0.075, 0.1, 0.125, 0.15, 0.175, 0.2, 0.225, 0.25, 0.275, 0.3, 0.325, 0.35, 0.375, 0.4, 0.425, 0.45, 0.475, 0.5, 0.525, 0.55, 0.575, 0.6, 0.625, 0.65, 0.675, 0.7, 0.725, 0.75, 0.775, 0.8, 0.825, 0.85, 0.875, 0.9, 0.925, 0.95, 0.975, 1.0, 1.025, 1.05, 1.075, 1.1, 1.125, 1.15, 1.175, 1.2, 1.225, 1.25], [Infinity, -43694844.46289152, 174757225.14330453, 524280475.4299136, -524289275.4299136, -65539923.530529715, 52424087.542991355, -74902351.54102534, 104852575.08598271, -174766025.14330453, 174757225.14330453, -262146150.5301817, 262137350.5301817, 40325335.920889184, -74902351.54102534, 87376107.15646352, Infinity, 262137350.5301817, 52424087.542991355, 58249271.43764236, 87376107.15646352, 32763361.765264858, 21840822.23144576, 16379480.882632429, 15415729.128161317, 11393105.086136643, 10078013.6491683, 9357843.942628168, 8881803.28078625, 7705640.786115757, 8187553.862915844, 6632136.789641692, 5953371.316905771, 7080512.678451237, 5694352.543068321, 5456917.488230861, 5456917.488230861, 4156597.307834741, 4635303.801309324, 4635303.801309324, 3794761.1452191356, 3997761.1670301957, 3794761.1452191356, 3292991.7631153753, 3514285.981906917, 3061598.6877525616, 2908292.0556324176, 2908292.0556324176, 2712105.4873410845, 2924569.559219371, 2941021.3425230477]], "-0.047": [[0.0, 0.025, 0.05, 0.075, 0.1, 0.125, 0.15, 0.175, 0.2, 0.225, 0.25, 0.275, 0.3, 0.325, 0.35, 0.375, 0.4, 0.425, 0.45, 0.475, 0.5, 0.525, 0.55, 0.575, 0.6, 0.625, 0.65, 0.675, 0.7, 0.725, 0.75, 0.775, 0.8, 0.825, 0.85, 0.875, 0.9, 0.925, 0.95, 0.975, 1.0, 1.025, 1.05, 1.075, 1.1, 1.125, 1.15, 1.175, 1.2, 1.225, 1.25], [-43694844.46289152, -174766025.14330453, -524289275.4299136, Infinity, -174766025.14330453, 262137350.5301817, Infinity, -174766025.14330453, 131066647.06105943, -58258071.43764236, 104852575.08598271, -47666570.53524617, 87376107.15646352, 65531123.530529715, 43686044.46289152, 174757225.14330453, -104861375.08598271, 37444575.77051267, 40325335.920889184, 26209843.771495678, 104852575.08598271, 52424087.542991355, 26209843.771495678, 11911171.029910466, 11393105.086136643, 14975145.430714358, 13102721.885747839, 12188268.548401844, 10695307.36300362, 8451830.550669733, 8881803.28078625, 6894102.335143039, 7177599.037612128, 5953371.316905771, 5456917.488230861, 6163642.1400639, 5345453.68150181, 4328543.368430174, 4156597.307834741, 4156597.307834741, 3767434.2052556737, 3740483.552845924, 3514285.981906917, 3116347.980876056, 3173088.132081826, 3192459.4053202127, 2924569.559219371, 2924569.559219371, 2712105.4873410845, 2924569.559219371, 2924569.559219371]], "-0.046": [[0.0, 0.025, 0.05, 0.075, 0.1, 0.125, 0.15, 0.175, 0.2, 0.225, 0.25, 0.275, 0.3, 0.325, 0.35, 0.375, 0.4, 0.425, 0.45, 0.475, 0.5, 0.525, 0.55, 0.575, 0.6, 0.625, 0.65, 0.675, 0.7, 0.725, 0.75, 0.775, 0.8, 0.825, 0.85, 0.875, 0.9, 0.925, 0.95, 0.975, 1.0, 1.025, 1.05, 1.075, 1.1, 1.125, 1.15, 1.175, 1.2, 1.225, 1.25], [-262146150.5301817, -174766025.14330453, -87384907.15646352, 262137350.5301817, 262137350.5301817, 131066647.06105943, 174757225.14330453, Infinity, -87384907.15646352, 174757225.14330453, 74893551.54102534, Infinity, -65539923.530529715, 131066647.06105943, -65539923.530529715, 87376107.15646352, 174757225.14330453, 87376107.15646352, 26209843.771495678, 40325335.920889184, 20967038.99722967, 19413603.59621426, 16908061.101339467, 15415729.128161317, 16379480.882632429, 14559060.27816209, 10275712.50555126, 9887775.289346127, 8317629.243610761, 9528034.107049234, 7177599.037612128, 6468259.486329743, 6894102.335143039, 6389298.370885654, 5135666.820868671, 5633087.033779821, 4988784.303425823, 4438701.640393125, 4895471.133389191, 3967447.544603848, 3611360.3763283393, 4123839.6360543934, 3611360.3763283393, 3636465.0695405225, 3378080.7790529723, 2829577.1184687456, 3043767.137100461, 2924569.559219371, 2829577.1184687456, 3079630.581247243, 2941021.3425230477]], "-0.045": [[0.0, 0.025, 0.05, 0.075, 0.1, 0.125, 0.15, 0.175, 0.2, 0.225, 0.25, 0.275, 0.3, 0.325, 0.35, 0.375, 0.4, 0.425, 0.45, 0.475, 0.5, 0.525, 0.55, 0.575, 0.6, 0.625, 0.65, 0.675, 0.7, 0.725, 0.75, 0.775, 0.8, 0.825, 0.85, 0.875, 0.9, 0.925, 0.95, 0.975, 1.0, 1.025, 1.05, 1.075, 1.1, 1.125, 1.15, 1.175, 1.2, 1.225, 1.25], [-262146150.5301817, 40325335.920889184, 32763361.765264858, -524289275.4299136, -262146150.5301817, 524280475.4299136, -87384907.15646352, -262146150.5301817, 87376107.15646352, Infinity, -87384907.15646352, 58249271.43764236, -262146150.5301817, 24961521.517129116, 65531123.530529715, 34948047.1955904, 29122520.55632418, 29122520.55632418, 29122520.55632418, 34948047.1955904, 27589495.126642182, 43686044.46289152, 18720087.885256335, 11393105.086136643, 13438791.090928398, 20160427.2983366, 15882990.178415392, 10918211.11572288, 8881803.28078625, 9704620.651086923, 7705640.786115757, 6312280.4580856655, 7593922.290438271, 5886442.685046095, 5573093.697432121, 6237095.961752112, 4476669.720963788, 4515312.727059068, 4635303.801309324, 4059814.5905303797, 3997761.1670301957, 3794761.1452191356, 3356402.290722841, 3313857.383952243, 3061598.6877525616, 3153940.2290428327, 2941021.3425230477, 2799264.9508237164, 2684241.832578273, 2876290.4438855904, 2769594.357695476]], "-0.044": [[0.0, 0.025, 0.05, 0.075, 0.1, 0.125, 0.15, 0.175, 0.2, 0.225, 0.25, 0.275, 0.3, 0.325, 0.35, 0.375, 0.4, 0.425, 0.45, 0.475, 0.5, 0.525, 0.55, 0.575, 0.6, 0.625, 0.65, 0.675, 0.7, 0.725, 0.75, 0.775, 0.8, 0.825, 0.85, 0.875, 0.9, 0.925, 0.95, 0.975, 1.0, 1.025, 1.05, 1.075, 1.1, 1.125, 1.15, 1.175, 1.2, 1.225, 1.25], [7379870.027986383, 6091934.274200922, 6549152.353052972, 12188268.548401844, 18074434.566008538, 21840822.23144576, 174757225.14330453, 87376107.15646352, Infinity, -131075447.06105943, 32763361.765264858, 26209843.771495678, Infinity, 174757225.14330453, 26209843.771495678, 37444575.77051267, 37444575.77051267, 47657770.53524617, 16379480.882632429, 16908061.101339467, 19413603.59621426, 16908061.101339467, 16908061.101339467, 22790584.19167846, 17471793.05600945, 12783029.445358034, 12478576.34101494, 10918211.11572288, 8590431.068595346, 10078013.6491683, 7080512.678451237, 7593922.290438271, 7177599.037612128, 5886442.685046095, 6163642.1400639, 6312280.4580856655, 4988784.303425823, 4895471.133389191, 4805558.538157401, 4123839.6360543934, 4328543.368430174, 4156597.307834741, 3611360.3763283393, 3514285.981906917, 3252027.373528501, 3153940.2290428327, 3231929.7431648714, 3116347.980876056, 2941021.3425230477, 2974494.532239086, 2844976.2715341607]], "-0.043": [[0.0, 0.025, 0.05, 0.075, 0.1, 0.125, 0.15, 0.175, 0.2, 0.225, 0.25, 0.275, 0.3, 0.325, 0.35, 0.375, 0.4, 0.425, 0.45, 0.475, 0.5, 0.525, 0.55, 0.575, 0.6, 0.625, 0.65, 0.675, 0.7, 0.725, 0.75, 0.775, 0.8, 0.825, 0.85, 0.875, 0.9, 0.925, 0.95, 0.975, 1.0, 1.025, 1.05, 1.075, 1.1, 1.125, 1.15, 1.175, 1.2, 1.225, 1.25], [913789.3306399778, 917012.7099669211, 1059059.838970911, 2162071.684215087, 5291424.771749952, 11393105.086136643, Infinity, 27589495.126642182, 131066647.06105943, 262137350.5301817, 47657770.53524617, 26209843.771495678, 40325335.920889184, 40325335.920889184, 17471793.05600945, 26209843.771495678, 15415729.128161317, 18074434.566008538, 16908061.101339467, 15415729.128161317, 15415729.128161317, 17471793.05600945, 11646375.009553634, 19413603.59621426, 27589495.126642182, 12478576.34101494, 11150599.838252502, 12188268.548401844, 8317629.243610761, 8881803.28078625, 6894102.335143039, 7820754.742435032, 6717204.581445682, 6163642.1400639, 6508475.955764546, 5186549.061216862, 5238448.754299135, 5456917.488230861, 4515312.727059068, 4189879.0034393086, 4515312.727059068, 3687748.6459044833, 3794761.1452191356, 3538068.888266988, 3292991.7631153753, 3026150.984474487, 3400040.752517584, 2941021.3425230477, 2974494.532239086, 2941021.3425230477, 2876290.4438855904]], "-0.041999999999999996": [[0.0, 0.025, 0.05, 0.075, 0.1, 0.125, 0.15, 0.175, 0.2, 0.225, 0.25, 0.275, 0.3, 0.325, 0.35, 0.375, 0.4, 0.425, 0.45, 0.475, 0.5, 0.525, 0.55, 0.575, 0.6, 0.625, 0.65, 0.675, 0.7, 0.725, 0.75, 0.775, 0.8, 0.825, 0.85, 0.875, 0.9, 0.925, 0.95, 0.975, 1.0, 1.025, 1.05, 1.075, 1.1, 1.125, 1.15, 1.175, 1.2, 1.225, 1.25], [241051.1760793102, 244075.60218062185, 273441.063797865, 543443.1415517109, 1447912.589952611, 4328543.368430174, 16379480.882632429, 19413603.59621426, Infinity, 40325335.920889184, 34948047.1955904, 37444575.77051267, 23826742.05982093, 43686044.46289152, 20967038.99722967, 26209843.771495678, 16379480.882632429, 17471793.05600945, 20160427.2983366, 16908061.101339467, 12783029.445358034, 12783029.445358034, 14975145.430714358, 23826742.05982093, 20160427.2983366, 11646375.009553634, 13102721.885747839, 10695307.36300362, 10918211.11572288, 9528034.107049234, 7820754.742435032, 8451830.550669733, 6804481.505035168, 5573093.697432121, 5886442.685046095, 5456917.488230861, 5345453.68150181, 5400596.3786524255, 4476669.720963788, 4189879.0034393086, 4515312.727059068, 3879185.6369468803, 3562162.760804901, 3713929.1316214143, 3231929.7431648714, 3135031.574519117, 3292991.7631153753, 2769594.357695476, 2860543.6895317817, 2740552.718189429, 2712105.4873410845]], "-0.040999999999999995": [[0.0, 0.025, 0.05, 0.075, 0.1, 0.125, 0.15, 0.175, 0.2, 0.225, 0.25, 0.275, 0.3, 0.325, 0.35, 0.375, 0.4, 0.425, 0.45, 0.475, 0.5, 0.525, 0.55, 0.575, 0.6, 0.625, 0.65, 0.675, 0.7, 0.725, 0.75, 0.775, 0.8, 0.825, 0.85, 0.875, 0.9, 0.925, 0.95, 0.975, 1.0, 1.025, 1.05, 1.075, 1.1, 1.125, 1.15, 1.175, 1.2, 1.225, 1.25], [96365.92177138428, 97146.5540176894, 109947.78879963409, 182711.04291953103, 466232.5301204819, 1375298.5634578557, 3562162.760804901, 8061482.125198622, 12478576.34101494, 11646375.009553634, 26209843.771495678, 16379480.882632429, 16379480.882632429, 15415729.128161317, 16379480.882632429, 18074434.566008538, 14975145.430714358, 10918211.11572288, 16908061.101339467, 15415729.128161317, 13792566.598923557, 12783029.445358034, 13438791.090928398, 13438791.090928398, 14975145.430714358, 13438791.090928398, 10275712.50555126, 8733727.06984385, 11911171.029910466, 8590431.068595346, 7277330.139081045, 7277330.139081045, 6163642.1400639, 6312280.4580856655, 7379870.027986383, 5456917.488230861, 5400596.3786524255, 4805558.538157401, 4328543.368430174, 4805558.538157401, 3997761.1670301957, 3822486.942279064, 3794761.1452191356, 3661920.810403552, 3173088.132081826, 3400040.752517584, 2957658.986442656, 2784354.625846735, 2991513.57388522, 2924569.559219371, 2957658.986442656]], "-0.039999999999999994": [[0.0, 0.025, 0.05, 0.075, 0.1, 0.125, 0.15, 0.175, 0.2, 0.225, 0.25, 0.275, 0.3, 0.325, 0.35, 0.375, 0.4, 0.425, 0.45, 0.475, 0.5, 0.525, 0.55, 0.575, 0.6, 0.625, 0.65, 0.675, 0.7, 0.725, 0.75, 0.775, 0.8, 0.825, 0.85, 0.875, 0.9, 0.925, 0.95, 0.975, 1.0, 1.025, 1.05, 1.075, 1.1, 1.125, 1.15, 1.175, 1.2, 1.225, 1.25], [51841.704348608575, 50845.87175223331, 53853.671437642355, 82589.80479487803, 184531.6294219448, 485584.7124769707, 1333063.4203754526, 3356402.290722841, 6468259.486329743, 7705640.786115757, 9887775.289346127, 12188268.548401844, 10275712.50555126, 11646375.009553634, 11393105.086136643, 14975145.430714358, 9887775.289346127, 12783029.445358034, 9528034.107049234, 9357843.942628168, 8451830.550669733, 11150599.838252502, 10078013.6491683, 13102721.885747839, 11393105.086136643, 10078013.6491683, 11393105.086136643, 11911171.029910466, 14165445.43532599, 7379870.027986383, 9193624.264388008, 8187553.862915844, 6021874.557068819, 6312280.4580856655, 6021874.557068819, 5345453.68150181, 5238448.754299135, 4988784.303425823, 4438701.640393125, 4515312.727059068, 4091576.931457922, 3794761.1452191356, 3794761.1452191356, 3272376.176526486, 3153940.2290428327, 3422299.471602941, 3079630.581247243, 2784354.625846735, 2908292.0556324176, 2684241.832578273, 2814335.5715972926]], "-0.03900000000000001": [[0.0, 0.025, 0.05, 0.075, 0.1, 0.125, 0.15, 0.175, 0.2, 0.225, 0.25, 0.275, 0.3, 0.325, 0.35, 0.375, 0.4, 0.425, 0.45, 0.475, 0.5, 0.525, 0.55, 0.575, 0.6, 0.625, 0.65, 0.675, 0.7, 0.725, 0.75, 0.775, 0.8, 0.825, 0.85, 0.875, 0.9, 0.925, 0.95, 0.975, 1.0, 1.025, 1.05, 1.075, 1.1, 1.125, 1.15, 1.175, 1.2, 1.225, 1.25], [32069.464117694253, 33668.9886211793, 34441.73933308733, 45489.24587415936, 87018.54150858875, 204395.2929189164, 509102.5495401584, 1249872.3652441127, 2814335.5715972926, 4364644.446289151, 5456917.488230861, 6632136.789641692, 6021874.557068819, 7593922.290438271, 8451830.550669733, 7820754.742435032, 7705640.786115757, 8733727.06984385, 8881803.28078625, 7177599.037612128, 8451830.550669733, 8590431.068595346, 8317629.243610761, 7277330.139081045, 8881803.28078625, 8881803.28078625, 9528034.107049234, 14975145.430714358, 11646375.009553634, 9528034.107049234, 7705640.786115757, 8061482.125198622, 6894102.335143039, 6986065.00573218, 5886442.685046095, 6389298.370885654, 5186549.061216862, 4850086.759387364, 5238448.754299135, 4850086.759387364, 3967447.544603848, 4223715.275334867, 3740483.552845924, 3538068.888266988, 3444839.27027894, 3192459.4053202127, 3043767.137100461, 3026150.984474487, 2892202.8641609116, 2740552.718189429, 3026150.984474487]], "-0.038000000000000006": [[0.0, 0.025, 0.05, 0.075, 0.1, 0.125, 0.15, 0.175, 0.2, 0.225, 0.25, 0.275, 0.3, 0.325, 0.35, 0.375, 0.4, 0.425, 0.45, 0.475, 0.5, 0.525, 0.55, 0.575, 0.6, 0.625, 0.65, 0.675, 0.7, 0.725, 0.75, 0.775, 0.8, 0.825, 0.85, 0.875, 0.9, 0.925, 0.95, 0.975, 1.0, 1.025, 1.05, 1.075, 1.1, 1.125, 1.15, 1.175, 1.2, 1.225, 1.25], [22807.330743195445, 23881.582750497048, 23342.868002208328, 29626.91528999438, 47955.19860944591, 95826.51191693226, 225650.05889281505, 542302.0200639641, 1187158.5228010681, 2315446.518954306, 3356402.290722841, 4156597.307834741, 4515312.727059068, 4761839.770457892, 5291424.771749952, 5821001.078864279, 5345453.68150181, 5186549.061216862, 5953371.316905771, 5694352.543068321, 6091934.274200922, 6717204.581445682, 6632136.789641692, 6163642.1400639, 5633087.033779821, 7820754.742435032, 7379870.027986383, 8590431.068595346, 10918211.11572288, 8590431.068595346, 9357843.942628168, 7593922.290438271, 6894102.335143039, 6389298.370885654, 5633087.033779821, 5456917.488230861, 5756964.291064124, 4718886.27365776, 4476669.720963788, 4718886.27365776, 3997761.1670301957, 4028557.3272785195, 3879185.6369468803, 3400040.752517584, 3490832.50286609, 3378080.7790529723, 2941021.3425230477, 3026150.984474487, 2844976.2715341607, 2814335.5715972926, 2892202.8641609116]], "-0.037000000000000005": [[0.0, 0.025, 0.05, 0.075, 0.1, 0.125, 0.15, 0.175, 0.2, 0.225, 0.25, 0.275, 0.3, 0.325, 0.35, 0.375, 0.4, 0.425, 0.45, 0.475, 0.5, 0.525, 0.55, 0.575, 0.6, 0.625, 0.65, 0.675, 0.7, 0.725, 0.75, 0.775, 0.8, 0.825, 0.85, 0.875, 0.9, 0.925, 0.95, 0.975, 1.0, 1.025, 1.05, 1.075, 1.1, 1.125, 1.15, 1.175, 1.2, 1.225, 1.25], [19312.584505723033, 17525.593306554874, 16065.508455324813, 20656.627979233064, 29974.89257846069, 53372.41136267786, 109972.63749020683, 242670.97360787852, 540594.7680502266, 1076601.6128544062, 1725913.3597494503, 2445535.5666945954, 3026150.984474487, 3061598.6877525616, 3514285.981906917, 3611360.3763283393, 3822486.942279064, 3967447.544603848, 4059814.5905303797, 4328543.368430174, 4554607.230585467, 4594590.981378685, 4805558.538157401, 4594590.981378685, 5345453.68150181, 5400596.3786524255, 6894102.335143039, 7277330.139081045, 8317629.243610761, 8187553.862915844, 9887775.289346127, 7080512.678451237, 7705640.786115757, 6894102.335143039, 5456917.488230861, 6021874.557068819, 5238448.754299135, 4364644.446289151, 5036811.907342524, 4293034.002157312, 3636465.0695405225, 4156597.307834741, 3794761.1452191356, 3687748.6459044833, 3611360.3763283393, 3116347.980876056, 3097875.8295485564, 3153940.2290428327, 2860543.6895317817, 2814335.5715972926, 2974494.532239086]], "-0.036000000000000004": [[0.0, 0.025, 0.05, 0.075, 0.1, 0.125, 0.15, 0.175, 0.2, 0.225, 0.25, 0.275, 0.3, 0.325, 0.35, 0.375, 0.4, 0.425, 0.45, 0.475, 0.5, 0.525, 0.55, 0.575, 0.6, 0.625, 0.65, 0.675, 0.7, 0.725, 0.75, 0.775, 0.8, 0.825, 0.85, 0.875, 0.9, 0.925, 0.95, 0.975, 1.0, 1.025, 1.05, 1.075, 1.1, 1.125, 1.15, 1.175, 1.2, 1.225, 1.25], [12668.807777914328, 13188.757266355344, 12429.916860210706, 13471.759403226206, 19629.912434999085, 31892.76648871113, 59381.6117613292, 120817.0951386967, 256309.2856826281, 530585.368150181, 936865.0602409638, 1364491.6631759927, 1760868.6915475402, 1944610.0003703116, 2295100.7783810133, 2553092.4298224077, 2591074.530608431, 2670526.840750905, 2957658.986442656, 3153940.2290428327, 3422299.471602941, 3514285.981906917, 3713929.1316214143, 3740483.552845924, 3908162.063015724, 5085746.494416108, 5400596.3786524255, 6021874.557068819, 5186549.061216862, 7820754.742435032, 7485395.154102534, 6894102.335143039, 7177599.037612128, 7080512.678451237, 6091934.274200922, 6021874.557068819, 5291424.771749952, 4895471.133389191, 5036811.907342524, 4515312.727059068, 4401371.560744574, 4328543.368430174, 3586586.6235748273, 3661920.810403552, 3378080.7790529723, 3192459.4053202127, 3135031.574519117, 3043767.137100461, 2740552.718189429, 3212068.3177870694, 2829577.1184687456]], "-0.035": [[0.0, 0.025, 0.05, 0.075, 0.1, 0.125, 0.15, 0.175, 0.2, 0.225, 0.25, 0.275, 0.3, 0.325, 0.35, 0.375, 0.4, 0.425, 0.45, 0.475, 0.5, 0.525, 0.55, 0.575, 0.6, 0.625, 0.65, 0.675, 0.7, 0.725, 0.75, 0.775, 0.8, 0.825, 0.85, 0.875, 0.9, 0.925, 0.95, 0.975, 1.0, 1.025, 1.05, 1.075, 1.1, 1.125, 1.15, 1.175, 1.2, 1.225, 1.25], [10000.258052624302, 11185.136143956785, 10003.410727660308, 10457.295675041225, 14084.185854791933, 20659.013977917995, 34901.84207733816, 65023.2317902863, 130759.97534682049, 264189.04801297816, 493967.84530662076, 788772.3722199306, 1092432.7856481622, 1306313.906543477, 1485047.266119543, 1644293.163364059, 1895180.5726095678, 2035616.9729412147, 2067876.8727684168, 2162071.684215087, 2445535.5666945954, 2643505.374453538, 2829577.1184687456, 2974494.532239086, 3292991.7631153753, 3611360.3763283393, 4438701.640393125, 4091576.931457922, 4805558.538157401, 5135666.820868671, 6091934.274200922, 7820754.742435032, 8187553.862915844, 5821001.078864279, 5821001.078864279, 6468259.486329743, 4761839.770457892, 4476669.720963788, 4895471.133389191, 4364644.446289151, 3997761.1670301957, 3967447.544603848, 3794761.1452191356, 3514285.981906917, 3356402.290722841, 3153940.2290428327, 3422299.471602941, 3173088.132081826, 2892202.8641609116, 2908292.0556324176, 2670526.840750905]], "-0.034": [[0.0, 0.025, 0.05, 0.075, 0.1, 0.125, 0.15, 0.175, 0.2, 0.225, 0.25, 0.275, 0.3, 0.325, 0.35, 0.375, 0.4, 0.425, 0.45, 0.475, 0.5, 0.525, 0.55, 0.575, 0.6, 0.625, 0.65, 0.675, 0.7, 0.725, 0.75, 0.775, 0.8, 0.825, 0.85, 0.875, 0.9, 0.925, 0.95, 0.975, 1.0, 1.025, 1.05, 1.075, 1.1, 1.125, 1.15, 1.175, 1.2, 1.225, 1.25], [8290.854589457198, 8509.6056502762, 7389.102389533164, 8073.46270808854, 9912.19184061943, 14806.023008815562, 22235.059729121436, 38391.73263725448, 71112.73144652187, 138146.3917231863, 263914.4752976278, 448740.7183186666, 664330.8157847221, 855083.1068595345, 1054763.832520778, 1195338.4570163703, 1290131.8972659486, 1443901.4320804558, 1589172.1673059543, 1731641.7899979684, 1888324.1789835691, 1989077.3421365293, 2101164.5860881135, 2367932.9047318553, 2712105.4873410845, 2941021.3425230477, 3153940.2290428327, 3514285.981906917, 3586586.6235748273, 4515312.727059068, 4401371.560744574, 5886442.685046095, 6237095.961752112, 6632136.789641692, 6163642.1400639, 6986065.00573218, 5238448.754299135, 5694352.543068321, 5186549.061216862, 4328543.368430174, 4635303.801309324, 4223715.275334867, 3562162.760804901, 3611360.3763283393, 3313857.383952243, 3173088.132081826, 3212068.3177870694, 3043767.137100461, 2860543.6895317817, 3026150.984474487, 2769594.357695476]], "-0.033": [[0.0, 0.025, 0.05, 0.075, 0.1, 0.125, 0.15, 0.175, 0.2, 0.225, 0.25, 0.275, 0.3, 0.325, 0.35, 0.375, 0.4, 0.425, 0.45, 0.475, 0.5, 0.525, 0.55, 0.575, 0.6, 0.625, 0.65, 0.675, 0.7, 0.725, 0.75, 0.775, 0.8, 0.825, 0.85, 0.875, 0.9, 0.925, 0.95, 0.975, 1.0, 1.025, 1.05, 1.075, 1.1, 1.125, 1.15, 1.175, 1.2, 1.225, 1.25], [6608.851116297501, 6955.042660895277, 6082.356098215483, 6113.467225842944, 7692.556426891426, 10194.2577433483, 14480.927431155418, 24124.729514252376, 42286.212627686786, 76620.86287218958, 146126.91948164548, 259325.598788972, 405197.6931457921, 569844.0077637789, 690937.7603170739, 822545.1818038982, 957591.7076314801, 1059059.838970911, 1163274.5644281954, 1280613.40268979, 1424169.3877580173, 1574772.608303605, 1760868.6915475402, 1854764.5658107072, 2051622.501110252, 2346654.80073635, 2578284.6490389826, 2617024.3771495675, 3026150.984474487, 3611360.3763283393, 3514285.981906917, 4554607.230585467, 5456917.488230861, 5886442.685046095, 6804481.505035168, 5756964.291064124, 4718886.27365776, 5291424.771749952, 4476669.720963788, 4850086.759387364, 4554607.230585467, 3687748.6459044833, 3611360.3763283393, 3740483.552845924, 3378080.7790529723, 3538068.888266988, 3611360.3763283393, 3026150.984474487, 2974494.532239086, 2974494.532239086, 2698105.492842414]], "-0.032": [[0.0, 0.025, 0.05, 0.075, 0.1, 0.125, 0.15, 0.175, 0.2, 0.225, 0.25, 0.275, 0.3, 0.325, 0.35, 0.375, 0.4, 0.425, 0.45, 0.475, 0.5, 0.525, 0.55, 0.575, 0.6, 0.625, 0.65, 0.675, 0.7, 0.725, 0.75, 0.775, 0.8, 0.825, 0.85, 0.875, 0.9, 0.925, 0.95, 0.975, 1.0, 1.025, 1.05, 1.075, 1.1, 1.125, 1.15, 1.175, 1.2, 1.225, 1.25], [5507.856930545922, 5535.71591801047, 4807.001003563108, 5099.2923027234465, 5914.893055188804, 7353.160130930202, 10182.89280844641, 15908.527144377378, 26454.769684571686, 45684.643046749006, 84341.380993371, 148676.06349595112, 245259.2151712912, 359939.87080508174, 477035.83423201356, 588684.6331771542, 677374.7961493359, 781633.7522893233, 888760.179346564, 984817.5289346126, 1104026.2564011614, 1226317.7299657615, 1339920.9162891365, 1560628.4991689697, 1686840.3895264862, 1797265.4595508089, 1951884.858550823, 2265237.4708067877, 2603984.9141450105, 2876290.4438855904, 2974494.532239086, 3794761.1452191356, 4059814.5905303797, 4594590.981378685, 5886442.685046095, 5400596.3786524255, 5238448.754299135, 5400596.3786524255, 4438701.640393125, 4635303.801309324, 4805558.538157401, 3937589.6798710176, 4091576.931457922, 3794761.1452191356, 3292991.7631153753, 3292991.7631153753, 3192459.4053202127, 2829577.1184687456, 3135031.574519117, 2740552.718189429, 2860543.6895317817]], "-0.031": [[0.0, 0.025, 0.05, 0.075, 0.1, 0.125, 0.15, 0.175, 0.2, 0.225, 0.25, 0.275, 0.3, 0.325, 0.35, 0.375, 0.4, 0.425, 0.45, 0.475, 0.5, 0.525, 0.55, 0.575, 0.6, 0.625, 0.65, 0.675, 0.7, 0.725, 0.75, 0.775, 0.8, 0.825, 0.85, 0.875, 0.9, 0.925, 0.95, 0.975, 1.0, 1.025, 1.05, 1.075, 1.1, 1.125, 1.15, 1.175, 1.2, 1.225, 1.25], [4935.58632149892, 4437.0448921880525, 4060.59477981302, 4375.547813572262, 4729.418638621093, 5905.166907635818, 7574.3557197904975, 11408.827016653016, 17421.578049238207, 28532.54426957263, 50915.85352361986, 89709.67541572948, 150485.07527414657, 230389.18279277033, 319033.0477419521, 407773.9703894219, 497308.3168187678, 574280.2617949503, 668624.5048222205, 740323.6330597715, 829120.8755303277, 955827.3818440206, 1052627.7015249738, 1163274.5644281954, 1319552.687226769, 1502166.3695215594, 1613762.253129121, 1797265.4595508089, 2076098.6539173706, 2346654.80073635, 2528380.51177363, 3043767.137100461, 3422299.471602941, 3850635.2542974004, 5238448.754299135, 5186549.061216862, 5135666.820868671, 5238448.754299135, 4476669.720963788, 4988784.303425823, 4761839.770457892, 3767434.2052556737, 4091576.931457922, 3586586.6235748273, 3467677.5523242084, 3514285.981906917, 3356402.290722841, 2974494.532239086, 2974494.532239086, 2876290.4438855904, 2974494.532239086]], "-0.03": [[0.0, 0.025, 0.05, 0.075, 0.1, 0.125, 0.15, 0.175, 0.2, 0.225, 0.25, 0.275, 0.3, 0.325, 0.35, 0.375, 0.4, 0.425, 0.45, 0.475, 0.5, 0.525, 0.55, 0.575, 0.6, 0.625, 0.65, 0.675, 0.7, 0.725, 0.75, 0.775, 0.8, 0.825, 0.85, 0.875, 0.9, 0.925, 0.95, 0.975, 1.0, 1.025, 1.05, 1.075, 1.1, 1.125, 1.15, 1.175, 1.2, 1.225, 1.25], [4184.7226276119, 3682.83287126472, 3499.6429361392857, 3514.899005888684, 3991.2328399288417, 4331.717965509713, 6016.547310395401, 8398.673033579878, 12451.556325484438, 18922.309654969747, 31832.54044457327, 55683.15508663989, 93377.51703773234, 148363.88050809264, 215333.85835076554, 285420.6300120855, 355191.9350720801, 431052.8273952082, 502154.81936255126, 574280.2617949503, 654248.7162936518, 742442.7223910915, 819947.9407788438, 968296.411722937, 1067759.5544962618, 1163274.5644281954, 1329659.0614627688, 1456004.0645965924, 1720219.63513947, 1828763.7656850074, 2118214.976746753, 2528380.51177363, 2630201.8062829985, 3153940.2290428327, 3767434.2052556737, 4554607.230585467, 5456917.488230861, 5291424.771749952, 4761839.770457892, 5186549.061216862, 4091576.931457922, 3997761.1670301957, 4554607.230585467, 3713929.1316214143, 3292991.7631153753, 3586586.6235748273, 3252027.373528501, 3008728.1995655065, 3231929.7431648714, 2740552.718189429, 2829577.1184687456]], "-0.029": [[0.0, 0.025, 0.05, 0.075, 0.1, 0.125, 0.15, 0.175, 0.2, 0.225, 0.25, 0.275, 0.3, 0.325, 0.35, 0.375, 0.4, 0.425, 0.45, 0.475, 0.5, 0.525, 0.55, 0.575, 0.6, 0.625, 0.65, 0.675, 0.7, 0.725, 0.75, 0.775, 0.8, 0.825, 0.85, 0.875, 0.9, 0.925, 0.95, 0.975, 1.0, 1.025, 1.05, 1.075, 1.1, 1.125, 1.15, 1.175, 1.2, 1.225, 1.25], [4002.019845570874, 3138.010417530396, 3220.3830004496012, 3153.6688169443887, 3426.0733459593976, 3942.0925304903467, 4901.806410804977, 6716.212217384198, 9105.519705903802, 13108.87262120079, 21275.06155596008, 35762.900725341984, 59811.22925977294, 96891.46619397316, 144122.86583781004, 198890.04610618242, 255920.40235121382, 316067.62636038504, 377175.9851337996, 436546.2706969155, 506599.25905107433, 579435.9187533935, 660935.994677312, 735069.9479413156, 823853.3792737874, 941960.2982927659, 1074377.7448151242, 1249872.3652441127, 1412586.5513806406, 1524128.4550857195, 1772834.3390110044, 2084390.2979868236, 2346654.80073635, 2740552.718189429, 3192459.4053202127, 3514285.981906917, 4594590.981378685, 5238448.754299135, 4805558.538157401, 4850086.759387364, 4515312.727059068, 4091576.931457922, 3908162.063015724, 3611360.3763283393, 3794761.1452191356, 3687748.6459044833, 3231929.7431648714, 3313857.383952243, 2974494.532239086, 2799264.9508237164, 2974494.532239086]], "-0.028": [[0.0, 0.025, 0.05, 0.075, 0.1, 0.125, 0.15, 0.175, 0.2, 0.225, 0.25, 0.275, 0.3, 0.325, 0.35, 0.375, 0.4, 0.425, 0.45, 0.475, 0.5, 0.525, 0.55, 0.575, 0.6, 0.625, 0.65, 0.675, 0.7, 0.725, 0.75, 0.775, 0.8, 0.825, 0.85, 0.875, 0.9, 0.925, 0.95, 0.975, 1.0, 1.025, 1.05, 1.075, 1.1, 1.125, 1.15, 1.175, 1.2, 1.225, 1.25], [2937.1878026589966, 2624.198363361781, 2743.6225309854617, 2683.407118824154, 2906.096206674849, 3315.5135831616617, 3916.6999334663997, 4924.270142754574, 6763.555011766386, 9260.362409414718, 14893.659138923987, 23872.46742304941, 39148.885801756755, 63919.544172001275, 97383.1388087912, 139318.63340825864, 185009.36477781335, 232618.49692349986, 283669.044388559, 338494.37138889363, 390988.1921270303, 459979.7511853292, 517795.93835999136, 606656.4555059241, 677374.7961493359, 763218.7698141595, 866505.6547904164, 1005781.6205535593, 1145349.0672660691, 1299792.4570725053, 1506507.2393609465, 1670630.6530609508, 1861379.5506829685, 2389599.6792040425, 2684241.832578273, 2957658.986442656, 3611360.3763283393, 4515312.727059068, 4676721.971314084, 4941687.644673063, 3937589.6798710176, 4123839.6360543934, 4189879.0034393086, 3400040.752517584, 3514285.981906917, 3400040.752517584, 3272376.176526486, 3116347.980876056, 3026150.984474487, 2784354.625846735, 2799264.9508237164]], "-0.027": [[0.0, 0.025, 0.05, 0.075, 0.1, 0.125, 0.15, 0.175, 0.2, 0.225, 0.25, 0.275, 0.3, 0.325, 0.35, 0.375, 0.4, 0.425, 0.45, 0.475, 0.5, 0.525, 0.55, 0.575, 0.6, 0.625, 0.65, 0.675, 0.7, 0.725, 0.75, 0.775, 0.8, 0.825, 0.85, 0.875, 0.9, 0.925, 0.95, 0.975, 1.0, 1.025, 1.05, 1.075, 1.1, 1.125, 1.15, 1.175, 1.2, 1.225, 1.25], [2576.322361903698, 2488.333230008335, 2367.410856280494, 2438.0276393077174, 2504.313124408817, 2737.4021283733136, 3337.362951958712, 4021.478137842754, 5390.196097627835, 7029.302903957281, 10846.133580523978, 16497.855462072483, 26762.841427881387, 42973.8316428771, 66535.56922247521, 97779.80170987679, 134006.96353114917, 173807.05878159835, 215241.67656884558, 259990.09171692282, 307488.89270086423, 356926.5018536049, 418409.73984516703, 468355.1223017501, 543443.1415517109, 629562.6469208434, 722761.6698540585, 846714.5344829053, 959353.2406202715, 1074377.7448151242, 1277472.1486356393, 1408767.898478018, 1659994.7678086075, 1881513.5459512265, 2076098.6539173706, 2670526.840750905, 3192459.4053202127, 3490832.50286609, 4988784.303425823, 4515312.727059068, 4438701.640393125, 4895471.133389191, 4123839.6360543934, 3794761.1452191356, 3636465.0695405225, 3292991.7631153753, 2991513.57388522, 3231929.7431648714, 3043767.137100461, 2860543.6895317817, 3097875.8295485564]], "-0.026": [[0.0, 0.025, 0.05, 0.075, 0.1, 0.125, 0.15, 0.175, 0.2, 0.225, 0.25, 0.275, 0.3, 0.325, 0.35, 0.375, 0.4, 0.425, 0.45, 0.475, 0.5, 0.525, 0.55, 0.575, 0.6, 0.625, 0.65, 0.675, 0.7, 0.725, 0.75, 0.775, 0.8, 0.825, 0.85, 0.875, 0.9, 0.925, 0.95, 0.975, 1.0, 1.025, 1.05, 1.075, 1.1, 1.125, 1.15, 1.175, 1.2, 1.225, 1.25], [2279.1343841838097, 2181.1988311790865, 2150.933508024893, 2131.3373566371447, 2320.2042942105436, 2455.184233076262, 2707.9772829046033, 3311.88401326444, 4115.566455480619, 5460.182610581947, 8053.315633020713, 11892.296839131486, 18684.079141456925, 29786.63165955584, 46333.865362468096, 69091.04511615259, 97028.72502064072, 128028.93201363485, 163156.9526081915, 200318.76759301906, 240707.05050430773, 287031.3358629573, 332978.5015671231, 384535.5611562276, 449133.2507902816, 523051.197577944, 603820.7111316554, 700286.8723882543, 770025.3763707329, 912181.8828425037, 1048383.40139578, 1203631.4764681507, 1404969.7721190015, 1649495.8343325618, 1797265.4595508089, 2171059.511435303, 2540673.247208054, 2908292.0556324176, 3794761.1452191356, 4328543.368430174, 4189879.0034393086, 4328543.368430174, 3740483.552845924, 3538068.888266988, 3713929.1316214143, 3444839.27027894, 3400040.752517584, 3192459.4053202127, 2941021.3425230477, 2860543.6895317817, 2941021.3425230477]], "-0.025": [[0.0, 0.025, 0.05, 0.075, 0.1, 0.125, 0.15, 0.175, 0.2, 0.225, 0.25, 0.275, 0.3, 0.325, 0.35, 0.375, 0.4, 0.425, 0.45, 0.475, 0.5, 0.525, 0.55, 0.575, 0.6, 0.625, 0.65, 0.675, 0.7, 0.725, 0.75, 0.775, 0.8, 0.825, 0.85, 0.875, 0.9, 0.925, 0.95, 0.975, 1.0, 1.025, 1.05, 1.075, 1.1, 1.125, 1.15, 1.175, 1.2, 1.225, 1.25], [2175.9189846781073, 2041.4727783360386, 1829.636874466587, 1886.9752733262494, 1951.5856733633545, 2110.5862131826343, 2435.1765526103536, 2876.85523424197, 3490.168849613382, 4289.456213830137, 6199.328426550892, 8631.540236835212, 13348.339199159436, 20881.38177920252, 32531.986054482062, 49610.845377751844, 70476.64073439008, 96579.39919277068, 125149.28508227027, 155687.08737553228, 189063.26326093936, 225751.18631428984, 271104.86266082595, 311244.6094213603, 367961.81652988575, 428536.0423584624, 496828.00862112164, 571106.4456721916, 666898.6271943074, 764345.8679909594, 884220.328078625, 1005781.6205535593, 1198089.6345393502, 1350341.8674845695, 1574772.608303605, 1944610.0003703116, 2101164.5860881135, 2578284.6490389826, 3334988.758281684, 3713929.1316214143, 4476669.720963788, 4850086.759387364, 3937589.6798710176, 3740483.552845924, 3490832.50286609, 3292991.7631153753, 3422299.471602941, 3272376.176526486, 3026150.984474487, 2941021.3425230477, 2784354.625846735]], "-0.024": [[0.0, 0.025, 0.05, 0.075, 0.1, 0.125, 0.15, 0.175, 0.2, 0.225, 0.25, 0.275, 0.3, 0.325, 0.35, 0.375, 0.4, 0.425, 0.45, 0.475, 0.5, 0.525, 0.55, 0.575, 0.6, 0.625, 0.65, 0.675, 0.7, 0.725, 0.75, 0.775, 0.8, 0.825, 0.85, 0.875, 0.9, 0.925, 0.95, 0.975, 1.0, 1.025, 1.05, 1.075, 1.1, 1.125, 1.15, 1.175, 1.2, 1.225, 1.25], [1960.190296893682, 1830.8013433607694, 1840.288550942595, 1767.4715217002467, 1794.290103382701, 1989.9805105594423, 2201.095781899795, 2459.5103681499204, 3040.47619047619, 3619.5677452985283, 4993.111092324887, 6654.340929139462, 9935.684385572566, 15190.672489014527, 23490.42410178889, 35873.86226339105, 52254.97685644196, 72283.58817845804, 95788.15335199503, 121297.46380227286, 150990.01339461913, 182111.8369737335, 216444.15469691347, 255405.04229626083, 303279.05382537364, 356429.76412558317, 418070.35314296815, 478365.2795210968, 548645.3441877699, 653425.492053468, 745652.5036752572, 870865.8620055841, 1029695.1512312454, 1168498.0786756573, 1371676.0915035557, 1665297.1670248164, 1861379.5506829685, 2226602.4563337043, 2726251.2876386144, 3292991.7631153753, 3767434.2052556737, 4258083.749280705, 3879185.6369468803, 4223715.275334867, 3879185.6369468803, 3611360.3763283393, 3400040.752517584, 3252027.373528501, 2844976.2715341607, 3192459.4053202127, 2799264.9508237164]], "-0.023": [[0.0, 0.025, 0.05, 0.075, 0.1, 0.125, 0.15, 0.175, 0.2, 0.225, 0.25, 0.275, 0.3, 0.325, 0.35, 0.375, 0.4, 0.425, 0.45, 0.475, 0.5, 0.525, 0.55, 0.575, 0.6, 0.625, 0.65, 0.675, 0.7, 0.725, 0.75, 0.775, 0.8, 0.825, 0.85, 0.875, 0.9, 0.925, 0.95, 0.975, 1.0, 1.025, 1.05, 1.075, 1.1, 1.125, 1.15, 1.175, 1.2, 1.225, 1.25], [1744.3554878311033, 1747.7929423337018, 1707.6908042607238, 1642.3690920736199, 1646.826625386997, 1840.288550942595, 2124.859715516115, 2328.478960046291, 2706.4114043690206, 2963.5533563076187, 4111.145344829054, 5324.8830582812225, 7523.157633682442, 11456.630687971636, 17379.896719729753, 26553.140041291485, 39210.41940140338, 54995.472877057306, 74015.38196132553, 95922.43631030129, 119661.62885474986, 146778.20735905276, 178852.5495010949, 212515.50490337497, 250601.86151358898, 296913.72785344097, 344658.4149257378, 402970.1405834354, 469636.9938469997, 555137.5981289062, 634973.9250525885, 743509.5926884358, 878235.9038632972, 1009688.7347924717, 1176422.9627556629, 1382597.178847738, 1608784.2320920418, 1959210.3725754318, 2285055.9108027974, 2726251.2876386144, 3444839.27027894, 3822486.942279064, 3794761.1452191356, 3740483.552845924, 3444839.27027894, 3378080.7790529723, 3611360.3763283393, 3192459.4053202127, 3026150.984474487, 2957658.986442656, 2712105.4873410845]], "-0.022": [[0.0, 0.025, 0.05, 0.075, 0.1, 0.125, 0.15, 0.175, 0.2, 0.225, 0.25, 0.275, 0.3, 0.325, 0.35, 0.375, 0.4, 0.425, 0.45, 0.475, 0.5, 0.525, 0.55, 0.575, 0.6, 0.625, 0.65, 0.675, 0.7, 0.725, 0.75, 0.775, 0.8, 0.825, 0.85, 0.875, 0.9, 0.925, 0.95, 0.975, 1.0, 1.025, 1.05, 1.075, 1.1, 1.125, 1.15, 1.175, 1.2, 1.225, 1.25], [1497.7217101033857, 1570.8265415181422, 1504.093898709364, 1483.979688502115, 1557.7713169057715, 1694.0680341755333, 1788.4251695628482, 1965.1697909041723, 2296.891972435591, 2637.743417950468, 3422.3390358184897, 4396.7768609581435, 6039.775544825785, 8678.34056783539, 12967.352503417023, 19964.92814782689, 29534.30996277406, 41939.41769887719, 57630.891383909184, 75974.86838615302, 95980.03882699902, 119926.3068248926, 146430.24508406522, 175890.62849313093, 210119.08039960611, 250354.35311500882, 293997.90166595543, 341434.0826405123, 406481.7934168519, 476154.36751836917, 547479.4253831422, 655910.0816143261, 751052.4782618547, 875269.9478355721, 1039994.0582333237, 1206420.8638964698, 1428073.8967444166, 1681403.3442966742, 2035616.9729412147, 2336160.985657042, 3008728.1995655065, 3490832.50286609, 3937589.6798710176, 3997761.1670301957, 3334988.758281684, 3636465.0695405225, 3313857.383952243, 3008728.1995655065, 3231929.7431648714, 2974494.532239086, 2799264.9508237164]], "-0.021": [[0.0, 0.025, 0.05, 0.075, 0.1, 0.125, 0.15, 0.175, 0.2, 0.225, 0.25, 0.275, 0.3, 0.325, 0.35, 0.375, 0.4, 0.425, 0.45, 0.475, 0.5, 0.525, 0.55, 0.575, 0.6, 0.625, 0.65, 0.675, 0.7, 0.725, 0.75, 0.775, 0.8, 0.825, 0.85, 0.875, 0.9, 0.925, 0.95, 0.975, 1.0, 1.025, 1.05, 1.075, 1.1, 1.125, 1.15, 1.175, 1.2, 1.225, 1.25], [1466.065981510159, 1476.5800654651011, 1418.147967139099, 1356.8203929605597, 1456.6182714776824, 1454.526720059951, 1554.5430185960377, 1820.14331210191, 2093.801666309507, 2350.690258078889, 2831.9129856229547, 3601.9204609106173, 4878.073129772407, 6915.826994584244, 10116.674578254311, 15281.86237654552, 22442.32282724818, 32557.919712615214, 45140.26632847177, 60414.69478760224, 78740.72398942448, 97561.2241464571, 120103.54212577347, 147390.90499255463, 175766.8705555085, 210031.22118580464, 248511.0056753229, 293489.45322390855, 347942.194739531, 404240.2902980622, 481499.20506890037, 560562.1757823313, 662631.3104497124, 762100.8469834358, 917012.7099669211, 1039994.0582333237, 1232121.9111682659, 1460082.6348971564, 1670630.6530609508, 2101164.5860881135, 2540673.247208054, 3008728.1995655065, 3687748.6459044833, 3794761.1452191356, 3313857.383952243, 3661920.810403552, 3313857.383952243, 3026150.984474487, 2957658.986442656, 2670526.840750905, 2829577.1184687456]], "-0.02": [[0.0, 0.025, 0.05, 0.075, 0.1, 0.125, 0.15, 0.175, 0.2, 0.225, 0.25, 0.275, 0.3, 0.325, 0.35, 0.375, 0.4, 0.425, 0.45, 0.475, 0.5, 0.525, 0.55, 0.575, 0.6, 0.625, 0.65, 0.675, 0.7, 0.725, 0.75, 0.775, 0.8, 0.825, 0.85, 0.875, 0.9, 0.925, 0.95, 0.975, 1.0, 1.025, 1.05, 1.075, 1.1, 1.125, 1.15, 1.175, 1.2, 1.225, 1.25], [1300.7342545719885, 1284.9190467527733, 1301.7418821449937, 1335.6551265285516, 1361.8954331216792, 1448.261019585826, 1576.2503809859609, 1670.3554193098007, 1942.964067108559, 2157.5060492993307, 2554.102920723226, 3081.222132447555, 4137.741084463871, 5473.520206159101, 7944.246470162721, 11880.148800560035, 17529.295565238554, 25555.635703523076, 35676.78712412983, 48724.51855905056, 63910.676958808646, 80641.96821131228, 101047.4133749499, 118729.20563192986, 148989.52502933572, 179237.52889995612, 212784.97861813882, 251974.7583667902, 302379.520626321, 354208.0270820782, 416374.4775032925, 497787.0244916611, 569844.0077637789, 683637.0989603759, 796035.4368776614, 920267.3509205063, 1115868.685241468, 1306313.906543477, 1528596.993792895, 1881513.5459512265, 2144312.3841038253, 2540673.247208054, 3356402.290722841, 3997761.1670301957, 3490832.50286609, 3378080.7790529723, 3422299.471602941, 3192459.4053202127, 3231929.7431648714, 2908292.0556324176, 2924569.559219371]], "-0.019": [[0.0, 0.025, 0.05, 0.075, 0.1, 0.125, 0.15, 0.175, 0.2, 0.225, 0.25, 0.275, 0.3, 0.325, 0.35, 0.375, 0.4, 0.425, 0.45, 0.475, 0.5, 0.525, 0.55, 0.575, 0.6, 0.625, 0.65, 0.675, 0.7, 0.725, 0.75, 0.775, 0.8, 0.825, 0.85, 0.875, 0.9, 0.925, 0.95, 0.975, 1.0, 1.025, 1.05, 1.075, 1.1, 1.125, 1.15, 1.175, 1.2, 1.225, 1.25], [1191.777849849581, 1214.7600813017252, 1171.8066583089558, 1262.3217784220233, 1279.0109434540873, 1243.7867551612417, 1392.4339228100253, 1504.093898709364, 1760.518469234371, 1907.5564526302505, 2336.8194128188197, 2637.743417950468, 3319.146571155092, 4624.456276509338, 6273.566059767698, 9388.253786599194, 13935.503034525751, 20286.176975202732, 28841.586554443064, 39429.276203332774, 52371.4099179653, 67028.57142857142, 84552.14374666428, 134667.93886017136, 127795.22061399391, 154138.15141344687, 183448.45889124324, 218890.044836641, 260524.5230033963, 306195.6603574335, 363261.9275044211, 435067.7167015311, 503134.3473869594, 608082.391131255, 708912.5521609803, 829120.8755303277, 1009688.7347924717, 1173769.925091956, 1353852.7436705423, 1639125.823077732, 1930228.8898132115, 2400579.2690787003, 3026150.984474487, 3444839.27027894, 3850635.2542974004, 3562162.760804901, 3378080.7790529723, 2957658.986442656, 3116347.980876056, 2908292.0556324176, 2908292.0556324176]], "-0.018000000000000002": [[0.0, 0.025, 0.05, 0.075, 0.1, 0.125, 0.15, 0.175, 0.2, 0.225, 0.25, 0.275, 0.3, 0.325, 0.35, 0.375, 0.4, 0.425, 0.45, 0.475, 0.5, 0.525, 0.55, 0.575, 0.6, 0.625, 0.65, 0.675, 0.7, 0.725, 0.75, 0.775, 0.8, 0.825, 0.85, 0.875, 0.9, 0.925, 0.95, 0.975, 1.0, 1.025, 1.05, 1.075, 1.1, 1.125, 1.15, 1.175, 1.2, 1.225, 1.25], [1127.6409686638035, 1176.5606004840447, 1171.8066583089558, 1157.6242267955286, 1186.9979383977598, 1249.6217578233136, 1303.7256736100007, 1336.6751378236204, 1614.639632866396, 1789.612592147857, 2114.4882218052935, 2458.05203889887, 2971.804322826054, 3944.2503942658295, 5195.271450229326, 7631.508113447495, 11138.953047499468, 16342.412425534738, 23173.580098492825, 32120.341830399528, 43154.2832142891, 56365.52407226235, 71981.94025404632, 99070.39711938413, 109475.89122119367, 133135.69051168778, 160004.46127946128, 191814.24240699934, 228098.66313268692, 271539.7126915711, 324305.1646155464, 379129.70054000977, 446792.2755882418, 541162.6660556365, 638108.3526085839, 741384.4533772848, 896435.9757855289, 1011654.6799986587, 1229212.9933989367, 1528596.993792895, 1778881.3804024504, 2198480.927677216, 2754997.1269157114, 2941021.3425230477, 3661920.810403552, 3908162.063015724, 3334988.758281684, 3212068.3177870694, 3231929.7431648714, 2829577.1184687456, 3026150.984474487]], "-0.017": [[0.0, 0.025, 0.05, 0.075, 0.1, 0.125, 0.15, 0.175, 0.2, 0.225, 0.25, 0.275, 0.3, 0.325, 0.35, 0.375, 0.4, 0.425, 0.45, 0.475, 0.5, 0.525, 0.55, 0.575, 0.6, 0.625, 0.65, 0.675, 0.7, 0.725, 0.75, 0.775, 0.8, 0.825, 0.85, 0.875, 0.9, 0.925, 0.95, 0.975, 1.0, 1.025, 1.05, 1.075, 1.1, 1.125, 1.15, 1.175, 1.2, 1.225, 1.25], [1067.6778225519838, 1073.1541787532142, 1039.542208127763, 1073.1541787532142, 1197.5057514371592, 1106.274399678433, 1217.6619291051056, 1435.7697672111435, 1551.2827990073247, 1649.0578592384227, 1981.2544269952587, 2214.4128055031897, 2621.1899512729406, 3435.4554358472087, 4415.6989967734535, 6340.0311031300735, 9025.287603223676, 13186.406411300319, 19016.023116298016, 26476.586284620367, 36362.42030946829, 47365.99698721897, 60834.12527561418, 72962.25650229765, 94990.73479570233, 116347.1349723549, 140071.09133462392, 168119.08923722408, 202581.91392036164, 240249.515104661, 288988.49036952277, 338942.92404567834, 407449.74074058817, 477478.94237209717, 558137.2680940111, 680043.957728741, 819947.9407788438, 931824.3942628168, 1137834.4618990559, 1333063.4203754526, 1551342.2446249104, 1937392.8184734401, 2325760.4315457116, 2712105.4873410845, 3444839.27027894, 3611360.3763283393, 3097875.8295485564, 3272376.176526486, 3026150.984474487, 3026150.984474487, 2941021.3425230477]], "-0.016": [[0.0, 0.025, 0.05, 0.075, 0.1, 0.125, 0.15, 0.175, 0.2, 0.225, 0.25, 0.275, 0.3, 0.325, 0.35, 0.375, 0.4, 0.425, 0.45, 0.475, 0.5, 0.525, 0.55, 0.575, 0.6, 0.625, 0.65, 0.675, 0.7, 0.725, 0.75, 0.775, 0.8, 0.825, 0.85, 0.875, 0.9, 0.925, 0.95, 0.975, 1.0, 1.025, 1.05, 1.075, 1.1, 1.125, 1.15, 1.175, 1.2, 1.225, 1.25], [937.6603966949206, 1116.4804854502827, 1037.7379010331688, 1076.8111814577069, 1074.0829542530873, 1075.9114654634259, 1158.5818945870524, 1278.01133331062, 1457.6817638651319, 1532.9575793533068, 1809.5602389438773, 2023.8040482813103, 2338.1812301223645, 3020.214147380292, 3845.58654979922, 5287.481835971557, 7592.981707105, 10935.329993298461, 15721.493578225323, 22154.147890671255, 30557.090171814096, 40246.644134993585, 52248.87891868618, 64959.19043952918, 82545.93701636321, 101537.47781934058, 124227.62046619793, 150256.55419011, 178277.76373188748, 214874.2023900888, 256958.64678947034, 301841.1955656275, 361210.66120688076, 430690.9557643024, 509102.5495401584, 614591.9097757392, 730921.1515129232, 849483.4619851081, 1046272.9034610216, 1235046.116319539, 1493556.78694261, 1874755.2821175824, 2126841.8746403526, 2400579.2690787003, 3313857.383952243, 3514285.981906917, 3378080.7790529723, 3212068.3177870694, 2814335.5715972926, 3097875.8295485564, 3026150.984474487]], "-0.015": [[0.0, 0.025, 0.05, 0.075, 0.1, 0.125, 0.15, 0.175, 0.2, 0.225, 0.25, 0.275, 0.3, 0.325, 0.35, 0.375, 0.4, 0.425, 0.45, 0.475, 0.5, 0.525, 0.55, 0.575, 0.6, 0.625, 0.65, 0.675, 0.7, 0.725, 0.75, 0.775, 0.8, 0.825, 0.85, 0.875, 0.9, 0.925, 0.95, 0.975, 1.0, 1.025, 1.05, 1.075, 1.1, 1.125, 1.15, 1.175, 1.2, 1.225, 1.25], [899.6698305695554, 968.2628301481636, 945.4782599399168, 993.8887240756221, 1023.3464216760303, 1026.937145213983, 1137.9264895637762, 1231.1696502480527, 1330.6590257879652, 1440.9509068076277, 1761.6952055849597, 1902.706382120482, 2198.4388093777015, 2649.849485713479, 3272.124104279509, 4557.844384327354, 6391.3164434842565, 9241.876194516784, 13099.527512757155, 18667.784685297745, 25672.474663940095, 34568.73148985254, 45394.3493372372, 56705.272162882204, 72576.36825494572, 90066.17166392715, 109723.72381145848, 133243.975598476, 160055.83209717364, 193517.90365356448, 230810.5487226891, 273735.49092304823, 327216.6644006194, 392184.6133101727, 463710.005851375, 558742.3342249753, 648507.7245512891, 788772.3722199306, 957591.7076314801, 1104026.2564011614, 1371676.0915035557, 1665297.1670248164, 1959210.3725754318, 2367932.9047318553, 3026150.984474487, 3334988.758281684, 3636465.0695405225, 3378080.7790529723, 2876290.4438855904, 3026150.984474487, 2908292.0556324176]], "-0.014": [[0.0, 0.025, 0.05, 0.075, 0.1, 0.125, 0.15, 0.175, 0.2, 0.225, 0.25, 0.275, 0.3, 0.325, 0.35, 0.375, 0.4, 0.425, 0.45, 0.475, 0.5, 0.525, 0.55, 0.575, 0.6, 0.625, 0.65, 0.675, 0.7, 0.725, 0.75, 0.775, 0.8, 0.825, 0.85, 0.875, 0.9, 0.925, 0.95, 0.975, 1.0, 1.025, 1.05, 1.075, 1.1, 1.125, 1.15, 1.175, 1.2, 1.225, 1.25], [883.4295798088451, 937.6603966949206, 914.2869289798682, 891.117272323223, 1001.8722889353448, 999.2181932056237, 977.9343354217635, 1122.0550880215578, 1237.9637929965202, 1317.6509602794786, 1653.5252704412405, 1809.5602389438773, 2060.532606308064, 2453.7747164250695, 2990.109078009991, 4002.019845570874, 5596.301368493656, 7867.99684467121, 11227.881390631397, 15775.689907716394, 22191.854914839583, 29503.59174650962, 39598.398458296106, 50025.915443897764, 64268.58480913566, 80299.10642442721, 98280.1574702895, 119573.49942476294, 144502.58792697816, 175149.65355894345, 209506.48863942636, 249490.87770076422, 301127.29428083455, 358176.3223158475, 421155.4562592824, 513158.1605982971, 610958.1076507473, 728866.8504722237, 866505.6547904164, 1042079.3817399811, 1217711.4174537063, 1480826.452477209, 1778881.3804024504, 2144312.3841038253, 2643505.374453538, 3043767.137100461, 3586586.6235748273, 3313857.383952243, 3153940.2290428327, 2941021.3425230477, 2799264.9508237164]], "-0.013": [[0.0, 0.025, 0.05, 0.075, 0.1, 0.125, 0.15, 0.175, 0.2, 0.225, 0.25, 0.275, 0.3, 0.325, 0.35, 0.375, 0.4, 0.425, 0.45, 0.475, 0.5, 0.525, 0.55, 0.575, 0.6, 0.625, 0.65, 0.675, 0.7, 0.725, 0.75, 0.775, 0.8, 0.825, 0.85, 0.875, 0.9, 0.925, 0.95, 0.975, 1.0, 1.025, 1.05, 1.075, 1.1, 1.125, 1.15, 1.175, 1.2, 1.225, 1.25], [850.4187208929907, 867.2885578690657, 909.9694676755607, 887.7039731807645, 896.2454915710241, 904.8146497761363, 958.5973335619665, 1056.7579218483124, 1206.135354531999, 1250.6113961530637, 1519.051057734423, 1646.826625386997, 1908.790037158772, 2287.308157847221, 2595.697645947742, 3534.052158458888, 4810.308176911598, 6740.7827291129815, 9583.901732325745, 13615.453656146241, 18918.122144987417, 26216.899916415856, 34714.14289178681, 45056.22876473177, 57077.92942333702, 71671.65950325206, 88262.9477936952, 108641.09948295001, 130725.2746421207, 159285.6776668898, 189564.22135972796, 230074.28520514152, 275517.59226083837, 329327.13134832436, 393388.29706830025, 468355.1223017501, 562397.0299835629, 676488.1505035168, 809706.8433821253, 936865.0602409638, 1179089.3764076126, 1333063.4203754526, 1628885.0425389088, 2109657.6376674334, 2411660.034259731, 3043767.137100461, 3586586.6235748273, 3153940.2290428327, 3173088.132081826, 3153940.2290428327, 2740552.718189429]], "-0.012": [[0.0, 0.025, 0.05, 0.075, 0.1, 0.125, 0.15, 0.175, 0.2, 0.225, 0.25, 0.275, 0.3, 0.325, 0.35, 0.375, 0.4, 0.425, 0.45, 0.475, 0.5, 0.525, 0.55, 0.575, 0.6, 0.625, 0.65, 0.675, 0.7, 0.725, 0.75, 0.775, 0.8, 0.825, 0.85, 0.875, 0.9, 0.925, 0.95, 0.975, 1.0, 1.025, 1.05, 1.075, 1.1, 1.125, 1.15, 1.175, 1.2, 1.225, 1.25], [814.4983913272463, 794.6432838456976, 891.9572833208085, 803.7258677212876, 894.5349809926192, 901.3836611355564, 926.3735385762602, 978.8310724313387, 1062.2124145163752, 1142.5920485974466, 1455.589452912276, 1557.7713169057715, 1761.6952055849597, 1920.952693990037, 2389.83426014571, 3178.111383081108, 4250.444200309685, 5940.930125301049, 8433.757916824412, 12027.050753016007, 16733.740650961478, 22832.74465216976, 30408.51834060831, 39458.49495188722, 51085.58207149871, 64757.72803031873, 80230.2925669214, 98239.89818122101, 119690.87919628817, 144460.25148450886, 174354.01302759245, 211000.25675710602, 253234.3498725998, 301127.29428083455, 365857.92166823405, 429610.82422995626, 518317.2935789407, 629562.6469208434, 746722.9287785237, 904236.5907955111, 1076601.6128544062, 1296556.8537659447, 1574772.608303605, 1895180.5726095678, 2305228.842644986, 2698105.492842414, 3356402.290722841, 3313857.383952243, 3173088.132081826, 2957658.986442656, 2698105.492842414]], "-0.011": [[0.0, 0.025, 0.05, 0.075, 0.1, 0.125, 0.15, 0.175, 0.2, 0.225, 0.25, 0.275, 0.3, 0.325, 0.35, 0.375, 0.4, 0.425, 0.45, 0.475, 0.5, 0.525, 0.55, 0.575, 0.6, 0.625, 0.65, 0.675, 0.7, 0.725, 0.75, 0.775, 0.8, 0.825, 0.85, 0.875, 0.9, 0.925, 0.95, 0.975, 1.0, 1.025, 1.05, 1.075, 1.1, 1.125, 1.15, 1.175, 1.2, 1.225, 1.25], [809.5000442807504, 738.42928493618, 770.0694340324981, 748.9328836598606, 857.1536718589814, 812.8402681485031, 837.0004556190388, 955.985581686813, 1071.3275081933134, 1134.1568158675345, 1401.6755238913001, 1454.526720059951, 1685.0198980150653, 1848.633111506856, 2309.203013773993, 2930.572151156397, 3747.1704876896247, 5353.813741172797, 7433.801360177127, 10548.800358771206, 14798.980150174419, 20156.690347501724, 27390.235311321776, 35911.03998452056, 46466.76975665336, 58744.069508991706, 72848.70994654388, 89743.34265352423, 110072.5334603215, 132883.62384836195, 160314.25371265924, 196014.85875762827, 234562.90100961822, 282408.2543415599, 340979.00164745783, 403603.394588243, 492079.95710413164, 581395.6276214354, 707942.0381530394, 866505.6547904164, 1031738.4363842084, 1235046.116319539, 1476631.6866729362, 1797265.4595508089, 2027707.2952651898, 2617024.3771495675, 3292991.7631153753, 3116347.980876056, 3173088.132081826, 2740552.718189429, 2892202.8641609116]], "-0.01": [[0.0, 0.025, 0.05, 0.075, 0.1, 0.125, 0.15, 0.175, 0.2, 0.225, 0.25, 0.275, 0.3, 0.325, 0.35, 0.375, 0.4, 0.425, 0.45, 0.475, 0.5, 0.525, 0.55, 0.575, 0.6, 0.625, 0.65, 0.675, 0.7, 0.725, 0.75, 0.775, 0.8, 0.825, 0.85, 0.875, 0.9, 0.925, 0.95, 0.975, 1.0, 1.025, 1.05, 1.075, 1.1, 1.125, 1.15, 1.175, 1.2, 1.225, 1.25], [742.472192081621, 793.8338804171681, 765.1825375508761, 736.8191788280847, 791.3532819735447, 785.5923502141641, 830.2896534410065, 873.2325442819701, 1056.7579218483124, 1078.64151604968, 1336.6751378236204, 1436.7916323755153, 1576.2503809859609, 1725.9870496633766, 2097.683575805225, 2624.198363361781, 3427.9112001753447, 4699.015486524357, 6704.91703516483, 9411.506089493032, 13295.607242458133, 18480.572563447826, 24749.589865270595, 32176.310986426528, 42315.21935131246, 53699.000697188, 66805.29197729976, 82937.0073101075, 101924.16110236889, 124543.9106882897, 150393.49000498434, 182844.5282467733, 218699.74789728486, 264326.9062814914, 318236.8464184083, 383097.7718878116, 463294.0345625891, 549227.0878661551, 655910.0816143261, 810974.7054458876, 959353.2406202715, 1142833.6754384153, 1439912.370102156, 1649495.8343325618, 1916054.7636880411, 2468643.8223365317, 2740552.718189429, 3116347.980876056, 3097875.8295485564, 2784354.625846735, 2814335.5715972926]], "-0.009000000000000001": [[0.0, 0.025, 0.05, 0.075, 0.1, 0.125, 0.15, 0.175, 0.2, 0.225, 0.25, 0.275, 0.3, 0.325, 0.35, 0.375, 0.4, 0.425, 0.45, 0.475, 0.5, 0.525, 0.55, 0.575, 0.6, 0.625, 0.65, 0.675, 0.7, 0.725, 0.75, 0.775, 0.8, 0.825, 0.85, 0.875, 0.9, 0.925, 0.95, 0.975, 1.0, 1.025, 1.05, 1.075, 1.1, 1.125, 1.15, 1.175, 1.2, 1.225, 1.25], [692.9203314472543, 670.0683445212835, 719.9868928335545, 678.7201625190446, 766.8104762249213, 740.8595517170461, 824.4693245283606, 863.905923473335, 919.4601811808134, 1037.7379010331688, 1233.1046292853835, 1370.0075010097516, 1553.4440673929857, 1682.7620605964757, 1983.7393391553023, 2459.5103681499204, 3209.7709458945274, 4354.420982596212, 6044.769624938766, 8508.339174356806, 11914.597649392768, 16487.859349510283, 22423.09897991754, 29835.671515578935, 38680.05135142121, 49694.69817863151, 62159.284354574615, 77188.02940432579, 95236.32740497185, 115959.10342096679, 140992.5817796924, 170303.61531661535, 205987.23875164625, 250601.86151358898, 299710.3555658277, 356429.76412558317, 436175.21500070486, 521990.59234733356, 632640.0570787891, 772317.127389376, 913789.3306399778, 1118267.097770832, 1350341.8674845695, 1584341.5419372157, 1895180.5726095678, 2336160.985657042, 2814335.5715972926, 3334988.758281684, 3135031.574519117, 2814335.5715972926, 2844976.2715341607]], "-0.008": [[0.0, 0.025, 0.05, 0.075, 0.1, 0.125, 0.15, 0.175, 0.2, 0.225, 0.25, 0.275, 0.3, 0.325, 0.35, 0.375, 0.4, 0.425, 0.45, 0.475, 0.5, 0.525, 0.55, 0.575, 0.6, 0.625, 0.65, 0.675, 0.7, 0.725, 0.75, 0.775, 0.8, 0.825, 0.85, 0.875, 0.9, 0.925, 0.95, 0.975, 1.0, 1.025, 1.05, 1.075, 1.1, 1.125, 1.15, 1.175, 1.2, 1.225, 1.25], [666.9342007924679, 652.8783721647033, 676.3482781026642, 685.0215604914156, 729.5993269965675, 670.8396296258734, 761.1038568929107, 838.6739868404502, 951.6001284384029, 980.596492927205, 1169.913554941626, 1302.7173448148033, 1454.526720059951, 1593.730557836503, 1822.5043090842337, 2324.3616899665785, 3020.214147380292, 4051.8708216063606, 5583.3278425030185, 7729.489578949027, 11018.298436584537, 15302.57000323122, 20859.414183666253, 27448.148030192035, 35880.02674593776, 46041.10748495594, 58103.906494155875, 72261.24927171813, 89222.43942628168, 109500.53521861498, 133824.64268929863, 161934.27533977933, 194947.7342136529, 235327.6693675984, 283986.39162295207, 345356.7441844197, 423239.1751695589, 496828.00862112164, 601011.1649927048, 740323.6330597715, 855083.1068595345, 1078835.8421075435, 1265056.0000203112, 1506507.2393609465, 1888324.1789835691, 2217150.8201965624, 2528380.51177363, 3231929.7431648714, 3008728.1995655065, 2844976.2715341607, 2892202.8641609116]], "-0.007": [[0.0, 0.025, 0.05, 0.075, 0.1, 0.125, 0.15, 0.175, 0.2, 0.225, 0.25, 0.275, 0.3, 0.325, 0.35, 0.375, 0.4, 0.425, 0.45, 0.475, 0.5, 0.525, 0.55, 0.575, 0.6, 0.625, 0.65, 0.675, 0.7, 0.725, 0.75, 0.775, 0.8, 0.825, 0.85, 0.875, 0.9, 0.925, 0.95, 0.975, 1.0, 1.025, 1.05, 1.075, 1.1, 1.125, 1.15, 1.175, 1.2, 1.225, 1.25], [627.2729557851335, 631.9275804982608, 670.0683445212835, 692.9203314472543, 721.5864626226612, 697.6713837119196, 736.027693461323, 794.6432838456976, 886.8373610222616, 980.596492927205, 1168.9829923259404, 1303.7256736100007, 1431.6178657444934, 1489.2468242236491, 1750.0993241040842, 2183.8419351228213, 2811.209103430372, 3759.3355037165766, 5181.9399595642135, 7207.445479828581, 10071.800972215588, 14108.989816353802, 19224.967810981354, 25818.144787218927, 33542.16854670111, 43236.28741830376, 54894.74826414625, 68105.2747587387, 84522.08646783687, 103789.16225885985, 126344.59044257042, 153898.73186885897, 186596.4283667895, 224845.27869348528, 268381.33302781824, 327846.8860160608, 397043.59115378896, 474837.0546090624, 582048.3514936839, 706013.9582134509, 830449.9774590506, 1015607.4460543559, 1232121.9111682659, 1480826.452477209, 1822374.300208435, 2226602.4563337043, 2445535.5666945954, 3292991.7631153753, 3153940.2290428327, 3079630.581247243, 2908292.0556324176]], "-0.006": [[0.0, 0.025, 0.05, 0.075, 0.1, 0.125, 0.15, 0.175, 0.2, 0.225, 0.25, 0.275, 0.3, 0.325, 0.35, 0.375, 0.4, 0.425, 0.45, 0.475, 0.5, 0.525, 0.55, 0.575, 0.6, 0.625, 0.65, 0.675, 0.7, 0.725, 0.75, 0.775, 0.8, 0.825, 0.85, 0.875, 0.9, 0.925, 0.95, 0.975, 1.0, 1.025, 1.05, 1.075, 1.1, 1.125, 1.15, 1.175, 1.2, 1.225, 1.25], [658.3224579400476, 655.9951462446588, 704.0199260937916, 618.0398532725139, 641.9744371896031, 568.5984577470381, 703.2385151617209, 785.5923502141641, 873.2325442819701, 979.6991672225686, 1146.3424644618099, 1234.088488993807, 1429.5441296490608, 1506.2559062559058, 1700.8718145823032, 2122.263747301412, 2610.6561974200786, 3534.052158458888, 4868.87142221563, 6759.755244247983, 9583.901732325745, 13155.77909914275, 17942.3246295084, 24068.940386038834, 31797.522641550408, 41261.474956964055, 52078.03004631198, 65152.15368243876, 80257.51801088695, 98764.99900445774, 120251.44340138887, 146430.24508406522, 178087.07991474203, 217942.7814192584, 259325.598788972, 317444.55551657657, 383384.77944740665, 460392.005577504, 560562.1757823313, 673846.5968977001, 802194.7184177837, 996142.2939233065, 1192599.8396020213, 1404969.7721190015, 1754942.9909534585, 2004350.1155031314, 2492198.384700845, 2924569.559219371, 3061598.6877525616, 2924569.559219371, 2799264.9508237164]], "-0.005": [[0.0, 0.025, 0.05, 0.075, 0.1, 0.125, 0.15, 0.175, 0.2, 0.225, 0.25, 0.275, 0.3, 0.325, 0.35, 0.375, 0.4, 0.425, 0.45, 0.475, 0.5, 0.525, 0.55, 0.575, 0.6, 0.625, 0.65, 0.675, 0.7, 0.725, 0.75, 0.775, 0.8, 0.825, 0.85, 0.875, 0.9, 0.925, 0.95, 0.975, 1.0, 1.025, 1.05, 1.075, 1.1, 1.125, 1.15, 1.175, 1.2, 1.225, 1.25], [633.4725927417321, 570.8459882787447, 610.3714689407061, 655.9951462446588, 649.7399383931725, 636.5654652779176, 660.6775235068462, 700.0632407841858, 810.3414857809776, 921.1868375122376, 1069.5020565327732, 1267.199383408707, 1343.693424619767, 1367.977343384995, 1615.76129459183, 2056.694946990535, 2533.5145291796953, 3418.6082877247836, 4704.731729079602, 6443.987551102291, 8933.795571579813, 12408.332899118064, 17060.701164028425, 23072.451998758246, 30183.527865677577, 39174.31381349322, 49901.78761484827, 62396.697571272074, 77328.05805961243, 95692.58564171857, 116042.02222155311, 141154.0514970234, 172603.68167657885, 210294.55405794174, 249736.7103019398, 308232.86896931194, 371971.4033007772, 441799.4957945697, 544016.9943458207, 651776.5902439663, 781633.7522893233, 968296.411722937, 1145349.0672660691, 1386277.4546152411, 1681403.3442966742, 1989077.3421365293, 2516205.953671262, 2892202.8641609116, 2974494.532239086, 3212068.3177870694, 2754997.1269157114]], "-0.004": [[0.0, 0.025, 0.05, 0.075, 0.1, 0.125, 0.15, 0.175, 0.2, 0.225, 0.25, 0.275, 0.3, 0.325, 0.35, 0.375, 0.4, 0.425, 0.45, 0.475, 0.5, 0.525, 0.55, 0.575, 0.6, 0.625, 0.65, 0.675, 0.7, 0.725, 0.75, 0.775, 0.8, 0.825, 0.85, 0.875, 0.9, 0.925, 0.95, 0.975, 1.0, 1.025, 1.05, 1.075, 1.1, 1.125, 1.15, 1.175, 1.2, 1.225, 1.25], [584.4485206156787, 554.321158914805, 642.7626270776173, 636.5654652779176, 659.8837238720243, 607.3106735834317, 668.5007881518723, 752.1693208925617, 858.8401102252883, 941.1385170863014, 1080.4730744357848, 1193.6858474154378, 1325.6388381533661, 1376.1065576137735, 1640.1427889755305, 1987.4907381384282, 2520.3194419454394, 3234.6368203264574, 4441.811156597316, 6131.204485450615, 8714.994898266983, 11922.719756856764, 16444.66762135244, 22103.1247184043, 29173.60845786344, 37969.82929195778, 48344.84155449597, 60246.673605409625, 75230.5144131231, 92726.04046270845, 113205.27436134455, 137452.22119300553, 168860.078971944, 202092.5383921252, 245259.2151712912, 297782.361011223, 363261.9275044211, 436546.2706969155, 528953.2451878203, 640478.375938298, 770025.3763707329, 943673.9876939994, 1130417.4475912931, 1375298.5634578557, 1608784.2320920418, 2019862.8140896787, 2400579.2690787003, 3026150.984474487, 3231929.7431648714, 2860543.6895317817, 2860543.6895317817]], "-0.003": [[0.0, 0.025, 0.05, 0.075, 0.1, 0.125, 0.15, 0.175, 0.2, 0.225, 0.25, 0.275, 0.3, 0.325, 0.35, 0.375, 0.4, 0.425, 0.45, 0.475, 0.5, 0.525, 0.55, 0.575, 0.6, 0.625, 0.65, 0.675, 0.7, 0.725, 0.75, 0.775, 0.8, 0.825, 0.85, 0.875, 0.9, 0.925, 0.95, 0.975, 1.0, 1.025, 1.05, 1.075, 1.1, 1.125, 1.15, 1.175, 1.2, 1.225, 1.25], [604.2536155732369, 561.818804300904, 583.7032902409119, 618.0398532725139, 641.2119073425247, 605.005005005004, 666.9342007924679, 715.1680076932116, 802.8865614642991, 892.8255749331774, 1064.0330027593363, 1139.7979081723088, 1293.7880772077651, 1392.4339228100253, 1599.232098291418, 1931.9592981656297, 2459.5103681499204, 3181.6160972872985, 4321.817626793421, 5969.571529304409, 8396.167291972704, 11500.880272731896, 15938.472865426422, 21275.06155596008, 28298.438649554482, 37006.15295432901, 47146.92316415633, 58850.706826648784, 73168.68707240261, 90889.82399969507, 111081.17541359582, 134704.69436612076, 165381.59295881778, 198653.93112410654, 241166.30044545728, 289646.7299063167, 351530.1522669191, 430329.68508181605, 518317.2935789407, 634973.9250525885, 779286.7760693404, 918637.1614761208, 1078835.8421075435, 1339920.9162891365, 1574772.608303605, 1996684.587846613, 2434136.682907321, 2814335.5715972926, 3292991.7631153753, 2924569.559219371, 2860543.6895317817]], "-0.002": [[0.0, 0.025, 0.05, 0.075, 0.1, 0.125, 0.15, 0.175, 0.2, 0.225, 0.25, 0.275, 0.3, 0.325, 0.35, 0.375, 0.4, 0.425, 0.45, 0.475, 0.5, 0.525, 0.55, 0.575, 0.6, 0.625, 0.65, 0.675, 0.7, 0.725, 0.75, 0.775, 0.8, 0.825, 0.85, 0.875, 0.9, 0.925, 0.95, 0.975, 1.0, 1.025, 1.05, 1.075, 1.1, 1.125, 1.15, 1.175, 1.2, 1.225, 1.25], [564.0848461381902, 531.2096257211888, 595.853441643435, 614.215300376567, 648.1849251101767, 624.1914819857611, 674.7768366886066, 732.8114974977534, 827.8014481010005, 857.9829325873998, 1083.237742222026, 1129.5054410333532, 1278.01133331062, 1428.4908288696797, 1636.8246302444913, 1877.3456871496446, 2329.882698144571, 3113.8254388074047, 4216.307223050344, 5887.367318680006, 8215.128819387937, 11443.215539025801, 15673.71066556395, 20954.712426851653, 27863.78873671135, 36191.9936351754, 46109.13205107483, 58051.99003266238, 72227.76530448042, 89305.78258384325, 108983.3126975704, 132668.16674068346, 162198.36133851786, 196244.87262060257, 239566.70342431663, 287843.84826699394, 350325.6551782851, 424287.7866849573, 507095.86967085244, 625751.4884178155, 768881.575019912, 930153.2368251357, 1111101.2281668521, 1303044.1950131464, 1598916.9420897951, 2012078.6636392598, 2325760.4315457116, 2540673.247208054, 3231929.7431648714, 2860543.6895317817, 2844976.2715341607]], "-0.001": [[0.0, 0.025, 0.05, 0.075, 0.1, 0.125, 0.15, 0.175, 0.2, 0.225, 0.25, 0.275, 0.3, 0.325, 0.35, 0.375, 0.4, 0.425, 0.45, 0.475, 0.5, 0.525, 0.55, 0.575, 0.6, 0.625, 0.65, 0.675, 0.7, 0.725, 0.75, 0.775, 0.8, 0.825, 0.85, 0.875, 0.9, 0.925, 0.95, 0.975, 1.0, 1.025, 1.05, 1.075, 1.1, 1.125, 1.15, 1.175, 1.2, 1.225, 1.25], [609.6184674575179, 546.0876446730626, 613.4360085027865, 620.3575498647006, 624.1914819857611, 630.3835164392931, 627.2729557851335, 774.1355313061067, 787.260089220872, 863.0747935558902, 1122.0550880215578, 1123.9157934276445, 1263.2837984777088, 1368.9756030021745, 1525.469445316805, 1922.1515546170667, 2272.3158941236898, 3153.6688169443887, 4162.303602161122, 5835.948857105128, 8154.707136346629, 11280.223788153902, 15565.18072481592, 20820.55374247797, 27709.635138215923, 35973.209952803714, 46084.90753689184, 57733.798922599926, 71948.69978164272, 88311.91626259722, 108616.69821716158, 132346.52663822335, 161828.6541629473, 195708.85921941535, 234999.39479832991, 283669.044388559, 350086.73865110707, 419434.77225238504, 509102.5495401584, 620494.5490448487, 764345.8679909594, 912181.8828425037, 1120677.0677791426, 1326273.7600449235, 1565315.7872595584, 2067876.8727684168, 2295100.7783810133, 2698105.492842414, 3378080.7790529723, 2991513.57388522, 3008728.1995655065]], "0.0": [[0.0, 0.025, 0.05, 0.075, 0.1, 0.125, 0.15, 0.175, 0.2, 0.225, 0.25, 0.275, 0.3, 0.325, 0.35, 0.375, 0.4, 0.425, 0.45, 0.475, 0.5, 0.525, 0.55, 0.575, 0.6, 0.625, 0.65, 0.675, 0.7, 0.725, 0.75, 0.775, 0.8, 0.825, 0.85, 0.875, 0.9, 0.925, 0.95, 0.975, 1.0, 1.025, 1.05, 1.075, 1.1, 1.125, 1.15, 1.175, 1.2, 1.225, 1.25], [560.3174603174602, 542.3719431429517, 609.6184674575179, 596.6272765883023, 593.583245529494, 615.7494532833098, 611.1498083235192, 767.6114782986151, 770.8714469649558, 874.9293159471663, 1041.3477130015553, 1168.9829923259404, 1274.0807989105751, 1432.638277271958, 1540.4999524759987, 1945.4192418493076, 2338.1812301223645, 3185.124054703914, 4218.609301203156, 5789.795123979236, 8134.296970084393, 11235.333978551445, 15661.428092820213, 20030.82290340785, 27831.96702025134, 36035.40847849644, 45982.91011688834, 57462.43032743784, 71903.84189843957, 88756.70821455852, 109723.72381145848, 132382.0651356194, 161828.6541629473, 196321.79557689448, 237540.36170084073, 285100.9582481718, 354699.9518806064, 421155.4562592824, 507095.86967085244, 616791.320714867, 742442.7223910915, 887239.1001578202, 1123096.1355069955, 1283770.0899786807, 1570028.75788592, 2035616.9729412147, 2226602.4563337043, 2754997.1269157114, 3116347.980876056, 2908292.0556324176, 3026150.984474487]], "0.001": [[0.0, 0.025, 0.05, 0.075, 0.1, 0.125, 0.15, 0.175, 0.2, 0.225, 0.25, 0.275, 0.3, 0.325, 0.35, 0.375, 0.4, 0.425, 0.45, 0.475, 0.5, 0.525, 0.55, 0.575, 0.6, 0.625, 0.65, 0.675, 0.7, 0.725, 0.75, 0.775, 0.8, 0.825, 0.85, 0.875, 0.9, 0.925, 0.95, 0.975, 1.0, 1.025, 1.05, 1.075, 1.1, 1.125, 1.15, 1.175, 1.2, 1.225, 1.25], [555.057627320205, 605.005005005004, 614.215300376567, 631.1427737696331, 635.7792112962588, 628.0565555801368, 614.215300376567, 723.9745645902613, 837.0004556190388, 904.8146497761363, 1061.3174882308604, 1185.0944997989354, 1332.6629939405748, 1370.0075010097516, 1606.9440272955526, 1931.9592981656297, 2409.5769890774363, 3185.124054703914, 4298.67780097425, 5895.448485179186, 8315.47969782934, 11652.85885363324, 15709.152479659591, 22162.188724350883, 28204.832688301056, 36406.83269606662, 46427.471231651274, 58305.75325286094, 72531.36183896726, 90134.0417084192, 110272.84982672932, 133824.64268929863, 162676.282018081, 197325.56044403827, 239113.41150113844, 288170.4655966389, 354699.9518806064, 424639.0811699037, 512647.0409397846, 624238.243836202, 754331.0981115182, 918637.1614761208, 1132879.9221190708, 1299792.4570725053, 1628885.0425389088, 2035616.9729412147, 2389599.6792040425, 2769594.357695476, 3252027.373528501, 2860543.6895317817, 3043767.137100461]], "0.002": [[0.0, 0.025, 0.05, 0.075, 0.1, 0.125, 0.15, 0.175, 0.2, 0.225, 0.25, 0.275, 0.3, 0.325, 0.35, 0.375, 0.4, 0.425, 0.45, 0.475, 0.5, 0.525, 0.55, 0.575, 0.6, 0.625, 0.65, 0.675, 0.7, 0.725, 0.75, 0.775, 0.8, 0.825, 0.85, 0.875, 0.9, 0.925, 0.95, 0.975, 1.0, 1.025, 1.05, 1.075, 1.1, 1.125, 1.15, 1.175, 1.2, 1.225, 1.25], [582.9334529237358, 569.3391772762052, 611.1498083235192, 610.3714689407061, 605.005005005004, 623.4343211079677, 643.5256261537061, 761.9030904313795, 820.2965128419291, 837.0004556190388, 1087.8416867430205, 1150.0979592289796, 1296.772208866456, 1386.3003552788405, 1687.2794122122987, 1983.7393391553023, 2442.2853232979805, 3243.506840938622, 4394.378633177672, 6067.280328421386, 8481.684305986375, 11765.691875446573, 16169.909924364441, 21948.58653007559, 28854.188365024565, 37322.47047092152, 47427.166764274494, 59835.15204460488, 73851.5474243503, 91517.74094536524, 112889.53273023055, 136046.28210602008, 165326.55354957626, 202092.5383921252, 242206.0837720866, 291471.9939405416, 359939.87080508174, 430329.68508181605, 532778.0960259563, 631097.6264163653, 754331.0981115182, 947110.9994671536, 1132879.9221190708, 1350341.8674845695, 1644293.163364059, 1974031.1436716912, 2422849.271218406, 2712105.4873410845, 2957658.986442656, 2799264.9508237164, 2860543.6895317817]], "0.003": [[0.0, 0.025, 0.05, 0.075, 0.1, 0.125, 0.15, 0.175, 0.2, 0.225, 0.25, 0.275, 0.3, 0.325, 0.35, 0.375, 0.4, 0.425, 0.45, 0.475, 0.5, 0.525, 0.55, 0.575, 0.6, 0.625, 0.65, 0.675, 0.7, 0.725, 0.75, 0.775, 0.8, 0.825, 0.85, 0.875, 0.9, 0.925, 0.95, 0.975, 1.0, 1.025, 1.05, 1.075, 1.1, 1.125, 1.15, 1.175, 1.2, 1.225, 1.25], [570.1048195106432, 637.3265900321376, 619.5763477562487, 645.8669303973111, 601.9507607967098, 632.6873040397377, 693.6985854799022, 740.8595517170461, 839.4974274067627, 874.0668857162445, 1069.5020565327732, 1150.0979592289796, 1301.7418821449937, 1459.7755705956451, 1613.5545519601174, 1942.964067108559, 2485.440048473497, 3328.2738900266613, 4489.837138183628, 6294.466576048886, 8721.551492248442, 12333.237061442771, 16796.949335051697, 22731.299209393936, 29808.968907468152, 38630.555997814045, 48956.95267771867, 61464.87162936518, 76086.13626302869, 94224.19251442378, 115135.86613895565, 139713.81532679248, 169897.1033564393, 206919.9891804165, 248145.0224638797, 299181.349176232, 368226.83285823406, 436175.21500070486, 536658.2016307494, 643667.1397556786, 793595.4354661091, 943673.9876939994, 1135351.8076463668, 1375298.5634578557, 1692315.498138703, 1989077.3421365293, 2378714.2059820932, 2924569.559219371, 3097875.8295485564, 3043767.137100461, 2844976.2715341607]], "0.004": [[0.0, 0.025, 0.05, 0.075, 0.1, 0.125, 0.15, 0.175, 0.2, 0.225, 0.25, 0.275, 0.3, 0.325, 0.35, 0.375, 0.4, 0.425, 0.45, 0.475, 0.5, 0.525, 0.55, 0.575, 0.6, 0.625, 0.65, 0.675, 0.7, 0.725, 0.75, 0.775, 0.8, 0.825, 0.85, 0.875, 0.9, 0.925, 0.95, 0.975, 1.0, 1.025, 1.05, 1.075, 1.1, 1.125, 1.15, 1.175, 1.2, 1.225, 1.25], [570.1048195106432, 580.6749810734345, 642.7626270776173, 641.9744371896031, 650.5305582351411, 705.6095331941196, 696.8919153100433, 773.3325056001322, 831.9588977308986, 937.6603966949206, 1100.7315973024397, 1209.9722867369028, 1360.8664343117198, 1475.544222283589, 1713.403637475164, 2087.398228940283, 2625.6788562194815, 3437.297699753126, 4708.54654922714, 6586.6929175382775, 9217.781554442528, 12843.965905230609, 17514.638101666387, 23735.885070536664, 31015.154144458407, 39985.85511569173, 51085.58207149871, 63574.49596911238, 78688.22307526131, 96637.75882084893, 118383.15022272864, 144926.61164478783, 175766.8705555085, 211889.1699686813, 253995.92974731457, 309731.5205850385, 372242.1598168012, 453490.133841286, 550988.9388738933, 660935.994677312, 776947.6684585572, 998055.0123251842, 1145349.0672660691, 1412586.5513806406, 1665297.1670248164, 2067876.8727684168, 2336160.985657042, 3008728.1995655065, 3153940.2290428327, 3097875.8295485564, 2892202.8641609116]], "0.004999999999999999": [[0.0, 0.025, 0.05, 0.075, 0.1, 0.125, 0.15, 0.175, 0.2, 0.225, 0.25, 0.275, 0.3, 0.325, 0.35, 0.375, 0.4, 0.425, 0.45, 0.475, 0.5, 0.525, 0.55, 0.575, 0.6, 0.625, 0.65, 0.675, 0.7, 0.725, 0.75, 0.775, 0.8, 0.825, 0.85, 0.875, 0.9, 0.925, 0.95, 0.975, 1.0, 1.025, 1.05, 1.075, 1.1, 1.125, 1.15, 1.175, 1.2, 1.225, 1.25], [595.1047972986462, 628.0565555801368, 708.7917196703802, 677.9206930346163, 638.87492000786, 681.0684470730494, 731.2049095368575, 829.4691042965314, 879.1620913928537, 985.0296176628963, 1169.913554941626, 1261.3280343302931, 1359.8709788900724, 1501.9683064301935, 1798.9746895863427, 2144.4169578932215, 2731.192549330024, 3704.8442654174387, 4998.496240601504, 6979.69725453424, 9791.321722939985, 13606.792162003505, 18839.6002788752, 25001.301301595602, 32620.58344439508, 42103.841217284535, 53327.72142910746, 66487.7987920719, 82431.18281437228, 101302.54669145742, 123583.4542990282, 150530.66852583466, 182510.9967215811, 221098.4643554577, 265850.5492842414, 321445.4059056221, 384824.7033134699, 469208.18394941854, 567963.9777006994, 688183.1272898528, 831776.3328650744, 999976.0665218355, 1187158.5228010681, 1506507.2393609465, 1743216.251433045, 2126841.8746403526, 2504141.5840938394, 3153940.2290428327, 3231929.7431648714, 3061598.6877525616, 2740552.718189429]], "0.006": [[0.0, 0.025, 0.05, 0.075, 0.1, 0.125, 0.15, 0.175, 0.2, 0.225, 0.25, 0.275, 0.3, 0.325, 0.35, 0.375, 0.4, 0.425, 0.45, 0.475, 0.5, 0.525, 0.55, 0.575, 0.6, 0.625, 0.65, 0.675, 0.7, 0.725, 0.75, 0.775, 0.8, 0.825, 0.85, 0.875, 0.9, 0.925, 0.95, 0.975, 1.0, 1.025, 1.05, 1.075, 1.1, 1.125, 1.15, 1.175, 1.2, 1.225, 1.25], [707.2001307443225, 666.9342007924679, 687.3756772568868, 683.4447454973379, 702.4313085185086, 765.1825375508761, 774.1355313061067, 839.4974274067627, 852.1008403361329, 1050.3932458726895, 1167.0918069109866, 1304.701815236117, 1428.4908288696797, 1584.9777059580438, 1939.304958604338, 2290.0371966068124, 2873.626557465286, 3893.593199253575, 5387.321503724075, 7583.108610103196, 10600.127501083756, 14506.808341683838, 20030.82290340785, 26703.71533879722, 34586.20278283516, 44484.45669814825, 56662.735854817234, 70082.90244974266, 86369.63574145177, 106960.31073981109, 129107.9617472988, 157466.51515960845, 190356.75854641342, 230599.95300000935, 276116.71178310446, 333630.83517278446, 399206.6288352719, 483307.33658146416, 595469.2285081851, 710861.5353804118, 873802.1445696369, 1023611.250555126, 1229212.9933989367, 1489289.9069879295, 1772834.3390110044, 2217150.8201965624, 2860543.6895317817, 3008728.1995655065, 3292991.7631153753, 3026150.984474487, 2656943.978709248]], "0.006999999999999999": [[0.0, 0.025, 0.05, 0.075, 0.1, 0.125, 0.15, 0.175, 0.2, 0.225, 0.25, 0.275, 0.3, 0.325, 0.35, 0.375, 0.4, 0.425, 0.45, 0.475, 0.5, 0.525, 0.55, 0.575, 0.6, 0.625, 0.65, 0.675, 0.7, 0.725, 0.75, 0.775, 0.8, 0.825, 0.85, 0.875, 0.9, 0.925, 0.95, 0.975, 1.0, 1.025, 1.05, 1.075, 1.1, 1.125, 1.15, 1.175, 1.2, 1.225, 1.25], [678.7201625190446, 708.0088470713226, 746.5214661410346, 773.3325056001322, 738.42928493618, 774.1355313061067, 805.3781967528848, 885.9989745161974, 956.8463174359986, 1048.5817341745933, 1238.9175533864518, 1351.7542850569416, 1482.9066265060237, 1639.0484875203065, 1901.5148841781556, 2497.0273811987026, 3052.286734184384, 4227.681051886873, 5823.976656616496, 8190.890490729955, 11551.202082588943, 15951.09712764615, 21621.676056154778, 28528.423485868756, 37349.12118099913, 47876.92130755035, 60318.63573115878, 74463.73135858549, 92367.01406024712, 112994.59139638516, 136008.6171576522, 164560.87373047022, 199443.26083987497, 242089.98264710518, 292141.4372177296, 354699.9518806064, 423586.9207197027, 508097.24532730633, 620494.5490448487, 734032.4555832878, 905816.2673851306, 1061222.0728693686, 1309598.2865462343, 1594029.7026601064, 1902086.821409847, 2325760.4315457116, 2876290.4438855904, 3097875.8295485564, 3313857.383952243, 2974494.532239086, 2829577.1184687456]], "0.008": [[0.0, 0.025, 0.05, 0.075, 0.1, 0.125, 0.15, 0.175, 0.2, 0.225, 0.25, 0.275, 0.3, 0.325, 0.35, 0.375, 0.4, 0.425, 0.45, 0.475, 0.5, 0.525, 0.55, 0.575, 0.6, 0.625, 0.65, 0.675, 0.7, 0.725, 0.75, 0.775, 0.8, 0.825, 0.85, 0.875, 0.9, 0.925, 0.95, 0.975, 1.0, 1.025, 1.05, 1.075, 1.1, 1.125, 1.15, 1.175, 1.2, 1.225, 1.25], [712.7881056097503, 764.3556175278218, 733.6019918375723, 759.4795117068588, 752.1693208925617, 779.8710212115711, 834.4784627383651, 881.7273361079997, 970.0213189846363, 1074.9820694337213, 1291.8111912391632, 1339.6714612055603, 1501.9683064301935, 1737.454429400861, 2037.699166317957, 2534.95703794115, 3315.5135831616617, 4545.664036641439, 6370.91766064285, 8988.278829650217, 12575.96881854047, 17448.8496580655, 23487.468487160608, 31202.7727439413, 40433.60009325388, 51571.29791842742, 64703.24716158412, 79566.58130064233, 98239.89818122101, 119985.38073743116, 145182.14228552536, 176325.61333755025, 210823.6281107885, 257611.93726386168, 308419.6625927119, 369554.7963442179, 448740.7183186666, 540031.0151460707, 642865.9486329743, 798483.9591813795, 955827.3818440206, 1123096.1355069955, 1408767.898478018, 1589172.1673059543, 1861379.5506829685, 2422849.271218406, 2814335.5715972926, 3252027.373528501, 3400040.752517584, 2814335.5715972926, 2784354.625846735]], "0.009": [[0.0, 0.025, 0.05, 0.075, 0.1, 0.125, 0.15, 0.175, 0.2, 0.225, 0.25, 0.275, 0.3, 0.325, 0.35, 0.375, 0.4, 0.425, 0.45, 0.475, 0.5, 0.525, 0.55, 0.575, 0.6, 0.625, 0.65, 0.675, 0.7, 0.725, 0.75, 0.775, 0.8, 0.825, 0.85, 0.875, 0.9, 0.925, 0.95, 0.975, 1.0, 1.025, 1.05, 1.075, 1.1, 1.125, 1.15, 1.175, 1.2, 1.225, 1.25], [775.7691192911261, 812.8402681485031, 805.3781967528848, 787.260089220872, 812.8402681485031, 812.8402681485031, 861.3856385217605, 921.1868375122376, 1047.6912684404342, 1121.1099639471513, 1336.6751378236204, 1459.7755705956451, 1594.8444337869423, 1798.9746895863427, 2175.9189846781073, 2765.479585548661, 3680.8733807949957, 4977.608147265957, 7047.279554013987, 9948.231580457708, 14051.682424403458, 19353.420492550922, 26067.462273664838, 34167.450614379486, 43992.63851182958, 55821.011110776555, 69914.08103207395, 86009.37364385938, 105998.9154410547, 128599.94680002125, 156177.56538718462, 188280.82613831013, 225448.59872801785, 272121.90744811756, 328479.5076046323, 392184.6133101727, 472221.7053524617, 567338.9439981703, 669490.775783061, 829120.8755303277, 992340.6580481824, 1163274.5644281954, 1480826.452477209, 1681403.3442966742, 2019862.8140896787, 2492198.384700845, 2941021.3425230477, 2991513.57388522, 3252027.373528501, 2941021.3425230477, 2876290.4438855904]], "0.01": [[0.0, 0.025, 0.05, 0.075, 0.1, 0.125, 0.15, 0.175, 0.2, 0.225, 0.25, 0.275, 0.3, 0.325, 0.35, 0.375, 0.4, 0.425, 0.45, 0.475, 0.5, 0.525, 0.55, 0.575, 0.6, 0.625, 0.65, 0.675, 0.7, 0.725, 0.75, 0.775, 0.8, 0.825, 0.85, 0.875, 0.9, 0.925, 0.95, 0.975, 1.0, 1.025, 1.05, 1.075, 1.1, 1.125, 1.15, 1.175, 1.2, 1.225, 1.25], [837.8233701203126, 834.4784627383651, 839.4974274067627, 850.4187208929907, 825.2883052822435, 857.9829325873998, 922.0364240172848, 1000.0928815975631, 1076.8111814577069, 1148.2195763379523, 1402.685482841459, 1556.7066560240173, 1659.1371788657289, 1924.5906408707688, 2377.225810386776, 3096.6452512500646, 4047.515585666255, 5610.03005011021, 7873.733718892219, 11214.850347274269, 15746.221274006737, 21536.70406739393, 28849.986700005313, 37772.20598592291, 48654.619731013074, 61797.54671891859, 76284.20203324188, 93928.4169124877, 114539.29932858764, 139082.7275492576, 169089.4275542848, 201767.71331142454, 242438.0051539775, 291471.9939405416, 349130.5326644535, 416036.5813460697, 507596.06787019875, 605233.4274200922, 715770.5363830155, 875269.9478355721, 1031738.4363842084, 1252879.6491686867, 1570028.75788592, 1803476.9197393043, 2217150.8201965624, 2670526.840750905, 3026150.984474487, 3116347.980876056, 3097875.8295485564, 3116347.980876056, 2829577.1184687456]], "0.011": [[0.0, 0.025, 0.05, 0.075, 0.1, 0.125, 0.15, 0.175, 0.2, 0.225, 0.25, 0.275, 0.3, 0.325, 0.35, 0.375, 0.4, 0.425, 0.45, 0.475, 0.5, 0.525, 0.55, 0.575, 0.6, 0.625, 0.65, 0.675, 0.7, 0.725, 0.75, 0.775, 0.8, 0.825, 0.85, 0.875, 0.9, 0.925, 0.95, 0.975, 1.0, 1.025, 1.05, 1.075, 1.1, 1.125, 1.15, 1.175, 1.2, 1.225, 1.25], [834.4784627383651, 847.0577123877783, 886.8373610222616, 869.8422736207494, 912.5647468828511, 922.9146151266577, 945.4782599399168, 1054.0198853565016, 1147.2962478088166, 1168.0217375568627, 1434.7142156977143, 1584.9777059580438, 1758.2042676355568, 2056.694946990535, 2609.13290016892, 3385.19100966142, 4518.856245875029, 6389.5350141990275, 8950.083237768986, 12848.516627570029, 17929.004483664095, 24518.03183875305, 32423.054177759608, 42323.51360822333, 53827.89232498151, 67865.30037072097, 83700.29337397694, 103123.52883619757, 124543.9106882897, 150897.83017871674, 182911.51778522859, 218320.62147962218, 261195.784463709, 317444.55551657657, 372511.8855393986, 453090.02671741747, 545742.7620467511, 643667.1397556786, 776947.6684585572, 940252.7928659818, 1090142.1748990829, 1350341.8674845695, 1639125.823077732, 1874755.2821175824, 2346654.80073635, 3061598.6877525616, 3514285.981906917, 3444839.27027894, 3097875.8295485564, 2643505.374453538, 3008728.1995655065]], "0.012": [[0.0, 0.025, 0.05, 0.075, 0.1, 0.125, 0.15, 0.175, 0.2, 0.225, 0.25, 0.275, 0.3, 0.325, 0.35, 0.375, 0.4, 0.425, 0.45, 0.475, 0.5, 0.525, 0.55, 0.575, 0.6, 0.625, 0.65, 0.675, 0.7, 0.725, 0.75, 0.775, 0.8, 0.825, 0.85, 0.875, 0.9, 0.925, 0.95, 0.975, 1.0, 1.025, 1.05, 1.075, 1.1, 1.125, 1.15, 1.175, 1.2, 1.225, 1.25], [909.123729128507, 852.9285076430106, 872.3706687474951, 902.2269353128313, 943.7358057017664, 938.5152521380751, 1011.6946721865943, 1141.6705920166687, 1151.0530347606937, 1280.9789462920244, 1557.7713169057715, 1743.1853644751864, 1916.0820080087915, 2419.514723332287, 2878.497135911376, 3814.5644227214852, 5133.888205626899, 7337.3785034607645, 10323.789078776688, 14768.10427448725, 20549.29056692273, 27828.019684874416, 36746.16764594545, 47540.227186553704, 60519.04594970071, 75327.01470166151, 92456.99065330038, 113628.91708468573, 137298.85592343725, 165436.37963186266, 200318.76759301906, 236539.47118604858, 286546.3320395919, 340979.00164745783, 405518.3852494967, 486961.85852709366, 582705.978500179, 684542.473303479, 849483.4619851081, 1029695.1512312454, 1181766.4523659276, 1464186.2067446287, 1737408.2756794794, 2035616.9729412147, 2468643.8223365317, 3008728.1995655065, 3231929.7431648714, 3292991.7631153753, 2860543.6895317817, 3079630.581247243, 2892202.8641609116]], "0.013000000000000001": [[0.0, 0.025, 0.05, 0.075, 0.1, 0.125, 0.15, 0.175, 0.2, 0.225, 0.25, 0.275, 0.3, 0.325, 0.35, 0.375, 0.4, 0.425, 0.45, 0.475, 0.5, 0.525, 0.55, 0.575, 0.6, 0.625, 0.65, 0.675, 0.7, 0.725, 0.75, 0.775, 0.8, 0.825, 0.85, 0.875, 0.9, 0.925, 0.95, 0.975, 1.0, 1.025, 1.05, 1.075, 1.1, 1.125, 1.15, 1.175, 1.2, 1.225, 1.25], [945.4782599399168, 913.4115821745654, 942.8792776427208, 1029.618569295506, 1036.8509759147491, 988.5697658127574, 1098.8864754887136, 1214.7600813017252, 1250.6113961530637, 1374.072106612467, 1677.106325052263, 1773.2967874163514, 2179.8997223282313, 2555.602389944979, 3239.944686800467, 4280.25415784174, 5937.669641158811, 8489.288743268567, 12107.752040358147, 17264.66990625697, 23732.877205617577, 32033.98708050818, 42095.62476170992, 53795.70050164693, 68215.84041942909, 85114.29543298064, 103655.30702834939, 126409.92271749764, 151359.1154128317, 181714.72483868504, 219366.2090647691, 262276.62259391014, 313927.3806113159, 371431.05642351654, 443706.97209637874, 536099.6378652425, 628031.0650139134, 759863.0593450264, 905816.2673851306, 1076601.6128544062, 1252879.6491686867, 1594029.7026601064, 1861379.5506829685, 2265237.4708067877, 2784354.625846735, 3212068.3177870694, 3422299.471602941, 3422299.471602941, 2814335.5715972926, 3153940.2290428327, 2754997.1269157114]], "0.013999999999999999": [[0.0, 0.025, 0.05, 0.075, 0.1, 0.125, 0.15, 0.175, 0.2, 0.225, 0.25, 0.275, 0.3, 0.325, 0.35, 0.375, 0.4, 0.425, 0.45, 0.475, 0.5, 0.525, 0.55, 0.575, 0.6, 0.625, 0.65, 0.675, 0.7, 0.725, 0.75, 0.775, 0.8, 0.825, 0.85, 0.875, 0.9, 0.925, 0.95, 0.975, 1.0, 1.025, 1.05, 1.075, 1.1, 1.125, 1.15, 1.175, 1.2, 1.225, 1.25], [991.2134004000272, 1093.358529537788, 1018.8500116505265, 1048.5817341745933, 1064.0330027593363, 1056.7579218483124, 1126.6939316900625, 1267.199383408707, 1363.9213109462626, 1523.3284367151591, 1788.4251695628482, 1976.2904017700575, 2291.3801640726415, 2782.7728376262357, 3676.892011953799, 4955.58715664995, 6968.829851818669, 10071.800972215588, 14384.881176234117, 20386.526044442242, 27836.01923845628, 37536.106148671875, 49098.53681501811, 62303.13104497125, 77468.56820061072, 95236.32740497185, 116486.38734658004, 140590.57561258515, 169781.1309580833, 204146.22427060956, 244193.58181090475, 289152.9892500895, 344890.0679369182, 407126.0207902945, 483307.33658146416, 590703.4884966494, 684542.473303479, 819947.9407788438, 1009688.7347924717, 1192599.8396020213, 1353852.7436705423, 1681403.3442966742, 2043584.271480795, 2516205.953671262, 2924569.559219371, 3444839.27027894, 3562162.760804901, 3252027.373528501, 2974494.532239086, 3212068.3177870694, 2924569.559219371]], "0.015": [[0.0, 0.025, 0.05, 0.075, 0.1, 0.125, 0.15, 0.175, 0.2, 0.225, 0.25, 0.275, 0.3, 0.325, 0.35, 0.375, 0.4, 0.425, 0.45, 0.475, 0.5, 0.525, 0.55, 0.575, 0.6, 0.625, 0.65, 0.675, 0.7, 0.725, 0.75, 0.775, 0.8, 0.825, 0.85, 0.875, 0.9, 0.925, 0.95, 0.975, 1.0, 1.025, 1.05, 1.075, 1.1, 1.125, 1.15, 1.175, 1.2, 1.225, 1.25], [1103.4864586715685, 1097.949264924183, 1090.5836490418933, 1146.3424644618099, 1142.5920485974466, 1180.3571428571422, 1136.9759252286767, 1322.6243955477967, 1445.1502788136668, 1659.1371788657289, 1908.790037158772, 2122.263747301412, 2579.2924393325, 3213.305011838688, 4133.2969245997865, 5851.163763366236, 8352.59706639257, 12134.828963729196, 17457.97127425415, 24508.50170126532, 33394.466134268616, 44023.80514260811, 56991.49973294697, 71036.96864085212, 88106.93802035152, 109327.60419154455, 132775.71660594354, 158219.6067207431, 190067.7805781138, 227379.25343902467, 270095.27181894286, 321648.32688301057, 386565.5676624559, 451895.97181916074, 541162.6660556365, 642066.7360540963, 762100.8469834358, 901101.8291136948, 1072161.8490165067, 1237982.641429734, 1537615.2906236215, 1848196.3211142255, 2135543.762277927, 2656943.978709248, 3292991.7631153753, 3334988.758281684, 3400040.752517584, 3192459.4053202127, 3212068.3177870694, 3061598.6877525616, 2784354.625846735]], "0.016": [[0.0, 0.025, 0.05, 0.075, 0.1, 0.125, 0.15, 0.175, 0.2, 0.225, 0.25, 0.275, 0.3, 0.325, 0.35, 0.375, 0.4, 0.425, 0.45, 0.475, 0.5, 0.525, 0.55, 0.575, 0.6, 0.625, 0.65, 0.675, 0.7, 0.725, 0.75, 0.775, 0.8, 0.825, 0.85, 0.875, 0.9, 0.925, 0.95, 0.975, 1.0, 1.025, 1.05, 1.075, 1.1, 1.125, 1.15, 1.175, 1.2, 1.225, 1.25], [1129.5054410333532, 1109.0348171000433, 1127.6409686638035, 1244.7743501453524, 1192.7473252685913, 1255.4688383666999, 1357.8479467514217, 1488.2065111787588, 1550.2204556678826, 1689.5406050567535, 2021.2878534918946, 2294.157339474107, 2804.8704924528975, 3639.23144947343, 4926.270238006417, 7103.535036316658, 10187.764366759735, 14702.452181786575, 21217.37882979813, 29512.44484988656, 40015.82091541006, 51962.47837089892, 66574.33568021802, 83581.69980644026, 102903.39067984208, 125566.84545772374, 150622.41624138848, 180337.36812061133, 215794.96061813127, 258268.50184393284, 303641.1050050518, 364814.86459044844, 433599.0451620815, 506101.0056869811, 598921.8903281468, 730921.1515129232, 834455.8006878616, 1011654.6799986587, 1203631.4764681507, 1431997.7442809823, 1686840.3895264862, 2012078.6636392598, 2603984.9141450105, 3231929.7431648714, 3586586.6235748273, 3636465.0695405225, 3400040.752517584, 3135031.574519117, 3026150.984474487, 2941021.3425230477, 2844976.2715341607]], "0.017": [[0.0, 0.025, 0.05, 0.075, 0.1, 0.125, 0.15, 0.175, 0.2, 0.225, 0.25, 0.275, 0.3, 0.325, 0.35, 0.375, 0.4, 0.425, 0.45, 0.475, 0.5, 0.525, 0.55, 0.575, 0.6, 0.625, 0.65, 0.675, 0.7, 0.725, 0.75, 0.775, 0.8, 0.825, 0.85, 0.875, 0.9, 0.925, 0.95, 0.975, 1.0, 1.025, 1.05, 1.075, 1.1, 1.125, 1.15, 1.175, 1.2, 1.225, 1.25], [1295.7663368817948, 1209.9722867369028, 1227.303677442953, 1256.4605263902158, 1307.6974007146027, 1256.4605263902158, 1489.2468242236491, 1623.4795231813605, 1740.8841645020048, 1879.750317127391, 2257.43502343417, 2628.6911171401644, 3266.771445876426, 4341.564390363299, 6146.453965783083, 8786.22777626136, 12628.899745758528, 18381.1190085657, 26447.53605305776, 36104.19623472991, 47752.054530188216, 62405.17606504151, 78938.88925928394, 98421.10259181152, 119544.30438738049, 144926.61164478783, 174659.0447199964, 206409.9105955169, 248145.0224638797, 292141.4372177296, 343499.90224012744, 412028.95513810863, 478810.8393855491, 565475.2543068322, 675608.432104558, 802194.7184177837, 945393.8947248445, 1127966.8959332174, 1316218.4191933398, 1560628.4991689697, 1916054.7636880411, 2180122.2231445755, 2924569.559219371, 3292991.7631153753, 3562162.760804901, 3467677.5523242084, 3356402.290722841, 3026150.984474487, 3252027.373528501, 2844976.2715341607, 2892202.8641609116]], "0.018": [[0.0, 0.025, 0.05, 0.075, 0.1, 0.125, 0.15, 0.175, 0.2, 0.225, 0.25, 0.275, 0.3, 0.325, 0.35, 0.375, 0.4, 0.425, 0.45, 0.475, 0.5, 0.525, 0.55, 0.575, 0.6, 0.625, 0.65, 0.675, 0.7, 0.725, 0.75, 0.775, 0.8, 0.825, 0.85, 0.875, 0.9, 0.925, 0.95, 0.975, 1.0, 1.025, 1.05, 1.075, 1.1, 1.125, 1.15, 1.175, 1.2, 1.225, 1.25], [1297.7459716935973, 1190.8399677967618, 1332.6629939405748, 1352.7800309499553, 1358.8427029704108, 1534.0489796402771, 1609.1459200903764, 1748.9648217722543, 1891.8011539163317, 2109.314829521043, 2554.102920723226, 3015.2071067344896, 3862.209480059155, 5340.70249946426, 7479.927199806118, 11242.793677808506, 15947.949944043135, 23386.962912740597, 33167.01015436284, 44805.57597586957, 58637.791155797895, 74475.55015696233, 93432.9990705865, 114350.74219213868, 139872.4556470403, 167553.077444227, 201040.89670842595, 235766.96407342382, 280383.450664115, 331035.39514289546, 391884.43711758545, 462046.19309939496, 544589.0366889372, 641273.6636169346, 766610.0231303007, 878235.9038632972, 1039994.0582333237, 1243899.1923504225, 1401190.0315554962, 1822374.300208435, 2162071.684215087, 2528380.51177363, 3292991.7631153753, 3997761.1670301957, 3562162.760804901, 3687748.6459044833, 3586586.6235748273, 3079630.581247243, 3008728.1995655065, 2814335.5715972926, 2726251.2876386144]], "0.019": [[0.0, 0.025, 0.05, 0.075, 0.1, 0.125, 0.15, 0.175, 0.2, 0.225, 0.25, 0.275, 0.3, 0.325, 0.35, 0.375, 0.4, 0.425, 0.45, 0.475, 0.5, 0.525, 0.55, 0.575, 0.6, 0.625, 0.65, 0.675, 0.7, 0.725, 0.75, 0.775, 0.8, 0.825, 0.85, 0.875, 0.9, 0.925, 0.95, 0.975, 1.0, 1.025, 1.05, 1.075, 1.1, 1.125, 1.15, 1.175, 1.2, 1.225, 1.25], [1382.2185216023681, 1385.2626219967242, 1452.4366620042256, 1439.9275848979469, 1431.6178657444934, 1508.3845885696383, 1670.3554193098007, 1745.4882897720627, 1934.405959409125, 2299.6288405622317, 2781.173834675016, 3346.533426291733, 4497.034618361698, 6318.07914872728, 9164.232745956839, 13723.821951573143, 20356.09061719409, 29403.083517278443, 41245.6346797274, 55265.871121718366, 71265.28703626637, 90579.38947248446, 112575.48193898557, 136310.1076291613, 163964.0569676623, 196861.10206554268, 232832.72767817957, 274624.08535904816, 324925.4426957263, 383384.77944740665, 446792.2755882418, 525715.8833320963, 606656.4555059241, 728866.8504722237, 850878.3503391178, 1025631.60136953, 1173769.925091956, 1412586.5513806406, 1639125.823077732, 2059719.8180271967, 2378714.2059820932, 2799264.9508237164, 3611360.3763283393, 3687748.6459044833, 3378080.7790529723, 3611360.3763283393, 3334988.758281684, 3097875.8295485564, 3231929.7431648714, 2799264.9508237164, 2860543.6895317817]], "0.02": [[0.0, 0.025, 0.05, 0.075, 0.1, 0.125, 0.15, 0.175, 0.2, 0.225, 0.25, 0.275, 0.3, 0.325, 0.35, 0.375, 0.4, 0.425, 0.45, 0.475, 0.5, 0.525, 0.55, 0.575, 0.6, 0.625, 0.65, 0.675, 0.7, 0.725, 0.75, 0.775, 0.8, 0.825, 0.85, 0.875, 0.9, 0.925, 0.95, 0.975, 1.0, 1.025, 1.05, 1.075, 1.1, 1.125, 1.15, 1.175, 1.2, 1.225, 1.25], [1461.870874708371, 1393.4742306266216, 1407.8417479280524, 1433.6930777397938, 1512.6465597265988, 1597.037463493034, 1765.152094302166, 1934.405959409125, 2100.260010400415, 2591.1980816152454, 3199.188406678166, 3965.540664893171, 5557.580706191622, 8056.868094223748, 11908.50472212754, 17902.411782810188, 26443.825374598255, 37867.39197511296, 52507.09916062027, 69266.45303395286, 88707.2688844818, 110928.68097434282, 135895.94025637678, 136688.69682014294, 195708.85921941535, 231127.42834666808, 274031.3179546435, 320435.6331696161, 380255.3295919191, 440663.5773320218, 527331.0504346901, 614591.9097757392, 711834.8963966222, 852277.8034781117, 990446.6941244352, 1137834.4618990559, 1378938.2441840998, 1510875.4922372436, 1881513.5459512265, 2357248.714200357, 2630201.8062829985, 3538068.888266988, 4091576.931457922, 3740483.552845924, 3713929.1316214143, 3467677.5523242084, 3231929.7431648714, 3231929.7431648714, 2974494.532239086, 2892202.8641609116, 3026150.984474487]], "0.021": [[0.0, 0.025, 0.05, 0.075, 0.1, 0.125, 0.15, 0.175, 0.2, 0.225, 0.25, 0.275, 0.3, 0.325, 0.35, 0.375, 0.4, 0.425, 0.45, 0.475, 0.5, 0.525, 0.55, 0.575, 0.6, 0.625, 0.65, 0.675, 0.7, 0.725, 0.75, 0.775, 0.8, 0.825, 0.85, 0.875, 0.9, 0.925, 0.95, 0.975, 1.0, 1.025, 1.05, 1.075, 1.1, 1.125, 1.15, 1.175, 1.2, 1.225, 1.25], [1612.433712918314, 1650.1923961181965, 1633.473712155036, 1559.9373014595885, 1576.2503809859609, 1754.7172830616018, 1895.4452453649774, 2135.2642860877286, 2532.0245670950653, 3070.9938663140347, 3804.2530847991584, 4944.222467248499, 6922.681709226737, 10289.119475422163, 15518.13645915288, 23924.35923218327, 35126.94156336959, 49594.222618179854, 67488.65884518059, 87741.27099669212, 110878.02754683745, 136046.28210602008, 165822.61713869395, 241166.30044545728, 233910.85267623086, 277777.3936402859, 325339.17631153757, 380819.88350950717, 441799.4957945697, 521464.6529556222, 613860.9555841329, 708912.5521609803, 826482.2307526132, 977407.1141743493, 1132879.9221190708, 1274344.5797214126, 1542163.150039824, 1784966.5105742614, 2171059.511435303, 2829577.1184687456, 2814335.5715972926, 3850635.2542974004, 4476669.720963788, 3356402.290722841, 3611360.3763283393, 3713929.1316214143, 3313857.383952243, 3334988.758281684, 2974494.532239086, 2799264.9508237164, 2814335.5715972926]], "0.022": [[0.0, 0.025, 0.05, 0.075, 0.1, 0.125, 0.15, 0.175, 0.2, 0.225, 0.25, 0.275, 0.3, 0.325, 0.35, 0.375, 0.4, 0.425, 0.45, 0.475, 0.5, 0.525, 0.55, 0.575, 0.6, 0.625, 0.65, 0.675, 0.7, 0.725, 0.75, 0.775, 0.8, 0.825, 0.85, 0.875, 0.9, 0.925, 0.95, 0.975, 1.0, 1.025, 1.05, 1.075, 1.1, 1.125, 1.15, 1.175, 1.2, 1.225, 1.25], [1938.0594129689362, 1849.8046936033243, 1821.3429390868305, 1775.6223483421536, 1853.400286405732, 2017.4966629017354, 2209.0795534905847, 2459.5103681499204, 2896.3408850461474, 3594.0524249958007, 4656.904531169335, 6066.447708580601, 9034.937285712751, 13741.379397923898, 21033.44956419784, 32191.702465548908, 47157.28788042833, 65860.7375972233, 87709.02023635173, 112341.14751878365, 140912.08676875324, 172008.22274007834, 204728.4571548073, 233802.99659369714, 283669.044388559, 335163.18591763556, 387150.3435854264, 450708.1336925653, 524647.3444468545, 606656.4555059241, 716762.5139725237, 810974.7054458876, 959353.2406202715, 1099360.0690512299, 1274344.5797214126, 1542163.150039824, 1791093.3117874137, 2043584.271480795, 2540673.247208054, 3292991.7631153753, 3740483.552845924, 4364644.446289151, 3997761.1670301957, 3850635.2542974004, 3794761.1452191356, 3400040.752517584, 3212068.3177870694, 3292991.7631153753, 2991513.57388522, 2814335.5715972926, 2876290.4438855904]], "0.023": [[0.0, 0.025, 0.05, 0.075, 0.1, 0.125, 0.15, 0.175, 0.2, 0.225, 0.25, 0.275, 0.3, 0.325, 0.35, 0.375, 0.4, 0.425, 0.45, 0.475, 0.5, 0.525, 0.55, 0.575, 0.6, 0.625, 0.65, 0.675, 0.7, 0.725, 0.75, 0.775, 0.8, 0.825, 0.85, 0.875, 0.9, 0.925, 0.95, 0.975, 1.0, 1.025, 1.05, 1.075, 1.1, 1.125, 1.15, 1.175, 1.2, 1.225, 1.25], [2045.292358461379, 1877.3456871496446, 1908.790037158772, 1874.9428980196271, 2011.242755295686, 2187.832273790308, 2256.0613422613287, 2709.543851666477, 3301.0157639792687, 3991.2328399288417, 5790.594692534471, 7980.389957522881, 11990.083999180493, 19095.79895114753, 29472.929093797524, 44958.34155972359, 64575.98256287159, 88000.94618568894, 114701.35644534856, 145224.89039976778, 177453.8913095662, 212425.6721595837, 251974.7583667902, 299357.48002794565, 343268.88015853695, 401707.8622482131, 466232.5301204819, 549227.0878661551, 618268.8833678914, 730921.1515129232, 839859.4578165761, 962914.4449066058, 1168498.0786756573, 1322905.5961858546, 1493556.78694261, 1766831.306867595, 2153153.1621099142, 2285055.9108027974, 3008728.1995655065, 3586586.6235748273, 4476669.720963788, 4364644.446289151, 3997761.1670301957, 3586586.6235748273, 3687748.6459044833, 3611360.3763283393, 3212068.3177870694, 3212068.3177870694, 3008728.1995655065, 2974494.532239086, 2814335.5715972926]], "0.024": [[0.0, 0.025, 0.05, 0.075, 0.1, 0.125, 0.15, 0.175, 0.2, 0.225, 0.25, 0.275, 0.3, 0.325, 0.35, 0.375, 0.4, 0.425, 0.45, 0.475, 0.5, 0.525, 0.55, 0.575, 0.6, 0.625, 0.65, 0.675, 0.7, 0.725, 0.75, 0.775, 0.8, 0.825, 0.85, 0.875, 0.9, 0.925, 0.95, 0.975, 1.0, 1.025, 1.05, 1.075, 1.1, 1.125, 1.15, 1.175, 1.2, 1.225, 1.25], [2229.145701993383, 1976.2904017700575, 2157.5060492993307, 1971.334093645868, 2109.314829521043, 2382.834003703427, 2630.2229283690576, 3277.543186180421, 4025.806560332987, 5158.2191126149355, 7555.787497833013, 10752.731961809051, 16869.174160505692, 27046.93643945207, 41845.55464605964, 62859.446589273444, 88855.7445538645, 118613.63729183016, 152712.89346960257, 186805.32009682633, 226664.28208327555, 268807.6213998065, 315676.8184364247, 363261.9275044211, 420122.0942523953, 490674.01356502797, 566096.2176100772, 646078.4268829724, 763218.7698141595, 859329.4108501688, 992340.6580481824, 1123096.1355069955, 1350341.8674845695, 1546737.9147742782, 1725913.3597494503, 2171059.511435303, 2378714.2059820932, 2814335.5715972926, 3713929.1316214143, 4123839.6360543934, 4156597.307834741, 4476669.720963788, 4059814.5905303797, 3879185.6369468803, 3687748.6459044833, 3378080.7790529723, 3444839.27027894, 3026150.984474487, 2814335.5715972926, 3026150.984474487, 2754997.1269157114]], "0.025": [[0.0, 0.025, 0.05, 0.075, 0.1, 0.125, 0.15, 0.175, 0.2, 0.225, 0.25, 0.275, 0.3, 0.325, 0.35, 0.375, 0.4, 0.425, 0.45, 0.475, 0.5, 0.525, 0.55, 0.575, 0.6, 0.625, 0.65, 0.675, 0.7, 0.725, 0.75, 0.775, 0.8, 0.825, 0.85, 0.875, 0.9, 0.925, 0.95, 0.975, 1.0, 1.025, 1.05, 1.075, 1.1, 1.125, 1.15, 1.175, 1.2, 1.225, 1.25], [2471.0105195171045, 2433.7285506345115, 2353.4712842400977, 2292.768463674999, 2469.547296833138, 2674.237043534853, 3188.6352598348712, 3755.2764638721237, 4830.371614761209, 6856.558352310014, 10087.798376207556, 15035.250491225954, 24258.796961021162, 39341.47041326941, 61119.206955518996, 89642.41312832086, 123599.01696754969, 161198.55598059183, 202174.01133678172, 245021.3424854338, 289482.54102600267, 340751.31433620496, 393388.29706830025, 452692.7075429438, 522520.36125659966, 608082.391131255, 700286.8723882543, 794813.5738433381, 908983.8130120657, 1046272.9034610216, 1179089.3764076126, 1371676.0915035557, 1598916.9420897951, 1797265.4595508089, 2059719.8180271967, 2528380.51177363, 2924569.559219371, 3586586.6235748273, 4761839.770457892, 4476669.720963788, 4328543.368430174, 4123839.6360543934, 3586586.6235748273, 3997761.1670301957, 3400040.752517584, 3292991.7631153753, 3636465.0695405225, 2974494.532239086, 2860543.6895317817, 3026150.984474487, 2814335.5715972926]], "0.026": [[0.0, 0.025, 0.05, 0.075, 0.1, 0.125, 0.15, 0.175, 0.2, 0.225, 0.25, 0.275, 0.3, 0.325, 0.35, 0.375, 0.4, 0.425, 0.45, 0.475, 0.5, 0.525, 0.55, 0.575, 0.6, 0.625, 0.65, 0.675, 0.7, 0.725, 0.75, 0.775, 0.8, 0.825, 0.85, 0.875, 0.9, 0.925, 0.95, 0.975, 1.0, 1.025, 1.05, 1.075, 1.1, 1.125, 1.15, 1.175, 1.2, 1.225, 1.25], [2745.153799435532, 2665.0906804388824, 2661.997274069052, 2545.2643714883006, 2985.142570177317, 3225.7292103557393, 3923.068215867097, 4831.053263177328, 6443.987551102291, 9091.635186184563, 13962.47151521606, 21893.09438169159, 36010.408104711445, 58660.44974712759, 90253.0492479815, 129006.08411787226, 172008.22274007834, 219461.88617070808, 268098.1265753798, 320034.1058109392, 376344.9655996923, 431052.8273952082, 499236.2537520901, 564855.6413234054, 649322.9522128522, 739265.8263242829, 857906.8432671082, 957591.7076314801, 1118267.097770832, 1246877.8675222069, 1408767.898478018, 1714566.213719069, 1937392.8184734401, 2059719.8180271967, 2630201.8062829985, 2908292.0556324176, 3272376.176526486, 4401371.560744574, 4328543.368430174, 4476669.720963788, 4635303.801309324, 3822486.942279064, 3967447.544603848, 3850635.2542974004, 3467677.5523242084, 3378080.7790529723, 3490832.50286609, 3192459.4053202127, 3061598.6877525616, 2799264.9508237164, 2712105.4873410845]], "0.027": [[0.0, 0.025, 0.05, 0.075, 0.1, 0.125, 0.15, 0.175, 0.2, 0.225, 0.25, 0.275, 0.3, 0.325, 0.35, 0.375, 0.4, 0.425, 0.45, 0.475, 0.5, 0.525, 0.55, 0.575, 0.6, 0.625, 0.65, 0.675, 0.7, 0.725, 0.75, 0.775, 0.8, 0.825, 0.85, 0.875, 0.9, 0.925, 0.95, 0.975, 1.0, 1.025, 1.05, 1.075, 1.1, 1.125, 1.15, 1.175, 1.2, 1.225, 1.25], [3350.1956924412334, 3315.5135831616617, 3169.3351096039714, 3241.754546843955, 3578.489990984306, 4064.963516007245, 4862.346708161978, 6252.74707715252, 8551.706970220139, 12479.77381103093, 20316.44063481706, 33022.208583906206, 55696.87616437697, 89963.65866777385, 134594.0997004677, 187154.734849936, 242438.0051539775, 300063.12494862184, 360193.58752798254, 421155.4562592824, 484215.2643408579, 548645.3441877699, 634194.071292642, 710861.5353804118, 829120.8755303277, 933492.7425859577, 1061222.0728693686, 1150414.421322493, 1343377.9185456936, 1510875.4922372436, 1676001.1453614205, 1966594.8399355088, 2255451.256590291, 2578284.6490389826, 3097875.8295485564, 3879185.6369468803, 4718886.27365776, 4941687.644673063, 5291424.771749952, 4676721.971314084, 4594590.981378685, 4156597.307834741, 3794761.1452191356, 3822486.942279064, 3192459.4053202127, 3313857.383952243, 3444839.27027894, 2860543.6895317817, 3008728.1995655065, 3026150.984474487, 2799264.9508237164]], "0.028": [[0.0, 0.025, 0.05, 0.075, 0.1, 0.125, 0.15, 0.175, 0.2, 0.225, 0.25, 0.275, 0.3, 0.325, 0.35, 0.375, 0.4, 0.425, 0.45, 0.475, 0.5, 0.525, 0.55, 0.575, 0.6, 0.625, 0.65, 0.675, 0.7, 0.725, 0.75, 0.775, 0.8, 0.825, 0.85, 0.875, 0.9, 0.925, 0.95, 0.975, 1.0, 1.025, 1.05, 1.075, 1.1, 1.125, 1.15, 1.175, 1.2, 1.225, 1.25], [3680.8733807949957, 3467.3873193451172, 3459.8432747251, 3661.005691070017, 4131.112968997933, 4555.437741796819, 6033.1205672278975, 7975.7168633993115, 11418.379691731416, 18072.566614305582, 30464.09973921653, 52199.82227655804, 88311.91626259722, 139476.40441355258, 202745.2689056308, 270815.97573695955, 338494.37138889363, 408422.25937622547, 484215.2643408579, 545742.7620467511, 625751.4884178155, 713799.9037612128, 808442.9181060758, 913789.3306399778, 1048383.40139578, 1171128.7822344683, 1255901.3884740395, 1416427.9164269017, 1613762.253129121, 1895180.5726095678, 2043584.271480795, 2540673.247208054, 2698105.492842414, 3116347.980876056, 3794761.1452191356, 4028557.3272785195, 5345453.68150181, 5694352.543068321, 5085746.494416108, 5135666.820868671, 4293034.002157312, 4123839.6360543934, 3850635.2542974004, 3636465.0695405225, 3313857.383952243, 3444839.27027894, 3292991.7631153753, 2829577.1184687456, 3079630.581247243, 2814335.5715972926, 2784354.625846735]], "0.029": [[0.0, 0.025, 0.05, 0.075, 0.1, 0.125, 0.15, 0.175, 0.2, 0.225, 0.25, 0.275, 0.3, 0.325, 0.35, 0.375, 0.4, 0.425, 0.45, 0.475, 0.5, 0.525, 0.55, 0.575, 0.6, 0.625, 0.65, 0.675, 0.7, 0.725, 0.75, 0.775, 0.8, 0.825, 0.85, 0.875, 0.9, 0.925, 0.95, 0.975, 1.0, 1.025, 1.05, 1.075, 1.1, 1.125, 1.15, 1.175, 1.2, 1.225, 1.25], [4209.5566078346965, 3804.2530847991584, 4038.818565400843, 3982.6512649420747, 4638.159107752932, 5623.8165882135945, 7449.857564712071, 11272.72835557032, 16542.934691552455, 27115.021635062352, 48218.00903977394, 85221.79602079224, 143286.05489195287, 218890.044836641, 305278.05869018566, 392784.7544603847, 479257.2224533029, 564855.6413234054, 650140.2182237087, 730921.1515129232, 810974.7054458876, 913789.3306399778, 1031738.4363842084, 1179089.3764076126, 1339920.9162891365, 1456004.0645965924, 1584341.5419372157, 1803476.9197393043, 1989077.3421365293, 2255451.256590291, 2468643.8223365317, 2829577.1184687456, 3173088.132081826, 3997761.1670301957, 5036811.907342524, 4850086.759387364, 5456917.488230861, 4805558.538157401, 5036811.907342524, 5036811.907342524, 4258083.749280705, 4123839.6360543934, 4091576.931457922, 3850635.2542974004, 3400040.752517584, 3378080.7790529723, 3153940.2290428327, 3008728.1995655065, 3097875.8295485564, 2991513.57388522, 2844976.2715341607]], "0.030000000000000002": [[0.0, 0.025, 0.05, 0.075, 0.1, 0.125, 0.15, 0.175, 0.2, 0.225, 0.25, 0.275, 0.3, 0.325, 0.35, 0.375, 0.4, 0.425, 0.45, 0.475, 0.5, 0.525, 0.55, 0.575, 0.6, 0.625, 0.65, 0.675, 0.7, 0.725, 0.75, 0.775, 0.8, 0.825, 0.85, 0.875, 0.9, 0.925, 0.95, 0.975, 1.0, 1.025, 1.05, 1.075, 1.1, 1.125, 1.15, 1.175, 1.2, 1.225, 1.25], [4964.961931429747, 4835.5717280678255, 4776.753448165107, 4897.828027372805, 5769.246774060692, 7393.342893803307, 10541.98773262807, 15667.587635155203, 24691.33223755981, 44118.017165674464, 80794.11479055026, 144926.61164478783, 237875.6466942699, 348417.06787847565, 462459.9466845941, 571106.4456721916, 679155.0330157081, 768881.575019912, 879718.577983679, 962914.4449066058, 1074377.7448151242, 1240934.6650112018, 1343377.9185456936, 1497850.3710558414, 1644293.163364059, 1803476.9197393043, 1944610.0003703116, 2295100.7783810133, 2445535.5666945954, 2712105.4873410845, 3026150.984474487, 3444839.27027894, 3879185.6369468803, 5456917.488230861, 5886442.685046095, 5756964.291064124, 6632136.789641692, 4988784.303425823, 5036811.907342524, 5085746.494416108, 3997761.1670301957, 4123839.6360543934, 3967447.544603848, 3378080.7790529723, 3444839.27027894, 3356402.290722841, 3252027.373528501, 3026150.984474487, 3008728.1995655065, 2892202.8641609116, 3079630.581247243]], "0.031000000000000003": [[0.0, 0.025, 0.05, 0.075, 0.1, 0.125, 0.15, 0.175, 0.2, 0.225, 0.25, 0.275, 0.3, 0.325, 0.35, 0.375, 0.4, 0.425, 0.45, 0.475, 0.5, 0.525, 0.55, 0.575, 0.6, 0.625, 0.65, 0.675, 0.7, 0.725, 0.75, 0.775, 0.8, 0.825, 0.85, 0.875, 0.9, 0.925, 0.95, 0.975, 1.0, 1.025, 1.05, 1.075, 1.1, 1.125, 1.15, 1.175, 1.2, 1.225, 1.25], [5873.659467228566, 5928.711235055644, 5878.495844918052, 6150.704576051588, 7824.520432063449, 10012.918587188065, 14883.725307189743, 23690.676704401805, 41087.2135442727, 76583.46317681928, 143369.42059610182, 255405.04229626083, 401078.8299502883, 549813.1282005807, 688183.1272898528, 838500.2511842748, 964704.9346823273, 1076601.6128544062, 1214868.3414536605, 1309598.2865462343, 1439912.370102156, 1603836.7453148041, 1760868.6915475402, 1989077.3421365293, 2092743.899722967, 2295100.7783810133, 2422849.271218406, 2924569.559219371, 2924569.559219371, 3334988.758281684, 4189879.0034393086, 4156597.307834741, 5238448.754299135, 6237095.961752112, 5886442.685046095, 6549152.353052972, 5694352.543068321, 4476669.720963788, 4941687.644673063, 4718886.27365776, 4328543.368430174, 4091576.931457922, 3850635.2542974004, 3514285.981906917, 3562162.760804901, 3514285.981906917, 3026150.984474487, 3116347.980876056, 3079630.581247243, 2924569.559219371, 3116347.980876056]], "0.032": [[0.0, 0.025, 0.05, 0.075, 0.1, 0.125, 0.15, 0.175, 0.2, 0.225, 0.25, 0.275, 0.3, 0.325, 0.35, 0.375, 0.4, 0.425, 0.45, 0.475, 0.5, 0.525, 0.55, 0.575, 0.6, 0.625, 0.65, 0.675, 0.7, 0.725, 0.75, 0.775, 0.8, 0.825, 0.85, 0.875, 0.9, 0.925, 0.95, 0.975, 1.0, 1.025, 1.05, 1.075, 1.1, 1.125, 1.15, 1.175, 1.2, 1.225, 1.25], [7315.349802772083, 7353.160130930202, 7148.130877276859, 8053.315633020713, 9799.019131758376, 13632.801666230873, 21864.159665079434, 38765.21919298305, 70917.65219814568, 139674.1578505288, 265990.11886349623, 455499.0981378685, 658413.5107906038, 881214.0848064047, 1033789.8122433722, 1255901.3884740395, 1360925.6438193072, 1480826.452477209, 1692315.498138703, 1749060.0149745485, 1944610.0003703116, 2101164.5860881135, 2325760.4315457116, 2504141.5840938394, 2457035.459931523, 2892202.8641609116, 3079630.581247243, 3378080.7790529723, 3611360.3763283393, 3794761.1452191356, 5633087.033779821, 5821001.078864279, 6804481.505035168, 6894102.335143039, 6021874.557068819, 6549152.353052972, 5456917.488230861, 5085746.494416108, 5514394.253831423, 4293034.002157312, 4223715.275334867, 4091576.931457922, 3997761.1670301957, 3740483.552845924, 3356402.290722841, 3400040.752517584, 3192459.4053202127, 3192459.4053202127, 2974494.532239086, 2908292.0556324176, 2974494.532239086]], "0.033": [[0.0, 0.025, 0.05, 0.075, 0.1, 0.125, 0.15, 0.175, 0.2, 0.225, 0.25, 0.275, 0.3, 0.325, 0.35, 0.375, 0.4, 0.425, 0.45, 0.475, 0.5, 0.525, 0.55, 0.575, 0.6, 0.625, 0.65, 0.675, 0.7, 0.725, 0.75, 0.775, 0.8, 0.825, 0.85, 0.875, 0.9, 0.925, 0.95, 0.975, 1.0, 1.025, 1.05, 1.075, 1.1, 1.125, 1.15, 1.175, 1.2, 1.225, 1.25], [9957.666706868133, 9719.487575556905, 9877.902233492247, 11012.880235755412, 14156.146259544814, 20772.114331743294, 36091.56763104083, 67518.64562806553, 134116.8173267916, 274178.69151588593, 513158.1605982971, 807189.4980318954, 1101688.241507731, 1378938.2441840998, 1665297.1670248164, 1803476.9197393043, 1959210.3725754318, 2126841.8746403526, 2315446.518954306, 2325760.4315457116, 2516205.953671262, 2754997.1269157114, 2908292.0556324176, 2974494.532239086, 3153940.2290428327, 3467677.5523242084, 3937589.6798710176, 4761839.770457892, 4476669.720963788, 5953371.316905771, 5821001.078864279, 6894102.335143039, 8881803.28078625, 6632136.789641692, 5238448.754299135, 6312280.4580856655, 5400596.3786524255, 5291424.771749952, 5135666.820868671, 4476669.720963788, 4328543.368430174, 4476669.720963788, 3514285.981906917, 3879185.6369468803, 3586586.6235748273, 3153940.2290428327, 3378080.7790529723, 2860543.6895317817, 2908292.0556324176, 2829577.1184687456, 2892202.8641609116]], "0.034": [[0.0, 0.025, 0.05, 0.075, 0.1, 0.125, 0.15, 0.175, 0.2, 0.225, 0.25, 0.275, 0.3, 0.325, 0.35, 0.375, 0.4, 0.425, 0.45, 0.475, 0.5, 0.525, 0.55, 0.575, 0.6, 0.625, 0.65, 0.675, 0.7, 0.725, 0.75, 0.775, 0.8, 0.825, 0.85, 0.875, 0.9, 0.925, 0.95, 0.975, 1.0, 1.025, 1.05, 1.075, 1.1, 1.125, 1.15, 1.175, 1.2, 1.225, 1.25], [12252.456570393264, 11953.283248677835, 13413.468050654374, 14749.897739546068, 20042.16860696748, 33763.13212457973, 62644.34983741744, 128229.86453185635, 274624.08535904816, 561784.0890947281, 1001903.4850302292, 1447912.589952611, 1737408.2756794794, 2180122.2231445755, 2434136.682907321, 2670526.840750905, 2844976.2715341607, 2908292.0556324176, 3135031.574519117, 3490832.50286609, 3356402.290722841, 3611360.3763283393, 3767434.2052556737, 4091576.931457922, 4223715.275334867, 5135666.820868671, 4761839.770457892, 5456917.488230861, 6021874.557068819, 6549152.353052972, 7485395.154102534, 7593922.290438271, 8317629.243610761, 5400596.3786524255, 6312280.4580856655, 6021874.557068819, 4676721.971314084, 5085746.494416108, 5456917.488230861, 3997761.1670301957, 4091576.931457922, 3661920.810403552, 3879185.6369468803, 3538068.888266988, 3611360.3763283393, 3400040.752517584, 3173088.132081826, 3212068.3177870694, 2860543.6895317817, 3008728.1995655065, 2844976.2715341607]], "0.035": [[0.0, 0.025, 0.05, 0.075, 0.1, 0.125, 0.15, 0.175, 0.2, 0.225, 0.25, 0.275, 0.3, 0.325, 0.35, 0.375, 0.4, 0.425, 0.45, 0.475, 0.5, 0.525, 0.55, 0.575, 0.6, 0.625, 0.65, 0.675, 0.7, 0.725, 0.75, 0.775, 0.8, 0.825, 0.85, 0.875, 0.9, 0.925, 0.95, 0.975, 1.0, 1.025, 1.05, 1.075, 1.1, 1.125, 1.15, 1.175, 1.2, 1.225, 1.25], [16449.665571364232, 15872.420790583863, 17811.708680113632, 21355.804070447273, 30215.491124588072, 56634.41120103513, 121599.49096205649, 271685.2219863227, 614591.9097757392, 1165880.492828521, 1881513.5459512265, 2528380.51177363, 3043767.137100461, 3562162.760804901, 3562162.760804901, 3794761.1452191356, 4189879.0034393086, 3794761.1452191356, 3997761.1670301957, 4476669.720963788, 4761839.770457892, 4635303.801309324, 4554607.230585467, 4895471.133389191, 5400596.3786524255, 6312280.4580856655, 6804481.505035168, 6717204.581445682, 7593922.290438271, 8317629.243610761, 6894102.335143039, 7593922.290438271, 8317629.243610761, 5821001.078864279, 6986065.00573218, 5886442.685046095, 4761839.770457892, 4895471.133389191, 5036811.907342524, 4059814.5905303797, 4476669.720963788, 3850635.2542974004, 3879185.6369468803, 3400040.752517584, 3422299.471602941, 3292991.7631153753, 3116347.980876056, 2892202.8641609116, 2860543.6895317817, 2924569.559219371, 2712105.4873410845]], "0.036000000000000004": [[0.0, 0.025, 0.05, 0.075, 0.1, 0.125, 0.15, 0.175, 0.2, 0.225, 0.25, 0.275, 0.3, 0.325, 0.35, 0.375, 0.4, 0.425, 0.45, 0.475, 0.5, 0.525, 0.55, 0.575, 0.6, 0.625, 0.65, 0.675, 0.7, 0.725, 0.75, 0.775, 0.8, 0.825, 0.85, 0.875, 0.9, 0.925, 0.95, 0.975, 1.0, 1.025, 1.05, 1.075, 1.1, 1.125, 1.15, 1.175, 1.2, 1.225, 1.25], [23499.3725431115, 23820.685762664027, 25593.371464906253, 32319.886021473787, 53977.11617046118, 110878.02754683745, 262412.524179885, 621985.8787567492, 1476631.6866729362, 2445535.5666945954, 3444839.27027894, 4761839.770457892, 4718886.27365776, 5186549.061216862, 4594590.981378685, 5135666.820868671, 5953371.316905771, 5456917.488230861, 5345453.68150181, 6312280.4580856655, 6163642.1400639, 5756964.291064124, 5291424.771749952, 7277330.139081045, 7080512.678451237, 8451830.550669733, 8881803.28078625, 8187553.862915844, 9528034.107049234, 9528034.107049234, 7593922.290438271, 7593922.290438271, 7705640.786115757, 5886442.685046095, 7593922.290438271, 5400596.3786524255, 4988784.303425823, 4805558.538157401, 4805558.538157401, 4189879.0034393086, 4189879.0034393086, 3879185.6369468803, 3794761.1452191356, 3562162.760804901, 3422299.471602941, 3444839.27027894, 3444839.27027894, 2844976.2715341607, 2991513.57388522, 2712105.4873410845, 2684241.832578273]], "0.037000000000000005": [[0.0, 0.025, 0.05, 0.075, 0.1, 0.125, 0.15, 0.175, 0.2, 0.225, 0.25, 0.275, 0.3, 0.325, 0.35, 0.375, 0.4, 0.425, 0.45, 0.475, 0.5, 0.525, 0.55, 0.575, 0.6, 0.625, 0.65, 0.675, 0.7, 0.725, 0.75, 0.775, 0.8, 0.825, 0.85, 0.875, 0.9, 0.925, 0.95, 0.975, 1.0, 1.025, 1.05, 1.075, 1.1, 1.125, 1.15, 1.175, 1.2, 1.225, 1.25], [36849.871094152826, 36185.733303029316, 37792.66860190373, 52322.46266243894, 102969.40659076364, 249122.0551511879, 638893.663557414, 1574772.608303605, 3586586.6235748273, 4895471.133389191, 5886442.685046095, 8590431.068595346, 7593922.290438271, 7820754.742435032, 7080512.678451237, 7277330.139081045, 7705640.786115757, 8187553.862915844, 6986065.00573218, 8881803.28078625, 8590431.068595346, 7080512.678451237, 7379870.027986383, 9193624.264388008, 12188268.548401844, 9034984.59869652, 11150599.838252502, 9528034.107049234, 10275712.50555126, 8187553.862915844, 9034984.59869652, 8317629.243610761, 7939295.089207696, 6312280.4580856655, 6804481.505035168, 5756964.291064124, 4718886.27365776, 5036811.907342524, 4476669.720963788, 4554607.230585467, 4189879.0034393086, 3713929.1316214143, 4028557.3272785195, 3490832.50286609, 3444839.27027894, 3252027.373528501, 3231929.7431648714, 2769594.357695476, 2924569.559219371, 2754997.1269157114, 2784354.625846735]], "0.038000000000000006": [[0.0, 0.025, 0.05, 0.075, 0.1, 0.125, 0.15, 0.175, 0.2, 0.225, 0.25, 0.275, 0.3, 0.325, 0.35, 0.375, 0.4, 0.425, 0.45, 0.475, 0.5, 0.525, 0.55, 0.575, 0.6, 0.625, 0.65, 0.675, 0.7, 0.725, 0.75, 0.775, 0.8, 0.825, 0.85, 0.875, 0.9, 0.925, 0.95, 0.975, 1.0, 1.025, 1.05, 1.075, 1.1, 1.125, 1.15, 1.175, 1.2, 1.225, 1.25], [60777.15149777094, 59458.9993294805, 68286.03991917311, 105605.19224507397, 234999.39479832991, 643667.1397556786, 1665297.1670248164, 4328543.368430174, 6894102.335143039, 12478576.34101494, 13102721.885747839, 15415729.128161317, 13102721.885747839, 10481308.503595022, 9528034.107049234, 9357843.942628168, 10275712.50555126, 9528034.107049234, 10275712.50555126, 9193624.264388008, 11150599.838252502, 8881803.28078625, 8733727.06984385, 13438791.090928398, 18720087.885256335, 13792566.598923557, 10275712.50555126, 10481308.503595022, 10078013.6491683, 8061482.125198622, 9034984.59869652, 8187553.862915844, 6549152.353052972, 5886442.685046095, 6894102.335143039, 5514394.253831423, 5085746.494416108, 4438701.640393125, 4554607.230585467, 4364644.446289151, 3850635.2542974004, 3767434.2052556737, 4059814.5905303797, 3356402.290722841, 3313857.383952243, 3356402.290722841, 3079630.581247243, 2844976.2715341607, 2941021.3425230477, 2814335.5715972926, 2814335.5715972926]], "0.03899999999999999": [[0.0, 0.025, 0.05, 0.075, 0.1, 0.125, 0.15, 0.175, 0.2, 0.225, 0.25, 0.275, 0.3, 0.325, 0.35, 0.375, 0.4, 0.425, 0.45, 0.475, 0.5, 0.525, 0.55, 0.575, 0.6, 0.625, 0.65, 0.675, 0.7, 0.725, 0.75, 0.775, 0.8, 0.825, 0.85, 0.875, 0.9, 0.925, 0.95, 0.975, 1.0, 1.025, 1.05, 1.075, 1.1, 1.125, 1.15, 1.175, 1.2, 1.225, 1.25], [128633.74134781805, 128498.84271687761, 144165.01056297225, 263229.4188962427, 672098.4440535787, 1923113.9118316586, 5291424.771749952, 13438791.090928398, 11911171.029910466, 26209843.771495678, 22790584.19167846, 21840822.23144576, 19413603.59621426, 14559060.27816209, 12478576.34101494, 14559060.27816209, 13102721.885747839, 17471793.05600945, 13792566.598923557, 12783029.445358034, 14165445.43532599, 11393105.086136643, 12783029.445358034, 14975145.430714358, 20967038.99722967, 11646375.009553634, 9887775.289346127, 12783029.445358034, 9528034.107049234, 7485395.154102534, 7593922.290438271, 7820754.742435032, 7379870.027986383, 6549152.353052972, 6163642.1400639, 5400596.3786524255, 5291424.771749952, 4635303.801309324, 4594590.981378685, 4515312.727059068, 3822486.942279064, 3661920.810403552, 3967447.544603848, 3212068.3177870694, 3356402.290722841, 3292991.7631153753, 3292991.7631153753, 2908292.0556324176, 3026150.984474487, 2712105.4873410845, 2941021.3425230477]], "0.039999999999999994": [[0.0, 0.025, 0.05, 0.075, 0.1, 0.125, 0.15, 0.175, 0.2, 0.225, 0.25, 0.275, 0.3, 0.325, 0.35, 0.375, 0.4, 0.425, 0.45, 0.475, 0.5, 0.525, 0.55, 0.575, 0.6, 0.625, 0.65, 0.675, 0.7, 0.725, 0.75, 0.775, 0.8, 0.825, 0.85, 0.875, 0.9, 0.925, 0.95, 0.975, 1.0, 1.025, 1.05, 1.075, 1.1, 1.125, 1.15, 1.175, 1.2, 1.225, 1.25], [379410.858009173, 379972.9339954797, 447959.7345553078, 888760.179346564, 2367932.9047318553, 7379870.027986383, 17471793.05600945, 40325335.920889184, 40325335.920889184, 65531123.530529715, 40325335.920889184, 262137350.5301817, 26209843.771495678, 65531123.530529715, 26209843.771495678, 22790584.19167846, 34948047.1955904, 16908061.101339467, 15882990.178415392, 12783029.445358034, 13102721.885747839, 22790584.19167846, 15882990.178415392, 26209843.771495678, 15415729.128161317, 13102721.885747839, 9704620.651086923, 10695307.36300362, 10481308.503595022, 7820754.742435032, 9528034.107049234, 6804481.505035168, 6468259.486329743, 6312280.4580856655, 5633087.033779821, 5291424.771749952, 5400596.3786524255, 4515312.727059068, 4718886.27365776, 4805558.538157401, 3997761.1670301957, 4028557.3272785195, 3514285.981906917, 3334988.758281684, 3292991.7631153753, 3292991.7631153753, 2860543.6895317817, 2941021.3425230477, 2814335.5715972926, 2844976.2715341607, 2941021.3425230477]], "0.040999999999999995": [[0.0, 0.025, 0.05, 0.075, 0.1, 0.125, 0.15, 0.175, 0.2, 0.225, 0.25, 0.275, 0.3, 0.325, 0.35, 0.375, 0.4, 0.425, 0.45, 0.475, 0.5, 0.525, 0.55, 0.575, 0.6, 0.625, 0.65, 0.675, 0.7, 0.725, 0.75, 0.775, 0.8, 0.825, 0.85, 0.875, 0.9, 0.925, 0.95, 0.975, 1.0, 1.025, 1.05, 1.075, 1.1, 1.125, 1.15, 1.175, 1.2, 1.225, 1.25], [1981523.772301924, 2043584.271480795, 2295100.7783810133, 3611360.3763283393, 9704620.651086923, 29122520.55632418, 34948047.1955904, -104861375.08598271, 24961521.517129116, -131075447.06105943, 40325335.920889184, 30835810.7003195, 43686044.46289152, 104852575.08598271, 104852575.08598271, 47657770.53524617, 40325335.920889184, 37444575.77051267, 29122520.55632418, 23826742.05982093, 21840822.23144576, 30835810.7003195, 40325335.920889184, 14559060.27816209, 11393105.086136643, 13102721.885747839, 13438791.090928398, 12783029.445358034, 7593922.290438271, 7939295.089207696, 8590431.068595346, 6894102.335143039, 7080512.678451237, 7485395.154102534, 5633087.033779821, 5886442.685046095, 5456917.488230861, 4635303.801309324, 4850086.759387364, 4635303.801309324, 3850635.2542974004, 3997761.1670301957, 3661920.810403552, 3252027.373528501, 3356402.290722841, 3135031.574519117, 3026150.984474487, 3026150.984474487, 2698105.492842414, 2924569.559219371, 2924569.559219371]], "0.041999999999999996": [[0.0, 0.025, 0.05, 0.075, 0.1, 0.125, 0.15, 0.175, 0.2, 0.225, 0.25, 0.275, 0.3, 0.325, 0.35, 0.375, 0.4, 0.425, 0.45, 0.475, 0.5, 0.525, 0.55, 0.575, 0.6, 0.625, 0.65, 0.675, 0.7, 0.725, 0.75, 0.775, 0.8, 0.825, 0.85, 0.875, 0.9, 0.925, 0.95, 0.975, 1.0, 1.025, 1.05, 1.075, 1.1, 1.125, 1.15, 1.175, 1.2, 1.225, 1.25], [24961521.517129116, 37444575.77051267, 19413603.59621426, 34948047.1955904, 262137350.5301817, 52424087.542991355, -87384907.15646352, 74893551.54102534, 524280475.4299136, 524280475.4299136, -74902351.54102534, 87376107.15646352, 34948047.1955904, Infinity, 131066647.06105943, 131066647.06105943, 52424087.542991355, 37444575.77051267, 74893551.54102534, 26209843.771495678, 20967038.99722967, 131066647.06105943, 18720087.885256335, 18074434.566008538, 15415729.128161317, 15882990.178415392, 9528034.107049234, 10275712.50555126, 9528034.107049234, 8451830.550669733, 6549152.353052972, 7277330.139081045, 8733727.06984385, 6091934.274200922, 5186549.061216862, 5573093.697432121, 4988784.303425823, 4401371.560744574, 4476669.720963788, 4091576.931457922, 4091576.931457922, 3997761.1670301957, 3538068.888266988, 3467677.5523242084, 3378080.7790529723, 3079630.581247243, 3008728.1995655065, 2941021.3425230477, 2860543.6895317817, 2814335.5715972926, 2814335.5715972926]], "0.043": [[0.0, 0.025, 0.05, 0.075, 0.1, 0.125, 0.15, 0.175, 0.2, 0.225, 0.25, 0.275, 0.3, 0.325, 0.35, 0.375, 0.4, 0.425, 0.45, 0.475, 0.5, 0.525, 0.55, 0.575, 0.6, 0.625, 0.65, 0.675, 0.7, 0.725, 0.75, 0.775, 0.8, 0.825, 0.85, 0.875, 0.9, 0.925, 0.95, 0.975, 1.0, 1.025, 1.05, 1.075, 1.1, 1.125, 1.15, 1.175, 1.2, 1.225, 1.25], [-74902351.54102534, -43694844.46289152, 174757225.14330453, -131075447.06105943, -87384907.15646352, 87376107.15646352, -32772161.765264858, 524280475.4299136, Infinity, -131075447.06105943, -43694844.46289152, 74893551.54102534, 52424087.542991355, -47666570.53524617, -262146150.5301817, -174766025.14330453, -174766025.14330453, 87376107.15646352, 37444575.77051267, 40325335.920889184, 131066647.06105943, 40325335.920889184, 22790584.19167846, 15415729.128161317, 12478576.34101494, 12478576.34101494, 9887775.289346127, 13102721.885747839, 7593922.290438271, 8590431.068595346, 7177599.037612128, 7485395.154102534, 7593922.290438271, 6091934.274200922, 5756964.291064124, 5573093.697432121, 5036811.907342524, 4594590.981378685, 4850086.759387364, 4223715.275334867, 3767434.2052556737, 4189879.0034393086, 3422299.471602941, 3467677.5523242084, 3292991.7631153753, 3043767.137100461, 2974494.532239086, 2908292.0556324176, 2814335.5715972926, 2924569.559219371, 2876290.4438855904]], "0.044": [[0.0, 0.025, 0.05, 0.075, 0.1, 0.125, 0.15, 0.175, 0.2, 0.225, 0.25, 0.275, 0.3, 0.325, 0.35, 0.375, 0.4, 0.425, 0.45, 0.475, 0.5, 0.525, 0.55, 0.575, 0.6, 0.625, 0.65, 0.675, 0.7, 0.725, 0.75, 0.775, 0.8, 0.825, 0.85, 0.875, 0.9, 0.925, 0.95, 0.975, 1.0, 1.025, 1.05, 1.075, 1.1, 1.125, 1.15, 1.175, 1.2, 1.225, 1.25], [-40334135.920889184, -104861375.08598271, 52424087.542991355, -74902351.54102534, -131075447.06105943, 174757225.14330453, -26218643.771495678, 262137350.5301817, -262146150.5301817, 65531123.530529715, -65539923.530529715, 262137350.5301817, 30835810.7003195, -74902351.54102534, 87376107.15646352, 87376107.15646352, 104852575.08598271, 87376107.15646352, 87376107.15646352, 65531123.530529715, 43686044.46289152, 29122520.55632418, 24961521.517129116, 14975145.430714358, 12783029.445358034, 19413603.59621426, 12188268.548401844, 11911171.029910466, 7593922.290438271, 8590431.068595346, 6549152.353052972, 8590431.068595346, 7705640.786115757, 5756964.291064124, 6091934.274200922, 5400596.3786524255, 4895471.133389191, 4515312.727059068, 4476669.720963788, 4123839.6360543934, 4293034.002157312, 3908162.063015724, 3514285.981906917, 3444839.27027894, 3292991.7631153753, 3153940.2290428327, 2941021.3425230477, 2908292.0556324176, 2799264.9508237164, 2784354.625846735, 2876290.4438855904]], "0.045": [[0.0, 0.025, 0.05, 0.075, 0.1, 0.125, 0.15, 0.175, 0.2, 0.225, 0.25, 0.275, 0.3, 0.325, 0.35, 0.375, 0.4, 0.425, 0.45, 0.475, 0.5, 0.525, 0.55, 0.575, 0.6, 0.625, 0.65, 0.675, 0.7, 0.725, 0.75, 0.775, 0.8, 0.825, 0.85, 0.875, 0.9, 0.925, 0.95, 0.975, 1.0, 1.025, 1.05, 1.075, 1.1, 1.125, 1.15, 1.175, 1.2, 1.225, 1.25], [-104861375.08598271, Infinity, 174757225.14330453, -104861375.08598271, 43686044.46289152, 524280475.4299136, -37453375.77051267, 65531123.530529715, -34956847.1955904, 65531123.530529715, -74902351.54102534, 174757225.14330453, 37444575.77051267, 43686044.46289152, 65531123.530529715, 104852575.08598271, 65531123.530529715, 87376107.15646352, 34948047.1955904, 34948047.1955904, 37444575.77051267, 24961521.517129116, 15882990.178415392, 14559060.27816209, 15415729.128161317, 15882990.178415392, 11646375.009553634, 9887775.289346127, 8451830.550669733, 8061482.125198622, 7820754.742435032, 8451830.550669733, 7485395.154102534, 5573093.697432121, 6894102.335143039, 5400596.3786524255, 4401371.560744574, 4805558.538157401, 4438701.640393125, 3879185.6369468803, 4293034.002157312, 3514285.981906917, 3490832.50286609, 3400040.752517584, 3008728.1995655065, 3153940.2290428327, 3173088.132081826, 2860543.6895317817, 2974494.532239086, 2698105.492842414, 2924569.559219371]], "0.046": [[0.0, 0.025, 0.05, 0.075, 0.1, 0.125, 0.15, 0.175, 0.2, 0.225, 0.25, 0.275, 0.3, 0.325, 0.35, 0.375, 0.4, 0.425, 0.45, 0.475, 0.5, 0.525, 0.55, 0.575, 0.6, 0.625, 0.65, 0.675, 0.7, 0.725, 0.75, 0.775, 0.8, 0.825, 0.85, 0.875, 0.9, 0.925, 0.95, 0.975, 1.0, 1.025, 1.05, 1.075, 1.1, 1.125, 1.15, 1.175, 1.2, 1.225, 1.25], [-174766025.14330453, -104861375.08598271, 262137350.5301817, -174766025.14330453, 32763361.765264858, 87376107.15646352, -87384907.15646352, -74902351.54102534, Infinity, 40325335.920889184, -104861375.08598271, -174766025.14330453, 40325335.920889184, 65531123.530529715, 87376107.15646352, 87376107.15646352, 24961521.517129116, 40325335.920889184, 26209843.771495678, 47657770.53524617, 29122520.55632418, 19413603.59621426, 17471793.05600945, 14975145.430714358, 15415729.128161317, 16908061.101339467, 11646375.009553634, 10275712.50555126, 8451830.550669733, 8187553.862915844, 6894102.335143039, 7485395.154102534, 6468259.486329743, 5456917.488230861, 6091934.274200922, 5238448.754299135, 4850086.759387364, 4895471.133389191, 4189879.0034393086, 3794761.1452191356, 3997761.1670301957, 3490832.50286609, 3514285.981906917, 3378080.7790529723, 2991513.57388522, 3272376.176526486, 3192459.4053202127, 2876290.4438855904, 3026150.984474487, 2908292.0556324176, 2924569.559219371]], "0.047": [[0.0, 0.025, 0.05, 0.075, 0.1, 0.125, 0.15, 0.175, 0.2, 0.225, 0.25, 0.275, 0.3, 0.325, 0.35, 0.375, 0.4, 0.425, 0.45, 0.475, 0.5, 0.525, 0.55, 0.575, 0.6, 0.625, 0.65, 0.675, 0.7, 0.725, 0.75, 0.775, 0.8, 0.825, 0.85, 0.875, 0.9, 0.925, 0.95, 0.975, 1.0, 1.025, 1.05, 1.075, 1.1, 1.125, 1.15, 1.175, 1.2, 1.225, 1.25], [74893551.54102534, 131066647.06105943, -131075447.06105943, Infinity, 524280475.4299136, 131066647.06105943, 262137350.5301817, -58258071.43764236, -47666570.53524617, 65531123.530529715, 43686044.46289152, -74902351.54102534, 131066647.06105943, 65531123.530529715, 40325335.920889184, 40325335.920889184, 34948047.1955904, 21840822.23144576, 23826742.05982093, 27589495.126642182, 24961521.517129116, 15415729.128161317, 13438791.090928398, 16379480.882632429, 18720087.885256335, 12783029.445358034, 10078013.6491683, 9034984.59869652, 9528034.107049234, 9034984.59869652, 7080512.678451237, 6894102.335143039, 6632136.789641692, 5238448.754299135, 5633087.033779821, 5085746.494416108, 5186549.061216862, 4364644.446289151, 4223715.275334867, 3908162.063015724, 3908162.063015724, 3400040.752517584, 3422299.471602941, 3252027.373528501, 3192459.4053202127, 3252027.373528501, 2957658.986442656, 2769594.357695476, 3153940.2290428327, 2844976.2715341607, 2908292.0556324176]], "0.048": [[0.0, 0.025, 0.05, 0.075, 0.1, 0.125, 0.15, 0.175, 0.2, 0.225, 0.25, 0.275, 0.3, 0.325, 0.35, 0.375, 0.4, 0.425, 0.45, 0.475, 0.5, 0.525, 0.55, 0.575, 0.6, 0.625, 0.65, 0.675, 0.7, 0.725, 0.75, 0.775, 0.8, 0.825, 0.85, 0.875, 0.9, 0.925, 0.95, 0.975, 1.0, 1.025, 1.05, 1.075, 1.1, 1.125, 1.15, 1.175, 1.2, 1.225, 1.25], [29122520.55632418, 524280475.4299136, -30844610.7003195, Infinity, -131075447.06105943, 131066647.06105943, 74893551.54102534, 104852575.08598271, -174766025.14330453, 174757225.14330453, 34948047.1955904, 174757225.14330453, 87376107.15646352, 87376107.15646352, 52424087.542991355, 27589495.126642182, 23826742.05982093, 23826742.05982093, 21840822.23144576, 26209843.771495678, 27589495.126642182, 17471793.05600945, 14559060.27816209, 18720087.885256335, 18720087.885256335, 14975145.430714358, 9193624.264388008, 10695307.36300362, 8881803.28078625, 8451830.550669733, 7593922.290438271, 6237095.961752112, 6389298.370885654, 5514394.253831423, 5573093.697432121, 4850086.759387364, 5036811.907342524, 4328543.368430174, 4123839.6360543934, 3879185.6369468803, 3850635.2542974004, 3611360.3763283393, 3794761.1452191356, 3173088.132081826, 3334988.758281684, 3292991.7631153753, 2860543.6895317817, 2726251.2876386144, 2860543.6895317817, 2712105.4873410845, 2892202.8641609116]], "0.049": [[0.0, 0.025, 0.05, 0.075, 0.1, 0.125, 0.15, 0.175, 0.2, 0.225, 0.25, 0.275, 0.3, 0.325, 0.35, 0.375, 0.4, 0.425, 0.45, 0.475, 0.5, 0.525, 0.55, 0.575, 0.6, 0.625, 0.65, 0.675, 0.7, 0.725, 0.75, 0.775, 0.8, 0.825, 0.85, 0.875, 0.9, 0.925, 0.95, 0.975, 1.0, 1.025, 1.05, 1.075, 1.1, 1.125, 1.15, 1.175, 1.2, 1.225, 1.25], [Infinity, 524280475.4299136, -104861375.08598271, 104852575.08598271, 174757225.14330453, -43694844.46289152, Infinity, -43694844.46289152, 47657770.53524617, -37453375.77051267, 58249271.43764236, Infinity, -65539923.530529715, Infinity, -174766025.14330453, 524280475.4299136, 37444575.77051267, 40325335.920889184, 32763361.765264858, 16379480.882632429, 24961521.517129116, 18074434.566008538, 18720087.885256335, 17471793.05600945, 13792566.598923557, 14165445.43532599, 10275712.50555126, 11646375.009553634, 9704620.651086923, 7705640.786115757, 9704620.651086923, 6894102.335143039, 5821001.078864279, 5886442.685046095, 5291424.771749952, 5291424.771749952, 5085746.494416108, 4123839.6360543934, 4515312.727059068, 4476669.720963788, 3514285.981906917, 3636465.0695405225, 3586586.6235748273, 3026150.984474487, 3026150.984474487, 3116347.980876056, 2876290.4438855904, 2892202.8641609116, 3008728.1995655065, 2892202.8641609116, 3026150.984474487]], "0.05": [[0.0, 0.025, 0.05, 0.075, 0.1, 0.125, 0.15, 0.175, 0.2, 0.225, 0.25, 0.275, 0.3, 0.325, 0.35, 0.375, 0.4, 0.425, 0.45, 0.475, 0.5, 0.525, 0.55, 0.575, 0.6, 0.625, 0.65, 0.675, 0.7, 0.725, 0.75, 0.775, 0.8, 0.825, 0.85, 0.875, 0.9, 0.925, 0.95, 0.975, 1.0, 1.025, 1.05, 1.075, 1.1, 1.125, 1.15, 1.175, 1.2, 1.225, 1.25], [-262146150.5301817, -40334135.920889184, -37453375.77051267, -131075447.06105943, 87376107.15646352, 262137350.5301817, 131066647.06105943, -174766025.14330453, 87376107.15646352, -74902351.54102534, -131075447.06105943, 131066647.06105943, 87376107.15646352, -65539923.530529715, 40325335.920889184, 74893551.54102534, Infinity, 174757225.14330453, 26209843.771495678, 23826742.05982093, 19413603.59621426, 21840822.23144576, 24961521.517129116, 20967038.99722967, 10918211.11572288, 10275712.50555126, 9193624.264388008, 9528034.107049234, 7277330.139081045, 7705640.786115757, 8317629.243610761, 6091934.274200922, 6894102.335143039, 6021874.557068819, 4718886.27365776, 5135666.820868671, 4850086.759387364, 4476669.720963788, 4123839.6360543934, 3997761.1670301957, 3586586.6235748273, 3908162.063015724, 3292991.7631153753, 3116347.980876056, 3231929.7431648714, 3079630.581247243, 2784354.625846735, 2844976.2715341607, 2829577.1184687456, 2829577.1184687456, 3008728.1995655065]], "0.051000000000000004": [[0.0, 0.025, 0.05, 0.075, 0.1, 0.125, 0.15, 0.175, 0.2, 0.225, 0.25, 0.275, 0.3, 0.325, 0.35, 0.375, 0.4, 0.425, 0.45, 0.475, 0.5, 0.525, 0.55, 0.575, 0.6, 0.625, 0.65, 0.675, 0.7, 0.725, 0.75, 0.775, 0.8, 0.825, 0.85, 0.875, 0.9, 0.925, 0.95, 0.975, 1.0, 1.025, 1.05, 1.075, 1.1, 1.125, 1.15, 1.175, 1.2, 1.225, 1.25], [-74902351.54102534, -104861375.08598271, -524289275.4299136, 524280475.4299136, Infinity, 104852575.08598271, 104852575.08598271, -262146150.5301817, 52424087.542991355, Infinity, -104861375.08598271, -131075447.06105943, 131066647.06105943, -52432887.542991355, -74902351.54102534, 104852575.08598271, 43686044.46289152, 43686044.46289152, 22790584.19167846, 40325335.920889184, 24961521.517129116, 19413603.59621426, 23826742.05982093, 15882990.178415392, 10918211.11572288, 12188268.548401844, 9193624.264388008, 9034984.59869652, 7277330.139081045, 9193624.264388008, 6549152.353052972, 5694352.543068321, 6549152.353052972, 6091934.274200922, 4988784.303425823, 5036811.907342524, 5085746.494416108, 4123839.6360543934, 4850086.759387364, 3794761.1452191356, 3661920.810403552, 3611360.3763283393, 3292991.7631153753, 3212068.3177870694, 3378080.7790529723, 2924569.559219371, 2799264.9508237164, 2799264.9508237164, 2829577.1184687456, 3026150.984474487, 3026150.984474487]], "0.052000000000000005": [[0.0, 0.025, 0.05, 0.075, 0.1, 0.125, 0.15, 0.175, 0.2, 0.225, 0.25, 0.275, 0.3, 0.325, 0.35, 0.375, 0.4, 0.425, 0.45, 0.475, 0.5, 0.525, 0.55, 0.575, 0.6, 0.625, 0.65, 0.675, 0.7, 0.725, 0.75, 0.775, 0.8, 0.825, 0.85, 0.875, 0.9, 0.925, 0.95, 0.975, 1.0, 1.025, 1.05, 1.075, 1.1, 1.125, 1.15, 1.175, 1.2, 1.225, 1.25], [-37453375.77051267, Infinity, 74893551.54102534, -131075447.06105943, 104852575.08598271, -74902351.54102534, -262146150.5301817, 40325335.920889184, 87376107.15646352, -131075447.06105943, -74902351.54102534, 47657770.53524617, 40325335.920889184, -262146150.5301817, -52432887.542991355, Infinity, 131066647.06105943, Infinity, 65531123.530529715, 34948047.1955904, 16379480.882632429, 37444575.77051267, 23826742.05982093, 15415729.128161317, 10078013.6491683, 9528034.107049234, 9704620.651086923, 9357843.942628168, 6986065.00573218, 8733727.06984385, 7080512.678451237, 6021874.557068819, 6804481.505035168, 5633087.033779821, 5291424.771749952, 5085746.494416108, 4438701.640393125, 4293034.002157312, 4594590.981378685, 3687748.6459044833, 3850635.2542974004, 3850635.2542974004, 3252027.373528501, 3252027.373528501, 3153940.2290428327, 3008728.1995655065, 2769594.357695476, 2814335.5715972926, 2726251.2876386144, 3097875.8295485564, 2769594.357695476]], "0.053000000000000005": [[0.0, 0.025, 0.05, 0.075, 0.1, 0.125, 0.15, 0.175, 0.2, 0.225, 0.25, 0.275, 0.3, 0.325, 0.35, 0.375, 0.4, 0.425, 0.45, 0.475, 0.5, 0.525, 0.55, 0.575, 0.6, 0.625, 0.65, 0.675, 0.7, 0.725, 0.75, 0.775, 0.8, 0.825, 0.85, 0.875, 0.9, 0.925, 0.95, 0.975, 1.0, 1.025, 1.05, 1.075, 1.1, 1.125, 1.15, 1.175, 1.2, 1.225, 1.25], [-74902351.54102534, -262146150.5301817, 40325335.920889184, -262146150.5301817, 174757225.14330453, 174757225.14330453, -174766025.14330453, 43686044.46289152, 74893551.54102534, 524280475.4299136, -30844610.7003195, 104852575.08598271, 131066647.06105943, -262146150.5301817, Infinity, 40325335.920889184, 131066647.06105943, 87376107.15646352, 43686044.46289152, 29122520.55632418, 20160427.2983366, 23826742.05982093, 15882990.178415392, 12783029.445358034, 12188268.548401844, 9887775.289346127, 10481308.503595022, 9528034.107049234, 7485395.154102534, 9034984.59869652, 6312280.4580856655, 5886442.685046095, 6804481.505035168, 5456917.488230861, 5456917.488230861, 4895471.133389191, 4189879.0034393086, 4401371.560744574, 4676721.971314084, 3850635.2542974004, 4156597.307834741, 3794761.1452191356, 3378080.7790529723, 3173088.132081826, 3079630.581247243, 2860543.6895317817, 2991513.57388522, 2829577.1184687456, 2908292.0556324176, 3026150.984474487, 2698105.492842414]], "0.054000000000000006": [[0.0, 0.025, 0.05, 0.075, 0.1, 0.125, 0.15, 0.175, 0.2, 0.225, 0.25, 0.275, 0.3, 0.325, 0.35, 0.375, 0.4, 0.425, 0.45, 0.475, 0.5, 0.525, 0.55, 0.575, 0.6, 0.625, 0.65, 0.675, 0.7, 0.725, 0.75, 0.775, 0.8, 0.825, 0.85, 0.875, 0.9, 0.925, 0.95, 0.975, 1.0, 1.025, 1.05, 1.075, 1.1, 1.125, 1.15, 1.175, 1.2, 1.225, 1.25], [-262146150.5301817, 524280475.4299136, 52424087.542991355, -74902351.54102534, -131075447.06105943, -131075447.06105943, -26218643.771495678, 47657770.53524617, -65539923.530529715, 104852575.08598271, -174766025.14330453, -74902351.54102534, 47657770.53524617, Infinity, 40325335.920889184, 87376107.15646352, 58249271.43764236, 58249271.43764236, 32763361.765264858, 40325335.920889184, 19413603.59621426, 22790584.19167846, 15415729.128161317, 15415729.128161317, 10275712.50555126, 11911171.029910466, 11646375.009553634, 8881803.28078625, 8061482.125198622, 8733727.06984385, 5953371.316905771, 6549152.353052972, 6717204.581445682, 5400596.3786524255, 5514394.253831423, 5135666.820868671, 4156597.307834741, 4123839.6360543934, 3908162.063015724, 3514285.981906917, 3822486.942279064, 3272376.176526486, 3252027.373528501, 3173088.132081826, 2924569.559219371, 2844976.2715341607, 2991513.57388522, 2712105.4873410845, 2860543.6895317817, 3116347.980876056, 2670526.840750905]], "0.05499999999999999": [[0.0, 0.025, 0.05, 0.075, 0.1, 0.125, 0.15, 0.175, 0.2, 0.225, 0.25, 0.275, 0.3, 0.325, 0.35, 0.375, 0.4, 0.425, 0.45, 0.475, 0.5, 0.525, 0.55, 0.575, 0.6, 0.625, 0.65, 0.675, 0.7, 0.725, 0.75, 0.775, 0.8, 0.825, 0.85, 0.875, 0.9, 0.925, 0.95, 0.975, 1.0, 1.025, 1.05, 1.075, 1.1, 1.125, 1.15, 1.175, 1.2, 1.225, 1.25], [-262146150.5301817, -524289275.4299136, -74902351.54102534, -174766025.14330453, 262137350.5301817, -104861375.08598271, -262146150.5301817, -74902351.54102534, -524289275.4299136, 262137350.5301817, -104861375.08598271, -131075447.06105943, 74893551.54102534, 40325335.920889184, 65531123.530529715, 47657770.53524617, 47657770.53524617, 87376107.15646352, 47657770.53524617, 20967038.99722967, 24961521.517129116, 18720087.885256335, 14559060.27816209, 10918211.11572288, 11911171.029910466, 14165445.43532599, 11150599.838252502, 9528034.107049234, 9528034.107049234, 8590431.068595346, 6549152.353052972, 6804481.505035168, 5886442.685046095, 4988784.303425823, 5400596.3786524255, 4895471.133389191, 4223715.275334867, 4401371.560744574, 3767434.2052556737, 3937589.6798710176, 3687748.6459044833, 3153940.2290428327, 3514285.981906917, 3313857.383952243, 2799264.9508237164, 3135031.574519117, 2860543.6895317817, 2892202.8641609116, 3008728.1995655065, 2799264.9508237164, 2829577.1184687456]], "0.055999999999999994": [[0.0, 0.025, 0.05, 0.075, 0.1, 0.125, 0.15, 0.175, 0.2, 0.225, 0.25, 0.275, 0.3, 0.325, 0.35, 0.375, 0.4, 0.425, 0.45, 0.475, 0.5, 0.525, 0.55, 0.575, 0.6, 0.625, 0.65, 0.675, 0.7, 0.725, 0.75, 0.775, 0.8, 0.825, 0.85, 0.875, 0.9, 0.925, 0.95, 0.975, 1.0, 1.025, 1.05, 1.075, 1.1, 1.125, 1.15, 1.175, 1.2, 1.225, 1.25], [87376107.15646352, 65531123.530529715, 104852575.08598271, -131075447.06105943, 40325335.920889184, Infinity, -174766025.14330453, -65539923.530529715, -74902351.54102534, 47657770.53524617, 65531123.530529715, Infinity, 87376107.15646352, 174757225.14330453, 47657770.53524617, 29122520.55632418, 34948047.1955904, 40325335.920889184, 20967038.99722967, 20160427.2983366, 19413603.59621426, 13438791.090928398, 11911171.029910466, 13102721.885747839, 11646375.009553634, 12188268.548401844, 10078013.6491683, 7705640.786115757, 9357843.942628168, 6549152.353052972, 6717204.581445682, 6894102.335143039, 6021874.557068819, 5400596.3786524255, 5135666.820868671, 5238448.754299135, 4476669.720963788, 4059814.5905303797, 3937589.6798710176, 3740483.552845924, 3467677.5523242084, 3422299.471602941, 3378080.7790529723, 3153940.2290428327, 2924569.559219371, 2941021.3425230477, 2974494.532239086, 2643505.374453538, 2941021.3425230477, 2876290.4438855904, 2829577.1184687456]], "0.057999999999999996": [[0.0, 0.025, 0.05, 0.075, 0.1, 0.125, 0.15, 0.175, 0.2, 0.225, 0.25, 0.275, 0.3, 0.325, 0.35, 0.375, 0.4, 0.425, 0.45, 0.475, 0.5, 0.525, 0.55, 0.575, 0.6, 0.625, 0.65, 0.675, 0.7, 0.725, 0.75, 0.775, 0.8, 0.825, 0.85, 0.875, 0.9, 0.925, 0.95, 0.975, 1.0, 1.025, 1.05, 1.075, 1.1, 1.125, 1.15, 1.175, 1.2, 1.225, 1.25], [87376107.15646352, -131075447.06105943, -131075447.06105943, 47657770.53524617, 32763361.765264858, 262137350.5301817, 65531123.530529715, -40334135.920889184, 104852575.08598271, -104861375.08598271, 174757225.14330453, 65531123.530529715, Infinity, 131066647.06105943, 74893551.54102534, 34948047.1955904, 47657770.53524617, 43686044.46289152, 23826742.05982093, 18074434.566008538, 17471793.05600945, 26209843.771495678, 13792566.598923557, 13102721.885747839, 15415729.128161317, 13792566.598923557, 9193624.264388008, 8733727.06984385, 7593922.290438271, 6237095.961752112, 7379870.027986383, 5886442.685046095, 6237095.961752112, 5186549.061216862, 5456917.488230861, 4515312.727059068, 4476669.720963788, 4189879.0034393086, 3850635.2542974004, 3908162.063015724, 3538068.888266988, 3252027.373528501, 3562162.760804901, 3043767.137100461, 2698105.492842414, 3116347.980876056, 2814335.5715972926, 2814335.5715972926, 2974494.532239086, 2670526.840750905, 2784354.625846735]], "0.06": [[0.0, 0.025, 0.05, 0.075, 0.1, 0.125, 0.15, 0.175, 0.2, 0.225, 0.25, 0.275, 0.3, 0.325, 0.35, 0.375, 0.4, 0.425, 0.45, 0.475, 0.5, 0.525, 0.55, 0.575, 0.6, 0.625, 0.65, 0.675, 0.7, 0.725, 0.75, 0.775, 0.8, 0.825, 0.85, 0.875, 0.9, 0.925, 0.95, 0.975, 1.0, 1.025, 1.05, 1.075, 1.1, 1.125, 1.15, 1.175, 1.2, 1.225, 1.25], [65531123.530529715, 131066647.06105943, -40334135.920889184, -174766025.14330453, Infinity, Infinity, 104852575.08598271, -40334135.920889184, 74893551.54102534, -32772161.765264858, 43686044.46289152, -174766025.14330453, -87384907.15646352, 40325335.920889184, 37444575.77051267, 104852575.08598271, 37444575.77051267, 24961521.517129116, 26209843.771495678, 29122520.55632418, 16379480.882632429, 16908061.101339467, 14559060.27816209, 14559060.27816209, 14559060.27816209, 9887775.289346127, 9704620.651086923, 8317629.243610761, 8451830.550669733, 6468259.486329743, 6468259.486329743, 6632136.789641692, 5085746.494416108, 4718886.27365776, 4850086.759387364, 4223715.275334867, 4156597.307834741, 3740483.552845924, 3636465.0695405225, 4059814.5905303797, 3252027.373528501, 3153940.2290428327, 2957658.986442656, 2844976.2715341607, 2754997.1269157114, 2924569.559219371, 2712105.4873410845, 2814335.5715972926, 3026150.984474487, 2769594.357695476, 2941021.3425230477]], "0.062": [[0.0, 0.025, 0.05, 0.075, 0.1, 0.125, 0.15, 0.175, 0.2, 0.225, 0.25, 0.275, 0.3, 0.325, 0.35, 0.375, 0.4, 0.425, 0.45, 0.475, 0.5, 0.525, 0.55, 0.575, 0.6, 0.625, 0.65, 0.675, 0.7, 0.725, 0.75, 0.775, 0.8, 0.825, 0.85, 0.875, 0.9, 0.925, 0.95, 0.975, 1.0, 1.025, 1.05, 1.075, 1.1, 1.125, 1.15, 1.175, 1.2, 1.225, 1.25], [-131075447.06105943, -104861375.08598271, 87376107.15646352, 262137350.5301817, -262146150.5301817, -43694844.46289152, -74902351.54102534, -131075447.06105943, 87376107.15646352, -74902351.54102534, 30835810.7003195, 131066647.06105943, 87376107.15646352, 104852575.08598271, 37444575.77051267, 30835810.7003195, 27589495.126642182, 37444575.77051267, 16379480.882632429, 16379480.882632429, 18074434.566008538, 12188268.548401844, 14975145.430714358, 20160427.2983366, 10275712.50555126, 7939295.089207696, 9704620.651086923, 8451830.550669733, 6804481.505035168, 6091934.274200922, 6091934.274200922, 5400596.3786524255, 5186549.061216862, 5085746.494416108, 4761839.770457892, 4223715.275334867, 4091576.931457922, 3908162.063015724, 3997761.1670301957, 3538068.888266988, 3231929.7431648714, 3356402.290722841, 3153940.2290428327, 2740552.718189429, 2924569.559219371, 2860543.6895317817, 2712105.4873410845, 2844976.2715341607, 2876290.4438855904, 2908292.0556324176, 3153940.2290428327]], "0.064": [[0.0, 0.025, 0.05, 0.075, 0.1, 0.125, 0.15, 0.175, 0.2, 0.225, 0.25, 0.275, 0.3, 0.325, 0.35, 0.375, 0.4, 0.425, 0.45, 0.475, 0.5, 0.525, 0.55, 0.575, 0.6, 0.625, 0.65, 0.675, 0.7, 0.725, 0.75, 0.775, 0.8, 0.825, 0.85, 0.875, 0.9, 0.925, 0.95, 0.975, 1.0, 1.025, 1.05, 1.075, 1.1, 1.125, 1.15, 1.175, 1.2, 1.225, 1.25], [524280475.4299136, -87384907.15646352, 104852575.08598271, 87376107.15646352, -74902351.54102534, 52424087.542991355, 47657770.53524617, -104861375.08598271, -104861375.08598271, -262146150.5301817, -87384907.15646352, 65531123.530529715, 131066647.06105943, -262146150.5301817, Infinity, 131066647.06105943, 65531123.530529715, 174757225.14330453, 40325335.920889184, 15415729.128161317, 18074434.566008538, 26209843.771495678, 17471793.05600945, 11393105.086136643, 9887775.289346127, 8881803.28078625, 6986065.00573218, 7705640.786115757, 6468259.486329743, 6237095.961752112, 6804481.505035168, 5514394.253831423, 5456917.488230861, 5291424.771749952, 4123839.6360543934, 4941687.644673063, 4328543.368430174, 4059814.5905303797, 4123839.6360543934, 3490832.50286609, 3079630.581247243, 3061598.6877525616, 3252027.373528501, 2844976.2715341607, 2924569.559219371, 3008728.1995655065, 3008728.1995655065, 2974494.532239086, 2698105.492842414, 2941021.3425230477, 2941021.3425230477]], "0.066": [[0.0, 0.025, 0.05, 0.075, 0.1, 0.125, 0.15, 0.175, 0.2, 0.225, 0.25, 0.275, 0.3, 0.325, 0.35, 0.375, 0.4, 0.425, 0.45, 0.475, 0.5, 0.525, 0.55, 0.575, 0.6, 0.625, 0.65, 0.675, 0.7, 0.725, 0.75, 0.775, 0.8, 0.825, 0.85, 0.875, 0.9, 0.925, 0.95, 0.975, 1.0, 1.025, 1.05, 1.075, 1.1, 1.125, 1.15, 1.175, 1.2, 1.225, 1.25], [-131075447.06105943, -131075447.06105943, 262137350.5301817, 58249271.43764236, 131066647.06105943, 131066647.06105943, -131075447.06105943, -104861375.08598271, Infinity, 104852575.08598271, Infinity, 87376107.15646352, -74902351.54102534, 74893551.54102534, 262137350.5301817, 58249271.43764236, 104852575.08598271, 37444575.77051267, 40325335.920889184, 18074434.566008538, 12783029.445358034, 24961521.517129116, 12783029.445358034, 10481308.503595022, 10275712.50555126, 8451830.550669733, 8187553.862915844, 11393105.086136643, 6549152.353052972, 7485395.154102534, 5756964.291064124, 5694352.543068321, 5345453.68150181, 4805558.538157401, 4364644.446289151, 4761839.770457892, 3850635.2542974004, 3611360.3763283393, 3713929.1316214143, 3444839.27027894, 3292991.7631153753, 3231929.7431648714, 2784354.625846735, 2924569.559219371, 2991513.57388522, 2829577.1184687456, 2829577.1184687456, 3135031.574519117, 2876290.4438855904, 2829577.1184687456, 2924569.559219371]], "0.06799999999999999": [[0.0, 0.025, 0.05, 0.075, 0.1, 0.125, 0.15, 0.175, 0.2, 0.225, 0.25, 0.275, 0.3, 0.325, 0.35, 0.375, 0.4, 0.425, 0.45, 0.475, 0.5, 0.525, 0.55, 0.575, 0.6, 0.625, 0.65, 0.675, 0.7, 0.725, 0.75, 0.775, 0.8, 0.825, 0.85, 0.875, 0.9, 0.925, 0.95, 0.975, 1.0, 1.025, 1.05, 1.075, 1.1, 1.125, 1.15, 1.175, 1.2, 1.225, 1.25], [-74902351.54102534, 87376107.15646352, 58249271.43764236, -74902351.54102534, 262137350.5301817, -174766025.14330453, -74902351.54102534, 52424087.542991355, Infinity, -74902351.54102534, 524280475.4299136, 131066647.06105943, 34948047.1955904, -58258071.43764236, 40325335.920889184, 26209843.771495678, 26209843.771495678, 52424087.542991355, 22790584.19167846, 23826742.05982093, 26209843.771495678, 13792566.598923557, 9704620.651086923, 10918211.11572288, 8187553.862915844, 8451830.550669733, 8451830.550669733, 8451830.550669733, 6468259.486329743, 6389298.370885654, 5186549.061216862, 5135666.820868671, 4850086.759387364, 4438701.640393125, 4554607.230585467, 3997761.1670301957, 3767434.2052556737, 3687748.6459044833, 3767434.2052556737, 3135031.574519117, 3356402.290722841, 3252027.373528501, 2726251.2876386144, 2712105.4873410845, 2957658.986442656, 2712105.4873410845, 2941021.3425230477, 3026150.984474487, 2876290.4438855904, 2924569.559219371, 2844976.2715341607]], "0.06999999999999999": [[0.0, 0.025, 0.05, 0.075, 0.1, 0.125, 0.15, 0.175, 0.2, 0.225, 0.25, 0.275, 0.3, 0.325, 0.35, 0.375, 0.4, 0.425, 0.45, 0.475, 0.5, 0.525, 0.55, 0.575, 0.6, 0.625, 0.65, 0.675, 0.7, 0.725, 0.75, 0.775, 0.8, 0.825, 0.85, 0.875, 0.9, 0.925, 0.95, 0.975, 1.0, 1.025, 1.05, 1.075, 1.1, 1.125, 1.15, 1.175, 1.2, 1.225, 1.25], [-74902351.54102534, 174757225.14330453, 37444575.77051267, -65539923.530529715, -74902351.54102534, 87376107.15646352, -87384907.15646352, 74893551.54102534, -40334135.920889184, 174757225.14330453, -65539923.530529715, 40325335.920889184, 74893551.54102534, 87376107.15646352, 104852575.08598271, 65531123.530529715, 29122520.55632418, 104852575.08598271, 40325335.920889184, 16379480.882632429, 19413603.59621426, 17471793.05600945, 15882990.178415392, 8317629.243610761, 9034984.59869652, 10918211.11572288, 8061482.125198622, 6632136.789641692, 5694352.543068321, 5886442.685046095, 5514394.253831423, 4594590.981378685, 5514394.253831423, 4223715.275334867, 4091576.931457922, 4189879.0034393086, 3562162.760804901, 3794761.1452191356, 3767434.2052556737, 3173088.132081826, 3272376.176526486, 3008728.1995655065, 2974494.532239086, 2941021.3425230477, 2829577.1184687456, 2844976.2715341607, 2957658.986442656, 3026150.984474487, 2814335.5715972926, 2991513.57388522, 2892202.8641609116]], "0.072": [[0.0, 0.025, 0.05, 0.075, 0.1, 0.125, 0.15, 0.175, 0.2, 0.225, 0.25, 0.275, 0.3, 0.325, 0.35, 0.375, 0.4, 0.425, 0.45, 0.475, 0.5, 0.525, 0.55, 0.575, 0.6, 0.625, 0.65, 0.675, 0.7, 0.725, 0.75, 0.775, 0.8, 0.825, 0.85, 0.875, 0.9, 0.925, 0.95, 0.975, 1.0, 1.025, 1.05, 1.075, 1.1, 1.125, 1.15, 1.175, 1.2, 1.225, 1.25], [-52432887.542991355, 131066647.06105943, Infinity, -174766025.14330453, 174757225.14330453, 34948047.1955904, -524289275.4299136, 131066647.06105943, -104861375.08598271, 74893551.54102534, -74902351.54102534, -174766025.14330453, 47657770.53524617, 52424087.542991355, 87376107.15646352, 40325335.920889184, 43686044.46289152, 23826742.05982093, 19413603.59621426, 21840822.23144576, 15415729.128161317, 15415729.128161317, 10918211.11572288, 8451830.550669733, 10918211.11572288, 7939295.089207696, 8187553.862915844, 7177599.037612128, 5886442.685046095, 6717204.581445682, 5238448.754299135, 5238448.754299135, 5085746.494416108, 4554607.230585467, 4189879.0034393086, 3908162.063015724, 3252027.373528501, 3611360.3763283393, 3611360.3763283393, 3153940.2290428327, 3043767.137100461, 2799264.9508237164, 2924569.559219371, 3026150.984474487, 2814335.5715972926, 2740552.718189429, 3153940.2290428327, 2784354.625846735, 3026150.984474487, 2829577.1184687456, 2740552.718189429]], "0.074": [[0.0, 0.025, 0.05, 0.075, 0.1, 0.125, 0.15, 0.175, 0.2, 0.225, 0.25, 0.275, 0.3, 0.325, 0.35, 0.375, 0.4, 0.425, 0.45, 0.475, 0.5, 0.525, 0.55, 0.575, 0.6, 0.625, 0.65, 0.675, 0.7, 0.725, 0.75, 0.775, 0.8, 0.825, 0.85, 0.875, 0.9, 0.925, 0.95, 0.975, 1.0, 1.025, 1.05, 1.075, 1.1, 1.125, 1.15, 1.175, 1.2, 1.225, 1.25], [74893551.54102534, 43686044.46289152, -58258071.43764236, -58258071.43764236, 47657770.53524617, -74902351.54102534, -74902351.54102534, 174757225.14330453, 104852575.08598271, 43686044.46289152, 74893551.54102534, -174766025.14330453, 104852575.08598271, 24961521.517129116, 30835810.7003195, 29122520.55632418, 19413603.59621426, 14975145.430714358, 14975145.430714358, 20967038.99722967, 12478576.34101494, 9887775.289346127, 8733727.06984385, 9193624.264388008, 9034984.59869652, 8590431.068595346, 8590431.068595346, 6163642.1400639, 6986065.00573218, 5694352.543068321, 4223715.275334867, 5456917.488230861, 4328543.368430174, 4156597.307834741, 4258083.749280705, 3636465.0695405225, 3400040.752517584, 3400040.752517584, 3097875.8295485564, 3043767.137100461, 3192459.4053202127, 2876290.4438855904, 2740552.718189429, 2814335.5715972926, 2712105.4873410845, 2908292.0556324176, 3008728.1995655065, 2712105.4873410845, 2974494.532239086, 2892202.8641609116, 2740552.718189429]], "0.076": [[0.0, 0.025, 0.05, 0.075, 0.1, 0.125, 0.15, 0.175, 0.2, 0.225, 0.25, 0.275, 0.3, 0.325, 0.35, 0.375, 0.4, 0.425, 0.45, 0.475, 0.5, 0.525, 0.55, 0.575, 0.6, 0.625, 0.65, 0.675, 0.7, 0.725, 0.75, 0.775, 0.8, 0.825, 0.85, 0.875, 0.9, 0.925, 0.95, 0.975, 1.0, 1.025, 1.05, 1.075, 1.1, 1.125, 1.15, 1.175, 1.2, 1.225, 1.25], [-174766025.14330453, 174757225.14330453, -87384907.15646352, -174766025.14330453, -131075447.06105943, -40334135.920889184, 262137350.5301817, -524289275.4299136, Infinity, 87376107.15646352, 87376107.15646352, 74893551.54102534, 104852575.08598271, 37444575.77051267, 29122520.55632418, 37444575.77051267, 15415729.128161317, 26209843.771495678, 14559060.27816209, 14559060.27816209, 14975145.430714358, 9704620.651086923, 8733727.06984385, 8590431.068595346, 8451830.550669733, 9034984.59869652, 6632136.789641692, 5456917.488230861, 5886442.685046095, 5085746.494416108, 4895471.133389191, 5135666.820868671, 4091576.931457922, 3822486.942279064, 3997761.1670301957, 3822486.942279064, 3636465.0695405225, 3400040.752517584, 3153940.2290428327, 2941021.3425230477, 2892202.8641609116, 2829577.1184687456, 2844976.2715341607, 2814335.5715972926, 2769594.357695476, 3192459.4053202127, 2814335.5715972926, 2814335.5715972926, 2924569.559219371, 2740552.718189429, 3043767.137100461]], "0.078": [[0.0, 0.025, 0.05, 0.075, 0.1, 0.125, 0.15, 0.175, 0.2, 0.225, 0.25, 0.275, 0.3, 0.325, 0.35, 0.375, 0.4, 0.425, 0.45, 0.475, 0.5, 0.525, 0.55, 0.575, 0.6, 0.625, 0.65, 0.675, 0.7, 0.725, 0.75, 0.775, 0.8, 0.825, 0.85, 0.875, 0.9, 0.925, 0.95, 0.975, 1.0, 1.025, 1.05, 1.075, 1.1, 1.125, 1.15, 1.175, 1.2, 1.225, 1.25], [524280475.4299136, 524280475.4299136, Infinity, -262146150.5301817, 174757225.14330453, -74902351.54102534, 30835810.7003195, -65539923.530529715, -131075447.06105943, -174766025.14330453, 74893551.54102534, 174757225.14330453, Infinity, 24961521.517129116, 40325335.920889184, 19413603.59621426, 18720087.885256335, 14165445.43532599, 14559060.27816209, 12783029.445358034, 9528034.107049234, 10918211.11572288, 9034984.59869652, 8590431.068595346, 9193624.264388008, 7080512.678451237, 6549152.353052972, 6091934.274200922, 5694352.543068321, 4761839.770457892, 5345453.68150181, 4676721.971314084, 3997761.1670301957, 4476669.720963788, 3794761.1452191356, 3713929.1316214143, 3444839.27027894, 3292991.7631153753, 3043767.137100461, 3173088.132081826, 2829577.1184687456, 2799264.9508237164, 3153940.2290428327, 2908292.0556324176, 2957658.986442656, 3135031.574519117, 2892202.8641609116, 2844976.2715341607, 2924569.559219371, 2829577.1184687456, 2876290.4438855904]], "0.08": [[0.0, 0.025, 0.05, 0.075, 0.1, 0.125, 0.15, 0.175, 0.2, 0.225, 0.25, 0.275, 0.3, 0.325, 0.35, 0.375, 0.4, 0.425, 0.45, 0.475, 0.5, 0.525, 0.55, 0.575, 0.6, 0.625, 0.65, 0.675, 0.7, 0.725, 0.75, 0.775, 0.8, 0.825, 0.85, 0.875, 0.9, 0.925, 0.95, 0.975, 1.0, 1.025, 1.05, 1.075, 1.1, 1.125, 1.15, 1.175, 1.2, 1.225, 1.25], [Infinity, -524289275.4299136, -43694844.46289152, 104852575.08598271, 74893551.54102534, -47666570.53524617, 262137350.5301817, -87384907.15646352, 52424087.542991355, 174757225.14330453, 32763361.765264858, -74902351.54102534, 87376107.15646352, 22790584.19167846, 24961521.517129116, 16908061.101339467, 17471793.05600945, 13792566.598923557, 12783029.445358034, 10918211.11572288, 9528034.107049234, 9528034.107049234, 9034984.59869652, 8881803.28078625, 7379870.027986383, 6894102.335143039, 6312280.4580856655, 5821001.078864279, 6312280.4580856655, 5036811.907342524, 5036811.907342524, 4676721.971314084, 4223715.275334867, 3937589.6798710176, 3794761.1452191356, 3212068.3177870694, 3514285.981906917, 3061598.6877525616, 3192459.4053202127, 3026150.984474487, 2974494.532239086, 2844976.2715341607, 2924569.559219371, 2814335.5715972926, 2799264.9508237164, 2876290.4438855904, 2814335.5715972926, 2799264.9508237164, 2974494.532239086, 2814335.5715972926, 2769594.357695476]], "0.08199999999999999": [[0.0, 0.025, 0.05, 0.075, 0.1, 0.125, 0.15, 0.175, 0.2, 0.225, 0.25, 0.275, 0.3, 0.325, 0.35, 0.375, 0.4, 0.425, 0.45, 0.475, 0.5, 0.525, 0.55, 0.575, 0.6, 0.625, 0.65, 0.675, 0.7, 0.725, 0.75, 0.775, 0.8, 0.825, 0.85, 0.875, 0.9, 0.925, 0.95, 0.975, 1.0, 1.025, 1.05, 1.075, 1.1, 1.125, 1.15, 1.175, 1.2, 1.225, 1.25], [262137350.5301817, -262146150.5301817, -131075447.06105943, 87376107.15646352, -104861375.08598271, -74902351.54102534, Infinity, 174757225.14330453, 37444575.77051267, -74902351.54102534, -262146150.5301817, 40325335.920889184, 87376107.15646352, 87376107.15646352, 26209843.771495678, 22790584.19167846, 15415729.128161317, 15882990.178415392, 13102721.885747839, 11646375.009553634, 12783029.445358034, 10078013.6491683, 9357843.942628168, 9193624.264388008, 6549152.353052972, 6389298.370885654, 5573093.697432121, 5345453.68150181, 4850086.759387364, 4476669.720963788, 4718886.27365776, 4189879.0034393086, 3740483.552845924, 3611360.3763283393, 3611360.3763283393, 3292991.7631153753, 3334988.758281684, 3008728.1995655065, 3043767.137100461, 2974494.532239086, 2726251.2876386144, 2941021.3425230477, 2908292.0556324176, 2698105.492842414, 3079630.581247243, 2957658.986442656, 2740552.718189429, 3061598.6877525616, 2784354.625846735, 2974494.532239086, 3043767.137100461]], "0.08399999999999999": [[0.0, 0.025, 0.05, 0.075, 0.1, 0.125, 0.15, 0.175, 0.2, 0.225, 0.25, 0.275, 0.3, 0.325, 0.35, 0.375, 0.4, 0.425, 0.45, 0.475, 0.5, 0.525, 0.55, 0.575, 0.6, 0.625, 0.65, 0.675, 0.7, 0.725, 0.75, 0.775, 0.8, 0.825, 0.85, 0.875, 0.9, 0.925, 0.95, 0.975, 1.0, 1.025, 1.05, 1.075, 1.1, 1.125, 1.15, 1.175, 1.2, 1.225, 1.25], [104852575.08598271, -47666570.53524617, 131066647.06105943, 34948047.1955904, -87384907.15646352, 104852575.08598271, 74893551.54102534, Infinity, 524280475.4299136, -74902351.54102534, 131066647.06105943, 22790584.19167846, 52424087.542991355, 43686044.46289152, 43686044.46289152, 32763361.765264858, 26209843.771495678, 23826742.05982093, 14165445.43532599, 9887775.289346127, 9357843.942628168, 8590431.068595346, 9357843.942628168, 7080512.678451237, 6717204.581445682, 6237095.961752112, 5886442.685046095, 6091934.274200922, 4635303.801309324, 4476669.720963788, 4594590.981378685, 3822486.942279064, 3908162.063015724, 4156597.307834741, 3292991.7631153753, 3562162.760804901, 3292991.7631153753, 3008728.1995655065, 2991513.57388522, 3061598.6877525616, 2769594.357695476, 2941021.3425230477, 2876290.4438855904, 2892202.8641609116, 3135031.574519117, 2876290.4438855904, 2860543.6895317817, 3008728.1995655065, 2740552.718189429, 2908292.0556324176, 2991513.57388522]], "0.086": [[0.0, 0.025, 0.05, 0.075, 0.1, 0.125, 0.15, 0.175, 0.2, 0.225, 0.25, 0.275, 0.3, 0.325, 0.35, 0.375, 0.4, 0.425, 0.45, 0.475, 0.5, 0.525, 0.55, 0.575, 0.6, 0.625, 0.65, 0.675, 0.7, 0.725, 0.75, 0.775, 0.8, 0.825, 0.85, 0.875, 0.9, 0.925, 0.95, 0.975, 1.0, 1.025, 1.05, 1.075, 1.1, 1.125, 1.15, 1.175, 1.2, 1.225, 1.25], [-87384907.15646352, -524289275.4299136, -65539923.530529715, 262137350.5301817, -131075447.06105943, -524289275.4299136, -174766025.14330453, 74893551.54102534, 131066647.06105943, 262137350.5301817, Infinity, 43686044.46289152, 43686044.46289152, 87376107.15646352, 21840822.23144576, 19413603.59621426, 29122520.55632418, 15415729.128161317, 15415729.128161317, 11646375.009553634, 9528034.107049234, 9704620.651086923, 8061482.125198622, 6804481.505035168, 6163642.1400639, 5694352.543068321, 5456917.488230861, 6389298.370885654, 4850086.759387364, 4515312.727059068, 4258083.749280705, 3908162.063015724, 4028557.3272785195, 3586586.6235748273, 3272376.176526486, 3116347.980876056, 3097875.8295485564, 2814335.5715972926, 2924569.559219371, 2941021.3425230477, 3026150.984474487, 3043767.137100461, 2726251.2876386144, 2876290.4438855904, 2908292.0556324176, 2829577.1184687456, 3008728.1995655065, 2844976.2715341607, 2799264.9508237164, 3008728.1995655065, 2860543.6895317817]], "0.088": [[0.0, 0.025, 0.05, 0.075, 0.1, 0.125, 0.15, 0.175, 0.2, 0.225, 0.25, 0.275, 0.3, 0.325, 0.35, 0.375, 0.4, 0.425, 0.45, 0.475, 0.5, 0.525, 0.55, 0.575, 0.6, 0.625, 0.65, 0.675, 0.7, 0.725, 0.75, 0.775, 0.8, 0.825, 0.85, 0.875, 0.9, 0.925, 0.95, 0.975, 1.0, 1.025, 1.05, 1.075, 1.1, 1.125, 1.15, 1.175, 1.2, 1.225, 1.25], [-65539923.530529715, 58249271.43764236, 104852575.08598271, -74902351.54102534, 524280475.4299136, 87376107.15646352, -74902351.54102534, 87376107.15646352, 524280475.4299136, 104852575.08598271, 104852575.08598271, 40325335.920889184, 23826742.05982093, 30835810.7003195, 20160427.2983366, 23826742.05982093, 15415729.128161317, 16908061.101339467, 12783029.445358034, 13102721.885747839, 10078013.6491683, 8881803.28078625, 6804481.505035168, 6717204.581445682, 6021874.557068819, 5694352.543068321, 5400596.3786524255, 5036811.907342524, 4476669.720963788, 4635303.801309324, 4382931.142592649, 3937589.6798710176, 3794761.1452191356, 3173088.132081826, 3444839.27027894, 3231929.7431648714, 2908292.0556324176, 2924569.559219371, 3043767.137100461, 2814335.5715972926, 2860543.6895317817, 2974494.532239086, 2814335.5715972926, 2876290.4438855904, 2924569.559219371, 2844976.2715341607, 2941021.3425230477, 2876290.4438855904, 2844976.2715341607, 3026150.984474487, 2844976.2715341607]], "0.09": [[0.0, 0.025, 0.05, 0.075, 0.1, 0.125, 0.15, 0.175, 0.2, 0.225, 0.25, 0.275, 0.3, 0.325, 0.35, 0.375, 0.4, 0.425, 0.45, 0.475, 0.5, 0.525, 0.55, 0.575, 0.6, 0.625, 0.65, 0.675, 0.7, 0.725, 0.75, 0.775, 0.8, 0.825, 0.85, 0.875, 0.9, 0.925, 0.95, 0.975, 1.0, 1.025, 1.05, 1.075, 1.1, 1.125, 1.15, 1.175, 1.2, 1.225, 1.25], [87376107.15646352, -87384907.15646352, 74893551.54102534, 131066647.06105943, Infinity, 131066647.06105943, 262137350.5301817, 524280475.4299136, -174766025.14330453, -131075447.06105943, -65539923.530529715, 32763361.765264858, 20967038.99722967, 19413603.59621426, 52424087.542991355, 20160427.2983366, 16379480.882632429, 19413603.59621426, 13438791.090928398, 11911171.029910466, 10078013.6491683, 8881803.28078625, 7705640.786115757, 6894102.335143039, 6091934.274200922, 6091934.274200922, 5291424.771749952, 5085746.494416108, 4476669.720963788, 4401371.560744574, 3879185.6369468803, 3713929.1316214143, 3611360.3763283393, 3292991.7631153753, 3272376.176526486, 3231929.7431648714, 2924569.559219371, 3008728.1995655065, 2892202.8641609116, 2908292.0556324176, 2941021.3425230477, 2829577.1184687456, 2784354.625846735, 2957658.986442656, 2908292.0556324176, 2829577.1184687456, 2924569.559219371, 2924569.559219371, 2726251.2876386144, 2892202.8641609116, 2829577.1184687456]], "0.092": [[0.0, 0.025, 0.05, 0.075, 0.1, 0.125, 0.15, 0.175, 0.2, 0.225, 0.25, 0.275, 0.3, 0.325, 0.35, 0.375, 0.4, 0.425, 0.45, 0.475, 0.5, 0.525, 0.55, 0.575, 0.6, 0.625, 0.65, 0.675, 0.7, 0.725, 0.75, 0.775, 0.8, 0.825, 0.85, 0.875, 0.9, 0.925, 0.95, 0.975, 1.0, 1.025, 1.05, 1.075, 1.1, 1.125, 1.15, 1.175, 1.2, 1.225, 1.25], [104852575.08598271, 65531123.530529715, 131066647.06105943, -27598295.126642182, -87384907.15646352, 74893551.54102534, -104861375.08598271, 40325335.920889184, -131075447.06105943, 29122520.55632418, 58249271.43764236, 30835810.7003195, 30835810.7003195, 37444575.77051267, 24961521.517129116, 13792566.598923557, 20967038.99722967, 12478576.34101494, 15415729.128161317, 8590431.068595346, 8317629.243610761, 6894102.335143039, 6312280.4580856655, 5633087.033779821, 5886442.685046095, 5514394.253831423, 5514394.253831423, 4676721.971314084, 4223715.275334867, 4123839.6360543934, 3879185.6369468803, 3767434.2052556737, 3422299.471602941, 3026150.984474487, 3097875.8295485564, 2892202.8641609116, 2860543.6895317817, 2941021.3425230477, 2814335.5715972926, 2924569.559219371, 3026150.984474487, 2876290.4438855904, 2974494.532239086, 3008728.1995655065, 2814335.5715972926, 2814335.5715972926, 3116347.980876056, 2957658.986442656, 2941021.3425230477, 2876290.4438855904, 2684241.832578273]], "0.094": [[0.0, 0.025, 0.05, 0.075, 0.1, 0.125, 0.15, 0.175, 0.2, 0.225, 0.25, 0.275, 0.3, 0.325, 0.35, 0.375, 0.4, 0.425, 0.45, 0.475, 0.5, 0.525, 0.55, 0.575, 0.6, 0.625, 0.65, 0.675, 0.7, 0.725, 0.75, 0.775, 0.8, 0.825, 0.85, 0.875, 0.9, 0.925, 0.95, 0.975, 1.0, 1.025, 1.05, 1.075, 1.1, 1.125, 1.15, 1.175, 1.2, 1.225, 1.25], [-74902351.54102534, 40325335.920889184, -37453375.77051267, -58258071.43764236, 65531123.530529715, 524280475.4299136, 174757225.14330453, 37444575.77051267, -131075447.06105943, 19413603.59621426, 22790584.19167846, 40325335.920889184, 24961521.517129116, 24961521.517129116, 11911171.029910466, 11646375.009553634, 10275712.50555126, 11646375.009553634, 9528034.107049234, 10695307.36300362, 7485395.154102534, 6312280.4580856655, 5756964.291064124, 5756964.291064124, 5291424.771749952, 5238448.754299135, 4850086.759387364, 4438701.640393125, 4515312.727059068, 3879185.6369468803, 3687748.6459044833, 3937589.6798710176, 3400040.752517584, 2924569.559219371, 3252027.373528501, 2924569.559219371, 2814335.5715972926, 3061598.6877525616, 2814335.5715972926, 2814335.5715972926, 2974494.532239086, 2876290.4438855904, 2799264.9508237164, 2814335.5715972926, 2712105.4873410845, 3079630.581247243, 2829577.1184687456, 2712105.4873410845, 2974494.532239086, 2908292.0556324176, 2799264.9508237164]], "0.096": [[0.0, 0.025, 0.05, 0.075, 0.1, 0.125, 0.15, 0.175, 0.2, 0.225, 0.25, 0.275, 0.3, 0.325, 0.35, 0.375, 0.4, 0.425, 0.45, 0.475, 0.5, 0.525, 0.55, 0.575, 0.6, 0.625, 0.65, 0.675, 0.7, 0.725, 0.75, 0.775, 0.8, 0.825, 0.85, 0.875, 0.9, 0.925, 0.95, 0.975, 1.0, 1.025, 1.05, 1.075, 1.1, 1.125, 1.15, 1.175, 1.2, 1.225, 1.25], [58249271.43764236, 524280475.4299136, -65539923.530529715, Infinity, 524280475.4299136, -131075447.06105943, 32763361.765264858, -87384907.15646352, 65531123.530529715, 30835810.7003195, 47657770.53524617, 40325335.920889184, 18720087.885256335, 14559060.27816209, 18074434.566008538, 12188268.548401844, 10918211.11572288, 10695307.36300362, 7705640.786115757, 8590431.068595346, 6894102.335143039, 7277330.139081045, 5756964.291064124, 5953371.316905771, 5756964.291064124, 5085746.494416108, 4091576.931457922, 3794761.1452191356, 4059814.5905303797, 3661920.810403552, 3444839.27027894, 3400040.752517584, 3116347.980876056, 2957658.986442656, 3153940.2290428327, 2974494.532239086, 3079630.581247243, 2908292.0556324176, 2892202.8641609116, 2844976.2715341607, 2991513.57388522, 2712105.4873410845, 2814335.5715972926, 2814335.5715972926, 2726251.2876386144, 2991513.57388522, 2860543.6895317817, 2698105.492842414, 2876290.4438855904, 2769594.357695476, 2974494.532239086]], "0.09799999999999999": [[0.0, 0.025, 0.05, 0.075, 0.1, 0.125, 0.15, 0.175, 0.2, 0.225, 0.25, 0.275, 0.3, 0.325, 0.35, 0.375, 0.4, 0.425, 0.45, 0.475, 0.5, 0.525, 0.55, 0.575, 0.6, 0.625, 0.65, 0.675, 0.7, 0.725, 0.75, 0.775, 0.8, 0.825, 0.85, 0.875, 0.9, 0.925, 0.95, 0.975, 1.0, 1.025, 1.05, 1.075, 1.1, 1.125, 1.15, 1.175, 1.2, 1.225, 1.25], [74893551.54102534, -104861375.08598271, 87376107.15646352, -87384907.15646352, -262146150.5301817, 87376107.15646352, 87376107.15646352, -87384907.15646352, 27589495.126642182, 74893551.54102534, 22790584.19167846, 19413603.59621426, 22790584.19167846, 15882990.178415392, 18074434.566008538, 10481308.503595022, 10918211.11572288, 8061482.125198622, 8187553.862915844, 7177599.037612128, 7379870.027986383, 5886442.685046095, 5345453.68150181, 5456917.488230861, 5953371.316905771, 4850086.759387364, 4258083.749280705, 3967447.544603848, 3794761.1452191356, 3444839.27027894, 3611360.3763283393, 3212068.3177870694, 3008728.1995655065, 3026150.984474487, 2876290.4438855904, 2705083.734969139, 3153940.2290428327, 2784354.625846735, 2799264.9508237164, 3026150.984474487, 2908292.0556324176, 2844976.2715341607, 3153940.2290428327, 2784354.625846735, 2860543.6895317817, 2876290.4438855904, 2991513.57388522, 2908292.0556324176, 2860543.6895317817, 2712105.4873410845, 2712105.4873410845]], "0.09999999999999999": [[0.0, 0.025, 0.05, 0.075, 0.1, 0.125, 0.15, 0.175, 0.2, 0.225, 0.25, 0.275, 0.3, 0.325, 0.35, 0.375, 0.4, 0.425, 0.45, 0.475, 0.5, 0.525, 0.55, 0.575, 0.6, 0.625, 0.65, 0.675, 0.7, 0.725, 0.75, 0.775, 0.8, 0.825, 0.85, 0.875, 0.9, 0.925, 0.95, 0.975, 1.0, 1.025, 1.05, 1.075, 1.1, 1.125, 1.15, 1.175, 1.2, 1.225, 1.25], [131066647.06105943, 174757225.14330453, -87384907.15646352, -131075447.06105943, 262137350.5301817, -37453375.77051267, 43686044.46289152, 262137350.5301817, 87376107.15646352, 65531123.530529715, 19413603.59621426, 29122520.55632418, 40325335.920889184, 19413603.59621426, 12188268.548401844, 10918211.11572288, 8187553.862915844, 8733727.06984385, 8061482.125198622, 6021874.557068819, 6312280.4580856655, 6021874.557068819, 5345453.68150181, 5085746.494416108, 4761839.770457892, 4156597.307834741, 3967447.544603848, 3967447.544603848, 3713929.1316214143, 3444839.27027894, 3356402.290722841, 3231929.7431648714, 2892202.8641609116, 2941021.3425230477, 2924569.559219371, 2726251.2876386144, 3008728.1995655065, 2924569.559219371, 2908292.0556324176, 2974494.532239086, 2876290.4438855904, 3026150.984474487, 3153940.2290428327, 2712105.4873410845, 2784354.625846735, 3079630.581247243, 2712105.4873410845, 2860543.6895317817, 2860543.6895317817, 2892202.8641609116, 2908292.0556324176]], "0.102": [[0.0, 0.025, 0.05, 0.075, 0.1, 0.125, 0.15, 0.175, 0.2, 0.225, 0.25, 0.275, 0.3, 0.325, 0.35, 0.375, 0.4, 0.425, 0.45, 0.475, 0.5, 0.525, 0.55, 0.575, 0.6, 0.625, 0.65, 0.675, 0.7, 0.725, 0.75, 0.775, 0.8, 0.825, 0.85, 0.875, 0.9, 0.925, 0.95, 0.975, 1.0, 1.025, 1.05, 1.075, 1.1, 1.125, 1.15, 1.175, 1.2, 1.225, 1.25], [Infinity, -47666570.53524617, -30844610.7003195, 65531123.530529715, -131075447.06105943, Infinity, 40325335.920889184, -262146150.5301817, 21840822.23144576, 58249271.43764236, 47657770.53524617, 15415729.128161317, 22790584.19167846, 13792566.598923557, 12478576.34101494, 11393105.086136643, 10695307.36300362, 8733727.06984385, 7080512.678451237, 6632136.789641692, 5756964.291064124, 6091934.274200922, 5456917.488230861, 5756964.291064124, 4438701.640393125, 3997761.1670301957, 3538068.888266988, 3794761.1452191356, 3356402.290722841, 3334988.758281684, 3356402.290722841, 2876290.4438855904, 2860543.6895317817, 3043767.137100461, 2844976.2715341607, 2957658.986442656, 2814335.5715972926, 2784354.625846735, 2991513.57388522, 2941021.3425230477, 2656943.978709248, 2957658.986442656, 2829577.1184687456, 2799264.9508237164, 2860543.6895317817, 2941021.3425230477, 2814335.5715972926, 2784354.625846735, 2844976.2715341607, 2754997.1269157114, 2924569.559219371]], "0.104": [[0.0, 0.025, 0.05, 0.075, 0.1, 0.125, 0.15, 0.175, 0.2, 0.225, 0.25, 0.275, 0.3, 0.325, 0.35, 0.375, 0.4, 0.425, 0.45, 0.475, 0.5, 0.525, 0.55, 0.575, 0.6, 0.625, 0.65, 0.675, 0.7, 0.725, 0.75, 0.775, 0.8, 0.825, 0.85, 0.875, 0.9, 0.925, 0.95, 0.975, 1.0, 1.025, 1.05, 1.075, 1.1, 1.125, 1.15, 1.175, 1.2, 1.225, 1.25], [87376107.15646352, -37453375.77051267, -262146150.5301817, 87376107.15646352, -47666570.53524617, 87376107.15646352, 40325335.920889184, 52424087.542991355, 21840822.23144576, 65531123.530529715, 30835810.7003195, 13438791.090928398, 15415729.128161317, 12478576.34101494, 12783029.445358034, 10918211.11572288, 8881803.28078625, 6894102.335143039, 7485395.154102534, 6163642.1400639, 5756964.291064124, 5633087.033779821, 5400596.3786524255, 4850086.759387364, 4438701.640393125, 3879185.6369468803, 3636465.0695405225, 3822486.942279064, 3192459.4053202127, 3153940.2290428327, 3079630.581247243, 2712105.4873410845, 2924569.559219371, 3097875.8295485564, 2814335.5715972926, 3061598.6877525616, 2924569.559219371, 2712105.4873410845, 3153940.2290428327, 2924569.559219371, 2924569.559219371, 2829577.1184687456, 2814335.5715972926, 2908292.0556324176, 2991513.57388522, 2712105.4873410845, 2974494.532239086, 3192459.4053202127, 2784354.625846735, 2957658.986442656, 2860543.6895317817]], "0.106": [[0.0, 0.025, 0.05, 0.075, 0.1, 0.125, 0.15, 0.175, 0.2, 0.225, 0.25, 0.275, 0.3, 0.325, 0.35, 0.375, 0.4, 0.425, 0.45, 0.475, 0.5, 0.525, 0.55, 0.575, 0.6, 0.625, 0.65, 0.675, 0.7, 0.725, 0.75, 0.775, 0.8, 0.825, 0.85, 0.875, 0.9, 0.925, 0.95, 0.975, 1.0, 1.025, 1.05, 1.075, 1.1, 1.125, 1.15, 1.175, 1.2, 1.225, 1.25], [-174766025.14330453, 87376107.15646352, 87376107.15646352, 58249271.43764236, -174766025.14330453, 87376107.15646352, Infinity, 27589495.126642182, 32763361.765264858, 26209843.771495678, 21840822.23144576, 13438791.090928398, 10918211.11572288, 18074434.566008538, 10918211.11572288, 11911171.029910466, 7379870.027986383, 8733727.06984385, 7593922.290438271, 5456917.488230861, 6312280.4580856655, 4761839.770457892, 5135666.820868671, 3879185.6369468803, 3908162.063015724, 3794761.1452191356, 3822486.942279064, 3740483.552845924, 3153940.2290428327, 3135031.574519117, 3079630.581247243, 2957658.986442656, 3097875.8295485564, 2829577.1184687456, 2814335.5715972926, 3026150.984474487, 2908292.0556324176, 2941021.3425230477, 2941021.3425230477, 2892202.8641609116, 2844976.2715341607, 3097875.8295485564, 2814335.5715972926, 2957658.986442656, 3008728.1995655065, 2740552.718189429, 2908292.0556324176, 2974494.532239086, 2814335.5715972926, 3008728.1995655065, 2844976.2715341607]], "0.108": [[0.0, 0.025, 0.05, 0.075, 0.1, 0.125, 0.15, 0.175, 0.2, 0.225, 0.25, 0.275, 0.3, 0.325, 0.35, 0.375, 0.4, 0.425, 0.45, 0.475, 0.5, 0.525, 0.55, 0.575, 0.6, 0.625, 0.65, 0.675, 0.7, 0.725, 0.75, 0.775, 0.8, 0.825, 0.85, 0.875, 0.9, 0.925, 0.95, 0.975, 1.0, 1.025, 1.05, 1.075, 1.1, 1.125, 1.15, 1.175, 1.2, 1.225, 1.25], [-37453375.77051267, 262137350.5301817, 87376107.15646352, -131075447.06105943, 87376107.15646352, 40325335.920889184, -524289275.4299136, 30835810.7003195, Infinity, 15882990.178415392, 34948047.1955904, 12783029.445358034, 11393105.086136643, 10918211.11572288, 9528034.107049234, 8451830.550669733, 9034984.59869652, 7705640.786115757, 6389298.370885654, 5456917.488230861, 5400596.3786524255, 5400596.3786524255, 4293034.002157312, 4091576.931457922, 3767434.2052556737, 3586586.6235748273, 3611360.3763283393, 3444839.27027894, 3116347.980876056, 3313857.383952243, 2876290.4438855904, 2974494.532239086, 3061598.6877525616, 2814335.5715972926, 2769594.357695476, 3008728.1995655065, 2876290.4438855904, 3026150.984474487, 2876290.4438855904, 2784354.625846735, 2726251.2876386144, 2957658.986442656, 2924569.559219371, 2892202.8641609116, 2860543.6895317817, 2784354.625846735, 2991513.57388522, 2754997.1269157114, 2876290.4438855904, 3026150.984474487, 2814335.5715972926]], "0.11": [[0.0, 0.025, 0.05, 0.075, 0.1, 0.125, 0.15, 0.175, 0.2, 0.225, 0.25, 0.275, 0.3, 0.325, 0.35, 0.375, 0.4, 0.425, 0.45, 0.475, 0.5, 0.525, 0.55, 0.575, 0.6, 0.625, 0.65, 0.675, 0.7, 0.725, 0.75, 0.775, 0.8, 0.825, 0.85, 0.875, 0.9, 0.925, 0.95, 0.975, 1.0, 1.025, 1.05, 1.075, 1.1, 1.125, 1.15, 1.175, 1.2, 1.225, 1.25], [-524289275.4299136, 524280475.4299136, 131066647.06105943, -262146150.5301817, 524280475.4299136, 24961521.517129116, 43686044.46289152, 26209843.771495678, 34948047.1955904, 22790584.19167846, 20967038.99722967, 12783029.445358034, 10275712.50555126, 9528034.107049234, 8881803.28078625, 8451830.550669733, 6468259.486329743, 6312280.4580856655, 5821001.078864279, 6021874.557068819, 5085746.494416108, 4761839.770457892, 4328543.368430174, 3850635.2542974004, 3967447.544603848, 3611360.3763283393, 3490832.50286609, 3097875.8295485564, 3008728.1995655065, 3008728.1995655065, 2941021.3425230477, 2712105.4873410845, 2974494.532239086, 2799264.9508237164, 3173088.132081826, 3026150.984474487, 2754997.1269157114, 3061598.6877525616, 3043767.137100461, 2814335.5715972926, 3135031.574519117, 2908292.0556324176, 2784354.625846735, 2974494.532239086, 2908292.0556324176, 2908292.0556324176, 3153940.2290428327, 2814335.5715972926, 2726251.2876386144, 2799264.9508237164, 2769594.357695476]], "0.112": [[0.0, 0.025, 0.05, 0.075, 0.1, 0.125, 0.15, 0.175, 0.2, 0.225, 0.25, 0.275, 0.3, 0.325, 0.35, 0.375, 0.4, 0.425, 0.45, 0.475, 0.5, 0.525, 0.55, 0.575, 0.6, 0.625, 0.65, 0.675, 0.7, 0.725, 0.75, 0.775, 0.8, 0.825, 0.85, 0.875, 0.9, 0.925, 0.95, 0.975, 1.0, 1.025, 1.05, 1.075, 1.1, 1.125, 1.15, 1.175, 1.2, 1.225, 1.25], [Infinity, 131066647.06105943, 104852575.08598271, 43686044.46289152, 47657770.53524617, 52424087.542991355, 104852575.08598271, 19413603.59621426, 24961521.517129116, 13438791.090928398, 12188268.548401844, 12783029.445358034, 8187553.862915844, 9528034.107049234, 8061482.125198622, 7277330.139081045, 6632136.789641692, 5633087.033779821, 5085746.494416108, 5345453.68150181, 5036811.907342524, 4028557.3272785195, 4028557.3272785195, 3444839.27027894, 3538068.888266988, 3611360.3763283393, 3231929.7431648714, 3026150.984474487, 3135031.574519117, 2991513.57388522, 2769594.357695476, 3043767.137100461, 2991513.57388522, 2726251.2876386144, 3026150.984474487, 2799264.9508237164, 2684241.832578273, 3008728.1995655065, 2814335.5715972926, 2814335.5715972926, 2924569.559219371, 2754997.1269157114, 2924569.559219371, 3008728.1995655065, 2941021.3425230477, 2799264.9508237164, 2860543.6895317817, 2876290.4438855904, 2908292.0556324176, 2844976.2715341607, 2698105.492842414]], "0.11399999999999999": [[0.0, 0.025, 0.05, 0.075, 0.1, 0.125, 0.15, 0.175, 0.2, 0.225, 0.25, 0.275, 0.3, 0.325, 0.35, 0.375, 0.4, 0.425, 0.45, 0.475, 0.5, 0.525, 0.55, 0.575, 0.6, 0.625, 0.65, 0.675, 0.7, 0.725, 0.75, 0.775, 0.8, 0.825, 0.85, 0.875, 0.9, 0.925, 0.95, 0.975, 1.0, 1.025, 1.05, 1.075, 1.1, 1.125, 1.15, 1.175, 1.2, 1.225, 1.25], [-74902351.54102534, 104852575.08598271, 104852575.08598271, -262146150.5301817, 23826742.05982093, 87376107.15646352, 30835810.7003195, 20967038.99722967, 21840822.23144576, 11911171.029910466, 11646375.009553634, 10078013.6491683, 10078013.6491683, 6894102.335143039, 6549152.353052972, 5694352.543068321, 6312280.4580856655, 5345453.68150181, 4476669.720963788, 4895471.133389191, 4718886.27365776, 4028557.3272785195, 3687748.6459044833, 3687748.6459044833, 3490832.50286609, 3292991.7631153753, 3026150.984474487, 2908292.0556324176, 3097875.8295485564, 2974494.532239086, 2712105.4873410845, 3231929.7431648714, 2844976.2715341607, 2740552.718189429, 2844976.2715341607, 3026150.984474487, 2892202.8641609116, 2892202.8641609116, 2814335.5715972926, 2814335.5715972926, 2814335.5715972926, 2957658.986442656, 2991513.57388522, 2844976.2715341607, 2698105.492842414, 2924569.559219371, 2844976.2715341607, 2712105.4873410845, 3026150.984474487, 2908292.0556324176, 2860543.6895317817]], "0.11599999999999999": [[0.0, 0.025, 0.05, 0.075, 0.1, 0.125, 0.15, 0.175, 0.2, 0.225, 0.25, 0.275, 0.3, 0.325, 0.35, 0.375, 0.4, 0.425, 0.45, 0.475, 0.5, 0.525, 0.55, 0.575, 0.6, 0.625, 0.65, 0.675, 0.7, 0.725, 0.75, 0.775, 0.8, 0.825, 0.85, 0.875, 0.9, 0.925, 0.95, 0.975, 1.0, 1.025, 1.05, 1.075, 1.1, 1.125, 1.15, 1.175, 1.2, 1.225, 1.25], [74893551.54102534, -174766025.14330453, Infinity, Infinity, 26209843.771495678, 40325335.920889184, 20160427.2983366, 40325335.920889184, 15415729.128161317, 15415729.128161317, 10481308.503595022, 9528034.107049234, 8187553.862915844, 6468259.486329743, 6021874.557068819, 5291424.771749952, 5291424.771749952, 4988784.303425823, 4761839.770457892, 4554607.230585467, 3850635.2542974004, 3879185.6369468803, 3490832.50286609, 3422299.471602941, 3514285.981906917, 3079630.581247243, 2974494.532239086, 2698105.492842414, 3079630.581247243, 2769594.357695476, 2860543.6895317817, 2957658.986442656, 2814335.5715972926, 2941021.3425230477, 3192459.4053202127, 2974494.532239086, 2829577.1184687456, 3026150.984474487, 2908292.0556324176, 2974494.532239086, 3043767.137100461, 2799264.9508237164, 3026150.984474487, 2684241.832578273, 2726251.2876386144, 3097875.8295485564, 3026150.984474487, 2844976.2715341607, 2876290.4438855904, 2617024.3771495675, 2924569.559219371]], "0.118": [[0.0, 0.025, 0.05, 0.075, 0.1, 0.125, 0.15, 0.175, 0.2, 0.225, 0.25, 0.275, 0.3, 0.325, 0.35, 0.375, 0.4, 0.425, 0.45, 0.475, 0.5, 0.525, 0.55, 0.575, 0.6, 0.625, 0.65, 0.675, 0.7, 0.725, 0.75, 0.775, 0.8, 0.825, 0.85, 0.875, 0.9, 0.925, 0.95, 0.975, 1.0, 1.025, 1.05, 1.075, 1.1, 1.125, 1.15, 1.175, 1.2, 1.225, 1.25], [87376107.15646352, 131066647.06105943, 74893551.54102534, 37444575.77051267, 34948047.1955904, 26209843.771495678, 14559060.27816209, 21840822.23144576, 11393105.086136643, 11393105.086136643, 7379870.027986383, 8451830.550669733, 7593922.290438271, 6237095.961752112, 6312280.4580856655, 5400596.3786524255, 4718886.27365776, 4364644.446289151, 4476669.720963788, 3822486.942279064, 3879185.6369468803, 3313857.383952243, 3611360.3763283393, 3378080.7790529723, 3334988.758281684, 3212068.3177870694, 2974494.532239086, 2957658.986442656, 2957658.986442656, 2712105.4873410845, 2957658.986442656, 2991513.57388522, 2924569.559219371, 2957658.986442656, 2924569.559219371, 2799264.9508237164, 2829577.1184687456, 2799264.9508237164, 2860543.6895317817, 3043767.137100461, 2712105.4873410845, 2726251.2876386144, 2924569.559219371, 2860543.6895317817, 2860543.6895317817, 2941021.3425230477, 2924569.559219371, 2974494.532239086, 2974494.532239086, 2684241.832578273, 2814335.5715972926]], "0.12": [[0.0, 0.025, 0.05, 0.075, 0.1, 0.125, 0.15, 0.175, 0.2, 0.225, 0.25, 0.275, 0.3, 0.325, 0.35, 0.375, 0.4, 0.425, 0.45, 0.475, 0.5, 0.525, 0.55, 0.575, 0.6, 0.625, 0.65, 0.675, 0.7, 0.725, 0.75, 0.775, 0.8, 0.825, 0.85, 0.875, 0.9, 0.925, 0.95, 0.975, 1.0, 1.025, 1.05, 1.075, 1.1, 1.125, 1.15, 1.175, 1.2, 1.225, 1.25], [262137350.5301817, 87376107.15646352, -104861375.08598271, 26209843.771495678, 20967038.99722967, 30835810.7003195, 13438791.090928398, 12783029.445358034, 9193624.264388008, 9704620.651086923, 8187553.862915844, 8451830.550669733, 7080512.678451237, 7277330.139081045, 5953371.316905771, 4895471.133389191, 4515312.727059068, 4554607.230585467, 3997761.1670301957, 3586586.6235748273, 3794761.1452191356, 3444839.27027894, 3026150.984474487, 3116347.980876056, 2860543.6895317817, 2844976.2715341607, 2726251.2876386144, 3008728.1995655065, 3043767.137100461, 2784354.625846735, 3061598.6877525616, 3026150.984474487, 2712105.4873410845, 2991513.57388522, 2712105.4873410845, 3026150.984474487, 3061598.6877525616, 2892202.8641609116, 2814335.5715972926, 2924569.559219371, 2698105.492842414, 3026150.984474487, 2924569.559219371, 2991513.57388522, 2876290.4438855904, 2941021.3425230477, 2726251.2876386144, 2957658.986442656, 2908292.0556324176, 2799264.9508237164, 2924569.559219371]], "0.122": [[0.0, 0.025, 0.05, 0.075, 0.1, 0.125, 0.15, 0.175, 0.2, 0.225, 0.25, 0.275, 0.3, 0.325, 0.35, 0.375, 0.4, 0.425, 0.45, 0.475, 0.5, 0.525, 0.55, 0.575, 0.6, 0.625, 0.65, 0.675, 0.7, 0.725, 0.75, 0.775, 0.8, 0.825, 0.85, 0.875, 0.9, 0.925, 0.95, 0.975, 1.0, 1.025, 1.05, 1.075, 1.1, 1.125, 1.15, 1.175, 1.2, 1.225, 1.25], [131066647.06105943, -131075447.06105943, -104861375.08598271, 23826742.05982093, 34948047.1955904, 15882990.178415392, 18720087.885256335, 14975145.430714358, 8881803.28078625, 10695307.36300362, 7485395.154102534, 5886442.685046095, 7277330.139081045, 5456917.488230861, 4895471.133389191, 4761839.770457892, 4850086.759387364, 4223715.275334867, 4123839.6360543934, 3794761.1452191356, 3334988.758281684, 3636465.0695405225, 3116347.980876056, 3212068.3177870694, 2860543.6895317817, 2814335.5715972926, 2726251.2876386144, 2974494.532239086, 2924569.559219371, 2860543.6895317817, 2860543.6895317817, 2784354.625846735, 2860543.6895317817, 3079630.581247243, 2908292.0556324176, 3079630.581247243, 2974494.532239086, 2876290.4438855904, 2941021.3425230477, 2957658.986442656, 2784354.625846735, 2974494.532239086, 2991513.57388522, 2740552.718189429, 3079630.581247243, 2924569.559219371, 2769594.357695476, 2924569.559219371, 2860543.6895317817, 2908292.0556324176, 3061598.6877525616]], "0.124": [[0.0, 0.025, 0.05, 0.075, 0.1, 0.125, 0.15, 0.175, 0.2, 0.225, 0.25, 0.275, 0.3, 0.325, 0.35, 0.375, 0.4, 0.425, 0.45, 0.475, 0.5, 0.525, 0.55, 0.575, 0.6, 0.625, 0.65, 0.675, 0.7, 0.725, 0.75, 0.775, 0.8, 0.825, 0.85, 0.875, 0.9, 0.925, 0.95, 0.975, 1.0, 1.025, 1.05, 1.075, 1.1, 1.125, 1.15, 1.175, 1.2, 1.225, 1.25], [52424087.542991355, 87376107.15646352, 23826742.05982093, 15882990.178415392, 17471793.05600945, 14975145.430714358, 10481308.503595022, 10918211.11572288, 7820754.742435032, 8451830.550669733, 6468259.486329743, 6021874.557068819, 5953371.316905771, 5456917.488230861, 5291424.771749952, 4594590.981378685, 4059814.5905303797, 3822486.942279064, 3794761.1452191356, 3538068.888266988, 3422299.471602941, 3292991.7631153753, 3192459.4053202127, 2924569.559219371, 2908292.0556324176, 2892202.8641609116, 2876290.4438855904, 2892202.8641609116, 2740552.718189429, 2844976.2715341607, 3043767.137100461, 2860543.6895317817, 3043767.137100461, 2754997.1269157114, 2814335.5715972926, 2814335.5715972926, 2860543.6895317817, 2684241.832578273, 3173088.132081826, 2908292.0556324176, 2776954.9092304823, 2957658.986442656, 2740552.718189429, 2957658.986442656, 2924569.559219371, 2860543.6895317817, 2924569.559219371, 3043767.137100461, 2656943.978709248, 2941021.3425230477, 2941021.3425230477]], "0.126": [[0.0, 0.025, 0.05, 0.075, 0.1, 0.125, 0.15, 0.175, 0.2, 0.225, 0.25, 0.275, 0.3, 0.325, 0.35, 0.375, 0.4, 0.425, 0.45, 0.475, 0.5, 0.525, 0.55, 0.575, 0.6, 0.625, 0.65, 0.675, 0.7, 0.725, 0.75, 0.775, 0.8, 0.825, 0.85, 0.875, 0.9, 0.925, 0.95, 0.975, 1.0, 1.025, 1.05, 1.075, 1.1, 1.125, 1.15, 1.175, 1.2, 1.225, 1.25], [262137350.5301817, 30835810.7003195, 30835810.7003195, 21840822.23144576, 15882990.178415392, 11646375.009553634, 15415729.128161317, 8733727.06984385, 8187553.862915844, 6632136.789641692, 6717204.581445682, 5400596.3786524255, 5085746.494416108, 5345453.68150181, 5135666.820868671, 4895471.133389191, 4189879.0034393086, 3997761.1670301957, 3514285.981906917, 3173088.132081826, 3313857.383952243, 3008728.1995655065, 2974494.532239086, 2814335.5715972926, 3008728.1995655065, 2726251.2876386144, 2829577.1184687456, 3043767.137100461, 2860543.6895317817, 2860543.6895317817, 2924569.559219371, 2814335.5715972926, 3008728.1995655065, 2814335.5715972926, 2754997.1269157114, 3173088.132081826, 2941021.3425230477, 2892202.8641609116, 3079630.581247243, 2712105.4873410845, 2698105.492842414, 2991513.57388522, 2814335.5715972926, 2876290.4438855904, 3026150.984474487, 2799264.9508237164, 2860543.6895317817, 2924569.559219371, 2844976.2715341607, 3026150.984474487, 2754997.1269157114]], "0.128": [[0.0, 0.025, 0.05, 0.075, 0.1, 0.125, 0.15, 0.175, 0.2, 0.225, 0.25, 0.275, 0.3, 0.325, 0.35, 0.375, 0.4, 0.425, 0.45, 0.475, 0.5, 0.525, 0.55, 0.575, 0.6, 0.625, 0.65, 0.675, 0.7, 0.725, 0.75, 0.775, 0.8, 0.825, 0.85, 0.875, 0.9, 0.925, 0.95, 0.975, 1.0, 1.025, 1.05, 1.075, 1.1, 1.125, 1.15, 1.175, 1.2, 1.225, 1.25], [26209843.771495678, 20160427.2983366, 20160427.2983366, 18074434.566008538, 13102721.885747839, 9528034.107049234, 10695307.36300362, 6894102.335143039, 9034984.59869652, 5886442.685046095, 6389298.370885654, 4476669.720963788, 4895471.133389191, 5186549.061216862, 4476669.720963788, 3879185.6369468803, 3997761.1670301957, 3636465.0695405225, 3538068.888266988, 3153940.2290428327, 2974494.532239086, 3026150.984474487, 2892202.8641609116, 2829577.1184687456, 2814335.5715972926, 2814335.5715972926, 2957658.986442656, 2957658.986442656, 2908292.0556324176, 3043767.137100461, 2799264.9508237164, 2908292.0556324176, 3008728.1995655065, 2844976.2715341607, 2876290.4438855904, 3153940.2290428327, 2829577.1184687456, 2799264.9508237164, 2844976.2715341607, 2712105.4873410845, 2991513.57388522, 3026150.984474487, 3043767.137100461, 2814335.5715972926, 2784354.625846735, 2799264.9508237164, 2860543.6895317817, 2784354.625846735, 2754997.1269157114, 2991513.57388522, 2844976.2715341607]], "0.13": [[0.0, 0.025, 0.05, 0.075, 0.1, 0.125, 0.15, 0.175, 0.2, 0.225, 0.25, 0.275, 0.3, 0.325, 0.35, 0.375, 0.4, 0.425, 0.45, 0.475, 0.5, 0.525, 0.55, 0.575, 0.6, 0.625, 0.65, 0.675, 0.7, 0.725, 0.75, 0.775, 0.8, 0.825, 0.85, 0.875, 0.9, 0.925, 0.95, 0.975, 1.0, 1.025, 1.05, 1.075, 1.1, 1.125, 1.15, 1.175, 1.2, 1.225, 1.25], [16379480.882632429, 17471793.05600945, 10481308.503595022, 11393105.086136643, 8733727.06984385, 8733727.06984385, 8451830.550669733, 7177599.037612128, 6894102.335143039, 5821001.078864279, 5400596.3786524255, 4895471.133389191, 4223715.275334867, 3822486.942279064, 3879185.6369468803, 3661920.810403552, 3212068.3177870694, 3378080.7790529723, 3292991.7631153753, 3252027.373528501, 3026150.984474487, 2860543.6895317817, 2974494.532239086, 2908292.0556324176, 2908292.0556324176, 2974494.532239086, 3173088.132081826, 2860543.6895317817, 2844976.2715341607, 3008728.1995655065, 2892202.8641609116, 2924569.559219371, 3026150.984474487, 2924569.559219371, 3079630.581247243, 2941021.3425230477, 2799264.9508237164, 2908292.0556324176, 2829577.1184687456, 2876290.4438855904, 3008728.1995655065, 2829577.1184687456, 2876290.4438855904, 2974494.532239086, 2829577.1184687456, 2784354.625846735, 2991513.57388522, 2754997.1269157114, 2799264.9508237164, 2860543.6895317817, 2769594.357695476]], "0.132": [[0.0, 0.025, 0.05, 0.075, 0.1, 0.125, 0.15, 0.175, 0.2, 0.225, 0.25, 0.275, 0.3, 0.325, 0.35, 0.375, 0.4, 0.425, 0.45, 0.475, 0.5, 0.525, 0.55, 0.575, 0.6, 0.625, 0.65, 0.675, 0.7, 0.725, 0.75, 0.775, 0.8, 0.825, 0.85, 0.875, 0.9, 0.925, 0.95, 0.975, 1.0, 1.025, 1.05, 1.075, 1.1, 1.125, 1.15, 1.175, 1.2, 1.225, 1.25], [20967038.99722967, 15415729.128161317, 10918211.11572288, 11911171.029910466, 8451830.550669733, 8061482.125198622, 7705640.786115757, 6021874.557068819, 5633087.033779821, 4941687.644673063, 4895471.133389191, 4515312.727059068, 3794761.1452191356, 3850635.2542974004, 3850635.2542974004, 3586586.6235748273, 3292991.7631153753, 3061598.6877525616, 3026150.984474487, 2974494.532239086, 3097875.8295485564, 2892202.8641609116, 2924569.559219371, 2726251.2876386144, 3135031.574519117, 3026150.984474487, 2860543.6895317817, 2814335.5715972926, 2908292.0556324176, 2844976.2715341607, 2957658.986442656, 2892202.8641609116, 3231929.7431648714, 2670526.840750905, 2924569.559219371, 2712105.4873410845, 2814335.5715972926, 3008728.1995655065, 2974494.532239086, 2908292.0556324176, 3008728.1995655065, 2814335.5715972926, 2829577.1184687456, 3026150.984474487, 2876290.4438855904, 2784354.625846735, 3026150.984474487, 2908292.0556324176, 2941021.3425230477, 2712105.4873410845, 2726251.2876386144]], "0.134": [[0.0, 0.025, 0.05, 0.075, 0.1, 0.125, 0.15, 0.175, 0.2, 0.225, 0.25, 0.275, 0.3, 0.325, 0.35, 0.375, 0.4, 0.425, 0.45, 0.475, 0.5, 0.525, 0.55, 0.575, 0.6, 0.625, 0.65, 0.675, 0.7, 0.725, 0.75, 0.775, 0.8, 0.825, 0.85, 0.875, 0.9, 0.925, 0.95, 0.975, 1.0, 1.025, 1.05, 1.075, 1.1, 1.125, 1.15, 1.175, 1.2, 1.225, 1.25], [13438791.090928398, 10918211.11572288, 11911171.029910466, 9034984.59869652, 6894102.335143039, 6986065.00573218, 6468259.486329743, 5514394.253831423, 5085746.494416108, 4401371.560744574, 3937589.6798710176, 4223715.275334867, 3636465.0695405225, 3538068.888266988, 3153940.2290428327, 2924569.559219371, 3135031.574519117, 3026150.984474487, 2844976.2715341607, 2908292.0556324176, 3026150.984474487, 2892202.8641609116, 2754997.1269157114, 2814335.5715972926, 2924569.559219371, 3153940.2290428327, 2814335.5715972926, 2908292.0556324176, 2974494.532239086, 2814335.5715972926, 2799264.9508237164, 3026150.984474487, 2908292.0556324176, 2814335.5715972926, 2924569.559219371, 3026150.984474487, 2829577.1184687456, 2814335.5715972926, 2726251.2876386144, 2924569.559219371, 2829577.1184687456, 2924569.559219371, 3043767.137100461, 2740552.718189429, 2656943.978709248, 2991513.57388522, 2769594.357695476, 2656943.978709248, 3008728.1995655065, 2957658.986442656, 2740552.718189429]], "0.136": [[0.0, 0.025, 0.05, 0.075, 0.1, 0.125, 0.15, 0.175, 0.2, 0.225, 0.25, 0.275, 0.3, 0.325, 0.35, 0.375, 0.4, 0.425, 0.45, 0.475, 0.5, 0.525, 0.55, 0.575, 0.6, 0.625, 0.65, 0.675, 0.7, 0.725, 0.75, 0.775, 0.8, 0.825, 0.85, 0.875, 0.9, 0.925, 0.95, 0.975, 1.0, 1.025, 1.05, 1.075, 1.1, 1.125, 1.15, 1.175, 1.2, 1.225, 1.25], [9704620.651086923, 9528034.107049234, 8317629.243610761, 7379870.027986383, 6021874.557068819, 5514394.253831423, 4515312.727059068, 4941687.644673063, 4438701.640393125, 4438701.640393125, 4059814.5905303797, 3661920.810403552, 3661920.810403552, 3400040.752517584, 2991513.57388522, 2941021.3425230477, 2876290.4438855904, 2784354.625846735, 2860543.6895317817, 2814335.5715972926, 2876290.4438855904, 2740552.718189429, 2799264.9508237164, 3153940.2290428327, 2974494.532239086, 2829577.1184687456, 3026150.984474487, 2814335.5715972926, 3135031.574519117, 2876290.4438855904, 2957658.986442656, 3026150.984474487, 2799264.9508237164, 2860543.6895317817, 2974494.532239086, 2974494.532239086, 3026150.984474487, 2712105.4873410845, 2844976.2715341607, 2941021.3425230477, 3026150.984474487, 2876290.4438855904, 2876290.4438855904, 2814335.5715972926, 2769594.357695476, 3079630.581247243, 2769594.357695476, 2799264.9508237164, 2860543.6895317817, 2814335.5715972926, 2991513.57388522]], "0.13799999999999998": [[0.0, 0.025, 0.05, 0.075, 0.1, 0.125, 0.15, 0.175, 0.2, 0.225, 0.25, 0.275, 0.3, 0.325, 0.35, 0.375, 0.4, 0.425, 0.45, 0.475, 0.5, 0.525, 0.55, 0.575, 0.6, 0.625, 0.65, 0.675, 0.7, 0.725, 0.75, 0.775, 0.8, 0.825, 0.85, 0.875, 0.9, 0.925, 0.95, 0.975, 1.0, 1.025, 1.05, 1.075, 1.1, 1.125, 1.15, 1.175, 1.2, 1.225, 1.25], [6804481.505035168, 8733727.06984385, 6894102.335143039, 5400596.3786524255, 4718886.27365776, 5821001.078864279, 4476669.720963788, 4941687.644673063, 4515312.727059068, 4156597.307834741, 3611360.3763283393, 3514285.981906917, 3400040.752517584, 3026150.984474487, 3043767.137100461, 3079630.581247243, 2924569.559219371, 2860543.6895317817, 2814335.5715972926, 2860543.6895317817, 2991513.57388522, 2844976.2715341607, 3008728.1995655065, 3153940.2290428327, 3153940.2290428327, 2991513.57388522, 2924569.559219371, 2892202.8641609116, 3026150.984474487, 2924569.559219371, 3212068.3177870694, 2892202.8641609116, 2892202.8641609116, 2784354.625846735, 3026150.984474487, 2860543.6895317817, 2924569.559219371, 2957658.986442656, 2974494.532239086, 3026150.984474487, 2784354.625846735, 2908292.0556324176, 2860543.6895317817, 2740552.718189429, 2876290.4438855904, 2974494.532239086, 2844976.2715341607, 2974494.532239086, 2957658.986442656, 2740552.718189429, 2829577.1184687456]], "0.13999999999999999": [[0.0, 0.025, 0.05, 0.075, 0.1, 0.125, 0.15, 0.175, 0.2, 0.225, 0.25, 0.275, 0.3, 0.325, 0.35, 0.375, 0.4, 0.425, 0.45, 0.475, 0.5, 0.525, 0.55, 0.575, 0.6, 0.625, 0.65, 0.675, 0.7, 0.725, 0.75, 0.775, 0.8, 0.825, 0.85, 0.875, 0.9, 0.925, 0.95, 0.975, 1.0, 1.025, 1.05, 1.075, 1.1, 1.125, 1.15, 1.175, 1.2, 1.225, 1.25], [6632136.789641692, 8061482.125198622, 6632136.789641692, 5514394.253831423, 5238448.754299135, 5135666.820868671, 4189879.0034393086, 4401371.560744574, 3514285.981906917, 3562162.760804901, 3153940.2290428327, 3313857.383952243, 3116347.980876056, 3135031.574519117, 3061598.6877525616, 2829577.1184687456, 3061598.6877525616, 3043767.137100461, 2876290.4438855904, 2799264.9508237164, 2814335.5715972926, 3153940.2290428327, 3153940.2290428327, 3008728.1995655065, 2941021.3425230477, 3008728.1995655065, 2726251.2876386144, 2974494.532239086, 2957658.986442656, 2769594.357695476, 2814335.5715972926, 2814335.5715972926, 2924569.559219371, 2892202.8641609116, 2754997.1269157114, 2814335.5715972926, 2892202.8641609116, 2876290.4438855904, 2974494.532239086, 3026150.984474487, 2684241.832578273, 2924569.559219371, 2991513.57388522, 2656943.978709248, 2924569.559219371, 2860543.6895317817, 2814335.5715972926, 2908292.0556324176, 2908292.0556324176, 2814335.5715972926, 2991513.57388522]], "0.142": [[0.0, 0.025, 0.05, 0.075, 0.1, 0.125, 0.15, 0.175, 0.2, 0.225, 0.25, 0.275, 0.3, 0.325, 0.35, 0.375, 0.4, 0.425, 0.45, 0.475, 0.5, 0.525, 0.55, 0.575, 0.6, 0.625, 0.65, 0.675, 0.7, 0.725, 0.75, 0.775, 0.8, 0.825, 0.85, 0.875, 0.9, 0.925, 0.95, 0.975, 1.0, 1.025, 1.05, 1.075, 1.1, 1.125, 1.15, 1.175, 1.2, 1.225, 1.25], [7277330.139081045, 5821001.078864279, 5291424.771749952, 4476669.720963788, 4554607.230585467, 3967447.544603848, 4028557.3272785195, 3514285.981906917, 3292991.7631153753, 3611360.3763283393, 3008728.1995655065, 2941021.3425230477, 3061598.6877525616, 3292991.7631153753, 2974494.532239086, 3153940.2290428327, 2991513.57388522, 3026150.984474487, 3043767.137100461, 2814335.5715972926, 2876290.4438855904, 3008728.1995655065, 2892202.8641609116, 2844976.2715341607, 2784354.625846735, 2924569.559219371, 3026150.984474487, 3061598.6877525616, 3026150.984474487, 2814335.5715972926, 2991513.57388522, 2860543.6895317817, 2876290.4438855904, 2892202.8641609116, 2784354.625846735, 2892202.8641609116, 3173088.132081826, 2698105.492842414, 2908292.0556324176, 2908292.0556324176, 2844976.2715341607, 3061598.6877525616, 2908292.0556324176, 2814335.5715972926, 2814335.5715972926, 3026150.984474487, 2726251.2876386144, 2892202.8641609116, 2754997.1269157114, 2784354.625846735, 2991513.57388522]], "0.144": [[0.0, 0.025, 0.05, 0.075, 0.1, 0.125, 0.15, 0.175, 0.2, 0.225, 0.25, 0.275, 0.3, 0.325, 0.35, 0.375, 0.4, 0.425, 0.45, 0.475, 0.5, 0.525, 0.55, 0.575, 0.6, 0.625, 0.65, 0.675, 0.7, 0.725, 0.75, 0.775, 0.8, 0.825, 0.85, 0.875, 0.9, 0.925, 0.95, 0.975, 1.0, 1.025, 1.05, 1.075, 1.1, 1.125, 1.15, 1.175, 1.2, 1.225, 1.25], [5633087.033779821, 5694352.543068321, 4401371.560744574, 4091576.931457922, 3767434.2052556737, 3661920.810403552, 3490832.50286609, 3400040.752517584, 3356402.290722841, 3173088.132081826, 3272376.176526486, 2957658.986442656, 3192459.4053202127, 3008728.1995655065, 3292991.7631153753, 3231929.7431648714, 2974494.532239086, 3026150.984474487, 3097875.8295485564, 2860543.6895317817, 3212068.3177870694, 3026150.984474487, 2941021.3425230477, 2991513.57388522, 3008728.1995655065, 2784354.625846735, 2924569.559219371, 3026150.984474487, 2844976.2715341607, 2924569.559219371, 3043767.137100461, 3026150.984474487, 3026150.984474487, 2829577.1184687456, 2860543.6895317817, 3153940.2290428327, 2941021.3425230477, 2924569.559219371, 3008728.1995655065, 2844976.2715341607, 2829577.1184687456, 2941021.3425230477, 2784354.625846735, 2876290.4438855904, 3043767.137100461, 2876290.4438855904, 2924569.559219371, 2991513.57388522, 2814335.5715972926, 2814335.5715972926, 2860543.6895317817]], "0.146": [[0.0, 0.025, 0.05, 0.075, 0.1, 0.125, 0.15, 0.175, 0.2, 0.225, 0.25, 0.275, 0.3, 0.325, 0.35, 0.375, 0.4, 0.425, 0.45, 0.475, 0.5, 0.525, 0.55, 0.575, 0.6, 0.625, 0.65, 0.675, 0.7, 0.725, 0.75, 0.775, 0.8, 0.825, 0.85, 0.875, 0.9, 0.925, 0.95, 0.975, 1.0, 1.025, 1.05, 1.075, 1.1, 1.125, 1.15, 1.175, 1.2, 1.225, 1.25], [5186549.061216862, 4718886.27365776, 4401371.560744574, 3879185.6369468803, 3661920.810403552, 3400040.752517584, 3444839.27027894, 3252027.373528501, 3135031.574519117, 2941021.3425230477, 3231929.7431648714, 2974494.532239086, 2957658.986442656, 3153940.2290428327, 3026150.984474487, 3079630.581247243, 3026150.984474487, 3061598.6877525616, 2829577.1184687456, 3043767.137100461, 3061598.6877525616, 3231929.7431648714, 3061598.6877525616, 2754997.1269157114, 2974494.532239086, 3061598.6877525616, 2814335.5715972926, 2957658.986442656, 2814335.5715972926, 2991513.57388522, 2769594.357695476, 2799264.9508237164, 2974494.532239086, 2957658.986442656, 2726251.2876386144, 2924569.559219371, 2784354.625846735, 2991513.57388522, 3061598.6877525616, 2908292.0556324176, 2814335.5715972926, 2892202.8641609116, 2829577.1184687456, 2814335.5715972926, 2924569.559219371, 2769594.357695476, 2924569.559219371, 3043767.137100461, 2814335.5715972926, 2941021.3425230477, 2876290.4438855904]], "0.148": [[0.0, 0.025, 0.05, 0.075, 0.1, 0.125, 0.15, 0.175, 0.2, 0.225, 0.25, 0.275, 0.3, 0.325, 0.35, 0.375, 0.4, 0.425, 0.45, 0.475, 0.5, 0.525, 0.55, 0.575, 0.6, 0.625, 0.65, 0.675, 0.7, 0.725, 0.75, 0.775, 0.8, 0.825, 0.85, 0.875, 0.9, 0.925, 0.95, 0.975, 1.0, 1.025, 1.05, 1.075, 1.1, 1.125, 1.15, 1.175, 1.2, 1.225, 1.25], [4364644.446289151, 3997761.1670301957, 3611360.3763283393, 3661920.810403552, 3422299.471602941, 3153940.2290428327, 3467677.5523242084, 2876290.4438855904, 3135031.574519117, 3173088.132081826, 3135031.574519117, 2892202.8641609116, 2908292.0556324176, 3026150.984474487, 2892202.8641609116, 3026150.984474487, 3135031.574519117, 3061598.6877525616, 3192459.4053202127, 3026150.984474487, 3116347.980876056, 3043767.137100461, 2814335.5715972926, 2712105.4873410845, 2814335.5715972926, 2924569.559219371, 3192459.4053202127, 2924569.559219371, 2892202.8641609116, 2908292.0556324176, 2814335.5715972926, 2941021.3425230477, 2829577.1184687456, 2957658.986442656, 2844976.2715341607, 3061598.6877525616, 2784354.625846735, 2876290.4438855904, 2799264.9508237164, 2726251.2876386144, 2991513.57388522, 2974494.532239086, 2892202.8641609116, 2957658.986442656, 2814335.5715972926, 2908292.0556324176, 2957658.986442656, 2941021.3425230477, 2829577.1184687456, 3026150.984474487, 2860543.6895317817]], "0.15": [[0.0, 0.025, 0.05, 0.075, 0.1, 0.125, 0.15, 0.175, 0.2, 0.225, 0.25, 0.275, 0.3, 0.325, 0.35, 0.375, 0.4, 0.425, 0.45, 0.475, 0.5, 0.525, 0.55, 0.575, 0.6, 0.625, 0.65, 0.675, 0.7, 0.725, 0.75, 0.775, 0.8, 0.825, 0.85, 0.875, 0.9, 0.925, 0.95, 0.975, 1.0, 1.025, 1.05, 1.075, 1.1, 1.125, 1.15, 1.175, 1.2, 1.225, 1.25], [4223715.275334867, 4091576.931457922, 3334988.758281684, 3400040.752517584, 3135031.574519117, 3153940.2290428327, 3192459.4053202127, 2957658.986442656, 3400040.752517584, 3079630.581247243, 3292991.7631153753, 3153940.2290428327, 3079630.581247243, 2844976.2715341607, 2991513.57388522, 3043767.137100461, 2860543.6895317817, 2991513.57388522, 3026150.984474487, 2974494.532239086, 3116347.980876056, 2941021.3425230477, 2799264.9508237164, 2974494.532239086, 2974494.532239086, 2974494.532239086, 3043767.137100461, 2769594.357695476, 2876290.4438855904, 3061598.6877525616, 2829577.1184687456, 2784354.625846735, 3212068.3177870694, 2754997.1269157114, 3097875.8295485564, 3153940.2290428327, 2814335.5715972926, 2957658.986442656, 2740552.718189429, 2698105.492842414, 2924569.559219371, 2829577.1184687456, 2784354.625846735, 2991513.57388522, 2860543.6895317817, 3008728.1995655065, 3153940.2290428327, 2784354.625846735, 2924569.559219371, 2892202.8641609116, 2684241.832578273]], "0.152": [[0.0, 0.025, 0.05, 0.075, 0.1, 0.125, 0.15, 0.175, 0.2, 0.225, 0.25, 0.275, 0.3, 0.325, 0.35, 0.375, 0.4, 0.425, 0.45, 0.475, 0.5, 0.525, 0.55, 0.575, 0.6, 0.625, 0.65, 0.675, 0.7, 0.725, 0.75, 0.775, 0.8, 0.825, 0.85, 0.875, 0.9, 0.925, 0.95, 0.975, 1.0, 1.025, 1.05, 1.075, 1.1, 1.125, 1.15, 1.175, 1.2, 1.225, 1.25], [4364644.446289151, 4059814.5905303797, 3713929.1316214143, 3636465.0695405225, 3173088.132081826, 3444839.27027894, 3252027.373528501, 3231929.7431648714, 3212068.3177870694, 2844976.2715341607, 3097875.8295485564, 3400040.752517584, 2844976.2715341607, 2876290.4438855904, 3026150.984474487, 2860543.6895317817, 2908292.0556324176, 2814335.5715972926, 2941021.3425230477, 3153940.2290428327, 2876290.4438855904, 2876290.4438855904, 2860543.6895317817, 2892202.8641609116, 2941021.3425230477, 3135031.574519117, 2924569.559219371, 2814335.5715972926, 2814335.5715972926, 2892202.8641609116, 2712105.4873410845, 2941021.3425230477, 2941021.3425230477, 2726251.2876386144, 2974494.532239086, 2860543.6895317817, 2799264.9508237164, 3116347.980876056, 2892202.8641609116, 2908292.0556324176, 2974494.532239086, 2754997.1269157114, 2844976.2715341607, 2924569.559219371, 2754997.1269157114, 2799264.9508237164, 2957658.986442656, 2726251.2876386144, 3026150.984474487, 2814335.5715972926, 2844976.2715341607]], "0.154": [[0.0, 0.025, 0.05, 0.075, 0.1, 0.125, 0.15, 0.175, 0.2, 0.225, 0.25, 0.275, 0.3, 0.325, 0.35, 0.375, 0.4, 0.425, 0.45, 0.475, 0.5, 0.525, 0.55, 0.575, 0.6, 0.625, 0.65, 0.675, 0.7, 0.725, 0.75, 0.775, 0.8, 0.825, 0.85, 0.875, 0.9, 0.925, 0.95, 0.975, 1.0, 1.025, 1.05, 1.075, 1.1, 1.125, 1.15, 1.175, 1.2, 1.225, 1.25], [4123839.6360543934, 3822486.942279064, 3687748.6459044833, 3794761.1452191356, 3334988.758281684, 3292991.7631153753, 3292991.7631153753, 3153940.2290428327, 3153940.2290428327, 3231929.7431648714, 2974494.532239086, 3153940.2290428327, 2924569.559219371, 2784354.625846735, 2829577.1184687456, 2892202.8641609116, 2829577.1184687456, 2908292.0556324176, 3008728.1995655065, 2908292.0556324176, 2769594.357695476, 2957658.986442656, 2784354.625846735, 2844976.2715341607, 3008728.1995655065, 3008728.1995655065, 3061598.6877525616, 2892202.8641609116, 3135031.574519117, 2769594.357695476, 2941021.3425230477, 3192459.4053202127, 3043767.137100461, 2924569.559219371, 2957658.986442656, 2726251.2876386144, 2924569.559219371, 2974494.532239086, 2814335.5715972926, 2814335.5715972926, 2941021.3425230477, 2769594.357695476, 3061598.6877525616, 2844976.2715341607, 2814335.5715972926, 3026150.984474487, 2712105.4873410845, 2924569.559219371, 3135031.574519117, 2740552.718189429, 2829577.1184687456]], "0.156": [[0.0, 0.025, 0.05, 0.075, 0.1, 0.125, 0.15, 0.175, 0.2, 0.225, 0.25, 0.275, 0.3, 0.325, 0.35, 0.375, 0.4, 0.425, 0.45, 0.475, 0.5, 0.525, 0.55, 0.575, 0.6, 0.625, 0.65, 0.675, 0.7, 0.725, 0.75, 0.775, 0.8, 0.825, 0.85, 0.875, 0.9, 0.925, 0.95, 0.975, 1.0, 1.025, 1.05, 1.075, 1.1, 1.125, 1.15, 1.175, 1.2, 1.225, 1.25], [3611360.3763283393, 4091576.931457922, 3713929.1316214143, 3292991.7631153753, 3116347.980876056, 3313857.383952243, 3008728.1995655065, 3153940.2290428327, 3153940.2290428327, 3026150.984474487, 2957658.986442656, 2957658.986442656, 3043767.137100461, 2814335.5715972926, 2876290.4438855904, 2941021.3425230477, 2876290.4438855904, 2924569.559219371, 2941021.3425230477, 2860543.6895317817, 3061598.6877525616, 2740552.718189429, 2908292.0556324176, 3153940.2290428327, 3097875.8295485564, 2814335.5715972926, 2941021.3425230477, 2754997.1269157114, 3153940.2290428327, 2829577.1184687456, 3116347.980876056, 2924569.559219371, 2712105.4873410845, 2829577.1184687456, 3061598.6877525616, 2892202.8641609116, 2991513.57388522, 2712105.4873410845, 2860543.6895317817, 2974494.532239086, 2892202.8641609116, 2754997.1269157114, 2924569.559219371, 2974494.532239086, 2754997.1269157114, 3079630.581247243, 2799264.9508237164, 2844976.2715341607, 2974494.532239086, 2726251.2876386144, 2726251.2876386144]]}
