# Supplementary material for: Superconductivity from a melted insulator in Josephson junction arrays
Source: Nat Phys. 2023 Aug 10;19(11):1630–5. doi: 10.1038/s41567-023-02161-w (PMC10635826; doi:10.1038/s41567-023-02161-w)
Supplement: Supplementary file 2 — Contains all data in the paper, including supplement, serialized into text files, and Python scripts that recreate all figures from the text files. [file 41567_2023_2161_MOESM2_ESM.zip › data_and_plotters_all/phase_figures/fig3/fig3.py]

#%%
#!%matplotlib auto
import matplotlib.pyplot as plt, numpy as np
from matplotlib.gridspec import GridSpec
from matplotlib import gridspec

from phase_figures import load_json
from phase_figures.fig3 import figpath
from phase_figures import (cmap_tprt, tprt_label_color, 
                    mw_label_color, logscale_major_ticks,
                    NJUNCTIONS_TRP)
from phase_figures.fig4 import figpath as fig4path

def idx2float( data ) :
    """  convert dictionary keys to floats
    """
    return { np.round( float(k), 8 ) : d for k, d in data.items() }

def list2array(data):
    for b, d in data.items() :
        x, y = d
        data[b] = ( np.array(x), np.array(y) )
    return data

cuts = load_json( figpath/'cuts.json')
cuts = idx2float( cuts )
cuts = list2array ( cuts )
plaws = load_json( figpath/'plaw_fits.json' )
plaws = idx2float( plaws )
plaws = list2array( plaws )
pvk = load_json( figpath/'pvk.json' )
pvk = idx2float( pvk )
amp = load_json( figpath/'amp.json' )
btstars = load_json(fig4path/'btstar.json')
btstars['btstar'][0] = np.round( btstars['btstar'][0], 5)
for k, d in btstars.items() : btstars[k] = np.array(d)
btstars['rstar'] /= NJUNCTIONS_TRP
for k in cuts :
    cuts[k][1][:] = cuts[k][1] / NJUNCTIONS_TRP

for k in plaws :
    plaws[k][1][:] = plaws[k][1] / NJUNCTIONS_TRP

amp['exp']['y'] = np.array(amp['exp']['y']) / NJUNCTIONS_TRP
amp['exp']['yerr'] = np.array(amp['exp']['yerr']) / NJUNCTIONS_TRP
amp['theory'][1] = np.array(amp['theory'][1]) / NJUNCTIONS_TRP
amp['yerror_up'] = np.array(amp['yerror_up']) / NJUNCTIONS_TRP
amp['yerror_low'] = np.array(amp['yerror_low']) / NJUNCTIONS_TRP

def trim_plaws_cuts() :
    """trim the power law fits
        and the field cuts for aesthetics
    """
    b1,b2,b3,b4,b5,b6,b7 = 0, 15e-3, 20e-3, 30e-3, 35e-3, 40e-3, 64e-3
    x0, y0 = plaws[b1]
    x15, y15 = plaws[b2]
    x20, y20 = plaws[b3]
    x30, y30 = plaws[b4]
    x35, y35 = plaws[b5]
    x40, y40 = cuts[b6]
    x64, y64 = cuts[b7]
    keep0 = y0 > (1e3/NJUNCTIONS_TRP)
    keep15 = y15 > (1.8e3/NJUNCTIONS_TRP)
    keep20 = y20 > (2.5e3/NJUNCTIONS_TRP)
    keep30 = y30 < (cuts[b4][1].max() - (2e6/NJUNCTIONS_TRP) )
    keep35 = y35 < (cuts[b4][1].max() + (1e6/NJUNCTIONS_TRP) )
    keep40 = (y40 > 0) & (y40 < (5e7/NJUNCTIONS_TRP) )
    keep64 = (y64 > 0) & (y64 < (5e8/NJUNCTIONS_TRP) )
    plaws[b1] = x0[keep0] , y0[keep0]
    plaws[b2] = x15[keep15] , y15[keep15]
    plaws[b3] = x20[keep20] , y20[keep20]
    plaws[b4] = x30[keep30] , y30[keep30]
    plaws[b5] = x35[keep35] , y35[keep35]
    cuts[b6] = x40[keep40] , y40[keep40]
    cuts[b7] = x64[keep64] , y64[keep64]

trim_plaws_cuts()

def above_t_el():
    """keep the data points above
        electron temperature = 35 mK
    """
    for b,d in cuts.items():
        x, y = d
        keep  = x >= 35e-3 # T_el
        cuts[b] = (x[keep], y[keep])

above_t_el()

def get_colors(bs):
    """get the colors for the field cuts
        and power law fits
        bs : iterable values of bs
    """
    n = len(bs) 
    return cmap_tprt( np.arange( n ) / ( n-1 ) )

def plot_rts( ax, bs, b_label ) :
    """ plot r(t) experimental data on ax
    bs: iterable of bs to plot
    b_label : bvalues to show in legend
    Returns:
        colors
    """
    colors = get_colors(bs)

    def plot_highb(do_label = False):
        if (do_label == True): 
            label = f'{b*1e3:.0f} mT'
        else :
            label = f'_{b*1e3:.0f} mT'
        
        ax.plot( *cuts[b], marker='.', 
            markersize=2, linestyle='',
            label = label,
            color=colors[i] )
        ax.plot( *cuts[b], 
            linestyle='-', alpha = 0.3,
            color=colors[i] )
    
    def plot_lowb(do_label = False):
        if (do_label == True): 
            label = f'{b*1e3:.0f} mT'
        else :
            label = f'_{b*1e3:.0f} mT'
        
        ax.plot( *cuts[b], marker='.', 
            markersize=2, linestyle='',
            label = label,
            color=colors[i] )
        ax.plot( *plaws[b], linewidth=0.7, 
            color=colors[i] )

    for i, b in enumerate(bs) :
        if (b > 35e-3):
            if (b in b_label):
                plot_highb(do_label=True)
            else :
                plot_highb()

        if (b <= 35e-3):
            if (b in b_label):
                plot_lowb(do_label=True)
            else :
                plot_lowb()

    ax.legend( fontsize=5, handletextpad = -0.3, borderaxespad = 2, 
            loc= 1, bbox_to_anchor=(0.40, 0.98), framealpha  = 0)

    ax.set_yscale('log')
    ax.set_xscale('log')
    ax.set_xlim((0.025,1.4)) 
    ax.set_ylim(0.3e3/1000, 2e8/1000)

    targs = np.array([10**3, 10**4, 10**5, 10**6, 10**7, 10**8])/1000
    ax.yaxis.set_ticks( targs )
    ax.set_yticklabels( ('$1$','$10$', None, None,'$10^4$','$10^5$') )    
    ax.set_ylabel('$\\rho$ ($\Omega$)', labelpad = -10)

    ax.xaxis.set_ticks( (0.1,1,) , minor = False )
    ax.set_xticklabels( (0.1,1,), minor = False )
    # ax.xaxis.set_ticks( (0.03,0.04,0.05,0.06,0.07,0.08,0.09,
    #             0.2,0.3,0.4,0.5,0.6,0.7,0.8,0.9,), minor = True )
    # ax.set_xticklabels( (None,None,0.05,None,None,None,None,
    #             None,None,None,None,None,None,None,None), minor = True)

    ax.set_xlabel('$T$ (K)' , labelpad = -4)
    ax.xaxis.set_label_coords(0.55, -0.0425)
    ax.tick_params(axis='x', which='major', left=True, 
            length = logscale_major_ticks)
    ax.tick_params(axis='y', which='major', left=True, 
            length = logscale_major_ticks)
    return colors

def plot_tstar(ax , bs, colors) :
    """ plot corner temperature
        bs : field values used for plotting cuts and power laws
        b_tstar : field values to plot tstar at
    """

    for b,c in zip(bs,colors) :
        found = b == btstars['btstar'][0]
        t = btstars['btstar'][1][found]
        dt = btstars['dtstar'][found]
        r = btstars['rstar'][found]
        dr = btstars['drstar'][:,found]/NJUNCTIONS_TRP
        ax.errorbar( t, r, xerr=dt, yerr=dr,
                    marker='', markersize =4,
                    capsize=1,
                    color=c )

    ax.text(0.5,0.45, '$T^{*}$', fontsize = 10)

def plot_pvk( ax ) :
    """ plot power vs k on ax
    """
    pvk_default = pvk[0.215]
    ax.errorbar( **pvk_default['exp'], marker='.', 
        linestyle='',
        markersize=2,
        color='black' )
    ax.plot( *pvk_default['theory'], linewidth=0.7, 
        color='black' )
    
    upband = np.array(pvk[0.25]['theory'][1]) 
    lowband = np.array(pvk[0.18]['theory'][1])
    ax.fill_between(pvk_default['theory'][0], upband, lowband,
                color= tprt_label_color, alpha=0.3, edgecolor = 'none',
                label = "uncertainty")

    ax.set_ybound(-2.8,6.5)
    ax.yaxis.set_ticks( (-1,0,3,6) )
    ax.set_yticklabels( (-1,0,None,6) )
    ax.xaxis.set_ticks( (0,1,2) )
    ax.set_xticklabels( (0,None,2) )
    ax.set_xlabel('$K_{c}$', color = mw_label_color)
    ax.xaxis.set_label_coords(0.45, -0.08)
    ax.set_ylabel('$p$' , labelpad = -4, color = tprt_label_color)

def plot_amp( ax ) :
    """ plot power vs k on ax
    """
    ax.errorbar( **amp['exp'], marker='.', 
        linestyle='',
        markersize=2,
        color='black' )
    ax.plot( *amp['theory'], linewidth=0.7, 
        color='black' )

    # ax.fill_between(amp['theory'][0], amp['yerror_up'], 
    #                 amp['yerror_low'],
    #                 color= tprt_label_color, alpha=0.3, 
    #                 edgecolor = 'none', 
    #                 label = "uncertainty")

    ax.set_yscale('log')
    ax.set_ylim ( (3e5/1000, 2e8/1000) )
    targs = np.array([10**6, 10**7, 10**8]) /1000 
    ax.yaxis.set_ticks( targs )
    ax.set_yticklabels( ('$10^3$', None, '$10^5$') )
    ax.xaxis.set_ticks( (25, 50, 75) )
    ax.set_xticklabels( (25, None, 75) )
    ax.tick_params(axis='y', which='major', left=True, 
                    length = logscale_major_ticks)
    ax.set_xlabel('$E_{J}$ (GHz)', color = mw_label_color)
    ax.xaxis.set_label_coords(0.55, -0.08)
    ax.set_ylabel('$A$ ($\Omega K^{-p}$)', labelpad = -10, 
                    color = tprt_label_color )


fig = plt.figure( figsize=(3.375,3))
fig.set_size_inches(3.375,3)

gs0 = GridSpec( 1, 2, figure=fig, left=0.1, right=0.98, 
    top=0.95, hspace=0.23 )

gs00 = gridspec.GridSpecFromSubplotSpec(1, 20, subplot_spec=gs0[0,0],
    wspace=1.2 )
gs01 = gridspec.GridSpecFromSubplotSpec(10, 1, subplot_spec=gs0[0,1],
    wspace=1.2 )

ax1 = fig.add_subplot( gs00[:1,:19] )
ax2 = fig.add_subplot( gs01[:4,0] )
ax3 = fig.add_subplot( gs01[5:,0] )

#### ALIGNED LABELS FOR SUBPLOTS ########
coords = { 'a' : ( 0.002, 0.95 ),
            'b' : ( 0.49, 0.95 ),
            'c' : ( 0.49, 0.524 ),
        }
for lbl, xy in coords.items() :
    fig.text( *xy, lbl, 
            fontsize = 9, weight = 'bold' )


bs = (64e-3, 40e-3, 35e-3, 30e-3, 25e-3, 20e-3, 15e-3, 0e-3)
b_label = (0e-3, 15e-3, 20e-3, 25e-3, 30e-3, 35e-3, 40e-3, 64e-3)
b_tstar = (None, 40e-3, 35e-3, 30e-3, None, None, None, 0e-3)

colors = plot_rts( ax1, bs, b_label )
plot_tstar(ax1, b_tstar, colors )
plot_pvk( ax2 )
plot_amp( ax3 )

#%%
fig.savefig( figpath / "Fig3.pdf", dpi = 600 )
# %%
