# Supplementary material for: Superconductivity from a melted insulator in Josephson junction arrays
Source: Nat Phys. 2023 Aug 10;19(11):1630–5. doi: 10.1038/s41567-023-02161-w (PMC10635826; doi:10.1038/s41567-023-02161-w)
Supplement: Supplementary file 2 — Contains all data in the paper, including supplement, serialized into text files, and Python scripts that recreate all figures from the text files. [file 41567_2023_2161_MOESM2_ESM.zip › data_and_plotters_all/phase_figures/fig3/plaw_fits.json]

{"-0.037000000000000005": [[0.1449727223352102, 0.15732021779775693, 0.16966771326030367, 0.18201520872285037, 0.1943627041853971, 0.20671019964794385, 0.21905769511049056, 0.2314051905730373, 0.24375268603558403, 0.25610018149813074, 0.2684476769606775, 0.2807951724232242, 0.2931426678857709, 0.3054901633483177, 0.3178376588108644, 0.3301851542734111, 0.3425326497359579, 0.35488014519850464, 0.36722764066105135, 0.37957513612359806, 0.3919226315861448, 0.40427012704869153, 0.41661762251123824, 0.428965117973785, 0.4413126134363317, 0.4536601088988784, 0.4660076043614252, 0.4783550998239719, 0.4907025952865186, 0.5030500907490654, 0.515397586211612, 0.5277450816741589, 0.5400925771367056, 0.5524400725992522, 0.5647875680617991, 0.5771350635243457, 0.5894825589868925, 0.6018300544494393, 0.6141775499119859, 0.6265250453745327, 0.6388725408370795, 0.6512200362996261, 0.6635675317621729, 0.6759150272247196, 0.6882625226872663, 0.700610018149813, 0.7129575136123598, 0.7253050090749065, 0.7376525045374532, 0.75], [297463.77838394314, 358713.9040480061, 426496.2237542536, 500955.8786940451, 582230.6882438265, 670451.9819355506, 765745.2907755952, 868230.9285838632, 978024.4859977779, 1095237.2541734527, 1219976.5912070535, 1352346.2413804724, 1492446.6151740884, 1640375.0363644294, 1796225.9612860703, 1960091.1743812931, 2132059.9634149736, 2312219.277143777, 2500653.867760218, 2697446.420055785, 2902677.6689425115, 3116426.506723689, 3338770.081300005, 3569783.886328329, 3809541.844209661, 4058116.382665012, 4315578.505558805, 4581997.858545599, 4857442.790044661, 5141980.40798605, 5435676.63271974, 5738596.246434416, 6050802.939393642, 6372359.353263696, 6703327.12177772, 7043766.908955529, 7393738.445075926, 7753300.560578541, 8122511.218055063, 8501427.542474292, 8890105.849771785, 9288601.67392296, 9696969.792607684, 10115264.251564717, 10543538.387725994, 10981844.851212878, 11430235.626269625, 11888762.051203242, 12357474.837393114, 12836424.087428829]], "-0.036000000000000004": [[0.15263563562691218, 0.16431654102228133, 0.17599744641765047, 0.1876783518130196, 0.19935925720838873, 0.21104016260375788, 0.222721067999127, 0.23440197339449614, 0.2460828787898653, 0.25776378418523443, 0.2694446895806036, 0.28112559497597267, 0.2928065003713418, 0.30448740576671096, 0.3161683111620801, 0.32784921655744925, 0.3395301219528184, 0.35121102734818754, 0.3628919327435567, 0.37457283813892583, 0.386253743534295, 0.3979346489296641, 0.4096155543250332, 0.42129645972040236, 0.4329773651157715, 0.44465827051114065, 0.4563391759065098, 0.46802008130187894, 0.47970098669724803, 0.4913818920926172, 0.5030627974879863, 0.5147437028833555, 0.5264246082787246, 0.5381055136740938, 0.5497864190694629, 0.561467324464832, 0.5731482298602012, 0.5848291352555703, 0.5965100406509394, 0.6081909460463086, 0.6198718514416777, 0.6315527568370469, 0.643233662232416, 0.6549145676277851, 0.6665954730231543, 0.6782763784185234, 0.6899572838138925, 0.7016381892092617, 0.7133190946046308, 0.725], [219090.60369139386, 260535.74662276806, 306155.00830500945, 356049.8400646176, 410317.39721250883, 469050.9728617326, 532340.365390008, 600272.1927741065, 672930.1638357409, 750395.314139112, 832746.2125910309, 920059.1435333923, 1012408.2681624768, 1109865.7683763185, 1212501.9755818727, 1320385.48654648, 1433583.2680234136, 1552160.7515973614, 1676181.919966477, 1805709.385691111, 1940804.4632864827, 2081527.2354103874, 2227936.6137922807, 2380090.39546255, 2538045.314767265, 2701857.0915915943, 2871580.476162398, 3047269.2907555513, 3228976.4685951, 3416754.090198249, 3610653.4173916094, 3810724.9251994146, 4017018.331782833, 4229582.6265907725, 4448466.096866087, 4673716.352636699, 4905380.350308378, 5143504.414964761, 5388134.261470165, 5639315.014462035, 5897091.227311828, 6161506.900126399, 6432605.496855343, 6710429.9615645, 6995022.733930448, 7286425.764006537, 7584680.526306767, 7889828.03325019, 8201908.848005152, 8520963.096769664]], "-0.035": [[0.1592868059097973, 0.17236258538102592, 0.18543836485225457, 0.1985141443234832, 0.2115899237947118, 0.22466570326594043, 0.23774148273716905, 0.25081726220839773, 0.26389304167962635, 0.27696882115085497, 0.2900446006220836, 0.3031203800933122, 0.31619615956454084, 0.32927193903576946, 0.3423477185069981, 0.3554234979782267, 0.3684992774494553, 0.38157505692068394, 0.39465083639191256, 0.40772661586314124, 0.4208023953343698, 0.43387817480559854, 0.44695395427682716, 0.4600297337480558, 0.4731055132192844, 0.486181292690513, 0.49925707216174164, 0.5123328516329703, 0.5254086311041989, 0.5384844105754275, 0.5515601900466561, 0.5646359695178848, 0.5777117489891134, 0.590787528460342, 0.6038633079315706, 0.6169390874027992, 0.6300148668740279, 0.6430906463452566, 0.6561664258164852, 0.6692422052877137, 0.6823179847589423, 0.6953937642301711, 0.7084695437013997, 0.7215453231726283, 0.7346211026438569, 0.7476968821150856, 0.7607726615863142, 0.7738484410575428, 0.7869242205287714, 0.8], [123565.93946039552, 151999.37328965068, 184164.03459451767, 220234.47989072165, 260380.70165907205, 304768.53795377107, 353560.02233596385, 406913.6857847683, 464984.819447403, 527925.7050785321, 595885.8185411167, 669012.0106367788, 747448.6686959197, 831337.8617135265, 920819.4713149412, 1016031.3104408379, 1117109.23132641, 1224187.224097406, 1337397.5071012336, 1456870.6099244421, 1582735.4499105788, 1715119.4028787056, 1854148.3686480215, 1999946.8318945842, 2152637.918799019, 2312343.4498872957, 2479183.989418219, 2653278.8916298067, 2834746.344121121, 3023703.40861532, 3220266.05932307, 3424549.2191022146, 3636666.7935894006, 3856731.7034615804, 4084855.9149697446, 4321150.4688735, 4565725.5078929495, 4818690.302783603, 5080153.277130399, 5350222.030948526, 5629003.363170973, 5916603.293096002, 6213127.080861618, 6518679.247008607, 6833363.591188701, 7157283.210070042, 7490540.514488001, 7833237.2458857875, 8185474.492085899, 8547352.70243049]], "-0.034": [[0.1664866780403028, 0.18094613359050069, 0.19540558914069858, 0.2098650446908965, 0.2243245002410944, 0.2387839557912923, 0.2532434113414902, 0.2677028668916881, 0.282162322441886, 0.2966217779920839, 0.3110812335422818, 0.3255406890924797, 0.3400001446426776, 0.3544596001928755, 0.36891905574307343, 0.38337851129327133, 0.3978379668434692, 0.4122974223936671, 0.4267568779438651, 0.441216333494063, 0.45567578904426087, 0.47013524459445877, 0.48459470014465666, 0.49905415569485456, 0.5135136112450525, 0.5279730667952504, 0.5424325223454483, 0.5568919778956462, 0.571351433445844, 0.585810888996042, 0.6002703445462398, 0.6147298000964377, 0.6291892556466356, 0.6436487111968335, 0.6581081667470314, 0.6725676222972294, 0.6870270778474273, 0.7014865333976252, 0.7159459889478231, 0.730405444498021, 0.7448649000482189, 0.7593243555984168, 0.7737838111486147, 0.7882432666988126, 0.8027027222490105, 0.8171621777992084, 0.8316216333494063, 0.8460810888996042, 0.8605405444498021, 0.875], [73422.04140352526, 93644.36714638374, 117222.2279348796, 144401.86837113785, 175428.0965708628, 210544.39101408093, 249992.99304952717, 294014.98773561284, 342850.37507360085, 396738.1332341988, 455916.27504312154, 520621.8987389065, 591091.2338237443, 667559.6826791029, 750261.8585012093, 839431.6200189553, 935302.1033827652, 1038105.7515531088, 1148074.341468587, 1265439.0092334286, 1390430.273531077, 1523278.0574428902, 1664211.7088278034, 1813460.0193992364, 1971251.2426189396, 2137813.1105133155, 2313372.8495056382, 2498157.1953471433, 2692392.4072209424, 2896304.2810848895, 3110118.162312684, 3334058.9576865444, 3568351.1467895242, 3813218.792840959, 4068885.553014421, 4335574.688273984, 4613509.0727613615, 4902911.202763662, 5204003.205288908, 5517006.846274224, 5842143.5384495165, 6179634.3488776535, 6529700.006190459, 6892560.907538363, 7268437.125270173, 7657548.41335821, 8060114.213582913, 8476353.661490038, 8906485.592132604, 9350728.545608899]], "-0.033": [[0.17315213237050517, 0.1869653541588622, 0.20077857594721923, 0.2145917977355763, 0.22840501952393333, 0.24221824131229036, 0.2560314631006474, 0.2698446848890044, 0.28365790667736146, 0.2974711284657185, 0.3112843502540755, 0.32509757204243256, 0.3389107938307896, 0.3527240156191467, 0.36653723740750366, 0.38035045919586075, 0.3941636809842177, 0.4079769027725748, 0.4217901245609318, 0.4356033463492889, 0.44941656813764586, 0.46322978992600294, 0.4770430117143599, 0.490856233502717, 0.5046694552910741, 0.5184826770794311, 0.5322958988677882, 0.5461091206561451, 0.5599223424445022, 0.5737355642328592, 0.5875487860212163, 0.6013620078095733, 0.6151752295979304, 0.6289884513862873, 0.6428016731746444, 0.6566148949630014, 0.6704281167513585, 0.6842413385397156, 0.6980545603280726, 0.7118677821164296, 0.7256810039047866, 0.7394942256931437, 0.7533074474815007, 0.7671206692698578, 0.7809338910582148, 0.7947471128465718, 0.8085603346349288, 0.8223735564232859, 0.836186778211643, 0.85], [46618.44575214281, 59412.99117624327, 74420.78061073, 91832.51639578571, 111841.01080970302, 134641.0710373875, 160429.39705347538, 189404.49030850365, 221766.57154841285, 257717.50642889406, 297460.73783850746, 341201.2240396822, 389145.3818896278, 441501.03452441853, 498477.3629866558, 560284.8613557296, 627135.2950038653, 699241.6616539975, 776818.154959306, 860080.1303608764, 949244.0730106928, 1044527.5675732224, 1146149.2697409538, 1254328.8793182168, 1369287.1147438344, 1491245.6889372277, 1620427.2863647547, 1757055.5412336453, 1901355.0167301956, 2053551.1852269503, 2213870.409390821, 2382539.9241303243, 2559787.819325799, 2745843.023291352, 2940935.286921783, 3145295.1684816233, 3359154.0189970494, 3582743.968214512, 3816297.911092889, 4060049.4947984903, 4314233.106174565, 4579083.859659157, 4854837.585626962, 5141730.819132705, 5440000.789035033, 5749885.407481469, 6071623.259736209, 6405453.594333866, 6751616.313543249, 7110351.964126421]], "-0.032": [[0.17971442516388467, 0.19339372260951967, 0.20707302005515468, 0.2207523175007897, 0.2344316149464247, 0.24811091239205968, 0.2617902098376947, 0.2754695072833297, 0.2891488047289647, 0.3028281021745997, 0.3165073996202347, 0.3301866970658697, 0.34386599451150474, 0.35754529195713974, 0.37122458940277475, 0.38490388684840976, 0.39858318429404477, 0.4122624817396798, 0.4259417791853148, 0.43962107663094974, 0.45330037407658474, 0.46697967152221975, 0.48065896896785476, 0.49433826641348977, 0.5080175638591248, 0.5216968613047598, 0.5353761587503948, 0.5490554561960298, 0.5627347536416648, 0.5764140510872998, 0.5900933485329348, 0.6037726459785698, 0.6174519434242048, 0.6311312408698398, 0.6448105383154749, 0.6584898357611099, 0.6721691332067449, 0.6858484306523799, 0.6995277280980149, 0.7132070255436499, 0.7268863229892849, 0.7405656204349199, 0.7542449178805549, 0.7679242153261899, 0.7816035127718249, 0.79528281021746, 0.808962107663095, 0.82264140510873, 0.836320702554365, 0.85], [35678.197146301834, 45324.29822046026, 56643.94680393888, 69787.87128860534, 84909.43552369575, 102164.51701830748, 121711.39763494648, 143710.664866335, 168325.12216485088, 195719.7070812865, 226061.41619178827, 259519.23596594972, 296264.078867128, 336468.7240867908, 380307.7624043787, 427957.5447374527, 479596.13400728913, 535403.2599952238, 595560.2769069826, 660250.1233975287, 729657.2848388444, 803967.7576385225, 883369.0154388344, 968049.9770446935, 1058200.9759451435, 1154013.7313070684, 1255681.3203320974, 1363398.1518784051, 1477359.9412585464, 1597763.686132767, 1724807.643424596, 1858691.3071920301, 1999615.3873934327, 2147781.7894924423, 2303393.5948508186, 2466655.0418622964, 2637771.5077842693, 2816949.4912274797, 3004396.595266924, 3200321.5111399535, 3404934.00250003, 3618444.890196866, 3841066.037555752, 4073010.336130751, 4314491.69190816, 4565725.0119382255, 4826926.1913745245, 5098312.100901771, 5380100.574534014, 5672510.397766322]], "-0.031": [[0.18616775187741705, 0.19971534877787792, 0.2132629456783388, 0.22681054257879968, 0.24035813947926055, 0.2539057363797214, 0.2674533332801823, 0.2810009301806432, 0.2945485270811041, 0.30809612398156494, 0.3216437208820258, 0.3351913177824867, 0.3487389146829476, 0.3622865115834084, 0.37583410848386933, 0.3893817053843302, 0.40292930228479107, 0.41647689918525194, 0.4300244960857128, 0.4435720929861737, 0.45711968988663454, 0.47066728678709546, 0.4842148836875563, 0.4977624805880172, 0.5113100774884781, 0.5248576743889389, 0.5384052712893999, 0.5519528681898607, 0.5655004650903216, 0.5790480619907825, 0.5925956588912433, 0.6061432557917042, 0.6196908526921651, 0.633238449592626, 0.6467860464930868, 0.6603336433935477, 0.6738812402940086, 0.6874288371944695, 0.7009764340949304, 0.7145240309953913, 0.7280716278958521, 0.741619224796313, 0.7551668216967738, 0.7687144185972348, 0.7822620154976956, 0.7958096123981565, 0.8093572092986174, 0.8229048061990782, 0.8364524030995392, 0.85], [23628.0527730451, 30206.020653250016, 37997.55457779148, 47127.84752214563, 57726.106901923085, 69925.43174765061, 83862.70047048117, 99678.46777910928, 117516.86956821132, 137525.53480130684, 159855.50357085, 184661.15064611196, 212100.11392257267, 242333.22727065862, 275524.45735087164, 311840.8440197516, 351452.4439990976, 394532.2775212326, 441256.2776972898, 491803.2423846275, 546354.7883544265, 605095.3075820211, 668211.9255010916, 735894.4610790279, 808335.3885848522, 885729.8009334817, 968275.374500964, 1056172.3353149248, 1149623.4265329854, 1248833.8771294393, 1354011.371717239, 1465366.0214383574, 1583110.3358609616, 1707459.195826739, 1838629.827196025, 1976841.7754423814, 2122316.881051797, 2275279.255684971, 2435955.2590640406, 2604573.4765478196, 2781364.697362059, 2966561.8934534746, 3160400.1989383227, 3363116.8901182245, 3574951.366037593, 3796145.1295587057, 4026941.768931816, 4267586.939839151, 4518328.347892833, 4779415.731567906]], "-0.03": [[0.19237162565487026, 0.2068130210496688, 0.2212544164444674, 0.23569581183926597, 0.2501372072340645, 0.26457860262886307, 0.2790199980236616, 0.2934613934184602, 0.3079027888132588, 0.3223441842080573, 0.33678557960285593, 0.3512269749976545, 0.36566837039245303, 0.3801097657872516, 0.39455116118205014, 0.40899255657684874, 0.4234339519716473, 0.43787534736644584, 0.4523167427612444, 0.466758138156043, 0.48119953355084155, 0.4956409289456401, 0.5100823243404387, 0.5245237197352373, 0.5389651151300359, 0.5534065105248344, 0.5678479059196329, 0.5822893013144315, 0.5967306967092301, 0.6111720921040287, 0.6256134874988273, 0.6400548828936258, 0.6544962782884243, 0.6689376736832229, 0.6833790690780215, 0.6978204644728201, 0.7122618598676185, 0.7267032552624171, 0.7411446506572157, 0.7555860460520143, 0.7700274414468129, 0.7844688368416115, 0.7989102322364099, 0.8133516276312085, 0.8277930230260071, 0.8422344184208057, 0.8566758138156043, 0.8711172092104027, 0.8855586046052013, 0.9], [16668.685883450635, 21756.637678350628, 27891.388062933016, 35198.57104216142, 43809.52717052214, 53861.18908141828, 65495.97594362774, 78861.69568805066, 94111.45405135497, 111403.56964227938, 130901.49436255764, 152773.73861571203, 177193.80081912476, 204340.1008020934, 234395.9167281988, 267549.32522665255, 303993.1444561873, 343924.87985793065, 387546.67238165985, 435065.2489937623, 486691.8752957987, 542642.3101003667, 603136.7618264111, 668399.8465896227, 738660.5478753841, 814152.1776921194, 895112.3391120896, 981782.8901148031, 1074409.9086554504, 1173243.6588872285, 1278538.558472166, 1390553.1469202696, 1509550.0549014336, 1635795.9744787724, 1769561.6302158162, 1911121.7511134625, 2060755.0433356732, 2218744.1636857754, 2385375.693797763, 2560940.1150094364, 2745731.783886305, 2940048.908367207, 3144193.524504406, 3358471.473772619, 3583192.380922921, 3818669.632358988, 4065220.3550143614, 4323165.3957107, 4592829.300978103, 4874540.297319573]], "-0.029": [[0.19842841785861273, 0.21325640933088594, 0.22808440080315914, 0.24291239227543238, 0.2577403837477056, 0.2725683752199788, 0.287396366692252, 0.3022243581645252, 0.3170523496367984, 0.3318803411090716, 0.3467083325813448, 0.361536324053618, 0.3763643155258912, 0.39119230699816443, 0.4060202984704377, 0.4208482899427109, 0.4356762814149841, 0.45050427288725736, 0.46533226435953057, 0.4801602558318038, 0.494988247304077, 0.5098162387763502, 0.5246442302486234, 0.5394722217208966, 0.5543002131931698, 0.569128204665443, 0.5839561961377162, 0.5987841876099894, 0.6136121790822626, 0.6284401705545358, 0.643268162026809, 0.6580961534990822, 0.6729241449713554, 0.6877521364436286, 0.702580127915902, 0.7174081193881752, 0.7322361108604484, 0.7470641023327216, 0.7618920938049948, 0.776720085277268, 0.7915480767495412, 0.8063760682218144, 0.8212040596940876, 0.8360320511663608, 0.850860042638634, 0.8656880341109072, 0.8805160255831804, 0.8953440170554536, 0.9101720085277268, 0.925], [11910.100086873823, 15748.333523890038, 20435.97521646603, 26087.12217768836, 32822.56294273353, 40769.72553059409, 50062.628867948864, 60841.83726367517, 73254.41759070623, 87453.89888595561, 103600.23412235655, 121859.76394220871, 142405.18216982446, 165415.50294528747, 191076.0293410029, 219578.32333941822, 251120.1770644291, 285905.58517102594, 324144.71830806095, 366053.8975779139, 411855.56992454024, 461778.2843881006, 516056.66917023837, 574931.409459227, 638649.2259687562, 707462.8541481483, 781631.0240253682, 861418.4406473787, 947095.7650852363, 1038939.5959738757, 1137232.4515588281, 1242262.7522241874, 1354324.803478002, 1473718.7793729817, 1600750.7063419223, 1735732.4474286728, 1878981.6868967474, 2030821.915198828, 2191582.4142915, 2361598.2432805337, 2541210.224382919, 2730764.929192699, 2930614.665238415, 3141117.4628206654, 3362637.0621189624, 3595542.9005576414, 3840210.1004211763, 4097019.4567097374, 4366357.42522635, 4648616.11088743]], "-0.028": [[0.20429148170446726, 0.22002022697580467, 0.23574897224714206, 0.25147771751847947, 0.26720646278981686, 0.28293520806115424, 0.2986639533324917, 0.31439269860382907, 0.3301214438751665, 0.3458501891465039, 0.3615789344178413, 0.37730767968917867, 0.3930364249605161, 0.4087651702318535, 0.42449391550319093, 0.4402226607745283, 0.4559514060458657, 0.4716801513172031, 0.48740889658854053, 0.5031376418598779, 0.5188663871312154, 0.5345951324025527, 0.5503238776738901, 0.5660526229452275, 0.5817813682165649, 0.5975101134879024, 0.6132388587592397, 0.6289676040305772, 0.6446963493019146, 0.6604250945732519, 0.6761538398445893, 0.6918825851159267, 0.7076113303872642, 0.7233400756586015, 0.739068820929939, 0.7547975662012762, 0.7705263114726137, 0.7862550567439512, 0.8019838020152885, 0.817712547286626, 0.8334412925579633, 0.8491700378293008, 0.8648987831006383, 0.8806275283719756, 0.896356273643313, 0.9120850189146503, 0.9278137641859878, 0.9435425094573251, 0.9592712547286626, 0.975], [9185.882253327656, 12366.729892350037, 16310.5503605766, 21130.766260601984, 26948.700138179196, 33893.57899772988, 42102.538545478375, 51720.62719136522, 62900.80983582686, 75803.97146350349, 90598.92056270283, 107462.39238681423, 126579.05207170702, 148141.49762135217, 172350.2627724088, 199413.8197472495, 229548.58190383003, 262978.90628988715, 299937.09610816574, 340663.4030986901, 385406.0298435089, 434421.13199881796, 487972.8204589253, 546333.1634561083, 609782.1886000742, 678607.8848604149, 753106.2044951669, 833581.064928353, 920344.3505791271, 1013715.9146449908, 1114023.5808413199, 1221603.1450993128, 1336798.3772243059, 1459961.0225162685, 1591450.8033541904, 1731635.4207459027, 1880890.5558448732, 2039599.8714352946, 2208155.0133868256, 2386955.612080183, 2576409.283804711, 2776931.632129077, 2988946.2492460283, 3212884.7172922534, 3449186.609644226, 3698299.492190855, 3960678.9245838593, 4236788.461466508, 4527099.653681599, 4832092.049459241]], "-0.027": [[0.2102066019822583, 0.22530442643159995, 0.24040225088094164, 0.2555000753302833, 0.27059789977962495, 0.2856957242289666, 0.3007935486783083, 0.31589137312765, 0.33098919757699163, 0.3460870220263333, 0.36118484647567495, 0.37628267092501666, 0.39138049537435826, 0.4064783198237, 0.42157614427304163, 0.4366739687223833, 0.451771793171725, 0.4668696176210666, 0.4819674420704083, 0.49706526651975, 0.5121630909690916, 0.5272609154184333, 0.5423587398677749, 0.5574565643171167, 0.5725543887664583, 0.5876522132158, 0.6027500376651417, 0.6178478621144833, 0.632945686563825, 0.6480435110131666, 0.6631413354625083, 0.67823915991185, 0.6933369843611916, 0.7084348088105333, 0.7235326332598749, 0.7386304577092166, 0.7537282821585582, 0.7688261066079, 0.7839239310572417, 0.7990217555065833, 0.814119579955925, 0.8292174044052666, 0.8443152288546083, 0.85941305330395, 0.8745108777532916, 0.8896087022026333, 0.9047065266519749, 0.9198043511013166, 0.9349021755506582, 0.95], [6865.581017762556, 9177.792840027794, 12039.811580395079, 15535.266545949804, 19754.248216982887, 24793.38146810011, 30755.895335954323, 37751.68967688572, 45897.39900752087, 55316.453780625765, 66139.13931508065, 78502.6525711534, 92551.15693910478, 108435.83518965959, 126314.94071832219, 146353.84720137288, 168725.0967692104, 193608.44679218635, 221190.9153649281, 251666.82556714257, 285237.84857188334, 322113.0456660649, 362508.90924252704, 406649.4028180919, 454766.00012769626, 507097.7233408145, 563891.1804428797, 625400.6018212844, 691887.8760927012, 763622.5852058885, 840882.0388518359, 923951.3082109581, 1013123.2590651407, 1108698.5843006547, 1210985.8358263413, 1320301.4559300053, 1436969.8080945509, 1561323.2072941887, 1693701.9497898268, 1834454.3424417407, 1983936.7315565897, 2142513.5312849307, 2310557.25158456, 2488448.525764162, 2676576.1376210707, 2875337.0481862086, 3085136.422088645, 3306387.653551633, 3539512.3920313735, 3784940.5675093]], "-0.026": [[0.21538749619446948, 0.2308897921905007, 0.24639208818653194, 0.26189438418256317, 0.2773966801785944, 0.2928989761746257, 0.3084012721706569, 0.32390356816668814, 0.33940586416271934, 0.3549081601587506, 0.37041045615478185, 0.38591275215081305, 0.40141504814684426, 0.4169173441428755, 0.43241964013890677, 0.447921936134938, 0.4634242321309692, 0.47892652812700043, 0.4944288241230317, 0.5099311201190629, 0.5254334161150942, 0.5409357121111253, 0.5564380081071566, 0.5719403041031879, 0.5874426000992191, 0.6029448960952504, 0.6184471920912815, 0.6339494880873128, 0.649451784083344, 0.6649540800793753, 0.6804563760754065, 0.6959586720714377, 0.711460968067469, 0.7269632640635002, 0.7424655600595315, 0.7579678560555627, 0.773470152051594, 0.7889724480476251, 0.8044747440436564, 0.8199770400396876, 0.8354793360357189, 0.8509816320317501, 0.8664839280277813, 0.8819862240238125, 0.8974885200198438, 0.9129908160158751, 0.9284931120119063, 0.9439954080079375, 0.9594977040039687, 0.975], [5215.788576512636, 7053.616731408871, 9353.66272711646, 12191.866973880953, 15650.865802338107, 19820.133219121944, 24796.117241436565, 30682.371305379558, 37589.68117408629, 45636.187715543914, 54947.505873439084, 65656.84011560564, 77905.09661197456, 91840.99236621559, 107621.1615015797, 125410.25888108433, 145381.06122455976, 167714.56586974292, 192600.08731119434, 220235.35163903248, 250826.5889890799, 284588.62410679774, 321744.9651191878, 362527.890601513, 407178.53501913557, 455946.9726188661, 509092.2998389042, 566882.7163016459, 629595.6044492654, 697517.6078780305, 770944.7084236889, 850182.3020469714, 935545.2735652438, 1027358.0702735572, 1125954.7744958256, 1231679.1751044958, 1344884.8380449258, 1465935.1758986856, 1595203.516518157, 1733073.1707630714, 1879937.499368066, 2036199.978968832, 2202274.267313062, 2378584.26768113, 2565564.1925401953, 2763658.6264543687, 2973322.588272468, 3195021.5926139257, 3429231.710672513, 3676439.630356627]], "-0.025": [[0.22059012123518992, 0.23700664937324728, 0.2534231775113046, 0.269839705649362, 0.2862562337874193, 0.30267276192547665, 0.31908929006353404, 0.33550581820159137, 0.3519223463396487, 0.3683388744777061, 0.38475540261576335, 0.40117193075382074, 0.4175884588918781, 0.4340049870299354, 0.4504215151679928, 0.4668380433060501, 0.48325457144410744, 0.4996710995821648, 0.5160876277202222, 0.5325041558582795, 0.5489206839963369, 0.5653372121343943, 0.5817537402724515, 0.5981702684105089, 0.6145867965485663, 0.6310033246866236, 0.647419852824681, 0.6638363809627382, 0.6802529091007956, 0.696669437238853, 0.7130859653769103, 0.7295024935149677, 0.745919021653025, 0.7623355497910824, 0.7787520779291397, 0.7951686060671971, 0.8115851342052545, 0.8280016623433117, 0.8444181904813691, 0.8608347186194265, 0.8772512467574838, 0.8936677748955412, 0.9100843030335986, 0.9265008311716558, 0.9429173593097132, 0.9593338874477706, 0.9757504155858279, 0.9921669437238853, 1.0085834718619426, 1.025], [4058.376712707161, 5600.836941284357, 7564.500416645677, 10025.633999371006, 13068.218843893459, 16784.190344042145, 21273.67069568645, 26645.19470998151, 33015.92942514818, 40511.88799450567, 49268.13827024202, 59429.006453649075, 71148.27614136737, 84589.383062139, 99925.6057685178, 117340.25252206138, 137026.84458802824, 159189.29613596003, 184042.09092530012, 211810.455940013, 242730.5321227243, 277049.5423469464, 315025.95675529516, 356929.6555820489, 403042.08956981444, 453656.438082339, 509077.76500850223, 569623.1725461823, 635621.9529489331, 707415.738313141, 785358.648478542, 869817.4371105798, 961171.6360290444, 1059813.6978437388, 1166149.1369544866, 1280596.668969656, 1403588.3485944334, 1535569.7060374161, 1676999.881981555, 1828351.7611631497, 1990112.1046004642, 2162781.680511469, 2346875.3939583492, 2542922.415254668, 2751466.3071693997, 2973065.1509605222, 3208291.671269396, 3457733.3599058217, 3721992.5985523337, 4001686.7804151606]], "-0.024": [[0.22562881416199695, 0.24194251183216028, 0.2582562095023236, 0.2745699071724869, 0.29088360484265025, 0.3071973025128136, 0.3235110001829769, 0.33982469785314023, 0.35613839552330356, 0.3724520931934669, 0.3887657908636302, 0.40507948853379355, 0.4213931862039568, 0.43770688387412016, 0.4540205815442835, 0.4703342792144468, 0.48664797688461015, 0.5029616745547735, 0.5192753722249368, 0.5355890698951001, 0.5519027675652635, 0.5682164652354268, 0.5845301629055901, 0.6008438605757535, 0.6171575582459168, 0.6334712559160801, 0.6497849535862434, 0.6660986512564068, 0.6824123489265701, 0.6987260465967334, 0.7150397442668968, 0.7313534419370601, 0.7476671396072234, 0.7639808372773867, 0.7802945349475501, 0.7966082326177134, 0.8129219302878767, 0.8292356279580401, 0.8455493256282034, 0.8618630232983667, 0.8781767209685301, 0.8944904186386934, 0.9108041163088567, 0.92711781397902, 0.9434315116491834, 0.9597452093193467, 0.97605890698951, 0.9923726046596734, 1.0086863023298365, 1.025], [3201.069874915455, 4423.596035632166, 5985.296422589773, 7949.685467407568, 10387.179812626011, 13375.371591342953, 16999.295808692183, 21351.692274157358, 26533.262477570614, 32652.92175499876, 39828.04705158442, 48184.72055528633, 57857.969447205476, 68992.00198990322, 81740.44015411499, 96266.54896598973, 112743.46274099313, 131354.40835654968, 152292.92570307106, 175763.08544198718, 201979.70418956666, 231168.5572365186, 263566.588905471, 299422.1206413098, 338995.0569229321, 382557.0890791439, 430391.89708613453, 482795.349419137, 540075.7010264709, 602553.7894901331, 670563.2294333882, 744450.6052324106, 824575.6620858815, 911311.4954935488, 1005044.7391920725, 1106175.7515939884, 1215118.8007733203, 1332302.2480392186, 1458168.7301370045, 1593175.3401141407, 1737793.8068868974, 1892510.6735418672, 2057827.4744049415, 2234260.9109089472, 2422343.0262897885, 2622621.379139684, 2835659.215844895, 3062035.6419342314, 3302345.792363555, 3557201.000760542]], "-0.023": [[0.23050733350565916, 0.24672146955656407, 0.262935605607469, 0.2791497416583739, 0.2953638777092788, 0.31157801376018374, 0.3277921498110886, 0.34400628586199355, 0.3602204219128985, 0.3764345579638034, 0.39264869401470825, 0.4088628300656132, 0.42507696611651813, 0.44129110216742307, 0.45750523821832795, 0.47371937426923283, 0.48993351032013777, 0.5061476463710427, 0.5223617824219475, 0.5385759184728525, 0.5547900545237574, 0.5710041905746623, 0.5872183266255673, 0.6034324626764722, 0.6196465987273772, 0.635860734778282, 0.6520748708291869, 0.6682890068800917, 0.6845031429309967, 0.7007172789819016, 0.7169314150328066, 0.7331455510837115, 0.7493596871346164, 0.7655738231855214, 0.7817879592364263, 0.798002095287331, 0.814216231338236, 0.8304303673891409, 0.8466445034400458, 0.8628586394909508, 0.8790727755418557, 0.8952869115927606, 0.9115010476436656, 0.9277151836945705, 0.9439293197454752, 0.9601434557963802, 0.9763575918472851, 0.99257172789819, 1.008785863949095, 1.025], [2588.8102890259806, 3577.876687359904, 4843.987180810828, 6440.277854383697, 8425.973657959037, 10866.671784117216, 13834.621114825764, 17408.998003723842, 21676.178629699793, 26730.008131392362, 32672.06671015753, 39611.93287017308, 47667.4439481134, 56964.95407075821, 67639.5896666339, 79835.5026470368, 93706.12136231408, 109414.39943089189, 127133.06253108277, 147044.85323904426, 169342.77399029027, 194230.32823678933, 221921.7598668335, 252642.2909504748, 286628.3578693394, 324127.8458859996, 365400.32220477186, 410717.26757276803, 460362.3064672557, 514631.4359128089, 573833.2529693851, 638289.1809302766, 708333.6942668754, 784314.5423553183, 866592.9720183501, 955543.9489141225, 1051556.3778021599, 1155033.321715289, 1266392.2200650685, 1386065.105706984, 1514498.8209905506, 1652155.232818388, 1799511.4467373078, 1957060.0200835217, 2125309.174203165, 2304783.005768513, 2496021.697209415, 2699581.7262788154, 2916036.074770412, 3145974.436405914]], "-0.022": [[0.2350759513167488, 0.2522172584327335, 0.26935856554871823, 0.28649987266470295, 0.30364117978068766, 0.3207824868966724, 0.3379237940126571, 0.3550651011286418, 0.37220640824462653, 0.38934771536061125, 0.40648902247659596, 0.4236303295925807, 0.4407716367085654, 0.4579129438245501, 0.47505425094053483, 0.49219555805651954, 0.5093368651725043, 0.526478172288489, 0.5436194794044737, 0.5607607865204585, 0.5779020936364432, 0.5950434007524279, 0.6121847078684126, 0.6293260149843973, 0.646467322100382, 0.6636086292163668, 0.6807499363323515, 0.6978912434483362, 0.7150325505643209, 0.7321738576803056, 0.7493151647962903, 0.7664564719122751, 0.7835977790282598, 0.8007390861442445, 0.8178803932602292, 0.8350217003762139, 0.8521630074921986, 0.8693043146081834, 0.8864456217241681, 0.9035869288401528, 0.9207282359561375, 0.9378695430721222, 0.9550108501881069, 0.9721521573040917, 0.9892934644200764, 1.006434771536061, 1.0235760786520458, 1.0407173857680305, 1.0578586928840152, 1.075], [2113.0287577499994, 2980.9174516547614, 4111.159578546765, 5558.560641798542, 7384.923112737132, 9659.441032551544, 12459.092000575425, 15869.026712893823, 19982.956196699048, 24903.536870228338, 30742.753544871084, 37622.300474689895, 45673.96054881265, 55039.982713651465, 65873.45770447476, 78338.69215932842, 92611.58118253364, 108879.97941986765, 127344.0707029689, 148216.7363164196, 171723.92193728653, 198105.0032935876, 227613.1505851538, 260515.69170763664, 297094.4743179315, 337646.2267770288, 382482.91800423287, 431932.1162747914, 486337.3469912301, 546058.4494570789, 611471.9326801891, 682971.330231465, 760967.554183557, 845889.2481528807, 938183.139467222, 1038314.3904801607, 1146766.9490525883, 1264043.898220697, 1390667.8050689765, 1527181.0688259772, 1674146.2681998396, 1832146.5079699268, 2001785.7648502097, 2183689.2326394655, 2378503.666672755, 2586897.7275881055, 2809562.324421798, 3047210.957045174, 3300580.0579554234, 3570429.3334323396]], "-0.021": [[0.23961668172300674, 0.2566653208715168, 0.27371396002002685, 0.2907625991685369, 0.307811238317047, 0.32485987746555706, 0.3419085166140671, 0.3589571557625772, 0.37600579491108727, 0.39305443405959734, 0.4101030732081074, 0.4271517123566175, 0.4442003515051275, 0.46124899065363756, 0.47829762980214763, 0.4953462689506577, 0.5123949080991678, 0.5294435472476778, 0.5464921863961879, 0.563540825544698, 0.580589464693208, 0.5976381038417181, 0.6146867429902282, 0.6317353821387383, 0.6487840212872483, 0.6658326604357584, 0.6828812995842685, 0.6999299387327785, 0.7169785778812886, 0.7340272170297987, 0.7510758561783087, 0.7681244953268188, 0.7851731344753289, 0.802221773623839, 0.819270412772349, 0.8363190519208591, 0.8533676910693692, 0.8704163302178792, 0.8874649693663893, 0.9045136085148994, 0.9215622476634094, 0.9386108868119195, 0.9556595259604296, 0.9727081651089396, 0.9897568042574497, 1.0068054434059597, 1.0238540825544697, 1.0409027217029798, 1.0579513608514899, 1.075], [1764.3911615566906, 2487.7722578889993, 3431.04704126494, 4640.918066257034, 6170.275535025376, 8078.582238480175, 10432.258470956514, 13305.066919874733, 16778.49753170441, 20942.152355417995, 25894.130364506764, 31741.412258534503, 38600.24524511897, 46596.527803157434, 55866.19442804659, 66555.60035959017, 78821.90629323552, 92833.4630752348, 108770.19638228565, 126823.99138616856, 147199.0774038655, 170112.4125336132, 195794.06827731835, 224487.6141497349, 256450.50227478263, 291954.4519693643, 331285.8343150191, 374746.0567177321, 422651.94745620555, 475336.1402188776, 533147.4586299658, 596451.3007647949, 665630.0236546597, 741083.3277814593, 823228.6415623314, 912501.505824504, 1009355.9582705725, 1114264.9179344007, 1227720.5696278405, 1350234.7483784487, 1482339.3238583829, 1624586.5848046422, 1777549.6234308197, 1941822.7198305198, 2118021.7263725954, 2306784.452088349, 2508771.047050846, 2724664.3867464536, 2955170.4564387742, 3201018.7355250656]], "-0.02": [[0.24386090371399027, 0.26082292608717417, 0.277784948460358, 0.2947469708335419, 0.31170899320672574, 0.32867101557990963, 0.3456330379530935, 0.36259506032627736, 0.3795570826994612, 0.3965191050726451, 0.413481127445829, 0.4304431498190128, 0.4474051721921967, 0.46436719456538056, 0.48132921693856445, 0.4982912393117483, 0.5152532616849321, 0.532215284058116, 0.5491773064312999, 0.5661393288044838, 0.5831013511776677, 0.6000633735508516, 0.6170253959240354, 0.6339874182972193, 0.6509494406704032, 0.667911463043587, 0.6848734854167708, 0.7018355077899547, 0.7187975301631386, 0.7357595525363225, 0.7527215749095063, 0.7696835972826902, 0.7866456196558741, 0.803607642029058, 0.8205696644022419, 0.8375316867754257, 0.8544937091486096, 0.8714557315217935, 0.8884177538949773, 0.9053797762681611, 0.922341798641345, 0.9393038210145289, 0.9562658433877128, 0.9732278657608967, 0.9901898881340805, 1.0071519105072644, 1.0241139328804483, 1.0410759552536322, 1.058037977626816, 1.075], [1502.7424231826249, 2117.885169406672, 2920.9761370608057, 3952.532247007103, 5258.617120383311, 6891.215665581198, 8908.610889579302, 11375.762824395544, 14364.689470194056, 17954.849665806574, 22233.52780539531, 27296.2203269126, 33247.02390407685, 40199.02527892353, 48274.69267671731, 57606.26874921505, 68336.16499602837, 80617.35761720587, 94613.78475319385, 110500.74507108208, 128465.29765853327, 148706.66318906416, 171436.62632441794, 196879.9393216631, 225274.7268143932, 256872.8917390068, 291940.52237852075, 330758.30049773364, 373621.9105448259, 420842.4498956517, 472746.8401180698, 529678.2392346797, 591996.4549632709, 660078.3589151895, 734318.3017326448, 815128.529146764, 902939.5989389331, 998200.7987886353, 1101380.564991668, 1212966.9020332028, 1333467.8030007477, 1463411.6708225925, 1603347.7403178546, 1753846.5010447097, 1915500.1209338568, 2088922.8706947125, 2274751.5489822216, 2473645.908312597, 2686289.0817166474, 2913388.0101197194]], "-0.019": [[0.24777982686978467, 0.26517207530101355, 0.28256432373224244, 0.2999565721634713, 0.3173488205947002, 0.3347410690259291, 0.35213331745715803, 0.3695255658883869, 0.3869178143196158, 0.4043100627508447, 0.4217023111820736, 0.43909455961330246, 0.45648680804453134, 0.47387905647576023, 0.4912713049069891, 0.508663553338218, 0.5260558017694469, 0.5434480502006758, 0.5608402986319047, 0.5782325470631335, 0.5956247954943624, 0.6130170439255913, 0.6304092923568202, 0.6478015407880491, 0.6651937892192781, 0.6825860376505068, 0.6999782860817358, 0.7173705345129646, 0.7347627829441936, 0.7521550313754224, 0.7695472798066514, 0.7869395282378802, 0.8043317766691092, 0.8217240251003379, 0.8391162735315669, 0.8565085219627957, 0.8739007703940247, 0.8912930188252535, 0.9086852672564825, 0.9260775156877112, 0.9434697641189402, 0.960862012550169, 0.978254260981398, 0.9956465094126268, 1.0130387578438558, 1.0304310062750845, 1.0478232547063135, 1.0652155031375423, 1.0826077515687713, 1.1], [1324.7968313749454, 1881.5674180224312, 2613.407478362076, 3559.334896028124, 4763.943291655655, 6277.806180972893, 8157.885184672275, 10467.94210473758, 13278.954699661477, 16669.536006240316, 20726.35706883763, 25544.572948519584, 31228.25189456622, 37890.807569776414, 45655.434228893, 54655.54475652564, 65035.21147726368, 76949.6096563502, 90565.46361441513, 106061.4953844102, 123628.87584311096, 143471.67825340157, 165807.33415707905, 190867.09156114358, 218896.4753635098, 250155.74996681054, 284920.384031496, 323481.5173217611, 366146.4296000238, 413239.0115276686, 465100.2375316813, 522088.64059851726, 584580.7889582217, 652971.7646233151, 727675.6437484333, 809125.9787780177, 897776.2823506652, 994100.5129298916, 1098593.5621322407, 1211771.743724668, 1334173.2842642104, 1466358.8153538052, 1608911.8674891272, 1762439.3654720492, 1927572.1253672538, 2104965.3529791753, 2295299.143827297, 2499278.9845983954, 2717636.256055124, 2951128.737380799]], "-0.018000000000000002": [[0.2516640373838214, 0.2694872202943557, 0.28731040320488993, 0.3051335861154242, 0.32295676902595843, 0.3407799519364927, 0.358603134847027, 0.3764263177575612, 0.3942495006680955, 0.4120726835786297, 0.429895866489164, 0.4477190493996982, 0.4655422323102325, 0.48336541522076676, 0.501188598131301, 0.5190117810418353, 0.5368349639523695, 0.5546581468629037, 0.572481329773438, 0.5903045126839723, 0.6081276955945065, 0.6259508785050407, 0.643774061415575, 0.6615972443261093, 0.6794204272366435, 0.6972436101471778, 0.7150667930577121, 0.7328899759682463, 0.7507131588787805, 0.7685363417893147, 0.7863595246998492, 0.8041827076103834, 0.8220058905209175, 0.839829073431452, 0.8576522563419862, 0.8754754392525204, 0.8932986221630546, 0.911121805073589, 0.9289449879841232, 0.9467681708946574, 0.9645913538051916, 0.982414536715726, 1.0002377196262602, 1.0180609025367944, 1.0358840854473286, 1.053707268357863, 1.0715304512683972, 1.0893536341789314, 1.1071768170894658, 1.125], [1038.3570393248547, 1498.1798909360202, 2111.4503195824836, 2914.9162760036556, 3951.1074424970493, 5268.827337116152, 6923.655822873718, 8978.461648461504, 11503.924679513093, 14579.067507620406, 18291.79614892653, 22739.44956575137, 28029.35776384098, 34279.40823484417, 41618.62052882693, 50187.72875528629, 60139.77182343529, 71640.69124367334, 84869.93632227794, 100021.07659058203, 117302.42131833886, 136937.64596871455, 159166.42545946367, 184245.07410140726, 212447.1920913951, 244064.3184425538, 279406.5902398347, 318803.40811373165, 362604.1078295594, 411178.6378939026, 464918.2430838013, 524236.15380793234, 589568.2812125315, 661373.9179480457, 740136.44451559, 826364.0411151864, 920590.4049204651, 1023375.4727071217, 1135306.1487648399, 1256997.0380247298, 1389091.1843364863, 1532260.813831589, 1687208.083310815, 1854665.8335962484, 2035398.3477897088, 2230202.1143812807, 2439906.5951532056, 2665374.9978260053, 2907505.053395109, 3167229.7981077335]], "-0.017": [[0.25540343136047433, 0.2731503001082198, 0.29089716885596517, 0.3086440376037106, 0.326390906351456, 0.34413777509920146, 0.36188464384694685, 0.3796315125946923, 0.39737838134243775, 0.41512525009018314, 0.43287211883792853, 0.450618987585674, 0.46836585633341943, 0.4861127250811649, 0.5038595938289103, 0.5216064625766557, 0.5393533313244011, 0.5571002000721466, 0.5748470688198919, 0.5925939375676375, 0.6103408063153828, 0.6280876750631282, 0.6458345438108737, 0.663581412558619, 0.6813282813063646, 0.6990751500541099, 0.7168220188018554, 0.7345688875496008, 0.7523157562973461, 0.7700626250450917, 0.787809493792837, 0.8055563625405824, 0.8233032312883279, 0.8410501000360733, 0.8587969687838188, 0.8765438375315642, 0.8942907062793095, 0.9120375750270551, 0.9297844437748004, 0.9475313125225457, 0.9652781812702913, 0.9830250500180366, 1.0007719187657822, 1.0185187875135275, 1.0362656562612729, 1.0540125250090184, 1.0717593937567638, 1.0895062625045093, 1.1072531312522547, 1.125], [912.5517671120377, 1315.0534746328854, 1851.9825584948762, 2555.772463963538, 3464.0546719542854, 4620.120865543688, 6073.396926791807, 7879.928397779507, 10102.877069687558, 12813.02838984965, 16089.309399644208, 20019.316936363026, 24699.855850218777, 30237.487003761515, 36749.08483543781, 44362.40428207075, 53216.65686685096, 63463.09577016298, 75265.60971036341, 88801.32547058424, 104261.2189158534, 121850.73435239452, 141790.41208793948, 164316.52405835138, 189681.71739183526, 218155.66578757367, 250025.7285908089, 285597.61745120987, 325196.0704558881, 369165.53363264404, 417870.8497229844, 471697.9541281878, 531054.5779351721, 596370.9579322324, 668100.5535278295, 746720.7704885207, 832733.6914149459, 926666.8128773622, 1029073.789134749, 1140535.1823638678, 1261659.21932688, 1393082.5544082928, 1535471.0389540356, 1689520.4968473692, 1855957.506258244, 2035540.1875044112, 2229058.996964329, 2437337.526983513, 2661233.3117174655, 2901638.6388558852]], "-0.016": [[0.25855144544547054, 0.2762340690078079, 0.2939166925701452, 0.31159931613248254, 0.3292819396948199, 0.34696456325715724, 0.3646471868194946, 0.3823298103818319, 0.40001243394416924, 0.4176950575065066, 0.4353776810688439, 0.45306030463118124, 0.4707429281935186, 0.48842555175585595, 0.5061081753181933, 0.5237907988805306, 0.5414734224428679, 0.5591560460052053, 0.5768386695675427, 0.59452129312988, 0.6122039166922173, 0.6298865402545546, 0.6475691638168919, 0.6652517873792293, 0.6829344109415667, 0.700617034503904, 0.7182996580662413, 0.7359822816285786, 0.753664905190916, 0.7713475287532534, 0.7890301523155907, 0.806712775877928, 0.8243953994402653, 0.8420780230026026, 0.8597606465649401, 0.8774432701272774, 0.8951258936896147, 0.912808517251952, 0.9304911408142893, 0.9481737643766268, 0.9658563879389641, 0.9835390115013014, 1.0012216350636387, 1.018904258625976, 1.0365868821883133, 1.0542695057506508, 1.0719521293129881, 1.0896347528753254, 1.1073173764376627, 1.125], [813.5632904271126, 1171.2854593155269, 1648.5814526608121, 2274.483941855318, 3082.750343279434, 4112.297954257227, 5407.651849869263, 7019.405198573656, 9004.69168102103, 11427.669719634408, 14360.018246995616, 17881.443759260786, 22080.19841706345, 27053.608970934172, 32908.61630140059, 39762.325375822315, 47742.56543482048, 56988.460231015655, 67651.00815180405, 79893.6720661773, 93892.9787432074, 109839.1276968471, 127936.60931820046, 148404.83216244902, 171478.7592632244, 197409.55335244088, 226465.23086847275, 258931.32464011686, 295111.5551380501, 335328.51018949196, 379924.33305554796, 429261.4187742491, 483723.1186756362, 543714.4529783946, 609662.8313805154, 682018.7815592746, 761256.6854985035, 847875.5235636287, 942399.6262473881, 1045379.4335114033, 1157392.2616509486, 1279043.0776123642, 1410965.28069448, 1553821.4915673498, 1708304.34854336, 1875137.3110375172, 2055075.470155331, 2248906.3663483434, 2457450.814078772, 2681563.7334362725]], "-0.015": [[0.2618482383763417, 0.27997378453192656, 0.29809933068751143, 0.3162248768430963, 0.3343504229986811, 0.35247596915426604, 0.37060151530985086, 0.38872706146543573, 0.4068526076210206, 0.42497815377660547, 0.44310369993219034, 0.46122924608777516, 0.4793547922433601, 0.4974803383989449, 0.5156058845545297, 0.5337314307101146, 0.5518569768656996, 0.5699825230212844, 0.5881080691768692, 0.6062336153324541, 0.624359161488039, 0.6424847076436238, 0.6606102537992087, 0.6787357999547936, 0.6968613461103784, 0.7149868922659632, 0.7331124384215482, 0.7512379845771331, 0.7693635307327178, 0.7874890768883027, 0.8056146230438876, 0.8237401691994726, 0.8418657153550573, 0.8599912615106422, 0.8781168076662271, 0.8962423538218118, 0.9143678999773968, 0.9324934461329817, 0.9506189922885666, 0.9687445384441513, 0.9868700845997362, 1.0049956307553212, 1.0231211769109059, 1.0412467230664908, 1.0593722692220757, 1.0774978153776607, 1.0956233615332454, 1.1137489076888303, 1.1318744538444152, 1.15], [733.5567493696935, 1065.8319198800996, 1512.7312627585557, 2103.079449770558, 2870.5948826621457, 3854.3683385301006, 5099.357864893985, 6656.899549417026, 8585.233817092274, 10950.046932220197, 13825.027404199207, 17292.437015468644, 21443.696207237026, 26379.983574184138, 32212.84923338245, 39064.84184543523, 47070.1490774438, 56375.25130803057, 67139.58838437636, 79536.2392501803, 93752.61427170476, 109991.16009670006, 128470.07688807843, 149424.0477807766, 173104.98041637192, 199782.7604157223, 229746.01665523913, 263302.8982174027, 300781.8628908196, 342532.47709953075, 388926.22714541614, 440357.3416514731, 497243.6250974121, 560027.3023425232, 629175.874034045, 705182.9828024224, 788569.2901477898, 879883.3639248275, 979702.5763358496, 1088634.012344495, 1207315.3884248573, 1336415.9815631672, 1476637.5684313998, 1628715.374654257, 1793419.034092993, 1971553.558071522, 2163960.3144720513, 2371518.0166293005, 2595143.721954014, 2835793.840218178]], "-0.014": [[0.26483497859767385, 0.2828995708711907, 0.3009641631447076, 0.31902875541822445, 0.33709334769174126, 0.35515793996525813, 0.373222532238775, 0.39128712451229186, 0.40935171678580873, 0.4274163090593256, 0.44548090133284246, 0.4635454936063593, 0.4816100858798762, 0.49967467815339306, 0.5177392704269099, 0.5358038627004267, 0.5538684549739437, 0.5719330472474604, 0.5899976395209774, 0.6080622317944941, 0.6261268240680111, 0.6441914163415279, 0.6622560086150447, 0.6803206008885616, 0.6983851931620785, 0.7164497854355953, 0.7345143777091122, 0.7525789699826291, 0.7706435622561458, 0.7887081545296628, 0.8067727468031796, 0.8248373390766965, 0.8429019313502133, 0.8609665236237303, 0.879031115897247, 0.897095708170764, 0.9151603004442808, 0.9332248927177977, 0.9512894849913145, 0.9693540772648315, 0.9874186695383482, 1.005483261811865, 1.023547854085382, 1.0416124463588987, 1.0596770386324157, 1.0777416309059324, 1.0958062231794494, 1.1138708154529662, 1.1319354077264832, 1.15], [691.3392885410682, 1000.5029586604647, 1415.1602659636815, 1961.609239352618, 2670.5871197094316, 3577.704467958839, 4723.894330099136, 6155.87613177894, 7926.633998733096, 10095.909220318006, 12730.70659195346, 15905.814388845281, 19704.337738223385, 24218.24517072195, 29548.92814365027, 35807.77333991858, 43116.74755643104, 51608.99500495261, 61429.44685690247, 72735.44287129624, 85697.36495224449, 100499.2824890533, 117339.6093381478, 136431.77231176774, 158004.89104373654, 182304.46910759524, 209593.09626706515, 240151.1617431843, 274277.5783865724, 312290.5176471517, 354528.15523728443, 401349.4273877425, 453134.7975991446, 510287.03379460034, 573231.9957821706, 642419.4329385534, 718323.7920279785, 801445.0350728254, 892309.4671948025, 991470.5743478276, 1099509.8708658419, 1217037.7567509054, 1344694.384628817, 1483150.5363014096, 1633108.5088264763, 1795303.0100579308, 1970502.06358055, 2159507.922975099, 2363157.9953512885, 2582325.7740873154]], "-0.013": [[0.26763117015217824, 0.2856386972919297, 0.30364622443168116, 0.3216537515714326, 0.3396612787111841, 0.3576688058509355, 0.37567633299068703, 0.3936838601304385, 0.41169138727018995, 0.4296989144099414, 0.44770644154969286, 0.46571396868944437, 0.48372149582919577, 0.5017290229689473, 0.5197365501086988, 0.5377440772484502, 0.5557516043882016, 0.5737591315279531, 0.5917666586677046, 0.609774185807456, 0.6277817129472074, 0.6457892400869589, 0.6637967672267104, 0.681804294366462, 0.6998118215062133, 0.7178193486459647, 0.7358268757857163, 0.7538344029254678, 0.7718419300652193, 0.7898494572049706, 0.8078569843447221, 0.8258645114844736, 0.8438720386242251, 0.8618795657639766, 0.8798870929037279, 0.8978946200434794, 0.9159021471832309, 0.9339096743229824, 0.9519172014627337, 0.9699247286024852, 0.9879322557422368, 1.0059397828819883, 1.0239473100217398, 1.041954837161491, 1.0599623643012426, 1.077969891440994, 1.0959774185807456, 1.1139849457204969, 1.1319924728602484, 1.15], [627.9027591659401, 908.4208036128277, 1284.9099056733144, 1781.4766822515644, 2426.3610671495408, 3252.353840123859, 4297.230164613114, 5604.198849740271, 7222.367071611355, 9207.220306134943, 11621.117240921954, 14533.799447568643, 18022.915608004245, 22174.560099784467, 27083.82575538644, 32855.37061984066, 39603.99853952753, 47455.253422763446, 56546.027019982925, 67025.18007795587, 79054.17672862032, 92807.73197881207, 108474.472172477, 126257.60830189973, 146375.6220491007, 169062.96444288382, 194570.76702107154, 223167.56539127763, 255140.03508715658, 290793.7396204464, 330453.89063231775, 374466.120050549, 423197.26416191587, 477036.15951187717, 536394.4505462089, 601707.4089116849, 673434.7643352, 752061.54700297, 838098.941363517, 932085.1512801764, 1034586.2764607548, 1146197.2000938323, 1267542.4876229176, 1399277.296591366, 1542088.2974925688, 1696694.6055614469, 1863848.7234447945, 2044337.4946893998, 2238983.067988263, 2448643.872126499]], "-0.012": [[0.27081060607345525, 0.2887532467658337, 0.3066958874582122, 0.32463852815059063, 0.3425811688429691, 0.3605238095353476, 0.378466450227726, 0.39640909092010446, 0.41435173161248295, 0.43229437230486145, 0.4502370129972399, 0.46817965368961834, 0.48612229438199683, 0.5040649350743753, 0.5220075757667537, 0.5399502164591322, 0.5578928571515107, 0.5758354978438891, 0.5937781385362676, 0.6117207792286461, 0.6296634199210245, 0.647606060613403, 0.6655487013057815, 0.6834913419981599, 0.7014339826905384, 0.7193766233829169, 0.7373192640752952, 0.7552619047676737, 0.7732045454600522, 0.7911471861524306, 0.8090898268448092, 0.8270324675371876, 0.844975108229566, 0.8629177489219446, 0.880860389614323, 0.8988030303067014, 0.91674567099908, 0.9346883116914584, 0.9526309523838368, 0.9705735930762154, 0.9885162337685938, 1.0064588744609722, 1.0244015151533508, 1.0423441558457291, 1.0602867965381075, 1.0782294372304861, 1.0961720779228645, 1.114114718615243, 1.1320573593076215, 1.15], [586.9246245362965, 847.151432146207, 1195.9930597902835, 1655.6887499670038, 2252.3095230140707, 3016.151615485873, 3982.1459109708803, 5190.283124203379, 6686.054514883908, 8520.907921464168, 10752.718917535753, 13446.27690459912, 16673.785965052855, 20515.38030837652, 25059.654151802173, 30404.205884379997, 36656.196370326026, 43932.92125396878, 52362.39713454497, 62083.96148458676, 73248.88619074233, 86021.004600612, 100577.35196360301, 117108.81915793815, 135820.8195998182, 156933.96923436405, 180684.77951137378, 207326.3632521334, 237129.15331654166, 270381.63398266566, 307391.0849535366, 348484.3379085465, 394008.54551923583, 444331.96285154374, 499844.741078781, 560959.7334316722, 628113.3133137623, 701766.2045123915, 782404.3234372323, 870539.6333200891, 966711.0103113063, 1071485.1214097203, 1185457.3141645503, 1309252.5180891033, 1443526.1577275419, 1588965.0773172646, 1746288.4769907428, 1916248.8604619054, 2099632.994143274, 2297262.877641242]], "-0.011": [[0.2724852958384513, 0.290393759188687, 0.3083022225389227, 0.32621068588915836, 0.3441191492393941, 0.36202761258962973, 0.37993607593986545, 0.3978445392901011, 0.41575300264033677, 0.4336614659905725, 0.4515699293408082, 0.46947839269104386, 0.4873868560412795, 0.5052953193915152, 0.5232037827417508, 0.5411122460919866, 0.5590207094422223, 0.5769291727924579, 0.5948376361426937, 0.6127460994929292, 0.630654562843165, 0.6485630261934007, 0.6664714895436363, 0.6843799528938721, 0.7022884162441076, 0.7201968795943434, 0.7381053429445791, 0.7560138062948147, 0.7739222696450505, 0.7918307329952861, 0.8097391963455218, 0.8276476596957576, 0.8455561230459931, 0.8634645863962289, 0.8813730497464645, 0.8992815130967002, 0.917189976446936, 0.9350984397971716, 0.9530069031474073, 0.9709153664976431, 0.9888238298478786, 1.0067322931981144, 1.02464075654835, 1.0425492198985857, 1.0604576832488215, 1.078366146599057, 1.0962746099492928, 1.1141830732995284, 1.1320915366497641, 1.15], [547.3892089748174, 789.5862111112866, 1114.2398224080391, 1542.0900904212883, 2097.4723216235457, 2808.6913660163336, 3708.411758712886, 4834.063512179018, 6228.263365807597, 7939.251311083783, 10021.342220984861, 12535.39242162045, 15549.28105259617, 19138.406070292778, 23386.19475529011, 28384.628591612254, 34234.782391396155, 41047.37754405026, 48943.349274020475, 58054.427795964875, 68523.73326049173, 80506.38438766709, 94170.12068928803, 109695.93818445357, 127278.7385162867, 147127.9913807788, 169468.41018165235, 194540.6408279092, 222601.9635933281, 253927.00795964204, 288808.4803674592, 327557.90480118844, 370506.376136339, 418005.32617954543, 470427.3023335558, 528166.7588212431, 591640.8604043854, 661290.2985346325, 737580.119875617, 821000.5671366627, 912067.9321599948, 1011325.4212047071, 1119344.0323720442, 1236723.4451178568, 1364092.9217992397, 1502112.2212035698, 1651472.524009261, 1812897.3701285918, 1987143.6078840783, 2175002.354970739]], "-0.01": [[0.2747299771950558, 0.29310283480332, 0.3114756924115841, 0.3298485500198483, 0.3482214076281125, 0.36659426523637667, 0.38496712284464085, 0.403339980452905, 0.42171283806116916, 0.44008569566943334, 0.45845855327769747, 0.47683141088596165, 0.49520426849422583, 0.51357712610249, 0.5319499837107542, 0.5503228413190183, 0.5686956989272824, 0.5870685565355467, 0.6054414141438109, 0.6238142717520749, 0.6421871293603392, 0.6605599869686034, 0.6789328445768674, 0.6973057021851317, 0.7156785597933959, 0.73405141740166, 0.7524242750099241, 0.7707971326181884, 0.7891699902264524, 0.8075428478347166, 0.8259157054429809, 0.8442885630512451, 0.8626614206595091, 0.8810342782677734, 0.8994071358760376, 0.9177799934843016, 0.9361528510925659, 0.9545257087008301, 0.9728985663090941, 0.9912714239173583, 1.0096442815256226, 1.0280171391338866, 1.0463899967421508, 1.064762854350415, 1.083135711958679, 1.1015085695669433, 1.1198814271752076, 1.1382542847834718, 1.1566271423917358, 1.175], [522.3113028456339, 759.0502355970252, 1078.297004319673, 1501.2929810175535, 2053.0512104417553, 2762.75978970915, 3664.2030381711065, 4796.200240910665, 6203.061762862223, 7935.062342683034, 10048.931386383681, 12608.360090525453, 15684.52523366445, 19356.62948278813, 23712.458068851298, 28848.95169226139, 34872.79552536091, 41901.02418466707, 50061.64255091184, 59494.26231982234, 70350.75417113253, 82795.91544755512, 97008.15323940343, 113180.18277425338, 131519.74101450449, 152250.3153689635, 175611.88742763436, 201861.69163178853, 231274.98879411616, 264145.85438633687, 300787.98151407856, 341535.4985011556, 386743.80100755865, 436790.3986075608, 492075.7757563112, 553024.2670751949, 620084.9468880175, 693732.5329417892, 774468.3042475363, 862821.0329781235, 959347.9303615541, 1064635.60650969, 1179301.0441236685, 1303992.586018627, 1439390.9364116231, 1586210.1759178475, 1745198.7902013694, 1917140.7122278414, 2102856.3780676005, 2303203.796198717]], "-0.009000000000000001": [[0.2767060092718031, 0.2950385396948275, 0.313371070117852, 0.3317036005408764, 0.35003613096390085, 0.36836866138692526, 0.38670119180994966, 0.40503372223297407, 0.42336625265599853, 0.441698783079023, 0.4600313135020474, 0.4783638439250718, 0.4966963743480962, 0.5150289047711207, 0.5333614351941451, 0.5516939656171695, 0.570026496040194, 0.5883590264632184, 0.6066915568862428, 0.6250240873092672, 0.6433566177322917, 0.6616891481553161, 0.6800216785783405, 0.698354209001365, 0.7166867394243894, 0.7350192698474138, 0.7533518002704382, 0.7716843306934627, 0.7900168611164871, 0.8083493915395115, 0.826681921962536, 0.8450144523855604, 0.8633469828085848, 0.8816795132316092, 0.9000120436546336, 0.9183445740776581, 0.9366771045006825, 0.9550096349237069, 0.9733421653467313, 0.9916746957697558, 1.0100072261927804, 1.0283397566158046, 1.0466722870388292, 1.0650048174618534, 1.083337347884878, 1.1016698783079022, 1.1200024087309268, 1.1383349391539512, 1.1566674695769756, 1.175], [414.680687825006, 608.5336466614116, 872.591385419866, 1225.8450857821224, 1690.8957336125331, 2294.383480348107, 3067.440878227874, 4046.1699621314315, 5272.14315221948, 6792.927952851842, 8662.635424420694, 10942.49240579469, 13701.437466036597, 17016.740564944568, 20974.64640278404, 25671.04144033262, 31212.144571059, 37715.221427907665, 45309.32230776613, 54136.04369725705, 64350.31338402667, 76121.19913819712, 89632.74094911749, 105084.80680298628, 122693.97198733242, 142694.42190873547, 165338.8784105314, 190899.54957760577, 219669.1030157058, 251961.66259302114, 288113.82863208256, 328485.72154031444, 373462.0488678537, 423453.19578150194, 478896.33894393354, 540256.5837875181, 608028.1251723418, 682735.4314182394, 764934.4517008446, 855213.8468018828, 954196.2432041167, 1062539.5105215302, 1180938.062255561, 1310124.1798682713, 1450869.3601636507, 1603985.685968238, 1770327.2201025884, 1950791.422635065, 2146320.5914097736, 2357903.3258404345]], "-0.008": [[0.27853992679344547, 0.29683503032827313, 0.31513013386310074, 0.3334252373979284, 0.35172034093275606, 0.3700154444675837, 0.3883105480024113, 0.406605651537239, 0.4249007550720666, 0.44319585860689426, 0.4614909621417219, 0.4797860656765496, 0.4980811692113772, 0.5163762727462049, 0.5346713762810325, 0.5529664798158601, 0.5712615833506878, 0.5895566868855154, 0.6078517904203431, 0.6261468939551706, 0.6444419974899984, 0.662737101024826, 0.6810322045596536, 0.6993273080944813, 0.7176224116293088, 0.7359175151641366, 0.7542126186989642, 0.7725077222337919, 0.7908028257686195, 0.809097929303447, 0.8273930328382748, 0.8456881363731024, 0.8639832399079301, 0.8822783434427577, 0.9005734469775855, 0.918868550512413, 0.9371636540472406, 0.9554587575820683, 0.9737538611168959, 0.9920489646517237, 1.0103440681865512, 1.028639171721379, 1.0469342752562065, 1.065229378791034, 1.0835244823258618, 1.1018195858606894, 1.1201146893955172, 1.1384097929303447, 1.1567048964651723, 1.175], [397.9554678178792, 582.9448781672338, 834.6442822814779, 1171.052722898455, 1613.58961118471, 2187.503149459872, 2922.3018193026455, 3852.208936237413, 5016.6402721394625, 6460.704746441951, 8235.728187177645, 10399.800162843085, 13018.343886031045, 16164.709189738984, 19920.788577225565, 24377.656346255357, 29636.230788540386, 35807.95946516035, 43015.527558715876, 51393.589302945365, 61089.52249051282, 72264.20605965127, 85092.82076032937, 99765.67290058426, 116489.04117365147, 135486.04656650167, 156997.54535037788, 181283.0451539163, 208621.6441194093, 239312.9931427697, 273678.2811977267, 312061.24374478107, 354829.1942254374, 402374.0786422053, 455113.55322487286, 513492.0851835177, 577982.0765487426, 649085.0110995817, 727332.6243795328, 813288.0968011698, 907547.2698397436, 1010739.8853162309, 1123530.8477702097, 1246621.5099230122, 1380750.9812315255, 1526697.4595330446, 1685279.585781588, 1857357.8218760143, 2043835.851580367, 2245662.0045367735]], "-0.007": [[0.28018472997768196, 0.2984462661005864, 0.3167078022234909, 0.3349693383463953, 0.3532308744692998, 0.3714924105922042, 0.38975394671510866, 0.40801548283801314, 0.4262770189609176, 0.444538555083822, 0.4628000912067265, 0.4810616273296309, 0.49932316345253536, 0.5175846995754398, 0.5358462356983442, 0.5541077718212488, 0.5723693079441532, 0.5906308440670576, 0.6088923801899622, 0.6271539163128665, 0.645415452435771, 0.6636769885586755, 0.6819385246815799, 0.7002000608044844, 0.7184615969273889, 0.7367231330502932, 0.7549846691731977, 0.7732462052961022, 0.7915077414190066, 0.8097692775419111, 0.8280308136648156, 0.8462923497877199, 0.8645538859106244, 0.8828154220335289, 0.9010769581564333, 0.9193384942793378, 0.9376000304022423, 0.9558615665251466, 0.9741231026480511, 0.9923846387709556, 1.0106461748938602, 1.0289077110167644, 1.047169247139669, 1.0654307832625736, 1.0836923193854777, 1.1019538555083823, 1.120215391631287, 1.138476927754191, 1.1567384638770957, 1.175], [376.9422178916292, 552.2847119561314, 791.0357873198898, 1110.400607998545, 1530.8867906129374, 2076.706029934311, 2776.199378956002, 3662.286245846025, 4772.937167135487, 6151.670413780491, 7848.072484261684, 9918.342536624363, 12425.860809286638, 15441.781078531052, 19045.647198828152, 23326.03377050238, 28381.21097772686, 34319.83363841537, 41261.65450625112, 49338.261863850494, 58693.841444894635, 69485.96272196165, 81886.38959576267, 96081.91552050678, 112275.22309919786, 130685.76818179442, 151550.68849833403, 175125.73685833623, 201686.23894705303, 231528.07574842114, 264968.69062388997, 302348.1210756564, 344030.05522221304, 390402.9130135255, 441880.95221259014, 498905.3991695785, 561945.6044142494, 631500.2230918189, 708098.4202669892, 792301.101120376, 884702.1660611365, 985929.790779157, 1096647.7312597786, 1217556.6537835745, 1349395.4899334002, 1492942.816630503, 1649018.2612210978, 1818483.9316345665, 2002245.8716340167, 2201255.5411795937]], "-0.006": [[0.28164158476638956, 0.30038359324054487, 0.31912560171470017, 0.33786761018885547, 0.35660961866301083, 0.37535162713716613, 0.39409363561132144, 0.4128356440854768, 0.4315776525596321, 0.4503196610337874, 0.4690616695079427, 0.487803677982098, 0.5065456864562533, 0.5252876949304086, 0.544029703404564, 0.5627717118787192, 0.5815137203528746, 0.6002557288270298, 0.6189977373011852, 0.6377397457753405, 0.6564817542494958, 0.6752237627236511, 0.6939657711978064, 0.7127077796719617, 0.731449788146117, 0.7501917966202725, 0.7689338050944277, 0.7876758135685831, 0.8064178220427384, 0.8251598305168937, 0.843901838991049, 0.8626438474652043, 0.8813858559393596, 0.9001278644135149, 0.9188698728876702, 0.9376118813618255, 0.9563538898359808, 0.9750958983101361, 0.9938379067842915, 1.012579915258447, 1.0313219237326021, 1.0500639322067573, 1.0688059406809127, 1.0875479491550681, 1.1062899576292233, 1.1250319661033785, 1.143773974577534, 1.1625159830516893, 1.1812579915258445, 1.2], [373.86346982198745, 551.8229371511782, 795.5166187798551, 1123.1317734494908, 1556.409098408247, 2121.0816837842967, 2847.340124367242, 3770.3238500329676, 4930.638733034333, 6374.901027655979, 8156.307695256068, 10335.233165458587, 12979.852582189109, 16166.791581342164, 19981.80264511011, 24520.468076375113, 29888.929635054537, 36204.644876880404, 43597.17023378183, 52208.97087380593, 62196.25737736311, 73729.84926549524, 86996.06541484721, 102197.64139305867, 119554.67374738377, 139305.59127848613, 161708.15333053938, 187040.47512799402, 215602.08018862642, 247714.979841798, 283724.77988017385, 324001.8143725214, 368942.30666459835, 418969.5575945595, 474535.16094875557, 536120.246183265, 604236.748435988, 679428.7058536437, 762273.5842575408, 853383.6291715344, 953407.245235157, 1063030.4030244853, 1182978.0733028974, 1314015.6887234913, 1456950.633004567, 1612633.7575992025, 1781960.9258795958, 1965874.584856524, 2165365.364453942, 2381473.7043584227]], "-0.005": [[0.2828010281052128, 0.3020295785520452, 0.32125812899887757, 0.34048667944571, 0.35971522989254234, 0.37894378033937476, 0.3981723307862072, 0.41740088123303953, 0.43662943167987195, 0.45585798212670436, 0.4750865325735367, 0.49431508302036914, 0.5135436334672016, 0.5327721839140339, 0.5520007343608664, 0.5712292848076987, 0.5904578352545311, 0.6096863857013635, 0.6289149361481958, 0.6481434865950283, 0.6673720370418607, 0.6866005874886931, 0.7058291379355255, 0.7250576883823578, 0.7442862388291902, 0.7635147892760227, 0.782743339722855, 0.8019718901696874, 0.8212004406165199, 0.8404289910633522, 0.8596575415101846, 0.8788860919570171, 0.8981146424038494, 0.9173431928506818, 0.9365717432975142, 0.9558002937443466, 0.975028844191179, 0.9942573946380114, 1.013485945084844, 1.032714495531676, 1.0519430459785086, 1.071171596425341, 1.0904001468721733, 1.1096286973190057, 1.128857247765838, 1.1480857982126706, 1.1673143486595028, 1.1865428991063354, 1.2057714495531677, 1.225], [356.9732900893654, 532.6314833195705, 775.3323961050025, 1104.249670421243, 1542.436308774526, 2117.32347075358, 2861.2507431578165, 3812.028028287617, 5013.529188044982, 6516.317575217645, 8378.303577615288, 10665.434295516992, 13452.415468111984, 16823.46576021905, 20873.103516508698, 25706.96608668922, 31442.661821621714, 38210.65483706994, 46155.18263874822, 55435.2066994802, 66225.39607660679, 78717.14415526821, 93119.61860081353, 109660.84460135864, 128588.82147939561, 150172.67274935837, 174703.82969614794, 202497.2485478215, 233892.66131393024, 269255.86035936093, 308980.01678198244, 353487.0326609047, 403228.9272407452, 458689.25711593963, 520384.57047782646, 588865.8954859946, 664720.2628241908, 748572.2624999232, 841085.6349458074, 942964.8964796314, 1054956.99917911, 1177853.02522627, 1312489.9157755435, 1459752.2343986346, 1620573.9651584122, 1795940.3453632058, 1986889.7330520311, 2194515.5092605613, 2419968.0151167256, 2664456.5238142945]], "-0.004": [[0.2838132894512135, 0.3025109774215969, 0.3212086653919803, 0.3399063533623637, 0.35860404133274704, 0.37730172930313044, 0.39599941727351384, 0.41469710524389725, 0.43339479321428065, 0.45209248118466405, 0.47079016915504746, 0.48948785712543086, 0.5081855450958143, 0.5268832330661977, 0.545580921036581, 0.5642786090069645, 0.5829762969773478, 0.6016739849477313, 0.6203716729181146, 0.6390693608884981, 0.6577670488588814, 0.6764647368292648, 0.6951624247996482, 0.7138601127700316, 0.732557800740415, 0.7512554887107984, 0.7699531766811818, 0.7886508646515651, 0.8073485526219486, 0.8260462405923319, 0.8447439285627154, 0.8634416165330987, 0.8821393045034822, 0.9008369924738655, 0.919534680444249, 0.9382323684146323, 0.9569300563850158, 0.9756277443553991, 0.9943254323257826, 1.013023120296166, 1.0317208082665494, 1.0504184962369327, 1.069116184207316, 1.0878138721776995, 1.1065115601480828, 1.1252092481184663, 1.1439069360888496, 1.1626046240592331, 1.1813023120296164, 1.2], [354.3959011162285, 522.6156993867957, 752.9321633660512, 1062.5631631621438, 1472.1118712728012, 2005.990791130045, 2692.871946382609, 3566.1633548983714, 4664.511905694086, 6032.332751762101, 7720.365326990754, 9786.25609100668, 12295.168101753377, 15320.417511918838, 18944.13708190041, 23257.966798816888, 28363.771688119403, 34374.386901594255, 41414.39016296667, 49620.90164989797, 59144.41138889057, 70149.63423748026, 82816.39252607127, 97340.5264298679, 113934.83213954863, 132830.02789762057, 154275.74796576786, 178541.56458696566, 205918.03800466395, 236717.79459994202, 271276.6332062101, 309954.6596597428, 353137.44964313234, 401237.2398775578, 454694.1477186755, 513977.4192098354, 579586.7056453315, 652053.3686953686, 731941.8141435203, 819850.8542864919, 916415.0990451714, 1022306.3758350501, 1138235.178243332, 1264952.14355921, 1403249.559203054, 1553962.8980995314, 1717972.3830389117, 1896204.5800702048, 2089634.020969012, 2299284.854822442]], "-0.003": [[0.28457270232072823, 0.3032548920692848, 0.32193708181784136, 0.34061927156639793, 0.3593014613149545, 0.37798365106351106, 0.3966658408120676, 0.4153480305606242, 0.43403022030918076, 0.4527124100577373, 0.4713945998062939, 0.49007678955485046, 0.5087589793034071, 0.5274411690519636, 0.5461233588005201, 0.5648055485490767, 0.5834877382976333, 0.6021699280461899, 0.6208521177947464, 0.639534307543303, 0.6582164972918596, 0.6768986870404161, 0.6955808767889726, 0.7142630665375292, 0.7329452562860859, 0.7516274460346424, 0.7703096357831989, 0.7889918255317556, 0.8076740152803121, 0.8263562050288686, 0.8450383947774252, 0.8637205845259819, 0.8824027742745384, 0.9010849640230949, 0.9197671537716514, 0.9384493435202081, 0.9571315332687647, 0.9758137230173212, 0.9944959127658777, 1.0131781025144344, 1.031860292262991, 1.0505424820115474, 1.069224671760104, 1.0879068615086607, 1.1065890512572172, 1.1252712410057737, 1.1439534307543302, 1.162635620502887, 1.1813178102514434, 1.2], [349.8941441561091, 515.6077312428675, 742.390909354666, 1047.1599759527169, 1450.1570702765162, 1975.3674134317337, 2650.9624416656907, 3509.7689683049766, 4589.764503600288, 5934.59885606949, 7594.142133773778, 9625.05925923971, 12091.411107398177, 15065.282371905392, 18627.436261502604, 22867.99612462756, 27887.154097284627, 33795.90686618758, 40716.818636387856, 48784.81138997404, 58147.98251995974, 68968.44992115205, 81423.22461759919, 95705.1110041428, 112023.63477763797, 130605.99863154469, 151698.0657858271, 175565.3714224172, 202494.1620949008, 232792.46317956373, 266791.17443347303, 304845.1937238883, 347334.5689919612, 394665.67851241824, 447272.4395096898, 505617.545189793, 570193.7302461384, 641525.0648963727, 720168.2775063029, 806714.1058559779, 901788.6771020166, 1006054.9164893754, 1120213.9848648105, 1245006.7450434729, 1381215.2570792001, 1529664.302488311, 1691222.9374758655, 1866806.0752126651, 2057376.0972104848, 2263944.493842378]], "-0.002": [[0.2851026730859016, 0.3037740471045567, 0.32244542112321173, 0.34111679514186677, 0.35978816916052186, 0.37845954317917696, 0.397130917197832, 0.41580229121648704, 0.43447366523514214, 0.45314503925379723, 0.4718164132724523, 0.4904877872911073, 0.5091591613097624, 0.5278305353284175, 0.5465019093470725, 0.5651732833657277, 0.5838446573843827, 0.6025160314030378, 0.6211874054216928, 0.6398587794403479, 0.6585301534590029, 0.6772015274776579, 0.6958729014963131, 0.7145442755149682, 0.7332156495336233, 0.7518870235522783, 0.7705583975709334, 0.7892297715895884, 0.8079011456082434, 0.8265725196268985, 0.8452438936455537, 0.8639152676642088, 0.8825866416828638, 0.9012580157015189, 0.9199293897201739, 0.938600763738829, 0.957272137757484, 0.975943511776139, 0.9946148857947943, 1.0132862598134493, 1.0319576338321044, 1.0506290078507594, 1.0693003818694145, 1.0879717558880695, 1.1066431299067245, 1.1253145039253796, 1.1439858779440348, 1.1626572519626899, 1.181328625981345, 1.2], [350.24849262128106, 515.5034663148094, 741.4318252288863, 1044.7765441692382, 1445.5591962637347, 1967.4893792772573, 2638.3993848414634, 3490.7042360273385, 4561.887212902458, 5895.010980463638, 7539.254428547249, 9550.47532893424, 11991.798910835478, 14934.232452223412, 18457.305981032874, 22649.739177057494, 27610.13456239105, 33447.69706548599, 40282.98004130053, 48248.65782756847, 57490.32491493466, 68167.32180654121, 80453.58764061505, 94538.53964768311, 110627.97951222242, 128945.0267068255, 149731.07886532292, 173246.79925974805, 199773.1314445462, 229612.34113001608, 263089.08534562466, 300551.5089525439, 342372.3685635362, 388950.18392711924, 440710.41683182743, 498106.67758529185, 561621.9591218259, 631769.8987911996, 709096.0678803287, 794179.2889186706, 887632.9808172468, 990106.5318903218, 1102286.700807973, 1224899.0455269627, 1358709.3802465638, 1504525.260435237, 1663197.495973345, 1835621.6924563702, 2022739.8207024713, 2225541.8145074937]], "-0.001": [[0.2854150721257155, 0.3040800706537621, 0.32274506918180873, 0.3414100677098554, 0.360075066237902, 0.37874006476594857, 0.3974050632939952, 0.41607006182204187, 0.43473506035008846, 0.45340005887813506, 0.4720650574061817, 0.49073005593422836, 0.509395054462275, 0.5280600529903215, 0.5467250515183681, 0.5653900500464148, 0.5840550485744614, 0.602720047102508, 0.6213850456305547, 0.6400500441586013, 0.6587150426866479, 0.6773800412146945, 0.6960450397427411, 0.7147100382707878, 0.7333750367988344, 0.752040035326881, 0.7707050338549277, 0.7893700323829743, 0.8080350309110209, 0.8267000294390675, 0.8453650279671142, 0.8640300264951608, 0.8826950250232074, 0.901360023551254, 0.9200250220793006, 0.9386900206073473, 0.9573550191353939, 0.9760200176634405, 0.9946850161914872, 1.0133500147195338, 1.0320150132475803, 1.050680011775627, 1.0693450103036737, 1.0880100088317204, 1.1066750073597669, 1.1253400058878134, 1.14400500441586, 1.1626700029439068, 1.1813350014719535, 1.2], [341.8026226672486, 503.8176884126075, 725.6556173720127, 1023.9447395708783, 1418.6015345105347, 1933.2473197677102, 2595.651368400717, 3438.200631443554, 4498.396233925572, 5819.376905723276, 7450.469502037591, 9447.766762315898, 11874.732450937756, 14802.834017901152, 18312.20291303539, 22492.32268288751, 27442.744975346293, 33273.83357325324, 40107.53657467443, 48078.18683415227, 57333.330776099414, 68034.58568851955, 80358.52560243182, 94497.59585971542, 110661.05646957364, 129075.95435142696, 149988.1245597724, 173663.2205843873, 200387.77381719725, 230470.2822751615, 264242.32866665744, 302059.7278870487, 344303.70402741065, 391382.09697873663, 443730.59871237614, 501814.01931594295, 566127.5828624722, 637198.2531892185, 715586.0896611271, 801885.6329927273, 896727.3212009462, 1000778.9357601337, 1114747.0780294223, 1239378.6760214472, 1375462.5215803336, 1523830.8380358433, 1685360.8783995293, 1860976.5541677778, 2051650.0947956871, 2258403.7379047633]], "0.0": [[0.2855116421002655, 0.30417466981250496, 0.32283769752474445, 0.34150072523698394, 0.36016375294922337, 0.37882678066146286, 0.39748980837370235, 0.4161528360859418, 0.43481586379818127, 0.45347889151042076, 0.47214191922266024, 0.49080494693489973, 0.5094679746471392, 0.5281310023593787, 0.5467940300716181, 0.5654570577838576, 0.5841200854960971, 0.6027831132083366, 0.621446140920576, 0.6401091686328155, 0.658772196345055, 0.6774352240572945, 0.696098251769534, 0.7147612794817735, 0.733424307194013, 0.7520873349062525, 0.770750362618492, 0.7894133903307313, 0.8080764180429708, 0.8267394457552103, 0.8454024734674498, 0.8640655011796893, 0.8827285288919288, 0.9013915566041683, 0.9200545843164077, 0.9387176120286472, 0.9573806397408867, 0.9760436674531262, 0.9947066951653656, 1.013369722877605, 1.0320327505898446, 1.050695778302084, 1.0693588060143235, 1.088021833726563, 1.1066848614388025, 1.125347889151042, 1.1440109168632815, 1.162673944575521, 1.1813369722877605, 1.2], [349.9306435646008, 514.8718579355947, 740.331177407712, 1043.00450943056, 1442.8582277715147, 1963.538140258342, 2632.8037746707023, 3482.988116643569, 4551.482927320006, 5881.249762928766, 7521.356813388333, 9527.541672390478, 11962.800147141343, 14898.00121199216, 18412.52820653812, 22594.946375370502, 27543.69684350653, 33367.81711857112, 40187.688208041945, 48135.80843727895, 57357.594051623484, 68012.20668355867, 80273.40776375816, 94330.439952804, 110388.93566841831, 128671.85278121605, 149420.43755024238, 172895.21486790013, 199377.00588229392, 229167.97306351044, 262592.69277892215, 299999.2554412232, 341760.39329159935, 388274.63587917073, 439967.4932966473, 497292.6672309759, 560733.2898866511, 630803.190838295, 708048.1918680852, 793047.4298426228, 886414.7076828803, 988799.8734799563, 1100890.2278084764, 1223411.959288625, 1357131.6084469743, 1502857.5599254724, 1661441.563087188, 1833780.281066661, 2020816.868311986, 2223542.57666506]], "0.001": [[0.2853854921055924, 0.3040510943075191, 0.32271669650944573, 0.34138229871137243, 0.36004790091329913, 0.3787135031152258, 0.3973791053171525, 0.4160447075190792, 0.4347103097210059, 0.45337591192293253, 0.47204151412485923, 0.4907071163267859, 0.5093727185287126, 0.5280383207306393, 0.546703922932566, 0.5653695251344926, 0.5840351273364193, 0.602700729538346, 0.6213663317402727, 0.6400319339421994, 0.6586975361441261, 0.6773631383460528, 0.6960287405479795, 0.7146943427499062, 0.7333599449518328, 0.7520255471537595, 0.7706911493556862, 0.7893567515576129, 0.8080223537595396, 0.8266879559614662, 0.8453535581633929, 0.8640191603653196, 0.8826847625672463, 0.901350364769173, 0.9200159669710997, 0.9386815691730264, 0.957347171374953, 0.9760127735768797, 0.9946783757788064, 1.0133439779807332, 1.0320095801826596, 1.0506751823845866, 1.069340784586513, 1.0880063867884397, 1.1066719889903665, 1.1253375911922932, 1.1440031933942199, 1.1626687955961466, 1.1813343977980733, 1.2], [354.8691751098599, 522.2297332755548, 751.0256964751344, 1058.213032919165, 1464.0702046025453, 1992.6137221924444, 2672.039422839212, 3535.189606070032, 4620.046156733034, 5970.249778337562, 7635.64545500804, 9672.854255570883, 12145.871588973598, 15126.692016247656, 18695.960720535066, 22943.651733269475, 27969.773011409914, 33885.098457643224, 40811.92697268168, 48884.868626164236, 58251.658030209626, 69073.99499735249, 81528.4125624073, 95807.17244573816, 112119.18803345613, 130690.97494821141, 151767.62928248438, 175613.83356460737, 202514.89052615227, 232777.78473779908, 266732.27217935235, 304731.9978081803, 347155.64118903433, 394408.09024692833, 446921.643203547, 505157.23875648086, 569605.7145594689, 640789.0940607513, 719261.901755595, 805612.5069080685, 900464.495796167, 1004478.0725334893, 1118351.4885197235, 1242822.5005714253, 1378669.8577836233, 1526714.8171721003, 1687822.6881453304, 1862904.405854351, 2052918.1334680987, 2258870.8934210376]], "0.002": [[0.28499383124829086, 0.30366742652893797, 0.3223410218095851, 0.34101461709023223, 0.35968821237087933, 0.3783618076515265, 0.3970354029321736, 0.4157089982128207, 0.43438259349346786, 0.453056188774115, 0.4717297840547621, 0.49040337933540923, 0.5090769746160564, 0.5277505698967035, 0.5464241651773506, 0.5650977604579978, 0.5837713557386448, 0.602444951019292, 0.6211185462999391, 0.6397921415805863, 0.6584657368612334, 0.6771393321418805, 0.6958129274225275, 0.7144865227031747, 0.7331601179838219, 0.751833713264469, 0.7705073085451162, 0.7891809038257633, 0.8078544991064103, 0.8265280943870574, 0.8452016896677046, 0.8638752849483518, 0.8825488802289989, 0.9012224755096461, 0.919896070790293, 0.9385696660709402, 0.9572432613515873, 0.9759168566322345, 0.9945904519128816, 1.0132640471935288, 1.031937642474176, 1.050611237754823, 1.06928483303547, 1.0879584283161172, 1.1066320235967644, 1.1253056188774115, 1.1439792141580587, 1.1626528094387056, 1.1813264047193528, 1.2], [363.2154307358962, 534.0537405323397, 767.381496927389, 1080.362975047619, 1493.5030030184184, 2031.0603676525282, 2721.4862701326765, 3597.8879310602447, 4698.517439563519, 6067.285936917366, 7754.303221261894, 9816.442856471995, 12317.932864981934, 15330.97208137515, 18936.37224078024, 23224.22587354492, 28294.60007526906, 34258.25621904912, 41237.39567469998, 49366.43159776763, 58792.786849309814, 69677.71810569527, 82197.16621604415, 96542.63286339368, 112922.08358421884, 131560.87719955988, 152702.72170969952, 176610.65670309056, 203568.06232905164, 233879.69488262472, 267872.7490489062, 305897.94685314974, 348330.6533619452, 395572.01917984895, 448050.1497849364, 506221.3017458911, 570571.105862407, 641615.8172699031, 719903.5925487704, 806015.7938776431, 900568.3202694814, 1004212.9659285641, 1117638.8057658474, 1241573.608109483, 1376785.2746467183, 1524083.3076327743, 1684320.3044017446, 1858393.4792139933, 2047246.2124740237, 2251869.6273522153]], "0.003": [[0.2843640037433073, 0.3030504526465051, 0.3217369015497029, 0.34042335045290073, 0.35910979935609855, 0.37779624825929636, 0.3964826971624941, 0.41516914606569194, 0.43385559496888976, 0.4525420438720876, 0.4712284927752854, 0.48991494167848315, 0.508601390581681, 0.5272878394848788, 0.5459742883880766, 0.5646607372912744, 0.5833471861944722, 0.60203363509767, 0.6207200840008679, 0.6394065329040657, 0.6580929818072635, 0.6767794307104613, 0.695465879613659, 0.714152328516857, 0.7328387774200547, 0.7515252263232526, 0.7702116752264503, 0.7888981241296481, 0.8075845730328459, 0.8262710219360437, 0.8449574708392416, 0.8636439197424394, 0.8823303686456372, 0.901016817548835, 0.9197032664520328, 0.9383897153552306, 0.9570761642584285, 0.9757626131616263, 0.9944490620648241, 1.0131355109680218, 1.0318219598712197, 1.0505084087744174, 1.0691948576776151, 1.087881306580813, 1.106567755484011, 1.1252542043872087, 1.1439406532904064, 1.1626271021936043, 1.1813135510968023, 1.2], [363.676354811179, 535.639048531492, 770.8405366244629, 1086.74865287182, 1504.2519604396805, 2048.086274338492, 2747.2873314543917, 3635.6697256105645, 4752.332219630989, 6142.189541403503, 7856.530766405106, 9953.604385002976, 12499.23014903218, 15567.437788635361, 19241.132687097328, 23612.788598389157, 28785.167489327487, 34872.06658563431, 41999.09269873102, 50304.463907803234, 59939.838669513934, 71071.1724257113, 83879.60177756117, 98562.35629272531, 115333.6980104913, 134425.88870814283, 156090.1849903096, 180597.8612615843, 208241.26064128772, 239334.8738779473, 274216.44631978107, 313248.11299627164, 356817.56186475937, 405339.2252748757, 459255.49970257946, 519037.9938045398, 585188.8048426356, 658241.8235274046, 738764.0673283704, 827357.0422983137, 924658.1334577199, 1031342.0237848129, 1148122.1418558517, 1275752.1381795616, 1415027.39026889, 1566786.5364925729, 1731913.03874831, 1911336.7739986954, 2106035.6547104227, 2317037.2782366904]], "0.004": [[0.2835396974552782, 0.30224296893578273, 0.3209462404162872, 0.33964951189679177, 0.35835278337729626, 0.3770560548578008, 0.39575932633830535, 0.4144625978188099, 0.4331658692993144, 0.4518691407798189, 0.4705724122603234, 0.48927568374082797, 0.5079789552213325, 0.526682226701837, 0.5453854981823416, 0.564088769662846, 0.5827920411433506, 0.6014953126238551, 0.6201985841043596, 0.6389018555848642, 0.6576051270653687, 0.6763083985458732, 0.6950116700263778, 0.7137149415068822, 0.7324182129873869, 0.7511214844678913, 0.7698247559483958, 0.7885280274289004, 0.8072312989094049, 0.8259345703899095, 0.8446378418704139, 0.8633411133509185, 0.882044384831423, 0.9007476563119275, 0.9194509277924321, 0.9381541992729365, 0.9568574707534411, 0.9755607422339456, 0.9942640137144502, 1.0129672851949547, 1.0316705566754591, 1.0503738281559638, 1.0690770996364682, 1.0877803711169727, 1.1064836425974773, 1.125186914077982, 1.1438901855584862, 1.1625934570389909, 1.1812967285194955, 1.2], [378.1958432380299, 556.8192504592358, 800.9797442228726, 1128.7098784109578, 1561.5512767056484, 2124.987420377312, 2848.902344515613, 3768.065320191582, 4922.641596299769, 6358.729271444658, 8128.922363155958, 10292.9001389034, 12918.042770799977, 16080.073373505144, 19863.7264826432, 24363.44302901583, 29684.09186199679, 35941.71787373163, 43264.31677411966, 51792.63656501189, 61681.005760610125, 73098.1883996941, 86228.26589401669, 101271.54575600114, 118445.49724772804, 137985.71399211482, 160146.9035861687, 185203.90425521025, 213452.7285860454, 245211.63437617477, 280822.22263528954, 320650.5627745004, 365088.34501797496, 414554.06007093017, 469494.20607721846, 530384.5228990758, 597731.2537509534, 672072.4342187316, 753979.208695024, 844057.1742607041, 942947.752042232, 1051329.5860738372, 1169919.9696930838, 1299476.2994978842, 1440797.556892504, 1594725.8172496818, 1762147.7867155268, 1943996.3666834442, 2141252.2459628475, 2354945.5206681597]], "0.004999999999999999": [[0.28244043353442694, 0.3011661389724999, 0.3198918444105728, 0.33861754984864567, 0.3573432552867186, 0.37606896072479157, 0.39479466616286446, 0.41352037160093735, 0.4322460770390103, 0.45097178247708325, 0.46969748791515614, 0.48842319335322903, 0.507148898791302, 0.5258746042293749, 0.5446003096674479, 0.5633260151055207, 0.5820517205435937, 0.6007774259816666, 0.6195031314197395, 0.6382288368578124, 0.6569545422958853, 0.6756802477339583, 0.6944059531720312, 0.7131316586101041, 0.731857364048177, 0.75058306948625, 0.7693087749243228, 0.7880344803623958, 0.8067601858004687, 0.8254858912385417, 0.8442115966766145, 0.8629373021146874, 0.8816630075527604, 0.9003887129908333, 0.9191144184289063, 0.9378401238669791, 0.9565658293050521, 0.975291534743125, 0.9940172401811979, 1.0127429456192707, 1.0314686510573439, 1.0501943564954166, 1.0689200619334898, 1.0876457673715625, 1.1063714728096354, 1.1250971782477084, 1.1438228836857811, 1.1625485891238543, 1.181274294561927, 1.2], [386.0786841318865, 569.480586185945, 820.5336275688948, 1157.9445935605054, 1604.07727048762, 2185.4053664628545, 2932.9926420210377, 3883.0003311253104, 5077.221929113223, 6563.645420622396, 8397.043017324466, 10639.588472363006, 13361.50203570115, 16641.72311210835, 20568.61068122859, 25240.6715370529, 30767.316402150005, 37269.64397017352, 44881.25292845104, 53749.08201085538, 64034.2781296525, 75913.09263360641, 89577.80573828693, 105237.67917326871, 123119.93708972167, 143470.7752707646, 166556.39868589034, 192664.08742975444, 222103.29108465507, 255206.7515451194, 292331.65434213064, 333860.8085037028, 380203.85498770495, 431798.50372208416, 489111.79928689863, 552641.4152718765, 622916.9773425496, 700501.4150473549, 785992.3423974968, 880023.4672507544, 983266.0295298495, 1096430.2683054337, 1220266.9177732621, 1355568.732154516, 1503172.0395478797, 1663958.32476135, 1838855.841151421, 2028841.2514967795, 2234941.2979331827, 2458234.500975908]], "0.006": [[0.2811660888770605, 0.29991780134895724, 0.31866951382085396, 0.3374212262927507, 0.3561729387646474, 0.3749246512365441, 0.39367636370844084, 0.4124280761803376, 0.4311797886522343, 0.44993150112413105, 0.4686832135960277, 0.4874349260679245, 0.5061866385398213, 0.5249383510117179, 0.5436900634836146, 0.5624417759555114, 0.5811934884274081, 0.5999452008993048, 0.6186969133712015, 0.6374486258430982, 0.656200338314995, 0.6749520507868917, 0.6937037632587884, 0.7124554757306851, 0.7312071882025819, 0.7499589006744787, 0.7687106131463753, 0.787462325618272, 0.8062140380901688, 0.8249657505620654, 0.8437174630339622, 0.8624691755058589, 0.8812208879777557, 0.8999726004496524, 0.9187243129215491, 0.9374760253934459, 0.9562277378653425, 0.9749794503372393, 0.993731162809136, 1.0124828752810329, 1.0312345877529294, 1.0499863002248262, 1.068738012696723, 1.0874897251686195, 1.1062414376405163, 1.124993150112413, 1.1437448625843096, 1.1624965750562066, 1.1812482875281032, 1.2], [406.6873677773732, 599.8113129014583, 864.0343523643838, 1218.9367610906068, 1687.898576478148, 2298.563897569539, 3083.332228266179, 4079.876891667516, 5331.690541247956, 6888.65779334898, 8807.65500434256, 11153.177214800477, 13997.992282068048, 17423.822221781935, 21522.051778078752, 26394.464241508274, 32154.004532984916, 38925.56957147877, 46846.82594255718, 56069.05488433608, 66758.0246068836, 79094.88996063372, 93277.1194689106, 109519.44973923355, 128054.86726766765, 149135.6176501005, 173034.242213961, 200044.64208355267, 230483.1696918442, 264689.7477512499, 303029.0156956375, 345891.50360551174, 393694.8336280626, 446884.9489034955, 505937.37000882893, 571358.4789300979, 643686.8305736763, 723494.4918272245, 811388.4081805431, 908011.7979164334, 1014045.5738814467, 1130209.792846262, 1257265.1324651886, 1396014.395844192, 1547304.0437266235, 1712025.7543056791, 1891118.0106724952, 2085567.7159086077, 2296411.8358313227, 2524739.069400542]], "0.006999999999999999": [[0.27961545558986484, 0.29839881363905124, 0.3171821716882377, 0.3359655297374241, 0.35474888778661057, 0.37353224583579697, 0.39231560388498343, 0.41109896193416984, 0.42988231998335624, 0.4486656780325427, 0.46744903608172916, 0.48623239413091557, 0.505015752180102, 0.5237991102292884, 0.5425824682784748, 0.5613658263276613, 0.5801491843768477, 0.5989325424260341, 0.6177159004752206, 0.6364992585244069, 0.6552826165735934, 0.6740659746227798, 0.6928493326719662, 0.7116326907211528, 0.730416048770339, 0.7491994068195256, 0.767982764868712, 0.7867661229178984, 0.8055494809670849, 0.8243328390162712, 0.8431161970654577, 0.8618995551146442, 0.8806829131638305, 0.899466271213017, 0.9182496292622033, 0.9370329873113898, 0.9558163453605764, 0.9745997034097627, 0.9933830614589492, 1.0121664195081357, 1.030949777557322, 1.0497331356065085, 1.0685164936556948, 1.0872998517048813, 1.1060832097540678, 1.1248665678032541, 1.1436499258524406, 1.162433283901627, 1.1812166419508134, 1.2], [422.6157043483347, 624.1607669337138, 900.1311565201826, 1271.0547995262946, 1761.4409366337193, 2400.2644741310096, 3221.478127886767, 4264.5523564838195, 5575.043080226005, 7205.187182891185, 9214.52579325108, 11670.555343512222, 14649.406401954531, 18236.550277156126, 22527.533391296383, 27628.7394201246, 33658.179197269936, 40746.30838065104, 49036.8728788194, 58687.78203514257, 69872.00956780129, 82778.52226363415, 97613.2364239274, 114600.00206029815, 133981.61483887435, 156020.85577102588, 181001.5586489417, 209229.70522440242, 241034.5481291297, 276769.76153513946, 316814.619553567, 361575.2023704567, 411485.63011805865, 467009.3244802002, 528640.2980303224, 596904.4713008301, 672361.0175823916, 755603.7354518954, 847262.4490277704, 948004.4359513979, 1058535.8830933974, 1179603.3699835676, 1311995.3799632757, 1456543.8390591636, 1614125.6825769802, 1785664.44941445, 1972131.9040920595, 2174549.6865006546, 2393990.9893648215, 2631582.2634209455]], "0.008": [[0.277818800780414, 0.2966388252542831, 0.3154588497281522, 0.3342788742020213, 0.3530988986758904, 0.3719189231497595, 0.3907389476236286, 0.4095589720974977, 0.4283789965713668, 0.4471990210452359, 0.466019045519105, 0.4848390699929741, 0.5036590944668432, 0.5224791189407123, 0.5412991434145814, 0.5601191678884505, 0.5789391923623196, 0.5977592168361887, 0.6165792413100578, 0.6353992657839269, 0.654219290257796, 0.6730393147316651, 0.6918593392055342, 0.7106793636794033, 0.7294993881532724, 0.7483194126271415, 0.7671394371010106, 0.7859594615748797, 0.8047794860487488, 0.8235995105226179, 0.842419534996487, 0.8612395594703561, 0.8800595839442252, 0.8988796084180943, 0.9176996328919634, 0.9365196573658325, 0.9553396818397016, 0.9741597063135707, 0.9929797307874398, 1.011799755261309, 1.030619779735178, 1.0494398042090471, 1.0682598286829164, 1.0870798531567853, 1.1058998776306543, 1.1247199021045236, 1.1435399265783928, 1.1623599510522618, 1.1811799755261307, 1.2], [443.58007400737336, 655.6687813997801, 946.1368644744853, 1336.5691643121888, 1852.7157614885805, 2524.992894624606, 3389.011762179279, 4486.135149207242, 5864.061823951428, 7577.4386519715745, 9688.50037806747, 12267.737028579138, 15394.588888765305, 19158.169011902304, 23658.013218529333, 29004.857545911193, 35321.44310931141, 42743.34833808081, 51419.84855087993, 61514.80283557861, 73207.56820052117, 86693.94096491781, 102187.12535713, 119918.72929056411, 140139.7872877795, 163121.81052425966, 189157.86396408992, 218563.67056053938, 251678.74249525808, 288867.53943047946, 330520.6537492619, 377056.0227594165, 428920.1678373533, 486589.46048863564, 550571.415302564, 621406.0097786204, 699667.0310030929, 785963.4491546602, 880940.8178181747, 985282.7010862969, 1099712.1274290597, 1224993.070311831, 1361931.9555425134, 1511379.1953292103, 1674230.7490299263, 1851429.7105761946, 2043967.922552879, 2252887.616916709, 2479283.082336403, 2724302.3581375238]], "0.009": [[0.27579850237465753, 0.29465975742823597, 0.31352101248181435, 0.3323822675353928, 0.3512435225889712, 0.3701047776425496, 0.38896603269612806, 0.40782728774970645, 0.42668854280328483, 0.44554979785686327, 0.4644110529104417, 0.4832723079640201, 0.5021335630175985, 0.520994818071177, 0.5398560731247554, 0.5587173281783337, 0.5775785832319122, 0.5964398382854906, 0.615301093339069, 0.6341623483926475, 0.6530236034462258, 0.6718848584998043, 0.6907461135533827, 0.709607368606961, 0.7284686236605395, 0.7473298787141179, 0.7661911337676963, 0.7850523888212748, 0.8039136438748532, 0.8227748989284316, 0.84163615398201, 0.8604974090355885, 0.8793586640891669, 0.8982199191427452, 0.9170811741963237, 0.9359424292499021, 0.9548036843034805, 0.9736649393570589, 0.9925261944106374, 1.0113874494642157, 1.0302487045177942, 1.0491099595713727, 1.0679712146249511, 1.0868324696785294, 1.1056937247321077, 1.1245549797856862, 1.1434162348392647, 1.1622774898928432, 1.1811387449464217, 1.2], [472.37461479308496, 698.6477034559214, 1008.5104680937095, 1424.9067203286615, 1975.1735946190424, 2691.5614168626707, 3611.7813330447257, 4779.580569916093, 6245.345206951281, 8066.730345343789, 10309.317565662179, 13047.299571102016, 16364.19191810117, 20353.571740500374, 25119.843377478606, 30779.030819217878, 37459.596887689426, 45303.289073136984, 54466.0119497885, 65118.72609707721, 77448.37345522031, 91658.82904640454, 107971.87899507264, 126628.22478292286, 147888.51367621333, 172034.39526483792, 199369.60405440885, 230221.06805424538, 264940.0433057539, 303903.2742971844, 347514.1802121647, 396204.0669607742, 450433.36494320026, 510692.8924972533, 577505.1449821763, 651425.609452311, 733044.1048752492, 822986.1478501124, 921914.3437825873, 1030529.8034742785, 1149573.5850848516, 1279828.1614262678, 1422118.9125492931, 1577315.643583216, 1746334.127790503, 1930137.6747988432, 2129738.7239737497, 2346200.4628955936, 2580638.470905567, 2834222.387685746]], "0.01": [[0.2736325108690331, 0.29202776574925693, 0.31042302062948074, 0.32881827550970455, 0.34721353038992836, 0.36560878527015217, 0.38400404015037604, 0.4023992950305998, 0.42079454991082366, 0.4391898047910474, 0.4575850596712713, 0.47598031455149503, 0.4943755694317189, 0.5127708243119427, 0.5311660791921665, 0.5495613340723904, 0.5679565889526141, 0.5863518438328379, 0.6047470987130618, 0.6231423535932856, 0.6415376084735094, 0.6599328633537331, 0.678328118233957, 0.6967233731141809, 0.7151186279944046, 0.7335138828746285, 0.7519091377548524, 0.7703043926350761, 0.7886996475152999, 0.8070949023955236, 0.8254901572757476, 0.8438854121559713, 0.8622806670361951, 0.8806759219164191, 0.8990711767966428, 0.9174664316768666, 0.9358616865570903, 0.9542569414373143, 0.9726521963175381, 0.9910474511977618, 1.0094427060779856, 1.0278379609582096, 1.0462332158384333, 1.064628470718657, 1.0830237255988808, 1.1014189804791048, 1.1198142353593286, 1.1382094902395523, 1.1566047451197763, 1.175], [597.6225843097303, 867.2414964932335, 1230.1873346830675, 1710.2479391068982, 2335.371209210048, 3138.098555936294, 4156.016257932277, 5432.224453279008, 7015.82351597903, 8962.417582087011, 11334.63500436707, 14202.66552693381, 17644.813982687036, 21748.070326643756, 26608.69582764504, 32332.825249479996, 39037.08486032548, 46849.22611662568, 55908.77487420365, 66367.69598556584, 78391.07314808364, 92157.80387305668, 107861.30945062074, 125710.25979009552, 145929.3130197011, 168759.8697336354, 194460.8417783182, 223309.43547320337, 255601.9491649397, 291654.58501685306, 331804.27493874513, 376409.520564851, 425851.2471905188, 480533.6715807223, 540885.1835659704, 607359.2413435016, 680435.2804038374, 760619.6360049002, 848446.4791178834, 944478.7657710109, 1049309.1997191128, 1163561.208368737, 1287889.9318901652, 1422983.2254493427, 1569562.6744942244, 1728384.6230315731, 1900241.214831622, 2085961.447499427, 2286412.239352989, 2502499.509049535]], "0.011": [[0.2710734338200664, 0.28901071068088136, 0.30694798754169633, 0.3248852644025113, 0.34282254126332623, 0.36075981812414126, 0.3786970949849562, 0.39663437184577116, 0.41457164870658614, 0.4325089255674011, 0.4504462024282161, 0.468383479289031, 0.48632075614984605, 0.504258033010661, 0.522195309871476, 0.5401325867322909, 0.5580698635931058, 0.5760071404539209, 0.5939444173147359, 0.6118816941755508, 0.6298189710363657, 0.6477562478971808, 0.6656935247579957, 0.6836308016188106, 0.7015680784796257, 0.7195053553404407, 0.7374426322012556, 0.7553799090620705, 0.7733171859228856, 0.7912544627837006, 0.8091917396445154, 0.8271290165053304, 0.8450662933661455, 0.8630035702269603, 0.8809408470877753, 0.8988781239485903, 0.9168154008094054, 0.9347526776702202, 0.9526899545310352, 0.9706272313918503, 0.9885645082526653, 1.00650178511348, 1.0244390619742951, 1.0423763388351102, 1.060313615695925, 1.07825089255674, 1.096188169417555, 1.11412544627837, 1.1320627231391849, 1.15], [626.0669739606958, 902.4800555319193, 1272.5893102620807, 1759.786591812589, 2391.4682559114567, 3199.442575219448, 4220.353389095537, 5496.119734410427, 7074.391220221671, 9009.018923940197, 11360.541599866214, 14196.687002881265, 17592.888140838768, 21632.81427895148, 26408.916528360463, 32022.98785919109, 38586.73738585263, 46222.378779190796, 55063.23266642864, 65254.34288568366, 76953.10646727825, 90329.91721910877, 105568.82279804432, 122868.19515372152, 142441.41423521127, 164517.56485489084, 189342.14660747594, 217177.79674557238, 248305.02591631655, 283022.96666670503, 321650.13462807395, 364525.2022929023, 412007.7852996674, 464479.2411439365, 522343.4802361754, 586027.7892289524, 655983.6665383305, 732687.6699862112, 816642.2764923164, 908376.7537462893, 1008448.0437921676, 1117441.658459102, 1235972.5865738222, 1364686.212891833, 1504259.2486858354, 1655400.6739312345, 1818852.6910299307, 1995391.6900149381, 2185829.2251795577, 2391013.0030760816]], "0.012": [[0.2683308832003052, 0.2868343345635643, 0.30533778592682337, 0.3238412372900824, 0.3423446886533415, 0.3608481400166006, 0.37935159137985963, 0.3978550427431187, 0.4163584941063778, 0.4348619454696369, 0.453365396832896, 0.47186884819615504, 0.49037229955941414, 0.5088757509226732, 0.5273792022859323, 0.5458826536491914, 0.5643861050124505, 0.5828895563757095, 0.6013930077389686, 0.6198964591022277, 0.6383999104654867, 0.6569033618287459, 0.6754068131920049, 0.693910264555264, 0.7124137159185231, 0.7309171672817822, 0.7494206186450413, 0.7679240700083003, 0.7864275213715594, 0.8049309727348185, 0.8234344240980775, 0.8419378754613367, 0.8604413268245957, 0.8789447781878548, 0.8974482295511139, 0.915951680914373, 0.9344551322776321, 0.9529585836408911, 0.9714620350041502, 0.9899654863674093, 1.0084689377306684, 1.0269723890939275, 1.0454758404571867, 1.0639792918204456, 1.0824827431837045, 1.1009861945469637, 1.1194896459102228, 1.137993097273482, 1.1564965486367411, 1.175], [692.3439459749166, 1007.7404826496445, 1432.7833920932683, 1995.3440787403083, 2728.101988703388, 3669.0279467984637, 4861.885202568093, 6356.747823492609, 8210.536099522951, 10487.56864595102, 13260.13091194372, 16609.059820198254, 20624.344279446992, 25405.74132621062, 31063.407665484014, 37718.546392118355, 45504.068685685634, 54565.270281706806, 65060.52253139506, 77161.977870609, 91056.2895266027, 106945.34529846713, 125047.01525394464, 145595.91319161473, 168844.171723334, 195062.2308373192, 224539.63980741226, 257585.87231889687, 294531.1546857733, 335727.30703867145, 381548.59736660105, 432392.6082995457, 488681.1165224794, 550860.9847148025, 619405.0659123913, 694813.120192521, 777612.7435848202, 868360.3091141591, 967641.9198840199, 1076074.3741113716, 1194306.1420264703, 1323018.3545532883, 1462925.80368842, 1614777.9544984258, 1779359.9686575497, 1957493.7394496347, 2150038.93815991, 2357894.0717840847, 2581997.5519838184, 2823328.7752193036]], "0.013000000000000001": [[0.2658697766106069, 0.2839132505573292, 0.30195672450405153, 0.3200001984507738, 0.3380436723974961, 0.35608714634421845, 0.37413062029094074, 0.39217409423766303, 0.4102175681843854, 0.4282610421311077, 0.44630451607783, 0.4643479900245523, 0.48239146397127464, 0.5004349379179969, 0.5184784118647192, 0.5365218858114416, 0.5545653597581639, 0.5726088337048861, 0.5906523076516085, 0.6086957815983307, 0.626739255545053, 0.6447827294917754, 0.6628262034384977, 0.6808696773852201, 0.6989131513319423, 0.7169566252786645, 0.7350000992253869, 0.7530435731721092, 0.7710870471188316, 0.7891305210655539, 0.8071739950122763, 0.8252174689589984, 0.8432609429057207, 0.8613044168524431, 0.8793478907991654, 0.8973913647458878, 0.9154348386926101, 0.9334783126393322, 0.9515217865860546, 0.9695652605327769, 0.9876087344794993, 1.0056522084262216, 1.023695682372944, 1.0417391563196663, 1.0597826302663884, 1.0778261042131108, 1.095869578159833, 1.1139130521065554, 1.1319565260532778, 1.15], [754.0432415026492, 1088.0881922838478, 1535.0246356491816, 2122.7076231392098, 2883.639535407597, 3855.41758465341, 5081.1963387966925, 6610.164928646547, 8498.038624054061, 10807.56448684854, 13609.040827695088, 16980.85021126162, 21010.00576955015, 25792.71059718067, 31434.930015023063, 38052.97650002416, 45774.10708951989, 54737.133077874576, 65093.041832058145, 77005.63056084151, 90652.15187974229, 106223.97102074382, 123927.23454220974, 143983.55040035912, 166630.67924920993, 192123.23684107096, 220733.4074044994, 252751.66788117777, 288487.5229074202, 328270.25043001707, 372449.65784989996, 421396.848590657, 475504.99899229425, 535190.1454337947, 600891.9815910562, 673074.6657396139, 752227.6380142705, 838866.4475403194, 933533.5893534994, 1036799.3510281174, 1149262.6689350356, 1271551.9940532942, 1404326.1672611786, 1548275.3040344683, 1704121.6884814415, 1872620.6766459988, 2054561.6090119078, 2250768.732142868, 2462102.129394589, 2689458.660636592]], "0.013999999999999999": [[0.2625543093542402, 0.2806654458980312, 0.2987765824418222, 0.31688771898561324, 0.3349988555294042, 0.35310999207319527, 0.3712211286169863, 0.3893322651607773, 0.4074434017045683, 0.4255545382483593, 0.44366567479215036, 0.46177681133594134, 0.4798879478797324, 0.49799908442352336, 0.5161102209673144, 0.5342213575111054, 0.5523324940548964, 0.5704436305986875, 0.5885547671424785, 0.6066659036862695, 0.6247770402300605, 0.6428881767738515, 0.6609993133176425, 0.6791104498614335, 0.6972215864052246, 0.7153327229490156, 0.7334438594928065, 0.7515549960365976, 0.7696661325803886, 0.7877772691241797, 0.8058884056679706, 0.8239995422117616, 0.8421106787555527, 0.8602218152993437, 0.8783329518431348, 0.8964440883869257, 0.9145552249307167, 0.9326663614745078, 0.9507774980182988, 0.9688886345620897, 0.9869997711058808, 1.0051109076496718, 1.0232220441934627, 1.041333180737254, 1.0594443172810448, 1.0775554538248358, 1.095666590368627, 1.113777726912418, 1.131888863456209, 1.15], [818.8196636191819, 1184.7535551467756, 1675.0645908475115, 2320.496496248368, 3156.900355088446, 4225.718203838862, 5574.481745753075, 7257.325800436323, 9335.516134229181, 11877.991342422158, 14961.918477043715, 18673.26213416239, 23107.366732693197, 28369.551732907465, 34575.7195574683, 41852.97599105909, 50340.26284671824, 60189.002697985336, 71563.7554860265, 84642.88682015282, 99619.24779865301, 116700.86618472777, 136111.64877958762, 158092.09484152897, 182900.02040608707, 210811.2933682132, 242120.5791928923, 277142.09712572966, 316210.38677982404, 359681.0849797484, 407931.71274768375, 461362.4723207374, 520397.05409222696, 585483.4533732675, 657094.796874341, 735730.1788097089, 821915.5065305366, 916204.3555954453, 1019178.8341899357, 1131450.4568086867, 1253661.027117206, 1386483.5299116299, 1530623.03209772, 1686817.5926122249, 1855839.1812117884, 2038494.6060565957, 2235626.4500177177, 2448114.015638972, 2676874.278685807, 2922862.8502153405]], "0.015": [[0.25914535970095753, 0.2773260666458359, 0.29550677359071437, 0.3136874805355928, 0.3318681874804712, 0.3500488944253496, 0.36822960137022803, 0.3864103083151065, 0.40459101525998487, 0.42277172220486325, 0.4409524291497417, 0.45913313609462014, 0.47731384303949853, 0.4954945499843769, 0.5136752569292553, 0.5318559638741338, 0.5500366708190122, 0.5682173777638906, 0.5863980847087691, 0.6045787916536475, 0.6227594985985259, 0.6409402055434043, 0.6591209124882826, 0.6773016194331611, 0.6954823263780395, 0.7136630333229179, 0.7318437402677964, 0.7500244472126748, 0.7682051541575532, 0.7863858611024316, 0.8045665680473101, 0.8227472749921885, 0.8409279819370669, 0.8591086888819452, 0.8772893958268236, 0.8954701027717021, 0.9136508097165805, 0.9318315166614589, 0.9500122236063374, 0.9681929305512158, 0.9863736374960942, 1.0045543444409726, 1.022735051385851, 1.0409157583307294, 1.0590964652756079, 1.0772771722204864, 1.0954578791653646, 1.1136385861102431, 1.1318192930551216, 1.15], [922.9082095911765, 1335.4083359560466, 1887.458550479362, 2613.162328555322, 3552.1623704738613, 4750.140847804969, 6259.332850178499, 8139.052627919137, 10456.232259101775, 13285.972398459771, 16712.104790927657, 20827.766255001014, 25735.9838610065, 31550.271047163824, 38395.23443229126, 46407.19109840688, 55734.79612951403, 66539.68020470864, 78997.09705454814, 93296.58059950687, 109642.61159841364, 128255.2936431102, 149371.03834327293, 173243.2595524596, 200143.0764930461, 230360.0256438541, 264202.78125997784, 301999.8843996481, 344100.4803379528, 390875.0642518866, 442716.2350655831, 500039.45734867716, 563283.831164621, 632912.869769398, 709415.2850645242, 793305.7807114617, 885125.852817631, 985444.5981071226, 1094859.5294919414, 1213997.3989622425, 1343515.0277164984, 1484100.143454877, 1636472.2247613806, 1801383.3525024066, 1979619.0681714725, 2171999.2391117243, 2379378.9305497925, 2602649.2843762785, 2842738.404609849, 3100612.249483605]], "0.016": [[0.2558219960710731, 0.27356032268186753, 0.2912986492926619, 0.30903697590345636, 0.3267753025142508, 0.34451362912504524, 0.3622519557358397, 0.37999028234663407, 0.3977286089574285, 0.41546693556822295, 0.43320526217901734, 0.4509435887898118, 0.4686819154006062, 0.48642024201140066, 0.5041585686221951, 0.5218968952329894, 0.5396352218437839, 0.5573735484545783, 0.5751118750653728, 0.5928502016761672, 0.6105885282869616, 0.6283268548977561, 0.6460651815085505, 0.663803508119345, 0.6815418347301394, 0.6992801613409338, 0.7170184879517283, 0.7347568145625226, 0.7524951411733171, 0.7702334677841114, 0.7879717943949058, 0.8057101210057003, 0.8234484476164947, 0.8411867742272892, 0.8589251008380836, 0.876663427448878, 0.8944017540596725, 0.9121400806704669, 0.9298784072812614, 0.9476167338920558, 0.9653550605028502, 0.9830933871136447, 1.0008317137244391, 1.0185700403352336, 1.0363083669460278, 1.0540466935568222, 1.0717850201676167, 1.0895233467784111, 1.1072616733892056, 1.125], [1014.1444988504536, 1458.4706913410878, 2050.11463858381, 2824.323156479273, 3821.932743547621, 5089.858695488015, 6681.596160735192, 8657.732755586912, 11086.47238897276, 14044.169974390008, 17615.876730632837, 21895.89579423029, 26988.347885421805, 33007.746786390686, 40079.58440563234, 48340.92521599474, 57941.00986629065, 69041.86777760813, 81818.93854568183, 96461.70198004406, 113174.31661925856, 132176.26656943347, 153703.01652049005, 178006.6748013935, 205356.6643417875, 236040.4014132658, 270363.9820289018, 308652.8758846825, 351252.6277311871, 398529.5660682369, 450871.5190593718, 508688.5375668566, 572413.6252115705, 642503.4753655419, 719439.2149881235, 803727.1552198476, 895899.5486508749, 996515.3531836845, 1106161.0024122254, 1225451.182442205, 1355029.6150795124, 1495569.847315985, 1647776.0470438355, 1812383.8049320483, 1990160.9423999744, 2181908.325625181, 2388460.6855243132, 2610687.4436474554, 2849493.5439280057, 3105820.2902316274]], "0.017": [[0.25177001322986714, 0.2690808292864005, 0.2863916453429338, 0.3037024613994671, 0.32101327745600045, 0.3383240935125338, 0.35563490956906707, 0.3729457256256004, 0.39025654168213375, 0.4075673577386671, 0.42487817379520043, 0.4421889898517337, 0.45949980590826706, 0.4768106219648004, 0.4941214380213337, 0.5114322540778671, 0.5287430701344004, 0.5460538861909336, 0.563364702247467, 0.5806755183040003, 0.5979863343605336, 0.615297150417067, 0.6326079664736003, 0.6499187825301336, 0.667229598586667, 0.6845404146432004, 0.7018512306997337, 0.7191620467562669, 0.7364728628128003, 0.7537836788693336, 0.7710944949258669, 0.7884053109824003, 0.8057161270389336, 0.8230269430954669, 0.8403377591520003, 0.8576485752085335, 0.8749593912650669, 0.8922702073216002, 0.9095810233781335, 0.9268918394346669, 0.9442026554912002, 0.9615134715477335, 0.9788242876042669, 0.9961351036608002, 1.0134459197173333, 1.030756735773867, 1.0480675518304001, 1.0653783678869335, 1.082689183943467, 1.1], [1189.3838315350406, 1691.851835278214, 2354.276681932673, 3213.1324769990997, 4310.326794350252, 5693.631086940063, 7417.118515090278, 9541.608909073937, 12135.120607653225, 15273.328935848782, 19040.031104095062, 23527.617327528325, 28837.547978823066, 35080.83660103187, 42378.53861853269, 50862.24559464027, 60674.584893857544, 71969.72461526628, 84913.88367129043, 99685.84689311522, 116477.48505048586, 135494.27967950958, 156955.85261751112, 181096.50014898964, 208165.731671338, 238428.81279326015, 272167.31278278626, 309679.65628546826, 351281.6792367701, 397307.188895868, 448108.52793107484, 504057.14248989325, 565544.1541893382, 632980.9359646388, 706799.6917167382, 787454.0397012043, 875419.5996032314, 971194.5832453341, 1075300.3888762058, 1188282.1989909273, 1310709.5816343715, 1443177.0951412234, 1586304.896267497, 1740739.3516698545, 1907153.6526903897, 2086248.4334057835, 2278752.3919009618, 2485422.91472862, 2707046.70451693, 2944440.4106889865]], "0.018": [[0.24739521887714658, 0.26428511236944974, 0.2811750058617528, 0.298064899354056, 0.3149547928463591, 0.33184468633866226, 0.34873457983096534, 0.36562447332326853, 0.3825143668155716, 0.3994042603078748, 0.41629415380017787, 0.43318404729248106, 0.45007394078478413, 0.4669638342770873, 0.4838537277693904, 0.5007436212616936, 0.5176335147539967, 0.5345234082462998, 0.5514133017386029, 0.5683031952309061, 0.5851930887232092, 0.6020829822155124, 0.6189728757078155, 0.6358627692001186, 0.6527526626924217, 0.6696425561847249, 0.686532449677028, 0.7034223431693312, 0.7203122366616342, 0.7372021301539374, 0.7540920236462405, 0.7709819171385436, 0.7878718106308468, 0.80476170412315, 0.821651597615453, 0.8385414911077561, 0.8554313846000593, 0.8723212780923625, 0.8892111715846656, 0.9061010650769686, 0.9229909585692718, 0.939880852061575, 0.9567707455538781, 0.9736606390461812, 0.9905505325384844, 1.0074404260307877, 1.0243303195230906, 1.0412202130153938, 1.058110106507697, 1.075], [1516.3172787801911, 2125.5797577663543, 2917.9277082399694, 3932.263808062168, 5212.755223218417, 6809.187150397864, 8777.3186616452, 11179.240741101854, 14083.736414481999, 17566.64288106169, 21711.215565864448, 26608.494016619494, 32357.669576113094, 39066.45476588865, 46851.454321979574, 55838.53782757652, 66163.21389130136, 77971.00582315464, 91417.82876325973, 106670.36822130169, 123906.4599870711, 143315.4713748222, 165098.68376624509, 189469.67641877945, 216654.71150775498, 246893.12037247792, 280437.6909378739, 317555.0562846969, 358526.08434258885, 403646.2686814834, 453226.1203779441, 507591.56093408185, 567084.3162276478, 632062.3114728138, 702900.0671719995, 779989.0960398978, 863738.3008815974, 954574.3734074058, 1052942.1939676404, 1159305.2321912765, 1274145.9485129246, 1397966.1965731787, 1531287.6264778953, 1674652.0889024665, 1828622.0400276138, 1993780.947293693, 2170733.69596091, 2360106.9964632913, 2562549.792544553, 2778733.6701644943]], "0.019": [[0.24318481443832957, 0.260160634551833, 0.27713645466533654, 0.29411227477884, 0.31108809489234346, 0.328063915005847, 0.34503973511935043, 0.3620155552328539, 0.3789913753463574, 0.3959671954598609, 0.4129430155733644, 0.42991883568686784, 0.44689465580037135, 0.4638704759138748, 0.4808462960273783, 0.4978221161408818, 0.5147979362543853, 0.5317737563678887, 0.5487495764813922, 0.5657253965948956, 0.5827012167083991, 0.5996770368219027, 0.6166528569354062, 0.6336286770489097, 0.6506044971624131, 0.6675803172759165, 0.68455613738942, 0.7015319575029235, 0.718507777616427, 0.7354835977299305, 0.7524594178434341, 0.7694352379569374, 0.7864110580704409, 0.8033868781839444, 0.8203626982974479, 0.8373385184109514, 0.8543143385244549, 0.8712901586379582, 0.8882659787514617, 0.9052417988649653, 0.9222176189784688, 0.9391934390919723, 0.9561692592054758, 0.9731450793189793, 0.9901208994324826, 1.0070967195459861, 1.0240725396594896, 1.0410483597729931, 1.0580241798864967, 1.075], [1726.7600720158032, 2424.718453347714, 3332.4850428265936, 4494.297896349378, 5960.2510294151825, 7786.664509996237, 10036.455211777622, 12779.50819270507, 16093.048667370598, 20062.01454482867, 24779.429506069915, 30346.77659766122, 36874.3723200513, 44481.741190786954, 53297.99076442654, 63462.18709230237, 75123.730606502, 88442.73241352748, 103590.39098407037, 120749.36922622168, 140114.17193023788, 161891.52357370427, 186300.74647660332, 213574.1392963931, 243957.35585375744, 277709.78428019496, 315104.9264790798, 356430.77789225883, 401990.2075646487, 452101.33849966235, 507097.92829863844, 567329.7500777628, 633162.9736562757, 704980.5470100152, 783182.5779846332, 868186.7162630376, 960428.5355818536, 1060361.916191904, 1168459.427557921, 1285212.7112928543, 1411132.8643223739, 1546750.8222752803, 1692617.7430957183, 1849305.390873239, 2017406.5198868837, 2197535.258859624, 2390327.4954195623, 2596441.2607644973, 2816557.1145265093, 3051378.5298333396]], "0.02": [[0.2385049645759681, 0.25506608774788714, 0.27162721091980613, 0.2881883340917252, 0.30474945726364416, 0.3213105804355632, 0.3378717036074822, 0.35443282677940124, 0.3709939499513203, 0.3875550731232393, 0.40411619629515827, 0.4206773194670773, 0.43723844263899636, 0.4537995658109154, 0.4703606889828344, 0.4869218121547534, 0.5034829353266724, 0.5200440584985915, 0.5366051816705104, 0.5531663048424296, 0.5697274280143485, 0.5862885511862675, 0.6028496743581866, 0.6194107975301055, 0.6359719207020247, 0.6525330438739436, 0.6690941670458627, 0.6856552902177817, 0.7022164133897006, 0.7187775365616197, 0.7353386597335387, 0.7518997829054577, 0.7684609060773768, 0.7850220292492958, 0.8015831524212149, 0.8181442755931339, 0.8347053987650528, 0.8512665219369719, 0.8678276451088909, 0.8843887682808098, 0.900949891452729, 0.9175110146246479, 0.9340721377965671, 0.950633260968486, 0.9671943841404049, 0.9837555073123241, 1.000316630484243, 1.0168777536561622, 1.033438876828081, 1.05], [1992.6625923029321, 2779.4053310322824, 3796.4306698075957, 5090.749348331251, 6715.325524981411, 8729.42366089156, 11198.954543244932, 14196.820496674944, 17803.25982649734, 22106.190533108995, 27201.55333312346, 33193.654019561975, 40195.50519059148, 48329.167373827535, 57726.089571042925, 68527.44924619832, 80884.49177799957, 94958.86939665947, 110922.97962317296, 128960.30322818329, 149265.7417264019, 172045.95442154421, 197519.6950158169, 225918.14779716916, 257485.26341675106, 292478.09426832065, 331167.1294807126, 373836.6295338694, 420784.9605084122, 472324.92797820986, 528784.1105549398, 590505.193093209, 657846.2995643892, 731181.3256069476, 810900.2707607193, 897409.5703922025, 991132.4273177068, 1092509.1431308407, 1201997.4492405888, 1320072.8376259839, 1447228.8913131007, 1583977.6145799083, 1730849.7628943166, 1888395.1725904897, 2057183.0902884067, 2237802.502061373, 2430862.4623560775, 2636992.4226696435, 2856842.5599878803, 3091084.1049889303]], "0.021": [[0.23356581719461791, 0.25022773929268693, 0.266889661390756, 0.283551583488825, 0.300213505586894, 0.316875427684963, 0.33353734978303207, 0.3501992718811011, 0.3668611939791701, 0.3835231160772391, 0.40018503817530815, 0.4168469602733772, 0.43350888237144625, 0.45017080446951524, 0.46683272656758423, 0.4834946486656533, 0.5001565707637223, 0.5168184928617914, 0.5334804149598603, 0.5501423370579294, 0.5668042591559984, 0.5834661812540675, 0.6001281033521364, 0.6167900254502054, 0.6334519475482745, 0.6501138696463435, 0.6667757917444126, 0.6834377138424815, 0.7000996359405506, 0.7167615580386196, 0.7334234801366887, 0.7500854022347576, 0.7667473243328267, 0.7834092464308957, 0.8000711685289648, 0.8167330906270337, 0.8333950127251027, 0.8500569348231718, 0.8667188569212408, 0.8833807790193098, 0.9000427011173788, 0.9167046232154479, 0.9333665453135169, 0.950028467411586, 0.9666903895096549, 0.983352311607724, 1.0000142337057931, 1.0166761558038622, 1.0333380779019312, 1.05], [2464.129171498324, 3434.2934682484142, 4685.0463148182225, 6272.198088782095, 8258.262277888562, 10712.795824737364, 13712.73583694558, 17342.73290089859, 21695.481209867074, 26872.045694302633, 32982.18632263622, 40144.679724233, 48487.63827179203, 58148.82674801662, 69275.97671050462, 82027.0986592603, 96570.79210280653, 113086.55361140952, 131765.08293927912, 152808.58729166494, 176431.083807431, 202858.7003228914, 232329.9744783425, 265096.1512247948, 301421.47878482466, 341583.5031182082, 385873.36094001314, 434596.071336091, 488070.8260184068, 546631.2782603212, 610625.8305498242, 680417.9209967316, 756386.3085280466, 838925.356903978, 928445.3175855536, 1025372.6114832828, 1130150.1096149727, 1243237.41269951, 1365111.1297122478, 1496265.1554265008, 1637210.9469646225, 1788477.7993811325, 1950613.1202994657, 2124182.7036230206, 2309771.0023403773, 2507981.400443784, 2719436.483979264, 2944778.3112460277, 3184668.68216222, 3439789.4068133757]], "0.022": [[0.2287190566588341, 0.24496968815559259, 0.2612203196523511, 0.2774709511491096, 0.29372158264586806, 0.30997221414262655, 0.32622284563938503, 0.3424734771361435, 0.358724108632902, 0.3749747401296605, 0.39122537162641896, 0.40747600312317744, 0.423726634619936, 0.4399772661166944, 0.45622789761345295, 0.4724785291102114, 0.4887291606069699, 0.5049797921037283, 0.5212304236004869, 0.5374810550972453, 0.5537316865940038, 0.5699823180907623, 0.5862329495875208, 0.6024835810842792, 0.6187342125810378, 0.6349848440777963, 0.6512354755745547, 0.6674861070713133, 0.6837367385680717, 0.6999873700648302, 0.7162380015615887, 0.7324886330583471, 0.7487392645551056, 0.7649898960518642, 0.7812405275486226, 0.7974911590453811, 0.8137417905421396, 0.8299924220388981, 0.8462430535356565, 0.8624936850324151, 0.8787443165291735, 0.894994948025932, 0.9112455795226905, 0.927496211019449, 0.9437468425162074, 0.959997474012966, 0.9762481055097244, 0.992498737006483, 1.0087493685032416, 1.025], [3021.743607057096, 4170.304581281311, 5637.521972201165, 7483.501449493085, 9775.02373044977, 12585.82995300127, 15996.901959186993, 20096.737855165135, 24981.62316972882, 30755.897896432747, 37532.21967333954, 45431.823327947226, 54584.77699219179, 65130.234972856495, 77216.68754573143, 91002.207827024, 106654.69586249224, 124352.12006326512, 144282.7561071235, 166645.42341492878, 191649.71930377747, 219516.25091117213, 250476.8649779505, 284774.8755717856, 322665.2898277158, 364415.03177727753, 410303.1643333858, 460621.10949404445, 515672.8668242516, 575775.230272074, 641258.0033717047, 712464.2128834605, 789750.3209179775, 873486.4355894217, 964056.5202402272, 1061858.6012777651, 1167304.9746613526, 1280822.4110762, 1402852.359829148, 1533851.151499478, 1674290.1993765368, 1824656.1997145722, 1985451.3308337873, 2157193.4510954632, 2340416.2957777563, 2535669.6728777685, 2743519.6578643713, 2964548.7874053745, 3199356.252091638, 3448558.0881799166]], "0.023": [[0.223359744866634, 0.23920954599180475, 0.2550593471169755, 0.27090914824214624, 0.28675894936731694, 0.3026087504924877, 0.31845855161765846, 0.33430835274282916, 0.35015815386799987, 0.3660079549931706, 0.3818577561183414, 0.3977075572435121, 0.41355735836868285, 0.42940715949385355, 0.4452569606190243, 0.46110676174419507, 0.4769565628693658, 0.49280636399453653, 0.5086561651197072, 0.524505966244878, 0.5403557673700488, 0.5562055684952194, 0.5720553696203902, 0.5879051707455609, 0.6037549718707317, 0.6196047729959024, 0.6354545741210731, 0.6513043752462438, 0.6671541763714146, 0.6830039774965853, 0.6988537786217561, 0.7147035797469268, 0.7305533808720975, 0.7464031819972683, 0.762252983122439, 0.7781027842476097, 0.7939525853727805, 0.8098023864979512, 0.825652187623122, 0.8415019887482926, 0.8573517898734634, 0.8732015909986341, 0.8890513921238049, 0.9049011932489757, 0.9207509943741463, 0.9366007954993171, 0.9524505966244878, 0.9683003977496586, 0.9841501988748294, 1.0], [3872.521098912821, 5283.887373122028, 7067.268891786048, 9288.232102440332, 12018.894774944403, 15338.140003502036, 19331.824425569557, 24092.98112228683, 29722.017605475376, 36326.9092468793, 44023.38846402253, 52935.12994219673, 63193.932142438025, 74939.89531993694, 88321.59625540485, 103496.25988289286, 120629.9279809566, 139897.62507949237, 161483.5217217298, 185581.09520950058, 212393.2879497907, 242132.6635115683, 275021.5604937938, 311292.2442982575, 351187.05689434323, 394958.5646568907, 442869.7043529585, 495193.9273484074, 552215.3421007614, 614228.8550007467, 681540.3096211709, 754466.6244283754, 833335.929008375, 918487.6988568504, 1010272.8887795269, 1109054.06494696, 1215205.5356454714, 1329113.4807638277, 1451176.0800532976, 1581803.6401968522, 1721418.7207215717, 1870456.2587866958, 2029363.692878277, 2198601.0854399703, 2378641.244468179, 2569969.844098553, 2773085.544209645, 2988500.109068471, 3216738.525041675, 3458339.1173950187]], "0.024": [[0.2173259342358607, 0.23380907843512883, 0.250292222634397, 0.26677536683366515, 0.2832585110329333, 0.2997416552322014, 0.3162247994314696, 0.33270794363073775, 0.34919108783000585, 0.36567423202927407, 0.3821573762285422, 0.3986405204278103, 0.4151236646270785, 0.4316068088263466, 0.4480899530256148, 0.46457309722488294, 0.48105624142415104, 0.49753938562341926, 0.5140225298226874, 0.5305056740219555, 0.5469888182212237, 0.5634719624204918, 0.5799551066197599, 0.5964382508190281, 0.6129213950182962, 0.6294045392175645, 0.6458876834168326, 0.6623708276161007, 0.6788539718153689, 0.695337116014637, 0.7118202602139051, 0.7283034044131733, 0.7447865486124414, 0.7612696928117095, 0.7777528370109777, 0.7942359812102459, 0.8107191254095141, 0.8272022696087822, 0.8436854138080503, 0.8601685580073185, 0.8766517022065866, 0.8931348464058547, 0.9096179906051229, 0.926101134804391, 0.9425842790036592, 0.9590674232029274, 0.9755505674021955, 0.9920337116014637, 1.0085168558007318, 1.025], [4912.749555277145, 6767.991764446264, 9122.473344759666, 12064.057925353594, 15688.982040498693, 20102.061930335898, 25416.892574748083, 31756.03968154666, 39251.22524754161, 48043.507227611335, 58283.453778249896, 70131.31248504212, 83757.17493570042, 99341.13695987694, 117073.45482253689, 137154.69762814982, 159795.89616747774, 185218.68841661938, 213655.461878665, 245349.49294139366, 280555.08340952185, 319537.69435681903, 362574.07743168145, 409952.4037392919, 461972.39041414106, 518945.42498828634, 581194.6876531417, 649055.2715057788, 722874.3008645001, 803011.0477328387, 889837.0464860146, 983736.2068491913, 1085104.9252326111, 1194352.1944847715, 1311899.7121211844, 1438181.9870829652, 1573646.44507644, 1718753.5325421158, 1873976.8192987817, 2039803.0999060492, 2216732.4937864197, 2405278.544145873, 2605968.3157300074, 2819342.49145097, 3045955.467918719, 3286375.4499085587, 3541184.5437954194, 3810978.849983997, 4096368.554362477, 4397978.018806466]], "0.025": [[0.21147586526406062, 0.2265477863811206, 0.2416197074981806, 0.2566916286152406, 0.27176354973230055, 0.28683547084936056, 0.3019073919664205, 0.31697931308348054, 0.3320512342005405, 0.3471231553176005, 0.3621950764346605, 0.37726699755172044, 0.39233891866878046, 0.4074108397858405, 0.42248276090290043, 0.4375546820199604, 0.4526266031370204, 0.4676985242540804, 0.48277044537114033, 0.49784236648820035, 0.5129142876052604, 0.5279862087223204, 0.5430581298393803, 0.5581300509564403, 0.5732019720735003, 0.5882738931905603, 0.6033458143076202, 0.6184177354246803, 0.6334896565417403, 0.6485615776588003, 0.6636334987758602, 0.6787054198929202, 0.6937773410099802, 0.7088492621270401, 0.7239211832441002, 0.7389931043611602, 0.7540650254782201, 0.7691369465952801, 0.7842088677123401, 0.7992807888294001, 0.81435270994646, 0.82942463106352, 0.8444965521805801, 0.8595684732976401, 0.8746403944147, 0.88971231553176, 0.90478423664882, 0.91985615776588, 0.9349280788829399, 0.95], [6445.167241664333, 8618.662870062642, 11311.333077180698, 14602.952221042862, 18579.609066322, 23333.791900029984, 28964.4698313966, 35577.17064583577, 43284.05552971587, 52203.99093936686, 62462.61785214553, 74192.41860780085, 87532.78152359168, 102630.06344567296, 119637.65038145203, 138716.0163423585, 160032.7805133224, 183762.76285385946, 210088.0382257354, 239197.98913348804, 271289.3571564403, 306566.29314409103, 345240.4062407781, 387530.81180018594, 433664.1782455041, 483874.77292678866, 538404.5070232373, 597502.9795346407, 661427.5204031385, 730443.2328035955, 804823.0346383195, 884847.6992695199, 970805.8955207454, 1062994.226976607, 1161717.27060828, 1267287.6147506337, 1380025.896455332, 1500260.8382428444, 1628329.2842750023, 1764576.2359685707, 1909354.887069173, 2063026.6582038978, 2225961.23092994, 2398536.5812957794, 2581139.01293053, 2774163.1896763635, 2978012.1677781325, 3193097.4276437294, 3419838.9051879947, 3658665.0227724756]], "0.026": [[0.20530114433130361, 0.22151948832454232, 0.237737832317781, 0.25395617631101974, 0.2701745203042584, 0.2863928642974971, 0.30261120829073584, 0.3188295522839745, 0.3350478962772132, 0.35126624027045195, 0.3674845842636907, 0.3837029282569293, 0.39992127225016805, 0.4161396162434068, 0.4323579602366454, 0.44857630422988415, 0.4647946482231229, 0.4810129922163615, 0.49723133620960025, 0.513449680202839, 0.5296680241960777, 0.5458863681893164, 0.5621047121825551, 0.5783230561757938, 0.5945414001690325, 0.6107597441622712, 0.6269780881555099, 0.6431964321487486, 0.6594147761419873, 0.675633120135226, 0.6918514641284647, 0.7080698081217034, 0.7242881521149421, 0.7405064961081809, 0.7567248401014195, 0.7729431840946582, 0.789161528087897, 0.8053798720811356, 0.8215982160743743, 0.8378165600676131, 0.8540349040608518, 0.8702532480540904, 0.8864715920473292, 0.9026899360405679, 0.9189082800338065, 0.9351266240270453, 0.951344968020284, 0.9675633120135226, 0.9837816560067614, 1.0], [8689.069427246637, 11808.7840003025, 15704.314387723742, 20495.510443163697, 26310.991716870176, 33288.16765652461, 41573.25659616841, 51321.30367279042, 62696.197787208985, 75870.68770772281, 91026.39740044356, 108353.84065840564, 128052.43509185874, 150330.51553412306, 175405.34691069153, 203503.13661362045, 234859.046418468, 269717.20397696353, 308330.71391508426, 350961.66856318596, 397881.158342217, 449369.28182774375, 505715.1555115144, 567216.9232785122, 634181.7656158985, 706925.9085688542, 785774.632457088, 871062.2803646964, 963132.2664150607, 1062337.0838415758, 1169038.3128642237, 1283606.6283812716, 1406421.807484712, 1537872.736807493, 1678357.4197100243, 1828282.9833129644, 1988065.6853828311, 2158130.9210765883, 2338913.2295509614, 2530856.3004418854, 2734412.980219197, 2950045.278421349, 3178224.373774689, 3419430.620201546, 3674153.5527211935, 3942891.8932474973, 4226153.5562868435, 4524455.654539817, 4838324.5044098655, 5168295.631422014]], "0.027": [[0.1988667503537282, 0.21419600034650926, 0.2295252503392903, 0.24485450033207135, 0.2601837503248524, 0.2755130003176335, 0.29084225031041455, 0.30617150030319557, 0.32150075029597663, 0.3368300002887577, 0.3521592502815387, 0.3674885002743198, 0.38281775026710085, 0.3981470002598819, 0.413476250252663, 0.428805500245444, 0.4441347502382251, 0.45946400023100614, 0.4747932502237872, 0.4901225002165682, 0.5054517502093493, 0.5207810002021304, 0.5361102501949113, 0.5514395001876924, 0.5667687501804735, 0.5820980001732545, 0.5974272501660356, 0.6127565001588167, 0.6280857501515977, 0.6434150001443788, 0.6587442501371599, 0.6740735001299409, 0.689402750122722, 0.7047320001155031, 0.7200612501082841, 0.7353905001010652, 0.7507197500938463, 0.7660490000866271, 0.7813782500794082, 0.7967075000721893, 0.8120367500649703, 0.8273660000577514, 0.8426952500505325, 0.8580245000433135, 0.8733537500360946, 0.8886830000288757, 0.9040122500216567, 0.9193415000144378, 0.9346707500072189, 0.95], [11137.616574094389, 14893.02264246651, 19518.53487409969, 25137.06394541342, 31879.252003036923, 39883.42922625833, 49295.57325759815, 60269.27115826824, 72965.68360281091, 87553.51107262181, 104208.96184437504, 123115.72159874863, 144464.92449887225, 168455.1256077507, 195292.2745304286, 225189.69018051942, 258368.03658243935, 295055.2996306532, 335486.7647357807, 379904.9952947611, 428559.8119286393, 481708.2724370741, 539614.6524235108, 602550.4265492115, 670794.2503780689, 744631.942777464, 824356.468843349, 910267.9233203679, 1002673.5144901709, 1101887.5485031698, 1208231.4141308798, 1322033.5679176843, 1443629.519712407, 1573361.8185614578, 1711580.038946597, 1858640.7673514995, 2014907.589142365, 2180751.075748764, 2356548.772131817, 2542685.184527551, 2739551.768454108, 2947546.916972077, 3167075.9491878925, 3398551.0989908283, 3642391.5040146224, 3899023.1948153027, 4168879.084257209, 4452398.95709967, 4750029.459777164, 5062224.090366184]], "0.028": [[0.19214106036430267, 0.2070973652548271, 0.22205367014535154, 0.23700997503587598, 0.2519662799264004, 0.2669225848169249, 0.2818788897074493, 0.2968351945979737, 0.31179149948849816, 0.3267478043790226, 0.34170410926954703, 0.35666041416007144, 0.3716167190505959, 0.38657302394112036, 0.40152932883164477, 0.4164856337221692, 0.43144193861269364, 0.4463982435032181, 0.4613545483937425, 0.4763108532842669, 0.4912671581747914, 0.5062234630653158, 0.5211797679558403, 0.5361360728463647, 0.5510923777368891, 0.5660486826274136, 0.5810049875179379, 0.5959612924084624, 0.6109175972989869, 0.6258739021895113, 0.6408302070800358, 0.6557865119705601, 0.6707428168610846, 0.6856991217516091, 0.7006554266421335, 0.7156117315326579, 0.7305680364231824, 0.7455243413137068, 0.7604806462042312, 0.7754369510947556, 0.7903932559852801, 0.8053495608758046, 0.820305865766329, 0.8352621706568534, 0.8502184755473778, 0.8651747804379023, 0.8801310853284267, 0.8950873902189511, 0.9100436951094756, 0.925], [15277.343502555124, 20210.085799710352, 26218.700353806933, 33441.2787680262, 42022.90476128915, 52115.53324319088, 63877.878718855914, 77475.31180812397, 93079.76287956045, 110869.63196824188, 131029.70427942625, 153751.070686791, 179231.05272017088, 207673.13160823827, 239286.88099974208, 274287.9030353147, 312897.7674824291, 355343.9536803424, 401859.79507096624, 452684.4261164892, 508062.7314259647, 568245.2969315626, 633488.3629712375, 704053.7791485614, 780208.9608527403, 862226.8473326128, 950385.8612279644, 1044969.869469921, 1146268.1454696783, 1254575.332521536, 1370191.408352158, 1493421.6507533735, 1624576.604240644, 1763972.0476836711, 1911928.9628595766, 2068773.503882625, 2234836.9674677136, 2410455.7639877843, 2595971.389288024, 2791730.3972221566, 2998084.3728783564, 3215389.906464435, 3444008.5678237793, 3684306.881555297, 3936656.3027122337, 4201433.193056168, 4479018.79784393, 4769799.223126386, 5074165.4135392355, 5392513.130567088]], "0.029": [[0.18528153444027154, 0.19986762557414356, 0.21445371670801555, 0.22903980784188757, 0.2436258989757596, 0.2582119901096316, 0.2727980812435036, 0.2873841723773756, 0.3019702635112476, 0.31655635464511966, 0.33114244577899166, 0.34572853691286365, 0.36031462804673564, 0.37490071918060763, 0.3894868103144797, 0.4040729014483517, 0.4186589925822237, 0.4332450837160957, 0.4478311748499677, 0.4624172659838397, 0.4770033571177117, 0.4915894482515838, 0.5061755393854558, 0.5207616305193278, 0.5353477216531998, 0.5499338127870718, 0.5645199039209438, 0.5791059950548157, 0.5936920861886879, 0.6082781773225598, 0.6228642684564318, 0.6374503595903038, 0.6520364507241758, 0.6666225418580478, 0.6812086329919199, 0.6957947241257918, 0.7103808152596639, 0.7249669063935359, 0.7395529975274079, 0.7541390886612799, 0.7687251797951519, 0.7833112709290239, 0.797897362062896, 0.812483453196768, 0.82706954433064, 0.8416556354645119, 0.8562417265983839, 0.8708278177322559, 0.885413908866128, 0.9], [22133.339295795235, 28883.498309576124, 36991.85506017289, 46611.048182674014, 57899.13777011735, 71019.43391424516, 86140.34080906394, 103435.21418797137, 123082.23028900563, 145264.2648681573, 170168.78103425156, 197987.72487915482, 228917.42803708327, 263158.51643606485, 300915.8246100546, 342398.31502699346, 387819.0019601166, 437394.8794900201, 491346.8532756806, 549899.675775556, 613281.884636494, 681725.7439995339, 755467.1884986992, 834745.7697522695, 919804.6051663369, 1010890.3288882192, 1108253.0447628584, 1212146.2811590247, 1322826.947544252, 1440555.2926981286, 1565594.8644631258, 1698212.4709405922, 1838678.1430471858, 1987265.098353788, 2144249.7061350914, 2309911.453563537, 2484532.9129863125, 2668399.71022855, 2861800.4938700595, 3065026.9054465573, 3278373.550529803, 3502137.9706441197, 3736620.6159796207, 3982124.8188650324, 4238956.767965423, 4507425.483172263, 4787842.791155342, 5080523.301547833, 5385784.383737579, 5703946.144239196]], "0.030000000000000002": [[0.17805285197542906, 0.19278646724123663, 0.2075200825070442, 0.22225369777285175, 0.23698731303865933, 0.2517209283044669, 0.2664545435702745, 0.28118815883608206, 0.29592177410188963, 0.3106553893676972, 0.32538900463350473, 0.34012261989931236, 0.3548562351651199, 0.3695898504309275, 0.38432346569673503, 0.3990570809625426, 0.4137906962283502, 0.4285243114941577, 0.44325792675996534, 0.45799154202577286, 0.4727251572915805, 0.487458772557388, 0.5021923878231956, 0.5169260030890032, 0.5316596183548108, 0.5463932336206183, 0.5611268488864259, 0.5758604641522335, 0.590594079418041, 0.6053276946838486, 0.6200613099496561, 0.6347949252154638, 0.6495285404812713, 0.6642621557470789, 0.6789957710128864, 0.6937293862786941, 0.7084630015445016, 0.7231966168103092, 0.7379302320761167, 0.7526638473419244, 0.7673974626077319, 0.7821310778735395, 0.796864693139347, 0.8115983084051546, 0.8263319236709622, 0.8410655389367697, 0.8557991542025774, 0.8705327694683849, 0.8852663847341925, 0.9], [33352.21163445674, 43269.99429441523, 55070.43625253153, 68938.7618948906, 85063.84639689533, 103638.03803457126, 124856.99979948456, 148919.56719709, 176027.6197598444, 206385.96429437475, 240202.2282536628, 277686.7619125952, 319052.5482504299, 364515.11962237157, 414292.4804456729, 468605.0352417094, 527675.5214702631, 591728.9466704043, 660992.5294872329, 735695.6442180069, 816069.7685568739, 902348.434256096, 994767.1804546318, 1093563.5094531337, 1198976.8447387323, 1311248.4910839337, 1430621.5965622296, 1557341.116338867, 1691653.778109182, 1833808.049069084, 1984054.1043130716, 2142643.7965646996, 2309830.6271528266, 2485869.718154567, 2671017.785632497, 2865533.1138997646, 3069675.530752043, 3283706.383610214, 3507888.516521935, 3742486.2479742863, 3987765.3494731626, 4243993.024848431, 4511437.890246698, 4790369.9547763225, 5081060.601771687, 5383782.570645973, 5698809.939303826, 6026418.107087021, 6366883.778228124, 6720484.945788585]], "0.031000000000000003": [[0.17073350137926027, 0.1851062870653978, 0.19947907275153537, 0.2138518584376729, 0.22822464412381047, 0.242597429809948, 0.25697021549608556, 0.2713430011822231, 0.28571578686836063, 0.30008857255449817, 0.3144613582406357, 0.3288341439267733, 0.3432069296129108, 0.3575797152990484, 0.37195250098518595, 0.3863252866713235, 0.400698072357461, 0.41507085804359856, 0.4294436437297361, 0.4438164294158736, 0.45818921510201116, 0.4725620007881488, 0.48693478647428634, 0.5013075721604239, 0.5156803578465614, 0.530053143532699, 0.5444259292188365, 0.558798714904974, 0.5731715005911115, 0.5875442862772491, 0.6019170719633867, 0.6162898576495243, 0.6306626433356618, 0.6450354290217993, 0.6594082147079369, 0.6737810003940744, 0.6881537860802119, 0.7025265717663495, 0.716899357452487, 0.7312721431386245, 0.7456449288247621, 0.7600177145108996, 0.7743905001970373, 0.7887632858831748, 0.8031360715693123, 0.8175088572554499, 0.8318816429415874, 0.8462544286277249, 0.8606272143138625, 0.875], [43406.86226941299, 56208.273064797904, 71391.17223390107, 89178.62452941481, 109796.8972780222, 133475.28598584534, 160445.9599477751, 190943.82450235824, 225206.3972964854, 263473.69646065956, 305988.1390011204, 352994.4480263657, 404739.5676679152, 461472.58474615624, 523444.65638437256, 590908.9428967107, 664120.5453755539, 743336.4474855622, 828815.4610392365, 920818.1749851612, 1019606.9074872663, 1125445.660813269, 1238600.0787842243, 1359337.4065659603, 1487926.4526078564, 1624637.5525557573, 1769742.5349842242, 1923514.6888093585, 2086228.7322574214, 2258160.783276706, 2439588.331290913, 2630790.210201742, 2832046.572556875, 3043638.8648069077, 3265849.803581512, 3498963.3529209755, 3743264.70240461, 3999040.2461222545, 4266577.562439407, 4546165.394510356, 4838093.631497169, 5142653.29045559, 5460136.49885171, 5790836.477675893, 6135047.52512287, 6493065.000808952, 6865185.310499435, 7251705.891320942, 7652925.197435232, 8069142.686152414]], "0.032": [[0.1629214384993698, 0.17643324587693368, 0.18994505325449756, 0.20345686063206142, 0.21696866800962533, 0.2304804753871892, 0.24399228276475307, 0.25750409014231695, 0.27101589751988087, 0.2845277048974447, 0.2980395122750086, 0.3115513196525725, 0.32506312703013635, 0.33857493440770026, 0.3520867417852641, 0.36559854916282797, 0.3791103565403919, 0.3926221639179558, 0.40613397129551965, 0.4196457786730835, 0.4331575860506474, 0.44666939342821127, 0.4601812008057752, 0.47369300818333904, 0.4872048155609029, 0.5007166229384667, 0.5142284303160307, 0.5277402376935946, 0.5412520450711584, 0.5547638524487224, 0.5682756598262861, 0.5817874672038501, 0.595299274581414, 0.6088110819589778, 0.6223228893365418, 0.6358346967141055, 0.6493465040916695, 0.6628583114692334, 0.6763701188467972, 0.6898819262243612, 0.703393733601925, 0.7169055409794889, 0.7304173483570527, 0.7439291557346166, 0.7574409631121806, 0.7709527704897444, 0.7844645778673083, 0.7979763852448721, 0.811488192622436, 0.825], [69021.86674548168, 87267.98563472097, 108443.22676768998, 132758.91434116723, 160425.53066288258, 191652.77526751414, 226649.61644499606, 265624.33654520795, 308784.572115425, 356337.34970123833, 408489.11797313194, 465445.7767129847, 527412.7030962802, 594594.7756289802, 667196.3960373678, 745421.5093608117, 829473.6224584177, 919555.8211088738, 1015870.7858568407, 1118620.8067378062, 1228007.796995502, 1344233.305891069, 1467498.5306905983, 1598004.3279070295, 1735951.2238633474, 1881539.424636252, 2034968.8254328305, 2196439.0194469946, 2366149.3062374787, 2544298.6996648316, 2731085.9354210426, 2926709.478182167, 3131367.5284112818, 3345258.0288366647, 3568578.670627672, 3801526.8992888373, 4044299.920290913, 4297094.704455877, 4560107.993111628, 4833536.30303066, 5117575.931165906, 5412422.959195943, 5718273.257890681, 6035322.49130792, 6363766.120830322, 6703799.409051648, 7055617.423520508, 7419415.040349203, 7795386.947694809, 8183727.649119087]], "0.033": [[0.15516749078510797, 0.16832733791194252, 0.18148718503877703, 0.19464703216561158, 0.2078068792924461, 0.22096672641928064, 0.23412657354611516, 0.2472864206729497, 0.26044626779978425, 0.2736061149266188, 0.2867659620534533, 0.29992580918028783, 0.3130856563071224, 0.32624550343395686, 0.33940535056079146, 0.35256519768762595, 0.3657250448144605, 0.37888489194129504, 0.39204473906812953, 0.40520458619496413, 0.4183644333217986, 0.4315242804486331, 0.4446841275754677, 0.4578439747023022, 0.4710038218291368, 0.4841636689559713, 0.4973235160828058, 0.5104833632096404, 0.5236432103364749, 0.5368030574633095, 0.549962904590144, 0.5631227517169785, 0.576282598843813, 0.5894424459706475, 0.6026022930974821, 0.6157621402243166, 0.6289219873511511, 0.6420818344779857, 0.6552416816048202, 0.6684015287316547, 0.6815613758584893, 0.6947212229853238, 0.7078810701121583, 0.7210409172389929, 0.7342007643658274, 0.747360611492662, 0.7605204586194965, 0.773680305746331, 0.7868401528731656, 0.8], [119190.15192144262, 147756.30826985592, 180228.9546719915, 216800.71299116933, 257659.21991192267, 302987.581593702, 352964.76082626614, 407765.91012256284, 467562.6609056045, 532523.3765991183, 602813.3757185357, 678595.1297858547, 760028.4399309203, 847270.595305899, 940476.5158691137, 1039798.8816467205, 1145388.250225763, 1257393.1639478935, 1375960.2480434943, 1501234.300758917, 1633358.3763760836, 1772473.861896872, 1918720.5480591268, 2072236.6952628407, 2233159.0949106617, 2401623.1266038883, 2577762.8115816363, 2761710.8627449945, 2953598.731568729, 3153556.6521692155, 3361713.6827678694, 3578197.7447639387, 3803135.659608202, 4036653.1836497, 4278875.041110566, 4529924.95532888, 4789925.678396325, 5058999.019305494, 5337265.870711377, 5624846.234402161, 5921859.24556621, 6228423.195934613, 6544655.555872105, 6870672.995483051, 7206591.4047938865, 7552525.9130685255, 7908590.907308757, 8274900.049987802, 8651566.296061452, 9038701.909297975]], "0.034": [[0.14689428345070663, 0.16022297154354934, 0.17355165963639207, 0.18688034772923479, 0.20020903582207752, 0.21353772391492024, 0.22686641200776297, 0.24019510010060569, 0.2535237881934484, 0.26685247628629116, 0.2801811643791339, 0.2935098524719766, 0.3068385405648193, 0.320167228657662, 0.3334959167505047, 0.3468246048433475, 0.3601532929361902, 0.3734819810290329, 0.38681066912187567, 0.4001393572147184, 0.4134680453075611, 0.4267967334004038, 0.4401254214932465, 0.4534541095860892, 0.46678279767893194, 0.48011148577177465, 0.49344017386461747, 0.5067688619574602, 0.5200975500503029, 0.5334262381431456, 0.5467549262359883, 0.560083614328831, 0.5734123024216737, 0.5867409905145164, 0.6000696786073592, 0.613398366700202, 0.6267270547930447, 0.6400557428858874, 0.6533844309787301, 0.6667131190715728, 0.6800418071644155, 0.6933704952572582, 0.7066991833501011, 0.7200278714429438, 0.7333565595357865, 0.7466852476286292, 0.7600139357214719, 0.7733426238143146, 0.7866713119071573, 0.8], [148403.42824677672, 187434.89025934297, 232353.36709560535, 283491.8904327036, 341175.5981054363, 405722.4671575987, 477443.9346993882, 556645.4296704208, 643626.8327720945, 738682.8777145937, 842103.5039532706, 954174.1689049781, 1075176.1260013466, 1205386.6736954807, 1345079.3795834964, 1494524.2830578883, 1653988.0793228804, 1823734.2871345447, 2004023.4022526888, 2195113.038286804, 2397258.056369236, 2610710.6848835656, 2835720.6303060744, 3072535.1800761586, 3321399.2982923524, 3582555.7149299555, 3856245.0091908555, 4142705.6875232193, 4442174.256786377, 4754885.292982364, 5081071.505929246, 5420963.80021101, 5774791.332703711, 6142781.566946911, 6525160.324602538, 6922151.8342196895, 7333978.777502937, 7760862.33326336, 8203022.219214993, 8660676.731764935, 9134042.783932285, 9623335.941519467, 10128770.457649078, 10650559.30577006, 11188914.211228602, 11744045.68149145, 12316163.035102654, 12905474.429448355, 13512186.887398738, 14136506.32289106]], "0.035": [[0.13896765111513806, 0.15092749496993116, 0.16288733882472425, 0.17484718267951738, 0.18680702653431047, 0.19876687038910357, 0.21072671424389666, 0.22268655809868976, 0.23464640195348285, 0.24660624580827595, 0.25856608966306904, 0.27052593351786214, 0.28248577737265523, 0.29444562122744833, 0.3064054650822415, 0.3183653089370346, 0.33032515279182767, 0.34228499664662076, 0.35424484050141386, 0.366204684356207, 0.3781645282110001, 0.3901243720657932, 0.4020842159205863, 0.4140440597753794, 0.4260039036301725, 0.4379637474849656, 0.4499235913397587, 0.4618834351945518, 0.47384327904934487, 0.48580312290413796, 0.49776296675893106, 0.5097228106137242, 0.5216826544685172, 0.5336424983233103, 0.5456023421781034, 0.5575621860328965, 0.5695220298876896, 0.5814818737424827, 0.5934417175972759, 0.605401561452069, 0.6173614053068621, 0.6293212491616552, 0.6412810930164483, 0.6532409368712414, 0.6652007807260345, 0.6771606245808276, 0.6891204684356207, 0.7010803122904138, 0.7130401561452069, 0.725], [290170.66756663186, 350542.264594692, 417411.20172923733, 490922.58449095575, 571214.1220468499, 658416.9750910164, 752656.4592240504, 854052.6355796584, 962720.8120795056, 1078771.9728635505, 1202313.1492863228, 1333447.7428501172, 1472275.808214742, 1618894.3027490121, 1773397.3078150009, 1935876.2259942454, 2106419.957699794, 2285115.060015137, 2472045.8901216406, 2667294.735291361, 2870941.9311108603, 3083065.9693479175, 3303743.5966646234, 3533049.9052082235, 3771058.415967824, 4017841.1556653026, 4273468.727848043, 4538010.378765932, 4811534.058542753, 5094106.478090341, 5385793.162161046, 5686658.498888439, 5996765.786126988, 6316177.274867264, 6644954.209973608, 6983156.868465344, 7330844.595539885, 7688075.838516233, 8054908.178859818, 8431398.362434076, 8817602.328110587, 9213575.234857226, 9619371.487413093, 10035044.760649247, 10460648.022705624, 10896233.556986777, 11341852.983092135, 11797557.276750173, 12263396.788820306, 12739421.263421152]], "0.036000000000000004": [[0.13020729876224288, 0.14183572123648283, 0.15346414371072276, 0.1650925661849627, 0.17672098865920263, 0.18834941113344258, 0.1999778336076825, 0.21160625608192246, 0.2232346785561624, 0.23486310103040234, 0.24649152350464226, 0.2581199459788822, 0.26974836845312217, 0.2813767909273621, 0.293005213401602, 0.30463363587584197, 0.3162620583500819, 0.3278904808243219, 0.3395189032985618, 0.3511473257728017, 0.3627757482470417, 0.3744041707212816, 0.3860325931955215, 0.39766101566976153, 0.4092894381440014, 0.42091786061824144, 0.43254628309248133, 0.44417470556672123, 0.45580312804096124, 0.46743155051520113, 0.47905997298944103, 0.49068839546368104, 0.5023168179379209, 0.5139452404121609, 0.5255736628864008, 0.5372020853606407, 0.5488305078348807, 0.5604589303091206, 0.5720873527833606, 0.5837157752576005, 0.5953441977318404, 0.6069726202060804, 0.6186010426803203, 0.6302294651545604, 0.6418578876288002, 0.6534863101030403, 0.6651147325772802, 0.67674315505152, 0.6883715775257601, 0.7], [598577.6781560936, 702693.384387335, 814554.6984050022, 934085.4281031418, 1061215.6300614951, 1195880.7064204484, 1338020.6816543634, 1487579.6147382134, 1644505.1151174412, 1808747.9395640306, 1980261.6529720468, 2159002.3403463075, 2344928.360250775, 2538000.1321822233, 2738179.951964778, 2945431.8304864406, 3159721.352031938, 3381015.5491853016, 3609282.7918355307, 3844492.6882591634, 4086615.996603151, 4335624.545371266, 4591491.161743062, 4854189.606737848, 5123694.516386275, 5399981.348195808, 5683026.332298722, 5972806.426756656, 6269299.276567174, 6572483.175977993, 6882337.033765424, 7198840.341176761, 7521973.142273252, 7851716.006441948, 8188050.00287174, 8530956.676812531, 8880418.027456624, 9236416.487299142, 9598934.902849698, 9967956.516580842, 10343464.950010816, 10725444.187828269, 11113878.562975917, 11508752.742618134, 11910051.71492456, 12317760.77660831, 12731865.521162827, 13152351.827746697, 13579205.85067005, 14012414.009440297]], "0.037000000000000005": [[0.12076932925898153, 0.1305495470292064, 0.14032976479943127, 0.15010998256965613, 0.159890200339881, 0.16967041811010586, 0.17945063588033072, 0.18923085365055559, 0.19901107142078045, 0.2087912891910053, 0.21857150696123018, 0.22835172473145504, 0.2381319425016799, 0.24791216027190477, 0.25769237804212963, 0.2674725958123545, 0.27725281358257936, 0.2870330313528042, 0.2968132491230291, 0.30659346689325395, 0.3163736846634788, 0.3261539024337037, 0.33593412020392854, 0.3457143379741534, 0.3554945557443783, 0.3652747735146032, 0.37505499128482805, 0.3848352090550529, 0.3946154268252778, 0.40439564459550265, 0.4141758623657275, 0.4239560801359524, 0.43373629790617724, 0.4435165156764021, 0.45329673344662696, 0.46307695121685183, 0.4728571689870767, 0.48263738675730156, 0.4924176045275264, 0.5021978222977512, 0.5119780400679761, 0.521758257838201, 0.5315384756084258, 0.5413186933786507, 0.5510989111488755, 0.5608791289191004, 0.5706593466893253, 0.5804395644595501, 0.5902197822297751, 0.6], [752902.2673964867, 878819.956251864, 1014394.893129913, 1159617.2521449677, 1314477.8797473342, 1478968.2090430367, 1653080.1894948161, 1836806.2285310195, 2030139.142517244, 2233072.115191149, 2445598.662119383, 2667712.6000673473, 2899408.020416685, 3140679.265947747, 3391520.9104423937, 3651927.7406683923, 3921894.7403887403, 4201417.076103632, 4490490.084283627, 4789109.259893235, 5097270.246036807, 5414968.824585127, 5742200.907662723, 6078962.529893754, 6425249.841318996, 6781059.100908717, 7146386.670606511, 7521229.009847681, 7905582.670503153, 8299444.292206004, 8702810.598022996, 9115678.390437966, 9538044.54761791, 9969906.019935803, 10411259.826727191, 10862103.053260082, 11322432.847899858, 11792246.419452807, 12271541.034673635, 12760314.01592371, 13258562.738968182, 13766284.63090114, 14283477.168189192, 14810137.874824533, 15346264.32057955, 15891854.11935563, 16446904.927619556, 17011414.442921344, 17585380.402488064, 18168800.581888415]]}
