# Supplementary material for: Superconductivity from a melted insulator in Josephson junction arrays
Source: Nat Phys. 2023 Aug 10;19(11):1630–5. doi: 10.1038/s41567-023-02161-w (PMC10635826; doi:10.1038/s41567-023-02161-w)
Supplement: Supplementary file 2 — Contains all data in the paper, including supplement, serialized into text files, and Python scripts that recreate all figures from the text files. [file 41567_2023_2161_MOESM2_ESM.zip › data_and_plotters_all/phase_figures/fig4/btstar.json]

{"btstar": [[0.0, 0.001, 0.002, 0.003, 0.004, 0.004999999999999999, 0.006, 0.006999999999999999, 0.008, 0.009, 0.01, 0.011, 0.012, 0.013000000000000001, 0.013999999999999999, 0.015, 0.016, 0.017, 0.018, 0.019, 0.02, 0.021, 0.022, 0.023, 0.024, 0.025, 0.026, 0.027, 0.028, 0.029, 0.030000000000000002, 0.031000000000000003, 0.032, 0.033, 0.034, 0.035, 0.036000000000000004, 0.037000000000000005, 0.038000000000000006, 0.03899999999999999, 0.039999999999999994, 0.040999999999999995], [0.2475383926045337, 0.2518587592405276, 0.24174520978033276, 0.21683975220541485, 0.22503297868383557, 0.22706701381871125, 0.22027126726400076, 0.23629796138769987, 0.22703202534192807, 0.23600417661368014, 0.2314393376274625, 0.21599799888355026, 0.19789635595790211, 0.20618925589572684, 0.2244151988859891, 0.19008097077960917, 0.18052947232692917, 0.18947704832354761, 0.1966931653602171, 0.2027806032151517, 0.17618179033873416, 0.1811895196384974, 0.17356315928003563, 0.16534301575652002, 0.15895489707874125, 0.15256015760298483, 0.14146572793375778, 0.13858824444902518, 0.12726405439360147, 0.1265676872793563, 0.11912476123137714, 0.11239568839618946, 0.10175566966686087, 0.09922343770008438, 0.09529378099983515, 0.08722557426380277, 0.08273566257829945, 0.07696519059732743, 0.07303690481724569, 0.06946404228056684, 0.06818441540983858, 0.07276813860157054]], "dtstar": [0.09487647330102493, 0.09210992363491774, 0.0951620979377098, 0.11683975220541483, 0.11543738490584007, 0.1070321412186699, 0.11438422091027045, 0.11047724835794677, 0.1071665323232272, 0.10178315444542943, 0.10270894414771235, 0.11547593181201665, 0.11579831262942536, 0.10618925589572682, 0.09050975041653063, 0.11623853618769114, 0.11999641331351851, 0.10409777115233854, 0.08986407381019887, 0.07869867768169111, 0.08633748018568492, 0.0714497457859189, 0.07157639433016875, 0.07067181251872143, 0.06257874956062454, 0.06030397506216911, 0.05751275615903963, 0.05554624976136321, 0.054113635062022415, 0.040741745615335015, 0.03887599241210626, 0.0368764084080718, 0.038545694217668285, 0.03423649366774886, 0.029407306641047383, 0.029313372507038873, 0.024268111720596463, 0.020194035240693218, 0.019472424907624866, 0.016982817697405953, 0.016281492966516823, 0.01233312784029103], "rstar": [949.7331928471904, 982.7444806025073, 968.0080080080065, 963.1212172747357, 1027.159099503365, 1022.1998720125762, 1093.5115927957406, 1181.486855897888, 1173.7631869401157, 1259.6161427533953, 1320.4612884515898, 1391.7476377931991, 1395.7930699959923, 1508.6068442283533, 1630.1600186408425, 1744.9338384670293, 1804.2255498620857, 1963.6858839087247, 2132.2607903049197, 2290.5885851911894, 2252.546796684884, 2495.899682335342, 2840.9957573474458, 2999.908636831404, 3154.134549833389, 3668.429541879999, 4072.422994381281, 5070.936175366354, 5535.74923956016, 6372.24202390732, 7642.805517064172, 9405.593351868883, 11437.009403642975, 15804.643573587595, 21461.548881046998, 28498.733888181814, 40949.39434385001, 60468.26976304597, 109257.66387067699, 230664.0169007556, 716735.5752884925, 3672161.2454096214], "drstar": [[326.4707850412217, 337.8184152071119, 332.75275275275226, 331.0729184381904, 353.08594045428174, 351.3812060043231, 375.89461002353585, 406.13610671489903, 403.4810955106648, 432.9930490714796, 453.908567905234, 478.4132504914122, 479.80386781112236, 518.5836027034965, 560.3675064077895, 599.8210069730412, 620.202532765092, 675.017022593624, 732.9646466673162, 787.3898261594713, 774.312961360429, 857.9655158027738, 976.5922915881845, 1031.218593910795, 1084.2337515052272, 1261.0226550212496, 1399.8954043185654, 1743.1343102821843, 1902.9138010988054, 2190.4581957181417, 2627.214396490809, 3233.1727147049287, 3931.471982502272, 5432.846228420736, 7377.4074278599055, 9796.439774062499, 14076.354305698438, 20785.967731047058, 37557.32195554522, 79290.75580963475, 246377.8540054193, 1262305.4281095574], [534.2249209765446, 552.7937703389102, 544.5045045045035, 541.7556847170388, 577.7769934706428, 574.987428007074, 615.100270947604, 664.586356442562, 660.2417926538151, 708.5340802987848, 742.759474754019, 782.8580462586744, 785.1336018727454, 848.5913498784487, 916.9650104854738, 981.5252841377039, 1014.8768717974231, 1104.5733096986576, 1199.3966945465172, 1288.4560791700442, 1267.057573135247, 1403.9435713136295, 1598.0601135079378, 1687.4486082176645, 1774.2006842812812, 2063.4916173074985, 2290.737934339471, 2852.4015986435743, 3113.858947252589, 3584.386138447868, 4299.078103348597, 5290.646260426247, 6433.3177895491735, 8890.112010143022, 12072.121245588933, 16030.537812102266, 23034.03431841563, 34013.401741713344, 61457.43592725579, 129748.50950667504, 403163.76109977695, 2065590.7005429114]], "tcs_plaw": {"x": [0.0, 0.001, 0.002, 0.003, 0.004, 0.004999999999999999, 0.006, 0.006999999999999999, 0.008, 0.009, 0.01, 0.011, 0.012, 0.013000000000000001, 0.013999999999999999, 0.015, 0.016, 0.017, 0.018, 0.019, 0.02, 0.021, 0.022, 0.023, 0.024, 0.025, 0.026, 0.027, 0.028, 0.029, 0.030000000000000002, 0.031000000000000003, 0.032, 0.033, 0.034, 0.035, 0.036000000000000004], "y": [0.3113529726812045, 0.3122485386899376, 0.3099680760047586, 0.30892050946017396, 0.30942981110876117, 0.30694011317399045, 0.3064935644893926, 0.30688133907586645, 0.3022799419860063, 0.300667369775234, 0.2895085561078025, 0.28715145186569263, 0.2795775250280541, 0.2767243672045833, 0.27312329021521636, 0.2672076737081568, 0.2608785831225858, 0.253265473922986, 0.24122822888489215, 0.23429081781263464, 0.2223610341101058, 0.21241978568543646, 0.2042227332284382, 0.19033172556812825, 0.1764484901578535, 0.1655462800549048, 0.15143685647698318, 0.1442353603076517, 0.12907191893300418, 0.11370459951551866, 0.09835708936128428, 0.0913628778691847, 0.07541667727614498, 0.060393060737900205, 0.06007687498625672, 0.041072220121946806, 0.0242318002712524], "yerr": [[0.02032908574866671, 0.02032908240483422, 0.01996544878183254, 0.01964580001053201, 0.019493043971455903, 0.019886216150272695, 0.019148777545502094, 0.018896146036905426, 0.01807689859413769, 0.01785078882617408, 0.009308962149784605, 0.00893504621305824, 0.017778305559972396, 0.01726719664340909, 0.016435658312512813, 0.015266353707239388, 0.013548116320401787, 0.012030039921945568, 0.0061026864556227856, 0.005232763089338399, 0.01021927394917213, 0.008462857917558186, 0.0062799565473060925, 0.0027340982118184143, 0.003727783894147657, 0.0023845272744781876, 0.004100448883359503, 0.009277152682806239, 0.005784312608709763, 0.007787304300336265, 0.010039376825728308, 0.009314721867200754, 0.01174085674183449, 0.013791602270502808, 0.013804880766872127, 0.015402314326229356, 0.013919207166039047], [0.014931156474755791, 0.014667020664533792, 0.014037399207431966, 0.01421767717469119, 0.013812513642549817, 0.013465653452429838, 0.013091791077423476, 0.012498542863918882, 0.006576933840394428, 0.006396584384967208, 0.013637712474803498, 0.012810110391666074, 0.011758811111527157, 0.010876858827644609, 0.009582279070819877, 0.00809253545600086, 0.00404987122270728, 0.003250959197743375, 0.006931899597987068, 0.00455351137224258, 0.002736878760289968, 0.001139268479330352, 0.00016799590765725902, -0.0013244052570991482, -0.0013743398223441672, 0.00046048960246267145, 0.0009443998111015872, 0.0006617731148138295, 0.0027618856473616005, 0.004554640742369304, 0.010689910454068197, 0.0060413054714322095, 0.008940496076843468, 0.011422776224728586, 0.01002243468339041, 0.013604416517196467, 0.015391544029655264]]}, "r_factors": [1.05, 1.6, 2.5], "fit_tstar": [[0.0, 0.001, 0.002, 0.003, 0.004, 0.004999999999999999, 0.006, 0.006999999999999999, 0.008, 0.009, 0.01, 0.011, 0.012, 0.013000000000000001, 0.013999999999999999, 0.015, 0.016, 0.017, 0.018, 0.019, 0.02, 0.021, 0.022, 0.023, 0.024, 0.025, 0.026, 0.027, 0.028, 0.029, 0.030000000000000002, 0.031000000000000003, 0.032, 0.033, 0.034, 0.035, 0.036000000000000004, 0.037000000000000005, 0.038000000000000006, 0.03899999999999999, 0.039999999999999994, 0.040999999999999995], [0.20085130287485795, 0.2007625590653188, 0.20048703407132765, 0.20004396396030935, 0.19946408220592382, 0.1986907736673223, 0.1977942995941082, 0.19670346240889458, 0.19543955437123967, 0.19401831787101428, 0.1924945894068427, 0.1906943337126752, 0.18876500830539167, 0.18703367272335183, 0.1847013127776011, 0.18230318997511247, 0.17996527510033208, 0.17711479227274568, 0.17403721848594744, 0.17107528946986372, 0.16778311568948975, 0.16430853167835244, 0.16089893982712858, 0.15712877918478962, 0.15288412310850466, 0.14876872533960672, 0.14442494189487642, 0.13989848404503394, 0.13516710571253807, 0.1303415766769771, 0.12525635395032425, 0.12010734814228051, 0.11461172983395496, 0.1091569942954087, 0.10333697077607074, 0.0977607553184544, 0.0915980357502488, 0.08495862708278187, 0.07748125590160983, 0.0692005904338273, 0.059783763821708816, 0.04857442863266029]]}
