# Supplementary material for: Superconductivity from a melted insulator in Josephson junction arrays
Source: Nat Phys. 2023 Aug 10;19(11):1630–5. doi: 10.1038/s41567-023-02161-w (PMC10635826; doi:10.1038/s41567-023-02161-w)
Supplement: Supplementary file 2 — Contains all data in the paper, including supplement, serialized into text files, and Python scripts that recreate all figures from the text files. [file 41567_2023_2161_MOESM2_ESM.zip › data_and_plotters_all/phase_figures/fig4/upturn.json]

{"0.044": [[0.0, 0.015000000000000003, 0.019999999999999997, 0.025, 0.030000000000000006, 0.03500000000000001, 0.039999999999999994, 0.045, 0.05, 0.05500000000000001, 0.06000000000000001, 0.06499999999999999, 0.07000000000000002, 0.07499999999999998, 0.07999999999999999, 0.08499999999999999, 0.09, 0.095, 0.1, 0.10500000000000001, 0.11000000000000001, 0.11500000000000002, 0.12000000000000002, 0.125, 0.12999999999999998, 0.135, 0.14000000000000004, 0.145, 0.14999999999999997], [24586232.396586347, 24005282.131220542, 24336956.084066354, 23013317.252155807, 23258198.784379005, 23767730.186227914, 21025337.417035278, 21486997.286012113, 21609942.488960326, 21772930.40421219, 21797635.10066775, 23518136.330893897, 24388970.155295804, 25951026.725578517, 29219051.92952936, 33298746.803161252, 38241269.57272623, 46654635.534449354, 57787531.02849538, 73437518.1025879, 87694151.55932705, 118321618.13288927, 141696679.9825337, 151757998.13281608, 198158016.81422773, 206699371.9434225, 237731470.21273136, 324989632.2194101, 313077498.26058954]], "0.0445": [[0.0, 0.015000000000000003, 0.019999999999999997, 0.025, 0.030000000000000006, 0.03500000000000001, 0.039999999999999994, 0.045, 0.05, 0.05500000000000001, 0.06000000000000001, 0.06499999999999999, 0.07000000000000002, 0.07499999999999998, 0.07999999999999999, 0.08499999999999999, 0.09, 0.095, 0.1, 0.10500000000000001, 0.11000000000000001, 0.11500000000000002, 0.12000000000000002, 0.125, 0.12999999999999998, 0.135, 0.14000000000000004, 0.145, 0.14999999999999997], [115927947.77921039, 106560682.81048149, 104255475.40176786, 104578496.94729158, 107046532.9168028, 103103296.60627927, 87803597.29091993, 79361167.63454926, 73283154.28174268, 69006382.78032961, 63920261.037278526, 61521704.17960299, 62047911.20086081, 62121737.5474542, 70849307.9053752, 77700908.93502901, 91399054.22014064, 105701648.1420929, 136606924.48455334, 168501987.56270182, 287649815.59392065, 279222208.9325218, 433533107.9768888, 409893307.1119074, 545714567.5765041, 738758163.346907, 887283828.6944609, 1229485641.1281073, 821488742.4963026]], "0.045": [[0.0, 0.015000000000000003, 0.019999999999999997, 0.025, 0.030000000000000006, 0.03500000000000001, 0.039999999999999994, 0.045, 0.05, 0.05500000000000001, 0.06000000000000001, 0.06499999999999999, 0.07000000000000002, 0.07499999999999998, 0.07999999999999999, 0.08499999999999999, 0.09, 0.095, 0.1, 0.10500000000000001, 0.11000000000000001, 0.11500000000000002, 0.12000000000000002, 0.125, 0.12999999999999998, 0.135, 0.14000000000000004, 0.145, 0.14999999999999997], [5632316345.976114, 2235286890.776324, 1306011798.8274772, 1422002335.7594686, 2582217265.764253, 1028914760.4877973, 795757426.9733897, 511942450.2841593, 318962662.9687018, 246787979.52709582, 217662591.8647983, 174239600.13468045, 154879796.6093597, 160919920.82498035, 170890487.7290827, 200485752.2641872, 215145456.85497025, 236483435.75454485, 374926742.2084465, 362036614.2607812, 552625581.7802364, 482073537.5525274, 462231319.0863152, 928097948.1942263, 4515389368.894196, 8688748621.644371, 2705501969.4600344, 5847267768.425731, 1568174514.595333]], "0.0435": [[0.0, 0.015, 0.02, 0.025, 0.03, 0.035, 0.04, 0.045, 0.05, 0.055, 0.06, 0.065, 0.07, 0.075, 0.08, 0.085, 0.09, 0.095, 0.1, 0.105, 0.11, 0.115, 0.12, 0.125, 0.13, 0.135, 0.14, 0.145, 0.15], [7682222.86204528, 7491696.97368786, 7809275.238034, 7611247.75727829, 7452230.30388565, 7653596.38836336, 7421705.59215244, 7814877.68225789, 8007384.62280688, 8397057.42042949, 9120472.88058897, 10077392.6692664, 10632795.6410739, 11970693.5816903, 13640076.4541682, 15353731.304217, 18781252.4733786, 22584368.7910283, 26749038.3348022, 35728323.8958051, 41224143.8637939, 48681349.1579508, 66685986.4103139, 76647057.7804417, 85408638.0350508, 126301883.090499, 136358884.628408, 123601467.802871, 201131701.60608]], "0.043": [[0.0, 0.015, 0.02, 0.025, 0.03, 0.035, 0.04, 0.045, 0.05, 0.055, 0.06, 0.065, 0.07, 0.075, 0.08, 0.085, 0.09, 0.095, 0.1, 0.105, 0.11, 0.115, 0.12, 0.125, 0.13, 0.135, 0.14, 0.145, 0.15], [3080914.35211486, 3100425.86621913, 3165286.00257885, 3182295.7052232, 3146594.24900348, 3139201.21842843, 3239453.41818904, 3326889.66225642, 3485069.24529559, 3711933.18219776, 4053019.19478126, 4527231.03308226, 5008768.41145236, 5728131.81113242, 6633122.30881346, 7594245.30433714, 9216073.51848725, 11127707.1336447, 13849860.2490959, 17506997.6570272, 20697665.0373979, 25556115.5178002, 33933073.2923974, 39070179.836132, 48137465.8476311, 63090992.6651745, 64340408.5170368, 78883295.0963925, 92090615.7036039]]}
