# Supplementary material for: Superconductivity from a melted insulator in Josephson junction arrays
Source: Nat Phys. 2023 Aug 10;19(11):1630–5. doi: 10.1038/s41567-023-02161-w (PMC10635826; doi:10.1038/s41567-023-02161-w)
Supplement: Supplementary file 2 — Contains all data in the paper, including supplement, serialized into text files, and Python scripts that recreate all figures from the text files. [file 41567_2023_2161_MOESM2_ESM.zip › data_and_plotters_all/phase_figures/fig4/fig4.py]

#%%
#!%matplotlib auto
import matplotlib.pyplot as plt, numpy as np
from matplotlib import gridspec
from matplotlib.lines import Line2D
from matplotlib.ticker import NullFormatter
from copy import deepcopy

from phase_figures import load_json
from phase_figures.fig4 import figpath
from phase_figures.supfigs.sfig_bc_bins import figpath as sfigpath
from phase_figures import (mw_label_color, tprt_label_color, 
                cmap_tprt, logscale_major_ticks, logscale_minor_ticks,
                NJUNCTIONS_TRP)

njunc_log = np.log10(NJUNCTIONS_TRP)

def list2array_fugacity(data):
    for k in data.keys() :
        data[k] = (np.array(data[k]))
    return data

def list2array(data):
    for k, d in data.items() :
        if type(d) is list  :
            data[k] = np.array(d)
        # x, y = data[k]
        # data[k] = ( np.array(x), np.array(y) )
    return data 

def idx2float( data ) :
    """  convert dictionary keys to floats
    """
    return { np.round( float(k), 8 ) : d for k, d in data.items() }

upturns = figpath/ 'upturn.json'
upturns = load_json(upturns)
upturns = list2array(upturns)

btstar = figpath / 'btstar.json'
btstar = load_json(btstar)
btstar = list2array(btstar)

rtstar = figpath / 'rtstar.json'
rtstar = load_json(rtstar)
rtstar = idx2float(rtstar['rtstar'])
rtstar = list2array(rtstar)

stiffness = load_json( sfigpath/'local_stiffness.json')
stiffness = list2array_fugacity(stiffness)
b_ins_pos = stiffness['b_ins_pos']*1e3
b_ins_neg = stiffness['b_ins_neg']*1e3

diagram_file = figpath / 'pdiagrams.json'
diagrams = load_json( diagram_file )
for k, diagram in diagrams.items() :
    diagrams[k] = [ np.array( d ) for d in diagram ]
    diagrams[k][0] *= 1e3 # convert to mT

diagrams['exp'][2] -= njunc_log
diagrams['theory'][2] -= njunc_log

def get_colors():
    """get the colors required for plotting 
        high power r vs. T data
    """
    n_pids = len(upturns.keys())
    colors = cmap_tprt( np.arange(n_pids) / (n_pids -1) )
    #swapping colors 
    x = deepcopy(colors[0])
    colors[0] = deepcopy(colors[2])
    colors[2] = x

    return colors

def plot_upturns( ax ) :
    """ plot upturns
    """
    colors = get_colors()
    pargs = dict( marker='.', 
            markersize=1, 
            linewidth=0.7 )
    
    # high-power data
    for i, data in enumerate(upturns.items()) : 
        t, r = data[1]
        keep = ( 0.035 <= t ) & ( t <= 0.15 )
        ax.plot( t[keep]*1e3, r[keep]/NJUNCTIONS_TRP, 
                **pargs, color = colors[i] )

    ax.set_xlabel( '$T$ (mK)', labelpad=-2.9, x=0.55 )
    ax.set_xlim( left=15, right=155 )
    ax.xaxis.set_ticks( (50,100,150) )
    ax.set_xticklabels( (50,None,150) )
    ax.tick_params(axis = 'x', pad=1 )
    ax.set_yscale('log')
    ax.set_ylabel( '$\\rho$ ($\\mathrm{\Omega}$)', labelpad=-11,
        y=0.575 )
    ax.set_ylim( (1.3e6/1000,2e9/1000) )
    ax.yaxis.set_ticks( (1e7/1000,1e8/1000,1e9/1000) )
    ax.set_yticklabels( ('$10^4$',None,'$10^6$') )
    ax.tick_params(axis='x', which='major', 
        bottom=True, length = logscale_major_ticks)
    ax.tick_params(axis='y', which='major', 
        left=True, length = logscale_major_ticks)

    ax.text(72,3.5e8/1000, '$T^{*}$', fontsize = 10)


def plot_rtstar( ax, bs ):
    """ plot tstar on upturns
        bs : the bfield values to plot at 
    """
    colors = get_colors()
    pargs = dict( marker='.', markersize=4, 
        linestyle = '' )

    # for i, data in enumerate(rtstar.items()):
    #     t, r, _ = data[1]
    #     ax.plot(t*1e3, r/NJUNCTIONS_TRP,
    #             **pargs, color = colors[i]) 

    for b, c in zip( rtstar, colors ) :
        if ((b==bs).any()) :
            t, r, dt, dr = rtstar[b]
            dt = np.array(dt)
            dr = np.array(dr)
            ax.errorbar(t*1e3, r/NJUNCTIONS_TRP, 
                        xerr=dt*1e3, yerr = dr/NJUNCTIONS_TRP,
                        capsize =1,
                        marker = '', markersize = 4, 
                        color = c, linestyle = '')

def plot_btstar( ax ):
    """ plot tstar versus bfield data 
    """
    # btstar['btstar'][0][:] *= 1e3
    _b, t = btstar['btstar']
    b = _b * 1e3
    dt = btstar['dtstar']
    ax.errorbar(b, t, yerr=dt, marker = '.', capsize =1,
        markersize = 2, color = 'black', 
        linestyle = '', ecolor='grey' )
    
    colors = get_colors()
    #colors = np.flip( colors, axis=0 )
    # bt = ( (b, t) for b, (t,_) in rtstar.items() )
    # bs, ts = zip( *bt )
    for b, c in zip( rtstar, colors ) :
        t, _, dt, dr = rtstar[b]
        ax.errorbar(b*1e3, t, yerr=dt, capsize =1,
            marker = '.', markersize = 2, 
            color = c, linestyle = '')
    
    b, t = btstar['fit_tstar']
    keep = b < 38
    ax.plot( b[keep]*1e3, t[keep], color='black',
                linewidth=0.7)
    
    ax.set_xlabel('$B$ (mT)' , labelpad =-4, x = 0.45,
                    color = 'black' )
    ax.set_ylabel('$T^{*}$ (K)', labelpad = -10, 
        y = 0.8,
        color = tprt_label_color)

    ax.axvline(b_ins_pos, 0, 0.06, linewidth = 1.2,   
        color = mw_label_color, alpha =0.8) # bfield where pi*Kc=1
    

    ax.xaxis.set_ticks( (0,20,40) )
    ax.set_xticklabels( (0,None,40) )
    ax.set_xlim((-1.5,47))

    ax.set_yscale('log')
    ax.tick_params(axis='y', which='major', 
        length = logscale_major_ticks)
    # ax.yaxis.set_major_formatter(StrMethodFormatter('{x:.1f}'))
    ax.yaxis.set_minor_formatter(NullFormatter())
    # ax.set_ylim((0.038,0.21))
    # ax.set_ylim((0.037,0.4))
    ax.set_ylim((0.03,0.4))
    # ax.yaxis.set_ticks( (0.05, 0.1, 0.2 ) )
    # ax.set_yticklabels( ('$5 \times 10^{-2}$', 0.1, 0.2 ) )

def make_legend_handles() :
    """ make handles for t*(b) plot
    Returns:
        legend_handles as a list
    """
    colors = get_colors()

    legend_elements = [
        Line2D([0], [0], marker='o', color='black',
            lw=0, label='0 - 41 mT', markersize = 2),
        Line2D([0], [0], marker='o', color=colors[4], 
            lw=0, label='43 mT', markersize = 2),
        Line2D([0], [0], marker='o', color=colors[3], 
            lw=0, label='43.5 mT', markersize = 2),
        Line2D([0], [0], marker='o', color=colors[0], 
            lw=0, label='44 mT', markersize = 2),
        Line2D([0], [0], marker='o', color=colors[1], 
            lw=0, label='44.5 mT', markersize = 2),
        Line2D([0], [0], marker='o', color=colors[2], 
            lw=0, label='45 mT', markersize = 2)
        ]
    return legend_elements

def do_legend(ax):
    """plot a legend for the tstar versus b plot
    """
    legend_elements=make_legend_handles()
    ax.legend(handles=legend_elements, fontsize = 6, handlelength = 1,
             handletextpad = 0.1, borderaxespad = 1.5,
            loc= 1, bbox_to_anchor=(0.72, 0.45),
            framealpha=0, ncol=2 )

def plot_diagrams( axl, axr ) :
    """ plot phase diagrams
    """
    cmap='viridis' 
    cargs = dict( vmin=-0.5, vmax=5.5, cmap=cmap )
    im = axl.pcolormesh( *diagrams['exp'], **cargs, edgecolor = 'face',
            shading= 'nearest', rasterized = True)
    axr.pcolormesh( *diagrams['theory'], **cargs, edgecolor = 'face',
            shading= 'nearest', rasterized = False)

    axl.set_xlabel('$B$ (mT)', labelpad = -2 )
    axl.set_ylabel('$T$ (K)' , labelpad = -10)
    axl.yaxis.set_ticks( (0.2,0.4,0.6,0.8,1.0,1.2) )
    axl.set_yticklabels( (0.2,None,None,None,1,None) )
    axl.xaxis.set_ticks( (-100,0,100) )
    axl.set_xticklabels( (-100,None,100) )
    axl.tick_params(axis = 'y', direction = 'out')
    axl.tick_params(axis = 'x', direction = 'out', pad=0.8 )

    axr.set_xlabel('$B$ (mT)', labelpad=-2 )
    axr.yaxis.set_ticks([])
    axr.xaxis.set_ticks( (-25,0,25) )
    axr.set_xticklabels( (-25,None,25) )
    axr.tick_params(axis = 'y', direction = 'out')
    axr.tick_params(axis = 'x', direction = 'out', pad=0.8)

    cb = fig.colorbar(im, ax = axr,
        shrink = 1, pad = 0.07, anchor = (0,0),
        ticks = (0,1,2,3,4,5) )
    cb.set_label('$\\rho$ ($\\mathrm{\Omega}$)', 
        labelpad = -3, x=1.35, y=0.55, rotation=-90 )
    
    cb.ax.set_yticklabels( ('$10^0$', None, None, None, None, '$10^5$') )
    cb.ax.tick_params(axis = 'y', direction = 'out')

def plot_Bins(ax):
    """ plot the lines @ bfields where pi*Kc = 1
    """
    color = mw_label_color
    largs = dict ( color = color, alpha = 0.8, linewidth = 1.2)
    vmin = diagrams['exp'][1].min()
    vmax = diagrams['exp'][1].max()/10

    ax.axvline(b_ins_pos, vmin, vmax, **largs)
    ax.axvline(b_ins_neg, vmin, vmax, **largs)

def do_label():
    """label EXP/THEORY on the phase diagram plots
    """

    fig.text(0.315,0.468, 'EXPERIMENT', 
        fontsize = 8, color = 'black')
    fig.text(0.737,0.468, 'THEORY', 
        fontsize = 8, color = 'black')

if __name__ == "__main__" :
    fig = plt.figure( figsize=(3.375,3) )#, constrained_layout = False)
    fig.set_size_inches(3.375,3)

    gs0 = gridspec.GridSpec(2, 1, figure=fig, left=0.11, right=0.92, 
        top=0.961, hspace=0.35, bottom = 0.09 )
    gs01 = gridspec.GridSpecFromSubplotSpec(1, 20, subplot_spec=gs0[0,0],
        wspace=9.2)
    gs02 = gridspec.GridSpecFromSubplotSpec(1, 20, subplot_spec=gs0[1,0],
        wspace=1.2 )
    # gs02.update(wspace = 1, hspace = 1.2)

    # ax1 = fig.add_subplot( gs01[0,:3] )
    # ax2 = fig.add_subplot( gs01[0,4:] )
    ax1 = fig.add_subplot( gs01[0,:-6] )
    ax2 = fig.add_subplot( gs01[0,-5:] )
    ax3 = fig.add_subplot( gs02[0,:15] )
    ax4 = fig.add_subplot( gs02[0,15:] )

    #### ALIGNED LABELS FOR SUBPLOTS ########
    coords = { 'a' : ( 0.00, 0.967 ),
                'b' : ( 0.67, 0.967 ),
                'c' : ( 0.00, 0.47),
                'd' : ( 0.68, 0.47),
            }
    for lbl, xy in coords.items() :
        fig.text( *xy, lbl, 
                fontsize = 9, weight = 'bold' )

    hib_tstar = (43e-3, 44e-3, 45e-3)

    plot_btstar( ax1 )
    do_legend( ax1 )
    plot_upturns( ax2 )
    plot_rtstar( ax2,  hib_tstar)
    plot_diagrams( ax3, ax4 )
    do_label()
    plot_Bins(ax3)
    # keep this under __name__ == __main__ to support supplement plot
    fig.savefig( figpath / "Fig4.pdf", dpi =600)

# %%
