# Supplementary material for: Superconductivity from a melted insulator in Josephson junction arrays
Source: Nat Phys. 2023 Aug 10;19(11):1630–5. doi: 10.1038/s41567-023-02161-w (PMC10635826; doi:10.1038/s41567-023-02161-w)
Supplement: Supplementary file 2 — Contains all data in the paper, including supplement, serialized into text files, and Python scripts that recreate all figures from the text files. [file 41567_2023_2161_MOESM2_ESM.zip › data_and_plotters_all/phase_figures/fig4/rtstar.json]

{"rtstar": {"0.044": [0.07951003618350758, 37319973.91523762, [0.018431475219981237], [[11563935.579369403], [18922803.67533175]]], "0.0445": [0.0903943577973135, 109201024.91879532, [0.01368386159456536], [[33836937.29878165], [55369533.761642694]]], "0.045": [0.09107041410592917, 274911638.9816135, [0.014796272980464396], [[85183888.13514784], [139391816.94842374]]], "0.0435": [0.06721861764323847, 13173527.426070582, [0.022496686723072413], [[4081938.0756838424], [6679535.032937197]]], "0.043": [0.0646624180409435, 5572082.162710464, [0.021265890289071665], [[1726560.6701356363], [2825281.0965855867]]]}}
