# Supplementary material for: Superconductivity from a melted insulator in Josephson junction arrays
Source: Nat Phys. 2023 Aug 10;19(11):1630–5. doi: 10.1038/s41567-023-02161-w (PMC10635826; doi:10.1038/s41567-023-02161-w)
Supplement: Supplementary file 2 — Contains all data in the paper, including supplement, serialized into text files, and Python scripts that recreate all figures from the text files. [file 41567_2023_2161_MOESM2_ESM.zip › data_and_plotters_all/phase_figures/fig4/pdiagrams.json]

{"exp": [[-0.164, -0.162, -0.16, -0.158, -0.156, -0.154, -0.152, -0.15, -0.148, -0.146, -0.14400000000000002, -0.14200000000000002, -0.14, -0.138, -0.136, -0.134, -0.132, -0.13, -0.128, -0.126, -0.124, -0.122, -0.12000000000000001, -0.11800000000000001, -0.116, -0.114, -0.112, -0.11, -0.108, -0.106, -0.10400000000000001, -0.10200000000000001, -0.1, -0.098, -0.096, -0.094, -0.092, -0.09, -0.08800000000000001, -0.08600000000000001, -0.084, -0.082, -0.08, -0.078, -0.076, -0.07400000000000001, -0.07200000000000001, -0.07, -0.068, -0.066, -0.064, -0.063, -0.062, -0.061, -0.06, -0.059, -0.057999999999999996, -0.056999999999999995, -0.055999999999999994, -0.05499999999999999, -0.054000000000000006, -0.053000000000000005, -0.052000000000000005, -0.051000000000000004, -0.05, -0.049, -0.048, -0.047, -0.046, -0.045, -0.044, -0.043, -0.041999999999999996, -0.040999999999999995, -0.039999999999999994, -0.03900000000000001, -0.038000000000000006, -0.037000000000000005, -0.036000000000000004, -0.035, -0.034, -0.033, -0.032, -0.031, -0.03, -0.029, -0.028, -0.027, -0.026, -0.025, -0.024, -0.023, -0.022, -0.021, -0.02, -0.019, -0.018000000000000002, -0.017, -0.016, -0.015, -0.014, -0.013, -0.012, -0.011, -0.01, -0.009000000000000001, -0.008, -0.007, -0.006, -0.005, -0.004, -0.003, -0.002, -0.001, 0.0, 0.001, 0.002, 0.003, 0.004, 0.004999999999999999, 0.006, 0.006999999999999999, 0.008, 0.009, 0.01, 0.011, 0.012, 0.013000000000000001, 0.013999999999999999, 0.015, 0.016, 0.017, 0.018, 0.019, 0.02, 0.021, 0.022, 0.023, 0.024, 0.025, 0.026, 0.027, 0.028, 0.029, 0.030000000000000002, 0.031000000000000003, 0.032, 0.033, 0.034, 0.035, 0.036000000000000004, 0.037000000000000005, 0.038000000000000006, 0.03899999999999999, 0.039999999999999994, 0.040999999999999995, 0.041999999999999996, 0.043, 0.044, 0.045, 0.046, 0.047, 0.048, 0.049, 0.05, 0.051000000000000004, 0.052000000000000005, 0.053000000000000005, 0.054000000000000006, 0.05499999999999999, 0.055999999999999994, 0.057999999999999996, 0.06, 0.062, 0.064, 0.066, 0.06799999999999999, 0.06999999999999999, 0.072, 0.074, 0.076, 0.078, 0.08, 0.08199999999999999, 0.08399999999999999, 0.086, 0.088, 0.09, 0.092, 0.094, 0.096, 0.09799999999999999, 0.09999999999999999, 0.102, 0.104, 0.106, 0.108, 0.11, 0.112, 0.11399999999999999, 0.11599999999999999, 0.118, 0.12, 0.122, 0.124, 0.126, 0.128, 0.13, 0.132, 0.134, 0.136, 0.13799999999999998, 0.13999999999999999, 0.142, 0.144, 0.146, 0.148, 0.15, 0.152, 0.154, 0.156], [0.0, 0.025, 0.05, 0.075, 0.1, 0.125, 0.15, 0.175, 0.2, 0.225, 0.25, 0.275, 0.3, 0.325, 0.35, 0.375, 0.4, 0.425, 0.45, 0.475, 0.5, 0.525, 0.55, 0.575, 0.6, 0.625, 0.65, 0.675, 0.7, 0.725, 0.75, 0.775, 0.8, 0.825, 0.85, 0.875, 0.9, 0.925, 0.95, 0.975, 1.0, 1.025, 1.05, 1.075, 1.1, 1.125, 1.15, 1.175, 1.2, 1.225, 1.25], [[6.6857495074241555, 6.650955054255218, 6.677774777886015, 6.636341773147188, 6.636341773147188, 6.689794494052359, 6.821653475077489, 6.9340149573137895, 6.91315417007345, 7.085942014618914, 7.16313334412678, 7.106633789306706, 7.075954460628679, 7.377064663321236, 7.3392689840262, 7.489055370892594, 11.0, 7.765290497722256, 11.0, 11.0, 11.0, 7.543422913533103, 7.941392691802623, 8.719563684585863, 7.678133721877676, 7.941392691802623, 11.0, 11.0, 8.020579100818528, 11.0, 11.0, 8.117492189476492, 7.678133721877676, 7.941392691802623, 11.0, 11.0, 11.0, 11.0, 11.0, 8.117492189476492, 11.0, 11.0, 7.816447613994997, 7.765290497722256, 11.0, 8.020579100818528, 11.0, 11.0, 11.0, 11.0, 11.0, 11.0, 7.573388914597535, 7.6055779938658565, 11.0, 11.0, 11.0, 11.0, 11.0, 11.0, 11.0, 7.874444425834164, 11.0, 11.0, 11.0, 11.0, 11.0, 11.0, 11.0, 11.0, 6.868048713228818, 5.960846082947927, 5.382109254730076, 4.983923479927532, 4.714679270968798, 4.50609170290715, 4.358074460579831, 4.285840397107494, 4.102735746703854, 4.0000112069384794, 3.918599298265216, 3.820125968227102, 3.7409826507059076, 3.693338751953232, 3.621666677313816, 3.6022792379235185, 3.4679317160328185, 3.411000203112017, 3.3577699331614403, 3.3376427213743747, 3.292298235070304, 3.2416349958895023, 3.1754311251163325, 3.166153516526753, 3.114188577451881, 3.0761953094513332, 3.052170845969878, 3.0284402217969117, 2.9720455734036952, 2.9540831571393547, 2.9461719366166084, 2.9296328120644306, 2.910890230893282, 2.9082168768458905, 2.870680192599809, 2.840683304450467, 2.8240829888755403, 2.7974565637903708, 2.818438670819062, 2.80172782982954, 2.7667462636635607, 2.7812192577041115, 2.751344432774563, 2.7850581148168, 2.7484341559342407, 2.7443380748847224, 2.765618978982683, 2.755954712426743, 2.755954712426743, 2.774593451242668, 2.8495423322956452, 2.831690750827975, 2.8529604439593026, 2.889732487833789, 2.9231524703397596, 2.9214151323458997, 2.9586229934761086, 2.975651547251203, 2.9961671647163204, 3.042767008127217, 3.05288832733701, 3.112526693083931, 3.113189689468469, 3.140576708178465, 3.1649090136080082, 3.2074818698465126, 3.287367086610028, 3.31075539576215, 3.348138455875348, 3.3928745942723775, 3.438566681163173, 3.5250701758921155, 3.5659508783084344, 3.6242363540514253, 3.695915922915312, 3.768908764149574, 3.864235097895567, 3.9981575859090714, 4.088223171803155, 4.216157072985841, 4.371056266326957, 4.566435972976725, 4.78374034171646, 5.109354901396369, 5.579109755403441, 6.296999286923864, 7.3972710540213615, 11.0, 11.0, 11.0, 11.0, 7.874444425834164, 7.464228960487494, 11.0, 11.0, 11.0, 11.0, 11.0, 11.0, 11.0, 7.941392691802623, 7.941392691802623, 7.816447613994997, 11.0, 8.719563684585863, 11.0, 11.0, 11.0, 11.0, 7.874444425834164, 11.0, 8.719563684585863, 11.0, 8.418528905622178, 8.020579100818528, 11.0, 11.0, 7.941392691802623, 8.020579100818528, 11.0, 7.765290497722256, 7.874444425834164, 8.117492189476492, 11.0, 7.941392691802623, 11.0, 11.0, 11.0, 11.0, 11.0, 7.874444425834164, 7.941392691802623, 8.418528905622178, 8.117492189476492, 7.719530880177106, 8.418528905622178, 7.418464432263672, 7.21430013348174, 7.321537102951674, 7.128360202783814, 6.986978563695571, 6.8327950379771, 6.821653475077489, 6.861972077316521, 6.750746461336241, 6.71487849038061, 6.639948870881459, 6.625694634308269, 6.639948870881459, 6.6153017685099265, 6.557670828676491], [6.5952304581067605, 6.57918444516486, 6.605149548132377, 6.572927749461951, 6.588740563093893, 6.681743871909348, 6.71920269973409, 6.736947387047404, 6.890016790085971, 6.91999955788482, 6.893248666698985, 6.948501149943812, 7.075954460628679, 7.075954460628679, 7.418464432263672, 7.765290497722256, 7.440743753189604, 8.242435140211722, 11.0, 8.117492189476492, 8.418528905622178, 11.0, 7.719530880177106, 7.573388914597535, 8.719563684585863, 8.719563684585863, 11.0, 11.0, 11.0, 11.0, 11.0, 11.0, 7.719530880177106, 7.6055779938658565, 11.0, 11.0, 11.0, 11.0, 11.0, 11.0, 11.0, 8.242435140211722, 11.0, 7.816447613994997, 11.0, 11.0, 11.0, 11.0, 11.0, 11.0, 11.0, 7.6055779938658565, 11.0, 7.874444425834164, 11.0, 11.0, 11.0, 11.0, 11.0, 7.941392691802623, 11.0, 11.0, 7.874444425834164, 8.020579100818528, 11.0, 11.0, 11.0, 11.0, 11.0, 7.6055779938658565, 6.784755209091806, 5.962375355114127, 5.387524369470899, 4.987427399916294, 4.706255697710955, 4.527230070862756, 4.3780631062524975, 4.243672729372007, 4.120203875319586, 4.048641274638221, 3.929909434599599, 3.8422997982151377, 3.743173794886907, 3.64709382275102, 3.5661820108086455, 3.4966543810190682, 3.4189966602986606, 3.3959085393078343, 3.3386952562930667, 3.3099435932733354, 3.2626412224213945, 3.2424899813142534, 3.1961282307302166, 3.169257000943452, 3.108875766845486, 3.0844905119626973, 3.070614301064122, 3.030662121007479, 3.0478511366010754, 2.985993260396703, 2.9720455734036952, 2.938163616784526, 2.9001722171796707, 2.8683089117908636, 2.8997296304293223, 2.8261191014093345, 2.8148322820137124, 2.8006673105733686, 2.8169006260113925, 2.756518953319909, 2.7437614563022947, 2.749596271119471, 2.725265936013051, 2.737262350659308, 2.734297215421409, 2.7817589674410046, 2.755371069442076, 2.8043620381461634, 2.7639331144510546, 2.79799875308507, 2.8240829888755403, 2.8500386845404053, 2.883295461713228, 2.9100052104436585, 2.9214151323458997, 2.927913001024549, 2.930912630185867, 2.9606665142149398, 3.038762597327206, 3.0405822722884435, 3.0449451806280323, 3.0827754233287883, 3.075853402311853, 3.141532115979427, 3.144098941761098, 3.2175345816086627, 3.267125877068979, 3.2735442492854525, 3.295850761415379, 3.3862721369442683, 3.42571199060245, 3.5205508114909994, 3.5400023565854735, 3.580269401450328, 3.6844478297459693, 3.772960298029911, 3.866474023774287, 3.987643368941263, 4.07748721080195, 4.200643168457168, 4.376954260028954, 4.55853737801865, 4.774217595932798, 5.108899216352627, 5.579752662314049, 6.310392551460125, 7.573388914597535, 11.0, 11.0, 11.0, 11.0, 8.117492189476492, 8.719563684585863, 8.719563684585863, 11.0, 11.0, 11.0, 11.0, 8.719563684585863, 11.0, 7.816447613994997, 11.0, 8.117492189476492, 11.0, 11.0, 11.0, 7.941392691802623, 8.242435140211722, 8.117492189476492, 7.640342723452789, 8.242435140211722, 8.719563684585863, 11.0, 11.0, 11.0, 11.0, 7.765290497722256, 11.0, 7.816447613994997, 7.6055779938658565, 8.719563684585863, 11.0, 8.242435140211722, 11.0, 11.0, 7.941392691802623, 8.418528905622178, 8.719563684585863, 8.117492189476492, 8.020579100818528, 11.0, 8.117492189476492, 7.941392691802623, 11.0, 7.941392691802623, 7.489055370892594, 7.30449973270122, 7.242337477070579, 7.187964070668001, 7.038151487616678, 6.979003303100746, 6.941199616035881, 6.906414895356032, 6.764997679777022, 6.755444351249571, 6.673839510863178, 6.60181684507496, 6.611890721366584, 6.6085062000431485, 6.58234601052495, 6.611890721366584], [6.537168963352681, 6.5606794202647585, 6.548766284623156, 6.563708948382766, 6.622201481463341, 6.622201481463341, 6.647255953701714, 6.706354708411434, 6.736947387047404, 6.732441720870499, 6.874214731695293, 6.8868087596414345, 6.963486750530517, 7.187964070668001, 7.200932267344051, 7.242337477070579, 7.816447613994997, 7.418464432263672, 7.573388914597535, 8.242435140211722, 7.573388914597535, 7.6055779938658565, 7.719530880177106, 11.0, 11.0, 11.0, 11.0, 8.020579100818528, 7.6055779938658565, 7.941392691802623, 11.0, 7.816447613994997, 8.117492189476492, 11.0, 11.0, 8.020579100818528, 11.0, 11.0, 11.0, 8.242435140211722, 7.6055779938658565, 11.0, 11.0, 11.0, 11.0, 11.0, 11.0, 11.0, 7.874444425834164, 11.0, 11.0, 11.0, 8.418528905622178, 11.0, 11.0, 11.0, 11.0, 7.816447613994997, 11.0, 7.640342723452789, 7.816447613994997, 11.0, 7.941392691802623, 11.0, 11.0, 11.0, 8.242435140211722, 11.0, 11.0, 7.51538845722752, 6.816185093546925, 6.024920499296037, 5.436863734963569, 5.041186499528789, 4.731215316375987, 4.537085075525171, 4.3681542142206125, 4.205894475038329, 4.094468223792693, 4.000148100765081, 3.8685916845451196, 3.7840718427996936, 3.681874212796813, 3.6085896519692473, 3.544023736128858, 3.5079075254505883, 3.438324360683927, 3.374273634832921, 3.3326269852158146, 3.2623649044495795, 3.264885924236187, 3.232409239796042, 3.1772749495657266, 3.1517215467563844, 3.1145248780315193, 3.068855961378123, 3.068855961378123, 3.016842127515334, 3.01608767864881, 2.975651547251203, 2.9610825109606185, 2.959026820626062, 2.9503440561000263, 2.886529885507106, 2.883765050310001, 2.8573245902897764, 2.8301703887047323, 2.8261191014093345, 2.847584951287159, 2.7855942248629315, 2.8080506171177237, 2.7661921413647166, 2.7751394521687183, 2.7877692653456374, 2.7850581148168, 2.788320630710681, 2.7861476798883054, 2.792094830270173, 2.8080506171177237, 2.8505186353427816, 2.8371941605914213, 2.8730423003297143, 2.8654605018371178, 2.90599986818415, 2.9240193696047894, 2.9478439809512698, 2.940701055101005, 2.9744560910301545, 3.008110254755234, 3.0376589820871747, 3.052170845969878, 3.088952035522354, 3.124720338178839, 3.162097202720322, 3.148553839561615, 3.2131121496728743, 3.260391726426766, 3.2807581595522404, 3.3339520220807053, 3.3717089036529635, 3.4252076064138723, 3.5009681617391895, 3.5390564264044366, 3.6062543439312957, 3.6791328257789133, 3.7692662155626517, 3.8541924955346136, 3.994664723418468, 4.127541079159372, 4.250705583402047, 4.408127500117703, 4.577407559240704, 4.834331927609033, 5.158859868127457, 5.651238978626846, 6.3608017602583935, 7.288106157577464, 8.242435140211722, 7.719530880177106, 8.242435140211722, 8.418528905622178, 11.0, 11.0, 11.0, 11.0, 11.0, 7.874444425834164, 7.6055779938658565, 7.719530880177106, 11.0, 8.020579100818528, 11.0, 11.0, 7.941392691802623, 8.020579100818528, 8.418528905622178, 7.765290497722256, 7.573388914597535, 11.0, 11.0, 11.0, 11.0, 11.0, 11.0, 8.117492189476492, 11.0, 8.020579100818528, 7.874444425834164, 8.117492189476492, 11.0, 11.0, 7.941392691802623, 11.0, 11.0, 11.0, 7.941392691802623, 7.941392691802623, 8.117492189476492, 8.020579100818528, 8.020579100818528, 11.0, 7.874444425834164, 11.0, 11.0, 7.377064663321236, 7.489055370892594, 7.30449973270122, 7.020415504061558, 7.038151487616678, 7.075954460628679, 6.91999955788482, 6.838477725729612, 6.821653475077489, 6.723572626136559, 6.643588032950501, 6.643588032950501, 6.557670828676491, 6.523094374317197, 6.569833612371073, 6.566761312214349, 6.569833612371073], [6.4988534586685835, 6.572927749461951, 6.55468132441898, 6.5606794202647585, 6.566761312214349, 6.569833612371073, 6.58234601052495, 6.625694634308269, 6.681743871909348, 6.732441720870499, 6.794982426003803, 6.91315417007345, 6.97117579834488, 6.979003303100746, 7.187964070668001, 7.357755457605589, 7.288106157577464, 7.440743753189604, 7.440743753189604, 7.489055370892594, 7.6055779938658565, 11.0, 8.719563684585863, 8.020579100818528, 11.0, 8.719563684585863, 7.573388914597535, 7.719530880177106, 8.020579100818528, 7.719530880177106, 11.0, 11.0, 11.0, 11.0, 7.941392691802623, 7.816447613994997, 11.0, 7.816447613994997, 8.117492189476492, 11.0, 11.0, 11.0, 11.0, 11.0, 11.0, 8.418528905622178, 11.0, 8.418528905622178, 7.941392691802623, 8.242435140211722, 11.0, 11.0, 11.0, 8.020579100818528, 11.0, 11.0, 8.242435140211722, 7.678133721877676, 7.874444425834164, 11.0, 7.941392691802623, 11.0, 11.0, 11.0, 11.0, 7.941392691802623, 8.719563684585863, 11.0, 8.418528905622178, 11.0, 7.085942014618914, 6.334870089035862, 5.735154112171934, 5.2617647965812395, 4.916926439637542, 4.657908737106807, 4.471686435743512, 4.315059428048316, 4.129424318010661, 4.019419387661559, 3.907059843578547, 3.786287588305941, 3.7075099074021414, 3.641032433933816, 3.5459128508877407, 3.4988160838801687, 3.4286865675827176, 3.387038624797861, 3.3286521970300487, 3.2757662092649182, 3.2473524249763908, 3.215470763403342, 3.171427956716715, 3.132522362391769, 3.12569433539962, 3.1011700750191817, 3.0635676071344036, 3.030662121007479, 3.032139556556879, 2.997337763446461, 2.9499348615805676, 2.9482681636975987, 2.9051079462149283, 2.874442899725897, 2.8673609216822826, 2.831690750827975, 2.8357042407699313, 2.840683304450467, 2.7910164807494726, 2.8169006260113925, 2.803843073735084, 2.7910164807494726, 2.788320630710681, 2.79264207203926, 2.7757031045422886, 2.8001276141513687, 2.7855942248629315, 2.8101430484173724, 2.8075177352206824, 2.8311788906340145, 2.834703408888314, 2.8883662653262103, 2.8805160625007504, 2.8961182350943857, 2.9296328120644306, 2.93944051019767, 2.9553157884933627, 3.0126763665205027, 3.02060228822772, 3.059314380465175, 3.095090630653723, 3.0991488491242203, 3.131227183802982, 3.158340651629955, 3.156456188353613, 3.193107143112579, 3.249350602505952, 3.2729880456890124, 3.2947602329710155, 3.3603601995073342, 3.4057328983095276, 3.510780128653531, 3.563600403997178, 3.600172279710352, 3.6900035321006155, 3.7889248679647696, 3.9059747206984037, 4.041900916329491, 4.168789009378263, 4.329515927754614, 4.509469820532862, 4.71868817674469, 5.023685271492765, 5.42033442502671, 5.948784587924855, 6.557670828676491, 7.543422913533103, 11.0, 11.0, 11.0, 11.0, 11.0, 11.0, 8.020579100818528, 11.0, 8.719563684585863, 11.0, 11.0, 11.0, 11.0, 11.0, 7.678133721877676, 11.0, 8.418528905622178, 7.941392691802623, 7.765290497722256, 11.0, 11.0, 11.0, 11.0, 11.0, 11.0, 8.020579100818528, 7.941392691802623, 7.543422913533103, 8.418528905622178, 11.0, 8.117492189476492, 11.0, 11.0, 11.0, 11.0, 11.0, 7.816447613994997, 7.941392691802623, 7.765290497722256, 11.0, 11.0, 7.640342723452789, 11.0, 11.0, 7.573388914597535, 7.418464432263672, 7.377064663321236, 7.200932267344051, 7.3392689840262, 7.257064719869561, 7.05664210318311, 7.075954460628679, 6.95592741658629, 6.868048713228818, 6.732441720870499, 6.741497812938146, 6.650955054255218, 6.611890721366584, 6.588740563093893, 6.563708948382766, 6.531484122479738, 6.5606794202647585, 6.57918444516486, 6.517590644396082], [6.545837100161677, 6.4988534586685835, 6.528670030515483, 6.528670030515483, 6.517590644396082, 6.517590644396082, 6.57918444516486, 6.591972564671637, 6.662246855779438, 6.71920269973409, 6.760193535649002, 6.800186286572264, 6.948501149943812, 6.880466148636471, 6.979003303100746, 7.085942014618914, 7.096165040273518, 7.187964070668001, 7.640342723452789, 7.941392691802623, 7.543422913533103, 8.020579100818528, 7.678133721877676, 7.765290497722256, 7.6055779938658565, 8.117492189476492, 11.0, 7.678133721877676, 8.242435140211722, 11.0, 11.0, 8.020579100818528, 8.020579100818528, 11.0, 8.117492189476492, 7.941392691802623, 8.242435140211722, 11.0, 11.0, 11.0, 11.0, 11.0, 7.6055779938658565, 7.941392691802623, 7.941392691802623, 7.941392691802623, 8.117492189476492, 11.0, 11.0, 11.0, 11.0, 11.0, 8.418528905622178, 7.489055370892594, 11.0, 7.874444425834164, 7.816447613994997, 11.0, 11.0, 11.0, 8.020579100818528, 11.0, 8.418528905622178, 7.941392691802623, 8.020579100818528, 7.941392691802623, 11.0, 11.0, 8.418528905622178, 11.0, 7.257064719869561, 6.723572626136559, 6.160742344425293, 5.668602571970808, 5.266070816598637, 4.939611799939461, 4.680835693988777, 4.476757635385053, 4.292918362305991, 4.148731747382101, 3.9961696987873148, 3.886070690593555, 3.771946896730433, 3.6748077585905965, 3.6011070643278997, 3.534796656178957, 3.463309987572602, 3.398688629530791, 3.365526226245269, 3.2903876212858543, 3.253892661736275, 3.216647879921984, 3.1925037029543737, 3.163345753340457, 3.1341437635520917, 3.1068742603984276, 3.0744499646637284, 3.078277607941651, 3.0310378243645766, 3.010022675309961, 3.0008123644997045, 2.952426984027878, 2.9515973284193424, 2.933058689901611, 2.898370407845625, 2.8846880376118604, 2.863084424714806, 2.858288376995878, 2.8075177352206824, 2.8127395629184786, 2.819467416557697, 2.8070015786308544, 2.8116989263913528, 2.795317837780416, 2.7734816340553734, 2.8033063232532984, 2.7817589674410046, 2.7795609676882727, 2.813267702067765, 2.8054158395862285, 2.8466038605486688, 2.8683089117908636, 2.8763156156607117, 2.9100052104436585, 2.9166056909988716, 2.9602636876122204, 2.9748504326618743, 3.015716340777931, 3.0269550985360834, 3.0578911974400316, 3.076548451328307, 3.1165072604992745, 3.133169186544325, 3.155827109490134, 3.1797374639836247, 3.1976252045518474, 3.2679692257965756, 3.303464492736285, 3.324141405969632, 3.3926173481962687, 3.474965077831446, 3.5536998068325194, 3.616067071312002, 3.666345642627521, 3.761119115890141, 3.8934577289544605, 3.991182605592047, 4.150945041065301, 4.301944711361095, 4.480229657693033, 4.7322096778360665, 5.012708209924467, 5.371066743820315, 5.8274328899853245, 6.3743693925113805, 6.986978563695571, 8.418528905622178, 11.0, 11.0, 7.640342723452789, 7.51538845722752, 8.719563684585863, 11.0, 8.242435140211722, 7.941392691802623, 11.0, 8.020579100818528, 8.242435140211722, 11.0, 8.418528905622178, 7.6055779938658565, 7.51538845722752, 11.0, 11.0, 11.0, 8.117492189476492, 8.418528905622178, 11.0, 8.242435140211722, 7.678133721877676, 11.0, 8.242435140211722, 7.874444425834164, 11.0, 11.0, 11.0, 8.719563684585863, 11.0, 11.0, 7.816447613994997, 8.719563684585863, 11.0, 8.418528905622178, 11.0, 11.0, 11.0, 7.941392691802623, 8.719563684585863, 7.678133721877676, 7.377064663321236, 7.418464432263672, 7.543422913533103, 7.321537102951674, 7.543422913533103, 7.242337477070579, 7.200932267344051, 7.1173615229207075, 6.941199616035881, 6.926950781370479, 6.838477725729612, 6.779731704391581, 6.673839510863178, 6.71920269973409, 6.658450931266402, 6.576045676502552, 6.563708948382766, 6.534318010223789, 6.496241919192371, 6.501482134736802, 6.523094374317197, 6.493645946348525], [6.509461911357668, 6.4660619552688, 6.509461911357668, 6.496241919192371, 6.523094374317197, 6.517590644396082, 6.537168963352681, 6.6085062000431485, 6.60181684507496, 6.677774777886015, 6.723572626136559, 6.71487849038061, 6.8327950379771, 6.880466148636471, 6.91999955788482, 7.1173615229207075, 7.151230235549894, 7.085942014618914, 7.187964070668001, 7.288106157577464, 7.16313334412678, 7.418464432263672, 7.573388914597535, 7.440743753189604, 7.6055779938658565, 7.941392691802623, 8.242435140211722, 11.0, 7.543422913533103, 7.719530880177106, 11.0, 7.51538845722752, 8.117492189476492, 8.418528905622178, 7.816447613994997, 11.0, 11.0, 11.0, 8.242435140211722, 11.0, 7.6055779938658565, 7.941392691802623, 11.0, 11.0, 7.941392691802623, 11.0, 11.0, 8.117492189476492, 11.0, 11.0, 7.6055779938658565, 7.874444425834164, 11.0, 8.242435140211722, 11.0, 11.0, 11.0, 8.242435140211722, 11.0, 11.0, 7.941392691802623, 11.0, 8.242435140211722, 8.418528905622178, 7.941392691802623, 8.242435140211722, 11.0, 8.418528905622178, 8.117492189476492, 8.719563684585863, 7.3392689840262, 7.05664210318311, 6.636341773147188, 6.138396989356683, 5.686265005514887, 5.310470890078726, 4.9814856801257195, 4.727316824648207, 4.503692193080216, 4.315109589489104, 4.1704384199478355, 4.008355609741098, 3.866474023774287, 3.7712321773163078, 3.636660172327652, 3.5957268140098213, 3.5205508114909994, 3.4373386005907323, 3.3900840864412136, 3.324403096904908, 3.298848823043909, 3.264885924236187, 3.228930847714701, 3.1627217037666493, 3.160846841660727, 3.0947459277862253, 3.0967785783292716, 3.0438628624890183, 3.031776535603013, 3.0115438629525877, 2.999660332828929, 2.95655962359891, 2.9549096815994145, 2.9100052104436585, 2.8951972458125597, 2.869735884503542, 2.826618710492578, 2.8436509099493614, 2.7548056773859755, 2.803843073735084, 2.783410913985484, 2.7817589674410046, 2.795317837780416, 2.799604848496329, 2.7894040349063545, 2.79799875308507, 2.7947907072406446, 2.801189119679939, 2.848564439733787, 2.8331907605065347, 2.883765050310001, 2.8888170011810628, 2.892022782936843, 2.9100052104436585, 2.9334786487381734, 2.965161523458593, 2.9724413348855263, 2.995007323966683, 3.0239755121453555, 3.0720134324794395, 3.0988059376834762, 3.0991488491242203, 3.1858392261370243, 3.178512086493224, 3.203315103989117, 3.2442071536810464, 3.3048128250374487, 3.3400140245355066, 3.3770937889739754, 3.4271999003591898, 3.5086279069511774, 3.6090566520536203, 3.658530115603766, 3.7500311484225706, 3.868840848688159, 4.000560685027982, 4.134585116520599, 4.317480704328784, 4.528442728277238, 4.753080389732794, 5.044845491499841, 5.396412177983915, 5.808661338262019, 6.284005009571146, 6.868048713228818, 7.464228960487494, 7.719530880177106, 7.941392691802623, 8.242435140211722, 8.719563684585863, 7.941392691802623, 8.117492189476492, 8.117492189476492, 11.0, 8.418528905622178, 8.020579100818528, 11.0, 8.242435140211722, 11.0, 11.0, 11.0, 8.418528905622178, 11.0, 11.0, 7.719530880177106, 8.117492189476492, 11.0, 7.941392691802623, 7.543422913533103, 11.0, 11.0, 11.0, 11.0, 11.0, 8.020579100818528, 11.0, 7.941392691802623, 8.117492189476492, 7.874444425834164, 8.719563684585863, 11.0, 7.941392691802623, 11.0, 11.0, 7.941392691802623, 7.941392691802623, 7.6055779938658565, 7.3972710540213615, 7.719530880177106, 7.941392691802623, 7.6055779938658565, 7.418464432263672, 7.489055370892594, 7.200932267344051, 7.175371048720785, 7.06619077014069, 6.979003303100746, 6.941199616035881, 6.906414895356032, 6.844232622455282, 6.741497812938146, 6.764997679777022, 6.7105968408879395, 6.59851119346351, 6.563708948382766, 6.531484122479738, 6.4988534586685835, 6.4988534586685835, 6.537168963352681, 6.517590644396082, 6.520333814072657], [6.509461911357668, 6.501482134736802, 6.545837100161677, 6.525874008822426, 6.4910640061854155, 6.501482134736802, 6.540038707098033, 6.537168963352681, 6.563708948382766, 6.650955054255218, 6.677774777886015, 6.736947387047404, 6.880466148636471, 6.91315417007345, 6.91315417007345, 6.979003303100746, 7.029193269892898, 7.003374942207333, 7.106633789306706, 7.228093808587229, 7.200932267344051, 7.543422913533103, 7.765290497722256, 8.020579100818528, 7.377064663321236, 7.3972710540213615, 7.941392691802623, 8.020579100818528, 7.640342723452789, 11.0, 11.0, 8.020579100818528, 11.0, 11.0, 8.242435140211722, 11.0, 11.0, 8.020579100818528, 7.678133721877676, 11.0, 11.0, 8.117492189476492, 11.0, 11.0, 8.719563684585863, 11.0, 8.020579100818528, 11.0, 7.816447613994997, 11.0, 11.0, 11.0, 11.0, 11.0, 11.0, 8.020579100818528, 11.0, 7.941392691802623, 11.0, 11.0, 8.020579100818528, 11.0, 11.0, 11.0, 11.0, 11.0, 7.719530880177106, 11.0, 8.242435140211722, 11.0, 8.242435140211722, 11.0, 7.21430013348174, 6.551713759176785, 6.124850811427294, 5.706805271950812, 5.353435451203478, 5.041284640928624, 4.773651981228227, 4.542848349105633, 4.3470383004138275, 4.160796377146688, 4.007871172133956, 3.879345697340711, 3.779347336073126, 3.690356155471887, 3.592920300618186, 3.523403440535885, 3.4326450167521916, 3.3865304534540783, 3.3426389415290245, 3.3273302629565196, 3.252470773321546, 3.1916027447004547, 3.1976252045518474, 3.143774595127724, 3.1151862179519365, 3.0855267277844693, 3.0639267374011063, 3.056114207394746, 2.9903096945407786, 2.9816362166222463, 2.966786141143244, 2.9227256944004054, 2.9192296260462487, 2.916174501780544, 2.881443922733752, 2.866894155222242, 2.8471026482775246, 2.819989532201097, 2.825101923624641, 2.8240829888755403, 2.8291601659873598, 2.7974565637903708, 2.7861476798883054, 2.788320630710681, 2.808565845841107, 2.8411708089309875, 2.843165426269643, 2.8640390987235973, 2.8888170011810628, 2.90599986818415, 2.9214151323458997, 2.9351976266989923, 2.964748077710094, 2.975651547251203, 3.00504946290686, 3.040952828351205, 3.051805955237818, 3.055751268864487, 3.1328511399120385, 3.1729666826512815, 3.20659542844745, 3.222808890442068, 3.2467821323132573, 3.2777112432708613, 3.3442113559890756, 3.353350903929842, 3.4199925593101046, 3.5036048442036183, 3.5936258598800035, 3.6868459228481547, 3.7805420044409805, 3.8721479694662904, 4.022922506504718, 4.172711646120218, 4.339732790172428, 4.557405745975411, 4.7968819062146215, 5.084931756903552, 5.418984558799713, 5.805428580892046, 6.221491743237774, 6.723572626136559, 7.242337477070579, 7.543422913533103, 11.0, 11.0, 11.0, 11.0, 11.0, 8.418528905622178, 7.874444425834164, 11.0, 8.117492189476492, 8.020579100818528, 11.0, 11.0, 11.0, 11.0, 11.0, 7.816447613994997, 8.020579100818528, 11.0, 7.678133721877676, 11.0, 11.0, 11.0, 11.0, 11.0, 8.418528905622178, 7.489055370892594, 8.418528905622178, 11.0, 7.874444425834164, 11.0, 11.0, 8.418528905622178, 11.0, 8.242435140211722, 7.51538845722752, 7.941392691802623, 7.640342723452789, 7.6055779938658565, 7.6055779938658565, 11.0, 11.0, 7.640342723452789, 8.020579100818528, 7.489055370892594, 7.30449973270122, 7.16313334412678, 7.128360202783814, 7.272307883290562, 7.020415504061558, 7.187964070668001, 7.029193269892898, 6.926950781370479, 6.8868087596414345, 6.810787434119437, 6.654687834590332, 6.650955054255218, 6.622201481463341, 6.605149548132377, 6.5429290109951745, 6.537168963352681, 6.540038707098033, 6.504125383568181, 6.512154192556208, 6.517590644396082, 6.478382956513596], [6.504125383568181, 6.449375879951627, 6.514863222260631, 6.488498623595225, 6.470948099057848, 6.4988534586685835, 6.514863222260631, 6.540038707098033, 6.60181684507496, 6.643588032950501, 6.647255953701714, 6.654687834590332, 6.736947387047404, 6.794982426003803, 6.800186286572264, 6.941199616035881, 6.941199616035881, 6.995098588033382, 7.139645089673473, 7.187964070668001, 7.187964070668001, 7.128360202783814, 7.228093808587229, 7.288106157577464, 7.321537102951674, 8.020579100818528, 7.816447613994997, 8.020579100818528, 11.0, 7.765290497722256, 7.51538845722752, 7.816447613994997, 8.020579100818528, 7.6055779938658565, 7.941392691802623, 11.0, 7.941392691802623, 11.0, 11.0, 7.941392691802623, 11.0, 8.242435140211722, 7.941392691802623, 7.816447613994997, 8.117492189476492, 11.0, 11.0, 11.0, 11.0, 8.020579100818528, 8.418528905622178, 8.418528905622178, 7.874444425834164, 11.0, 11.0, 11.0, 11.0, 11.0, 11.0, 8.418528905622178, 11.0, 7.719530880177106, 7.816447613994997, 8.117492189476492, 11.0, 11.0, 11.0, 11.0, 11.0, 11.0, 7.941392691802623, 7.440743753189604, 7.288106157577464, 6.906414895356032, 6.525874008822426, 6.09686566588778, 5.734241222176555, 5.385017832550257, 5.082128389575861, 4.813068551038419, 4.5842377124773614, 4.382462452746352, 4.201629973318545, 4.057240995305003, 3.9242106741906966, 3.827124410423546, 3.6923418700694906, 3.604385712068758, 3.5200751187887867, 3.4589180083791287, 3.3908486576824237, 3.367072318035519, 3.293400079427541, 3.2601055842514004, 3.222808890442068, 3.1772749495657266, 3.1260258702434593, 3.157084804219529, 3.1065347051310197, 3.0903179010954687, 3.0500141794125484, 3.0239755121453555, 2.9907077473279724, 2.980451342233134, 2.941129912949492, 2.9364664518065338, 2.9235931727100155, 2.9001722171796707, 2.8951972458125597, 2.845137274132862, 2.8763156156607117, 2.854408078504492, 2.864992274607199, 2.8888170011810628, 2.885141460232896, 2.8597233083903237, 2.881899735161898, 2.869735884503542, 2.8883662653262103, 2.91880021425017, 2.9240193696047894, 2.9474332192208945, 2.9453343053911487, 2.964347723868135, 3.0000403360920807, 3.0228488044430684, 3.0575408143247658, 3.0844905119626973, 3.102844952927346, 3.121436528918455, 3.172663200324381, 3.2104468152746626, 3.2427810742792267, 3.2419169395412406, 3.286547621468781, 3.329451636216357, 3.3908486576824237, 3.432896184092703, 3.5155484228323846, 3.5746419153253637, 3.684041825682853, 3.7960708618777668, 3.901769728196542, 4.052029041721753, 4.195002132563513, 4.374577466159245, 4.588442243975174, 4.829423722092763, 5.107989183458354, 5.434066016097903, 5.793780524807155, 6.19721785203764, 6.636341773147188, 7.128360202783814, 7.6055779938658565, 11.0, 7.874444425834164, 8.719563684585863, 8.418528905622178, 7.816447613994997, 11.0, 11.0, 8.020579100818528, 11.0, 11.0, 11.0, 7.6055779938658565, 7.640342723452789, 7.678133721877676, 11.0, 11.0, 11.0, 11.0, 11.0, 11.0, 11.0, 7.719530880177106, 7.874444425834164, 8.117492189476492, 8.242435140211722, 11.0, 11.0, 11.0, 8.242435140211722, 11.0, 7.874444425834164, 7.941392691802623, 8.719563684585863, 7.6055779938658565, 7.573388914597535, 11.0, 11.0, 8.418528905622178, 11.0, 7.719530880177106, 7.440743753189604, 7.489055370892594, 7.418464432263672, 7.288106157577464, 7.321537102951674, 7.6055779938658565, 7.3392689840262, 7.106633789306706, 7.175371048720785, 7.038151487616678, 6.941199616035881, 6.838477725729612, 6.855979193671742, 6.779731704391581, 6.741497812938146, 6.69387529094829, 6.69387529094829, 6.643588032950501, 6.545837100161677, 6.531484122479738, 6.512154192556208, 6.458832738389555, 6.470948099057848, 6.509461911357668, 6.4988534586685835, 6.4988534586685835], [6.478382956513596, 6.509461911357668, 6.517590644396082, 6.506784773755588, 6.523094374317197, 6.504125383568181, 6.480890592586144, 6.514863222260631, 6.55468132441898, 6.563708948382766, 6.629214199021699, 6.71920269973409, 6.723572626136559, 6.784755209091806, 6.838477725729612, 6.838477725729612, 6.880466148636471, 6.941199616035881, 6.926950781370479, 6.986978563695571, 7.200932267344051, 7.16313334412678, 7.418464432263672, 7.3972710540213615, 7.377064663321236, 7.377064663321236, 7.6055779938658565, 7.288106157577464, 7.377064663321236, 7.941392691802623, 7.719530880177106, 7.941392691802623, 11.0, 11.0, 8.020579100818528, 11.0, 8.719563684585863, 7.51538845722752, 7.941392691802623, 11.0, 7.640342723452789, 11.0, 11.0, 8.242435140211722, 11.0, 11.0, 7.816447613994997, 7.543422913533103, 11.0, 11.0, 11.0, 11.0, 11.0, 11.0, 7.941392691802623, 11.0, 7.941392691802623, 7.640342723452789, 8.117492189476492, 11.0, 11.0, 11.0, 11.0, 11.0, 11.0, 11.0, 8.020579100818528, 8.117492189476492, 11.0, 7.941392691802623, 11.0, 8.117492189476492, 11.0, 7.096165040273518, 6.810787434119437, 6.449375879951627, 6.074508714726315, 5.732871838221916, 5.408764340275838, 5.1164748300274745, 4.85194736025143, 4.626198789224595, 4.422503984913435, 4.241087490914834, 4.095223637482151, 3.959304738594963, 3.830175026735937, 3.731604565292214, 3.6144296187849174, 3.54284643804271, 3.4829416068655146, 3.4323938148287345, 3.3611405699105803, 3.3209355410931707, 3.2884647688958335, 3.2456405855234984, 3.2080756084495965, 3.19069097695791, 3.1636627206329915, 3.1240667841073564, 3.092707942962157, 3.081396047794033, 3.0262113728922415, 3.029922256320254, 3.0239755121453555, 2.9635329261049317, 2.9784544919823848, 2.9478439809512698, 2.941129912949492, 2.9086680733691064, 2.9339123189998086, 2.90465418885245, 2.9179261817913944, 2.8961182350943857, 2.8869819597258224, 2.9227256944004054, 2.9139708653279714, 2.9240193696047894, 2.920101870846491, 2.9440689534670264, 2.930490993604786, 2.9808421897630706, 2.9867812792308257, 3.020233324474004, 3.032139556556879, 3.0596755732425693, 3.0610953342060685, 3.0971223818561167, 3.1347893151829114, 3.1599130110136677, 3.1903934632489985, 3.240769874855865, 3.276875486032353, 3.286547621468781, 3.3222730633491966, 3.4034679151297027, 3.4618496748531857, 3.5186475983057317, 3.604852903240598, 3.6839805435945583, 3.8091546927507802, 3.93205281107388, 4.057604480366416, 4.21861255523416, 4.392544523217133, 4.613706689244829, 4.850754349401133, 5.127483238808286, 5.438738623504608, 5.788586839091725, 6.1692721836039555, 6.55468132441898, 6.838477725729612, 7.075954460628679, 7.6055779938658565, 7.3972710540213615, 8.719563684585863, 11.0, 11.0, 11.0, 11.0, 11.0, 11.0, 7.678133721877676, 7.941392691802623, 7.719530880177106, 7.941392691802623, 7.874444425834164, 11.0, 11.0, 11.0, 8.020579100818528, 7.874444425834164, 7.941392691802623, 11.0, 11.0, 11.0, 11.0, 11.0, 8.020579100818528, 11.0, 11.0, 7.719530880177106, 7.573388914597535, 8.719563684585863, 8.117492189476492, 8.719563684585863, 11.0, 11.0, 11.0, 7.816447613994997, 7.440743753189604, 7.941392691802623, 7.3392689840262, 7.3392689840262, 7.51538845722752, 11.0, 7.543422913533103, 7.3972710540213615, 7.3392689840262, 7.187964070668001, 7.05664210318311, 6.963486750530517, 6.948501149943812, 6.893248666698985, 6.91315417007345, 6.95592741658629, 6.838477725729612, 6.750746461336241, 6.706354708411434, 6.647255953701714, 6.654687834590332, 6.545837100161677, 6.517590644396082, 6.525874008822426, 6.496241919192371, 6.496241919192371, 6.531484122479738, 6.506784773755588, 6.4988534586685835, 6.4988534586685835], [6.493645946348525, 6.512154192556208, 6.496241919192371, 6.449375879951627, 6.483411423742188, 6.496241919192371, 6.468498176124328, 6.517590644396082, 6.545837100161677, 6.5606794202647585, 6.6153017685099265, 6.636341773147188, 6.6660782034014305, 6.76985291974853, 6.706354708411434, 6.764997679777022, 6.861972077316521, 6.816185093546925, 7.01181194504942, 7.106633789306706, 7.06619077014069, 7.075954460628679, 7.139645089673473, 7.075954460628679, 7.1173615229207075, 7.3972710540213615, 7.51538845722752, 7.30449973270122, 7.941392691802623, 7.678133721877676, 7.6055779938658565, 7.874444425834164, 7.464228960487494, 7.489055370892594, 7.816447613994997, 7.941392691802623, 7.543422913533103, 11.0, 11.0, 11.0, 8.719563684585863, 11.0, 8.020579100818528, 7.874444425834164, 11.0, 11.0, 7.6055779938658565, 7.941392691802623, 11.0, 8.418528905622178, 11.0, 7.816447613994997, 11.0, 7.941392691802623, 7.816447613994997, 8.418528905622178, 8.418528905622178, 11.0, 11.0, 11.0, 11.0, 7.941392691802623, 8.719563684585863, 7.719530880177106, 11.0, 11.0, 11.0, 11.0, 8.242435140211722, 11.0, 11.0, 8.418528905622178, 7.6055779938658565, 7.06619077014069, 6.8868087596414345, 6.639948870881459, 6.364634754325262, 6.0320550260957235, 5.7247552693567245, 5.421914809924548, 5.140339545964985, 4.884347038517856, 4.659770235936355, 4.455340499766758, 4.276974145236421, 4.117565343448694, 3.966627983369747, 3.846912258166933, 3.737207167510945, 3.6324022389675186, 3.55865670947227, 3.471812750755524, 3.421232548000422, 3.3711954074876287, 3.3339520220807053, 3.280477399420114, 3.2527590269005366, 3.217235893671897, 3.185530137041146, 3.1586491846545557, 3.1198003828679775, 3.0971223818561167, 3.0578911974400316, 3.0546731070766935, 3.0328771319212686, 3.01608767864881, 2.991490335672258, 2.991490335672258, 2.9910927388840443, 2.964347723868135, 2.9736535477407893, 2.9507666221101614, 2.9334786487381734, 2.9360484330513743, 2.941972968526224, 2.95655962359891, 2.9227256944004054, 2.9415446671722054, 2.9720455734036952, 2.9934492889688635, 3.0213519205360577, 3.02060228822772, 3.031401220334474, 3.0496482124105597, 3.0600249470108483, 3.0674509253218845, 3.1075419918958676, 3.1380095236130683, 3.1827935493473403, 3.219882295344104, 3.2277686337197795, 3.274100166766273, 3.324141405969632, 3.361657746668358, 3.4135006134737855, 3.4872789490289926, 3.5555844076979235, 3.6011070643278997, 3.7124997863049134, 3.8361061763967013, 3.958642000765465, 4.096206714071458, 4.257019834203183, 4.433209955294965, 4.644615985333041, 4.884135001663992, 5.145116061510842, 5.438033699480977, 5.749569434907898, 6.066654035873192, 6.388373983373567, 6.689794494052359, 7.096165040273518, 7.418464432263672, 7.816447613994997, 11.0, 8.719563684585863, 11.0, 7.816447613994997, 7.816447613994997, 7.6055779938658565, 7.816447613994997, 8.242435140211722, 11.0, 11.0, 11.0, 11.0, 8.719563684585863, 8.020579100818528, 8.418528905622178, 7.678133721877676, 11.0, 11.0, 11.0, 11.0, 8.020579100818528, 11.0, 8.242435140211722, 7.874444425834164, 7.640342723452789, 7.941392691802623, 11.0, 8.242435140211722, 11.0, 11.0, 8.418528905622178, 8.020579100818528, 11.0, 7.464228960487494, 7.288106157577464, 7.489055370892594, 7.874444425834164, 7.816447613994997, 7.765290497722256, 7.816447613994997, 7.418464432263672, 7.200932267344051, 7.357755457605589, 7.128360202783814, 7.075954460628679, 7.187964070668001, 7.05664210318311, 6.986978563695571, 7.029193269892898, 6.926950781370479, 6.821653475077489, 6.76985291974853, 6.764997679777022, 6.69387529094829, 6.643588032950501, 6.647255953701714, 6.618737951988401, 6.551713759176785, 6.557670828676491, 6.501482134736802, 6.468498176124328, 6.501482134736802, 6.488498623595225, 6.454078648522038, 6.509461911357668, 6.480890592586144], [6.501482134736802, 6.473413174935021, 6.485948263071308, 6.480890592586144, 6.4910640061854155, 6.480890592586144, 6.509461911357668, 6.473413174935021, 6.4910640061854155, 6.512154192556208, 6.563708948382766, 6.58234601052495, 6.650955054255218, 6.69387529094829, 6.706354708411434, 6.794982426003803, 6.789837415720102, 6.779731704391581, 6.861972077316521, 6.855979193671742, 6.880466148636471, 7.003374942207333, 7.096165040273518, 7.16313334412678, 7.175371048720785, 7.418464432263672, 7.288106157577464, 7.288106157577464, 7.228093808587229, 7.3392689840262, 7.30449973270122, 7.874444425834164, 7.816447613994997, 7.6055779938658565, 8.020579100818528, 7.941392691802623, 8.117492189476492, 7.573388914597535, 8.117492189476492, 7.941392691802623, 7.51538845722752, 11.0, 11.0, 11.0, 11.0, 11.0, 8.020579100818528, 8.117492189476492, 8.020579100818528, 8.418528905622178, 7.6055779938658565, 7.678133721877676, 11.0, 11.0, 8.117492189476492, 11.0, 11.0, 11.0, 8.020579100818528, 7.765290497722256, 7.719530880177106, 11.0, 8.242435140211722, 11.0, 11.0, 7.941392691802623, 8.242435140211722, 8.020579100818528, 7.874444425834164, 11.0, 7.51538845722752, 7.678133721877676, 7.543422913533103, 7.418464432263672, 6.995098588033382, 6.736947387047404, 6.525874008822426, 6.237018990494399, 5.971677042528151, 5.693698679570605, 5.421463211248762, 5.164730228976135, 4.926040707811052, 4.706853028423575, 4.502871299539422, 4.327870825319498, 4.173001410217813, 4.035274948884906, 3.9059747206984037, 3.792344644911097, 3.6983712288323884, 3.6139628310351313, 3.534323030947812, 3.4520799049342696, 3.4072383937111006, 3.3686251518245625, 3.3252052703676607, 3.296940249968118, 3.257573045032209, 3.2459307724172595, 3.2184108365217643, 3.1815723714399167, 3.1630389000616326, 3.146647489741234, 3.1260258702434593, 3.090999928171918, 3.0681537728582815, 3.067808192605188, 3.059314380465175, 3.029181624008039, 3.033613948665199, 3.0269550985360834, 3.0347237833141167, 3.0500141794125484, 3.0175957675734133, 3.0258453205281883, 3.0365656972219117, 3.029181624008039, 3.041681433394056, 3.0681537728582815, 3.067105020284107, 3.093042406214087, 3.1111990426102594, 3.1260258702434593, 3.146960302262099, 3.156765401483935, 3.1925037029543737, 3.2245605968456275, 3.252470773321546, 3.2807581595522404, 3.305628166202628, 3.353615258710856, 3.4072383937111006, 3.4442281348838244, 3.505039817318006, 3.580269401450328, 3.6680973347737575, 3.7627231679456536, 3.8782797351396474, 4.003796393452462, 4.144962300122082, 4.3078476234907965, 4.483788348583334, 4.683209274044526, 4.90737972702365, 5.156456530114389, 5.424865503537963, 5.710251239748839, 6.000825887262123, 6.274507349368981, 6.537168963352681, 6.76985291974853, 7.1173615229207075, 7.357755457605589, 7.6055779938658565, 7.6055779938658565, 11.0, 11.0, 11.0, 11.0, 11.0, 7.640342723452789, 7.543422913533103, 7.765290497722256, 11.0, 11.0, 11.0, 11.0, 11.0, 11.0, 7.816447613994997, 8.242435140211722, 7.640342723452789, 7.489055370892594, 11.0, 11.0, 8.719563684585863, 11.0, 11.0, 7.874444425834164, 7.941392691802623, 7.874444425834164, 7.51538845722752, 11.0, 8.117492189476492, 11.0, 8.020579100818528, 11.0, 7.765290497722256, 7.357755457605589, 7.678133721877676, 7.357755457605589, 7.288106157577464, 7.678133721877676, 7.489055370892594, 7.3392689840262, 7.543422913533103, 7.321537102951674, 7.085942014618914, 7.06619077014069, 7.020415504061558, 6.868048713228818, 6.91315417007345, 6.874214731695293, 6.810787434119437, 6.82718857551917, 6.805453169522583, 6.732441720870499, 6.689794494052359, 6.5952304581067605, 6.6085062000431485, 6.557670828676491, 6.4988534586685835, 6.478382956513596, 6.514863222260631, 6.509461911357668, 6.496241919192371, 6.517590644396082, 6.4910640061854155, 6.473413174935021, 6.470948099057848], [6.468498176124328, 6.501482134736802, 6.461228751864453, 6.449375879951627, 6.493645946348525, 6.493645946348525, 6.488498623595225, 6.4988534586685835, 6.496241919192371, 6.501482134736802, 6.557670828676491, 6.545837100161677, 6.57918444516486, 6.57918444516486, 6.69387529094829, 6.677774777886015, 6.794982426003803, 6.816185093546925, 6.855979193671742, 6.874214731695293, 6.899781944183067, 6.926950781370479, 6.880466148636471, 7.029193269892898, 7.06619077014069, 7.228093808587229, 7.16313334412678, 7.3972710540213615, 7.418464432263672, 7.288106157577464, 7.489055370892594, 7.321537102951674, 7.30449973270122, 7.573388914597535, 7.6055779938658565, 7.816447613994997, 7.640342723452789, 11.0, 11.0, 7.765290497722256, 7.489055370892594, 7.941392691802623, 8.242435140211722, 7.377064663321236, 11.0, 11.0, 8.117492189476492, 8.242435140211722, 11.0, 7.543422913533103, 8.117492189476492, 7.640342723452789, 7.816447613994997, 11.0, 7.6055779938658565, 11.0, 8.020579100818528, 11.0, 8.117492189476492, 11.0, 7.6055779938658565, 7.640342723452789, 8.418528905622178, 7.640342723452789, 11.0, 11.0, 11.0, 11.0, 11.0, 7.765290497722256, 7.418464432263672, 7.418464432263672, 7.573388914597535, 7.21430013348174, 7.085942014618914, 6.821653475077489, 6.618737951988401, 6.388373983373567, 6.134970886544776, 5.896951690469461, 5.651995478801587, 5.413845389365031, 5.172241053737793, 4.952839285330114, 4.74572383504175, 4.553432737135018, 4.377897309364278, 4.217427494424887, 4.075265740928788, 3.936088299385329, 3.8231050477878337, 3.726310074514373, 3.643134425475607, 3.556534118319991, 3.488723008741717, 3.421232548000422, 3.390591073004215, 3.345258584221431, 3.306168460307145, 3.279371774906422, 3.257573045032209, 3.216647879921984, 3.1925037029543737, 3.1627217037666493, 3.157393790075093, 3.1367229449945278, 3.114850195525627, 3.1151862179519365, 3.0913463014345695, 3.102844952927346, 3.0768900448120036, 3.056827855594421, 3.05288832733701, 3.050733774026944, 3.067808192605188, 3.073752982502135, 3.0607348328238255, 3.0607348328238255, 3.0827754233287883, 3.10082804848635, 3.1155112666208233, 3.1308977549620214, 3.126998305768012, 3.1642860914392172, 3.192206782335205, 3.2000231578802723, 3.2413435709816887, 3.248781427281985, 3.295850761415379, 3.3267993554747317, 3.3606231996690643, 3.4197395575773957, 3.479317148059198, 3.52459516723928, 3.598302407737355, 3.694098003772659, 3.7829344584294855, 3.902024113438767, 4.031518820084263, 4.177110667957054, 4.340307149321117, 4.518806116283737, 4.717669024373114, 4.930550682571549, 5.161148138606697, 5.407229467006589, 5.658487521431662, 5.906975502861576, 6.160742344425293, 6.402842434217901, 6.677774777886015, 6.9340149573137895, 7.187964070668001, 7.3392689840262, 8.418528905622178, 7.489055370892594, 7.941392691802623, 7.874444425834164, 8.418528905622178, 8.242435140211722, 11.0, 11.0, 8.242435140211722, 11.0, 8.117492189476492, 11.0, 7.678133721877676, 8.020579100818528, 11.0, 11.0, 11.0, 7.816447613994997, 11.0, 8.117492189476492, 7.816447613994997, 7.941392691802623, 8.117492189476492, 7.6055779938658565, 11.0, 11.0, 7.874444425834164, 8.242435140211722, 11.0, 7.6055779938658565, 7.357755457605589, 7.640342723452789, 7.6055779938658565, 7.51538845722752, 7.489055370892594, 7.6055779938658565, 7.6055779938658565, 7.288106157577464, 7.464228960487494, 7.187964070668001, 7.128360202783814, 7.128360202783814, 7.106633789306706, 7.106633789306706, 7.106633789306706, 7.003374942207333, 6.979003303100746, 6.926950781370479, 6.926950781370479, 6.76985291974853, 6.779731704391581, 6.732441720870499, 6.650955054255218, 6.689794494052359, 6.654687834590332, 6.625694634308269, 6.563708948382766, 6.545837100161677, 6.520333814072657, 6.468498176124328, 6.470948099057848, 6.473413174935021, 6.461228751864453, 6.4988534586685835, 6.531484122479738, 6.4988534586685835, 6.470948099057848], [6.473413174935021, 6.478382956513596, 6.483411423742188, 6.4660619552688, 6.449375879951627, 6.480890592586144, 6.475890977778124, 6.4660619552688, 6.509461911357668, 6.493645946348525, 6.531484122479738, 6.591972564671637, 6.585532382671515, 6.611890721366584, 6.689794494052359, 6.636341773147188, 6.6660782034014305, 6.779731704391581, 6.805453169522583, 6.800186286572264, 6.926950781370479, 6.91315417007345, 6.899781944183067, 6.963486750530517, 7.020415504061558, 6.963486750530517, 6.995098588033382, 7.21430013348174, 7.242337477070579, 7.16313334412678, 7.377064663321236, 7.573388914597535, 7.418464432263672, 7.288106157577464, 7.440743753189604, 7.418464432263672, 7.377064663321236, 7.3392689840262, 7.816447613994997, 11.0, 11.0, 8.020579100818528, 7.678133721877676, 8.418528905622178, 7.464228960487494, 7.816447613994997, 7.816447613994997, 8.242435140211722, 8.242435140211722, 8.418528905622178, 11.0, 11.0, 7.640342723452789, 11.0, 7.874444425834164, 7.440743753189604, 7.6055779938658565, 11.0, 8.117492189476492, 11.0, 7.941392691802623, 11.0, 8.020579100818528, 7.640342723452789, 7.6055779938658565, 7.941392691802623, 8.418528905622178, 7.941392691802623, 11.0, 11.0, 11.0, 7.6055779938658565, 7.377064663321236, 7.21430013348174, 7.01181194504942, 6.779731704391581, 6.654687834590332, 6.480890592586144, 6.245726971718259, 6.038394725532524, 5.822384398181215, 5.6076669641884775, 5.38962533418799, 5.177493429846859, 4.970242321606478, 4.776782728264809, 4.59271940631645, 4.427532220864812, 4.271471698191063, 4.1254272341268585, 3.9971977873633744, 3.876400161742253, 3.7810207993074094, 3.6882483067646232, 3.6167633115818574, 3.5210264309679173, 3.473020210097083, 3.4184984943538868, 3.368878169867634, 3.3421143821142687, 3.3139794912836233, 3.2807581595522404, 3.2459307724172595, 3.226605033721969, 3.1976252045518474, 3.1912956208611, 3.1627217037666493, 3.155827109490134, 3.1551975664566934, 3.128300191944183, 3.1224252194219977, 3.111863144619638, 3.1065347051310197, 3.1015009263806865, 3.1051969707060096, 3.124720338178839, 3.112863694572357, 3.1145248780315193, 3.133815502361371, 3.1334977055656967, 3.154877456490497, 3.171113805870014, 3.176660768561824, 3.202718326990141, 3.219882295344104, 3.2450693298694198, 3.2824140928758805, 3.3384365160627856, 3.360097149190285, 3.4115005850957676, 3.447912813645114, 3.5141187508614564, 3.5868358255196364, 3.652926230798004, 3.744885778163503, 3.8402743640967416, 3.9559251423354214, 4.078822225655378, 4.227093821989581, 4.384869259591353, 4.556428043243541, 4.745830837855633, 4.946019308537055, 5.156203925371703, 5.376349981979769, 5.6032297393229324, 5.818498734114302, 6.042058714163426, 6.239901885827464, 6.483411423742188, 6.673839510863178, 6.880466148636471, 7.1173615229207075, 7.288106157577464, 7.418464432263672, 7.640342723452789, 7.543422913533103, 7.719530880177106, 7.489055370892594, 7.573388914597535, 7.6055779938658565, 8.117492189476492, 7.941392691802623, 11.0, 7.941392691802623, 8.117492189476492, 7.6055779938658565, 8.117492189476492, 7.678133721877676, 7.874444425834164, 7.941392691802623, 11.0, 11.0, 7.941392691802623, 8.117492189476492, 11.0, 7.543422913533103, 7.874444425834164, 7.678133721877676, 8.020579100818528, 8.020579100818528, 11.0, 7.941392691802623, 7.941392691802623, 7.719530880177106, 7.640342723452789, 7.377064663321236, 7.321537102951674, 7.489055370892594, 7.3972710540213615, 7.272307883290562, 7.357755457605589, 7.6055779938658565, 7.357755457605589, 7.187964070668001, 7.038151487616678, 7.05664210318311, 7.01181194504942, 6.91315417007345, 7.003374942207333, 6.91315417007345, 6.880466148636471, 6.850064704774704, 6.861972077316521, 6.774762970718076, 6.706354708411434, 6.689794494052359, 6.625694634308269, 6.57918444516486, 6.5606794202647585, 6.563708948382766, 6.531484122479738, 6.493645946348525, 6.485948263071308, 6.504125383568181, 6.470948099057848, 6.46363801696716, 6.488498623595225, 6.454078648522038, 6.4660619552688, 6.483411423742188], [6.468498176124328, 6.480890592586144, 6.483411423742188, 6.480890592586144, 6.4988534586685835, 6.4910640061854155, 6.4660619552688, 6.449375879951627, 6.480890592586144, 6.4660619552688, 6.485948263071308, 6.545837100161677, 6.5606794202647585, 6.57918444516486, 6.654687834590332, 6.669941552095122, 6.677774777886015, 6.736947387047404, 6.732441720870499, 6.727984570725578, 6.779731704391581, 6.948501149943812, 6.880466148636471, 6.995098588033382, 7.128360202783814, 7.106633789306706, 6.979003303100746, 7.029193269892898, 7.096165040273518, 7.075954460628679, 7.128360202783814, 7.357755457605589, 7.228093808587229, 7.51538845722752, 7.941392691802623, 7.3392689840262, 7.418464432263672, 7.6055779938658565, 7.489055370892594, 7.489055370892594, 8.020579100818528, 8.117492189476492, 7.678133721877676, 7.941392691802623, 11.0, 7.941392691802623, 7.816447613994997, 7.640342723452789, 7.489055370892594, 7.719530880177106, 7.941392691802623, 11.0, 11.0, 11.0, 11.0, 11.0, 7.941392691802623, 7.874444425834164, 7.874444425834164, 7.377064663321236, 7.941392691802623, 8.418528905622178, 11.0, 11.0, 11.0, 11.0, 7.6055779938658565, 7.816447613994997, 8.117492189476492, 7.3972710540213615, 8.242435140211722, 7.6055779938658565, 7.640342723452789, 7.187964070668001, 7.06619077014069, 6.880466148636471, 6.677774777886015, 6.485948263071308, 6.288832514828625, 6.116047550215161, 5.93200832653693, 5.755755985779117, 5.556229956437757, 5.362462084283751, 5.171328183925997, 4.986285527844624, 4.805633669242568, 4.633204078076973, 4.474021394978177, 4.31975923375682, 4.181577000446286, 4.0590569135502435, 3.938436689331958, 3.839844120484305, 3.7382667256736775, 3.665060677617092, 3.5959644776170774, 3.535984319318151, 3.4800377375691776, 3.423221206246045, 3.3898346871991816, 3.359324678921127, 3.283516669915282, 3.2668507275688796, 3.2370375328155556, 3.226022711890633, 3.2024148997853557, 3.1729666826512815, 3.1778987628562514, 3.1360789046031345, 3.1386520644168585, 3.143774595127724, 3.154877456490497, 3.136395708487574, 3.1561365504704577, 3.1367229449945278, 3.1418573345386775, 3.1642860914392172, 3.1689522299023567, 3.176660768561824, 3.2000231578802723, 3.214591801374668, 3.2399134225747934, 3.2550250531452667, 3.2843383695241553, 3.3131698810660075, 3.3837282692396466, 3.4074932856032514, 3.444477755600298, 3.506951951406286, 3.5610096769197646, 3.6376462464901262, 3.7275983865369056, 3.8005850621579556, 3.9061662535013535, 4.012378210201915, 4.1380303306011, 4.280937833582126, 4.432118080430051, 4.594850587927877, 4.768345388374281, 4.954067109134817, 5.144500743095387, 5.340226010216502, 5.5420994216050845, 5.740215105527457, 5.945081430041162, 6.139544816712011, 6.338480841929972, 6.551713759176785, 6.71487849038061, 6.893248666698985, 7.020415504061558, 7.16313334412678, 7.816447613994997, 8.020579100818528, 11.0, 11.0, 11.0, 7.640342723452789, 7.816447613994997, 7.816447613994997, 7.941392691802623, 11.0, 11.0, 11.0, 11.0, 11.0, 11.0, 7.6055779938658565, 8.242435140211722, 8.117492189476492, 7.6055779938658565, 8.020579100818528, 11.0, 7.874444425834164, 11.0, 7.941392691802623, 7.719530880177106, 7.3972710540213615, 7.573388914597535, 7.3972710540213615, 7.357755457605589, 7.941392691802623, 7.640342723452789, 7.941392691802623, 7.489055370892594, 7.288106157577464, 7.573388914597535, 7.3972710540213615, 7.16313334412678, 7.200932267344051, 7.288106157577464, 7.139645089673473, 7.096165040273518, 7.257064719869561, 7.038151487616678, 6.979003303100746, 6.979003303100746, 6.838477725729612, 6.810787434119437, 6.794982426003803, 6.861972077316521, 6.736947387047404, 6.736947387047404, 6.727984570725578, 6.71487849038061, 6.58234601052495, 6.585532382671515, 6.548766284623156, 6.531484122479738, 6.480890592586144, 6.496241919192371, 6.517590644396082, 6.478382956513596, 6.4988534586685835, 6.480890592586144, 6.454078648522038, 6.458832738389555, 6.4447245478351425, 6.449375879951627], [6.456448585199982, 6.449375879951627, 6.480890592586144, 6.46363801696716, 6.473413174935021, 6.488498623595225, 6.504125383568181, 6.473413174935021, 6.4660619552688, 6.488498623595225, 6.4988534586685835, 6.473413174935021, 6.528670030515483, 6.5606794202647585, 6.57918444516486, 6.669941552095122, 6.662246855779438, 6.677774777886015, 6.736947387047404, 6.760193535649002, 6.723572626136559, 6.774762970718076, 6.821653475077489, 6.941199616035881, 6.880466148636471, 6.995098588033382, 6.963486750530517, 6.979003303100746, 7.128360202783814, 7.106633789306706, 7.096165040273518, 7.06619077014069, 7.175371048720785, 7.288106157577464, 7.377064663321236, 7.3972710540213615, 7.6055779938658565, 7.357755457605589, 7.573388914597535, 7.357755457605589, 7.489055370892594, 7.418464432263672, 7.543422913533103, 7.489055370892594, 7.941392691802623, 11.0, 7.874444425834164, 7.719530880177106, 8.242435140211722, 7.489055370892594, 7.3972710540213615, 7.816447613994997, 7.6055779938658565, 8.719563684585863, 7.941392691802623, 11.0, 11.0, 11.0, 8.418528905622178, 7.6055779938658565, 8.719563684585863, 7.816447613994997, 7.640342723452789, 7.874444425834164, 11.0, 11.0, 11.0, 7.640342723452789, 11.0, 7.816447613994997, 7.418464432263672, 7.242337477070579, 7.321537102951674, 7.21430013348174, 7.05664210318311, 6.926950781370479, 6.723572626136559, 6.545837100161677, 6.3608017602583935, 6.171740276608262, 6.023155229572338, 5.8394389278832275, 5.678551003829824, 5.503835672739244, 5.333112322154195, 5.158732889345427, 4.9884837684165815, 4.8230538766906195, 4.66589853235438, 4.512310577458715, 4.370890857705831, 4.24004719131951, 4.112851316830158, 4.005037780324976, 3.9000527096780524, 3.7975144754127315, 3.715608244146676, 3.6449994613480152, 3.584962590148728, 3.514829767120816, 3.4756870315062924, 3.414254103250097, 3.3783677827891134, 3.363462115630924, 3.3217399778299708, 3.297484605820389, 3.260668563826387, 3.2430626970784346, 3.230671584443084, 3.2083772004367423, 3.2148816588798343, 3.2039114979503207, 3.2140021514968664, 3.1834035132808176, 3.1876616892550937, 3.2060007497813716, 3.2271870073869446, 3.2077836528603214, 3.233859684552522, 3.2550250531452667, 3.2876461079055175, 3.279099729217042, 3.3091400677705898, 3.3376427213743747, 3.3760704369015433, 3.4164962011163222, 3.459165801670776, 3.510537595878714, 3.5654808750956066, 3.6162966049147385, 3.6925182320373655, 3.7886246332964806, 3.873897371009335, 3.962096110526215, 4.075857233212649, 4.190839566529137, 4.322910504442868, 4.4694232992723695, 4.621649328632062, 4.786177710471487, 4.955461883699042, 5.129026021821881, 5.306950728667899, 5.484695591287822, 5.665074124778571, 5.837704020486683, 6.014432247982294, 6.221491743237774, 6.386344961308082, 6.551713759176785, 6.662246855779438, 6.850064704774704, 6.979003303100746, 7.096165040273518, 7.418464432263672, 8.020579100818528, 8.117492189476492, 11.0, 7.941392691802623, 7.816447613994997, 7.941392691802623, 7.6055779938658565, 7.719530880177106, 11.0, 7.6055779938658565, 11.0, 11.0, 11.0, 7.6055779938658565, 7.816447613994997, 7.678133721877676, 7.874444425834164, 7.573388914597535, 7.573388914597535, 11.0, 8.418528905622178, 7.6055779938658565, 8.020579100818528, 7.941392691802623, 7.489055370892594, 7.464228960487494, 7.6055779938658565, 7.3972710540213615, 7.418464432263672, 7.640342723452789, 7.3392689840262, 7.30449973270122, 7.719530880177106, 7.3972710540213615, 7.075954460628679, 7.257064719869561, 7.257064719869561, 7.085942014618914, 7.096165040273518, 7.106633789306706, 7.038151487616678, 6.979003303100746, 6.948501149943812, 6.906414895356032, 6.816185093546925, 6.779731704391581, 6.800186286572264, 6.774762970718076, 6.689794494052359, 6.723572626136559, 6.7105968408879395, 6.650955054255218, 6.588740563093893, 6.585532382671515, 6.4988534586685835, 6.475890977778124, 6.483411423742188, 6.485948263071308, 6.473413174935021, 6.517590644396082, 6.480890592586144, 6.461228751864453, 6.475890977778124, 6.480890592586144, 6.451721534874641, 6.458832738389555], [6.470948099057848, 6.468498176124328, 6.483411423742188, 6.454078648522038, 6.473413174935021, 6.517590644396082, 6.483411423742188, 6.485948263071308, 6.501482134736802, 6.454078648522038, 6.478382956513596, 6.4988534586685835, 6.485948263071308, 6.520333814072657, 6.563708948382766, 6.618737951988401, 6.643588032950501, 6.736947387047404, 6.706354708411434, 6.673839510863178, 6.71920269973409, 6.779731704391581, 6.816185093546925, 6.821653475077489, 6.874214731695293, 6.899781944183067, 7.029193269892898, 7.003374942207333, 7.05664210318311, 7.029193269892898, 6.948501149943812, 7.05664210318311, 7.128360202783814, 7.257064719869561, 7.288106157577464, 7.242337477070579, 7.418464432263672, 7.573388914597535, 7.377064663321236, 7.16313334412678, 7.3392689840262, 7.6055779938658565, 7.6055779938658565, 7.51538845722752, 7.816447613994997, 8.418528905622178, 7.765290497722256, 7.640342723452789, 8.242435140211722, 7.543422913533103, 7.357755457605589, 8.242435140211722, 7.6055779938658565, 8.242435140211722, 11.0, 7.816447613994997, 8.719563684585863, 8.418528905622178, 7.816447613994997, 7.489055370892594, 7.678133721877676, 7.874444425834164, 11.0, 11.0, 11.0, 11.0, 7.941392691802623, 8.242435140211722, 7.941392691802623, 7.543422913533103, 7.573388914597535, 7.418464432263672, 7.418464432263672, 7.257064719869561, 7.175371048720785, 6.893248666698985, 6.764997679777022, 6.557670828676491, 6.407066537888935, 6.21597925108765, 6.077490892064645, 5.915159762754764, 5.769882699285127, 5.610419499821141, 5.455485360427574, 5.298613048436996, 5.14400920576493, 4.990249152211989, 4.839421762154802, 4.695576627555529, 4.554778136346469, 4.424115885943678, 4.300267751542205, 4.184176284250806, 4.074821880279638, 3.9725848210873846, 3.882610370278343, 3.802091388462904, 3.723248888458584, 3.658759493248561, 3.6022792379235185, 3.5482729548944913, 3.50216911383103, 3.466952418249065, 3.4189966602986606, 3.3908486576824237, 3.366303708802002, 3.3392212012542286, 3.3267993554747317, 3.3131698810660075, 3.298305113487127, 3.2859979726134956, 3.2735442492854525, 3.283787627213392, 3.289013207102149, 3.2859979726134956, 3.297484605820389, 3.2884647688958335, 3.319605310652844, 3.3313092329360012, 3.359842536553813, 3.397423304641418, 3.4039706033761803, 3.441770456905242, 3.490891455841444, 3.529583178811871, 3.581444953926944, 3.631469557814812, 3.695095118717535, 3.7672422533886203, 3.851474526845637, 3.94380245782882, 4.050874240779528, 4.137475075024555, 4.252911542343538, 4.378840314864615, 4.507743945055985, 4.652810282437675, 4.798370553196312, 4.952513539007689, 5.110610192752821, 5.27220081885727, 5.432674280285472, 5.594154622744694, 5.756717061765311, 5.923503197041005, 6.098955540577238, 6.256110588742544, 6.426596947304755, 6.57918444516486, 6.7105968408879395, 6.861972077316521, 6.97117579834488, 7.16313334412678, 7.357755457605589, 7.678133721877676, 8.117492189476492, 11.0, 7.941392691802623, 8.020579100818528, 7.941392691802623, 7.6055779938658565, 7.440743753189604, 8.719563684585863, 7.874444425834164, 8.020579100818528, 11.0, 7.6055779938658565, 7.941392691802623, 7.678133721877676, 7.464228960487494, 7.543422913533103, 8.020579100818528, 7.489055370892594, 8.117492189476492, 7.765290497722256, 7.418464432263672, 7.816447613994997, 7.6055779938658565, 7.464228960487494, 7.573388914597535, 7.288106157577464, 7.228093808587229, 7.357755457605589, 7.51538845722752, 7.288106157577464, 7.377064663321236, 7.30449973270122, 7.139645089673473, 7.06619077014069, 7.085942014618914, 7.020415504061558, 7.038151487616678, 7.05664210318311, 7.038151487616678, 7.075954460628679, 6.926950781370479, 6.926950781370479, 6.861972077316521, 6.755444351249571, 6.723572626136559, 6.732441720870499, 6.689794494052359, 6.677774777886015, 6.662246855779438, 6.689794494052359, 6.588740563093893, 6.563708948382766, 6.55468132441898, 6.4660619552688, 6.468498176124328, 6.488498623595225, 6.451721534874641, 6.4988534586685835, 6.509461911357668, 6.488498623595225, 6.480890592586144, 6.483411423742188, 6.456448585199982, 6.461228751864453, 6.468498176124328], [6.478382956513596, 6.46363801696716, 6.4447245478351425, 6.473413174935021, 6.478382956513596, 6.468498176124328, 6.458832738389555, 6.480890592586144, 6.480890592586144, 6.449375879951627, 6.478382956513596, 6.478382956513596, 6.4660619552688, 6.528670030515483, 6.548766284623156, 6.57918444516486, 6.6085062000431485, 6.618737951988401, 6.625694634308269, 6.6660782034014305, 6.706354708411434, 6.706354708411434, 6.732441720870499, 6.805453169522583, 6.838477725729612, 6.880466148636471, 6.963486750530517, 6.9340149573137895, 6.926950781370479, 6.986978563695571, 7.020415504061558, 6.926950781370479, 7.075954460628679, 7.187964070668001, 7.175371048720785, 7.21430013348174, 7.3972710540213615, 7.3972710540213615, 7.200932267344051, 7.175371048720785, 7.257064719869561, 7.418464432263672, 7.228093808587229, 7.3392689840262, 7.874444425834164, 7.418464432263672, 7.3972710540213615, 8.719563684585863, 7.440743753189604, 7.321537102951674, 7.6055779938658565, 7.489055370892594, 7.543422913533103, 7.719530880177106, 7.640342723452789, 7.489055370892594, 7.6055779938658565, 11.0, 7.678133721877676, 7.543422913533103, 7.765290497722256, 7.418464432263672, 7.6055779938658565, 7.6055779938658565, 7.765290497722256, 7.543422913533103, 11.0, 11.0, 8.242435140211722, 7.464228960487494, 7.573388914597535, 7.187964070668001, 7.21430013348174, 7.175371048720785, 6.995098588033382, 6.8868087596414345, 6.727984570725578, 6.58234601052495, 6.413479905369632, 6.277650595808995, 6.110634112877962, 5.981180376594801, 5.830829033322928, 5.6966257222893235, 5.550463096201562, 5.40810490986276, 5.267193712015953, 5.127127366607912, 4.986900324690644, 4.84804519527223, 4.718127659727741, 4.593401487613674, 4.470326828491231, 4.351067805295733, 4.243764463824725, 4.144122650205813, 4.046844373327734, 3.9554610501902023, 3.8804123535835764, 3.8055903206399058, 3.747901093802214, 3.6821729007490474, 3.628434319147395, 3.573703452949267, 3.5350295630255615, 3.506474041600077, 3.4800377375691776, 3.448893150512623, 3.416749682472327, 3.4037233992224962, 3.4014555896235774, 3.3908486576824237, 3.3673340562917153, 3.3564687062371714, 3.368878169867634, 3.3819408071250177, 3.387796399615153, 3.3954032919444788, 3.419241606939791, 3.4363523190206324, 3.4584303286659863, 3.4846253291599014, 3.5205508114909994, 3.5659508783084344, 3.607188529755447, 3.655028525748937, 3.7104464073412746, 3.7736160307452122, 3.843159861087793, 3.921821531320492, 4.008078891591986, 4.101365515625791, 4.202704863868965, 4.308694375511326, 4.422324280575647, 4.545640338235669, 4.673548819908331, 4.810071022950455, 4.948685510333744, 5.092015016648699, 5.235549208566177, 5.384600701859239, 5.529551451470002, 5.680568666459814, 5.831968923467289, 5.9843945000437255, 6.133834397531675, 6.29208107139205, 6.454078648522038, 6.622201481463341, 6.774762970718076, 6.8868087596414345, 7.01181194504942, 7.1173615229207075, 7.543422913533103, 7.6055779938658565, 7.719530880177106, 11.0, 8.020579100818528, 7.816447613994997, 7.3972710540213615, 7.543422913533103, 7.377064663321236, 7.573388914597535, 11.0, 7.640342723452789, 8.117492189476492, 8.117492189476492, 7.765290497722256, 7.678133721877676, 7.543422913533103, 7.678133721877676, 7.573388914597535, 7.440743753189604, 7.816447613994997, 8.020579100818528, 7.418464432263672, 7.464228960487494, 7.640342723452789, 7.288106157577464, 7.187964070668001, 7.272307883290562, 7.242337477070579, 7.187964070668001, 7.418464432263672, 7.464228960487494, 7.187964070668001, 7.21430013348174, 7.321537102951674, 7.01181194504942, 7.038151487616678, 7.038151487616678, 6.91315417007345, 7.029193269892898, 6.948501149943812, 6.868048713228818, 6.95592741658629, 6.810787434119437, 6.821653475077489, 6.800186286572264, 6.723572626136559, 6.673839510863178, 6.654687834590332, 6.6857495074241555, 6.6085062000431485, 6.622201481463341, 6.60181684507496, 6.506784773755588, 6.517590644396082, 6.496241919192371, 6.458832738389555, 6.4660619552688, 6.485948263071308, 6.475890977778124, 6.473413174935021, 6.480890592586144, 6.496241919192371, 6.456448585199982, 6.46363801696716, 6.451721534874641, 6.458832738389555], [6.4470440064457994, 6.435565883708889, 6.468498176124328, 6.493645946348525, 6.4660619552688, 6.480890592586144, 6.501482134736802, 6.488498623595225, 6.475890977778124, 6.4910640061854155, 6.458832738389555, 6.461228751864453, 6.478382956513596, 6.4660619552688, 6.4988534586685835, 6.5606794202647585, 6.557670828676491, 6.60181684507496, 6.650955054255218, 6.618737951988401, 6.662246855779438, 6.654687834590332, 6.706354708411434, 6.741497812938146, 6.76985291974853, 6.82718857551917, 6.868048713228818, 6.874214731695293, 6.9340149573137895, 6.95592741658629, 6.926950781370479, 6.893248666698985, 7.003374942207333, 7.038151487616678, 7.096165040273518, 7.128360202783814, 7.242337477070579, 7.187964070668001, 7.1173615229207075, 7.242337477070579, 7.21430013348174, 7.128360202783814, 7.3392689840262, 7.288106157577464, 7.288106157577464, 7.440743753189604, 7.543422913533103, 7.6055779938658565, 7.719530880177106, 7.3972710540213615, 7.288106157577464, 7.543422913533103, 7.357755457605589, 7.6055779938658565, 7.816447613994997, 7.543422913533103, 8.719563684585863, 8.020579100818528, 7.941392691802623, 7.874444425834164, 7.357755457605589, 7.719530880177106, 7.377064663321236, 7.6055779938658565, 7.543422913533103, 7.941392691802623, 8.418528905622178, 7.573388914597535, 7.941392691802623, 7.464228960487494, 7.678133721877676, 7.257064719869561, 7.242337477070579, 7.038151487616678, 7.106633789306706, 6.941199616035881, 6.71487849038061, 6.59851119346351, 6.426596947304755, 6.308696063356681, 6.159537547136221, 6.024920499296037, 5.893003304698065, 5.759123889690798, 5.634530498096495, 5.499780014937775, 5.366644245183568, 5.24006741036147, 5.107308122726324, 4.984884499386175, 4.859039702929097, 4.740326940668177, 4.622622396279062, 4.512656647869664, 4.407486688621264, 4.307200209920916, 4.213316166380258, 4.120126456775888, 4.038831893190408, 3.965760146351229, 3.895864177080782, 3.8287103290572, 3.7738544444193334, 3.728663258037327, 3.6720068763276954, 3.6389304140436756, 3.607655591091545, 3.5751110862646795, 3.5482729548944913, 3.533849341151804, 3.509825525875666, 3.502647775282853, 3.493294262346539, 3.4988160838801687, 3.5031263519693785, 3.5031263519693785, 3.511014818245515, 3.522219058013165, 3.53621714742995, 3.568769956960056, 3.5903505746754476, 3.626102215477753, 3.657597334507188, 3.697020704611171, 3.7489651875595644, 3.805469254384493, 3.865540923017045, 3.9288713053424966, 4.003107135137679, 4.084033659478659, 4.167389775578242, 4.264371946900594, 4.368973826944778, 4.468392877497786, 4.578265395170456, 4.695431087151808, 4.818626590217526, 4.944487341707151, 5.074134623767781, 5.207361147069136, 5.341359107434608, 5.477212627829651, 5.611109403495252, 5.751937470496835, 5.885859453876911, 6.0320550260957235, 6.170504163755568, 6.327735202397363, 6.46363801696716, 6.57918444516486, 6.736947387047404, 6.91315417007345, 6.979003303100746, 7.242337477070579, 7.228093808587229, 7.573388914597535, 7.573388914597535, 7.941392691802623, 7.941392691802623, 7.941392691802623, 7.6055779938658565, 7.3392689840262, 7.377064663321236, 7.6055779938658565, 8.242435140211722, 7.640342723452789, 11.0, 7.941392691802623, 7.765290497722256, 7.941392691802623, 7.6055779938658565, 7.640342723452789, 7.3972710540213615, 7.573388914597535, 8.242435140211722, 7.573388914597535, 7.719530880177106, 8.020579100818528, 7.377064663321236, 7.175371048720785, 7.418464432263672, 7.151230235549894, 7.139645089673473, 7.200932267344051, 7.377064663321236, 7.187964070668001, 7.228093808587229, 7.288106157577464, 7.096165040273518, 7.06619077014069, 7.029193269892898, 6.906414895356032, 6.941199616035881, 6.941199616035881, 6.838477725729612, 6.941199616035881, 6.8868087596414345, 6.800186286572264, 6.750746461336241, 6.727984570725578, 6.697994727058645, 6.639948870881459, 6.658450931266402, 6.625694634308269, 6.58234601052495, 6.60181684507496, 6.5606794202647585, 6.528670030515483, 6.485948263071308, 6.480890592586144, 6.4447245478351425, 6.456448585199982, 6.483411423742188, 6.480890592586144, 6.480890592586144, 6.485948263071308, 6.485948263071308, 6.475890977778124, 6.449375879951627, 6.46363801696716, 6.4660619552688], [6.485948263071308, 6.4470440064457994, 6.449375879951627, 6.46363801696716, 6.4988534586685835, 6.480890592586144, 6.480890592586144, 6.4910640061854155, 6.475890977778124, 6.456448585199982, 6.4910640061854155, 6.468498176124328, 6.449375879951627, 6.483411423742188, 6.514863222260631, 6.517590644396082, 6.566761312214349, 6.57918444516486, 6.563708948382766, 6.6153017685099265, 6.6857495074241555, 6.632764328239703, 6.662246855779438, 6.764997679777022, 6.750746461336241, 6.750746461336241, 6.880466148636471, 6.874214731695293, 6.800186286572264, 6.821653475077489, 6.948501149943812, 6.926950781370479, 6.926950781370479, 7.106633789306706, 7.038151487616678, 7.151230235549894, 7.21430013348174, 7.228093808587229, 7.096165040273518, 7.187964070668001, 7.187964070668001, 7.106633789306706, 7.187964070668001, 7.6055779938658565, 7.357755457605589, 7.3972710540213615, 7.678133721877676, 7.464228960487494, 7.228093808587229, 7.3392689840262, 7.464228960487494, 7.257064719869561, 7.418464432263672, 7.357755457605589, 7.440743753189604, 7.765290497722256, 7.6055779938658565, 7.51538845722752, 7.6055779938658565, 7.272307883290562, 7.6055779938658565, 7.3392689840262, 7.6055779938658565, 7.719530880177106, 9.020594591865365, 7.573388914597535, 7.719530880177106, 7.6055779938658565, 7.418464432263672, 7.464228960487494, 7.21430013348174, 7.228093808587229, 7.30449973270122, 7.228093808587229, 6.979003303100746, 6.948501149943812, 6.774762970718076, 6.6085062000431485, 6.470948099057848, 6.315524676071229, 6.201170950234766, 6.065682232134149, 5.948784587924855, 5.82518228926829, 5.700837635130741, 5.576544033333869, 5.45281194564872, 5.332926366211115, 5.212605585111555, 5.097428373035638, 4.981311800811366, 4.869321984686686, 4.760655336918146, 4.654564117095409, 4.552385737041304, 4.460019146924227, 4.364993133354571, 4.279119696658416, 4.196493802642881, 4.117255631357829, 4.050297816175942, 3.9815423520686637, 3.926021130838649, 3.871210952060818, 3.8263934083780686, 3.781379753910707, 3.7468931295537726, 3.7144923767352918, 3.6874283057926465, 3.6725348643409443, 3.647560090594466, 3.63566643646014, 3.624932248412819, 3.6193337548603326, 3.6251693058539036, 3.63333489463948, 3.642897474344908, 3.6522305879362946, 3.672886868261629, 3.6988393698089688, 3.7313728940770234, 3.7652196255901864, 3.80420199218618, 3.848021499588313, 3.8961807233356933, 3.951827074370175, 4.013839123064863, 4.083063518280003, 4.157906278828432, 4.24199377455928, 4.326691730646013, 4.42238521783036, 4.520706323735769, 4.615377990829521, 4.720218025650698, 4.829230797797267, 4.943044259699291, 5.059568553849363, 5.183875705860025, 5.30572532801844, 5.428293779216682, 5.556535976873293, 5.685038475965925, 5.81300703269441, 5.94434376354132, 6.084529214824572, 6.228481331709902, 6.364634754325262, 6.496241919192371, 6.60181684507496, 6.727984570725578, 6.844232622455282, 7.01181194504942, 7.139645089673473, 7.200932267344051, 7.464228960487494, 7.874444425834164, 7.573388914597535, 7.941392691802623, 7.543422913533103, 7.418464432263672, 7.377064663321236, 7.3392689840262, 7.51538845722752, 7.418464432263672, 7.357755457605589, 7.816447613994997, 7.640342723452789, 7.51538845722752, 7.678133721877676, 7.321537102951674, 7.377064663321236, 7.418464432263672, 7.21430013348174, 7.6055779938658565, 7.6055779938658565, 7.357755457605589, 7.6055779938658565, 7.288106157577464, 7.175371048720785, 7.16313334412678, 7.16313334412678, 7.106633789306706, 7.1173615229207075, 7.151230235549894, 7.187964070668001, 7.106633789306706, 7.128360202783814, 7.187964070668001, 6.979003303100746, 6.8868087596414345, 6.91315417007345, 6.906414895356032, 6.850064704774704, 6.874214731695293, 6.880466148636471, 6.805453169522583, 6.764997679777022, 6.706354708411434, 6.650955054255218, 6.677774777886015, 6.650955054255218, 6.60181684507496, 6.6153017685099265, 6.57918444516486, 6.545837100161677, 6.548766284623156, 6.517590644396082, 6.480890592586144, 6.454078648522038, 6.456448585199982, 6.449375879951627, 6.458832738389555, 6.483411423742188, 6.4910640061854155, 6.451721534874641, 6.504125383568181, 6.480890592586144, 6.468498176124328, 6.478382956513596, 6.468498176124328], [6.470948099057848, 6.449375879951627, 6.433306577407118, 6.449375879951627, 6.473413174935021, 6.488498623595225, 6.473413174935021, 6.509461911357668, 6.488498623595225, 6.461228751864453, 6.480890592586144, 6.442416165773875, 6.454078648522038, 6.483411423742188, 6.468498176124328, 6.506784773755588, 6.537168963352681, 6.557670828676491, 6.569833612371073, 6.611890721366584, 6.5952304581067605, 6.6153017685099265, 6.629214199021699, 6.647255953701714, 6.732441720870499, 6.727984570725578, 6.76985291974853, 6.844232622455282, 6.8327950379771, 6.816185093546925, 6.880466148636471, 6.874214731695293, 6.880466148636471, 6.91999955788482, 6.97117579834488, 7.106633789306706, 7.106633789306706, 7.085942014618914, 7.175371048720785, 7.128360202783814, 7.085942014618914, 7.020415504061558, 7.075954460628679, 7.30449973270122, 7.242337477070579, 7.187964070668001, 7.321537102951674, 7.464228960487494, 7.288106157577464, 7.175371048720785, 7.3392689840262, 7.257064719869561, 7.377064663321236, 7.321537102951674, 7.941392691802623, 7.573388914597535, 7.719530880177106, 7.489055370892594, 7.489055370892594, 7.464228960487494, 7.242337477070579, 7.357755457605589, 7.272307883290562, 7.489055370892594, 7.543422913533103, 7.3972710540213615, 7.765290497722256, 7.418464432263672, 7.6055779938658565, 7.543422913533103, 7.228093808587229, 7.187964070668001, 7.228093808587229, 7.187964070668001, 6.97117579834488, 6.855979193671742, 6.755444351249571, 6.636341773147188, 6.4988534586685835, 6.334870089035862, 6.238458058168213, 6.107418042766736, 5.993355770073367, 5.869421613415196, 5.759123889690798, 5.640030282505139, 5.529551451470002, 5.414956797222122, 5.301721639659341, 5.19225259385197, 5.083851720337365, 4.981920200769306, 4.880669956409539, 4.7811425857894845, 4.687747556600727, 4.595818804874803, 4.506780158470477, 4.422861989327948, 4.345455050531195, 4.271092783078432, 4.1979883610421656, 4.134032116265677, 4.080159143655665, 4.023203073170251, 3.9736591275736695, 3.9298447941850316, 3.8881508159927267, 3.857781365885198, 3.829930971385887, 3.8091546927507802, 3.787545800782574, 3.775943160419704, 3.769921132720489, 3.76611147733136, 3.762663196180023, 3.7705168488254746, 3.7829940612493016, 3.7989589317601102, 3.81866741639014, 3.843836585440259, 3.8798472762728218, 3.913331119609876, 3.953676536410665, 3.9977458864636284, 4.0497934826638256, 4.108852990885413, 4.1693247501549235, 4.237158279224044, 4.309343226353515, 4.3893167619757705, 4.470005188518386, 4.557557681010338, 4.651332064553104, 4.742457019927623, 4.840522949045503, 4.943203921188734, 5.050538855702936, 5.162041057389313, 5.271389240501108, 5.3892039150582445, 5.505196263245573, 5.624442431545302, 5.7369879845570795, 5.863870529748842, 5.98358770170857, 6.117138098181526, 6.242804711551351, 6.366564977539412, 6.5429290109951745, 6.650955054255218, 6.800186286572264, 6.948501149943812, 6.963486750530517, 7.106633789306706, 7.106633789306706, 7.377064663321236, 7.418464432263672, 7.6055779938658565, 7.816447613994997, 7.543422913533103, 7.678133721877676, 7.440743753189604, 7.418464432263672, 7.21430013348174, 7.377064663321236, 7.6055779938658565, 7.543422913533103, 7.464228960487494, 7.6055779938658565, 7.321537102951674, 7.30449973270122, 7.257064719869561, 7.464228960487494, 7.21430013348174, 7.187964070668001, 7.257064719869561, 7.377064663321236, 7.21430013348174, 7.3392689840262, 7.321537102951674, 7.16313334412678, 7.106633789306706, 7.038151487616678, 7.06619077014069, 6.995098588033382, 7.06619077014069, 7.1173615229207075, 7.075954460628679, 6.9340149573137895, 7.029193269892898, 6.9340149573137895, 6.855979193671742, 6.779731704391581, 6.821653475077489, 6.789837415720102, 6.736947387047404, 6.736947387047404, 6.779731704391581, 6.727984570725578, 6.689794494052359, 6.658450931266402, 6.58234601052495, 6.55468132441898, 6.57918444516486, 6.548766284623156, 6.501482134736802, 6.4988534586685835, 6.512154192556208, 6.473413174935021, 6.46363801696716, 6.449375879951627, 6.456448585199982, 6.4470440064457994, 6.449375879951627, 6.456448585199982, 6.483411423742188, 6.480890592586144, 6.473413174935021, 6.4988534586685835, 6.46363801696716, 6.456448585199982], [6.478382956513596, 6.4470440064457994, 6.4660619552688, 6.456448585199982, 6.426596947304755, 6.4660619552688, 6.46363801696716, 6.475890977778124, 6.483411423742188, 6.470948099057848, 6.461228751864453, 6.475890977778124, 6.478382956513596, 6.449375879951627, 6.454078648522038, 6.470948099057848, 6.485948263071308, 6.525874008822426, 6.557670828676491, 6.551713759176785, 6.557670828676491, 6.588740563093893, 6.588740563093893, 6.6153017685099265, 6.658450931266402, 6.69387529094829, 6.732441720870499, 6.805453169522583, 6.844232622455282, 6.800186286572264, 6.838477725729612, 6.874214731695293, 6.774762970718076, 6.838477725729612, 6.95592741658629, 6.948501149943812, 6.926950781370479, 7.020415504061558, 7.047298230562305, 7.038151487616678, 7.085942014618914, 7.187964070668001, 7.106633789306706, 7.020415504061558, 7.05664210318311, 7.139645089673473, 7.187964070668001, 7.175371048720785, 7.543422913533103, 7.418464432263672, 7.106633789306706, 7.187964070668001, 7.187964070668001, 7.075954460628679, 7.440743753189604, 7.3392689840262, 7.321537102951674, 7.6055779938658565, 7.30449973270122, 7.377064663321236, 7.357755457605589, 7.418464432263672, 7.21430013348174, 7.288106157577464, 7.187964070668001, 7.228093808587229, 7.941392691802623, 8.020579100818528, 7.321537102951674, 7.440743753189604, 7.288106157577464, 7.187964070668001, 7.106633789306706, 7.139645089673473, 6.926950781370479, 6.926950781370479, 6.784755209091806, 6.658450931266402, 6.534318010223789, 6.388373983373567, 6.276076554081753, 6.1535616464593, 6.042979402083889, 5.91861784990978, 5.815742879180271, 5.7046645502585855, 5.592163641867715, 5.487829432547705, 5.3814888112981745, 5.276607149611744, 5.178948223643916, 5.077954910237726, 4.982180921282462, 4.896199403636412, 4.805573417735037, 4.719094265926499, 4.635023907444345, 4.56065278247248, 4.485111995764513, 4.409467733926347, 4.3461936044226785, 4.276878025165948, 4.223593033758744, 4.17023178766437, 4.123708177397277, 4.076079381000653, 4.04211453129802, 4.003107135137679, 3.9815423520686637, 3.9510360104650557, 3.9402671372113423, 3.9240810832282285, 3.914614377888026, 3.911408368643924, 3.910320023750229, 3.919887307567702, 3.92848210369082, 3.940593749220012, 3.964626411878725, 3.9908413208362985, 4.025311089102892, 4.062627181688778, 4.099541451886124, 4.14772832594153, 4.197176350078496, 4.25355617582798, 4.312796833112864, 4.375350392190217, 4.44460712797934, 4.523674504941209, 4.602231730773291, 4.678992061824025, 4.768177602374613, 4.852878038692813, 4.947959208412078, 5.044845491499841, 5.148948246422633, 5.249085527243727, 5.35538308908868, 5.461622376130083, 5.5755861108129725, 5.685038475965925, 5.79640189129804, 5.909007308641996, 6.03115700356601, 6.158336062693098, 6.288832514828625, 6.400746185613573, 6.525874008822426, 6.677774777886015, 6.789837415720102, 6.9340149573137895, 7.047298230562305, 7.151230235549894, 7.1173615229207075, 7.3392689840262, 7.321537102951674, 8.117492189476492, 7.640342723452789, 7.573388914597535, 7.464228960487494, 7.3972710540213615, 7.440743753189604, 7.3972710540213615, 7.288106157577464, 7.3972710540213615, 7.21430013348174, 7.30449973270122, 7.288106157577464, 7.3972710540213615, 7.288106157577464, 7.242337477070579, 7.21430013348174, 7.257064719869561, 7.257064719869561, 7.106633789306706, 7.418464432263672, 7.288106157577464, 7.187964070668001, 7.096165040273518, 7.175371048720785, 6.979003303100746, 6.979003303100746, 7.106633789306706, 6.97117579834488, 6.979003303100746, 7.003374942207333, 7.003374942207333, 6.91999955788482, 6.874214731695293, 6.838477725729612, 6.868048713228818, 6.800186286572264, 6.760193535649002, 6.760193535649002, 6.800186286572264, 6.732441720870499, 6.706354708411434, 6.702155733043841, 6.673839510863178, 6.585532382671515, 6.588740563093893, 6.57918444516486, 6.523094374317197, 6.534318010223789, 6.520333814072657, 6.473413174935021, 6.480890592586144, 6.4910640061854155, 6.480890592586144, 6.458832738389555, 6.475890977778124, 6.449375879951627, 6.458832738389555, 6.506784773755588, 6.485948263071308, 6.493645946348525, 6.493645946348525, 6.458832738389555, 6.442416165773875, 6.485948263071308], [6.458832738389555, 6.4660619552688, 6.454078648522038, 6.449375879951627, 6.480890592586144, 6.4660619552688, 6.4660619552688, 6.501482134736802, 6.506784773755588, 6.470948099057848, 6.458832738389555, 6.480890592586144, 6.4660619552688, 6.4660619552688, 6.485948263071308, 6.449375879951627, 6.488498623595225, 6.528670030515483, 6.514863222260631, 6.548766284623156, 6.5606794202647585, 6.557670828676491, 6.572927749461951, 6.625694634308269, 6.677774777886015, 6.650955054255218, 6.677774777886015, 6.821653475077489, 6.727984570725578, 6.760193535649002, 6.800186286572264, 6.8327950379771, 6.755444351249571, 6.855979193671742, 6.9340149573137895, 6.91999955788482, 6.926950781370479, 7.06619077014069, 6.95592741658629, 6.963486750530517, 7.01181194504942, 7.01181194504942, 6.963486750530517, 7.106633789306706, 7.228093808587229, 7.06619077014069, 7.21430013348174, 7.357755457605589, 7.288106157577464, 7.187964070668001, 7.096165040273518, 7.085942014618914, 7.151230235549894, 7.288106157577464, 7.30449973270122, 7.288106157577464, 7.321537102951674, 7.418464432263672, 7.200932267344051, 7.21430013348174, 7.418464432263672, 7.187964070668001, 7.257064719869561, 7.288106157577464, 7.464228960487494, 7.874444425834164, 7.51538845722752, 7.719530880177106, 7.288106157577464, 7.640342723452789, 7.228093808587229, 7.242337477070579, 7.106633789306706, 7.106633789306706, 7.047298230562305, 6.9340149573137895, 6.82718857551917, 6.662246855779438, 6.545837100161677, 6.422180197696735, 6.2986516703089865, 6.19721785203764, 6.0886030072896, 5.980379467713784, 5.87066295454279, 5.763005413257959, 5.6627387139815015, 5.552578795592184, 5.457929312237402, 5.353630041193278, 5.260338175148581, 5.166661579242983, 5.078914459626969, 4.989277240972525, 4.906561118963563, 4.8262599634292345, 4.751013549315554, 4.6754666830217815, 4.604729673662526, 4.5386834432663, 4.469874889901437, 4.418581336141551, 4.358558119797142, 4.304419224112008, 4.266715422365359, 4.217164274016662, 4.184764374901988, 4.149495919998952, 4.119116572561546, 4.093713436506918, 4.076375335996715, 4.060731082350064, 4.05854807818342, 4.052317715693093, 4.0505859866693585, 4.066432486052425, 4.070617470726126, 4.091077079305656, 4.108699144045675, 4.133755751173443, 4.1615718733567935, 4.2027905594995385, 4.241766800715135, 4.2867577326500195, 4.333179240518713, 4.389485604676895, 4.444482301895232, 4.505610996088118, 4.574449218582208, 4.643687577540758, 4.715689856741576, 4.795220612811555, 4.8720137200676845, 4.9570293891044495, 5.045043848930815, 5.133686677810724, 5.235549208566177, 5.327207001126522, 5.429441577941897, 5.532437539658172, 5.634530498096495, 5.739291698122201, 5.853576485065457, 5.960846082947927, 6.093748916573624, 6.205160159323897, 6.322460072410851, 6.440121150278438, 6.557670828676491, 6.6660782034014305, 6.760193535649002, 6.850064704774704, 6.948501149943812, 7.05664210318311, 7.357755457605589, 7.489055370892594, 8.117492189476492, 7.6055779938658565, 7.464228960487494, 7.3972710540213615, 7.288106157577464, 7.187964070668001, 7.242337477070579, 7.257064719869561, 7.3392689840262, 7.288106157577464, 7.573388914597535, 7.377064663321236, 7.357755457605589, 7.272307883290562, 7.128360202783814, 7.418464432263672, 7.228093808587229, 7.085942014618914, 7.418464432263672, 7.3972710540213615, 7.139645089673473, 7.242337477070579, 7.187964070668001, 6.995098588033382, 6.986978563695571, 7.038151487616678, 6.979003303100746, 7.003374942207333, 6.9340149573137895, 6.986978563695571, 6.948501149943812, 6.948501149943812, 6.838477725729612, 6.800186286572264, 6.861972077316521, 6.76985291974853, 6.779731704391581, 6.784755209091806, 6.750746461336241, 6.677774777886015, 6.732441720870499, 6.677774777886015, 6.605149548132377, 6.605149548132377, 6.588740563093893, 6.520333814072657, 6.537168963352681, 6.5606794202647585, 6.517590644396082, 6.478382956513596, 6.480890592586144, 6.456448585199982, 6.461228751864453, 6.461228751864453, 6.437838160722597, 6.454078648522038, 6.4988534586685835, 6.478382956513596, 6.480890592586144, 6.509461911357668, 6.483411423742188, 6.468498176124328, 6.458832738389555, 6.470948099057848, 6.437838160722597], [6.435565883708889, 6.4660619552688, 6.470948099057848, 6.4470440064457994, 6.480890592586144, 6.485948263071308, 6.485948263071308, 6.483411423742188, 6.493645946348525, 6.451721534874641, 6.454078648522038, 6.475890977778124, 6.461228751864453, 6.451721534874641, 6.473413174935021, 6.480890592586144, 6.473413174935021, 6.493645946348525, 6.506784773755588, 6.496241919192371, 6.534318010223789, 6.557670828676491, 6.576045676502552, 6.551713759176785, 6.625694634308269, 6.629214199021699, 6.654687834590332, 6.69387529094829, 6.760193535649002, 6.736947387047404, 6.750746461336241, 6.816185093546925, 6.764997679777022, 6.755444351249571, 6.82718857551917, 6.880466148636471, 6.91315417007345, 6.95592741658629, 7.003374942207333, 6.926950781370479, 6.91999955788482, 6.948501149943812, 6.97117579834488, 6.979003303100746, 7.1173615229207075, 7.187964070668001, 7.139645089673473, 7.21430013348174, 7.187964070668001, 7.151230235549894, 7.020415504061558, 7.06619077014069, 7.16313334412678, 7.200932267344051, 7.187964070668001, 7.464228960487494, 7.357755457605589, 7.228093808587229, 7.272307883290562, 7.075954460628679, 7.200932267344051, 7.257064719869561, 7.139645089673473, 7.175371048720785, 7.678133721877676, 7.51538845722752, 7.3392689840262, 7.418464432263672, 7.228093808587229, 7.272307883290562, 7.228093808587229, 7.06619077014069, 7.175371048720785, 7.128360202783814, 7.003374942207333, 6.91999955788482, 6.821653475077489, 6.681743871909348, 6.569833612371073, 6.451721534874641, 6.322460072410851, 6.245726971718259, 6.127079166549303, 6.022274794962214, 5.913786279517621, 5.820159404259685, 5.714158639465478, 5.6216017855909985, 5.522416194610923, 5.433137307354829, 5.335345861726196, 5.252495135294971, 5.16563078926663, 5.07955581592075, 5.004525200866031, 4.927124623235289, 4.857223548766866, 4.784147267781169, 4.718076976416552, 4.6570017954916825, 4.597677621410619, 4.540506446793704, 4.482995259599102, 4.437595763322585, 4.3935680064725915, 4.350695633989132, 4.319302107524182, 4.283865621320029, 4.2538787100773225, 4.2319968759177256, 4.216025099973047, 4.202446707405721, 4.195171825492463, 4.192154167571354, 4.1948313608224, 4.196152755164997, 4.208707600644779, 4.225230412246161, 4.2434011680840245, 4.275071684098027, 4.301698791283996, 4.334889356302126, 4.37083621042156, 4.4160987536773755, 4.46014561727977, 4.510853921989154, 4.565212052073102, 4.624236959479629, 4.691068549910502, 4.755810085595927, 4.823306841474404, 4.897291011191019, 4.970500289326109, 5.05144381486654, 5.1332064828503094, 5.219643765228959, 5.311178213577655, 5.4013570374042645, 5.49924269087293, 5.594821435923281, 5.698306115602223, 5.802222177746375, 5.907649361005913, 6.013569610049893, 6.128198205409322, 6.245726971718259, 6.366564977539412, 6.46363801696716, 6.576045676502552, 6.658450931266402, 6.723572626136559, 6.868048713228818, 6.941199616035881, 7.106633789306706, 7.200932267344051, 7.6055779938658565, 7.272307883290562, 7.357755457605589, 7.3972710540213615, 7.200932267344051, 7.242337477070579, 7.128360202783814, 7.16313334412678, 7.272307883290562, 7.3972710540213615, 7.377064663321236, 7.377064663321236, 7.200932267344051, 7.187964070668001, 7.16313334412678, 7.075954460628679, 7.139645089673473, 7.16313334412678, 7.175371048720785, 7.242337477070579, 7.106633789306706, 6.986978563695571, 7.200932267344051, 7.038151487616678, 6.941199616035881, 6.941199616035881, 6.95592741658629, 6.95592741658629, 6.97117579834488, 6.97117579834488, 6.906414895356032, 6.8327950379771, 6.8868087596414345, 6.800186286572264, 6.760193535649002, 6.760193535649002, 6.727984570725578, 6.727984570725578, 6.736947387047404, 6.732441720870499, 6.7105968408879395, 6.632764328239703, 6.636341773147188, 6.605149548132377, 6.566761312214349, 6.5429290109951745, 6.557670828676491, 6.480890592586144, 6.493645946348525, 6.504125383568181, 6.473413174935021, 6.461228751864453, 6.473413174935021, 6.4660619552688, 6.440121150278438, 6.4470440064457994, 6.478382956513596, 6.4988534586685835, 6.461228751864453, 6.468498176124328, 6.485948263071308, 6.449375879951627, 6.4470440064457994, 6.456448585199982, 6.4447245478351425, 6.46363801696716], [6.426596947304755, 6.456448585199982, 6.480890592586144, 6.454078648522038, 6.468498176124328, 6.470948099057848, 6.485948263071308, 6.483411423742188, 6.451721534874641, 6.4660619552688, 6.456448585199982, 6.437838160722597, 6.4660619552688, 6.475890977778124, 6.475890977778124, 6.475890977778124, 6.485948263071308, 6.454078648522038, 6.4660619552688, 6.501482134736802, 6.493645946348525, 6.475890977778124, 6.551713759176785, 6.569833612371073, 6.60181684507496, 6.654687834590332, 6.650955054255218, 6.647255953701714, 6.643588032950501, 6.662246855779438, 6.6857495074241555, 6.677774777886015, 6.736947387047404, 6.855979193671742, 6.8327950379771, 6.805453169522583, 6.880466148636471, 6.816185093546925, 6.805453169522583, 6.868048713228818, 6.91315417007345, 6.97117579834488, 6.941199616035881, 7.038151487616678, 7.085942014618914, 7.096165040273518, 7.038151487616678, 6.979003303100746, 7.003374942207333, 7.020415504061558, 7.020415504061558, 7.075954460628679, 7.3392689840262, 7.21430013348174, 7.200932267344051, 7.200932267344051, 7.242337477070579, 7.06619077014069, 7.1173615229207075, 7.06619077014069, 7.139645089673473, 7.321537102951674, 7.200932267344051, 7.288106157577464, 7.257064719869561, 7.21430013348174, 7.21430013348174, 7.075954460628679, 7.187964070668001, 7.05664210318311, 7.357755457605589, 7.288106157577464, 7.377064663321236, 7.128360202783814, 7.1173615229207075, 6.861972077316521, 6.789837415720102, 6.662246855779438, 6.572927749461951, 6.473413174935021, 6.3743693925113805, 6.2682887903616376, 6.193299533451496, 6.065682232134149, 5.9860083224638, 5.866328667736616, 5.782942823339996, 5.670575274379721, 5.584936508766267, 5.493101838436867, 5.407229467006589, 5.327390621202004, 5.2452427007300955, 5.168470685467321, 5.074557562127636, 5.129264213143487, 4.995943903846609, 4.863098256945115, 4.812640603828007, 4.753623439224533, 4.699195044706462, 4.653754838182117, 4.5961405161276305, 4.555227982486096, 4.507536250761254, 4.474735817015997, 4.438513047241435, 4.41192503198072, 4.381456971262743, 4.363093751128956, 4.344453674229593, 4.327870825319498, 4.3212817051465535, 4.318492275803939, 4.301698791283996, 4.345612648834756, 4.3414065572909335, 4.356624258573442, 4.375405430454363, 4.397962614007806, 4.426571689787219, 4.455277772697897, 4.494193188053332, 4.533612575362644, 4.577172349390321, 4.626581714729422, 4.677061252815613, 4.730747567059968, 4.794509872684607, 4.851484420526179, 4.922111199172416, 4.993088226039022, 5.058238987735109, 5.134528060712255, 5.13573260299796, 5.3823166212413875, 5.3688500731036966, 5.476190114308246, 5.560219883023218, 5.655803498472791, 5.751937470496835, 5.851785015249507, 5.960846082947927, 6.071546726392344, 6.175468431340458, 6.2986516703089865, 6.398658880230225, 6.473413174935021, 6.611890721366584, 6.689794494052359, 6.861972077316521, 6.963486750530517, 7.128360202783814, 7.175371048720785, 7.418464432263672, 7.16313334412678, 7.257064719869561, 7.187964070668001, 7.175371048720785, 7.16313334412678, 7.175371048720785, 7.21430013348174, 7.272307883290562, 7.242337477070579, 7.321537102951674, 7.200932267344051, 7.187964070668001, 7.106633789306706, 7.187964070668001, 7.038151487616678, 7.1173615229207075, 7.1173615229207075, 7.16313334412678, 7.30449973270122, 7.05664210318311, 7.020415504061558, 7.038151487616678, 6.91999955788482, 6.926950781370479, 6.963486750530517, 6.9340149573137895, 6.9340149573137895, 6.948501149943812, 6.963486750530517, 6.850064704774704, 6.8327950379771, 6.82718857551917, 6.838477725729612, 6.750746461336241, 6.760193535649002, 6.774762970718076, 6.736947387047404, 6.706354708411434, 6.760193535649002, 6.6857495074241555, 6.588740563093893, 6.611890721366584, 6.585532382671515, 6.537168963352681, 6.566761312214349, 6.534318010223789, 6.528670030515483, 6.493645946348525, 6.506784773755588, 6.4660619552688, 6.449375879951627, 6.451721534874641, 6.46363801696716, 6.435565883708889, 6.449375879951627, 6.4988534586685835, 6.4988534586685835, 6.478382956513596, 6.454078648522038, 6.475890977778124, 6.440121150278438, 6.433306577407118, 6.473413174935021, 6.461228751864453, 6.454078648522038, 6.4988534586685835], [6.435565883708889, 6.4660619552688, 6.496241919192371, 6.470948099057848, 6.470948099057848, 6.480890592586144, 6.4470440064457994, 6.488498623595225, 6.473413174935021, 6.449375879951627, 6.478382956513596, 6.478382956513596, 6.470948099057848, 6.473413174935021, 6.473413174935021, 6.4470440064457994, 6.470948099057848, 6.437838160722597, 6.449375879951627, 6.473413174935021, 6.496241919192371, 6.531484122479738, 6.531484122479738, 6.57918444516486, 6.58234601052495, 6.588740563093893, 6.576045676502552, 6.6153017685099265, 6.647255953701714, 6.650955054255218, 6.697994727058645, 6.741497812938146, 6.727984570725578, 6.76985291974853, 6.784755209091806, 6.794982426003803, 6.755444351249571, 6.82718857551917, 6.8327950379771, 6.880466148636471, 6.821653475077489, 6.874214731695293, 7.029193269892898, 7.020415504061558, 6.91999955788482, 6.95592741658629, 6.948501149943812, 6.926950781370479, 6.979003303100746, 7.029193269892898, 7.038151487616678, 7.085942014618914, 7.21430013348174, 7.106633789306706, 7.096165040273518, 7.06619077014069, 6.979003303100746, 7.075954460628679, 7.038151487616678, 7.029193269892898, 7.187964070668001, 7.175371048720785, 7.288106157577464, 7.187964070668001, 7.139645089673473, 7.085942014618914, 7.187964070668001, 7.05664210318311, 7.21430013348174, 7.128360202783814, 7.242337477070579, 7.440743753189604, 7.30449973270122, 7.175371048720785, 7.05664210318311, 6.948501149943812, 6.750746461336241, 6.727984570725578, 6.591972564671637, 6.517590644396082, 6.433306577407118, 6.3120974535319645, 6.227073991168104, 6.120426735454162, 6.028473466258018, 5.915849927427416, 5.830829033322928, 5.735154112171934, 5.652375208481066, 5.565802754187798, 5.481842416501931, 5.398984292683977, 5.322465491416001, 5.244937020391894, 5.173155735648017, 5.106514612040046, 5.039318489382511, 4.977681247148513, 4.916695701768423, 4.860795232171246, 4.807998736873991, 4.756468210127097, 4.708298346116754, 4.667142482558025, 4.62649659648879, 4.587487041978287, 4.554852758106972, 4.525591136905173, 4.502393285235524, 4.479769998960279, 4.464990149945031, 4.451762474231394, 4.445040168641239, 4.442630807323094, 4.444543901118545, 4.450323527824464, 4.460208862614578, 4.474346954041974, 4.491573943937914, 4.513491724466834, 4.538902883466057, 4.572280387390162, 4.606742411406086, 4.643380010096077, 4.687124082598906, 4.731007374994015, 4.781892072985546, 4.8338852340106255, 4.8891255292683855, 4.945010108472379, 5.012429685056745, 5.07752888925935, 5.145732199564999, 5.214748655539019, 5.291610485458826, 5.369050372078754, 5.45281194564872, 5.535634433230494, 5.623375521717904, 5.718103218436859, 5.812460754548734, 5.91861784990978, 6.020520136330948, 6.127079166549303, 6.21597925108765, 6.32071608464909, 6.390411424262524, 6.4988534586685835, 6.625694634308269, 6.732441720870499, 6.850064704774704, 7.085942014618914, 7.272307883290562, 7.321537102951674, 7.187964070668001, 7.05664210318311, 7.187964070668001, 7.096165040273518, 7.106633789306706, 7.187964070668001, 7.187964070668001, 7.272307883290562, 7.272307883290562, 7.139645089673473, 7.038151487616678, 7.038151487616678, 7.003374942207333, 7.085942014618914, 7.01181194504942, 7.075954460628679, 7.06619077014069, 7.187964070668001, 7.16313334412678, 7.01181194504942, 6.995098588033382, 7.01181194504942, 6.91315417007345, 6.95592741658629, 7.038151487616678, 6.95592741658629, 6.926950781370479, 6.963486750530517, 6.868048713228818, 6.816185093546925, 6.82718857551917, 6.789837415720102, 6.779731704391581, 6.784755209091806, 6.76985291974853, 6.723572626136559, 6.760193535649002, 6.774762970718076, 6.677774777886015, 6.647255953701714, 6.647255953701714, 6.591972564671637, 6.576045676502552, 6.59851119346351, 6.548766284623156, 6.5429290109951745, 6.545837100161677, 6.523094374317197, 6.456448585199982, 6.456448585199982, 6.46363801696716, 6.478382956513596, 6.449375879951627, 6.46363801696716, 6.496241919192371, 6.4660619552688, 6.473413174935021, 6.4988534586685835, 6.468498176124328, 6.4447245478351425, 6.478382956513596, 6.473413174935021, 6.449375879951627, 6.473413174935021, 6.468498176124328, 6.478382956513596, 6.4910640061854155], [6.4660619552688, 6.488498623595225, 6.478382956513596, 6.470948099057848, 6.449375879951627, 6.456448585199982, 6.437838160722597, 6.440121150278438, 6.493645946348525, 6.451721534874641, 6.485948263071308, 6.504125383568181, 6.4660619552688, 6.4660619552688, 6.473413174935021, 6.458832738389555, 6.449375879951627, 6.456448585199982, 6.461228751864453, 6.4660619552688, 6.475890977778124, 6.517590644396082, 6.517590644396082, 6.4910640061854155, 6.534318010223789, 6.557670828676491, 6.537168963352681, 6.591972564671637, 6.643588032950501, 6.650955054255218, 6.650955054255218, 6.736947387047404, 6.697994727058645, 6.677774777886015, 6.69387529094829, 6.71920269973409, 6.727984570725578, 6.736947387047404, 6.880466148636471, 6.880466148636471, 6.874214731695293, 6.880466148636471, 6.926950781370479, 6.880466148636471, 6.82718857551917, 6.948501149943812, 6.926950781370479, 6.880466148636471, 7.003374942207333, 7.020415504061558, 7.139645089673473, 7.01181194504942, 7.106633789306706, 6.979003303100746, 6.986978563695571, 6.979003303100746, 7.020415504061558, 7.075954460628679, 7.05664210318311, 7.128360202783814, 7.21430013348174, 7.106633789306706, 7.1173615229207075, 7.029193269892898, 7.038151487616678, 7.05664210318311, 7.05664210318311, 7.175371048720785, 7.16313334412678, 7.30449973270122, 7.106633789306706, 7.096165040273518, 7.06619077014069, 7.128360202783814, 7.003374942207333, 6.948501149943812, 6.893248666698985, 6.732441720870499, 6.706354708411434, 6.557670828676491, 6.468498176124328, 6.37044920840494, 6.254612227973507, 6.176718034774596, 6.065682232134149, 5.9740325985511245, 5.882649042417316, 5.799038952646121, 5.718544200793377, 5.631987354471872, 5.551973963198077, 5.472630277734711, 5.398555147232396, 5.322283857499992, 5.253428947779997, 5.187910146165796, 5.1242944951026255, 5.065755693329526, 5.006626371371649, 4.954561703094968, 4.904710712438087, 4.85534746034733, 4.811291603496959, 4.7689640290795365, 4.729966203842291, 4.696310057252705, 4.663145761717536, 4.635848395203416, 4.615544748460724, 4.5930013980028255, 4.579438644605496, 4.568273939525088, 4.558612506869133, 4.555979192408184, 4.556729449357901, 4.561182898037118, 4.5719703831017595, 4.586930958857865, 4.601906388037546, 4.624321719193641, 4.648208290769472, 4.680126215624708, 4.712408061631996, 4.746797698792774, 4.790971234513018, 4.8316477756135825, 4.876950756171656, 4.930002508454273, 4.978802639373452, 5.038729831066494, 5.098874983863596, 5.161148138606697, 5.224152408923139, 5.294159912038838, 5.363851487118091, 5.443696898648643, 5.52525630998551, 5.603910331850166, 5.690793058053957, 5.783962427281682, 5.868800630745307, 5.970110945887535, 6.068604654541677, 6.163162587359853, 6.256110588742544, 6.3608017602583935, 6.461228751864453, 6.540038707098033, 6.7105968408879395, 6.800186286572264, 6.926950781370479, 6.95592741658629, 7.139645089673473, 7.06619077014069, 7.1173615229207075, 7.1173615229207075, 7.200932267344051, 7.096165040273518, 7.288106157577464, 7.200932267344051, 7.228093808587229, 7.106633789306706, 7.175371048720785, 7.151230235549894, 7.01181194504942, 7.085942014618914, 6.979003303100746, 6.995098588033382, 7.075954460628679, 7.151230235549894, 7.085942014618914, 7.139645089673473, 6.995098588033382, 6.899781944183067, 6.948501149943812, 6.926950781370479, 6.926950781370479, 7.038151487616678, 6.899781944183067, 6.9340149573137895, 6.95592741658629, 6.850064704774704, 6.838477725729612, 6.805453169522583, 6.794982426003803, 6.755444351249571, 6.755444351249571, 6.784755209091806, 6.741497812938146, 6.71920269973409, 6.706354708411434, 6.6857495074241555, 6.618737951988401, 6.60181684507496, 6.588740563093893, 6.57918444516486, 6.55468132441898, 6.557670828676491, 6.557670828676491, 6.517590644396082, 6.488498623595225, 6.506784773755588, 6.454078648522038, 6.449375879951627, 6.461228751864453, 6.435565883708889, 6.449375879951627, 6.473413174935021, 6.480890592586144, 6.4988534586685835, 6.451721534874641, 6.475890977778124, 6.478382956513596, 6.4660619552688, 6.4447245478351425, 6.485948263071308, 6.4660619552688, 6.473413174935021, 6.496241919192371, 6.478382956513596, 6.449375879951627], [6.461228751864453, 6.458832738389555, 6.480890592586144, 6.4660619552688, 6.4470440064457994, 6.454078648522038, 6.454078648522038, 6.461228751864453, 6.4910640061854155, 6.485948263071308, 6.449375879951627, 6.485948263071308, 6.451721534874641, 6.435565883708889, 6.470948099057848, 6.449375879951627, 6.451721534874641, 6.485948263071308, 6.480890592586144, 6.456448585199982, 6.46363801696716, 6.483411423742188, 6.475890977778124, 6.473413174935021, 6.509461911357668, 6.4988534586685835, 6.528670030515483, 6.591972564671637, 6.6085062000431485, 6.618737951988401, 6.650955054255218, 6.6857495074241555, 6.650955054255218, 6.636341773147188, 6.677774777886015, 6.71920269973409, 6.706354708411434, 6.755444351249571, 6.784755209091806, 6.810787434119437, 6.810787434119437, 6.838477725729612, 6.821653475077489, 6.810787434119437, 6.821653475077489, 6.8327950379771, 6.893248666698985, 6.9340149573137895, 6.893248666698985, 7.038151487616678, 6.95592741658629, 6.926950781370479, 6.91999955788482, 6.899781944183067, 6.926950781370479, 6.979003303100746, 7.038151487616678, 6.986978563695571, 7.038151487616678, 7.075954460628679, 7.003374942207333, 7.038151487616678, 7.01181194504942, 6.926950781370479, 6.979003303100746, 7.020415504061558, 7.003374942207333, 7.1173615229207075, 7.01181194504942, 7.200932267344051, 7.096165040273518, 7.047298230562305, 7.1173615229207075, 7.01181194504942, 7.05664210318311, 6.979003303100746, 6.868048713228818, 6.838477725729612, 6.732441720870499, 6.647255953701714, 6.4988534586685835, 6.411330862855475, 6.290454195107881, 6.207839552839874, 6.123740297578496, 6.03115700356601, 5.937771401252198, 5.858995112604621, 5.780908005301736, 5.696206071159508, 5.62124937127458, 5.53738888637351, 5.46834423075859, 5.395345626865016, 5.327940966040702, 5.263514067698179, 5.204132091918681, 5.146348512378309, 5.094218166552661, 5.040300538299288, 4.992465843660943, 4.945778427860293, 4.904338375898966, 4.86242186539828, 4.824810866450221, 4.793506005750252, 4.764205332249566, 4.739530797838082, 4.716654547829772, 4.69811610348629, 4.684350141212533, 4.673453355685648, 4.663786947225338, 4.6635587204739, 4.662596452964425, 4.6667750295621895, 4.6760271812533105, 4.689814377347491, 4.708298346116754, 4.726953027674889, 4.753297539792003, 4.780451510230253, 4.810926076479688, 4.84456465355199, 4.882434607677415, 4.92272698022117, 4.965939753649596, 5.0155915423596875, 5.0662751764720415, 5.123118654035194, 5.17788961014811, 5.242191080499148, 5.303284412684862, 5.3670440260253125, 5.437800199454118, 5.512336362794585, 5.587879649024291, 5.668602571970808, 5.752890253141864, 5.845275985118834, 5.933440132077696, 6.02580627450448, 6.098955540577238, 6.199848809696368, 6.288832514828625, 6.384326396921548, 6.488498623595225, 6.5952304581067605, 6.677774777886015, 6.8327950379771, 6.948501149943812, 7.047298230562305, 7.01181194504942, 6.995098588033382, 6.986978563695571, 7.128360202783814, 6.979003303100746, 6.995098588033382, 7.085942014618914, 7.06619077014069, 7.06619077014069, 7.003374942207333, 6.963486750530517, 7.01181194504942, 6.963486750530517, 6.963486750530517, 6.986978563695571, 7.020415504061558, 7.06619077014069, 7.047298230562305, 7.003374942207333, 6.963486750530517, 6.986978563695571, 6.986978563695571, 6.844232622455282, 6.91315417007345, 6.926950781370479, 6.906414895356032, 6.91315417007345, 6.9340149573137895, 6.821653475077489, 6.816185093546925, 6.800186286572264, 6.74609634467753, 6.76985291974853, 6.736947387047404, 6.732441720870499, 6.723572626136559, 6.741497812938146, 6.6857495074241555, 6.611890721366584, 6.629214199021699, 6.59851119346351, 6.548766284623156, 6.5606794202647585, 6.58234601052495, 6.557670828676491, 6.5429290109951745, 6.509461911357668, 6.480890592586144, 6.473413174935021, 6.473413174935021, 6.435565883708889, 6.435565883708889, 6.458832738389555, 6.451721534874641, 6.470948099057848, 6.501482134736802, 6.456448585199982, 6.449375879951627, 6.480890592586144, 6.4660619552688, 6.435565883708889, 6.480890592586144, 6.4660619552688, 6.449375879951627, 6.504125383568181, 6.483411423742188, 6.4660619552688, 6.485948263071308, 6.468498176124328], [6.485948263071308, 6.454078648522038, 6.440121150278438, 6.4470440064457994, 6.449375879951627, 6.433306577407118, 6.475890977778124, 6.473413174935021, 6.470948099057848, 6.488498623595225, 6.483411423742188, 6.449375879951627, 6.454078648522038, 6.458832738389555, 6.4470440064457994, 6.4470440064457994, 6.480890592586144, 6.468498176124328, 6.449375879951627, 6.461228751864453, 6.475890977778124, 6.442416165773875, 6.440121150278438, 6.449375879951627, 6.4660619552688, 6.514863222260631, 6.506784773755588, 6.528670030515483, 6.57918444516486, 6.588740563093893, 6.60181684507496, 6.59851119346351, 6.625694634308269, 6.650955054255218, 6.639948870881459, 6.6857495074241555, 6.736947387047404, 6.779731704391581, 6.736947387047404, 6.760193535649002, 6.732441720870499, 6.755444351249571, 6.764997679777022, 6.789837415720102, 6.82718857551917, 6.861972077316521, 6.926950781370479, 6.926950781370479, 6.9340149573137895, 6.95592741658629, 6.868048713228818, 6.880466148636471, 6.838477725729612, 6.893248666698985, 7.085942014618914, 6.941199616035881, 7.029193269892898, 7.128360202783814, 6.986978563695571, 6.948501149943812, 6.97117579834488, 6.893248666698985, 6.899781944183067, 6.97117579834488, 6.97117579834488, 7.003374942207333, 6.97117579834488, 7.085942014618914, 6.995098588033382, 7.038151487616678, 7.038151487616678, 7.085942014618914, 7.029193269892898, 6.941199616035881, 7.075954460628679, 7.175371048720785, 6.9340149573137895, 6.861972077316521, 6.779731704391581, 6.611890721366584, 6.545837100161677, 6.4178077680400465, 6.355113736969159, 6.254612227973507, 6.163162587359853, 6.09686566588778, 6.002503695149394, 5.927737014822494, 5.845275985118834, 5.756717061765311, 5.679759650370805, 5.605272866835203, 5.53330687109594, 5.467592499147662, 5.4013570374042645, 5.340226010216502, 5.282880850848863, 5.225617028607256, 5.176833425010991, 5.124647582250317, 5.077634939444614, 5.03599415215883, 4.99228790368149, 4.953002241583779, 4.918748360276187, 4.887549953616215, 4.858905465495547, 4.833180749356251, 4.813928776409916, 4.79516160467398, 4.779933073243657, 4.769751683306382, 4.763817112022748, 4.761430135306365, 4.759383990181422, 4.765711410379819, 4.776956398934486, 4.788626978925635, 4.803282925690831, 4.82274195502567, 4.845612079629845, 4.871944794813362, 4.9007306983380365, 4.934545784964065, 4.972797002715958, 5.013357765942187, 5.055488867749865, 5.101781165815947, 5.147956209043472, 5.199260300672442, 5.256085727205288, 5.314730545734314, 5.372482951201179, 5.438738623504608, 5.50574080462962, 5.580719615849572, 5.6538953956257245, 5.739751948485858, 5.810285239814195, 5.90026527539163, 5.981180376594801, 6.060854317285612, 6.151194477695422, 6.256110588742544, 6.3608017602583935, 6.4660619552688, 6.528670030515483, 6.677774777886015, 6.736947387047404, 6.82718857551917, 6.91315417007345, 6.979003303100746, 7.020415504061558, 7.106633789306706, 7.029193269892898, 7.106633789306706, 7.01181194504942, 7.1173615229207075, 7.075954460628679, 6.995098588033382, 7.01181194504942, 6.95592741658629, 7.029193269892898, 7.06619077014069, 6.979003303100746, 6.95592741658629, 6.97117579834488, 6.979003303100746, 6.948501149943812, 6.979003303100746, 6.8868087596414345, 6.941199616035881, 6.91999955788482, 6.926950781370479, 6.8868087596414345, 7.05664210318311, 6.926950781370479, 6.821653475077489, 6.855979193671742, 6.789837415720102, 6.736947387047404, 6.784755209091806, 6.764997679777022, 6.727984570725578, 6.784755209091806, 6.805453169522583, 6.702155733043841, 6.706354708411434, 6.669941552095122, 6.647255953701714, 6.57918444516486, 6.59851119346351, 6.59851119346351, 6.57918444516486, 6.58234601052495, 6.572927749461951, 6.537168963352681, 6.4910640061854155, 6.480890592586144, 6.46363801696716, 6.431058926085949, 6.470948099057848, 6.478382956513596, 6.473413174935021, 6.461228751864453, 6.483411423742188, 6.470948099057848, 6.456448585199982, 6.449375879951627, 6.46363801696716, 6.449375879951627, 6.461228751864453, 6.473413174935021, 6.485948263071308, 6.480890592586144, 6.470948099057848, 6.4660619552688, 6.442416165773875, 6.449375879951627, 6.461228751864453, 6.440121150278438], [6.456448585199982, 6.437838160722597, 6.449375879951627, 6.480890592586144, 6.475890977778124, 6.475890977778124, 6.473413174935021, 6.4660619552688, 6.449375879951627, 6.470948099057848, 6.46363801696716, 6.4447245478351425, 6.4660619552688, 6.468498176124328, 6.470948099057848, 6.496241919192371, 6.504125383568181, 6.442416165773875, 6.4660619552688, 6.449375879951627, 6.449375879951627, 6.435565883708889, 6.4660619552688, 6.478382956513596, 6.485948263071308, 6.4988534586685835, 6.537168963352681, 6.528670030515483, 6.506784773755588, 6.525874008822426, 6.548766284623156, 6.58234601052495, 6.6153017685099265, 6.60181684507496, 6.650955054255218, 6.702155733043841, 6.689794494052359, 6.650955054255218, 6.6857495074241555, 6.727984570725578, 6.673839510863178, 6.779731704391581, 6.789837415720102, 6.764997679777022, 6.838477725729612, 6.874214731695293, 6.810787434119437, 6.838477725729612, 6.844232622455282, 6.789837415720102, 6.874214731695293, 6.899781944183067, 6.926950781370479, 7.003374942207333, 6.906414895356032, 6.926950781370479, 6.9340149573137895, 6.861972077316521, 6.91999955788482, 6.861972077316521, 6.868048713228818, 6.97117579834488, 6.979003303100746, 6.9340149573137895, 6.979003303100746, 6.986978563695571, 6.948501149943812, 7.029193269892898, 6.91999955788482, 6.948501149943812, 6.9340149573137895, 6.91999955788482, 7.038151487616678, 7.075954460628679, 7.151230235549894, 7.06619077014069, 7.038151487616678, 6.91999955788482, 6.71487849038061, 6.681743871909348, 6.55468132441898, 6.480890592586144, 6.415638463873668, 6.317247986861365, 6.235583900535136, 6.150015067206823, 6.058937866487183, 5.98197854690507, 5.8865050376870025, 5.824059823427723, 5.739291698122201, 5.671762299463626, 5.609041098034212, 5.541507098570444, 5.48055237419636, 5.415848609415929, 5.3581227399202325, 5.306600669873223, 5.251097177775635, 5.204271503544032, 5.159875625032648, 5.116359562916551, 5.078061057126184, 5.041678962434324, 5.0082771456320545, 4.978802639373452, 4.950474093091768, 4.926970209278097, 4.904485724911361, 4.888337103872809, 4.876394031459185, 4.864325262190337, 4.858704178186522, 4.857022950006327, 4.856752095817045, 4.860525831792317, 4.86835959959131, 4.881305530713106, 4.895909738252931, 4.91609153162909, 4.936361087991735, 4.96551690445302, 4.99228790368149, 5.025301421676327, 5.058954522075209, 5.095322498479324, 5.137666918386003, 5.1800085809205045, 5.229889422208661, 5.278908503487963, 5.334041298542943, 5.39470556811625, 5.447752376279782, 5.511783719315857, 5.580075309762881, 5.645225215895396, 5.719867478980703, 5.791177389598213, 5.882649042417316, 5.958556149468247, 6.048545547051051, 6.128198205409322, 6.207839552839874, 6.2986516703089865, 6.388373983373567, 6.4660619552688, 6.557670828676491, 6.650955054255218, 6.779731704391581, 6.880466148636471, 6.979003303100746, 7.01181194504942, 7.003374942207333, 6.979003303100746, 7.020415504061558, 6.880466148636471, 6.979003303100746, 6.880466148636471, 6.880466148636471, 6.926950781370479, 6.926950781370479, 6.979003303100746, 6.948501149943812, 6.986978563695571, 6.861972077316521, 6.861972077316521, 6.844232622455282, 6.874214731695293, 6.906414895356032, 6.979003303100746, 6.97117579834488, 6.880466148636471, 6.926950781370479, 6.8327950379771, 6.810787434119437, 6.816185093546925, 6.810787434119437, 6.755444351249571, 6.76985291974853, 6.844232622455282, 6.76985291974853, 6.755444351249571, 6.800186286572264, 6.6857495074241555, 6.6660782034014305, 6.6857495074241555, 6.650955054255218, 6.650955054255218, 6.625694634308269, 6.654687834590332, 6.6085062000431485, 6.57918444516486, 6.569833612371073, 6.525874008822426, 6.504125383568181, 6.4988534586685835, 6.493645946348525, 6.478382956513596, 6.496241919192371, 6.4910640061854155, 6.488498623595225, 6.470948099057848, 6.483411423742188, 6.4660619552688, 6.437838160722597, 6.456448585199982, 6.46363801696716, 6.454078648522038, 6.46363801696716, 6.473413174935021, 6.496241919192371, 6.480890592586144, 6.470948099057848, 6.480890592586144, 6.454078648522038, 6.449375879951627, 6.461228751864453, 6.458832738389555, 6.449375879951627, 6.496241919192371, 6.4988534586685835], [6.496241919192371, 6.488498623595225, 6.4660619552688, 6.506784773755588, 6.480890592586144, 6.440121150278438, 6.4470440064457994, 6.461228751864453, 6.456448585199982, 6.451721534874641, 6.484677996440084, 6.473413174935021, 6.475890977778124, 6.480890592586144, 6.458832738389555, 6.456448585199982, 6.454078648522038, 6.451721534874641, 6.437838160722597, 6.483411423742188, 6.478382956513596, 6.480890592586144, 6.478382956513596, 6.440121150278438, 6.458832738389555, 6.480890592586144, 6.456448585199982, 6.4660619552688, 6.501482134736802, 6.540038707098033, 6.551713759176785, 6.60181684507496, 6.57918444516486, 6.557670828676491, 6.618737951988401, 6.639948870881459, 6.650955054255218, 6.605149548132377, 6.673839510863178, 6.702155733043841, 6.732441720870499, 6.7105968408879395, 6.784755209091806, 6.764997679777022, 6.706354708411434, 6.741497812938146, 6.800186286572264, 6.779731704391581, 6.800186286572264, 6.868048713228818, 6.926950781370479, 6.8327950379771, 6.844232622455282, 6.868048713228818, 6.850064704774704, 6.800186286572264, 6.800186286572264, 6.816185093546925, 6.91999955788482, 6.9340149573137895, 6.8868087596414345, 6.979003303100746, 6.941199616035881, 6.821653475077489, 6.800186286572264, 6.800186286572264, 6.8868087596414345, 6.926950781370479, 6.979003303100746, 6.986978563695571, 7.003374942207333, 6.948501149943812, 6.979003303100746, 6.9340149573137895, 6.868048713228818, 6.979003303100746, 6.9340149573137895, 6.91315417007345, 6.893248666698985, 6.7105968408879395, 6.654687834590332, 6.557670828676491, 6.458832738389555, 6.37044920840494, 6.262157608218009, 6.183021571323744, 6.113874012350014, 6.03115700356601, 5.960081442318794, 5.883289922148963, 5.815196073577119, 5.744400642044437, 5.677747772243644, 5.606639597111238, 5.549258398971364, 5.485999031247364, 5.433833354151614, 5.38066251980538, 5.332184277603306, 5.286721150741275, 5.24340928263237, 5.20217672752823, 5.159748366569126, 5.1234714631811995, 5.095322498479324, 5.064304848793756, 5.039416241933425, 5.016152006528747, 4.9946030636931305, 4.980878289504845, 4.9672017151705345, 4.958515262450049, 4.950879580534092, 4.946019308537055, 4.948201186859172, 4.954888845739825, 4.961505291310499, 4.974162424306491, 4.985146849432844, 5.0056203634268615, 5.029222655962878, 5.053057656023944, 5.079128333948967, 5.109240788926757, 5.143273199037223, 5.178682994923468, 5.218631017526588, 5.259390120797754, 5.30994135196118, 5.356750836218081, 5.412071443302611, 5.465593161488016, 5.519874432124403, 5.583634867193021, 5.644107155757435, 5.717224875472825, 5.782942823339996, 5.863870529748842, 5.93415967592765, 6.019644978038704, 6.0958239161418915, 6.17922867660754, 6.277650595808995, 6.353233445832927, 6.433306577407118, 6.523094374317197, 6.57918444516486, 6.774762970718076, 6.816185093546925, 6.91999955788482, 6.979003303100746, 6.91315417007345, 6.906414895356032, 6.874214731695293, 6.893248666698985, 6.899781944183067, 6.926950781370479, 6.9340149573137895, 6.9340149573137895, 6.906414895356032, 6.91315417007345, 6.95592741658629, 6.926950781370479, 6.8868087596414345, 6.8868087596414345, 6.963486750530517, 6.941199616035881, 6.95592741658629, 6.941199616035881, 6.9340149573137895, 6.816185093546925, 6.794982426003803, 6.810787434119437, 6.784755209091806, 6.794982426003803, 6.874214731695293, 6.805453169522583, 6.76985291974853, 6.82718857551917, 6.755444351249571, 6.706354708411434, 6.677774777886015, 6.702155733043841, 6.650955054255218, 6.650955054255218, 6.654687834590332, 6.6660782034014305, 6.643588032950501, 6.6153017685099265, 6.588740563093893, 6.563708948382766, 6.537168963352681, 6.537168963352681, 6.523094374317197, 6.4988534586685835, 6.496241919192371, 6.520333814072657, 6.478382956513596, 6.475890977778124, 6.473413174935021, 6.442416165773875, 6.433306577407118, 6.4447245478351425, 6.456448585199982, 6.454078648522038, 6.456448585199982, 6.483411423742188, 6.478382956513596, 6.454078648522038, 6.449375879951627, 6.458832738389555, 6.4660619552688, 6.442416165773875, 6.449375879951627, 6.4660619552688, 6.475890977778124, 6.46363801696716, 6.485948263071308, 6.461228751864453, 6.442416165773875, 6.451721534874641], [6.456448585199982, 6.473413174935021, 6.458832738389555, 6.4199890716809165, 6.478382956513596, 6.461228751864453, 6.451721534874641, 6.4910640061854155, 6.473413174935021, 6.456448585199982, 6.454078648522038, 6.473413174935021, 6.426596947304755, 6.454078648522038, 6.449375879951627, 6.449375879951627, 6.475890977778124, 6.483411423742188, 6.46363801696716, 6.46363801696716, 6.493645946348525, 6.4470440064457994, 6.449375879951627, 6.454078648522038, 6.451721534874641, 6.468498176124328, 6.46363801696716, 6.514863222260631, 6.528670030515483, 6.496241919192371, 6.509461911357668, 6.5429290109951745, 6.5429290109951745, 6.566761312214349, 6.591972564671637, 6.5952304581067605, 6.625694634308269, 6.662246855779438, 6.636341773147188, 6.618737951988401, 6.650955054255218, 6.662246855779438, 6.6660782034014305, 6.706354708411434, 6.764997679777022, 6.76985291974853, 6.774762970718076, 6.805453169522583, 6.821653475077489, 6.764997679777022, 6.727984570725578, 6.736947387047404, 6.821653475077489, 6.76985291974853, 6.76985291974853, 6.805453169522583, 6.821653475077489, 6.91999955788482, 6.868048713228818, 6.82718857551917, 6.844232622455282, 6.800186286572264, 6.8327950379771, 6.880466148636471, 6.948501149943812, 6.948501149943812, 6.91315417007345, 6.948501149943812, 6.855979193671742, 6.8868087596414345, 6.850064704774704, 6.838477725729612, 6.893248666698985, 6.861972077316521, 6.963486750530517, 6.8868087596414345, 6.97117579834488, 6.995098588033382, 6.874214731695293, 6.784755209091806, 6.643588032950501, 6.545837100161677, 6.473413174935021, 6.402842434217901, 6.325970034372503, 6.248668155220358, 6.177971222970516, 6.106351440450031, 6.020520136330948, 5.946560495042704, 5.872536480426455, 5.802755891530896, 5.738367802762446, 5.682595574462682, 5.619484100715554, 5.560219883023218, 5.510953864942393, 5.460880546325602, 5.409863236497819, 5.363255653475743, 5.321197478073959, 5.277756371333668, 5.241431947787028, 5.204972137660151, 5.177229037611325, 5.14919626317384, 5.126536092494303, 5.101556651944615, 5.08009029799802, 5.064615288486446, 5.053866661593112, 5.045640466621412, 5.0373600047463745, 5.035896596763902, 5.040300538299288, 5.04246859837073, 5.05265367542147, 5.0612106324035535, 5.0732898925385586, 5.09196033007617, 5.110953024886878, 5.1335664250280235, 5.161913200497628, 5.193618648438118, 5.228116453852167, 5.262241053497608, 5.301721639659341, 5.341169730135099, 5.3877342451095265, 5.431516981666475, 5.4823605632329775, 5.53592661779563, 5.59315801671066, 5.65010565616604, 5.722083344317287, 5.7880700111069405, 5.855375284041641, 5.9242066172506975, 5.996660785575198, 6.071546726392344, 6.148839446825845, 6.224274311086606, 6.310392551460125, 6.392458434139147, 6.480890592586144, 6.622201481463341, 6.750746461336241, 6.764997679777022, 6.874214731695293, 6.838477725729612, 6.880466148636471, 6.95592741658629, 6.95592741658629, 6.880466148636471, 6.979003303100746, 6.9340149573137895, 6.816185093546925, 6.855979193671742, 6.816185093546925, 6.893248666698985, 6.838477725729612, 6.850064704774704, 6.880466148636471, 6.986978563695571, 6.91999955788482, 6.816185093546925, 6.850064704774704, 6.800186286572264, 6.774762970718076, 6.816185093546925, 6.82718857551917, 6.868048713228818, 6.810787434119437, 6.784755209091806, 6.8327950379771, 6.760193535649002, 6.71487849038061, 6.741497812938146, 6.71920269973409, 6.625694634308269, 6.689794494052359, 6.727984570725578, 6.702155733043841, 6.673839510863178, 6.662246855779438, 6.629214199021699, 6.641764647786755, 6.588740563093893, 6.588740563093893, 6.566761312214349, 6.537168963352681, 6.557670828676491, 6.525874008822426, 6.525874008822426, 6.488498623595225, 6.488498623595225, 6.458832738389555, 6.468498176124328, 6.442416165773875, 6.433306577407118, 6.456448585199982, 6.470948099057848, 6.485948263071308, 6.456448585199982, 6.483411423742188, 6.4660619552688, 6.4470440064457994, 6.461228751864453, 6.470948099057848, 6.4470440064457994, 6.470948099057848, 6.506784773755588, 6.449375879951627, 6.475890977778124, 6.483411423742188, 6.442416165773875, 6.449375879951627, 6.451721534874641, 6.433306577407118, 6.468498176124328, 6.493645946348525], [6.468498176124328, 6.456448585199982, 6.451721534874641, 6.478382956513596, 6.480890592586144, 6.4660619552688, 6.475890977778124, 6.461228751864453, 6.422180197696735, 6.449375879951627, 6.454078648522038, 6.4660619552688, 6.461228751864453, 6.485948263071308, 6.4910640061854155, 6.451721534874641, 6.475890977778124, 6.473413174935021, 6.426596947304755, 6.449375879951627, 6.473413174935021, 6.475890977778124, 6.442416165773875, 6.4660619552688, 6.468498176124328, 6.480890592586144, 6.475890977778124, 6.454078648522038, 6.449375879951627, 6.478382956513596, 6.525874008822426, 6.4988534586685835, 6.548766284623156, 6.551713759176785, 6.588740563093893, 6.572927749461951, 6.569833612371073, 6.588740563093893, 6.622201481463341, 6.591972564671637, 6.669941552095122, 6.658450931266402, 6.6660782034014305, 6.706354708411434, 6.74609634467753, 6.677774777886015, 6.71487849038061, 6.702155733043841, 6.71487849038061, 6.732441720870499, 6.784755209091806, 6.789837415720102, 6.774762970718076, 6.838477725729612, 6.800186286572264, 6.789837415720102, 6.74609634467753, 6.764997679777022, 6.800186286572264, 6.789837415720102, 6.800186286572264, 6.874214731695293, 6.816185093546925, 6.850064704774704, 6.82718857551917, 6.850064704774704, 6.821653475077489, 6.838477725729612, 6.810787434119437, 6.800186286572264, 6.880466148636471, 6.893248666698985, 6.926950781370479, 6.861972077316521, 6.91315417007345, 6.906414895356032, 6.880466148636471, 6.850064704774704, 6.838477725729612, 6.893248666698985, 6.76985291974853, 6.658450931266402, 6.57918444516486, 6.483411423742188, 6.402842434217901, 6.318979043030229, 6.222880445663813, 6.148839446825845, 6.080493536560301, 6.002503695149394, 5.939951266515071, 5.871286576119276, 5.816844306242516, 5.748623790172022, 5.6970435719328485, 5.638556858566104, 5.578787807838161, 5.530126571775501, 5.47977851239744, 5.437331109111921, 5.397054670854608, 5.361868081434465, 5.324282983772226, 5.292288993967978, 5.262081968295669, 5.231223867547983, 5.20933878214104, 5.187235041243916, 5.16563078926663, 5.149693348069539, 5.138151762324785, 5.129382730851253, 5.122766727933308, 5.121712547967194, 5.121829151718255, 5.126536092494303, 5.133686677810724, 5.1452393525961915, 5.161148138606697, 5.177624990392641, 5.197188216363785, 5.216326584564855, 5.246315403185293, 5.27480609523538, 5.304851672046998, 5.339094758942466, 5.373903621555727, 5.418759582504498, 5.4611276863788785, 5.507381296674158, 5.562072525594117, 5.61492773694294, 5.664685396346852, 5.720751098455135, 5.788586839091725, 5.850592666133366, 5.909007308641996, 5.98358770170857, 6.050416932871638, 6.137251568892241, 6.23415426151136, 6.293714895300799, 6.404948814574441, 6.451721534874641, 6.537168963352681, 6.618737951988401, 6.764997679777022, 6.838477725729612, 6.880466148636471, 6.880466148636471, 6.880466148636471, 6.91999955788482, 6.91315417007345, 6.893248666698985, 6.8327950379771, 6.838477725729612, 6.861972077316521, 6.874214731695293, 6.9340149573137895, 6.926950781370479, 6.874214731695293, 6.838477725729612, 6.794982426003803, 6.838477725729612, 6.784755209091806, 6.755444351249571, 6.779731704391581, 6.76985291974853, 6.816185093546925, 6.8327950379771, 6.838477725729612, 6.76985291974853, 6.821653475077489, 6.732441720870499, 6.741497812938146, 6.755444351249571, 6.7105968408879395, 6.662246855779438, 6.71920269973409, 6.736947387047404, 6.7105968408879395, 6.669941552095122, 6.669941552095122, 6.622201481463341, 6.58234601052495, 6.591972564671637, 6.5952304581067605, 6.569833612371073, 6.576045676502552, 6.5952304581067605, 6.531484122479738, 6.506784773755588, 6.509461911357668, 6.458832738389555, 6.433306577407118, 6.470948099057848, 6.473413174935021, 6.433306577407118, 6.483411423742188, 6.509461911357668, 6.470948099057848, 6.475890977778124, 6.480890592586144, 6.4447245478351425, 6.456448585199982, 6.449375879951627, 6.46363801696716, 6.4660619552688, 6.461228751864453, 6.480890592586144, 6.480890592586144, 6.461228751864453, 6.449375879951627, 6.456448585199982, 6.480890592586144, 6.4470440064457994, 6.468498176124328, 6.4447245478351425, 6.468498176124328, 6.504125383568181, 6.4660619552688], [6.480890592586144, 6.449375879951627, 6.501482134736802, 6.475890977778124, 6.428821640343096, 6.449375879951627, 6.478382956513596, 6.440121150278438, 6.470948099057848, 6.506784773755588, 6.451721534874641, 6.46363801696716, 6.468498176124328, 6.449375879951627, 6.449375879951627, 6.456448585199982, 6.435565883708889, 6.4660619552688, 6.483411423742188, 6.470948099057848, 6.483411423742188, 6.475890977778124, 6.470948099057848, 6.451721534874641, 6.473413174935021, 6.458832738389555, 6.449375879951627, 6.456448585199982, 6.4910640061854155, 6.470948099057848, 6.512154192556208, 6.504125383568181, 6.493645946348525, 6.537168963352681, 6.537168963352681, 6.525874008822426, 6.551713759176785, 6.60181684507496, 6.59851119346351, 6.618737951988401, 6.677774777886015, 6.643588032950501, 6.618737951988401, 6.650955054255218, 6.69387529094829, 6.636341773147188, 6.681743871909348, 6.736947387047404, 6.736947387047404, 6.71920269973409, 6.784755209091806, 6.784755209091806, 6.706354708411434, 6.750746461336241, 6.71920269973409, 6.750746461336241, 6.750746461336241, 6.779731704391581, 6.794982426003803, 6.805453169522583, 6.838477725729612, 6.800186286572264, 6.821653475077489, 6.805453169522583, 6.760193535649002, 6.800186286572264, 6.774762970718076, 6.855979193671742, 6.838477725729612, 6.880466148636471, 6.855979193671742, 6.82718857551917, 6.8327950379771, 6.789837415720102, 6.779731704391581, 6.838477725729612, 6.838477725729612, 6.8868087596414345, 6.855979193671742, 6.91315417007345, 6.794982426003803, 6.736947387047404, 6.6085062000431485, 6.534318010223789, 6.4199890716809165, 6.37044920840494, 6.269834938396905, 6.220106719175337, 6.147666980509328, 6.078489310815905, 6.012708667681602, 5.94361118787082, 5.8756702835065475, 5.8212719531793065, 5.755755985779117, 5.701683966245344, 5.65010565616604, 5.610074045799479, 5.557760560121504, 5.5148354131928725, 5.478750121897095, 5.440149334504975, 5.403522615043217, 5.370259324229273, 5.339848282411752, 5.313840315944828, 5.2899181919516725, 5.270903326680364, 5.250632412864312, 5.237050055080057, 5.2275269880467095, 5.218487170746944, 5.210046462296628, 5.209055422363143, 5.209055422363143, 5.21132423800423, 5.2183426123972705, 5.230185974472115, 5.244937020391894, 5.261289036856174, 5.279568300889319, 5.299819366143466, 5.323919282930824, 5.3530475403009135, 5.384600701859239, 5.416966163418797, 5.45719485360633, 5.496829196330229, 5.5376806878370965, 5.587223167746959, 5.6370883171620285, 5.680163973463793, 5.736068894158879, 5.782942823339996, 5.852379274677949, 5.917233520739837, 5.98197854690507, 6.067628002632186, 6.130443733210712, 6.203825904315992, 6.2872176855612585, 6.353233445832927, 6.431058926085949, 6.501482134736802, 6.588740563093893, 6.71920269973409, 6.8327950379771, 6.948501149943812, 6.91999955788482, 6.91999955788482, 6.8868087596414345, 6.899781944183067, 6.816185093546925, 6.868048713228818, 6.810787434119437, 6.850064704774704, 6.941199616035881, 6.880466148636471, 6.8868087596414345, 6.874214731695293, 6.810787434119437, 6.821653475077489, 6.805453169522583, 6.764997679777022, 6.838477725729612, 6.816185093546925, 6.8327950379771, 6.8327950379771, 6.82718857551917, 6.76985291974853, 6.779731704391581, 6.794982426003803, 6.706354708411434, 6.71487849038061, 6.736947387047404, 6.727984570725578, 6.6857495074241555, 6.741497812938146, 6.706354708411434, 6.636341773147188, 6.611890721366584, 6.60181684507496, 6.625694634308269, 6.572927749461951, 6.591972564671637, 6.605149548132377, 6.57918444516486, 6.557670828676491, 6.534318010223789, 6.531484122479738, 6.493645946348525, 6.478382956513596, 6.461228751864453, 6.456448585199982, 6.4660619552688, 6.4910640061854155, 6.485948263071308, 6.473413174935021, 6.475890977778124, 6.454078648522038, 6.449375879951627, 6.4660619552688, 6.433306577407118, 6.456448585199982, 6.483411423742188, 6.478382956513596, 6.478382956513596, 6.480890592586144, 6.509461911357668, 6.46363801696716, 6.4470440064457994, 6.461228751864453, 6.4660619552688, 6.458832738389555, 6.480890592586144, 6.473413174935021, 6.451721534874641, 6.506784773755588, 6.468498176124328, 6.483411423742188, 6.433306577407118], [6.478382956513596, 6.4660619552688, 6.4470440064457994, 6.458832738389555, 6.454078648522038, 6.433306577407118, 6.468498176124328, 6.501482134736802, 6.468498176124328, 6.509461911357668, 6.4660619552688, 6.4447245478351425, 6.483411423742188, 6.4447245478351425, 6.449375879951627, 6.480890592586144, 6.470948099057848, 6.449375879951627, 6.480890592586144, 6.473413174935021, 6.4447245478351425, 6.456448585199982, 6.454078648522038, 6.4470440064457994, 6.435565883708889, 6.46363801696716, 6.4660619552688, 6.473413174935021, 6.480890592586144, 6.468498176124328, 6.458832738389555, 6.440121150278438, 6.483411423742188, 6.4910640061854155, 6.470948099057848, 6.557670828676491, 6.5606794202647585, 6.551713759176785, 6.576045676502552, 6.622201481463341, 6.6085062000431485, 6.551713759176785, 6.57918444516486, 6.6153017685099265, 6.650955054255218, 6.643588032950501, 6.681743871909348, 6.736947387047404, 6.6660782034014305, 6.69387529094829, 6.71487849038061, 6.727984570725578, 6.662246855779438, 6.706354708411434, 6.706354708411434, 6.76985291974853, 6.741497812938146, 6.723572626136559, 6.764997679777022, 6.723572626136559, 6.816185093546925, 6.71920269973409, 6.706354708411434, 6.723572626136559, 6.755444351249571, 6.750746461336241, 6.850064704774704, 6.774762970718076, 6.805453169522583, 6.76985291974853, 6.76985291974853, 6.789837415720102, 6.74609634467753, 6.800186286572264, 6.800186286572264, 6.844232622455282, 6.805453169522583, 6.838477725729612, 6.850064704774704, 6.764997679777022, 6.821653475077489, 6.76985291974853, 6.662246855779438, 6.585532382671515, 6.4988534586685835, 6.437838160722597, 6.378325151293459, 6.274507349368981, 6.217351223107391, 6.130443733210712, 6.067628002632186, 6.004187510815761, 5.942142017336178, 5.882012444293012, 5.834825622563321, 5.783962427281682, 5.733327827679284, 5.678954223221845, 5.634165751950904, 5.5934905508677915, 5.55409687289366, 5.517627511184074, 5.478750121897095, 5.450877386298327, 5.422141372949453, 5.398984292683977, 5.3716729936749195, 5.351883772673833, 5.338342489129338, 5.322828026023415, 5.30555027890398, 5.2980971636456715, 5.292798318555283, 5.291610485458826, 5.2929685174976955, 5.295183344962301, 5.30555027890398, 5.3158024470283385, 5.326108759716747, 5.344585726186733, 5.362859214442468, 5.383976819300912, 5.410965983562414, 5.434763506501703, 5.464596831954729, 5.501667882900734, 5.532727634859265, 5.569878213538051, 5.609728860484287, 5.655038470066525, 5.704237200307943, 5.752413604569807, 5.807043404300986, 5.862648198569413, 5.930581177926934, 5.990075495767884, 6.041139958475038, 6.121528853621828, 6.189416731404599, 6.254612227973507, 6.313808147669902, 6.411330862855475, 6.493645946348525, 6.60181684507496, 6.736947387047404, 6.794982426003803, 6.838477725729612, 6.821653475077489, 6.732441720870499, 6.764997679777022, 6.76985291974853, 6.800186286572264, 6.76985291974853, 6.816185093546925, 6.800186286572264, 6.874214731695293, 6.784755209091806, 6.784755209091806, 6.760193535649002, 6.74609634467753, 6.736947387047404, 6.71920269973409, 6.741497812938146, 6.76985291974853, 6.779731704391581, 6.784755209091806, 6.750746461336241, 6.736947387047404, 6.732441720870499, 6.697994727058645, 6.732441720870499, 6.71487849038061, 6.673839510863178, 6.706354708411434, 6.723572626136559, 6.681743871909348, 6.647255953701714, 6.625694634308269, 6.658450931266402, 6.618737951988401, 6.58234601052495, 6.650955054255218, 6.5952304581067605, 6.557670828676491, 6.618737951988401, 6.55468132441898, 6.501482134736802, 6.517590644396082, 6.480890592586144, 6.4660619552688, 6.470948099057848, 6.480890592586144, 6.468498176124328, 6.483411423742188, 6.4910640061854155, 6.451721534874641, 6.449375879951627, 6.4470440064457994, 6.435565883708889, 6.437838160722597, 6.468498176124328, 6.470948099057848, 6.475890977778124, 6.488498623595225, 6.440121150278438, 6.449375879951627, 6.454078648522038, 6.4660619552688, 6.426596947304755, 6.449375879951627, 6.456448585199982, 6.4447245478351425, 6.461228751864453, 6.461228751864453, 6.451721534874641, 6.470948099057848, 6.470948099057848, 6.440121150278438, 6.435565883708889, 6.4660619552688, 6.451721534874641], [6.4447245478351425, 6.4447245478351425, 6.451721534874641, 6.483411423742188, 6.456448585199982, 6.4660619552688, 6.4660619552688, 6.478382956513596, 6.4470440064457994, 6.461228751864453, 6.449375879951627, 6.433306577407118, 6.475890977778124, 6.473413174935021, 6.458832738389555, 6.488498623595225, 6.485948263071308, 6.431058926085949, 6.440121150278438, 6.475890977778124, 6.468498176124328, 6.426596947304755, 6.480890592586144, 6.4660619552688, 6.449375879951627, 6.4660619552688, 6.475890977778124, 6.437838160722597, 6.458832738389555, 6.428821640343096, 6.449375879951627, 6.470948099057848, 6.488498623595225, 6.478382956513596, 6.506784773755588, 6.528670030515483, 6.4988534586685835, 6.512154192556208, 6.545837100161677, 6.520333814072657, 6.537168963352681, 6.59851119346351, 6.57918444516486, 6.6153017685099265, 6.662246855779438, 6.625694634308269, 6.6153017685099265, 6.650955054255218, 6.650955054255218, 6.618737951988401, 6.643588032950501, 6.654687834590332, 6.6857495074241555, 6.755444351249571, 6.71487849038061, 6.736947387047404, 6.6857495074241555, 6.669941552095122, 6.732441720870499, 6.7105968408879395, 6.74609634467753, 6.673839510863178, 6.779731704391581, 6.779731704391581, 6.76985291974853, 6.755444351249571, 6.755444351249571, 6.736947387047404, 6.7105968408879395, 6.74609634467753, 6.789837415720102, 6.813479304775572, 6.76985291974853, 6.868048713228818, 6.779731704391581, 6.76985291974853, 6.750746461336241, 6.736947387047404, 6.784755209091806, 6.764997679777022, 6.789837415720102, 6.8327950379771, 6.76985291974853, 6.71920269973409, 6.576045676502552, 6.504125383568181, 6.428821640343096, 6.317247986861365, 6.254612227973507, 6.19721785203764, 6.137251568892241, 6.070563492969293, 6.017030858064308, 5.962375355114127, 5.900932401528953, 5.850592666133366, 5.804894429417997, 5.74674102231455, 5.706805271950812, 5.666246467125383, 5.624442431545302, 5.594821435923281, 5.5633124629488995, 5.532727634859265, 5.502750462142007, 5.476701748909605, 5.453297529537674, 5.428752305666324, 5.413845389365031, 5.397482386603327, 5.38962533418799, 5.3823166212413875, 5.37942645677258, 5.371066743820315, 5.375737413433144, 5.378603935704192, 5.3841850476239745, 5.39470556811625, 5.404826757161494, 5.424637561963978, 5.441092692823771, 5.465593161488016, 5.489142057716485, 5.516508281013513, 5.54298783101942, 5.571140134109349, 5.60801054888355, 5.64709625296536, 5.684223387757672, 5.733327827679284, 5.777370186644041, 5.82969506125662, 5.884574493188258, 5.929867473653409, 5.995831106759393, 6.054183879921011, 6.105286876066354, 6.174221739686694, 6.237018990494399, 6.313808147669902, 6.4199890716809165, 6.4910640061854155, 6.57918444516486, 6.702155733043841, 6.76985291974853, 6.76985291974853, 6.779731704391581, 6.71920269973409, 6.800186286572264, 6.844232622455282, 6.880466148636471, 6.8327950379771, 6.838477725729612, 6.789837415720102, 6.750746461336241, 6.750746461336241, 6.71487849038061, 6.760193535649002, 6.784755209091806, 6.838477725729612, 6.784755209091806, 6.750746461336241, 6.74609634467753, 6.723572626136559, 6.673839510863178, 6.697994727058645, 6.723572626136559, 6.736947387047404, 6.741497812938146, 6.732441720870499, 6.7105968408879395, 6.736947387047404, 6.6857495074241555, 6.677774777886015, 6.6153017685099265, 6.639948870881459, 6.658450931266402, 6.611890721366584, 6.622201481463341, 6.629214199021699, 6.60181684507496, 6.57918444516486, 6.57918444516486, 6.557670828676491, 6.517590644396082, 6.514863222260631, 6.537168963352681, 6.514863222260631, 6.4910640061854155, 6.512154192556208, 6.4988534586685835, 6.458832738389555, 6.4660619552688, 6.454078648522038, 6.449375879951627, 6.449375879951627, 6.442416165773875, 6.501482134736802, 6.480890592586144, 6.454078648522038, 6.504125383568181, 6.4660619552688, 6.433306577407118, 6.46363801696716, 6.449375879951627, 6.440121150278438, 6.458832738389555, 6.488498623595225, 6.4660619552688, 6.4660619552688, 6.473413174935021, 6.480890592586144, 6.440121150278438, 6.4447245478351425, 6.456448585199982, 6.435565883708889, 6.454078648522038, 6.4910640061854155, 6.473413174935021, 6.470948099057848, 6.485948263071308], [6.478382956513596, 6.483411423742188, 6.480890592586144, 6.437838160722597, 6.470948099057848, 6.435565883708889, 6.435565883708889, 6.483411423742188, 6.456448585199982, 6.456448585199982, 6.485948263071308, 6.473413174935021, 6.449375879951627, 6.480890592586144, 6.437838160722597, 6.449375879951627, 6.461228751864453, 6.4660619552688, 6.46363801696716, 6.485948263071308, 6.496241919192371, 6.449375879951627, 6.470948099057848, 6.461228751864453, 6.433306577407118, 6.449375879951627, 6.478382956513596, 6.488498623595225, 6.4660619552688, 6.4910640061854155, 6.488498623595225, 6.468498176124328, 6.473413174935021, 6.458832738389555, 6.458832738389555, 6.4660619552688, 6.509461911357668, 6.504125383568181, 6.537168963352681, 6.557670828676491, 6.576045676502552, 6.540038707098033, 6.566761312214349, 6.6085062000431485, 6.551713759176785, 6.545837100161677, 6.647255953701714, 6.625694634308269, 6.639948870881459, 6.706354708411434, 6.723572626136559, 6.677774777886015, 6.629214199021699, 6.650955054255218, 6.669941552095122, 6.69387529094829, 6.681743871909348, 6.7105968408879395, 6.779731704391581, 6.74609634467753, 6.702155733043841, 6.736947387047404, 6.677774777886015, 6.669941552095122, 6.7105968408879395, 6.697994727058645, 6.736947387047404, 6.789837415720102, 6.750746461336241, 6.794982426003803, 6.800186286572264, 6.71487849038061, 6.736947387047404, 6.736947387047404, 6.727984570725578, 6.805453169522583, 6.736947387047404, 6.779731704391581, 6.779731704391581, 6.810787434119437, 6.844232622455282, 6.760193535649002, 6.732441720870499, 6.71487849038061, 6.658450931266402, 6.545837100161677, 6.470948099057848, 6.426596947304755, 6.336671728168253, 6.288832514828625, 6.221491743237774, 6.140695666381139, 6.081498839298872, 6.017030858064308, 5.963914014478383, 5.91861784990978, 5.870043474756333, 5.832536986209195, 5.788586839091725, 5.747211577792556, 5.710251239748839, 5.670575274379721, 5.6330752150660794, 5.605954810302094, 5.583309626116091, 5.551973963198077, 5.538267941400453, 5.5156710629683285, 5.501667882900734, 5.488878948629191, 5.473898968962258, 5.461868629704888, 5.459156952247823, 5.45281194564872, 5.454998677011999, 5.459649468200108, 5.464596831954729, 5.475934516323728, 5.490985404645023, 5.5071072232096725, 5.523266182632746, 5.54986112955458, 5.567678843232901, 5.5934905508677915, 5.6191315190360145, 5.656184502723741, 5.687494946266146, 5.729245513859927, 5.7713695356628785, 5.807580170738234, 5.863870529748842, 5.904279798296883, 5.94361118787082, 6.0109913936967505, 6.056079083224989, 6.105286876066354, 6.18813032145417, 6.2471950860127645, 6.336671728168253, 6.402842434217901, 6.46363801696716, 6.588740563093893, 6.605149548132377, 6.6857495074241555, 6.760193535649002, 6.816185093546925, 6.816185093546925, 6.800186286572264, 6.779731704391581, 6.76985291974853, 6.732441720870499, 6.760193535649002, 6.741497812938146, 6.732441720870499, 6.723572626136559, 6.76985291974853, 6.74609634467753, 6.74609634467753, 6.732441720870499, 6.732441720870499, 6.71920269973409, 6.706354708411434, 6.6857495074241555, 6.723572626136559, 6.7105968408879395, 6.702155733043841, 6.706354708411434, 6.689794494052359, 6.7105968408879395, 6.689794494052359, 6.71920269973409, 6.654687834590332, 6.625694634308269, 6.625694634308269, 6.69387529094829, 6.677774777886015, 6.60181684507496, 6.622201481463341, 6.591972564671637, 6.5606794202647585, 6.58234601052495, 6.569833612371073, 6.506784773755588, 6.517590644396082, 6.551713759176785, 6.493645946348525, 6.509461911357668, 6.509461911357668, 6.461228751864453, 6.4660619552688, 6.473413174935021, 6.432180713092197, 6.435565883708889, 6.470948099057848, 6.485948263071308, 6.480890592586144, 6.478382956513596, 6.480890592586144, 6.4470440064457994, 6.480890592586144, 6.473413174935021, 6.4470440064457994, 6.480890592586144, 6.488498623595225, 6.449375879951627, 6.501482134736802, 6.4988534586685835, 6.468498176124328, 6.433306577407118, 6.480890592586144, 6.473413174935021, 6.456448585199982, 6.449375879951627, 6.461228751864453, 6.4988534586685835, 6.4660619552688, 6.485948263071308, 6.4988534586685835, 6.456448585199982, 6.435565883708889, 6.461228751864453], [6.456448585199982, 6.456448585199982, 6.475890977778124, 6.4447245478351425, 6.468498176124328, 6.480890592586144, 6.4660619552688, 6.4447245478351425, 6.485948263071308, 6.475890977778124, 6.454078648522038, 6.473413174935021, 6.433306577407118, 6.4447245478351425, 6.473413174935021, 6.475890977778124, 6.496241919192371, 6.478382956513596, 6.483411423742188, 6.4470440064457994, 6.46363801696716, 6.458832738389555, 6.433306577407118, 6.433306577407118, 6.470948099057848, 6.493645946348525, 6.478382956513596, 6.493645946348525, 6.504125383568181, 6.454078648522038, 6.449375879951627, 6.46363801696716, 6.440121150278438, 6.442416165773875, 6.4660619552688, 6.485948263071308, 6.488498623595225, 6.514863222260631, 6.528670030515483, 6.483411423742188, 6.496241919192371, 6.523094374317197, 6.55468132441898, 6.528670030515483, 6.545837100161677, 6.625694634308269, 6.6085062000431485, 6.569833612371073, 6.650955054255218, 6.60181684507496, 6.5952304581067605, 6.611890721366584, 6.636341773147188, 6.639948870881459, 6.6660782034014305, 6.658450931266402, 6.650955054255218, 6.677774777886015, 6.654687834590332, 6.650955054255218, 6.654687834590332, 6.662246855779438, 6.6660782034014305, 6.639948870881459, 6.6857495074241555, 6.7105968408879395, 6.736947387047404, 6.727984570725578, 6.697994727058645, 6.650955054255218, 6.697994727058645, 6.71920269973409, 6.727984570725578, 6.732441720870499, 6.71920269973409, 6.71487849038061, 6.760193535649002, 6.71920269973409, 6.723572626136559, 6.677774777886015, 6.71920269973409, 6.673839510863178, 6.71920269973409, 6.7105968408879395, 6.736947387047404, 6.662246855779438, 6.557670828676491, 6.504125383568181, 6.404948814574441, 6.322460072410851, 6.269834938396905, 6.206497801031639, 6.15475068091213, 6.090653680822124, 6.047613090093964, 6.004187510815761, 5.9525192773271245, 5.913786279517621, 5.863870529748842, 5.8119151534502, 5.786011432435921, 5.750043018510424, 5.71459569925167, 5.692035676157133, 5.665856708203956, 5.639660983814332, 5.626585859340343, 5.59883819028523, 5.583634867193021, 5.570509553145192, 5.560219883023218, 5.545962582276235, 5.5444719428968465, 5.544175659923194, 5.54986112955458, 5.54986112955458, 5.556229956437757, 5.566115432559255, 5.5708255593881955, 5.585262943221196, 5.601197744145089, 5.626942541740085, 5.651995478801587, 5.674145945254688, 5.705518249141956, 5.7369879845570795, 5.765449473927319, 5.7979811262697565, 5.835400399656374, 5.882012444293012, 5.921403337988628, 5.975612793338302, 6.017030858064308, 6.069582977614139, 6.139544816712011, 6.18813032145417, 6.253118212168813, 6.3330749239680735, 6.376342266240354, 6.4660619552688, 6.514863222260631, 6.673839510863178, 6.727984570725578, 6.736947387047404, 6.821653475077489, 6.755444351249571, 6.736947387047404, 6.732441720870499, 6.669941552095122, 6.677774777886015, 6.697994727058645, 6.673839510863178, 6.706354708411434, 6.723572626136559, 6.732441720870499, 6.736947387047404, 6.697994727058645, 6.702155733043841, 6.689794494052359, 6.643588032950501, 6.6857495074241555, 6.71487849038061, 6.702155733043841, 6.706354708411434, 6.6857495074241555, 6.706354708411434, 6.647255953701714, 6.622201481463341, 6.618737951988401, 6.625694634308269, 6.650955054255218, 6.650955054255218, 6.618737951988401, 6.611890721366584, 6.636341773147188, 6.585532382671515, 6.576045676502552, 6.551713759176785, 6.512154192556208, 6.531484122479738, 6.5606794202647585, 6.537168963352681, 6.545837100161677, 6.523094374317197, 6.517590644396082, 6.4910640061854155, 6.46363801696716, 6.4660619552688, 6.456448585199982, 6.449375879951627, 6.488498623595225, 6.4988534586685835, 6.478382956513596, 6.449375879951627, 6.4660619552688, 6.46363801696716, 6.458832738389555, 6.440121150278438, 6.428821640343096, 6.461228751864453, 6.451721534874641, 6.451721534874641, 6.485948263071308, 6.473413174935021, 6.456448585199982, 6.468498176124328, 6.451721534874641, 6.4470440064457994, 6.449375879951627, 6.451721534874641, 6.480890592586144, 6.4660619552688, 6.461228751864453, 6.501482134736802, 6.468498176124328, 6.4447245478351425, 6.4447245478351425, 6.449375879951627, 6.4470440064457994, 6.4660619552688, 6.475890977778124], [6.4660619552688, 6.473413174935021, 6.449375879951627, 6.46363801696716, 6.483411423742188, 6.461228751864453, 6.4470440064457994, 6.442416165773875, 6.4447245478351425, 6.426596947304755, 6.454078648522038, 6.4660619552688, 6.451721534874641, 6.473413174935021, 6.485948263071308, 6.449375879951627, 6.456448585199982, 6.470948099057848, 6.428821640343096, 6.454078648522038, 6.470948099057848, 6.4660619552688, 6.461228751864453, 6.478382956513596, 6.4660619552688, 6.456448585199982, 6.451721534874641, 6.458832738389555, 6.431058926085949, 6.433306577407118, 6.458832738389555, 6.449375879951627, 6.473413174935021, 6.454078648522038, 6.4660619552688, 6.470948099057848, 6.440121150278438, 6.431058926085949, 6.4660619552688, 6.478382956513596, 6.488498623595225, 6.548766284623156, 6.537168963352681, 6.534318010223789, 6.517590644396082, 6.540038707098033, 6.506784773755588, 6.528670030515483, 6.563708948382766, 6.57918444516486, 6.591972564671637, 6.618737951988401, 6.669941552095122, 6.60181684507496, 6.611890721366584, 6.622201481463341, 6.625694634308269, 6.5952304581067605, 6.59851119346351, 6.650955054255218, 6.629214199021699, 6.629214199021699, 6.689794494052359, 6.673839510863178, 6.677774777886015, 6.658450931266402, 6.618737951988401, 6.636341773147188, 6.647255953701714, 6.654687834590332, 6.689794494052359, 6.736947387047404, 6.732441720870499, 6.681743871909348, 6.697994727058645, 6.6857495074241555, 6.673839510863178, 6.639948870881459, 6.689794494052359, 6.650955054255218, 6.755444351249571, 6.723572626136559, 6.732441720870499, 6.71920269973409, 6.723572626136559, 6.71920269973409, 6.654687834590332, 6.5429290109951745, 6.46363801696716, 6.411330862855475, 6.347642683835806, 6.29208107139205, 6.225671906889962, 6.1643774358284595, 6.116047550215161, 6.069582977614139, 6.005032294950646, 5.96933407567118, 5.929154928303919, 5.896951690469461, 5.862648198569413, 5.830260193814637, 5.799038952646121, 5.764471761340457, 5.739751948485858, 5.717662675936251, 5.696206071159508, 5.676544602414658, 5.663127773768093, 5.645225215895396, 5.640030282505139, 5.63380130569807, 5.6276605305842695, 5.622664431783459, 5.624442431545302, 5.6280199614629955, 5.63380130569807, 5.639660983814332, 5.656567842961942, 5.671365578492673, 5.684223387757672, 5.7059468403690765, 5.732418703008134, 5.753842595979664, 5.7819229063689646, 5.808661338262019, 5.835400399656374, 5.880735331847263, 5.913786279517621, 5.95477387124912, 6.005032294950646, 6.0522963539695755, 6.094785185837189, 6.150015067206823, 6.17922867660754, 6.251630072319787, 6.310392551460125, 6.358896830863666, 6.449375879951627, 6.55468132441898, 6.643588032950501, 6.69387529094829, 6.755444351249571, 6.681743871909348, 6.697994727058645, 6.650955054255218, 6.706354708411434, 6.723572626136559, 6.706354708411434, 6.689794494052359, 6.681743871909348, 6.702155733043841, 6.647255953701714, 6.6660782034014305, 6.654687834590332, 6.6660782034014305, 6.643588032950501, 6.662246855779438, 6.654687834590332, 6.681743871909348, 6.689794494052359, 6.639948870881459, 6.636341773147188, 6.6153017685099265, 6.650955054255218, 6.6153017685099265, 6.632764328239703, 6.643588032950501, 6.6153017685099265, 6.643588032950501, 6.6085062000431485, 6.622201481463341, 6.572927749461951, 6.591972564671637, 6.6085062000431485, 6.557670828676491, 6.566761312214349, 6.57918444516486, 6.557670828676491, 6.531484122479738, 6.531484122479738, 6.517590644396082, 6.485948263071308, 6.478382956513596, 6.478382956513596, 6.449375879951627, 6.4660619552688, 6.478382956513596, 6.468498176124328, 6.485948263071308, 6.46363801696716, 6.4447245478351425, 6.4660619552688, 6.4447245478351425, 6.433306577407118, 6.468498176124328, 6.480890592586144, 6.485948263071308, 6.478382956513596, 6.461228751864453, 6.480890592586144, 6.4470440064457994, 6.461228751864453, 6.458832738389555, 6.428821640343096, 6.461228751864453, 6.4470440064457994, 6.46363801696716, 6.478382956513596, 6.449375879951627, 6.433306577407118, 6.470948099057848, 6.458832738389555, 6.431058926085949, 6.4660619552688, 6.475890977778124, 6.458832738389555, 6.470948099057848, 6.493645946348525, 6.473413174935021, 6.433306577407118], [6.454078648522038, 6.461228751864453, 6.473413174935021, 6.449375879951627, 6.4470440064457994, 6.449375879951627, 6.456448585199982, 6.449375879951627, 6.475890977778124, 6.485948263071308, 6.473413174935021, 6.4660619552688, 6.470948099057848, 6.433306577407118, 6.440121150278438, 6.4447245478351425, 6.46363801696716, 6.480890592586144, 6.458832738389555, 6.456448585199982, 6.480890592586144, 6.480890592586144, 6.458832738389555, 6.449375879951627, 6.461228751864453, 6.4447245478351425, 6.433306577407118, 6.485948263071308, 6.483411423742188, 6.468498176124328, 6.496241919192371, 6.4660619552688, 6.435565883708889, 6.449375879951627, 6.46363801696716, 6.4447245478351425, 6.456448585199982, 6.4660619552688, 6.509461911357668, 6.496241919192371, 6.475890977778124, 6.506784773755588, 6.493645946348525, 6.493645946348525, 6.4988534586685835, 6.525874008822426, 6.537168963352681, 6.569833612371073, 6.576045676502552, 6.57918444516486, 6.58234601052495, 6.588740563093893, 6.572927749461951, 6.588740563093893, 6.57918444516486, 6.60181684507496, 6.58234601052495, 6.625694634308269, 6.611890721366584, 6.639948870881459, 6.654687834590332, 6.60181684507496, 6.622201481463341, 6.622201481463341, 6.60181684507496, 6.605149548132377, 6.6660782034014305, 6.618737951988401, 6.689794494052359, 6.6660782034014305, 6.681743871909348, 6.654687834590332, 6.650955054255218, 6.636341773147188, 6.647255953701714, 6.71920269973409, 6.650955054255218, 6.702155733043841, 6.702155733043841, 6.689794494052359, 6.71487849038061, 6.650955054255218, 6.647255953701714, 6.650955054255218, 6.677774777886015, 6.681743871909348, 6.669941552095122, 6.697994727058645, 6.57918444516486, 6.523094374317197, 6.435565883708889, 6.358896830863666, 6.308696063356681, 6.222880445663813, 6.184293001146874, 6.131571429423577, 6.089627142319481, 6.056079083224989, 6.019644978038704, 5.981180376594801, 5.937771401252198, 5.908327809809136, 5.873159486923684, 5.84999770184125, 5.816844306242516, 5.801156686817003, 5.778882539972262, 5.7649590635410854, 5.748623790172022, 5.735612466674895, 5.7234172859211725, 5.71459569925167, 5.705090073205214, 5.706805271950812, 5.705090073205214, 5.709818454917331, 5.726546361487687, 5.72969777097545, 5.741142880459318, 5.754320792080897, 5.774859323779526, 5.792737970637099, 5.808120422631225, 5.825744597697373, 5.854773817343129, 5.890391767751927, 5.929154928303919, 5.957040115830443, 6.004187510815761, 6.030260349563051, 6.080493536560301, 6.119327964034298, 6.146497038968349, 6.214612292295937, 6.274507349368981, 6.336671728168253, 6.404948814574441, 6.478382956513596, 6.569833612371073, 6.677774777886015, 6.636341773147188, 6.723572626136559, 6.706354708411434, 6.702155733043841, 6.702155733043841, 6.69387529094829, 6.741497812938146, 6.7105968408879395, 6.736947387047404, 6.702155733043841, 6.681743871909348, 6.650955054255218, 6.658450931266402, 6.662246855779438, 6.673839510863178, 6.6857495074241555, 6.650955054255218, 6.6857495074241555, 6.650955054255218, 6.647255953701714, 6.622201481463341, 6.625694634308269, 6.6153017685099265, 6.654687834590332, 6.6153017685099265, 6.6857495074241555, 6.662246855779438, 6.669941552095122, 6.591972564671637, 6.576045676502552, 6.5952304581067605, 6.585532382671515, 6.5606794202647585, 6.60181684507496, 6.6153017685099265, 6.569833612371073, 6.576045676502552, 6.576045676502552, 6.557670828676491, 6.4910640061854155, 6.4988534586685835, 6.483411423742188, 6.504125383568181, 6.483411423742188, 6.475890977778124, 6.4660619552688, 6.483411423742188, 6.461228751864453, 6.449375879951627, 6.449375879951627, 6.461228751864453, 6.4470440064457994, 6.46363801696716, 6.475890977778124, 6.4988534586685835, 6.468498176124328, 6.458832738389555, 6.483411423742188, 6.449375879951627, 6.449375879951627, 6.46363801696716, 6.456448585199982, 6.449375879951627, 6.468498176124328, 6.501482134736802, 6.488498623595225, 6.454078648522038, 6.451721534874641, 6.473413174935021, 6.435565883708889, 6.454078648522038, 6.473413174935021, 6.473413174935021, 6.46363801696716, 6.478382956513596, 6.485948263071308, 6.4470440064457994, 6.437838160722597, 6.461228751864453, 6.449375879951627, 6.456448585199982], [6.461228751864453, 6.480890592586144, 6.473413174935021, 6.456448585199982, 6.468498176124328, 6.483411423742188, 6.478382956513596, 6.468498176124328, 6.480890592586144, 6.435565883708889, 6.437838160722597, 6.473413174935021, 6.433306577407118, 6.475890977778124, 6.483411423742188, 6.470948099057848, 6.470948099057848, 6.483411423742188, 6.4470440064457994, 6.449375879951627, 6.4660619552688, 6.449375879951627, 6.454078648522038, 6.456448585199982, 6.483411423742188, 6.485948263071308, 6.461228751864453, 6.480890592586144, 6.4660619552688, 6.440121150278438, 6.451721534874641, 6.458832738389555, 6.449375879951627, 6.4470440064457994, 6.493645946348525, 6.483411423742188, 6.468498176124328, 6.46363801696716, 6.493645946348525, 6.461228751864453, 6.4447245478351425, 6.458832738389555, 6.506784773755588, 6.496241919192371, 6.509461911357668, 6.531484122479738, 6.545837100161677, 6.520333814072657, 6.523094374317197, 6.55468132441898, 6.548766284623156, 6.55468132441898, 6.569833612371073, 6.611890721366584, 6.58234601052495, 6.57918444516486, 6.557670828676491, 6.611890721366584, 6.551713759176785, 6.57918444516486, 6.576045676502552, 6.59851119346351, 6.576045676502552, 6.60181684507496, 6.625694634308269, 6.605149548132377, 6.6660782034014305, 6.618737951988401, 6.59851119346351, 6.6085062000431485, 6.6153017685099265, 6.622201481463341, 6.622201481463341, 6.681743871909348, 6.654687834590332, 6.6857495074241555, 6.673839510863178, 6.632764328239703, 6.654687834590332, 6.639948870881459, 6.636341773147188, 6.6857495074241555, 6.6660782034014305, 6.697994727058645, 6.71487849038061, 6.6857495074241555, 6.69387529094829, 6.654687834590332, 6.636341773147188, 6.569833612371073, 6.517590644396082, 6.435565883708889, 6.368502766853686, 6.322460072410851, 6.274507349368981, 6.214612292295937, 6.184293001146874, 6.124850811427294, 6.091683174348053, 6.042979402083889, 6.017900803165534, 5.971677042528151, 5.956282077194016, 5.937771401252198, 5.909007308641996, 5.88779566613219, 5.869421613415196, 5.8488132873338925, 5.82856103940829, 5.814098757923473, 5.806504471521444, 5.802755891530896, 5.79640189129804, 5.792737970637099, 5.790138253836415, 5.795350372112464, 5.8000965467787795, 5.808661338262019, 5.820159404259685, 5.837704020486683, 5.851785015249507, 5.8657152628712605, 5.902266195979841, 5.91861784990978, 5.942142017336178, 5.973244632096546, 6.012708667681602, 6.0320550260957235, 6.076494746599557, 6.092714555197723, 6.155942333860738, 6.193299533451496, 6.260637582197952, 6.313808147669902, 6.372405407516357, 6.451721534874641, 6.517590644396082, 6.55468132441898, 6.6153017685099265, 6.650955054255218, 6.650955054255218, 6.669941552095122, 6.7105968408879395, 6.702155733043841, 6.706354708411434, 6.673839510863178, 6.632764328239703, 6.650955054255218, 6.60181684507496, 6.6085062000431485, 6.622201481463341, 6.658450931266402, 6.639948870881459, 6.654687834590332, 6.681743871909348, 6.6660782034014305, 6.611890721366584, 6.625694634308269, 6.6153017685099265, 6.588740563093893, 6.57918444516486, 6.591972564671637, 6.588740563093893, 6.650955054255218, 6.60181684507496, 6.57918444516486, 6.566761312214349, 6.585532382671515, 6.545837100161677, 6.5952304581067605, 6.572927749461951, 6.591972564671637, 6.6085062000431485, 6.548766284623156, 6.5429290109951745, 6.537168963352681, 6.496241919192371, 6.501482134736802, 6.4988534586685835, 6.483411423742188, 6.468498176124328, 6.501482134736802, 6.480890592586144, 6.473413174935021, 6.485948263071308, 6.468498176124328, 6.449375879951627, 6.46363801696716, 6.4660619552688, 6.449375879951627, 6.454078648522038, 6.480890592586144, 6.473413174935021, 6.468498176124328, 6.4660619552688, 6.461228751864453, 6.4447245478351425, 6.449375879951627, 6.449375879951627, 6.449375879951627, 6.473413174935021, 6.483411423742188, 6.4660619552688, 6.470948099057848, 6.46363801696716, 6.433306577407118, 6.433306577407118, 6.458832738389555, 6.46363801696716, 6.4660619552688, 6.468498176124328, 6.480890592586144, 6.480890592586144, 6.46363801696716, 6.454078648522038, 6.46363801696716, 6.435565883708889, 6.431058926085949, 6.46363801696716, 6.449375879951627, 6.473413174935021], [6.449375879951627, 6.4660619552688, 6.478382956513596, 6.456448585199982, 6.485948263071308, 6.468498176124328, 6.458832738389555, 6.449375879951627, 6.458832738389555, 6.461228751864453, 6.454078648522038, 6.4660619552688, 6.454078648522038, 6.473413174935021, 6.473413174935021, 6.449375879951627, 6.4660619552688, 6.454078648522038, 6.437838160722597, 6.461228751864453, 6.461228751864453, 6.454078648522038, 6.480890592586144, 6.480890592586144, 6.440121150278438, 6.442416165773875, 6.461228751864453, 6.451721534874641, 6.454078648522038, 6.461228751864453, 6.449375879951627, 6.46363801696716, 6.506784773755588, 6.468498176124328, 6.451721534874641, 6.449375879951627, 6.46363801696716, 6.437838160722597, 6.4470440064457994, 6.458832738389555, 6.461228751864453, 6.4660619552688, 6.4660619552688, 6.493645946348525, 6.504125383568181, 6.501482134736802, 6.480890592586144, 6.485948263071308, 6.523094374317197, 6.504125383568181, 6.531484122479738, 6.557670828676491, 6.563708948382766, 6.551713759176785, 6.525874008822426, 6.5606794202647585, 6.506784773755588, 6.55468132441898, 6.537168963352681, 6.58234601052495, 6.6085062000431485, 6.605149548132377, 6.57918444516486, 6.55468132441898, 6.576045676502552, 6.557670828676491, 6.57918444516486, 6.576045676502552, 6.557670828676491, 6.60181684507496, 6.636341773147188, 6.654687834590332, 6.654687834590332, 6.60181684507496, 6.611890721366584, 6.59851119346351, 6.60181684507496, 6.5606794202647585, 6.643588032950501, 6.60181684507496, 6.6660782034014305, 6.658450931266402, 6.681743871909348, 6.677774777886015, 6.611890721366584, 6.654687834590332, 6.5952304581067605, 6.647255953701714, 6.622201481463341, 6.650955054255218, 6.576045676502552, 6.537168963352681, 6.478382956513596, 6.404948814574441, 6.331288053786619, 6.285608811437187, 6.250146989368795, 6.1907076189325805, 6.174221739686694, 6.137251568892241, 6.0855443780693825, 6.071546726392344, 6.0320550260957235, 6.013569610049893, 5.98197854690507, 5.960846082947927, 5.93200832653693, 5.919313477644987, 5.904279798296883, 5.893003304698065, 5.8865050376870025, 5.8916973066397444, 5.885859453876911, 5.883289922148963, 5.87066295454279, 5.877562012342527, 5.877562012342527, 5.8995991612157015, 5.890391767751927, 5.920006558909018, 5.94141310626233, 5.957040115830443, 5.980379467713784, 5.996660785575198, 6.013569610049893, 6.037483141745725, 6.072531657196233, 6.097909354942871, 6.131571429423577, 6.186847689133292, 6.227073991168104, 6.282407917700582, 6.334870089035862, 6.376342266240354, 6.4199890716809165, 6.449375879951627, 6.572927749461951, 6.650955054255218, 6.618737951988401, 6.636341773147188, 6.6660782034014305, 6.662246855779438, 6.632764328239703, 6.629214199021699, 6.60181684507496, 6.636341773147188, 6.625694634308269, 6.636341773147188, 6.611890721366584, 6.650955054255218, 6.622201481463341, 6.622201481463341, 6.585532382671515, 6.58234601052495, 6.60181684507496, 6.585532382671515, 6.611890721366584, 6.576045676502552, 6.632764328239703, 6.632764328239703, 6.60181684507496, 6.591972564671637, 6.585532382671515, 6.545837100161677, 6.55468132441898, 6.563708948382766, 6.585532382671515, 6.618737951988401, 6.58234601052495, 6.566761312214349, 6.540038707098033, 6.548766284623156, 6.512154192556208, 6.509461911357668, 6.488498623595225, 6.517590644396082, 6.525874008822426, 6.514863222260631, 6.483411423742188, 6.504125383568181, 6.461228751864453, 6.451721534874641, 6.473413174935021, 6.435565883708889, 6.442416165773875, 6.480890592586144, 6.456448585199982, 6.468498176124328, 6.480890592586144, 6.473413174935021, 6.475890977778124, 6.46363801696716, 6.458832738389555, 6.424382397468638, 6.4660619552688, 6.454078648522038, 6.435565883708889, 6.496241919192371, 6.4660619552688, 6.449375879951627, 6.483411423742188, 6.433306577407118, 6.431058926085949, 6.4447245478351425, 6.443568827956462, 6.431058926085949, 6.475890977778124, 6.478382956513596, 6.478382956513596, 6.451721534874641, 6.480890592586144, 6.4447245478351425, 6.428821640343096, 6.454078648522038, 6.451721534874641, 6.449375879951627, 6.475890977778124, 6.4660619552688, 6.473413174935021, 6.468498176124328, 6.461228751864453], [6.461228751864453, 6.458832738389555, 6.4447245478351425, 6.461228751864453, 6.433306577407118, 6.435565883708889, 6.485948263071308, 6.4660619552688, 6.458832738389555, 6.480890592586144, 6.470948099057848, 6.449375879951627, 6.454078648522038, 6.435565883708889, 6.440121150278438, 6.449375879951627, 6.454078648522038, 6.461228751864453, 6.485948263071308, 6.4660619552688, 6.449375879951627, 6.449375879951627, 6.449375879951627, 6.46363801696716, 6.442416165773875, 6.435565883708889, 6.458832738389555, 6.461228751864453, 6.456448585199982, 6.4660619552688, 6.485948263071308, 6.451721534874641, 6.449375879951627, 6.449375879951627, 6.449375879951627, 6.428821640343096, 6.473413174935021, 6.485948263071308, 6.470948099057848, 6.46363801696716, 6.458832738389555, 6.440121150278438, 6.433306577407118, 6.4470440064457994, 6.458832738389555, 6.4660619552688, 6.488498623595225, 6.512154192556208, 6.4988534586685835, 6.512154192556208, 6.534318010223789, 6.4988534586685835, 6.520333814072657, 6.496241919192371, 6.525874008822426, 6.55468132441898, 6.57918444516486, 6.57918444516486, 6.551713759176785, 6.557670828676491, 6.537168963352681, 6.528670030515483, 6.557670828676491, 6.545837100161677, 6.525874008822426, 6.551713759176785, 6.60181684507496, 6.572927749461951, 6.6153017685099265, 6.57918444516486, 6.618737951988401, 6.566761312214349, 6.588740563093893, 6.58234601052495, 6.57918444516486, 6.625694634308269, 6.605149548132377, 6.618737951988401, 6.636341773147188, 6.59851119346351, 6.625694634308269, 6.566761312214349, 6.5952304581067605, 6.576045676502552, 6.60181684507496, 6.611890721366584, 6.6153017685099265, 6.689794494052359, 6.636341773147188, 6.6857495074241555, 6.629214199021699, 6.58234601052495, 6.5429290109951745, 6.478382956513596, 6.404948814574441, 6.380316051298757, 6.34212270236852, 6.2872176855612585, 6.272944585897249, 6.221491743237774, 6.170504163755568, 6.124850811427294, 6.112791565251505, 6.091683174348053, 6.057983029086976, 6.048545547051051, 6.032955366563713, 6.006725876298242, 5.998321379640327, 5.9860083224638, 5.974821983917188, 5.963144009879618, 5.968554501699573, 5.960081442318794, 5.94804067269093, 5.963144009879618, 5.976400880408891, 5.974821983917188, 5.999154480055714, 5.999989605698114, 6.010135050590645, 6.02580627450448, 6.050416932871638, 6.065682232134149, 6.097909354942871, 6.130443733210712, 6.165596311298376, 6.202496409645537, 6.225671906889962, 6.266748101433913, 6.303644955765913, 6.338480841929972, 6.402842434217901, 6.4470440064457994, 6.548766284623156, 6.585532382671515, 6.639948870881459, 6.639948870881459, 6.650955054255218, 6.6153017685099265, 6.58234601052495, 6.618737951988401, 6.6153017685099265, 6.6153017685099265, 6.6153017685099265, 6.611890721366584, 6.611890721366584, 6.650955054255218, 6.563708948382766, 6.585532382671515, 6.588740563093893, 6.569833612371073, 6.576045676502552, 6.563708948382766, 6.605149548132377, 6.60181684507496, 6.60181684507496, 6.622201481463341, 6.591972564671637, 6.545837100161677, 6.5429290109951745, 6.531484122479738, 6.557670828676491, 6.5606794202647585, 6.591972564671637, 6.557670828676491, 6.585532382671515, 6.57918444516486, 6.514863222260631, 6.4988534586685835, 6.534318010223789, 6.512154192556208, 6.4988534586685835, 6.525874008822426, 6.485948263071308, 6.509461911357668, 6.512154192556208, 6.478382956513596, 6.4470440064457994, 6.458832738389555, 6.451721534874641, 6.4470440064457994, 6.454078648522038, 6.468498176124328, 6.468498176124328, 6.483411423742188, 6.473413174935021, 6.451721534874641, 6.458832738389555, 6.458832738389555, 6.433306577407118, 6.454078648522038, 6.480890592586144, 6.470948099057848, 6.451721534874641, 6.4910640061854155, 6.470948099057848, 6.46363801696716, 6.440121150278438, 6.470948099057848, 6.4470440064457994, 6.435565883708889, 6.480890592586144, 6.473413174935021, 6.470948099057848, 6.475890977778124, 6.480890592586144, 6.451721534874641, 6.449375879951627, 6.4660619552688, 6.458832738389555, 6.46363801696716, 6.4660619552688, 6.485948263071308, 6.468498176124328, 6.461228751864453, 6.473413174935021, 6.451721534874641, 6.440121150278438, 6.442416165773875, 6.440121150278438], [6.449375879951627, 6.437838160722597, 6.437838160722597, 6.475890977778124, 6.458832738389555, 6.4988534586685835, 6.4988534586685835, 6.4660619552688, 6.4660619552688, 6.4660619552688, 6.433306577407118, 6.4470440064457994, 6.478382956513596, 6.449375879951627, 6.480890592586144, 6.504125383568181, 6.461228751864453, 6.473413174935021, 6.461228751864453, 6.440121150278438, 6.458832738389555, 6.4660619552688, 6.4470440064457994, 6.475890977778124, 6.4660619552688, 6.4660619552688, 6.4988534586685835, 6.475890977778124, 6.449375879951627, 6.458832738389555, 6.461228751864453, 6.435565883708889, 6.458832738389555, 6.480890592586144, 6.478382956513596, 6.46363801696716, 6.4660619552688, 6.458832738389555, 6.449375879951627, 6.454078648522038, 6.437838160722597, 6.4470440064457994, 6.478382956513596, 6.4660619552688, 6.485948263071308, 6.501482134736802, 6.454078648522038, 6.456448585199982, 6.483411423742188, 6.485948263071308, 6.4660619552688, 6.493645946348525, 6.4988534586685835, 6.537168963352681, 6.496241919192371, 6.517590644396082, 6.520333814072657, 6.531484122479738, 6.512154192556208, 6.514863222260631, 6.537168963352681, 6.504125383568181, 6.523094374317197, 6.545837100161677, 6.57918444516486, 6.563708948382766, 6.57918444516486, 6.545837100161677, 6.557670828676491, 6.525874008822426, 6.557670828676491, 6.57918444516486, 6.551713759176785, 6.57918444516486, 6.57918444516486, 6.572927749461951, 6.588740563093893, 6.57918444516486, 6.55468132441898, 6.57918444516486, 6.551713759176785, 6.557670828676491, 6.611890721366584, 6.611890721366584, 6.658450931266402, 6.591972564671637, 6.622201481463341, 6.6153017685099265, 6.572927749461951, 6.5952304581067605, 6.588740563093893, 6.57918444516486, 6.5952304581067605, 6.566761312214349, 6.525874008822426, 6.480890592586144, 6.440121150278438, 6.366564977539412, 6.327735202397363, 6.29208107139205, 6.250146989368795, 6.211890435350443, 6.19721785203764, 6.1692721836039555, 6.158336062693098, 6.130443733210712, 6.1021097507778475, 6.090653680822124, 6.076494746599557, 6.058937866487183, 6.053238852073114, 6.032955366563713, 6.045753627646154, 6.049480485131671, 6.050416932871638, 6.054183879921011, 6.054183879921011, 6.0551304557538925, 6.058937866487183, 6.074508714726315, 6.089627142319481, 6.117138098181526, 6.148839446825845, 6.170504163755568, 6.1959076073625985, 6.214612292295937, 6.239901885827464, 6.269834938396905, 6.310392551460125, 6.329508475561991, 6.415638463873668, 6.4660619552688, 6.517590644396082, 6.557670828676491, 6.611890721366584, 6.650955054255218, 6.60181684507496, 6.60181684507496, 6.6085062000431485, 6.55468132441898, 6.59851119346351, 6.57918444516486, 6.585532382671515, 6.611890721366584, 6.59851119346351, 6.585532382671515, 6.60181684507496, 6.545837100161677, 6.588740563093893, 6.588740563093893, 6.57918444516486, 6.605149548132377, 6.6085062000431485, 6.59851119346351, 6.545837100161677, 6.563708948382766, 6.548766284623156, 6.534318010223789, 6.545837100161677, 6.5429290109951745, 6.545837100161677, 6.534318010223789, 6.57918444516486, 6.55468132441898, 6.517590644396082, 6.517590644396082, 6.512154192556208, 6.528670030515483, 6.512154192556208, 6.545837100161677, 6.528670030515483, 6.551713759176785, 6.470948099057848, 6.4988534586685835, 6.512154192556208, 6.4447245478351425, 6.435565883708889, 6.473413174935021, 6.4660619552688, 6.437838160722597, 6.454078648522038, 6.4988534586685835, 6.4660619552688, 6.46363801696716, 6.458832738389555, 6.435565883708889, 6.449375879951627, 6.4447245478351425, 6.473413174935021, 6.4470440064457994, 6.449375879951627, 6.4988534586685835, 6.4988534586685835, 6.451721534874641, 6.449375879951627, 6.449375879951627, 6.4660619552688, 6.4447245478351425, 6.4660619552688, 6.475890977778124, 6.480890592586144, 6.4660619552688, 6.4660619552688, 6.475890977778124, 6.437838160722597, 6.449375879951627, 6.483411423742188, 6.458832738389555, 6.451721534874641, 6.483411423742188, 6.458832738389555, 6.456448585199982, 6.475890977778124, 6.46363801696716, 6.4447245478351425, 6.451721534874641, 6.461228751864453, 6.4447245478351425, 6.454078648522038, 6.485948263071308, 6.4660619552688], [6.504125383568181, 6.46363801696716, 6.454078648522038, 6.4910640061854155, 6.468498176124328, 6.451721534874641, 6.449375879951627, 6.456448585199982, 6.426596947304755, 6.480890592586144, 6.449375879951627, 6.4660619552688, 6.488498623595225, 6.46363801696716, 6.4660619552688, 6.473413174935021, 6.433306577407118, 6.435565883708889, 6.46363801696716, 6.473413174935021, 6.4660619552688, 6.480890592586144, 6.480890592586144, 6.483411423742188, 6.433306577407118, 6.46363801696716, 6.449375879951627, 6.4447245478351425, 6.456448585199982, 6.461228751864453, 6.449375879951627, 6.480890592586144, 6.46363801696716, 6.46363801696716, 6.461228751864453, 6.46363801696716, 6.4660619552688, 6.433306577407118, 6.458832738389555, 6.475890977778124, 6.461228751864453, 6.454078648522038, 6.480890592586144, 6.483411423742188, 6.461228751864453, 6.4470440064457994, 6.458832738389555, 6.437838160722597, 6.437838160722597, 6.488498623595225, 6.501482134736802, 6.517590644396082, 6.470948099057848, 6.483411423742188, 6.4988534586685835, 6.493645946348525, 6.470948099057848, 6.504125383568181, 6.531484122479738, 6.501482134736802, 6.525874008822426, 6.537168963352681, 6.523094374317197, 6.496241919192371, 6.501482134736802, 6.501482134736802, 6.517590644396082, 6.493645946348525, 6.5606794202647585, 6.520333814072657, 6.545837100161677, 6.548766284623156, 6.569833612371073, 6.563708948382766, 6.514863222260631, 6.548766284623156, 6.531484122479738, 6.566761312214349, 6.563708948382766, 6.545837100161677, 6.557670828676491, 6.572927749461951, 6.57918444516486, 6.55468132441898, 6.569833612371073, 6.557670828676491, 6.531484122479738, 6.57918444516486, 6.548766284623156, 6.572927749461951, 6.625694634308269, 6.572927749461951, 6.60181684507496, 6.57918444516486, 6.60181684507496, 6.537168963352681, 6.468498176124328, 6.433306577407118, 6.380316051298757, 6.3743693925113805, 6.331288053786619, 6.324211982247536, 6.277650595808995, 6.254612227973507, 6.217351223107391, 6.199848809696368, 6.177971222970516, 6.170504163755568, 6.147666980509328, 6.141850160253579, 6.138396989356683, 6.127079166549303, 6.114959145816069, 6.122633177315783, 6.108487253021002, 6.113874012350014, 6.130443733210712, 6.138396989356683, 6.150015067206823, 6.177971222970516, 6.172979246274618, 6.202496409645537, 6.201170950234766, 6.225671906889962, 6.256110588742544, 6.272944585897249, 6.308696063356681, 6.355113736969159, 6.400746185613573, 6.424382397468638, 6.509461911357668, 6.517590644396082, 6.60181684507496, 6.566761312214349, 6.572927749461951, 6.525874008822426, 6.585532382671515, 6.55468132441898, 6.588740563093893, 6.60181684507496, 6.585532382671515, 6.58234601052495, 6.5606794202647585, 6.585532382671515, 6.528670030515483, 6.545837100161677, 6.572927749461951, 6.588740563093893, 6.548766284623156, 6.531484122479738, 6.551713759176785, 6.5429290109951745, 6.525874008822426, 6.506784773755588, 6.523094374317197, 6.512154192556208, 6.540038707098033, 6.540038707098033, 6.537168963352681, 6.531484122479738, 6.528670030515483, 6.512154192556208, 6.501482134736802, 6.480890592586144, 6.493645946348525, 6.506784773755588, 6.512154192556208, 6.501482134736802, 6.501482134736802, 6.520333814072657, 6.4988534586685835, 6.483411423742188, 6.454078648522038, 6.437838160722597, 6.454078648522038, 6.4660619552688, 6.433306577407118, 6.468498176124328, 6.480890592586144, 6.449375879951627, 6.449375879951627, 6.46363801696716, 6.449375879951627, 6.431058926085949, 6.461228751864453, 6.458832738389555, 6.458832738389555, 6.470948099057848, 6.478382956513596, 6.449375879951627, 6.449375879951627, 6.4447245478351425, 6.433306577407118, 6.4470440064457994, 6.46363801696716, 6.470948099057848, 6.461228751864453, 6.473413174935021, 6.478382956513596, 6.454078648522038, 6.428821640343096, 6.456448585199982, 6.475890977778124, 6.437838160722597, 6.470948099057848, 6.458832738389555, 6.449375879951627, 6.473413174935021, 6.480890592586144, 6.437838160722597, 6.449375879951627, 6.437838160722597, 6.424382397468638, 6.449375879951627, 6.458832738389555, 6.449375879951627, 6.470948099057848, 6.475890977778124, 6.4660619552688, 6.454078648522038, 6.473413174935021], [6.475890977778124, 6.480890592586144, 6.428821640343096, 6.433306577407118, 6.4447245478351425, 6.470948099057848, 6.433306577407118, 6.458832738389555, 6.468498176124328, 6.449375879951627, 6.458832738389555, 6.473413174935021, 6.435565883708889, 6.458832738389555, 6.456448585199982, 6.426596947304755, 6.442416165773875, 6.504125383568181, 6.4447245478351425, 6.435565883708889, 6.454078648522038, 6.440121150278438, 6.433306577407118, 6.4660619552688, 6.449375879951627, 6.456448585199982, 6.4660619552688, 6.470948099057848, 6.449375879951627, 6.461228751864453, 6.46363801696716, 6.454078648522038, 6.4178077680400465, 6.461228751864453, 6.46363801696716, 6.4447245478351425, 6.449375879951627, 6.473413174935021, 6.473413174935021, 6.4660619552688, 6.461228751864453, 6.458832738389555, 6.433306577407118, 6.4199890716809165, 6.433306577407118, 6.461228751864453, 6.468498176124328, 6.4470440064457994, 6.475890977778124, 6.480890592586144, 6.461228751864453, 6.424382397468638, 6.468498176124328, 6.442416165773875, 6.449375879951627, 6.458832738389555, 6.4660619552688, 6.4988534586685835, 6.493645946348525, 6.473413174935021, 6.496241919192371, 6.468498176124328, 6.488498623595225, 6.483411423742188, 6.4988534586685835, 6.480890592586144, 6.545837100161677, 6.501482134736802, 6.528670030515483, 6.485948263071308, 6.512154192556208, 6.517590644396082, 6.509461911357668, 6.501482134736802, 6.4988534586685835, 6.537168963352681, 6.5429290109951745, 6.557670828676491, 6.528670030515483, 6.525874008822426, 6.520333814072657, 6.528670030515483, 6.517590644396082, 6.540038707098033, 6.517590644396082, 6.57918444516486, 6.545837100161677, 6.5606794202647585, 6.569833612371073, 6.5429290109951745, 6.588740563093893, 6.537168963352681, 6.523094374317197, 6.520333814072657, 6.5429290109951745, 6.585532382671515, 6.563708948382766, 6.537168963352681, 6.520333814072657, 6.480890592586144, 6.422180197696735, 6.382316086365652, 6.362714044764601, 6.307005263666345, 6.282407917700582, 6.277650595808995, 6.276076554081753, 6.260637582197952, 6.244263013043171, 6.225671906889962, 6.206497801031639, 6.19721785203764, 6.203825904315992, 6.194601965415726, 6.1959076073625985, 6.211890435350443, 6.21597925108765, 6.228481331709902, 6.221491743237774, 6.241351266042005, 6.248668155220358, 6.279230336575444, 6.269834938396905, 6.305321873849069, 6.345795236710008, 6.37044920840494, 6.392458434139147, 6.4447245478351425, 6.4660619552688, 6.517590644396082, 6.55468132441898, 6.551713759176785, 6.551713759176785, 6.528670030515483, 6.569833612371073, 6.557670828676491, 6.57918444516486, 6.566761312214349, 6.566761312214349, 6.531484122479738, 6.540038707098033, 6.504125383568181, 6.520333814072657, 6.531484122479738, 6.537168963352681, 6.551713759176785, 6.525874008822426, 6.55468132441898, 6.557670828676491, 6.534318010223789, 6.534318010223789, 6.537168963352681, 6.520333814072657, 6.525874008822426, 6.517590644396082, 6.525874008822426, 6.528670030515483, 6.517590644396082, 6.517590644396082, 6.478382956513596, 6.475890977778124, 6.504125383568181, 6.523094374317197, 6.480890592586144, 6.509461911357668, 6.528670030515483, 6.4988534586685835, 6.488498623595225, 6.4660619552688, 6.4470440064457994, 6.4660619552688, 6.431058926085949, 6.440121150278438, 6.4660619552688, 6.4660619552688, 6.475890977778124, 6.470948099057848, 6.451721534874641, 6.449375879951627, 6.433306577407118, 6.442416165773875, 6.470948099057848, 6.4470440064457994, 6.488498623595225, 6.496241919192371, 6.46363801696716, 6.4660619552688, 6.46363801696716, 6.449375879951627, 6.433306577407118, 6.435565883708889, 6.456448585199982, 6.4447245478351425, 6.456448585199982, 6.475890977778124, 6.478382956513596, 6.456448585199982, 6.46363801696716, 6.468498176124328, 6.431058926085949, 6.435565883708889, 6.456448585199982, 6.458832738389555, 6.488498623595225, 6.4660619552688, 6.480890592586144, 6.4447245478351425, 6.451721534874641, 6.458832738389555, 6.424382397468638, 6.442416165773875, 6.458832738389555, 6.4660619552688, 6.449375879951627, 6.483411423742188, 6.4660619552688, 6.449375879951627, 6.456448585199982, 6.440121150278438, 6.449375879951627, 6.440121150278438], [6.449375879951627, 6.4447245478351425, 6.456448585199982, 6.449375879951627, 6.4660619552688, 6.506784773755588, 6.461228751864453, 6.475890977778124, 6.458832738389555, 6.426596947304755, 6.451721534874641, 6.461228751864453, 6.449375879951627, 6.480890592586144, 6.4660619552688, 6.449375879951627, 6.468498176124328, 6.458832738389555, 6.4447245478351425, 6.449375879951627, 6.451721534874641, 6.440121150278438, 6.449375879951627, 6.449375879951627, 6.483411423742188, 6.470948099057848, 6.4660619552688, 6.458832738389555, 6.442416165773875, 6.4470440064457994, 6.433306577407118, 6.480890592586144, 6.458832738389555, 6.449375879951627, 6.461228751864453, 6.4660619552688, 6.480890592586144, 6.4470440064457994, 6.4447245478351425, 6.440121150278438, 6.449375879951627, 6.456448585199982, 6.4470440064457994, 6.4988534586685835, 6.4660619552688, 6.4660619552688, 6.4660619552688, 6.4660619552688, 6.449375879951627, 6.426596947304755, 6.451721534874641, 6.512154192556208, 6.4660619552688, 6.449375879951627, 6.4470440064457994, 6.483411423742188, 6.4660619552688, 6.470948099057848, 6.433306577407118, 6.46363801696716, 6.454078648522038, 6.4988534586685835, 6.468498176124328, 6.4660619552688, 6.496241919192371, 6.506784773755588, 6.485948263071308, 6.504125383568181, 6.451721534874641, 6.4988534586685835, 6.4988534586685835, 6.480890592586144, 6.496241919192371, 6.531484122479738, 6.534318010223789, 6.504125383568181, 6.528670030515483, 6.493645946348525, 6.504125383568181, 6.4988534586685835, 6.501482134736802, 6.548766284623156, 6.517590644396082, 6.545837100161677, 6.55468132441898, 6.566761312214349, 6.531484122479738, 6.517590644396082, 6.537168963352681, 6.517590644396082, 6.557670828676491, 6.528670030515483, 6.5606794202647585, 6.563708948382766, 6.528670030515483, 6.551713759176785, 6.591972564671637, 6.557670828676491, 6.545837100161677, 6.523094374317197, 6.483411423742188, 6.483411423742188, 6.431058926085949, 6.4178077680400465, 6.392458434139147, 6.368502766853686, 6.345795236710008, 6.347642683835806, 6.301973585433782, 6.2986516703089865, 6.305321873849069, 6.300309465683655, 6.303644955765913, 6.315524676071229, 6.308696063356681, 6.308696063356681, 6.29535400011582, 6.2986516703089865, 6.315524676071229, 6.327735202397363, 6.345795236710008, 6.366564977539412, 6.384326396921548, 6.396582610198856, 6.426596947304755, 6.485948263071308, 6.478382956513596, 6.506784773755588, 6.537168963352681, 6.523094374317197, 6.5606794202647585, 6.540038707098033, 6.566761312214349, 6.557670828676491, 6.540038707098033, 6.569833612371073, 6.531484122479738, 6.557670828676491, 6.528670030515483, 6.517590644396082, 6.528670030515483, 6.520333814072657, 6.537168963352681, 6.528670030515483, 6.525874008822426, 6.545837100161677, 6.531484122479738, 6.4988534586685835, 6.531484122479738, 6.517590644396082, 6.537168963352681, 6.512154192556208, 6.525874008822426, 6.517590644396082, 6.517590644396082, 6.496241919192371, 6.488498623595225, 6.483411423742188, 6.4988534586685835, 6.4988534586685835, 6.514863222260631, 6.512154192556208, 6.517590644396082, 6.493645946348525, 6.488498623595225, 6.4660619552688, 6.478382956513596, 6.456448585199982, 6.454078648522038, 6.496241919192371, 6.468498176124328, 6.493645946348525, 6.4660619552688, 6.456448585199982, 6.478382956513596, 6.451721534874641, 6.433306577407118, 6.454078648522038, 6.437838160722597, 6.46363801696716, 6.504125383568181, 6.496241919192371, 6.458832738389555, 6.470948099057848, 6.458832738389555, 6.451721534874641, 6.454078648522038, 6.451721534874641, 6.449375879951627, 6.488498623595225, 6.475890977778124, 6.458832738389555, 6.488498623595225, 6.468498176124328, 6.433306577407118, 6.437838160722597, 6.4447245478351425, 6.46363801696716, 6.4470440064457994, 6.4660619552688, 6.4910640061854155, 6.468498176124328, 6.468498176124328, 6.4660619552688, 6.456448585199982, 6.4470440064457994, 6.4470440064457994, 6.4447245478351425, 6.4447245478351425, 6.475890977778124, 6.488498623595225, 6.473413174935021, 6.456448585199982, 6.480890592586144, 6.458832738389555, 6.442416165773875, 6.46363801696716, 6.478382956513596, 6.4470440064457994, 6.480890592586144, 6.488498623595225], [6.4660619552688, 6.470948099057848, 6.451721534874641, 6.504125383568181, 6.473413174935021, 6.456448585199982, 6.456448585199982, 6.4470440064457994, 6.454078648522038, 6.458832738389555, 6.468498176124328, 6.483411423742188, 6.485948263071308, 6.451721534874641, 6.4660619552688, 6.458832738389555, 6.449375879951627, 6.46363801696716, 6.461228751864453, 6.442416165773875, 6.478382956513596, 6.480890592586144, 6.475890977778124, 6.480890592586144, 6.461228751864453, 6.4470440064457994, 6.442416165773875, 6.478382956513596, 6.435565883708889, 6.449375879951627, 6.4988534586685835, 6.456448585199982, 6.473413174935021, 6.46363801696716, 6.480890592586144, 6.4660619552688, 6.442416165773875, 6.454078648522038, 6.456448585199982, 6.475890977778124, 6.501482134736802, 6.480890592586144, 6.480890592586144, 6.506784773755588, 6.470948099057848, 6.4470440064457994, 6.449375879951627, 6.449375879951627, 6.454078648522038, 6.461228751864453, 6.4988534586685835, 6.483411423742188, 6.470948099057848, 6.46363801696716, 6.473413174935021, 6.451721534874641, 6.451721534874641, 6.461228751864453, 6.468498176124328, 6.4447245478351425, 6.512154192556208, 6.496241919192371, 6.478382956513596, 6.480890592586144, 6.449375879951627, 6.449375879951627, 6.46363801696716, 6.4660619552688, 6.483411423742188, 6.468498176124328, 6.509461911357668, 6.531484122479738, 6.517590644396082, 6.470948099057848, 6.488498623595225, 6.483411423742188, 6.468498176124328, 6.4910640061854155, 6.496241919192371, 6.534318010223789, 6.506784773755588, 6.557670828676491, 6.504125383568181, 6.525874008822426, 6.512154192556208, 6.509461911357668, 6.514863222260631, 6.475890977778124, 6.531484122479738, 6.534318010223789, 6.531484122479738, 6.557670828676491, 6.520333814072657, 6.520333814072657, 6.534318010223789, 6.528670030515483, 6.523094374317197, 6.4910640061854155, 6.528670030515483, 6.5606794202647585, 6.55468132441898, 6.55468132441898, 6.525874008822426, 6.517590644396082, 6.437838160722597, 6.449375879951627, 6.402842434217901, 6.388373983373567, 6.396582610198856, 6.400746185613573, 6.380316051298757, 6.386344961308082, 6.366564977539412, 6.3608017602583935, 6.347642683835806, 6.378325151293459, 6.384326396921548, 6.376342266240354, 6.368502766853686, 6.398658880230225, 6.456448585199982, 6.458832738389555, 6.449375879951627, 6.468498176124328, 6.480890592586144, 6.545837100161677, 6.509461911357668, 6.534318010223789, 6.551713759176785, 6.531484122479738, 6.531484122479738, 6.525874008822426, 6.55468132441898, 6.523094374317197, 6.509461911357668, 6.520333814072657, 6.506784773755588, 6.506784773755588, 6.537168963352681, 6.5606794202647585, 6.5429290109951745, 6.537168963352681, 6.517590644396082, 6.4988534586685835, 6.512154192556208, 6.480890592586144, 6.504125383568181, 6.528670030515483, 6.501482134736802, 6.493645946348525, 6.537168963352681, 6.509461911357668, 6.488498623595225, 6.517590644396082, 6.456448585199982, 6.480890592586144, 6.478382956513596, 6.473413174935021, 6.468498176124328, 6.501482134736802, 6.504125383568181, 6.470948099057848, 6.456448585199982, 6.458832738389555, 6.4447245478351425, 6.4470440064457994, 6.442416165773875, 6.475890977778124, 6.475890977778124, 6.456448585199982, 6.473413174935021, 6.449375879951627, 6.433306577407118, 6.433306577407118, 6.478382956513596, 6.451721534874641, 6.468498176124328, 6.470948099057848, 6.4988534586685835, 6.478382956513596, 6.449375879951627, 6.461228751864453, 6.449375879951627, 6.437838160722597, 6.456448585199982, 6.478382956513596, 6.468498176124328, 6.4660619552688, 6.493645946348525, 6.451721534874641, 6.456448585199982, 6.475890977778124, 6.433306577407118, 6.449375879951627, 6.473413174935021, 6.46363801696716, 6.475890977778124, 6.4988534586685835, 6.456448585199982, 6.454078648522038, 6.480890592586144, 6.4660619552688, 6.435565883708889, 6.442416165773875, 6.4660619552688, 6.456448585199982, 6.456448585199982, 6.475890977778124, 6.480890592586144, 6.442416165773875, 6.442416165773875, 6.454078648522038, 6.449375879951627, 6.435565883708889, 6.4660619552688, 6.4660619552688, 6.470948099057848, 6.4988534586685835, 6.470948099057848, 6.433306577407118, 6.4470440064457994], [6.461228751864453, 6.4660619552688, 6.480890592586144, 6.449375879951627, 6.437838160722597, 6.480890592586144, 6.454078648522038, 6.478382956513596, 6.4910640061854155, 6.458832738389555, 6.4660619552688, 6.461228751864453, 6.4470440064457994, 6.433306577407118, 6.4470440064457994, 6.442416165773875, 6.454078648522038, 6.475890977778124, 6.4660619552688, 6.475890977778124, 6.483411423742188, 6.458832738389555, 6.431058926085949, 6.451721534874641, 6.456448585199982, 6.461228751864453, 6.4470440064457994, 6.504125383568181, 6.480890592586144, 6.461228751864453, 6.485948263071308, 6.456448585199982, 6.426596947304755, 6.451721534874641, 6.433306577407118, 6.431058926085949, 6.470948099057848, 6.473413174935021, 6.46363801696716, 6.456448585199982, 6.46363801696716, 6.456448585199982, 6.4470440064457994, 6.461228751864453, 6.440121150278438, 6.454078648522038, 6.4660619552688, 6.480890592586144, 6.480890592586144, 6.4910640061854155, 6.475890977778124, 6.456448585199982, 6.449375879951627, 6.433306577407118, 6.46363801696716, 6.456448585199982, 6.46363801696716, 6.4470440064457994, 6.485948263071308, 6.461228751864453, 6.488498623595225, 6.440121150278438, 6.437838160722597, 6.461228751864453, 6.454078648522038, 6.470948099057848, 6.46363801696716, 6.4660619552688, 6.4660619552688, 6.4470440064457994, 6.493645946348525, 6.468498176124328, 6.442416165773875, 6.4447245478351425, 6.4447245478351425, 6.480890592586144, 6.480890592586144, 6.4988534586685835, 6.483411423742188, 6.501482134736802, 6.483411423742188, 6.480890592586144, 6.451721534874641, 6.473413174935021, 6.478382956513596, 6.520333814072657, 6.493645946348525, 6.509461911357668, 6.504125383568181, 6.514863222260631, 6.512154192556208, 6.504125383568181, 6.478382956513596, 6.480890592586144, 6.504125383568181, 6.470948099057848, 6.506784773755588, 6.514863222260631, 6.506784773755588, 6.528670030515483, 6.520333814072657, 6.4988534586685835, 6.520333814072657, 6.493645946348525, 6.493645946348525, 6.523094374317197, 6.509461911357668, 6.517590644396082, 6.4660619552688, 6.461228751864453, 6.480890592586144, 6.449375879951627, 6.404948814574441, 6.431058926085949, 6.440121150278438, 6.442416165773875, 6.433306577407118, 6.4660619552688, 6.478382956513596, 6.4988534586685835, 6.478382956513596, 6.4910640061854155, 6.512154192556208, 6.475890977778124, 6.493645946348525, 6.537168963352681, 6.517590644396082, 6.534318010223789, 6.512154192556208, 6.504125383568181, 6.496241919192371, 6.480890592586144, 6.488498623595225, 6.4910640061854155, 6.509461911357668, 6.523094374317197, 6.517590644396082, 6.506784773755588, 6.480890592586144, 6.473413174935021, 6.504125383568181, 6.456448585199982, 6.451721534874641, 6.478382956513596, 6.480890592586144, 6.493645946348525, 6.504125383568181, 6.456448585199982, 6.506784773755588, 6.461228751864453, 6.454078648522038, 6.442416165773875, 6.454078648522038, 6.46363801696716, 6.468498176124328, 6.480890592586144, 6.468498176124328, 6.46363801696716, 6.46363801696716, 6.456448585199982, 6.458832738389555, 6.442416165773875, 6.435565883708889, 6.461228751864453, 6.454078648522038, 6.4470440064457994, 6.449375879951627, 6.451721534874641, 6.433306577407118, 6.461228751864453, 6.422180197696735, 6.449375879951627, 6.449375879951627, 6.454078648522038, 6.473413174935021, 6.496241919192371, 6.480890592586144, 6.480890592586144, 6.4447245478351425, 6.433306577407118, 6.449375879951627, 6.454078648522038, 6.4470440064457994, 6.485948263071308, 6.478382956513596, 6.454078648522038, 6.458832738389555, 6.4660619552688, 6.470948099057848, 6.433306577407118, 6.431058926085949, 6.46363801696716, 6.456448585199982, 6.4447245478351425, 6.504125383568181, 6.473413174935021, 6.440121150278438, 6.449375879951627, 6.458832738389555, 6.433306577407118, 6.454078648522038, 6.473413174935021, 6.470948099057848, 6.4660619552688, 6.483411423742188, 6.4660619552688, 6.4447245478351425, 6.440121150278438, 6.46363801696716, 6.424382397468638, 6.4470440064457994, 6.473413174935021, 6.46363801696716, 6.461228751864453, 6.475890977778124, 6.483411423742188, 6.468498176124328, 6.4447245478351425, 6.435565883708889, 6.4660619552688, 6.454078648522038], [6.442416165773875, 6.458832738389555, 6.449375879951627, 6.473413174935021, 6.470948099057848, 6.473413174935021, 6.468498176124328, 6.461228751864453, 6.449375879951627, 6.456448585199982, 6.46363801696716, 6.458832738389555, 6.470948099057848, 6.449375879951627, 6.4660619552688, 6.514863222260631, 6.440121150278438, 6.4660619552688, 6.454078648522038, 6.428821640343096, 6.449375879951627, 6.458832738389555, 6.456448585199982, 6.468498176124328, 6.480890592586144, 6.468498176124328, 6.480890592586144, 6.475890977778124, 6.4470440064457994, 6.431058926085949, 6.458832738389555, 6.470948099057848, 6.46363801696716, 6.480890592586144, 6.4988534586685835, 6.454078648522038, 6.4660619552688, 6.4470440064457994, 6.449375879951627, 6.433306577407118, 6.449375879951627, 6.480890592586144, 6.461228751864453, 6.483411423742188, 6.480890592586144, 6.461228751864453, 6.449375879951627, 6.451721534874641, 6.442416165773875, 6.4447245478351425, 6.4447245478351425, 6.458832738389555, 6.461228751864453, 6.485948263071308, 6.461228751864453, 6.454078648522038, 6.433306577407118, 6.454078648522038, 6.442416165773875, 6.458832738389555, 6.451721534874641, 6.480890592586144, 6.485948263071308, 6.4660619552688, 6.461228751864453, 6.4660619552688, 6.433306577407118, 6.433306577407118, 6.451721534874641, 6.428821640343096, 6.468498176124328, 6.473413174935021, 6.456448585199982, 6.475890977778124, 6.46363801696716, 6.461228751864453, 6.454078648522038, 6.456448585199982, 6.437838160722597, 6.461228751864453, 6.456448585199982, 6.473413174935021, 6.496241919192371, 6.473413174935021, 6.509461911357668, 6.473413174935021, 6.480890592586144, 6.483411423742188, 6.468498176124328, 6.480890592586144, 6.454078648522038, 6.480890592586144, 6.509461911357668, 6.470948099057848, 6.509461911357668, 6.493645946348525, 6.509461911357668, 6.480890592586144, 6.449375879951627, 6.458832738389555, 6.4988534586685835, 6.501482134736802, 6.501482134736802, 6.501482134736802, 6.4910640061854155, 6.496241919192371, 6.478382956513596, 6.4988534586685835, 6.485948263071308, 6.473413174935021, 6.509461911357668, 6.517590644396082, 6.509461911357668, 6.528670030515483, 6.493645946348525, 6.512154192556208, 6.470948099057848, 6.4910640061854155, 6.4988534586685835, 6.509461911357668, 6.517590644396082, 6.520333814072657, 6.531484122479738, 6.512154192556208, 6.4910640061854155, 6.4910640061854155, 6.456448585199982, 6.449375879951627, 6.473413174935021, 6.506784773755588, 6.480890592586144, 6.512154192556208, 6.478382956513596, 6.509461911357668, 6.473413174935021, 6.473413174935021, 6.475890977778124, 6.478382956513596, 6.449375879951627, 6.456448585199982, 6.485948263071308, 6.478382956513596, 6.488498623595225, 6.4910640061854155, 6.478382956513596, 6.488498623595225, 6.473413174935021, 6.46363801696716, 6.456448585199982, 6.456448585199982, 6.475890977778124, 6.4660619552688, 6.468498176124328, 6.480890592586144, 6.449375879951627, 6.431058926085949, 6.456448585199982, 6.449375879951627, 6.4470440064457994, 6.473413174935021, 6.480890592586144, 6.4988534586685835, 6.456448585199982, 6.478382956513596, 6.451721534874641, 6.451721534874641, 6.435565883708889, 6.46363801696716, 6.456448585199982, 6.478382956513596, 6.468498176124328, 6.473413174935021, 6.480890592586144, 6.458832738389555, 6.431058926085949, 6.458832738389555, 6.458832738389555, 6.449375879951627, 6.480890592586144, 6.473413174935021, 6.4660619552688, 6.4660619552688, 6.473413174935021, 6.4447245478351425, 6.437838160722597, 6.4470440064457994, 6.454078648522038, 6.435565883708889, 6.468498176124328, 6.473413174935021, 6.458832738389555, 6.456448585199982, 6.456448585199982, 6.454078648522038, 6.4447245478351425, 6.449375879951627, 6.458832738389555, 6.435565883708889, 6.46363801696716, 6.480890592586144, 6.458832738389555, 6.473413174935021, 6.46363801696716, 6.456448585199982, 6.424382397468638, 6.454078648522038, 6.440121150278438, 6.4470440064457994, 6.468498176124328, 6.478382956513596, 6.456448585199982, 6.470948099057848, 6.46363801696716, 6.440121150278438, 6.449375879951627, 6.449375879951627, 6.451721534874641, 6.4660619552688, 6.480890592586144, 6.496241919192371, 6.473413174935021], [6.4660619552688, 6.473413174935021, 6.475890977778124, 6.458832738389555, 6.433306577407118, 6.435565883708889, 6.458832738389555, 6.4470440064457994, 6.433306577407118, 6.475890977778124, 6.4660619552688, 6.483411423742188, 6.473413174935021, 6.435565883708889, 6.456448585199982, 6.433306577407118, 6.428821640343096, 6.485948263071308, 6.473413174935021, 6.458832738389555, 6.468498176124328, 6.480890592586144, 6.473413174935021, 6.4470440064457994, 6.449375879951627, 6.456448585199982, 6.449375879951627, 6.449375879951627, 6.4660619552688, 6.478382956513596, 6.468498176124328, 6.480890592586144, 6.46363801696716, 6.440121150278438, 6.4412677485912555, 6.456448585199982, 6.433306577407118, 6.4447245478351425, 6.480890592586144, 6.473413174935021, 6.473413174935021, 6.478382956513596, 6.4447245478351425, 6.433306577407118, 6.449375879951627, 6.449375879951627, 6.4470440064457994, 6.461228751864453, 6.480890592586144, 6.46363801696716, 6.4660619552688, 6.449375879951627, 6.437838160722597, 6.451721534874641, 6.437838160722597, 6.442416165773875, 6.4470440064457994, 6.458832738389555, 6.461228751864453, 6.478382956513596, 6.493645946348525, 6.473413174935021, 6.4470440064457994, 6.437838160722597, 6.4199890716809165, 6.435565883708889, 6.4660619552688, 6.4660619552688, 6.488498623595225, 6.458832738389555, 6.473413174935021, 6.468498176124328, 6.437838160722597, 6.4660619552688, 6.428821640343096, 6.437838160722597, 6.449375879951627, 6.449375879951627, 6.506784773755588, 6.46363801696716, 6.480890592586144, 6.473413174935021, 6.437838160722597, 6.458832738389555, 6.437838160722597, 6.4470440064457994, 6.4447245478351425, 6.456448585199982, 6.456448585199982, 6.468498176124328, 6.504125383568181, 6.470948099057848, 6.473413174935021, 6.426596947304755, 6.46363801696716, 6.46363801696716, 6.451721534874641, 6.480890592586144, 6.4910640061854155, 6.480890592586144, 6.468498176124328, 6.4988534586685835, 6.470948099057848, 6.437838160722597, 6.4447245478351425, 6.449375879951627, 6.454078648522038, 6.488498623595225, 6.4660619552688, 6.506784773755588, 6.456448585199982, 6.4660619552688, 6.456448585199982, 6.475890977778124, 6.46363801696716, 6.456448585199982, 6.4470440064457994, 6.483411423742188, 6.4910640061854155, 6.485948263071308, 6.480890592586144, 6.473413174935021, 6.449375879951627, 6.468498176124328, 6.493645946348525, 6.422180197696735, 6.488498623595225, 6.4988534586685835, 6.506784773755588, 6.485948263071308, 6.468498176124328, 6.454078648522038, 6.449375879951627, 6.4470440064457994, 6.461228751864453, 6.4470440064457994, 6.449375879951627, 6.473413174935021, 6.480890592586144, 6.480890592586144, 6.4470440064457994, 6.480890592586144, 6.449375879951627, 6.475890977778124, 6.461228751864453, 6.4660619552688, 6.46363801696716, 6.451721534874641, 6.478382956513596, 6.4660619552688, 6.433306577407118, 6.440121150278438, 6.449375879951627, 6.433306577407118, 6.454078648522038, 6.4660619552688, 6.449375879951627, 6.4660619552688, 6.4447245478351425, 6.431058926085949, 6.46363801696716, 6.454078648522038, 6.433306577407118, 6.461228751864453, 6.451721534874641, 6.480890592586144, 6.4910640061854155, 6.480890592586144, 6.493645946348525, 6.4470440064457994, 6.458832738389555, 6.426596947304755, 6.442416165773875, 6.46363801696716, 6.468498176124328, 6.451721534874641, 6.4660619552688, 6.475890977778124, 6.451721534874641, 6.461228751864453, 6.437838160722597, 6.451721534874641, 6.449375879951627, 6.473413174935021, 6.46363801696716, 6.478382956513596, 6.480890592586144, 6.461228751864453, 6.458832738389555, 6.46363801696716, 6.442416165773875, 6.433306577407118, 6.461228751864453, 6.440121150278438, 6.470948099057848, 6.478382956513596, 6.480890592586144, 6.4470440064457994, 6.454078648522038, 6.46363801696716, 6.4178077680400465, 6.428821640343096, 6.4470440064457994, 6.46363801696716, 6.468498176124328, 6.480890592586144, 6.475890977778124, 6.456448585199982, 6.433306577407118, 6.470948099057848, 6.449375879951627, 6.437838160722597, 6.449375879951627, 6.4447245478351425, 6.449375879951627, 6.468498176124328, 6.480890592586144, 6.461228751864453, 6.449375879951627, 6.437838160722597, 6.435565883708889], [6.458832738389555, 6.4091934844038665, 6.435565883708889, 6.449375879951627, 6.468498176124328, 6.449375879951627, 6.473413174935021, 6.493645946348525, 6.454078648522038, 6.478382956513596, 6.4660619552688, 6.442416165773875, 6.456448585199982, 6.442416165773875, 6.437838160722597, 6.4660619552688, 6.4660619552688, 6.449375879951627, 6.461228751864453, 6.461228751864453, 6.449375879951627, 6.449375879951627, 6.46363801696716, 6.449375879951627, 6.4660619552688, 6.4660619552688, 6.493645946348525, 6.480890592586144, 6.422180197696735, 6.456448585199982, 6.440121150278438, 6.431058926085949, 6.437838160722597, 6.461228751864453, 6.473413174935021, 6.4660619552688, 6.456448585199982, 6.473413174935021, 6.473413174935021, 6.451721534874641, 6.428821640343096, 6.475890977778124, 6.449375879951627, 6.435565883708889, 6.4660619552688, 6.449375879951627, 6.456448585199982, 6.473413174935021, 6.461228751864453, 6.449375879951627, 6.4470440064457994, 6.440121150278438, 6.456448585199982, 6.437838160722597, 6.480890592586144, 6.4660619552688, 6.4988534586685835, 6.442416165773875, 6.475890977778124, 6.442416165773875, 6.454078648522038, 6.4447245478351425, 6.425488265492648, 6.456448585199982, 6.468498176124328, 6.461228751864453, 6.468498176124328, 6.4660619552688, 6.468498176124328, 6.442416165773875, 6.454078648522038, 6.458832738389555, 6.433306577407118, 6.470948099057848, 6.449375879951627, 6.480890592586144, 6.461228751864453, 6.473413174935021, 6.451721534874641, 6.426596947304755, 6.442416165773875, 6.431058926085949, 6.456448585199982, 6.473413174935021, 6.451721534874641, 6.473413174935021, 6.4470440064457994, 6.4910640061854155, 6.468498176124328, 6.4447245478351425, 6.4470440064457994, 6.433306577407118, 6.4470440064457994, 6.451721534874641, 6.4660619552688, 6.46363801696716, 6.480890592586144, 6.468498176124328, 6.480890592586144, 6.46363801696716, 6.4470440064457994, 6.437838160722597, 6.431058926085949, 6.461228751864453, 6.449375879951627, 6.454078648522038, 6.461228751864453, 6.46363801696716, 6.4470440064457994, 6.440121150278438, 6.456448585199982, 6.456448585199982, 6.454078648522038, 6.478382956513596, 6.480890592586144, 6.483411423742188, 6.456448585199982, 6.454078648522038, 6.461228751864453, 6.437838160722597, 6.424382397468638, 6.451721534874641, 6.4447245478351425, 6.458832738389555, 6.451721534874641, 6.478382956513596, 6.461228751864453, 6.440121150278438, 6.4660619552688, 6.4447245478351425, 6.454078648522038, 6.461228751864453, 6.435565883708889, 6.456448585199982, 6.480890592586144, 6.449375879951627, 6.458832738389555, 6.449375879951627, 6.440121150278438, 6.449375879951627, 6.433306577407118, 6.4470440064457994, 6.4447245478351425, 6.454078648522038, 6.488498623595225, 6.493645946348525, 6.473413174935021, 6.461228751864453, 6.454078648522038, 6.433306577407118, 6.428821640343096, 6.4447245478351425, 6.449375879951627, 6.468498176124328, 6.468498176124328, 6.4660619552688, 6.449375879951627, 6.458832738389555, 6.458832738389555, 6.4660619552688, 6.4660619552688, 6.46363801696716, 6.461228751864453, 6.480890592586144, 6.478382956513596, 6.480890592586144, 6.442416165773875, 6.431058926085949, 6.426596947304755, 6.451721534874641, 6.451721534874641, 6.4447245478351425, 6.468498176124328, 6.4988534586685835, 6.468498176124328, 6.4660619552688, 6.454078648522038, 6.461228751864453, 6.437838160722597, 6.437838160722597, 6.483411423742188, 6.458832738389555, 6.442416165773875, 6.483411423742188, 6.475890977778124, 6.456448585199982, 6.454078648522038, 6.451721534874641, 6.428821640343096, 6.4470440064457994, 6.473413174935021, 6.433306577407118, 6.46363801696716, 6.4660619552688, 6.456448585199982, 6.454078648522038, 6.449375879951627, 6.442416165773875, 6.431058926085949, 6.456448585199982, 6.4660619552688, 6.449375879951627, 6.4660619552688, 6.485948263071308, 6.468498176124328, 6.440121150278438, 6.454078648522038, 6.442416165773875, 6.435565883708889, 6.437838160722597, 6.475890977778124, 6.451721534874641, 6.475890977778124, 6.475890977778124, 6.456448585199982, 6.458832738389555, 6.456448585199982, 6.428821640343096, 6.454078648522038, 6.451721534874641, 6.435565883708889]]], "exp_temperature": [[-0.16, -0.158, -0.156, -0.154, -0.152, -0.15, -0.148, -0.146, -0.144, -0.142, -0.14, -0.138, -0.136, -0.134, -0.132, -0.13, -0.128, -0.126, -0.124, -0.122, -0.12, -0.118, -0.116, -0.114, -0.112, -0.11, -0.108, -0.106, -0.104, -0.102, -0.1, -0.098, -0.096, -0.094, -0.092, -0.09, -0.088, -0.086, -0.084, -0.082, -0.08, -0.078, -0.076, -0.074, -0.072, -0.07, -0.068, -0.066, -0.064, -0.062, -0.06, -0.059, -0.058, -0.057, -0.056, -0.055, -0.054, -0.053, -0.052, -0.051, -0.05, -0.049, -0.048, -0.047, -0.046, -0.045, -0.044, -0.043, -0.042, -0.041, -0.04, -0.039, -0.038, -0.037, -0.036, -0.035, -0.034, -0.033, -0.032, -0.031, -0.03, -0.029, -0.028, -0.027, -0.026, -0.025, -0.024, -0.023, -0.022, -0.021, -0.02, -0.019, -0.018, -0.017, -0.016, -0.015, -0.014, -0.013, -0.012, -0.011, -0.01, -0.009, -0.008, -0.007, -0.006, -0.005, -0.004, -0.003, -0.002, -0.001, 0.0, 0.001, 0.002, 0.003, 0.004, 0.005, 0.006, 0.007, 0.008, 0.009, 0.01, 0.011, 0.012, 0.013, 0.014, 0.015, 0.016, 0.017, 0.018, 0.019, 0.02, 0.021, 0.022, 0.023, 0.024, 0.025, 0.026, 0.027, 0.028, 0.029, 0.03, 0.031, 0.032, 0.033, 0.034, 0.035, 0.036, 0.037, 0.038, 0.039, 0.04, 0.041, 0.042, 0.043, 0.044, 0.045, 0.046, 0.047, 0.048, 0.049, 0.05, 0.051, 0.052, 0.053, 0.054, 0.055, 0.056, 0.057, 0.058, 0.059, 0.06, 0.062, 0.064, 0.066, 0.068, 0.07, 0.072, 0.074, 0.076, 0.078, 0.08, 0.082, 0.084, 0.086, 0.088, 0.09, 0.092, 0.094, 0.096, 0.098, 0.1, 0.102, 0.104, 0.106, 0.108, 0.11, 0.112, 0.114, 0.116, 0.118, 0.12, 0.122, 0.124, 0.126, 0.128, 0.13, 0.132, 0.134, 0.136, 0.138, 0.14, 0.142, 0.144, 0.146, 0.148, 0.15, 0.152, 0.154, 0.156, 0.158, 0.16], [0.0, 0.025, 0.05, 0.075, 0.1, 0.125, 0.15, 0.175, 0.2, 0.225, 0.25, 0.275, 0.3, 0.325, 0.35, 0.375, 0.4, 0.425, 0.45, 0.475, 0.5, 0.525, 0.55, 0.575, 0.6, 0.625, 0.65, 0.675, 0.7, 0.725, 0.75, 0.775, 0.8, 0.825, 0.85, 0.875, 0.9, 0.925, 0.95, 0.975, 1.0, 1.025, 1.05, 1.075, 1.1, 1.125, 1.15, 1.175, 1.2, 1.225, 1.25], [[0.00829369, 0.00829369, 0.00829369, 0.00825999, 0.00825999, 0.00825999, 0.00825999, 0.00824728, 0.00824728, 0.00824728, 0.00824728, 0.00812328, 0.00812328, 0.00812328, 0.00812328, 0.00850528, 0.00850528, 0.00850528, 0.00850528, 0.00821918, 0.00821918, 0.00821918, 0.0085989, 0.0085989, 0.0085989, 0.0085989, 0.00843436, 0.00843436, 0.00843436, 0.00843436, 0.00806503, 0.00806503, 0.00806503, 0.00806503, 0.00782048, 0.00782048, 0.00782048, 0.00782048, 0.00847687, 0.00847687, 0.00847687, 0.00866712, 0.00866712, 0.00866712, 0.00866712, 0.00848213, 0.00848213, 0.00848213, 0.00848213, 0.00856145, 0.00856145, 0.00856145, 0.00856145, 0.00842309, 0.00842309, 0.00842309, 0.00842309, 0.00810762, 0.00810762, 0.00810762, 0.00810762, 0.00819414, 0.00819414, 0.00819414, 0.00819414, 0.00806567, 0.00806567, 0.00806567, 0.00786558, 0.00786558, 0.00786558, 0.00786558, 0.00788434, 0.00788434, 0.00788434, 0.00788434, 0.00788434, 0.00804478, 0.00804478, 0.00804478, 0.00804478, 0.00824207, 0.00824207, 0.00824207, 0.00824207, 0.00824207, 0.00808486, 0.00808486, 0.00808486, 0.00808486, 0.00828064, 0.00828064, 0.00828064, 0.00828064, 0.00828064, 0.00800455, 0.00800455, 0.00800455, 0.00800455, 0.00800455, 0.00815776, 0.00815776, 0.00815776, 0.00815776, 0.00788839, 0.00788839, 0.00788839, 0.00788839, 0.00788839, 0.00797738, 0.00797738, 0.00797738, 0.00797738, 0.00793973, 0.00793973, 0.00793973, 0.00793973, 0.0078335, 0.0078335, 0.0078335, 0.0078335, 0.0078335, 0.00792508, 0.00792508, 0.00792508, 0.00792508, 0.00792508, 0.00786187, 0.00786187, 0.00786187, 0.00786187, 0.00785307, 0.00785307, 0.00785307, 0.00785307, 0.00785307, 0.0079087, 0.0079087, 0.0079087, 0.0079087, 0.00811194, 0.00811194, 0.00811194, 0.00811194, 0.00816739, 0.00816739, 0.00816739, 0.00816739, 0.00892188, 0.00892188, 0.00892188, 0.00885704, 0.00885704, 0.00885704, 0.00885704, 0.00956141, 0.00956141, 0.00956141, 0.00956141, 0.0107747, 0.0107747, 0.0107747, 0.0107747, 0.00912786, 0.00912786, 0.00912786, 0.0093185, 0.0093185, 0.0093185, 0.0093185, 0.00930679, 0.00930679, 0.00930679, 0.00930679, 0.00928817, 0.00928817, 0.00928817, 0.00928817, 0.00945095, 0.00945095, 0.00945095, 0.00945095, 0.00973225, 0.00973225, 0.00973225, 0.00977892, 0.00977892, 0.00977892, 0.00977892, 0.010348, 0.010348, 0.010348, 0.010348, 0.0100177, 0.0100177, 0.0100177, 0.0100177, 0.0107385, 0.0107385, 0.0107385, 0.0107385, 0.0108369, 0.0108369, 0.0108369, 0.0108369, 0.0110862, 0.0110862, 0.0110862, 0.0113528, 0.0113528, 0.0113528, 0.0113528, 0.011685, 0.011685, 0.011685, 0.011685, 0.0120633, 0.0120633, 0.0120633, 0.0120633, 0.0119878], [0.0313199, 0.0313199, 0.0313199, 0.0294637, 0.0294637, 0.0294637, 0.0294637, 0.0278785, 0.0278785, 0.0278785, 0.0278785, 0.0263959, 0.0263959, 0.0263959, 0.0263959, 0.0253094, 0.0253094, 0.0253094, 0.0253094, 0.024388, 0.024388, 0.024388, 0.0257622, 0.0257622, 0.0257622, 0.0257622, 0.0249236, 0.0249236, 0.0249236, 0.0249236, 0.0250411, 0.0250411, 0.0250411, 0.0250411, 0.0253283, 0.0253283, 0.0253283, 0.0253283, 0.0245231, 0.0245231, 0.0245231, 0.0255269, 0.0255269, 0.0255269, 0.0255269, 0.0249751, 0.0249751, 0.0249751, 0.0249751, 0.0246964, 0.0246964, 0.0246964, 0.0246964, 0.0253704, 0.0253704, 0.0253704, 0.0253704, 0.0247137, 0.0247137, 0.0247137, 0.0247137, 0.0253597, 0.0253597, 0.0253597, 0.0253597, 0.0251306, 0.0251306, 0.0251306, 0.0251306, 0.0245302, 0.0245302, 0.0245302, 0.0254533, 0.0254533, 0.0254533, 0.0254533, 0.0254533, 0.0246628, 0.0246628, 0.0246628, 0.0246628, 0.0246628, 0.0253579, 0.0253579, 0.0253579, 0.0253579, 0.0251218, 0.0251218, 0.0251218, 0.0251218, 0.0244513, 0.0244513, 0.0244513, 0.0244513, 0.0244513, 0.0255779, 0.0255779, 0.0255779, 0.0255779, 0.025011, 0.025011, 0.025011, 0.025011, 0.025011, 0.0247014, 0.0247014, 0.0247014, 0.0247014, 0.0247014, 0.0253728, 0.0253728, 0.0253728, 0.0253728, 0.0246402, 0.0246402, 0.0246402, 0.0246402, 0.0253639, 0.0253639, 0.0253639, 0.0253639, 0.0253639, 0.0252226, 0.0252226, 0.0252226, 0.0252226, 0.024805, 0.024805, 0.024805, 0.024805, 0.024805, 0.0250087, 0.0250087, 0.0250087, 0.0250087, 0.026279, 0.026279, 0.026279, 0.026279, 0.026279, 0.02587, 0.02587, 0.02587, 0.0252622, 0.0252622, 0.0252622, 0.0252622, 0.0244362, 0.0244362, 0.0244362, 0.0244362, 0.0255783, 0.0255783, 0.0255783, 0.0255783, 0.0249966, 0.0249966, 0.0249966, 0.0249966, 0.0246641, 0.0246641, 0.0246641, 0.0254134, 0.0254134, 0.0254134, 0.0254134, 0.0246962, 0.0246962, 0.0246962, 0.0246962, 0.0252364, 0.0252364, 0.0252364, 0.0252364, 0.0253071, 0.0253071, 0.0253071, 0.0246728, 0.0246728, 0.0246728, 0.0246728, 0.0250942, 0.0250942, 0.0250942, 0.0250942, 0.0252855, 0.0252855, 0.0252855, 0.0252855, 0.0246876, 0.0246876, 0.0246876, 0.0246876, 0.0252568, 0.0252568, 0.0252568, 0.0252568, 0.0251047, 0.0251047, 0.0251047, 0.0245533, 0.0245533, 0.0245533, 0.0245533, 0.0253962, 0.0253962, 0.0253962, 0.0253962, 0.0248029, 0.0248029, 0.0248029, 0.0248029, 0.0249602, 0.0249602, 0.0249602, 0.0249602, 0.0251971, 0.0251971, 0.0251971, 0.0251971, 0.0246372], [0.0501906, 0.0501906, 0.0501906, 0.0500548, 0.0500548, 0.0500548, 0.0500548, 0.0499984, 0.0499984, 0.0499984, 0.0499989, 0.0499989, 0.0499989, 0.0499989, 0.0500192, 0.0500192, 0.0500192, 0.0500192, 0.0499945, 0.0499945, 0.0499945, 0.0499945, 0.0499883, 0.0499883, 0.0499883, 0.0499883, 0.0499738, 0.0499738, 0.0499738, 0.0499738, 0.0500171, 0.0500171, 0.0500171, 0.050044, 0.050044, 0.050044, 0.050044, 0.0499914, 0.0499914, 0.0499914, 0.0499914, 0.0499787, 0.0499787, 0.0499787, 0.0499787, 0.0500085, 0.0500085, 0.0500085, 0.0500035, 0.0500035, 0.0500035, 0.0500035, 0.0499831, 0.0499831, 0.0499831, 0.0499831, 0.0500039, 0.0500039, 0.0500039, 0.0500039, 0.0499809, 0.0499809, 0.0499809, 0.0499809, 0.0500035, 0.0500035, 0.0500035, 0.0500035, 0.0500085, 0.0500085, 0.0500085, 0.0500085, 0.0499743, 0.0499743, 0.0499743, 0.0499743, 0.0500014, 0.0500014, 0.0500014, 0.0500014, 0.0500196, 0.0500196, 0.0500196, 0.0500196, 0.0500196, 0.0500072, 0.0500072, 0.0500072, 0.0500072, 0.0499699, 0.0499699, 0.0499699, 0.0499699, 0.0499699, 0.0500064, 0.0500064, 0.0500064, 0.0500064, 0.0500064, 0.0500002, 0.0500002, 0.0500002, 0.0500002, 0.0499949, 0.0499949, 0.0499949, 0.0499949, 0.0499949, 0.0500362, 0.0500362, 0.0500362, 0.0500362, 0.0500023, 0.0500023, 0.0500023, 0.0500023, 0.0500461, 0.0500461, 0.0500461, 0.0500461, 0.0500461, 0.050054, 0.050054, 0.050054, 0.050054, 0.0500027, 0.0500027, 0.0500027, 0.0500027, 0.0500027, 0.0499703, 0.0499703, 0.0499703, 0.0499703, 0.0499703, 0.0495856, 0.0495856, 0.0495856, 0.0495856, 0.0498945, 0.0498945, 0.0498945, 0.0498945, 0.0499414, 0.0499414, 0.0499414, 0.0499414, 0.0499708, 0.0499708, 0.0499708, 0.0499708, 0.0499681, 0.0499681, 0.0499681, 0.0499989, 0.0499989, 0.0499989, 0.0499989, 0.0500072, 0.0500072, 0.0500072, 0.0499817, 0.0499817, 0.0499817, 0.0499817, 0.0499567, 0.0499567, 0.0499567, 0.0499567, 0.0499673, 0.0499673, 0.0499673, 0.0499673, 0.0500254, 0.0500254, 0.0500254, 0.0500254, 0.0499853, 0.0499853, 0.0499853, 0.049987, 0.049987, 0.049987, 0.049987, 0.0499712, 0.0499712, 0.0499712, 0.0499712, 0.0499629, 0.0499629, 0.0499629, 0.0499629, 0.0500176, 0.0500176, 0.0500176, 0.0500176, 0.0499892, 0.0499892, 0.0499892, 0.0499892, 0.049991, 0.049991, 0.049991, 0.0500383, 0.0500383, 0.0500383, 0.0500383, 0.0500147, 0.0500147, 0.0500147, 0.0500147, 0.0499901, 0.0499901, 0.0499901, 0.0499901, 0.0500122, 0.0500122, 0.0500122, 0.0500122, 0.0500101, 0.0500101], [0.0752993, 0.0752993, 0.0750748, 0.0750748, 0.0750748, 0.0750748, 0.0750215, 0.0750215, 0.0750215, 0.0750215, 0.0750145, 0.0750145, 0.0750145, 0.0750008, 0.0750008, 0.0750008, 0.0750008, 0.0750069, 0.0750069, 0.0750069, 0.0750069, 0.0749952, 0.0749952, 0.0749952, 0.0749952, 0.0749909, 0.0749909, 0.0749909, 0.0749909, 0.0749634, 0.0749634, 0.0749634, 0.0750414, 0.0750414, 0.0750414, 0.0750414, 0.0749861, 0.0749861, 0.0749861, 0.0750253, 0.0750253, 0.0750253, 0.0750253, 0.0750595, 0.0750595, 0.0750595, 0.0750595, 0.0750616, 0.0750616, 0.0750616, 0.0750616, 0.075016, 0.075016, 0.075016, 0.075016, 0.0750152, 0.0750152, 0.0750152, 0.0750152, 0.075006, 0.075006, 0.075006, 0.075006, 0.074971, 0.074971, 0.074971, 0.074971, 0.0749334, 0.0749334, 0.0749334, 0.0749334, 0.0749212, 0.0749212, 0.0749212, 0.0750432, 0.0750432, 0.0750432, 0.0750432, 0.0750432, 0.0750058, 0.0750058, 0.0750058, 0.0750058, 0.0750058, 0.0749964, 0.0749964, 0.0749964, 0.0749964, 0.075013, 0.075013, 0.075013, 0.075013, 0.075013, 0.0750054, 0.0750054, 0.0750054, 0.0750054, 0.0750469, 0.0750469, 0.0750469, 0.0750469, 0.0750469, 0.0750119, 0.0750119, 0.0750119, 0.0750119, 0.0750329, 0.0750329, 0.0750329, 0.0750329, 0.0750519, 0.0750519, 0.0750519, 0.0750519, 0.0749978, 0.0749978, 0.0749978, 0.0749978, 0.0749978, 0.0750111, 0.0750111, 0.0750111, 0.0750111, 0.0749997, 0.0749997, 0.0749997, 0.0749997, 0.0749997, 0.0749769, 0.0749769, 0.0749769, 0.0749769, 0.075161, 0.075161, 0.075161, 0.075161, 0.075161, 0.074935, 0.074935, 0.074935, 0.074935, 0.0749975, 0.0749975, 0.0749975, 0.0749975, 0.0749965, 0.0749965, 0.0749965, 0.0749965, 0.0750035, 0.0750035, 0.0750035, 0.0750035, 0.0750126, 0.0750126, 0.0750126, 0.0750861, 0.0750861, 0.0750861, 0.0750861, 0.0750584, 0.0750584, 0.0750584, 0.0750584, 0.0750052, 0.0750052, 0.0750052, 0.0750137, 0.0750137, 0.0750137, 0.0750137, 0.075059, 0.075059, 0.075059, 0.075059, 0.075054, 0.075054, 0.075054, 0.075054, 0.0750803, 0.0750803, 0.0750803, 0.0750803, 0.0751266, 0.0751266, 0.0751266, 0.0751266, 0.0750931, 0.0750931, 0.0750931, 0.075092, 0.075092, 0.075092, 0.075092, 0.0750341, 0.0750341, 0.0750341, 0.0750341, 0.075025, 0.075025, 0.075025, 0.075025, 0.0749608, 0.0749608, 0.0749608, 0.0749608, 0.0749646, 0.0749646, 0.0749646, 0.0749646, 0.0749947, 0.0749947, 0.0749947, 0.0749657, 0.0749657, 0.0749657, 0.0749657, 0.0749613, 0.0749613, 0.0749613, 0.0749613], [0.100174, 0.100174, 0.100174, 0.100174, 0.100022, 0.100022, 0.100022, 0.100022, 0.0999716, 0.0999716, 0.0999716, 0.0999716, 0.0999892, 0.0999892, 0.0999892, 0.0999892, 0.100003, 0.100003, 0.100003, 0.100003, 0.100026, 0.100026, 0.100026, 0.0999923, 0.0999923, 0.0999923, 0.0999923, 0.0999875, 0.0999875, 0.0999875, 0.0999875, 0.100002, 0.100002, 0.100002, 0.100002, 0.100014, 0.100014, 0.100014, 0.100014, 0.0999906, 0.0999906, 0.0999906, 0.100007, 0.100007, 0.100007, 0.100007, 0.0999698, 0.0999698, 0.0999698, 0.0999698, 0.0999962, 0.0999962, 0.0999962, 0.0999962, 0.100016, 0.100016, 0.100016, 0.100016, 0.0999792, 0.0999792, 0.0999792, 0.0999792, 0.100009, 0.100009, 0.100009, 0.0999705, 0.0999705, 0.0999705, 0.0999705, 0.100036, 0.100036, 0.100036, 0.100036, 0.0999944, 0.0999944, 0.0999944, 0.0999944, 0.0999885, 0.0999885, 0.0999885, 0.0999885, 0.0999885, 0.0999823, 0.0999823, 0.0999823, 0.0999823, 0.0999823, 0.099991, 0.099991, 0.099991, 0.099991, 0.0999986, 0.0999986, 0.0999986, 0.0999986, 0.0999986, 0.0999948, 0.0999948, 0.0999948, 0.0999948, 0.0999948, 0.100017, 0.100017, 0.100017, 0.100017, 0.0999934, 0.0999934, 0.0999934, 0.0999934, 0.100071, 0.100071, 0.100071, 0.100071, 0.100071, 0.100012, 0.100012, 0.100012, 0.100012, 0.0999948, 0.0999948, 0.0999948, 0.0999948, 0.0999948, 0.099991, 0.099991, 0.099991, 0.099991, 0.0999677, 0.0999677, 0.0999677, 0.0999677, 0.0999677, 0.100404, 0.100404, 0.100404, 0.100404, 0.099947, 0.099947, 0.099947, 0.099947, 0.0999629, 0.0999629, 0.0999629, 0.0999629, 0.100003, 0.100003, 0.100003, 0.100003, 0.0999996, 0.0999996, 0.0999996, 0.0999996, 0.0999774, 0.0999774, 0.0999774, 0.0999774, 0.0999923, 0.0999923, 0.0999923, 0.0999768, 0.0999768, 0.0999768, 0.0999768, 0.100037, 0.100037, 0.100037, 0.100037, 0.0999979, 0.0999979, 0.0999979, 0.0999878, 0.0999878, 0.0999878, 0.0999878, 0.100008, 0.100008, 0.100008, 0.100008, 0.0999889, 0.0999889, 0.0999889, 0.0999889, 0.0999896, 0.0999896, 0.0999896, 0.0999896, 0.100012, 0.100012, 0.100012, 0.10003, 0.10003, 0.10003, 0.10003, 0.100048, 0.100048, 0.100048, 0.100048, 0.100043, 0.100043, 0.100043, 0.100043, 0.0999702, 0.0999702, 0.0999702, 0.0999702, 0.0999567, 0.0999567, 0.0999567, 0.0999567, 0.0999962, 0.0999962, 0.0999962, 0.0999906, 0.0999906, 0.0999906, 0.0999906, 0.100021, 0.100021, 0.100021, 0.100021, 0.0999951], [0.12533, 0.12533, 0.12533, 0.125037, 0.125037, 0.125037, 0.125037, 0.124993, 0.124993, 0.124993, 0.124993, 0.124973, 0.124973, 0.124973, 0.124973, 0.125017, 0.125017, 0.125017, 0.125017, 0.12495, 0.12495, 0.12495, 0.12495, 0.124996, 0.124996, 0.124996, 0.125009, 0.125009, 0.125009, 0.125009, 0.125067, 0.125067, 0.125067, 0.125067, 0.125027, 0.125027, 0.125027, 0.125027, 0.125009, 0.125009, 0.125009, 0.125009, 0.125048, 0.125048, 0.125048, 0.124961, 0.124961, 0.124961, 0.124961, 0.12499, 0.12499, 0.12499, 0.12499, 0.124959, 0.124959, 0.124959, 0.124959, 0.124978, 0.124978, 0.124978, 0.124978, 0.125039, 0.125039, 0.125039, 0.125039, 0.124978, 0.124978, 0.124978, 0.124978, 0.125012, 0.125012, 0.125012, 0.124993, 0.124993, 0.124993, 0.124993, 0.125005, 0.125005, 0.125005, 0.125005, 0.125005, 0.124984, 0.124984, 0.124984, 0.124984, 0.124984, 0.125045, 0.125045, 0.125045, 0.125045, 0.125008, 0.125008, 0.125008, 0.125008, 0.125008, 0.12507, 0.12507, 0.12507, 0.12507, 0.124989, 0.124989, 0.124989, 0.124989, 0.124989, 0.125014, 0.125014, 0.125014, 0.125014, 0.125014, 0.125024, 0.125024, 0.125024, 0.125024, 0.124925, 0.124925, 0.124925, 0.124925, 0.125027, 0.125027, 0.125027, 0.125027, 0.125027, 0.124992, 0.124992, 0.124992, 0.124992, 0.125036, 0.125036, 0.125036, 0.125036, 0.125036, 0.125033, 0.125033, 0.125033, 0.125033, 0.125033, 0.124904, 0.124904, 0.124904, 0.124904, 0.124971, 0.124971, 0.124971, 0.124972, 0.124972, 0.124972, 0.124972, 0.125029, 0.125029, 0.125029, 0.125029, 0.12503, 0.12503, 0.12503, 0.12503, 0.125039, 0.125039, 0.125039, 0.125039, 0.125015, 0.125015, 0.125015, 0.125049, 0.125049, 0.125049, 0.125049, 0.124996, 0.124996, 0.124996, 0.124996, 0.125043, 0.125043, 0.125043, 0.124987, 0.124987, 0.124987, 0.124987, 0.124998, 0.124998, 0.124998, 0.124998, 0.125006, 0.125006, 0.125006, 0.125006, 0.125, 0.125, 0.125, 0.125, 0.124946, 0.124946, 0.124946, 0.124946, 0.124986, 0.124986, 0.124986, 0.125034, 0.125034, 0.125034, 0.125034, 0.124964, 0.124964, 0.124964, 0.124964, 0.12496, 0.12496, 0.12496, 0.12496, 0.125004, 0.125004, 0.125004, 0.125004, 0.125002, 0.125002, 0.125002, 0.125002, 0.124994, 0.124994, 0.124994, 0.12504, 0.12504], [0.150074, 0.150074, 0.150074, 0.15006, 0.15006, 0.15006, 0.150006, 0.150006, 0.150006, 0.150006, 0.150006, 0.150006, 0.150006, 0.150006, 0.149993, 0.149993, 0.149993, 0.149993, 0.150004, 0.150004, 0.150004, 0.150004, 0.150073, 0.150073, 0.150073, 0.150073, 0.149932, 0.149932, 0.149932, 0.150012, 0.150012, 0.150012, 0.150012, 0.150009, 0.150009, 0.150009, 0.150009, 0.150015, 0.150015, 0.150015, 0.150015, 0.149987, 0.149987, 0.149987, 0.149987, 0.149969, 0.149969, 0.149969, 0.149968, 0.149968, 0.149968, 0.149968, 0.149971, 0.149971, 0.149971, 0.149971, 0.150006, 0.150006, 0.150006, 0.150006, 0.15, 0.15, 0.15, 0.15, 0.149988, 0.149988, 0.149988, 0.149988, 0.149995, 0.149995, 0.149995, 0.149995, 0.150013, 0.150013, 0.150013, 0.150013, 0.14998, 0.14998, 0.14998, 0.14998, 0.149993, 0.149993, 0.149993, 0.149993, 0.149993, 0.150034, 0.150034, 0.150034, 0.150034, 0.150028, 0.150028, 0.150028, 0.150028, 0.15001, 0.15001, 0.15001, 0.15001, 0.15001, 0.14999, 0.14999, 0.14999, 0.14999, 0.14999, 0.149995, 0.149995, 0.149995, 0.149995, 0.150041, 0.150041, 0.150041, 0.150041, 0.150041, 0.149999, 0.149999, 0.149999, 0.149999, 0.150007, 0.150007, 0.150007, 0.150007, 0.150021, 0.150021, 0.150021, 0.150021, 0.150021, 0.149998, 0.149998, 0.149998, 0.149998, 0.149985, 0.149985, 0.149985, 0.149985, 0.149985, 0.14995, 0.14995, 0.14995, 0.14995, 0.149961, 0.149961, 0.149961, 0.149961, 0.150028, 0.150028, 0.150028, 0.150028, 0.150037, 0.150037, 0.150037, 0.150037, 0.150001, 0.150001, 0.150001, 0.149981, 0.149981, 0.149981, 0.149981, 0.149971, 0.149971, 0.149971, 0.149971, 0.150015, 0.150015, 0.150015, 0.150003, 0.150003, 0.150003, 0.150003, 0.150023, 0.150023, 0.150023, 0.150023, 0.15002, 0.15002, 0.15002, 0.15002, 0.150034, 0.150034, 0.150034, 0.150034, 0.150017, 0.150017, 0.150017, 0.150052, 0.150052, 0.150052, 0.150052, 0.150063, 0.150063, 0.150063, 0.150063, 0.149951, 0.149951, 0.149951, 0.149951, 0.149976, 0.149976, 0.149976, 0.149976, 0.149991, 0.149991, 0.149991, 0.149987, 0.149987, 0.149987, 0.149987, 0.149967, 0.149967, 0.149967, 0.149967, 0.150018, 0.150018, 0.150018, 0.150018, 0.149991, 0.149991, 0.149991, 0.149991, 0.150004, 0.150004, 0.150004], [0.175308, 0.175142, 0.175142, 0.175142, 0.175142, 0.175009, 0.175009, 0.175009, 0.175009, 0.175035, 0.175035, 0.175035, 0.174995, 0.174995, 0.174995, 0.174995, 0.174957, 0.174957, 0.174957, 0.174957, 0.175023, 0.175023, 0.175023, 0.175023, 0.175019, 0.175019, 0.175019, 0.175019, 0.174992, 0.174992, 0.174992, 0.174992, 0.175034, 0.175034, 0.175034, 0.175034, 0.175009, 0.175009, 0.175009, 0.174986, 0.174986, 0.174986, 0.174986, 0.175022, 0.175022, 0.175022, 0.175022, 0.175, 0.175, 0.175, 0.175, 0.174995, 0.174995, 0.174995, 0.174995, 0.174989, 0.174989, 0.174989, 0.175008, 0.175008, 0.175008, 0.175008, 0.175008, 0.175015, 0.175015, 0.175015, 0.175041, 0.175041, 0.175041, 0.175041, 0.175031, 0.175031, 0.175031, 0.175031, 0.175031, 0.175031, 0.175031, 0.175031, 0.175026, 0.175026, 0.175026, 0.175026, 0.175026, 0.174962, 0.174962, 0.174962, 0.174962, 0.174985, 0.174985, 0.174985, 0.174985, 0.174985, 0.174982, 0.174982, 0.174982, 0.174982, 0.174985, 0.174985, 0.174985, 0.174985, 0.174985, 0.175009, 0.175009, 0.175009, 0.175009, 0.175054, 0.175054, 0.175054, 0.175054, 0.175054, 0.175005, 0.175005, 0.175005, 0.175005, 0.174987, 0.174987, 0.174987, 0.174987, 0.174987, 0.175019, 0.175019, 0.175019, 0.175019, 0.174954, 0.174954, 0.174954, 0.174954, 0.174954, 0.174972, 0.174972, 0.174972, 0.174972, 0.175185, 0.175185, 0.175185, 0.175185, 0.175185, 0.17496, 0.17496, 0.17496, 0.17496, 0.17496, 0.17496, 0.17496, 0.17496, 0.174998, 0.174998, 0.174998, 0.17499, 0.17499, 0.17499, 0.17499, 0.174977, 0.174977, 0.174977, 0.174977, 0.175002, 0.175002, 0.175002, 0.174985, 0.174985, 0.174985, 0.174985, 0.175015, 0.175015, 0.175015, 0.175015, 0.174931, 0.174931, 0.174931, 0.174979, 0.174979, 0.174979, 0.174979, 0.174982, 0.174982, 0.174982, 0.174982, 0.174949, 0.174949, 0.174949, 0.174949, 0.174956, 0.174956, 0.174956, 0.174956, 0.174986, 0.174986, 0.174986, 0.174986, 0.175016, 0.175016, 0.175016, 0.175009, 0.175009, 0.175009, 0.175009, 0.174998, 0.174998, 0.174998, 0.174998, 0.17497, 0.17497, 0.17497, 0.17497, 0.174975, 0.174975, 0.174975, 0.174975, 0.175015, 0.175015, 0.175015, 0.175036, 0.175036, 0.175036, 0.175036, 0.175012, 0.175012, 0.175012, 0.175012, 0.175005], [0.200242, 0.200242, 0.200242, 0.200183, 0.200183, 0.200183, 0.200183, 0.20003, 0.20003, 0.20003, 0.20003, 0.199998, 0.199998, 0.199998, 0.199998, 0.199915, 0.199915, 0.199915, 0.199915, 0.199992, 0.199992, 0.199992, 0.199992, 0.199951, 0.199951, 0.199951, 0.19998, 0.19998, 0.19998, 0.19998, 0.199964, 0.199964, 0.199964, 0.199964, 0.199962, 0.199962, 0.199962, 0.199962, 0.199968, 0.199968, 0.199968, 0.199968, 0.200095, 0.200095, 0.200095, 0.200095, 0.200004, 0.200004, 0.200004, 0.200008, 0.200008, 0.200008, 0.200008, 0.19999, 0.19999, 0.19999, 0.19999, 0.199947, 0.199947, 0.199947, 0.199947, 0.199943, 0.199943, 0.199943, 0.199943, 0.200004, 0.200004, 0.200004, 0.200004, 0.200004, 0.200004, 0.200004, 0.200014, 0.200014, 0.200014, 0.200014, 0.200069, 0.200069, 0.200069, 0.200069, 0.200006, 0.200006, 0.200006, 0.200006, 0.200006, 0.199949, 0.199949, 0.199949, 0.199949, 0.199949, 0.199982, 0.199982, 0.199982, 0.199982, 0.200012, 0.200012, 0.200012, 0.200012, 0.200012, 0.199992, 0.199992, 0.199992, 0.199992, 0.200004, 0.200004, 0.200004, 0.200004, 0.200004, 0.199972, 0.199972, 0.199972, 0.199972, 0.19997, 0.19997, 0.19997, 0.19997, 0.19997, 0.200016, 0.200016, 0.200016, 0.200016, 0.20005, 0.20005, 0.20005, 0.20005, 0.20005, 0.200026, 0.200026, 0.200026, 0.200026, 0.20004, 0.20004, 0.20004, 0.20004, 0.20004, 0.199974, 0.199974, 0.199974, 0.199974, 0.199998, 0.199998, 0.199998, 0.199998, 0.199982, 0.199982, 0.199982, 0.199897, 0.199897, 0.199897, 0.199897, 0.199943, 0.199943, 0.199943, 0.199943, 0.199954, 0.199954, 0.199954, 0.199954, 0.20001, 0.20001, 0.20001, 0.19996, 0.19996, 0.19996, 0.19996, 0.200014, 0.200014, 0.200014, 0.200014, 0.2, 0.2, 0.2, 0.200022, 0.200022, 0.200022, 0.200022, 0.200052, 0.200052, 0.200052, 0.200052, 0.200038, 0.200038, 0.200038, 0.200038, 0.200028, 0.200028, 0.200028, 0.200028, 0.20004, 0.20004, 0.20004, 0.200071, 0.200071, 0.200071, 0.200071, 0.200002, 0.200002, 0.200002, 0.200002, 0.200046, 0.200046, 0.200046, 0.200046, 0.199986, 0.199986, 0.199986, 0.199986, 0.199978, 0.199978, 0.199978, 0.199972, 0.199972, 0.199972, 0.199972, 0.20004, 0.20004, 0.20004, 0.20004, 0.19997, 0.19997, 0.19997], [0.225465, 0.225215, 0.225215, 0.225215, 0.225215, 0.224985, 0.224985, 0.224985, 0.224985, 0.224975, 0.224975, 0.224975, 0.224975, 0.225009, 0.225009, 0.225009, 0.225009, 0.225009, 0.225009, 0.225009, 0.225009, 0.225009, 0.225009, 0.225009, 0.225028, 0.225028, 0.225028, 0.225028, 0.225038, 0.225038, 0.225038, 0.225038, 0.22503, 0.22503, 0.22503, 0.22503, 0.225046, 0.225046, 0.225046, 0.225046, 0.224901, 0.224901, 0.224901, 0.224901, 0.224935, 0.224935, 0.224935, 0.224941, 0.224941, 0.224941, 0.224941, 0.224978, 0.224978, 0.224978, 0.224978, 0.224967, 0.224967, 0.224967, 0.224967, 0.225028, 0.225028, 0.225028, 0.225028, 0.225001, 0.225001, 0.225001, 0.225001, 0.225035, 0.225035, 0.225035, 0.225035, 0.225006, 0.225006, 0.225006, 0.225006, 0.224946, 0.224946, 0.224946, 0.224946, 0.22503, 0.22503, 0.22503, 0.22503, 0.224972, 0.224972, 0.224972, 0.224972, 0.224972, 0.22497, 0.22497, 0.22497, 0.22497, 0.224962, 0.224962, 0.224962, 0.224962, 0.225017, 0.225017, 0.225017, 0.225017, 0.225017, 0.225051, 0.225051, 0.225051, 0.225051, 0.225051, 0.225001, 0.225001, 0.225001, 0.225001, 0.225022, 0.225022, 0.225022, 0.225022, 0.225014, 0.225014, 0.225014, 0.225014, 0.225014, 0.22507, 0.22507, 0.22507, 0.22507, 0.22507, 0.22503, 0.22503, 0.22503, 0.22503, 0.224983, 0.224983, 0.224983, 0.224983, 0.225025, 0.225025, 0.225025, 0.225025, 0.22503, 0.22503, 0.22503, 0.22503, 0.22503, 0.225022, 0.225022, 0.225022, 0.22507, 0.22507, 0.22507, 0.22507, 0.224991, 0.224991, 0.224991, 0.224991, 0.224956, 0.224956, 0.224956, 0.224983, 0.224983, 0.224983, 0.224983, 0.225009, 0.225009, 0.225009, 0.225009, 0.224956, 0.224956, 0.224956, 0.225017, 0.225017, 0.225017, 0.225017, 0.224978, 0.224978, 0.224978, 0.224978, 0.225001, 0.225001, 0.225001, 0.225001, 0.225004, 0.225004, 0.225004, 0.225004, 0.224972, 0.224972, 0.224972, 0.225001, 0.225001, 0.225001, 0.225001, 0.22493, 0.22493, 0.22493, 0.22493, 0.22497, 0.22497, 0.22497, 0.22497, 0.22503, 0.22503, 0.22503, 0.22503, 0.225009, 0.225009, 0.225009, 0.225012, 0.225012, 0.225012, 0.225012, 0.224991, 0.224991, 0.224991, 0.224991, 0.22498, 0.22498, 0.22498, 0.22498, 0.224941, 0.224941, 0.224941, 0.224941, 0.224967], [0.250205, 0.250205, 0.250205, 0.250133, 0.250133, 0.250133, 0.250133, 0.250095, 0.250095, 0.250095, 0.250095, 0.250024, 0.250024, 0.250024, 0.250024, 0.249976, 0.249976, 0.249976, 0.25002, 0.25002, 0.25002, 0.25002, 0.250013, 0.250013, 0.250013, 0.250013, 0.250006, 0.250006, 0.250006, 0.250006, 0.249938, 0.249938, 0.249938, 0.249938, 0.250178, 0.250178, 0.250178, 0.250178, 0.249996, 0.249996, 0.249996, 0.250017, 0.250017, 0.250017, 0.250017, 0.249866, 0.249866, 0.249866, 0.249866, 0.250058, 0.250058, 0.250058, 0.250058, 0.250006, 0.250006, 0.250006, 0.250006, 0.250041, 0.250041, 0.250041, 0.250041, 0.25, 0.25, 0.25, 0.25, 0.250024, 0.250024, 0.250024, 0.25001, 0.25001, 0.25001, 0.25001, 0.250058, 0.250058, 0.250058, 0.250058, 0.249996, 0.249996, 0.249996, 0.249996, 0.250075, 0.250075, 0.250075, 0.250075, 0.250075, 0.249941, 0.249941, 0.249941, 0.249941, 0.249996, 0.249996, 0.249996, 0.249996, 0.249996, 0.249986, 0.249986, 0.249986, 0.249986, 0.249958, 0.249958, 0.249958, 0.249958, 0.249934, 0.249934, 0.249934, 0.249934, 0.250061, 0.250061, 0.250061, 0.250061, 0.250061, 0.249859, 0.249859, 0.249859, 0.249859, 0.249958, 0.249958, 0.249958, 0.249958, 0.249993, 0.249993, 0.249993, 0.249993, 0.249993, 0.249945, 0.249945, 0.249945, 0.249945, 0.249989, 0.249989, 0.249989, 0.249989, 0.250082, 0.250082, 0.250082, 0.250082, 0.249876, 0.249876, 0.249876, 0.249876, 0.249962, 0.249962, 0.249962, 0.249962, 0.250034, 0.250034, 0.250034, 0.250034, 0.250013, 0.250013, 0.250013, 0.249941, 0.249941, 0.249941, 0.249941, 0.250054, 0.250054, 0.250054, 0.250054, 0.249952, 0.249952, 0.249952, 0.249993, 0.249993, 0.249993, 0.249993, 0.249979, 0.249979, 0.249979, 0.249979, 0.250044, 0.250044, 0.250044, 0.250044, 0.250061, 0.250061, 0.250061, 0.250061, 0.250044, 0.250044, 0.250044, 0.249996, 0.249996, 0.249996, 0.249996, 0.250027, 0.250027, 0.250027, 0.250027, 0.249958, 0.249958, 0.249958, 0.249958, 0.250024, 0.250024, 0.250024, 0.250024, 0.250006, 0.250006, 0.250006, 0.250006, 0.25, 0.25, 0.25, 0.249979, 0.249979, 0.249979, 0.249979, 0.250017, 0.250017, 0.250017, 0.250017, 0.249982, 0.249982, 0.249982, 0.249982, 0.249941, 0.249941, 0.249941, 0.249941, 0.249962], [0.275375, 0.275375, 0.275375, 0.275242, 0.275242, 0.275242, 0.275242, 0.275085, 0.275085, 0.275085, 0.275085, 0.275089, 0.275089, 0.275089, 0.275073, 0.275073, 0.275073, 0.275073, 0.27494, 0.27494, 0.27494, 0.27494, 0.275004, 0.275004, 0.275004, 0.275004, 0.274855, 0.274855, 0.274855, 0.274855, 0.274895, 0.274895, 0.274895, 0.27504, 0.27504, 0.27504, 0.27504, 0.27496, 0.27496, 0.27496, 0.27496, 0.275032, 0.275032, 0.275032, 0.275032, 0.27496, 0.27496, 0.27496, 0.27496, 0.274867, 0.274867, 0.274867, 0.275032, 0.275032, 0.275032, 0.275032, 0.27504, 0.27504, 0.27504, 0.27504, 0.275057, 0.275057, 0.275057, 0.275057, 0.274956, 0.274956, 0.274956, 0.275032, 0.275032, 0.275032, 0.275032, 0.27492, 0.27492, 0.27492, 0.27492, 0.274944, 0.274944, 0.274944, 0.274944, 0.274899, 0.274899, 0.274899, 0.274899, 0.275109, 0.275109, 0.275109, 0.275109, 0.275109, 0.275052, 0.275052, 0.275052, 0.275052, 0.274992, 0.274992, 0.274992, 0.274992, 0.275032, 0.275032, 0.275032, 0.275032, 0.275032, 0.274988, 0.274988, 0.274988, 0.274988, 0.274964, 0.274964, 0.274964, 0.274964, 0.275048, 0.275048, 0.275048, 0.275048, 0.275048, 0.274972, 0.274972, 0.274972, 0.274972, 0.275077, 0.275077, 0.275077, 0.275077, 0.275077, 0.274976, 0.274976, 0.274976, 0.274976, 0.275032, 0.275032, 0.275032, 0.275032, 0.275032, 0.275109, 0.275109, 0.275109, 0.275109, 0.274895, 0.274895, 0.274895, 0.274895, 0.274851, 0.274851, 0.274851, 0.274851, 0.275057, 0.275057, 0.275057, 0.27502, 0.27502, 0.27502, 0.27502, 0.275057, 0.275057, 0.275057, 0.275057, 0.275032, 0.275032, 0.275032, 0.275032, 0.27498, 0.27498, 0.27498, 0.275024, 0.275024, 0.275024, 0.275024, 0.275008, 0.275008, 0.275008, 0.275008, 0.274972, 0.274972, 0.274972, 0.274972, 0.274932, 0.274932, 0.274932, 0.274928, 0.274928, 0.274928, 0.274928, 0.275052, 0.275052, 0.275052, 0.275052, 0.274932, 0.274932, 0.274932, 0.274932, 0.274928, 0.274928, 0.274928, 0.274928, 0.275012, 0.275012, 0.275012, 0.275012, 0.274944, 0.274944, 0.274944, 0.274996, 0.274996, 0.274996, 0.274996, 0.27504, 0.27504, 0.27504, 0.27504, 0.274952, 0.274952, 0.274952, 0.274952, 0.27494, 0.27494, 0.27494, 0.27494, 0.274964, 0.274964, 0.274964, 0.274964, 0.274912], [0.300464, 0.300464, 0.300464, 0.300156, 0.300156, 0.300156, 0.299934, 0.299934, 0.299934, 0.299934, 0.300095, 0.300095, 0.300095, 0.300095, 0.299944, 0.299944, 0.299944, 0.299944, 0.299873, 0.299873, 0.299873, 0.299873, 0.300024, 0.300024, 0.300024, 0.300024, 0.300004, 0.300004, 0.300004, 0.299949, 0.299949, 0.299949, 0.299949, 0.299918, 0.299918, 0.299918, 0.299918, 0.299984, 0.299984, 0.299984, 0.299984, 0.299923, 0.299923, 0.299923, 0.299923, 0.299929, 0.299929, 0.299929, 0.299984, 0.299984, 0.299984, 0.299984, 0.300029, 0.300029, 0.300029, 0.300029, 0.299989, 0.299989, 0.299989, 0.299989, 0.300004, 0.300004, 0.300004, 0.300004, 0.300019, 0.300019, 0.300019, 0.300019, 0.299918, 0.299918, 0.299918, 0.299918, 0.300029, 0.300029, 0.300029, 0.299787, 0.299787, 0.299787, 0.299787, 0.30007, 0.30007, 0.30007, 0.30007, 0.300029, 0.300029, 0.300029, 0.300029, 0.300029, 0.299994, 0.299994, 0.299994, 0.299994, 0.299994, 0.299954, 0.299954, 0.299954, 0.299954, 0.299908, 0.299908, 0.299908, 0.299908, 0.299944, 0.299944, 0.299944, 0.299944, 0.299944, 0.300045, 0.300045, 0.300045, 0.300045, 0.300029, 0.300029, 0.300029, 0.300029, 0.299873, 0.299873, 0.299873, 0.299873, 0.299873, 0.30007, 0.30007, 0.30007, 0.30007, 0.300019, 0.300019, 0.300019, 0.300019, 0.300019, 0.300105, 0.300105, 0.300105, 0.30007, 0.30007, 0.30007, 0.30007, 0.300029, 0.300029, 0.300029, 0.300029, 0.300055, 0.300055, 0.300055, 0.300055, 0.299934, 0.299934, 0.299934, 0.299934, 0.299994, 0.299994, 0.299994, 0.300009, 0.300009, 0.300009, 0.300009, 0.299969, 0.299969, 0.299969, 0.299969, 0.299994, 0.299994, 0.299994, 0.299954, 0.299954, 0.299954, 0.299954, 0.300029, 0.300029, 0.300029, 0.300029, 0.300029, 0.300029, 0.300029, 0.300029, 0.299999, 0.299999, 0.299999, 0.299999, 0.30005, 0.30005, 0.30005, 0.300045, 0.300045, 0.300045, 0.300045, 0.300055, 0.300055, 0.300055, 0.300055, 0.3001, 0.3001, 0.3001, 0.3001, 0.300115, 0.300115, 0.300115, 0.300115, 0.299949, 0.299949, 0.299949, 0.299949, 0.300014, 0.300014, 0.300014, 0.300024, 0.300024, 0.300024, 0.300024, 0.300055, 0.300055, 0.300055, 0.300055, 0.300009, 0.300009, 0.300009, 0.300009, 0.300014, 0.300014, 0.300014, 0.300014, 0.299913, 0.299913], [0.325684, 0.325684, 0.325204, 0.325204, 0.325204, 0.325204, 0.324886, 0.324886, 0.324886, 0.325092, 0.325092, 0.325092, 0.325092, 0.324867, 0.324867, 0.324867, 0.324867, 0.324843, 0.324843, 0.324843, 0.324843, 0.325179, 0.325179, 0.325179, 0.325179, 0.324899, 0.324899, 0.324899, 0.324899, 0.324973, 0.324973, 0.324973, 0.325036, 0.325036, 0.325036, 0.325036, 0.324986, 0.324986, 0.324986, 0.324986, 0.324986, 0.324986, 0.324986, 0.324986, 0.325092, 0.325092, 0.325092, 0.325092, 0.325042, 0.325042, 0.325042, 0.325042, 0.325017, 0.325017, 0.325017, 0.324986, 0.324986, 0.324986, 0.324986, 0.325129, 0.325129, 0.325129, 0.325129, 0.325085, 0.325085, 0.325085, 0.325085, 0.324917, 0.324917, 0.324917, 0.324917, 0.325117, 0.325117, 0.325117, 0.325117, 0.324905, 0.324905, 0.324905, 0.324905, 0.325154, 0.325154, 0.325154, 0.325154, 0.325048, 0.325048, 0.325048, 0.325048, 0.324961, 0.324961, 0.324961, 0.324961, 0.324961, 0.32488, 0.32488, 0.32488, 0.32488, 0.325036, 0.325036, 0.325036, 0.325036, 0.325054, 0.325054, 0.325054, 0.325054, 0.32488, 0.32488, 0.32488, 0.32488, 0.32488, 0.32478, 0.32478, 0.32478, 0.32478, 0.325092, 0.325092, 0.325092, 0.325092, 0.325011, 0.325011, 0.325011, 0.325011, 0.325011, 0.32488, 0.32488, 0.32488, 0.32488, 0.324911, 0.324911, 0.324911, 0.324911, 0.324855, 0.324855, 0.324855, 0.324855, 0.325079, 0.325079, 0.325079, 0.325079, 0.324967, 0.324967, 0.324967, 0.324967, 0.325023, 0.325023, 0.325023, 0.325023, 0.324855, 0.324855, 0.324855, 0.324942, 0.324942, 0.324942, 0.324942, 0.325191, 0.325191, 0.325191, 0.325191, 0.324992, 0.324992, 0.324992, 0.324992, 0.324855, 0.324855, 0.324855, 0.325104, 0.325104, 0.325104, 0.325104, 0.325042, 0.325042, 0.325042, 0.325042, 0.325004, 0.325004, 0.325004, 0.325004, 0.32521, 0.32521, 0.32521, 0.32521, 0.325042, 0.325042, 0.325042, 0.325029, 0.325029, 0.325029, 0.325029, 0.325042, 0.325042, 0.325042, 0.325042, 0.325004, 0.325004, 0.325004, 0.325004, 0.325166, 0.325166, 0.325166, 0.325166, 0.325011, 0.325011, 0.325011, 0.324936, 0.324936, 0.324936, 0.324936, 0.324905, 0.324905, 0.324905, 0.324905, 0.325129, 0.325129, 0.325129, 0.325129, 0.324936, 0.324936, 0.324936, 0.324936, 0.324923, 0.324923, 0.324923], [0.350858, 0.350422, 0.350422, 0.350422, 0.350422, 0.35012, 0.35012, 0.35012, 0.35012, 0.349853, 0.349853, 0.349853, 0.349902, 0.349902, 0.349902, 0.349902, 0.349909, 0.349909, 0.349909, 0.349909, 0.349972, 0.349972, 0.349972, 0.349972, 0.349846, 0.349846, 0.349846, 0.349846, 0.350056, 0.350056, 0.350056, 0.350056, 0.349965, 0.349965, 0.349965, 0.349972, 0.349972, 0.349972, 0.349972, 0.35007, 0.35007, 0.35007, 0.35007, 0.349818, 0.349818, 0.349818, 0.349818, 0.349986, 0.349986, 0.349986, 0.349986, 0.349979, 0.349979, 0.349979, 0.349979, 0.349874, 0.349874, 0.349874, 0.349853, 0.349853, 0.349853, 0.349853, 0.349916, 0.349916, 0.349916, 0.349916, 0.350049, 0.350049, 0.350049, 0.350049, 0.350063, 0.350063, 0.350063, 0.350063, 0.34993, 0.34993, 0.34993, 0.34993, 0.350007, 0.350007, 0.350007, 0.350007, 0.350077, 0.350077, 0.350077, 0.350077, 0.350028, 0.350028, 0.350028, 0.350028, 0.349902, 0.349902, 0.349902, 0.349902, 0.349902, 0.349979, 0.349979, 0.349979, 0.349979, 0.349881, 0.349881, 0.349881, 0.349881, 0.349902, 0.349902, 0.349902, 0.349902, 0.349839, 0.349839, 0.349839, 0.349839, 0.349951, 0.349951, 0.349951, 0.349951, 0.350204, 0.350204, 0.350204, 0.350204, 0.350204, 0.349979, 0.349979, 0.349979, 0.349979, 0.349888, 0.349888, 0.349888, 0.349888, 0.349902, 0.349902, 0.349902, 0.349902, 0.349916, 0.349916, 0.349916, 0.349916, 0.349944, 0.349944, 0.349944, 0.349944, 0.349951, 0.349951, 0.349951, 0.349916, 0.349916, 0.349916, 0.349916, 0.350063, 0.350063, 0.350063, 0.350063, 0.349993, 0.349993, 0.349993, 0.349993, 0.349944, 0.349944, 0.349944, 0.35026, 0.35026, 0.35026, 0.35026, 0.350141, 0.350141, 0.350141, 0.350141, 0.349937, 0.349937, 0.349937, 0.349909, 0.349909, 0.349909, 0.349909, 0.349909, 0.349909, 0.349909, 0.349909, 0.350204, 0.350204, 0.350204, 0.350204, 0.34993, 0.34993, 0.34993, 0.34993, 0.350049, 0.350049, 0.350049, 0.350049, 0.350042, 0.350042, 0.350042, 0.349797, 0.349797, 0.349797, 0.349797, 0.349979, 0.349979, 0.349979, 0.349979, 0.350162, 0.350162, 0.350162, 0.350162, 0.349944, 0.349944, 0.349944, 0.349944, 0.350162, 0.350162, 0.350162, 0.350162, 0.34993, 0.34993, 0.34993, 0.34993, 0.34993, 0.34993, 0.34993, 0.349811, 0.349811], [0.375499, 0.375499, 0.374819, 0.374819, 0.374819, 0.374819, 0.374836, 0.374836, 0.374836, 0.374836, 0.374717, 0.374717, 0.374717, 0.374717, 0.375006, 0.375006, 0.375006, 0.375006, 0.375082, 0.375082, 0.375082, 0.375082, 0.374879, 0.374879, 0.374879, 0.375091, 0.375091, 0.375091, 0.375091, 0.375023, 0.375023, 0.375023, 0.375023, 0.375074, 0.375074, 0.375074, 0.375074, 0.374853, 0.374853, 0.374853, 0.375286, 0.375286, 0.375286, 0.375286, 0.375125, 0.375125, 0.375125, 0.375125, 0.37493, 0.37493, 0.37493, 0.37493, 0.374853, 0.374853, 0.374853, 0.374853, 0.37504, 0.37504, 0.37504, 0.37504, 0.375074, 0.375074, 0.375074, 0.375074, 0.375125, 0.375125, 0.375125, 0.374997, 0.374997, 0.374997, 0.374997, 0.374972, 0.374972, 0.374972, 0.374972, 0.375167, 0.375167, 0.375167, 0.375167, 0.375142, 0.375142, 0.375142, 0.375142, 0.37498, 0.37498, 0.37498, 0.37498, 0.374955, 0.374955, 0.374955, 0.374955, 0.374955, 0.375193, 0.375193, 0.375193, 0.375193, 0.374921, 0.374921, 0.374921, 0.374921, 0.374921, 0.37493, 0.37493, 0.37493, 0.374947, 0.374947, 0.374947, 0.374947, 0.375014, 0.375014, 0.375014, 0.375014, 0.375014, 0.374802, 0.374802, 0.374802, 0.374802, 0.374972, 0.374972, 0.374972, 0.374972, 0.375193, 0.375193, 0.375193, 0.37498, 0.37498, 0.37498, 0.37498, 0.374913, 0.374913, 0.374913, 0.374913, 0.375295, 0.375295, 0.375295, 0.375295, 0.375057, 0.375057, 0.375057, 0.375057, 0.374819, 0.374819, 0.374819, 0.374819, 0.374896, 0.374896, 0.374896, 0.374896, 0.374972, 0.374972, 0.374972, 0.374972, 0.37504, 0.37504, 0.37504, 0.37504, 0.375074, 0.375074, 0.375074, 0.375057, 0.375057, 0.375057, 0.375057, 0.37504, 0.37504, 0.37504, 0.37504, 0.375074, 0.375074, 0.375074, 0.375133, 0.375133, 0.375133, 0.375133, 0.37493, 0.37493, 0.37493, 0.37493, 0.375133, 0.375133, 0.375133, 0.375133, 0.37532, 0.37532, 0.37532, 0.37532, 0.374972, 0.374972, 0.374972, 0.374972, 0.375031, 0.375031, 0.375031, 0.374938, 0.374938, 0.374938, 0.374938, 0.374836, 0.374836, 0.374836, 0.374836, 0.37498, 0.37498, 0.37498, 0.37498, 0.374972, 0.374972, 0.374972, 0.374972, 0.37493, 0.37493, 0.37493, 0.37493, 0.374955, 0.374955, 0.374955, 0.374734, 0.374734, 0.374734, 0.374734, 0.375023], [0.40022, 0.40022, 0.40022, 0.399661, 0.399661, 0.399661, 0.399661, 0.399766, 0.399766, 0.399766, 0.399766, 0.399832, 0.399832, 0.399832, 0.399832, 0.399927, 0.399927, 0.399927, 0.399927, 0.39969, 0.39969, 0.39969, 0.39969, 0.400154, 0.400154, 0.400154, 0.400088, 0.400088, 0.400088, 0.400088, 0.400002, 0.400002, 0.400002, 0.400002, 0.400088, 0.400088, 0.400088, 0.400088, 0.400069, 0.400069, 0.400069, 0.400069, 0.40004, 0.40004, 0.40004, 0.399841, 0.399841, 0.399841, 0.399841, 0.400002, 0.400002, 0.400002, 0.400002, 0.399936, 0.399936, 0.399936, 0.399936, 0.399756, 0.399756, 0.399756, 0.399756, 0.399851, 0.399851, 0.399851, 0.399851, 0.399936, 0.399936, 0.399936, 0.399936, 0.400126, 0.400126, 0.400126, 0.400135, 0.400135, 0.400135, 0.400135, 0.400002, 0.400002, 0.400002, 0.400002, 0.400002, 0.400078, 0.400078, 0.400078, 0.400078, 0.399898, 0.399898, 0.399898, 0.399898, 0.400306, 0.400306, 0.400306, 0.400306, 0.400021, 0.400021, 0.400021, 0.400021, 0.399889, 0.399889, 0.399889, 0.399889, 0.399889, 0.399993, 0.399993, 0.399993, 0.399993, 0.399614, 0.399614, 0.399614, 0.399614, 0.399955, 0.399955, 0.399955, 0.400116, 0.400116, 0.400116, 0.400116, 0.400344, 0.400344, 0.400344, 0.400344, 0.400163, 0.400163, 0.400163, 0.400163, 0.399946, 0.399946, 0.399946, 0.399946, 0.400144, 0.400144, 0.400144, 0.400144, 0.400107, 0.400107, 0.400107, 0.400107, 0.399889, 0.399889, 0.399889, 0.399889, 0.399841, 0.399841, 0.399841, 0.399841, 0.40004, 0.40004, 0.40004, 0.400126, 0.400126, 0.400126, 0.400126, 0.400021, 0.400021, 0.400021, 0.400021, 0.399851, 0.399851, 0.399851, 0.399851, 0.399955, 0.399955, 0.399955, 0.400268, 0.400268, 0.400268, 0.400268, 0.399946, 0.399946, 0.399946, 0.399946, 0.399955, 0.399955, 0.399955, 0.399955, 0.399946, 0.399946, 0.399946, 0.399946, 0.39986, 0.39986, 0.39986, 0.400126, 0.400126, 0.400126, 0.400126, 0.400116, 0.400116, 0.400116, 0.400116, 0.400078, 0.400078, 0.400078, 0.400078, 0.40022, 0.40022, 0.40022, 0.40022, 0.400126, 0.400126, 0.400126, 0.400126, 0.399917, 0.399917, 0.399917, 0.399917, 0.400192, 0.400192, 0.400192, 0.40005, 0.40005, 0.40005, 0.40005, 0.400173, 0.400173, 0.400173, 0.400173, 0.399993, 0.399993, 0.399993, 0.399993], [0.425097, 0.425097, 0.425097, 0.425097, 0.425234, 0.425234, 0.425234, 0.425234, 0.425034, 0.425034, 0.425034, 0.425034, 0.424992, 0.424992, 0.424992, 0.424992, 0.425024, 0.425024, 0.425024, 0.425013, 0.425013, 0.425013, 0.425013, 0.424929, 0.424929, 0.424929, 0.424929, 0.424719, 0.424719, 0.424719, 0.424719, 0.425192, 0.425192, 0.425192, 0.425192, 0.424814, 0.424814, 0.424814, 0.424887, 0.424887, 0.424887, 0.424887, 0.42495, 0.42495, 0.42495, 0.42495, 0.424793, 0.424793, 0.424793, 0.424793, 0.425308, 0.425308, 0.425308, 0.425308, 0.424814, 0.424814, 0.424814, 0.424814, 0.425034, 0.425034, 0.425034, 0.425034, 0.424772, 0.424772, 0.424772, 0.425108, 0.425108, 0.425108, 0.425108, 0.424782, 0.424782, 0.424782, 0.424782, 0.425192, 0.425192, 0.425192, 0.425192, 0.424835, 0.424835, 0.424835, 0.424835, 0.425076, 0.425076, 0.425076, 0.425076, 0.424961, 0.424961, 0.424961, 0.424961, 0.424961, 0.424961, 0.424961, 0.424961, 0.424961, 0.424793, 0.424793, 0.424793, 0.424793, 0.424982, 0.424982, 0.424982, 0.424982, 0.424982, 0.425182, 0.425182, 0.425182, 0.425182, 0.425045, 0.425045, 0.425045, 0.425045, 0.424929, 0.424929, 0.424929, 0.425129, 0.425129, 0.425129, 0.425129, 0.425045, 0.425045, 0.425045, 0.425045, 0.425003, 0.425003, 0.425003, 0.425003, 0.425076, 0.425076, 0.425076, 0.425076, 0.425203, 0.425203, 0.425203, 0.425203, 0.425171, 0.425171, 0.425171, 0.425171, 0.425255, 0.425255, 0.425255, 0.425255, 0.424866, 0.424866, 0.424866, 0.424992, 0.424992, 0.424992, 0.424992, 0.424919, 0.424919, 0.424919, 0.424919, 0.425129, 0.425129, 0.425129, 0.425129, 0.425203, 0.425203, 0.425203, 0.425087, 0.425087, 0.425087, 0.425087, 0.424929, 0.424929, 0.424929, 0.424929, 0.424845, 0.424845, 0.424845, 0.424845, 0.425045, 0.425045, 0.425045, 0.425003, 0.425003, 0.425003, 0.425003, 0.425024, 0.425024, 0.425024, 0.425024, 0.424961, 0.424961, 0.424961, 0.424961, 0.424709, 0.424709, 0.424709, 0.424709, 0.425287, 0.425287, 0.425287, 0.425287, 0.425161, 0.425161, 0.425161, 0.42515, 0.42515, 0.42515, 0.42515, 0.424845, 0.424845, 0.424845, 0.424845, 0.425119, 0.425119, 0.425119, 0.425119, 0.424919, 0.424919, 0.424919, 0.424919, 0.424898, 0.424898, 0.424898, 0.424898, 0.425055, 0.425055, 0.425055], [0.450331, 0.449692, 0.449692, 0.449692, 0.449974, 0.449974, 0.449974, 0.449974, 0.450171, 0.450171, 0.450171, 0.450171, 0.449901, 0.449901, 0.449901, 0.449901, 0.450048, 0.450048, 0.450048, 0.450048, 0.449864, 0.449864, 0.449864, 0.449864, 0.449839, 0.449839, 0.449839, 0.450257, 0.450257, 0.450257, 0.450257, 0.450404, 0.450404, 0.450404, 0.450404, 0.449814, 0.449814, 0.449814, 0.449814, 0.45006, 0.45006, 0.45006, 0.45006, 0.449814, 0.449814, 0.449814, 0.449814, 0.44995, 0.44995, 0.44995, 0.450097, 0.450097, 0.450097, 0.450097, 0.449876, 0.449876, 0.449876, 0.449876, 0.449987, 0.449987, 0.449987, 0.449987, 0.449802, 0.449802, 0.449802, 0.449802, 0.449937, 0.449937, 0.449937, 0.449937, 0.450073, 0.450073, 0.450073, 0.450073, 0.450109, 0.450109, 0.450109, 0.450109, 0.450404, 0.450404, 0.450404, 0.450404, 0.450122, 0.450122, 0.450122, 0.450122, 0.449913, 0.449913, 0.449913, 0.449913, 0.449839, 0.449839, 0.449839, 0.449839, 0.449839, 0.449593, 0.449593, 0.449593, 0.449593, 0.450146, 0.450146, 0.450146, 0.450146, 0.450208, 0.450208, 0.450208, 0.450208, 0.450294, 0.450294, 0.450294, 0.450294, 0.449999, 0.449999, 0.449999, 0.449999, 0.449925, 0.449925, 0.449925, 0.449925, 0.449827, 0.449827, 0.449827, 0.449827, 0.450023, 0.450023, 0.450023, 0.450023, 0.450232, 0.450232, 0.450232, 0.450232, 0.450134, 0.450134, 0.450134, 0.450134, 0.449974, 0.449974, 0.449974, 0.449974, 0.450159, 0.450159, 0.450159, 0.450159, 0.450011, 0.450011, 0.450011, 0.449937, 0.449937, 0.449937, 0.449937, 0.449741, 0.449741, 0.449741, 0.449741, 0.450331, 0.450331, 0.450331, 0.450331, 0.450183, 0.450183, 0.450183, 0.450183, 0.450097, 0.450097, 0.450097, 0.450036, 0.450036, 0.450036, 0.450036, 0.450122, 0.450122, 0.450122, 0.450122, 0.449876, 0.449876, 0.449876, 0.449876, 0.449999, 0.449999, 0.449999, 0.449999, 0.450171, 0.450171, 0.450171, 0.450109, 0.450109, 0.450109, 0.450109, 0.449851, 0.449851, 0.449851, 0.449851, 0.450318, 0.450318, 0.450318, 0.450318, 0.449999, 0.449999, 0.449999, 0.449999, 0.449728, 0.449728, 0.449728, 0.449728, 0.450208, 0.450208, 0.450208, 0.44995, 0.44995, 0.44995, 0.44995, 0.449839, 0.449839, 0.449839, 0.449839, 0.450318, 0.450318, 0.450318, 0.450318, 0.45022, 0.45022], [0.475322, 0.475322, 0.475403, 0.475403, 0.475403, 0.475403, 0.474958, 0.474958, 0.474958, 0.474958, 0.475389, 0.475389, 0.475389, 0.475389, 0.475025, 0.475025, 0.475025, 0.475025, 0.475025, 0.475025, 0.475025, 0.475214, 0.475214, 0.475214, 0.475214, 0.474985, 0.474985, 0.474985, 0.474985, 0.475201, 0.475201, 0.475201, 0.475201, 0.474931, 0.474931, 0.474931, 0.474648, 0.474648, 0.474648, 0.474648, 0.474985, 0.474985, 0.474985, 0.474985, 0.474971, 0.474971, 0.474971, 0.474971, 0.475349, 0.475349, 0.475349, 0.475349, 0.474958, 0.474958, 0.474958, 0.474958, 0.475012, 0.475012, 0.475012, 0.475012, 0.475066, 0.475066, 0.475066, 0.475066, 0.47489, 0.47489, 0.47489, 0.474823, 0.474823, 0.474823, 0.474823, 0.474783, 0.474783, 0.474783, 0.474783, 0.475335, 0.475335, 0.475335, 0.475335, 0.475052, 0.475052, 0.475052, 0.475052, 0.474944, 0.474944, 0.474944, 0.474944, 0.475025, 0.475025, 0.475025, 0.475025, 0.475079, 0.475079, 0.475079, 0.475079, 0.475079, 0.475012, 0.475012, 0.475012, 0.475012, 0.475201, 0.475201, 0.475201, 0.475201, 0.474864, 0.474864, 0.474864, 0.474864, 0.474729, 0.474729, 0.474729, 0.474729, 0.474729, 0.475214, 0.475214, 0.475214, 0.475214, 0.475039, 0.475039, 0.475039, 0.475039, 0.475039, 0.47489, 0.47489, 0.47489, 0.47489, 0.474823, 0.474823, 0.474823, 0.474823, 0.475254, 0.475254, 0.475254, 0.475254, 0.47481, 0.47481, 0.47481, 0.47481, 0.474864, 0.474864, 0.474864, 0.474864, 0.474783, 0.474783, 0.474783, 0.474769, 0.474769, 0.474769, 0.474769, 0.474985, 0.474985, 0.474985, 0.474985, 0.474688, 0.474688, 0.474688, 0.475039, 0.475039, 0.475039, 0.475039, 0.475147, 0.475147, 0.475147, 0.475147, 0.474971, 0.474971, 0.474971, 0.474971, 0.47512, 0.47512, 0.47512, 0.474904, 0.474904, 0.474904, 0.474904, 0.475012, 0.475012, 0.475012, 0.475012, 0.474823, 0.474823, 0.474823, 0.474823, 0.474769, 0.474769, 0.474769, 0.474769, 0.475039, 0.475039, 0.475039, 0.475039, 0.474742, 0.474742, 0.474742, 0.474581, 0.474581, 0.474581, 0.474581, 0.474702, 0.474702, 0.474702, 0.474702, 0.474985, 0.474985, 0.474985, 0.474985, 0.474621, 0.474621, 0.474621, 0.474621, 0.475052, 0.475052, 0.475052, 0.475147, 0.475147, 0.475147, 0.475147, 0.474864, 0.474864, 0.474864, 0.474864], [0.500477, 0.500477, 0.500477, 0.500477, 0.499619, 0.499619, 0.499619, 0.499619, 0.499915, 0.499915, 0.499915, 0.499915, 0.499708, 0.499708, 0.499708, 0.499708, 0.499279, 0.499279, 0.499279, 0.499279, 0.499915, 0.499915, 0.499915, 0.499723, 0.499723, 0.499723, 0.499723, 0.499619, 0.499619, 0.499619, 0.499619, 0.499959, 0.499959, 0.499959, 0.499959, 0.499885, 0.499885, 0.499885, 0.499885, 0.500344, 0.500344, 0.500344, 0.500359, 0.500359, 0.500359, 0.500359, 0.499634, 0.499634, 0.499634, 0.499634, 0.499915, 0.499915, 0.499915, 0.499915, 0.499678, 0.499678, 0.499678, 0.499678, 0.4999, 0.4999, 0.4999, 0.4999, 0.500122, 0.500122, 0.500122, 0.500196, 0.500196, 0.500196, 0.500196, 0.499944, 0.499944, 0.499944, 0.499944, 0.50024, 0.50024, 0.50024, 0.50024, 0.50027, 0.50027, 0.50027, 0.50027, 0.499856, 0.499856, 0.499856, 0.499856, 0.499796, 0.499796, 0.499796, 0.499796, 0.500063, 0.500063, 0.500063, 0.500063, 0.500344, 0.500344, 0.500344, 0.500344, 0.500344, 0.499723, 0.499723, 0.499723, 0.499723, 0.499856, 0.499856, 0.499856, 0.499856, 0.499767, 0.499767, 0.499767, 0.499767, 0.499649, 0.499649, 0.499649, 0.499649, 0.499708, 0.499708, 0.499708, 0.499708, 0.49993, 0.49993, 0.49993, 0.49993, 0.500329, 0.500329, 0.500329, 0.500329, 0.499915, 0.499915, 0.499915, 0.499915, 0.500729, 0.500729, 0.500729, 0.500729, 0.500181, 0.500181, 0.500181, 0.500181, 0.500092, 0.500092, 0.500092, 0.500092, 0.500477, 0.500477, 0.500477, 0.500092, 0.500092, 0.500092, 0.500092, 0.50024, 0.50024, 0.50024, 0.499516, 0.499516, 0.499516, 0.499516, 0.499974, 0.499974, 0.499974, 0.499974, 0.500063, 0.500063, 0.500063, 0.500107, 0.500107, 0.500107, 0.500107, 0.500314, 0.500314, 0.500314, 0.500314, 0.499442, 0.499442, 0.499442, 0.499442, 0.4999, 0.4999, 0.4999, 0.4999, 0.49993, 0.49993, 0.49993, 0.500285, 0.500285, 0.500285, 0.500285, 0.500226, 0.500226, 0.500226, 0.500226, 0.500211, 0.500211, 0.500211, 0.500211, 0.499767, 0.499767, 0.499767, 0.499767, 0.500018, 0.500018, 0.500018, 0.50027, 0.50027, 0.50027, 0.50027, 0.500299, 0.500299, 0.500299, 0.500299, 0.50024, 0.50024, 0.50024, 0.50024, 0.49993, 0.49993, 0.49993, 0.49993, 0.499501, 0.499501, 0.499501, 0.499501], [0.524876, 0.524876, 0.524876, 0.524876, 0.52486, 0.52486, 0.52486, 0.52486, 0.524942, 0.524942, 0.524942, 0.524645, 0.524645, 0.524645, 0.524645, 0.524662, 0.524662, 0.524662, 0.524662, 0.525074, 0.525074, 0.525074, 0.525074, 0.524876, 0.524876, 0.524876, 0.524876, 0.525074, 0.525074, 0.525074, 0.525074, 0.524579, 0.524579, 0.524579, 0.524629, 0.524629, 0.524629, 0.524629, 0.525008, 0.525008, 0.525008, 0.525008, 0.525058, 0.525058, 0.525058, 0.525058, 0.525173, 0.525173, 0.525173, 0.525173, 0.525322, 0.525322, 0.525322, 0.525437, 0.525437, 0.525437, 0.525437, 0.524959, 0.524959, 0.524959, 0.524959, 0.525272, 0.525272, 0.525272, 0.525272, 0.524942, 0.524942, 0.524942, 0.524942, 0.524959, 0.524959, 0.524959, 0.524959, 0.524909, 0.524909, 0.524909, 0.524909, 0.525124, 0.525124, 0.525124, 0.525124, 0.525338, 0.525338, 0.525338, 0.525338, 0.524629, 0.524629, 0.524629, 0.524629, 0.52486, 0.52486, 0.52486, 0.52486, 0.524876, 0.524876, 0.524876, 0.524876, 0.525074, 0.525074, 0.525074, 0.525074, 0.525074, 0.525124, 0.525124, 0.525124, 0.525124, 0.524711, 0.524711, 0.524711, 0.524711, 0.525025, 0.525025, 0.525025, 0.525025, 0.525008, 0.525008, 0.525008, 0.525685, 0.525685, 0.525685, 0.525685, 0.524546, 0.524546, 0.524546, 0.524546, 0.524959, 0.524959, 0.524959, 0.524959, 0.525256, 0.525256, 0.525256, 0.525256, 0.525008, 0.525008, 0.525008, 0.525008, 0.525355, 0.525355, 0.525355, 0.525355, 0.52519, 0.52519, 0.52519, 0.524959, 0.524959, 0.524959, 0.524959, 0.525157, 0.525157, 0.525157, 0.525157, 0.524282, 0.524282, 0.524282, 0.525074, 0.525074, 0.525074, 0.525074, 0.524629, 0.524629, 0.524629, 0.524629, 0.524678, 0.524678, 0.524678, 0.524827, 0.524827, 0.524827, 0.524827, 0.525437, 0.525437, 0.525437, 0.525437, 0.524975, 0.524975, 0.524975, 0.524975, 0.525322, 0.525322, 0.525322, 0.525322, 0.524909, 0.524909, 0.524909, 0.524909, 0.524827, 0.524827, 0.524827, 0.525058, 0.525058, 0.525058, 0.525058, 0.525404, 0.525404, 0.525404, 0.525404, 0.524728, 0.524728, 0.524728, 0.524728, 0.524794, 0.524794, 0.524794, 0.524794, 0.525322, 0.525322, 0.525322, 0.525322, 0.525371, 0.525371, 0.525371, 0.525371, 0.524579, 0.524579, 0.524579, 0.525272, 0.525272, 0.525272, 0.525272, 0.525239], [0.549518, 0.549518, 0.549518, 0.550421, 0.550421, 0.550421, 0.550421, 0.550365, 0.550365, 0.550365, 0.550365, 0.550107, 0.550107, 0.550107, 0.550107, 0.549776, 0.549776, 0.549776, 0.549776, 0.549702, 0.549702, 0.549702, 0.549702, 0.54961, 0.54961, 0.54961, 0.550218, 0.550218, 0.550218, 0.550218, 0.550144, 0.550144, 0.550144, 0.550144, 0.550089, 0.550089, 0.550089, 0.550089, 0.550089, 0.550089, 0.550089, 0.550089, 0.550015, 0.550015, 0.550015, 0.550015, 0.549536, 0.549536, 0.549536, 0.549407, 0.549407, 0.549407, 0.549407, 0.549499, 0.549499, 0.549499, 0.549499, 0.550679, 0.550679, 0.550679, 0.550679, 0.55066, 0.55066, 0.55066, 0.55066, 0.549849, 0.549849, 0.549849, 0.549849, 0.550402, 0.550402, 0.550402, 0.550476, 0.550476, 0.550476, 0.550476, 0.547843, 0.547843, 0.547843, 0.547843, 0.549573, 0.549573, 0.549573, 0.549573, 0.549555, 0.549555, 0.549555, 0.549555, 0.549334, 0.549334, 0.549334, 0.549334, 0.549334, 0.549334, 0.549334, 0.549334, 0.549905, 0.549905, 0.549905, 0.549905, 0.550476, 0.550476, 0.550476, 0.550476, 0.550126, 0.550126, 0.550126, 0.550126, 0.549997, 0.549997, 0.549997, 0.549997, 0.550457, 0.550457, 0.550457, 0.550457, 0.550457, 0.549241, 0.549241, 0.549241, 0.549241, 0.549683, 0.549683, 0.549683, 0.549683, 0.550052, 0.550052, 0.550052, 0.550052, 0.550089, 0.550089, 0.550089, 0.550089, 0.549076, 0.549076, 0.549076, 0.549076, 0.549591, 0.549591, 0.549591, 0.550808, 0.550808, 0.550808, 0.550808, 0.549702, 0.549702, 0.549702, 0.549702, 0.55066, 0.55066, 0.55066, 0.55066, 0.550421, 0.550421, 0.550421, 0.550421, 0.550218, 0.550218, 0.550218, 0.550236, 0.550236, 0.550236, 0.550236, 0.549241, 0.549241, 0.549241, 0.549241, 0.549628, 0.549628, 0.549628, 0.549444, 0.549444, 0.549444, 0.549444, 0.549997, 0.549997, 0.549997, 0.549997, 0.549426, 0.549426, 0.549426, 0.549426, 0.549868, 0.549868, 0.549868, 0.549868, 0.550365, 0.550365, 0.550365, 0.550365, 0.550808, 0.550808, 0.550808, 0.550384, 0.550384, 0.550384, 0.550384, 0.549794, 0.549794, 0.549794, 0.549794, 0.549868, 0.549868, 0.549868, 0.549868, 0.549868, 0.549868, 0.549868, 0.549868, 0.549131, 0.549131, 0.549131, 0.550808, 0.550808, 0.550808, 0.550808, 0.548763, 0.548763, 0.548763, 0.548763, 0.550494], [0.575054, 0.575054, 0.575054, 0.5753, 0.5753, 0.5753, 0.5753, 0.574686, 0.574686, 0.574686, 0.574686, 0.574482, 0.574482, 0.574482, 0.574482, 0.574318, 0.574318, 0.574318, 0.574318, 0.573705, 0.573705, 0.573705, 0.575279, 0.575279, 0.575279, 0.575279, 0.574891, 0.574891, 0.574891, 0.574891, 0.575238, 0.575238, 0.575238, 0.575238, 0.574563, 0.574563, 0.574563, 0.574563, 0.574482, 0.574482, 0.574482, 0.574216, 0.574216, 0.574216, 0.574216, 0.574502, 0.574502, 0.574502, 0.574502, 0.574461, 0.574461, 0.574461, 0.574461, 0.574563, 0.574563, 0.574563, 0.574563, 0.5744, 0.5744, 0.5744, 0.5744, 0.57487, 0.57487, 0.57487, 0.57487, 0.574931, 0.574931, 0.574931, 0.574911, 0.574911, 0.574911, 0.574911, 0.574809, 0.574809, 0.574809, 0.574809, 0.575463, 0.575463, 0.575463, 0.575463, 0.575586, 0.575586, 0.575586, 0.575586, 0.575811, 0.575811, 0.575811, 0.575811, 0.576057, 0.576057, 0.576057, 0.576057, 0.576057, 0.574931, 0.574931, 0.574931, 0.57442, 0.57442, 0.57442, 0.57442, 0.57442, 0.57199, 0.57199, 0.57199, 0.57199, 0.57442, 0.57442, 0.57442, 0.57442, 0.574645, 0.574645, 0.574645, 0.574645, 0.57487, 0.57487, 0.57487, 0.57485, 0.57485, 0.57485, 0.57485, 0.575566, 0.575566, 0.575566, 0.575566, 0.574911, 0.574911, 0.574911, 0.574911, 0.57575, 0.57575, 0.57575, 0.57575, 0.574645, 0.574645, 0.574645, 0.574645, 0.561449, 0.561449, 0.561449, 0.561449, 0.575095, 0.575095, 0.575095, 0.575095, 0.57442, 0.57442, 0.57442, 0.57442, 0.574298, 0.574298, 0.574298, 0.574625, 0.574625, 0.574625, 0.574625, 0.574993, 0.574993, 0.574993, 0.574993, 0.575402, 0.575402, 0.575402, 0.5753, 0.5753, 0.5753, 0.5753, 0.575729, 0.575729, 0.575729, 0.575729, 0.575136, 0.575136, 0.575136, 0.575136, 0.57532, 0.57532, 0.57532, 0.57532, 0.575054, 0.575054, 0.575054, 0.574461, 0.574461, 0.574461, 0.574461, 0.576979, 0.576979, 0.576979, 0.576979, 0.57485, 0.57485, 0.57485, 0.57485, 0.575034, 0.575034, 0.575034, 0.575034, 0.575361, 0.575361, 0.575361, 0.575361, 0.593557, 0.593557, 0.593557, 0.572847, 0.572847, 0.572847, 0.572847, 0.573889, 0.573889, 0.573889, 0.573889, 0.574911, 0.574911, 0.574911, 0.574911, 0.575443, 0.575443, 0.575443, 0.575443, 0.574604], [0.59907, 0.59907, 0.59907, 0.600122, 0.600122, 0.600122, 0.600122, 0.600056, 0.600056, 0.600056, 0.600111, 0.600111, 0.600111, 0.600111, 0.600047, 0.600047, 0.600047, 0.600047, 0.599742, 0.599742, 0.599742, 0.599742, 0.599909, 0.599909, 0.599909, 0.599909, 0.599941, 0.599941, 0.599941, 0.599941, 0.599973, 0.599973, 0.599973, 0.600231, 0.600231, 0.600231, 0.600231, 0.600204, 0.600204, 0.600204, 0.600204, 0.600029, 0.600029, 0.600029, 0.600029, 0.600161, 0.600161, 0.600161, 0.600161, 0.600226, 0.600226, 0.600226, 0.600059, 0.600059, 0.600059, 0.600059, 0.599909, 0.599909, 0.599909, 0.599909, 0.600136, 0.600136, 0.600136, 0.600136, 0.600118, 0.600118, 0.600118, 0.600118, 0.599986, 0.599986, 0.599986, 0.599986, 0.599943, 0.599943, 0.599943, 0.599943, 0.599905, 0.599905, 0.599905, 0.599905, 0.600161, 0.600161, 0.600161, 0.600161, 0.599975, 0.599975, 0.599975, 0.599975, 0.600242, 0.600242, 0.600242, 0.600242, 0.600118, 0.600118, 0.600118, 0.600118, 0.600099, 0.600099, 0.600099, 0.600099, 0.599973, 0.599973, 0.599973, 0.599973, 0.599973, 0.600027, 0.600027, 0.600027, 0.600027, 0.600416, 0.600416, 0.600416, 0.599991, 0.599991, 0.599991, 0.599991, 0.600138, 0.600138, 0.600138, 0.599918, 0.599918, 0.599918, 0.599918, 0.599937, 0.599937, 0.599937, 0.599937, 0.599937, 0.59986, 0.59986, 0.59986, 0.59986, 0.600041, 0.600041, 0.600041, 0.600041, 0.599948, 0.599948, 0.599948, 0.600004, 0.600004, 0.600004, 0.600004, 0.600142, 0.600142, 0.600142, 0.600142, 0.600081, 0.600081, 0.600081, 0.60019, 0.60019, 0.60019, 0.60019, 0.600029, 0.600029, 0.600029, 0.600029, 0.600106, 0.600106, 0.600106, 0.600059, 0.600059, 0.600059, 0.600059, 0.600045, 0.600045, 0.600045, 0.600045, 0.600068, 0.600068, 0.600068, 0.600068, 0.600136, 0.600136, 0.600136, 0.600136, 0.599844, 0.599844, 0.599844, 0.600023, 0.600023, 0.600023, 0.600023, 0.600348, 0.600348, 0.600348, 0.600348, 0.599728, 0.599728, 0.599728, 0.599728, 0.600226, 0.600226, 0.600226, 0.600226, 0.600002, 0.600002, 0.600002, 0.600002, 0.60005, 0.60005, 0.60005, 0.599781, 0.599781, 0.599781, 0.599781, 0.599957, 0.599957, 0.599957, 0.599957, 0.600079, 0.600079, 0.600079, 0.600079, 0.600088, 0.600088, 0.600088, 0.600088, 0.599977, 0.599977], [0.62504, 0.62504, 0.624816, 0.624816, 0.624816, 0.624816, 0.624952, 0.624952, 0.624952, 0.624959, 0.624959, 0.624959, 0.624959, 0.624887, 0.624887, 0.624887, 0.624887, 0.624885, 0.624885, 0.624885, 0.624885, 0.624774, 0.624774, 0.624774, 0.624774, 0.62505, 0.62505, 0.62505, 0.62505, 0.624957, 0.624957, 0.624957, 0.625302, 0.625302, 0.625302, 0.625302, 0.624915, 0.624915, 0.624915, 0.624915, 0.624984, 0.624984, 0.624984, 0.624984, 0.625175, 0.625175, 0.625175, 0.625175, 0.62491, 0.62491, 0.62491, 0.624954, 0.624954, 0.624954, 0.624954, 0.624926, 0.624926, 0.624926, 0.624926, 0.625055, 0.625055, 0.625055, 0.625055, 0.625224, 0.625224, 0.625224, 0.625224, 0.625055, 0.625055, 0.625055, 0.625055, 0.6252, 0.6252, 0.6252, 0.6252, 0.624943, 0.624943, 0.624943, 0.624943, 0.62507, 0.62507, 0.62507, 0.62507, 0.62509, 0.62509, 0.62509, 0.62509, 0.625013, 0.625013, 0.625013, 0.625013, 0.625157, 0.625157, 0.625157, 0.625157, 0.625165, 0.625165, 0.625165, 0.625165, 0.624933, 0.624933, 0.624933, 0.624933, 0.6251, 0.6251, 0.6251, 0.6251, 0.6251, 0.624878, 0.624878, 0.624878, 0.624878, 0.625177, 0.625177, 0.625177, 0.625005, 0.625005, 0.625005, 0.625005, 0.625209, 0.625209, 0.625209, 0.625209, 0.625229, 0.625229, 0.625229, 0.625229, 0.624975, 0.624975, 0.624975, 0.624975, 0.625247, 0.625247, 0.625247, 0.625247, 0.62501, 0.62501, 0.62501, 0.62501, 0.624783, 0.624783, 0.624783, 0.624783, 0.625033, 0.625033, 0.625033, 0.624894, 0.624894, 0.624894, 0.624894, 0.624836, 0.624836, 0.624836, 0.624836, 0.62507, 0.62507, 0.62507, 0.62507, 0.624961, 0.624961, 0.624961, 0.625033, 0.625033, 0.625033, 0.625033, 0.625023, 0.625023, 0.625023, 0.625023, 0.62514, 0.62514, 0.62514, 0.62514, 0.625035, 0.625035, 0.625035, 0.62495, 0.62495, 0.62495, 0.62495, 0.62509, 0.62509, 0.62509, 0.62509, 0.625058, 0.625058, 0.625058, 0.625058, 0.624825, 0.624825, 0.624825, 0.624825, 0.62489, 0.62489, 0.62489, 0.62489, 0.624776, 0.624776, 0.624776, 0.625132, 0.625132, 0.625132, 0.625132, 0.625092, 0.625092, 0.625092, 0.625092, 0.625175, 0.625175, 0.625175, 0.625175, 0.62488, 0.62488, 0.62488, 0.62488, 0.624961, 0.624961, 0.624961, 0.62506, 0.62506, 0.62506], [0.650123, 0.650123, 0.650045, 0.650045, 0.650045, 0.650045, 0.649758, 0.649758, 0.649758, 0.64991, 0.64991, 0.64991, 0.64991, 0.650101, 0.650101, 0.650101, 0.650101, 0.650052, 0.650052, 0.650052, 0.650052, 0.649888, 0.649888, 0.649888, 0.649888, 0.649903, 0.649903, 0.649903, 0.649903, 0.650324, 0.650324, 0.650324, 0.650096, 0.650096, 0.650096, 0.650096, 0.650032, 0.650032, 0.650032, 0.650032, 0.649956, 0.649956, 0.649956, 0.649956, 0.649928, 0.649928, 0.649928, 0.649928, 0.649974, 0.649974, 0.649974, 0.64988, 0.64988, 0.64988, 0.64988, 0.649888, 0.649888, 0.649888, 0.649888, 0.649941, 0.649941, 0.649941, 0.649941, 0.64986, 0.64986, 0.64986, 0.64986, 0.649882, 0.649882, 0.649882, 0.649882, 0.650073, 0.650073, 0.650073, 0.650073, 0.650164, 0.650164, 0.650164, 0.650164, 0.649981, 0.649981, 0.649981, 0.649981, 0.65003, 0.65003, 0.65003, 0.65003, 0.649705, 0.649705, 0.649705, 0.649705, 0.649926, 0.649926, 0.649926, 0.649926, 0.650063, 0.650063, 0.650063, 0.650063, 0.650159, 0.650159, 0.650159, 0.650159, 0.650162, 0.650162, 0.650162, 0.650162, 0.650131, 0.650131, 0.650131, 0.650131, 0.649923, 0.649923, 0.649923, 0.649923, 0.649984, 0.649984, 0.649984, 0.649984, 0.649984, 0.650187, 0.650187, 0.650187, 0.650187, 0.650212, 0.650212, 0.650212, 0.650212, 0.649895, 0.649895, 0.649895, 0.649895, 0.649999, 0.649999, 0.649999, 0.649999, 0.649974, 0.649974, 0.649974, 0.649898, 0.649898, 0.649898, 0.649898, 0.650111, 0.650111, 0.650111, 0.64991, 0.64991, 0.64991, 0.64991, 0.649984, 0.649984, 0.649984, 0.649984, 0.650151, 0.650151, 0.650151, 0.650151, 0.650073, 0.650073, 0.650073, 0.650068, 0.650068, 0.650068, 0.650068, 0.650017, 0.650017, 0.650017, 0.65003, 0.65003, 0.65003, 0.65003, 0.650118, 0.650118, 0.650118, 0.650118, 0.650012, 0.650012, 0.650012, 0.650012, 0.650055, 0.650055, 0.650055, 0.650055, 0.650068, 0.650068, 0.650068, 0.650068, 0.650195, 0.650195, 0.650195, 0.650195, 0.650002, 0.650002, 0.650002, 0.650103, 0.650103, 0.650103, 0.650103, 0.650103, 0.650103, 0.650103, 0.650103, 0.650123, 0.650123, 0.650123, 0.650123, 0.650042, 0.650042, 0.650042, 0.650042, 0.650273, 0.650273, 0.650273, 0.650273, 0.650316, 0.650316, 0.650316, 0.650217, 0.650217, 0.650217], [0.67497, 0.67497, 0.67495, 0.67495, 0.67495, 0.67495, 0.675033, 0.675033, 0.675033, 0.674925, 0.674925, 0.674925, 0.674925, 0.675019, 0.675019, 0.675019, 0.675019, 0.674906, 0.674906, 0.674906, 0.674906, 0.675086, 0.675086, 0.675086, 0.675086, 0.675075, 0.675075, 0.675075, 0.674986, 0.674986, 0.674986, 0.674986, 0.675293, 0.675293, 0.675293, 0.675293, 0.675279, 0.675279, 0.675279, 0.675279, 0.674867, 0.674867, 0.674867, 0.674928, 0.674928, 0.674928, 0.674928, 0.675017, 0.675017, 0.675017, 0.675017, 0.67508, 0.67508, 0.67508, 0.67508, 0.675069, 0.675069, 0.675069, 0.675069, 0.674959, 0.674959, 0.674959, 0.674959, 0.674768, 0.674768, 0.674768, 0.675066, 0.675066, 0.675066, 0.675066, 0.675066, 0.674616, 0.674616, 0.674616, 0.67526, 0.67526, 0.67526, 0.67526, 0.67526, 0.674978, 0.674978, 0.674978, 0.674978, 0.674843, 0.674843, 0.674843, 0.674843, 0.675017, 0.675017, 0.675017, 0.675017, 0.67492, 0.67492, 0.67492, 0.67492, 0.674572, 0.674572, 0.674572, 0.674572, 0.675227, 0.675227, 0.675227, 0.675227, 0.674818, 0.674818, 0.674818, 0.674782, 0.674782, 0.674782, 0.674782, 0.674961, 0.674961, 0.674961, 0.674961, 0.67482, 0.67482, 0.67482, 0.67482, 0.674771, 0.674771, 0.674771, 0.674771, 0.674923, 0.674923, 0.674923, 0.675077, 0.675077, 0.675077, 0.675077, 0.675069, 0.675069, 0.675069, 0.675069, 0.674956, 0.674956, 0.674956, 0.674956, 0.675019, 0.675019, 0.675019, 0.675019, 0.675039, 0.675039, 0.675039, 0.674818, 0.674818, 0.674818, 0.674818, 0.674934, 0.674934, 0.674934, 0.674934, 0.675083, 0.675083, 0.675083, 0.675083, 0.675097, 0.675097, 0.675097, 0.67526, 0.67526, 0.67526, 0.67526, 0.675384, 0.675384, 0.675384, 0.675384, 0.675196, 0.675196, 0.675196, 0.675196, 0.67529, 0.67529, 0.67529, 0.674889, 0.674889, 0.674889, 0.674889, 0.67471, 0.67471, 0.67471, 0.67471, 0.674478, 0.674478, 0.674478, 0.674478, 0.674956, 0.674956, 0.674956, 0.674956, 0.675003, 0.675003, 0.675003, 0.675003, 0.675379, 0.675379, 0.675379, 0.675335, 0.675335, 0.675335, 0.675335, 0.674845, 0.674845, 0.674845, 0.674845, 0.674878, 0.674878, 0.674878, 0.674878, 0.67518, 0.67518, 0.67518, 0.67518, 0.674671, 0.674671, 0.674671, 0.674671, 0.674967, 0.674967, 0.674967, 0.674945], [0.699841, 0.699841, 0.699841, 0.699841, 0.700075, 0.700075, 0.700075, 0.699975, 0.699975, 0.699975, 0.699975, 0.69979, 0.69979, 0.69979, 0.69979, 0.700148, 0.700148, 0.700148, 0.700148, 0.699926, 0.699926, 0.699926, 0.699926, 0.699735, 0.699735, 0.699735, 0.700245, 0.700245, 0.700245, 0.700245, 0.700032, 0.700032, 0.700032, 0.700032, 0.699981, 0.699981, 0.699981, 0.699981, 0.699744, 0.699744, 0.699744, 0.699744, 0.699865, 0.699865, 0.699865, 0.699865, 0.699829, 0.699829, 0.699829, 0.700175, 0.700175, 0.700175, 0.700175, 0.700284, 0.700284, 0.700284, 0.700284, 0.699826, 0.699826, 0.699826, 0.699826, 0.700151, 0.700151, 0.700151, 0.700151, 0.699483, 0.699483, 0.699483, 0.699483, 0.700436, 0.700436, 0.700436, 0.700436, 0.699668, 0.699668, 0.699668, 0.699668, 0.700075, 0.700075, 0.700075, 0.700075, 0.699741, 0.699741, 0.699741, 0.699741, 0.700384, 0.700384, 0.700384, 0.700384, 0.700045, 0.700045, 0.700045, 0.700045, 0.700345, 0.700345, 0.700345, 0.700251, 0.700251, 0.700251, 0.700251, 0.699899, 0.699899, 0.699899, 0.699899, 0.69992, 0.69992, 0.69992, 0.69992, 0.699644, 0.699644, 0.699644, 0.699644, 0.699705, 0.699705, 0.699705, 0.700133, 0.700133, 0.700133, 0.700133, 0.699987, 0.699987, 0.699987, 0.699987, 0.699744, 0.699744, 0.699744, 0.699744, 0.699796, 0.699796, 0.699796, 0.699796, 0.699677, 0.699677, 0.699677, 0.699677, 0.700123, 0.700123, 0.700123, 0.700005, 0.700005, 0.700005, 0.700005, 0.70016, 0.70016, 0.70016, 0.70016, 0.700011, 0.700011, 0.700011, 0.700011, 0.700087, 0.700087, 0.700087, 0.700087, 0.700087, 0.700087, 0.700087, 0.700142, 0.700142, 0.700142, 0.700142, 0.700014, 0.700014, 0.700014, 0.700014, 0.699808, 0.699808, 0.699808, 0.699966, 0.699966, 0.699966, 0.699966, 0.699626, 0.699626, 0.699626, 0.699626, 0.700299, 0.700299, 0.700299, 0.700299, 0.699799, 0.699799, 0.699799, 0.700087, 0.700087, 0.700087, 0.700087, 0.700048, 0.700048, 0.700048, 0.700048, 0.700148, 0.700148, 0.700148, 0.700148, 0.700136, 0.700136, 0.700136, 0.700136, 0.69999, 0.69999, 0.69999, 0.69999, 0.700342, 0.700342, 0.700342, 0.700345, 0.700345, 0.700345, 0.700345, 0.700278, 0.700278, 0.700278, 0.700278, 0.700054, 0.700054, 0.700054, 0.700054, 0.700114, 0.700114, 0.700114], [0.724892, 0.724786, 0.724786, 0.724786, 0.724786, 0.724912, 0.724912, 0.724912, 0.724912, 0.725322, 0.725322, 0.725322, 0.725322, 0.724792, 0.724792, 0.724792, 0.724846, 0.724846, 0.724846, 0.724846, 0.725085, 0.725085, 0.725085, 0.725085, 0.725532, 0.725532, 0.725532, 0.725532, 0.725099, 0.725099, 0.725099, 0.725099, 0.725095, 0.725095, 0.725095, 0.725095, 0.724916, 0.724916, 0.724916, 0.725122, 0.725122, 0.725122, 0.725122, 0.724776, 0.724776, 0.724776, 0.724776, 0.725162, 0.725162, 0.725162, 0.725162, 0.724802, 0.724802, 0.724802, 0.724802, 0.725402, 0.725402, 0.725402, 0.724666, 0.724666, 0.724666, 0.724666, 0.724666, 0.724742, 0.724742, 0.724742, 0.724626, 0.724626, 0.724626, 0.724626, 0.725245, 0.725245, 0.725245, 0.725245, 0.724872, 0.724872, 0.724872, 0.724872, 0.724632, 0.724632, 0.724632, 0.724632, 0.724859, 0.724859, 0.724859, 0.724859, 0.725269, 0.725269, 0.725269, 0.725269, 0.724849, 0.724849, 0.724849, 0.724849, 0.724816, 0.724816, 0.724816, 0.724816, 0.724952, 0.724952, 0.724952, 0.724952, 0.724726, 0.724726, 0.724726, 0.724726, 0.724862, 0.724862, 0.724862, 0.725419, 0.725419, 0.725419, 0.725419, 0.724892, 0.724892, 0.724892, 0.724892, 0.724796, 0.724796, 0.724796, 0.724796, 0.725432, 0.725432, 0.725432, 0.724899, 0.724899, 0.724899, 0.724899, 0.724566, 0.724566, 0.724566, 0.724566, 0.725102, 0.725102, 0.725102, 0.725102, 0.725129, 0.725129, 0.725129, 0.725129, 0.725179, 0.725179, 0.725179, 0.725179, 0.724899, 0.724899, 0.724899, 0.724886, 0.724886, 0.724886, 0.724886, 0.724322, 0.724322, 0.724322, 0.724322, 0.725399, 0.725399, 0.725399, 0.725159, 0.725159, 0.725159, 0.725159, 0.724629, 0.724629, 0.724629, 0.724629, 0.724639, 0.724639, 0.724639, 0.725039, 0.725039, 0.725039, 0.725039, 0.724859, 0.724859, 0.724859, 0.724859, 0.724702, 0.724702, 0.724702, 0.724702, 0.725539, 0.725539, 0.725539, 0.724522, 0.724522, 0.724522, 0.724522, 0.724972, 0.724972, 0.724972, 0.724972, 0.725099, 0.725099, 0.725099, 0.725099, 0.724816, 0.724816, 0.724816, 0.724816, 0.725012, 0.725012, 0.725012, 0.725012, 0.725582, 0.725582, 0.725582, 0.725752, 0.725752, 0.725752, 0.725752, 0.724692, 0.724692, 0.724692, 0.724692, 0.725159, 0.725159, 0.725159, 0.725159, 0.724916, 0.724916], [0.750308, 0.750308, 0.74962, 0.74962, 0.74962, 0.74962, 0.749945, 0.749945, 0.749945, 0.749945, 0.749989, 0.749989, 0.749989, 0.750203, 0.750203, 0.750203, 0.750203, 0.749553, 0.749553, 0.749553, 0.749553, 0.750003, 0.750003, 0.750003, 0.750003, 0.749603, 0.749603, 0.749603, 0.749603, 0.750409, 0.750409, 0.750409, 0.750409, 0.750138, 0.750138, 0.750138, 0.750094, 0.750094, 0.750094, 0.750094, 0.749878, 0.749878, 0.749878, 0.749878, 0.749664, 0.749664, 0.749664, 0.749664, 0.750321, 0.750321, 0.750321, 0.750321, 0.749614, 0.749614, 0.749614, 0.749614, 0.749942, 0.749942, 0.749942, 0.749942, 0.749955, 0.749955, 0.749955, 0.749955, 0.750223, 0.750223, 0.750223, 0.750561, 0.750561, 0.750561, 0.750561, 0.750368, 0.750368, 0.750368, 0.750368, 0.750568, 0.750568, 0.750568, 0.750568, 0.750196, 0.750196, 0.750196, 0.750196, 0.750311, 0.750311, 0.750311, 0.750311, 0.749952, 0.749952, 0.749952, 0.749952, 0.749952, 0.749597, 0.749597, 0.749597, 0.749698, 0.749698, 0.749698, 0.749698, 0.749756, 0.749756, 0.749756, 0.749756, 0.749935, 0.749935, 0.749935, 0.749935, 0.749878, 0.749878, 0.749878, 0.749878, 0.750121, 0.750121, 0.750121, 0.750172, 0.750172, 0.750172, 0.750172, 0.749279, 0.749279, 0.749279, 0.749279, 0.750148, 0.750148, 0.750148, 0.750148, 0.749762, 0.749762, 0.749762, 0.749762, 0.749431, 0.749431, 0.749431, 0.749431, 0.750118, 0.750118, 0.750118, 0.749867, 0.749867, 0.749867, 0.749867, 0.75002, 0.75002, 0.75002, 0.75002, 0.74959, 0.74959, 0.74959, 0.74959, 0.750091, 0.750091, 0.750091, 0.749647, 0.749647, 0.749647, 0.749647, 0.750555, 0.750555, 0.750555, 0.750125, 0.750125, 0.750125, 0.750125, 0.749922, 0.749922, 0.749922, 0.749922, 0.749911, 0.749911, 0.749911, 0.749911, 0.750057, 0.750057, 0.750057, 0.750057, 0.750575, 0.750575, 0.750575, 0.749847, 0.749847, 0.749847, 0.749847, 0.750301, 0.750301, 0.750301, 0.750301, 0.750324, 0.750324, 0.750324, 0.750324, 0.750192, 0.750192, 0.750192, 0.750192, 0.750023, 0.750023, 0.750023, 0.750023, 0.750233, 0.750233, 0.750233, 0.750054, 0.750054, 0.750054, 0.750054, 0.750274, 0.750274, 0.750274, 0.750274, 0.750111, 0.750111, 0.750111, 0.750111, 0.749813, 0.749813, 0.749813, 0.749813, 0.750155, 0.750155, 0.750155, 0.750155], [0.775079, 0.775079, 0.775079, 0.775079, 0.774671, 0.774671, 0.774671, 0.774671, 0.775383, 0.775383, 0.775383, 0.775283, 0.775283, 0.775283, 0.775283, 0.774174, 0.774174, 0.774174, 0.774174, 0.774578, 0.774578, 0.774578, 0.774578, 0.7747, 0.7747, 0.7747, 0.7747, 0.775093, 0.775093, 0.775093, 0.775093, 0.774871, 0.774871, 0.774871, 0.774489, 0.774489, 0.774489, 0.774489, 0.774493, 0.774493, 0.774493, 0.774493, 0.775186, 0.775186, 0.775186, 0.775186, 0.775331, 0.775331, 0.775331, 0.775331, 0.774893, 0.774893, 0.774893, 0.774893, 0.77519, 0.77519, 0.77519, 0.775216, 0.775216, 0.775216, 0.775216, 0.775372, 0.775372, 0.775372, 0.775372, 0.775093, 0.775093, 0.775093, 0.775093, 0.774882, 0.774882, 0.774882, 0.774882, 0.774682, 0.774682, 0.774682, 0.774682, 0.774767, 0.774767, 0.774767, 0.774767, 0.774901, 0.774901, 0.774901, 0.774901, 0.775231, 0.775231, 0.775231, 0.775231, 0.774645, 0.774645, 0.774645, 0.774645, 0.774979, 0.774979, 0.774979, 0.774979, 0.775205, 0.775205, 0.775205, 0.775205, 0.774726, 0.774726, 0.774726, 0.774726, 0.775082, 0.775082, 0.775082, 0.775279, 0.775279, 0.775279, 0.775279, 0.77463, 0.77463, 0.77463, 0.77463, 0.774604, 0.774604, 0.774604, 0.775324, 0.775324, 0.775324, 0.775324, 0.774993, 0.774993, 0.774993, 0.774993, 0.774745, 0.774745, 0.774745, 0.774745, 0.775068, 0.775068, 0.775068, 0.775068, 0.774838, 0.774838, 0.774838, 0.774838, 0.775068, 0.775068, 0.775068, 0.77522, 0.77522, 0.77522, 0.77522, 0.774852, 0.774852, 0.774852, 0.774852, 0.774634, 0.774634, 0.774634, 0.77486, 0.77486, 0.77486, 0.77486, 0.775375, 0.775375, 0.775375, 0.775375, 0.774882, 0.774882, 0.774882, 0.774882, 0.77526, 0.77526, 0.77526, 0.774971, 0.774971, 0.774971, 0.774971, 0.775153, 0.775153, 0.775153, 0.775153, 0.774415, 0.774415, 0.774415, 0.774415, 0.775149, 0.775149, 0.775149, 0.775149, 0.775105, 0.775105, 0.775105, 0.775105, 0.775995, 0.775995, 0.775995, 0.775509, 0.775509, 0.775509, 0.775509, 0.774808, 0.774808, 0.774808, 0.774808, 0.775305, 0.775305, 0.775305, 0.775305, 0.774878, 0.774878, 0.774878, 0.774878, 0.774912, 0.774912, 0.774912, 0.774912, 0.775068, 0.775068, 0.775068, 0.775093, 0.775093, 0.775093, 0.775093, 0.774901, 0.774901, 0.774901], [0.800084, 0.799914, 0.799914, 0.799914, 0.799914, 0.800048, 0.800048, 0.800048, 0.800048, 0.800242, 0.800242, 0.800242, 0.800242, 0.800141, 0.800141, 0.800141, 0.800141, 0.799639, 0.799639, 0.799639, 0.799639, 0.799793, 0.799793, 0.799793, 0.799801, 0.799801, 0.799801, 0.799801, 0.799481, 0.799481, 0.799481, 0.799481, 0.799983, 0.799983, 0.799983, 0.799983, 0.799805, 0.799805, 0.799805, 0.799805, 0.799906, 0.799906, 0.799906, 0.799906, 0.800137, 0.800137, 0.800137, 0.799724, 0.799724, 0.799724, 0.799724, 0.799829, 0.799829, 0.799829, 0.799829, 0.800295, 0.800295, 0.800295, 0.800295, 0.799854, 0.799854, 0.799854, 0.799854, 0.799752, 0.799752, 0.799752, 0.799752, 0.799534, 0.799534, 0.799534, 0.799534, 0.799927, 0.799927, 0.799927, 0.799927, 0.800429, 0.800429, 0.800429, 0.800429, 0.800372, 0.800372, 0.800372, 0.800372, 0.799692, 0.799692, 0.799692, 0.799692, 0.799813, 0.799813, 0.799813, 0.799813, 0.799878, 0.799878, 0.799878, 0.799878, 0.799757, 0.799757, 0.799757, 0.799757, 0.799477, 0.799477, 0.799477, 0.800214, 0.800214, 0.800214, 0.800214, 0.799939, 0.799939, 0.799939, 0.799939, 0.799704, 0.799704, 0.799704, 0.799704, 0.799716, 0.799716, 0.799716, 0.799603, 0.799603, 0.799603, 0.799603, 0.799951, 0.799951, 0.799951, 0.799951, 0.799607, 0.799607, 0.799607, 0.799607, 0.799732, 0.799732, 0.799732, 0.800242, 0.800242, 0.800242, 0.800242, 0.800218, 0.800218, 0.800218, 0.800218, 0.7997, 0.7997, 0.7997, 0.7997, 0.799906, 0.799906, 0.799906, 0.799906, 0.799947, 0.799947, 0.799947, 0.800076, 0.800076, 0.800076, 0.800076, 0.799736, 0.799736, 0.799736, 0.799736, 0.799413, 0.799413, 0.799413, 0.799413, 0.800052, 0.800052, 0.800052, 0.800789, 0.800789, 0.800789, 0.800789, 0.800084, 0.800084, 0.800084, 0.800084, 0.800044, 0.800044, 0.800044, 0.800044, 0.800198, 0.800198, 0.800198, 0.800198, 0.799752, 0.799752, 0.799752, 0.799627, 0.799627, 0.799627, 0.799627, 0.800886, 0.800886, 0.800886, 0.800886, 0.799805, 0.799805, 0.799805, 0.799805, 0.799979, 0.799979, 0.799979, 0.799979, 0.799761, 0.799761, 0.799761, 0.799761, 0.799631, 0.799631, 0.799631, 0.800169, 0.800169, 0.800169, 0.800169, 0.79987, 0.79987, 0.79987, 0.79987, 0.800012, 0.800012, 0.800012, 0.800012, 0.80072], [0.82531, 0.82531, 0.82531, 0.824754, 0.824754, 0.824754, 0.824754, 0.824992, 0.824992, 0.824992, 0.824992, 0.825654, 0.825654, 0.825654, 0.825654, 0.825196, 0.825196, 0.825196, 0.825196, 0.825157, 0.825157, 0.825157, 0.825175, 0.825175, 0.825175, 0.825175, 0.82475, 0.82475, 0.82475, 0.82475, 0.824931, 0.824931, 0.824931, 0.824931, 0.825257, 0.825257, 0.825257, 0.825257, 0.824947, 0.824947, 0.824947, 0.824725, 0.824725, 0.824725, 0.824725, 0.82514, 0.82514, 0.82514, 0.82514, 0.824282, 0.824282, 0.824282, 0.824282, 0.824972, 0.824972, 0.824972, 0.824972, 0.825628, 0.825628, 0.825628, 0.825628, 0.825057, 0.825057, 0.825057, 0.824693, 0.824693, 0.824693, 0.824693, 0.824787, 0.824787, 0.824787, 0.824787, 0.825249, 0.825249, 0.825249, 0.825249, 0.824996, 0.824996, 0.824996, 0.824996, 0.824795, 0.824795, 0.824795, 0.824795, 0.82473, 0.82473, 0.82473, 0.82473, 0.824771, 0.824771, 0.824771, 0.824771, 0.824881, 0.824881, 0.824881, 0.824881, 0.825249, 0.825249, 0.825249, 0.825249, 0.82498, 0.82498, 0.82498, 0.82498, 0.825218, 0.825218, 0.825218, 0.825218, 0.825231, 0.825231, 0.825231, 0.825231, 0.825057, 0.825057, 0.825057, 0.824287, 0.824287, 0.824287, 0.824287, 0.82436, 0.82436, 0.82436, 0.82436, 0.825135, 0.825135, 0.825135, 0.825087, 0.825087, 0.825087, 0.825087, 0.824951, 0.824951, 0.824951, 0.824951, 0.82475, 0.82475, 0.82475, 0.82475, 0.824766, 0.824766, 0.824766, 0.824766, 0.825462, 0.825462, 0.825462, 0.824935, 0.824935, 0.824935, 0.824935, 0.825637, 0.825637, 0.825637, 0.825637, 0.824746, 0.824746, 0.824746, 0.824746, 0.824869, 0.824869, 0.824869, 0.824553, 0.824553, 0.824553, 0.824553, 0.824106, 0.824106, 0.824106, 0.824106, 0.824389, 0.824389, 0.824389, 0.825323, 0.825323, 0.825323, 0.825323, 0.825336, 0.825336, 0.825336, 0.825336, 0.825271, 0.825271, 0.825271, 0.825271, 0.824926, 0.824926, 0.824926, 0.824926, 0.824857, 0.824857, 0.824857, 0.825388, 0.825388, 0.825388, 0.825388, 0.825271, 0.825271, 0.825271, 0.825271, 0.824611, 0.824611, 0.824611, 0.824611, 0.824541, 0.824541, 0.824541, 0.824541, 0.824881, 0.824881, 0.824881, 0.824881, 0.825336, 0.825336, 0.825336, 0.825336, 0.825092, 0.825092, 0.825092, 0.824902, 0.824902, 0.824902, 0.824902], [0.849498, 0.849123, 0.849123, 0.849123, 0.84963, 0.84963, 0.84963, 0.84963, 0.850107, 0.850107, 0.850107, 0.850107, 0.850085, 0.850085, 0.850085, 0.850085, 0.849467, 0.849467, 0.849467, 0.849467, 0.849343, 0.849343, 0.849343, 0.849343, 0.849864, 0.849864, 0.849864, 0.850284, 0.850284, 0.850284, 0.850284, 0.850213, 0.850213, 0.850213, 0.850213, 0.849838, 0.849838, 0.849838, 0.849838, 0.849701, 0.849701, 0.849701, 0.849701, 0.849736, 0.849736, 0.849736, 0.849736, 0.84952, 0.84952, 0.84952, 0.85001, 0.85001, 0.85001, 0.85001, 0.849582, 0.849582, 0.849582, 0.849582, 0.849515, 0.849515, 0.849515, 0.849515, 0.849851, 0.849851, 0.849851, 0.849851, 0.849785, 0.849785, 0.849785, 0.849785, 0.849767, 0.849767, 0.849767, 0.84941, 0.84941, 0.84941, 0.84941, 0.84986, 0.84986, 0.84986, 0.84986, 0.850363, 0.850363, 0.850363, 0.850363, 0.850694, 0.850694, 0.850694, 0.850694, 0.850058, 0.850058, 0.850058, 0.850058, 0.850231, 0.850231, 0.850231, 0.850231, 0.850063, 0.850063, 0.850063, 0.850063, 0.85001, 0.85001, 0.85001, 0.85001, 0.849873, 0.849873, 0.849873, 0.849873, 0.849767, 0.849767, 0.849767, 0.849939, 0.849939, 0.849939, 0.849939, 0.849555, 0.849555, 0.849555, 0.849798, 0.849798, 0.849798, 0.849798, 0.849723, 0.849723, 0.849723, 0.849723, 0.849732, 0.849732, 0.849732, 0.849732, 0.850526, 0.850526, 0.850526, 0.850526, 0.850239, 0.850239, 0.850239, 0.850239, 0.850027, 0.850027, 0.850027, 0.849939, 0.849939, 0.849939, 0.849939, 0.850619, 0.850619, 0.850619, 0.850619, 0.850019, 0.850019, 0.850019, 0.849891, 0.849891, 0.849891, 0.849891, 0.850774, 0.850774, 0.850774, 0.850774, 0.849974, 0.849974, 0.849974, 0.849974, 0.850103, 0.850103, 0.850103, 0.850447, 0.850447, 0.850447, 0.850447, 0.850058, 0.850058, 0.850058, 0.850058, 0.850186, 0.850186, 0.850186, 0.850186, 0.849886, 0.849886, 0.849886, 0.849886, 0.849599, 0.849599, 0.849599, 0.850063, 0.850063, 0.850063, 0.850063, 0.84982, 0.84982, 0.84982, 0.84982, 0.850169, 0.850169, 0.850169, 0.850169, 0.850226, 0.850226, 0.850226, 0.850226, 0.849551, 0.849551, 0.849551, 0.849551, 0.850178, 0.850178, 0.850178, 0.849855, 0.849855, 0.849855, 0.849855, 0.850164, 0.850164, 0.850164, 0.850164, 0.85008, 0.85008, 0.85008], [0.874405, 0.874666, 0.874666, 0.874666, 0.874666, 0.875076, 0.875076, 0.875076, 0.875076, 0.873896, 0.873896, 0.873896, 0.873896, 0.87528, 0.87528, 0.87528, 0.87528, 0.874633, 0.874633, 0.874633, 0.874424, 0.874424, 0.874424, 0.874424, 0.874157, 0.874157, 0.874157, 0.874157, 0.874757, 0.874757, 0.874757, 0.874757, 0.875214, 0.875214, 0.875214, 0.875214, 0.874871, 0.874871, 0.874871, 0.874871, 0.875038, 0.875038, 0.875038, 0.874609, 0.874609, 0.874609, 0.874609, 0.874962, 0.874962, 0.874962, 0.874962, 0.874638, 0.874638, 0.874638, 0.874638, 0.874881, 0.874881, 0.874881, 0.874881, 0.873858, 0.873858, 0.873858, 0.873858, 0.875071, 0.875071, 0.875071, 0.874738, 0.874738, 0.874738, 0.874738, 0.874738, 0.874738, 0.874738, 0.874738, 0.875023, 0.875023, 0.875023, 0.875023, 0.875038, 0.875038, 0.875038, 0.875038, 0.875014, 0.875014, 0.875014, 0.875014, 0.874129, 0.874129, 0.874129, 0.874129, 0.874538, 0.874538, 0.874538, 0.874538, 0.8745, 0.8745, 0.8745, 0.8745, 0.874624, 0.874624, 0.874624, 0.874624, 0.874686, 0.874686, 0.874686, 0.874686, 0.873515, 0.873515, 0.873515, 0.873515, 0.875585, 0.875585, 0.875585, 0.875642, 0.875642, 0.875642, 0.875642, 0.875276, 0.875276, 0.875276, 0.875276, 0.874857, 0.874857, 0.874857, 0.874624, 0.874624, 0.874624, 0.874624, 0.874462, 0.874462, 0.874462, 0.874462, 0.874719, 0.874719, 0.874719, 0.874719, 0.876304, 0.876304, 0.876304, 0.876304, 0.875366, 0.875366, 0.875366, 0.875366, 0.874933, 0.874933, 0.874933, 0.874971, 0.874971, 0.874971, 0.874971, 0.8746, 0.8746, 0.8746, 0.8746, 0.87459, 0.87459, 0.87459, 0.87459, 0.875637, 0.875637, 0.875637, 0.875138, 0.875138, 0.875138, 0.875138, 0.874338, 0.874338, 0.874338, 0.874338, 0.874962, 0.874962, 0.874962, 0.874962, 0.874705, 0.874705, 0.874705, 0.874705, 0.875157, 0.875157, 0.875157, 0.875504, 0.875504, 0.875504, 0.875504, 0.875223, 0.875223, 0.875223, 0.875223, 0.87518, 0.87518, 0.87518, 0.87518, 0.875238, 0.875238, 0.875238, 0.875238, 0.875176, 0.875176, 0.875176, 0.875176, 0.873924, 0.873924, 0.873924, 0.874314, 0.874314, 0.874314, 0.874314, 0.874595, 0.874595, 0.874595, 0.874595, 0.874957, 0.874957, 0.874957, 0.874957, 0.874686, 0.874686, 0.874686, 0.874686, 0.874457], [0.900345, 0.900345, 0.900345, 0.900479, 0.900479, 0.900479, 0.900479, 0.899626, 0.899626, 0.899626, 0.899784, 0.899784, 0.899784, 0.899784, 0.898951, 0.898951, 0.898951, 0.898951, 0.899505, 0.899505, 0.899505, 0.899505, 0.899654, 0.899654, 0.899654, 0.899654, 0.899597, 0.899597, 0.899597, 0.899597, 0.899423, 0.899423, 0.899423, 0.90034, 0.90034, 0.90034, 0.90034, 0.900515, 0.900515, 0.900515, 0.900515, 0.900746, 0.900746, 0.900746, 0.900746, 0.900633, 0.900633, 0.900633, 0.900633, 0.899346, 0.899346, 0.899346, 0.899346, 0.900787, 0.900787, 0.900787, 0.900176, 0.900176, 0.900176, 0.900176, 0.90072, 0.90072, 0.90072, 0.90072, 0.899144, 0.899144, 0.899144, 0.899144, 0.900417, 0.900417, 0.900417, 0.900417, 0.900607, 0.900607, 0.900607, 0.900607, 0.899563, 0.899563, 0.899563, 0.899563, 0.898899, 0.898899, 0.898899, 0.898899, 0.899568, 0.899568, 0.899568, 0.899568, 0.900422, 0.900422, 0.900422, 0.900422, 0.899746, 0.899746, 0.899746, 0.899746, 0.900089, 0.900089, 0.900089, 0.900089, 0.899317, 0.899317, 0.899317, 0.90016, 0.90016, 0.90016, 0.90016, 0.899813, 0.899813, 0.899813, 0.899813, 0.89963, 0.89963, 0.89963, 0.900433, 0.900433, 0.900433, 0.900433, 0.900217, 0.900217, 0.900217, 0.900217, 0.899963, 0.899963, 0.899963, 0.899963, 0.899987, 0.899987, 0.899987, 0.899987, 0.899703, 0.899703, 0.899703, 0.899703, 0.900232, 0.900232, 0.900232, 0.900494, 0.900494, 0.900494, 0.900494, 0.900073, 0.900073, 0.900073, 0.900073, 0.900207, 0.900207, 0.900207, 0.900207, 0.899756, 0.899756, 0.899756, 0.90051, 0.90051, 0.90051, 0.90051, 0.900284, 0.900284, 0.900284, 0.900284, 0.899476, 0.899476, 0.899476, 0.900412, 0.900412, 0.900412, 0.900412, 0.900469, 0.900469, 0.900469, 0.900469, 0.899645, 0.899645, 0.899645, 0.90035, 0.90035, 0.90035, 0.90035, 0.899809, 0.899809, 0.899809, 0.899809, 0.899611, 0.899611, 0.899611, 0.899611, 0.900499, 0.900499, 0.900499, 0.900499, 0.900643, 0.900643, 0.900643, 0.900643, 0.899515, 0.899515, 0.899515, 0.900433, 0.900433, 0.900433, 0.900433, 0.900089, 0.900089, 0.900089, 0.900089, 0.90015, 0.90015, 0.90015, 0.90015, 0.899703, 0.899703, 0.899703, 0.899703, 0.900135, 0.900135, 0.900135, 0.901593, 0.901593, 0.901593, 0.901593, 0.900597], [0.924569, 0.924569, 0.924569, 0.924554, 0.924554, 0.924554, 0.924554, 0.924403, 0.924403, 0.924403, 0.924403, 0.925333, 0.925333, 0.925333, 0.925333, 0.92554, 0.92554, 0.92554, 0.92554, 0.925493, 0.925493, 0.925493, 0.925493, 0.925011, 0.925011, 0.925011, 0.925613, 0.925613, 0.925613, 0.925613, 0.925255, 0.925255, 0.925255, 0.925255, 0.925353, 0.925353, 0.925353, 0.925353, 0.925473, 0.925473, 0.925473, 0.925473, 0.925364, 0.925364, 0.925364, 0.925296, 0.925296, 0.925296, 0.925296, 0.925307, 0.925307, 0.925307, 0.925307, 0.925255, 0.925255, 0.925255, 0.925255, 0.925353, 0.925353, 0.925353, 0.925353, 0.925613, 0.925613, 0.925613, 0.925613, 0.925244, 0.925244, 0.925244, 0.925244, 0.925208, 0.925208, 0.925208, 0.925499, 0.925499, 0.925499, 0.925499, 0.925551, 0.925551, 0.925551, 0.925551, 0.925597, 0.925597, 0.925597, 0.925597, 0.925468, 0.925468, 0.925468, 0.925468, 0.925431, 0.925431, 0.925431, 0.925431, 0.924979, 0.924979, 0.924979, 0.924979, 0.925005, 0.925005, 0.925005, 0.925005, 0.923791, 0.923791, 0.923791, 0.923791, 0.924715, 0.924715, 0.924715, 0.924715, 0.925509, 0.925509, 0.925509, 0.925509, 0.924979, 0.924979, 0.924979, 0.924476, 0.924476, 0.924476, 0.924476, 0.925358, 0.925358, 0.925358, 0.925358, 0.924943, 0.924943, 0.924943, 0.924943, 0.925462, 0.925462, 0.925462, 0.925146, 0.925146, 0.925146, 0.925146, 0.925353, 0.925353, 0.925353, 0.925353, 0.924424, 0.924424, 0.924424, 0.924424, 0.925686, 0.925686, 0.925686, 0.925213, 0.925213, 0.925213, 0.925213, 0.924652, 0.924652, 0.924652, 0.924652, 0.924377, 0.924377, 0.924377, 0.924377, 0.9258, 0.9258, 0.9258, 0.925192, 0.925192, 0.925192, 0.925192, 0.92499, 0.92499, 0.92499, 0.92499, 0.924689, 0.924689, 0.924689, 0.924855, 0.924855, 0.924855, 0.924855, 0.924876, 0.924876, 0.924876, 0.924876, 0.925026, 0.925026, 0.925026, 0.925026, 0.92487, 0.92487, 0.92487, 0.92487, 0.925753, 0.925753, 0.925753, 0.925753, 0.925691, 0.925691, 0.925691, 0.925722, 0.925722, 0.925722, 0.925722, 0.924543, 0.924543, 0.924543, 0.924543, 0.925, 0.925, 0.925, 0.925, 0.924455, 0.924455, 0.924455, 0.924455, 0.924403, 0.924403, 0.924403, 0.924403, 0.923869, 0.923869, 0.923869, 0.924388, 0.924388, 0.924388, 0.924388], [0.950545, 0.950119, 0.950119, 0.950119, 0.949761, 0.949761, 0.949761, 0.949761, 0.94999, 0.94999, 0.94999, 0.94999, 0.950539, 0.950539, 0.950539, 0.950539, 0.950035, 0.950035, 0.950035, 0.950035, 0.951229, 0.951229, 0.951229, 0.951229, 0.950556, 0.950556, 0.950556, 0.950556, 0.950831, 0.950831, 0.950831, 0.950433, 0.950433, 0.950433, 0.950433, 0.949704, 0.949704, 0.949704, 0.949704, 0.950596, 0.950596, 0.950596, 0.950596, 0.950231, 0.950231, 0.950231, 0.950231, 0.950091, 0.950091, 0.950091, 0.949436, 0.949436, 0.949436, 0.949436, 0.95082, 0.95082, 0.95082, 0.95082, 0.950013, 0.950013, 0.950013, 0.950013, 0.950242, 0.950242, 0.950242, 0.950242, 0.949015, 0.949015, 0.949015, 0.949015, 0.9498, 0.9498, 0.9498, 0.9498, 0.949548, 0.949548, 0.949548, 0.949548, 0.950383, 0.950383, 0.950383, 0.950383, 0.950226, 0.950226, 0.950226, 0.950226, 0.949525, 0.949525, 0.949525, 0.949525, 0.949828, 0.949828, 0.949828, 0.949828, 0.950046, 0.950046, 0.950046, 0.950046, 0.950259, 0.950259, 0.950259, 0.950624, 0.950624, 0.950624, 0.950624, 0.950511, 0.950511, 0.950511, 0.950511, 0.949979, 0.949979, 0.949979, 0.949979, 0.950164, 0.950164, 0.950164, 0.949957, 0.949957, 0.949957, 0.949957, 0.949884, 0.949884, 0.949884, 0.949884, 0.949251, 0.949251, 0.949251, 0.949251, 0.949906, 0.949906, 0.949906, 0.94915, 0.94915, 0.94915, 0.94915, 0.949996, 0.949996, 0.949996, 0.949996, 0.950057, 0.950057, 0.950057, 0.950057, 0.949239, 0.949239, 0.949239, 0.949239, 0.9505, 0.9505, 0.9505, 0.949833, 0.949833, 0.949833, 0.949833, 0.950091, 0.950091, 0.950091, 0.950091, 0.949945, 0.949945, 0.949945, 0.950528, 0.950528, 0.950528, 0.950528, 0.949066, 0.949066, 0.949066, 0.949066, 0.950747, 0.950747, 0.950747, 0.950747, 0.950282, 0.950282, 0.950282, 0.950282, 0.950349, 0.950349, 0.950349, 0.949357, 0.949357, 0.949357, 0.949357, 0.948803, 0.948803, 0.948803, 0.948803, 0.95082, 0.95082, 0.95082, 0.95082, 0.95031, 0.95031, 0.95031, 0.95031, 0.949929, 0.949929, 0.949929, 0.949139, 0.949139, 0.949139, 0.949139, 0.95027, 0.95027, 0.95027, 0.95027, 0.949374, 0.949374, 0.949374, 0.949374, 0.949699, 0.949699, 0.949699, 0.949699, 0.950164, 0.950164, 0.950164, 0.950041, 0.950041, 0.950041], [0.974718, 0.974718, 0.974486, 0.974486, 0.974486, 0.975166, 0.975166, 0.975166, 0.975166, 0.974758, 0.974758, 0.974758, 0.974758, 0.974588, 0.974588, 0.974588, 0.974588, 0.975262, 0.975262, 0.975262, 0.975262, 0.975443, 0.975443, 0.975443, 0.975443, 0.975862, 0.975862, 0.975862, 0.974848, 0.974848, 0.974848, 0.974848, 0.974911, 0.974911, 0.974911, 0.974911, 0.974537, 0.974537, 0.974537, 0.974537, 0.975364, 0.975364, 0.975364, 0.975364, 0.976196, 0.976196, 0.976196, 0.975619, 0.975619, 0.975619, 0.975619, 0.975409, 0.975409, 0.975409, 0.975409, 0.975845, 0.975845, 0.975845, 0.975845, 0.97452, 0.97452, 0.97452, 0.97452, 0.974163, 0.974163, 0.974163, 0.974163, 0.97546, 0.97546, 0.97546, 0.97546, 0.975573, 0.975573, 0.975573, 0.975573, 0.975149, 0.975149, 0.975149, 0.975149, 0.975075, 0.975075, 0.975075, 0.975075, 0.975534, 0.975534, 0.975534, 0.975534, 0.976497, 0.976497, 0.976497, 0.976497, 0.975698, 0.975698, 0.975698, 0.975698, 0.974667, 0.974667, 0.974667, 0.974667, 0.975947, 0.975947, 0.975947, 0.975947, 0.974447, 0.974447, 0.974447, 0.974611, 0.974611, 0.974611, 0.974611, 0.975602, 0.975602, 0.975602, 0.975602, 0.975024, 0.975024, 0.975024, 0.975115, 0.975115, 0.975115, 0.975115, 0.976066, 0.976066, 0.976066, 0.976066, 0.974452, 0.974452, 0.974452, 0.974452, 0.975171, 0.975171, 0.975171, 0.975171, 0.974792, 0.974792, 0.974792, 0.974792, 0.974679, 0.974679, 0.974679, 0.974679, 0.9755, 0.9755, 0.9755, 0.974152, 0.974152, 0.974152, 0.974152, 0.974911, 0.974911, 0.974911, 0.974911, 0.974922, 0.974922, 0.974922, 0.975024, 0.975024, 0.975024, 0.975024, 0.974028, 0.974028, 0.974028, 0.974028, 0.975273, 0.975273, 0.975273, 0.975273, 0.975154, 0.975154, 0.975154, 0.975228, 0.975228, 0.975228, 0.975228, 0.975993, 0.975993, 0.975993, 0.975993, 0.976094, 0.976094, 0.976094, 0.976094, 0.97469, 0.97469, 0.97469, 0.97469, 0.97648, 0.97648, 0.97648, 0.975058, 0.975058, 0.975058, 0.975058, 0.975081, 0.975081, 0.975081, 0.975081, 0.975522, 0.975522, 0.975522, 0.975522, 0.9758, 0.9758, 0.9758, 0.9758, 0.975307, 0.975307, 0.975307, 0.975307, 0.975437, 0.975437, 0.975437, 0.975738, 0.975738, 0.975738, 0.975738, 0.976434, 0.976434, 0.976434, 0.976434, 0.977154], [1.00012, 1.00012, 1.00012, 0.999945, 0.999945, 0.999945, 0.999945, 0.999939, 0.999939, 0.999939, 0.999939, 1.00096, 1.00096, 1.00096, 1.00096, 1.00122, 1.00122, 1.00122, 1.00122, 0.999543, 0.999543, 0.999543, 1.00005, 1.00005, 1.00005, 1.00005, 0.999141, 0.999141, 0.999141, 0.999141, 0.999707, 0.999707, 0.999707, 0.999707, 1.00016, 1.00016, 1.00016, 1.00016, 0.999616, 0.999616, 0.999616, 0.999616, 0.998959, 0.998959, 0.998959, 1.00066, 1.00066, 1.00066, 1.00066, 0.999799, 0.999799, 0.999799, 0.999799, 1.00072, 1.00072, 1.00072, 1.00072, 0.9995, 0.9995, 0.9995, 0.9995, 0.998873, 0.998873, 0.998873, 0.999421, 0.999421, 0.999421, 0.999421, 0.999604, 0.999604, 0.999604, 0.999604, 1.00066, 1.00066, 1.00066, 1.00066, 0.999713, 0.999713, 0.999713, 0.999713, 1.00105, 1.00105, 1.00105, 1.00105, 1.00131, 1.00131, 1.00131, 1.00131, 1.00166, 1.00166, 1.00166, 1.00166, 1.00286, 1.00286, 1.00286, 1.00286, 1.00133, 1.00133, 1.00133, 1.00133, 1.00016, 1.00016, 1.00016, 1.00016, 1.00051, 1.00051, 1.00051, 1.00051, 0.999488, 0.999488, 0.999488, 1.00022, 1.00022, 1.00022, 1.00022, 0.998885, 0.998885, 0.998885, 0.998885, 0.998009, 0.998009, 0.998009, 0.998009, 0.999945, 0.999945, 0.999945, 0.999945, 1.00096, 1.00096, 1.00096, 0.99933, 0.99933, 0.99933, 0.99933, 0.999001, 0.999001, 0.999001, 0.999001, 1.00063, 1.00063, 1.00063, 1.00063, 0.998484, 0.998484, 0.998484, 0.998484, 0.998575, 0.998575, 0.998575, 1.00012, 1.00012, 1.00012, 1.00012, 1.0001, 1.0001, 1.0001, 1.0001, 0.998764, 0.998764, 0.998764, 1.0011, 1.0011, 1.0011, 1.0011, 1.00055, 1.00055, 1.00055, 1.00055, 0.999178, 0.999178, 0.999178, 0.999178, 0.999549, 0.999549, 0.999549, 0.999354, 0.999354, 0.999354, 0.999354, 1.00074, 1.00074, 1.00074, 1.00074, 0.999945, 0.999945, 0.999945, 0.999945, 0.999695, 0.999695, 0.999695, 0.999695, 0.999439, 0.999439, 0.999439, 0.999439, 0.999665, 0.999665, 0.999665, 0.999281, 0.999281, 0.999281, 0.999281, 0.998021, 0.998021, 0.998021, 0.998021, 0.999007, 0.999007, 0.999007, 0.999007, 0.999963, 0.999963, 0.999963, 0.999963, 1.00004, 1.00004, 1.00004, 1.00004, 1.00028, 1.00028, 1.00028], [1.02647, 1.02612, 1.02612, 1.02612, 1.02612, 1.02539, 1.02539, 1.02539, 1.02539, 1.02434, 1.02434, 1.02434, 1.02528, 1.02528, 1.02528, 1.02528, 1.02485, 1.02485, 1.02485, 1.02485, 1.02604, 1.02604, 1.02604, 1.02604, 1.02453, 1.02453, 1.02453, 1.02453, 1.02516, 1.02516, 1.02516, 1.02502, 1.02502, 1.02502, 1.02502, 1.02386, 1.02386, 1.02386, 1.02386, 1.02333, 1.02333, 1.02333, 1.02333, 1.02459, 1.02459, 1.02459, 1.02459, 1.02577, 1.02577, 1.02577, 1.02577, 1.02529, 1.02529, 1.02529, 1.02529, 1.0256, 1.0256, 1.0256, 1.0257, 1.0257, 1.0257, 1.0257, 1.02422, 1.02422, 1.02422, 1.02422, 1.02356, 1.02356, 1.02356, 1.02356, 1.02503, 1.02503, 1.02503, 1.02503, 1.02517, 1.02517, 1.02517, 1.02517, 1.02511, 1.02511, 1.02511, 1.02511, 1.02416, 1.02416, 1.02416, 1.02416, 1.02518, 1.02518, 1.02518, 1.02518, 1.02575, 1.02575, 1.02575, 1.02575, 1.02451, 1.02451, 1.02451, 1.02451, 1.02498, 1.02498, 1.02498, 1.02498, 1.02448, 1.02448, 1.02448, 1.02448, 1.02573, 1.02573, 1.02573, 1.02573, 1.02498, 1.02498, 1.02498, 1.02484, 1.02484, 1.02484, 1.02484, 1.02622, 1.02622, 1.02622, 1.02622, 1.02617, 1.02617, 1.02617, 1.02617, 1.02637, 1.02637, 1.02637, 1.02637, 1.02614, 1.02614, 1.02614, 1.02614, 1.02446, 1.02446, 1.02446, 1.02439, 1.02439, 1.02439, 1.02439, 1.02439, 1.02439, 1.02439, 1.02439, 1.02389, 1.02389, 1.02389, 1.02389, 1.02434, 1.02434, 1.02434, 1.02355, 1.02355, 1.02355, 1.02355, 1.02492, 1.02492, 1.02492, 1.02492, 1.0243, 1.0243, 1.0243, 1.02575, 1.02575, 1.02575, 1.02575, 1.02512, 1.02512, 1.02512, 1.02512, 1.02483, 1.02483, 1.02483, 1.02483, 1.02481, 1.02481, 1.02481, 1.02481, 1.02564, 1.02564, 1.02564, 1.02522, 1.02522, 1.02522, 1.02522, 1.02473, 1.02473, 1.02473, 1.02473, 1.0244, 1.0244, 1.0244, 1.0244, 1.02543, 1.02543, 1.02543, 1.02543, 1.02474, 1.02474, 1.02474, 1.02474, 1.0254, 1.0254, 1.0254, 1.02561, 1.02561, 1.02561, 1.02561, 1.02533, 1.02533, 1.02533, 1.02533, 1.02444, 1.02444, 1.02444, 1.02444, 1.02533, 1.02533, 1.02533, 1.02533, 1.02493], [1.04989, 1.04989, 1.04989, 1.04948, 1.04948, 1.04948, 1.04948, 1.04931, 1.04931, 1.04931, 1.04931, 1.04994, 1.04994, 1.04994, 1.04971, 1.04971, 1.04971, 1.04971, 1.05009, 1.05009, 1.05009, 1.05009, 1.05124, 1.05124, 1.05124, 1.05124, 1.05139, 1.05139, 1.05139, 1.05139, 1.05006, 1.05006, 1.05006, 1.05006, 1.0497, 1.0497, 1.0497, 1.0497, 1.05029, 1.05029, 1.05029, 1.04959, 1.04959, 1.04959, 1.04959, 1.04863, 1.04863, 1.04863, 1.04863, 1.05015, 1.05015, 1.05015, 1.05015, 1.04953, 1.04953, 1.04953, 1.04953, 1.05014, 1.05014, 1.05014, 1.05014, 1.05057, 1.05057, 1.05057, 1.05057, 1.04958, 1.04958, 1.04958, 1.04958, 1.05038, 1.05038, 1.05038, 1.05, 1.05, 1.05, 1.05, 1.04906, 1.04906, 1.04906, 1.04906, 1.04906, 1.04948, 1.04948, 1.04948, 1.04948, 1.04994, 1.04994, 1.04994, 1.04994, 1.05042, 1.05042, 1.05042, 1.05042, 1.05024, 1.05024, 1.05024, 1.05024, 1.05009, 1.05009, 1.05009, 1.05009, 1.04918, 1.04918, 1.04918, 1.04986, 1.04986, 1.04986, 1.04986, 1.05006, 1.05006, 1.05006, 1.05006, 1.04829, 1.04829, 1.04829, 1.04959, 1.04959, 1.04959, 1.04959, 1.05021, 1.05021, 1.05021, 1.05021, 1.04881, 1.04881, 1.04881, 1.04881, 1.05041, 1.05041, 1.05041, 1.05057, 1.05057, 1.05057, 1.05057, 1.05052, 1.05052, 1.05052, 1.05052, 1.05054, 1.05054, 1.05054, 1.05054, 1.04983, 1.04983, 1.04983, 1.04983, 1.04969, 1.04969, 1.04969, 1.05017, 1.05017, 1.05017, 1.05017, 1.05108, 1.05108, 1.05108, 1.05108, 1.05027, 1.05027, 1.05027, 1.05027, 1.05075, 1.05075, 1.05075, 1.05009, 1.05009, 1.05009, 1.05009, 1.05046, 1.05046, 1.05046, 1.05046, 1.05112, 1.05112, 1.05112, 1.04967, 1.04967, 1.04967, 1.04967, 1.04976, 1.04976, 1.04976, 1.04976, 1.04971, 1.04971, 1.04971, 1.04971, 1.04927, 1.04927, 1.04927, 1.04927, 1.05033, 1.05033, 1.05033, 1.05033, 1.05027, 1.05027, 1.05027, 1.04863, 1.04863, 1.04863, 1.04863, 1.0499, 1.0499, 1.0499, 1.0499, 1.04946, 1.04946, 1.04946, 1.04946, 1.04997, 1.04997, 1.04997, 1.04997, 1.05044, 1.05044, 1.05044, 1.05089, 1.05089, 1.05089, 1.05089], [1.07514, 1.07468, 1.07468, 1.07468, 1.07421, 1.07421, 1.07421, 1.07421, 1.07494, 1.07494, 1.07494, 1.07494, 1.07455, 1.07455, 1.07455, 1.07455, 1.07583, 1.07583, 1.07583, 1.07583, 1.07502, 1.07502, 1.07502, 1.07502, 1.07407, 1.07407, 1.07407, 1.07421, 1.07421, 1.07421, 1.07421, 1.07389, 1.07389, 1.07389, 1.07389, 1.07512, 1.07512, 1.07512, 1.07512, 1.07605, 1.07605, 1.07605, 1.07605, 1.07486, 1.07486, 1.07486, 1.07486, 1.07332, 1.07332, 1.07332, 1.07569, 1.07569, 1.07569, 1.07569, 1.07572, 1.07572, 1.07572, 1.07572, 1.07517, 1.07517, 1.07517, 1.07517, 1.07624, 1.07624, 1.07624, 1.07624, 1.07457, 1.07457, 1.07457, 1.07457, 1.07503, 1.07503, 1.07503, 1.07503, 1.07601, 1.07601, 1.07601, 1.07601, 1.07502, 1.07502, 1.07502, 1.07502, 1.07513, 1.07513, 1.07513, 1.07513, 1.07518, 1.07518, 1.07518, 1.07518, 1.07483, 1.07483, 1.07483, 1.07483, 1.07444, 1.07444, 1.07444, 1.07444, 1.07357, 1.07357, 1.07357, 1.07357, 1.07578, 1.07578, 1.07578, 1.07531, 1.07531, 1.07531, 1.07531, 1.07495, 1.07495, 1.07495, 1.07495, 1.07451, 1.07451, 1.07451, 1.07428, 1.07428, 1.07428, 1.07428, 1.07472, 1.07472, 1.07472, 1.07472, 1.07545, 1.07545, 1.07545, 1.07545, 1.07475, 1.07475, 1.07475, 1.07475, 1.07502, 1.07502, 1.07502, 1.07502, 1.07543, 1.07543, 1.07543, 1.07567, 1.07567, 1.07567, 1.07567, 1.07445, 1.07445, 1.07445, 1.0749, 1.0749, 1.0749, 1.0749, 1.07491, 1.07491, 1.07491, 1.07491, 1.07495, 1.07495, 1.07495, 1.07548, 1.07548, 1.07548, 1.07548, 1.07482, 1.07482, 1.07482, 1.07482, 1.07474, 1.07474, 1.07474, 1.07561, 1.07561, 1.07561, 1.07561, 1.07537, 1.07537, 1.07537, 1.07537, 1.07449, 1.07449, 1.07449, 1.07449, 1.07473, 1.07473, 1.07473, 1.07473, 1.07607, 1.07607, 1.07607, 1.07607, 1.07502, 1.07502, 1.07502, 1.07502, 1.07549, 1.07549, 1.07549, 1.0754, 1.0754, 1.0754, 1.0754, 1.07527, 1.07527, 1.07527, 1.07527, 1.07577, 1.07577, 1.07577, 1.07577, 1.07531, 1.07531, 1.07531, 1.07531, 1.07449, 1.07449, 1.07449, 1.07449, 1.07521, 1.07521, 1.07521, 1.074, 1.074, 1.074], [1.10088, 1.10088, 1.1012, 1.1012, 1.1012, 1.09961, 1.09961, 1.09961, 1.09961, 1.10049, 1.10049, 1.10049, 1.10049, 1.09967, 1.09967, 1.09967, 1.09967, 1.09944, 1.09944, 1.09944, 1.09944, 1.0993, 1.0993, 1.0993, 1.0993, 1.09916, 1.09916, 1.09916, 1.09978, 1.09978, 1.09978, 1.09978, 1.10047, 1.10047, 1.10047, 1.10047, 1.0996, 1.0996, 1.0996, 1.0996, 1.09996, 1.09996, 1.09996, 1.09996, 1.09985, 1.09985, 1.09985, 1.10074, 1.10074, 1.10074, 1.10074, 1.09957, 1.09957, 1.09957, 1.09957, 1.09944, 1.09944, 1.09944, 1.09944, 1.10061, 1.10061, 1.10061, 1.10061, 1.10021, 1.10021, 1.10021, 1.10029, 1.10029, 1.10029, 1.10029, 1.10029, 1.09976, 1.09976, 1.09976, 1.09889, 1.09889, 1.09889, 1.09889, 1.09926, 1.09926, 1.09926, 1.09926, 1.09951, 1.09951, 1.09951, 1.09951, 1.10038, 1.10038, 1.10038, 1.10038, 1.10016, 1.10016, 1.10016, 1.10016, 1.09936, 1.09936, 1.09936, 1.09936, 1.10044, 1.10044, 1.10044, 1.10044, 1.10009, 1.10009, 1.10009, 1.10009, 1.10022, 1.10022, 1.10022, 1.10092, 1.10092, 1.10092, 1.10092, 1.09983, 1.09983, 1.09983, 1.09983, 1.09953, 1.09953, 1.09953, 1.09953, 1.10005, 1.10005, 1.10005, 1.09963, 1.09963, 1.09963, 1.09963, 1.10015, 1.10015, 1.10015, 1.10015, 1.09987, 1.09987, 1.09987, 1.09987, 1.10124, 1.10124, 1.10124, 1.10124, 1.0984, 1.0984, 1.0984, 1.0984, 1.09944, 1.09944, 1.09944, 1.09885, 1.09885, 1.09885, 1.09885, 1.1006, 1.1006, 1.1006, 1.1006, 1.09938, 1.09938, 1.09938, 1.09938, 1.09944, 1.09944, 1.09944, 1.10134, 1.10134, 1.10134, 1.10134, 1.10017, 1.10017, 1.10017, 1.10017, 1.09978, 1.09978, 1.09978, 1.09978, 1.09972, 1.09972, 1.09972, 1.09972, 1.09974, 1.09974, 1.09974, 1.10046, 1.10046, 1.10046, 1.10046, 1.09976, 1.09976, 1.09976, 1.09976, 1.10057, 1.10057, 1.10057, 1.10057, 1.09963, 1.09963, 1.09963, 1.09963, 1.09973, 1.09973, 1.09973, 1.09973, 1.0998, 1.0998, 1.0998, 1.09991, 1.09991, 1.09991, 1.09991, 1.09983, 1.09983, 1.09983, 1.09983, 1.10025, 1.10025, 1.10025, 1.10025, 1.10045, 1.10045, 1.10045, 1.10045, 1.10051], [1.1254, 1.1254, 1.1254, 1.12567, 1.12567, 1.12567, 1.12567, 1.12497, 1.12497, 1.12497, 1.12497, 1.12437, 1.12437, 1.12437, 1.12464, 1.12464, 1.12464, 1.12464, 1.12549, 1.12549, 1.12549, 1.12549, 1.12439, 1.12439, 1.12439, 1.12439, 1.12507, 1.12507, 1.12507, 1.12507, 1.12431, 1.12431, 1.12431, 1.12491, 1.12491, 1.12491, 1.12491, 1.12505, 1.12505, 1.12505, 1.12505, 1.12546, 1.12546, 1.12546, 1.12546, 1.12453, 1.12453, 1.12453, 1.12453, 1.12521, 1.12521, 1.12521, 1.10833, 1.10833, 1.10833, 1.10833, 1.09752, 1.09752, 1.09752, 1.09752, 1.12064, 1.12064, 1.12064, 1.12064, 1.12299, 1.12299, 1.12299, 1.12299, 1.12477, 1.12477, 1.12477, 1.12477, 1.12534, 1.12534, 1.12534, 1.12614, 1.12614, 1.12614, 1.12614, 1.12614, 1.12435, 1.12435, 1.12435, 1.12435, 1.12452, 1.12452, 1.12452, 1.12452, 1.12574, 1.12574, 1.12574, 1.12574, 1.12426, 1.12426, 1.12426, 1.12426, 1.12387, 1.12387, 1.12387, 1.12387, 1.12556, 1.12556, 1.12556, 1.12384, 1.12384, 1.12384, 1.12384, 1.12602, 1.12602, 1.12602, 1.12602, 1.12491, 1.12491, 1.12491, 1.12491, 1.12375, 1.12375, 1.12375, 1.12547, 1.12547, 1.12547, 1.12547, 1.12504, 1.12504, 1.12504, 1.12504, 1.12602, 1.12602, 1.12602, 1.12602, 1.12479, 1.12479, 1.12479, 1.12479, 1.12445, 1.12445, 1.12445, 1.12445, 1.12384, 1.12384, 1.12384, 1.12446, 1.12446, 1.12446, 1.12446, 1.12589, 1.12589, 1.12589, 1.12589, 1.12409, 1.12409, 1.12409, 1.12409, 1.12556, 1.12556, 1.12556, 1.12556, 1.12497, 1.12497, 1.12497, 1.12457, 1.12457, 1.12457, 1.12457, 1.1252, 1.1252, 1.1252, 1.12498, 1.12498, 1.12498, 1.12498, 1.12498, 1.12498, 1.12498, 1.12498, 1.12504, 1.12504, 1.12504, 1.12504, 1.12544, 1.12544, 1.12544, 1.12544, 1.12539, 1.12539, 1.12539, 1.12539, 1.12511, 1.12511, 1.12511, 1.12549, 1.12549, 1.12549, 1.12549, 1.12533, 1.12533, 1.12533, 1.12533, 1.12378, 1.12378, 1.12378, 1.12378, 1.12446, 1.12446, 1.12446, 1.12446, 1.12582, 1.12582, 1.12582, 1.12518, 1.12518, 1.12518, 1.12518, 1.1248, 1.1248, 1.1248, 1.1248, 1.12561, 1.12561, 1.12561, 1.12561], [1.14989, 1.14989, 1.14989, 1.14989, 1.15126, 1.15126, 1.15126, 1.15126, 1.15027, 1.15027, 1.15027, 1.15027, 1.14957, 1.14957, 1.14957, 1.14957, 1.14958, 1.14958, 1.14958, 1.14958, 1.15074, 1.15074, 1.15074, 1.14957, 1.14957, 1.14957, 1.14957, 1.14969, 1.14969, 1.14969, 1.14969, 1.14982, 1.14982, 1.14982, 1.14982, 1.15019, 1.15019, 1.15019, 1.15019, 1.15039, 1.15039, 1.15039, 1.15039, 1.15029, 1.15029, 1.15029, 1.14989, 1.14989, 1.14989, 1.14989, 1.15007, 1.15007, 1.15007, 1.15007, 1.14995, 1.14995, 1.14995, 1.14995, 1.1496, 1.1496, 1.1496, 1.1496, 1.14957, 1.14957, 1.14957, 1.14957, 1.14993, 1.14993, 1.14993, 1.14993, 1.15076, 1.15076, 1.15076, 1.15076, 1.14973, 1.14973, 1.14973, 1.14973, 1.14933, 1.14933, 1.14933, 1.14933, 1.1496, 1.1496, 1.1496, 1.1496, 1.14906, 1.14906, 1.14906, 1.14906, 1.14973, 1.14973, 1.14973, 1.14973, 1.14998, 1.14998, 1.14998, 1.14998, 1.14965, 1.14965, 1.14965, 1.14965, 1.15061, 1.15061, 1.15061, 1.15061, 1.15013, 1.15013, 1.15013, 1.14966, 1.14966, 1.14966, 1.14966, 1.1493, 1.1493, 1.1493, 1.1493, 1.15086, 1.15086, 1.15086, 1.1493, 1.1493, 1.1493, 1.1493, 1.14897, 1.14897, 1.14897, 1.14897, 1.14998, 1.14998, 1.14998, 1.14998, 1.15086, 1.15086, 1.15086, 1.15086, 1.15056, 1.15056, 1.15056, 1.14949, 1.14949, 1.14949, 1.14949, 1.15055, 1.15055, 1.15055, 1.15055, 1.14997, 1.14997, 1.14997, 1.1498, 1.1498, 1.1498, 1.1498, 1.15061, 1.15061, 1.15061, 1.15061, 1.1507, 1.1507, 1.1507, 1.15038, 1.15038, 1.15038, 1.15038, 1.15003, 1.15003, 1.15003, 1.15003, 1.15065, 1.15065, 1.15065, 1.15065, 1.15007, 1.15007, 1.15007, 1.15007, 1.14972, 1.14972, 1.14972, 1.14969, 1.14969, 1.14969, 1.14969, 1.15088, 1.15088, 1.15088, 1.15088, 1.15164, 1.15164, 1.15164, 1.15164, 1.14997, 1.14997, 1.14997, 1.14997, 1.14977, 1.14977, 1.14977, 1.14977, 1.15012, 1.15012, 1.15012, 1.15034, 1.15034, 1.15034, 1.15034, 1.15052, 1.15052, 1.15052, 1.15052, 1.14853, 1.14853, 1.14853, 1.14853, 1.14978, 1.14978, 1.14978, 1.14978, 1.1498, 1.1498], [1.1748, 1.1748, 1.17578, 1.17578, 1.17578, 1.17578, 1.17511, 1.17511, 1.17511, 1.17542, 1.17542, 1.17542, 1.17542, 1.1744, 1.1744, 1.1744, 1.1744, 1.17509, 1.17509, 1.17509, 1.17509, 1.17457, 1.17457, 1.17457, 1.17457, 1.17535, 1.17535, 1.17535, 1.17535, 1.17518, 1.17518, 1.17518, 1.17508, 1.17508, 1.17508, 1.17508, 1.17541, 1.17541, 1.17541, 1.17541, 1.17443, 1.17443, 1.17443, 1.17443, 1.17527, 1.17527, 1.17527, 1.17527, 1.17533, 1.17533, 1.17533, 1.17533, 1.17497, 1.17497, 1.17497, 1.17497, 1.17505, 1.17505, 1.17505, 1.17453, 1.17453, 1.17453, 1.17453, 1.17539, 1.17539, 1.17539, 1.17539, 1.1743, 1.1743, 1.1743, 1.1743, 1.17443, 1.17443, 1.17443, 1.17443, 1.17435, 1.17435, 1.17435, 1.17435, 1.17509, 1.17509, 1.17509, 1.17509, 1.17492, 1.17492, 1.17492, 1.17492, 1.17549, 1.17549, 1.17549, 1.17549, 1.1754, 1.1754, 1.1754, 1.1754, 1.17482, 1.17482, 1.17482, 1.17482, 1.17483, 1.17483, 1.17483, 1.17483, 1.17552, 1.17552, 1.17552, 1.17532, 1.17532, 1.17532, 1.17532, 1.17555, 1.17555, 1.17555, 1.17555, 1.17457, 1.17457, 1.17457, 1.17416, 1.17416, 1.17416, 1.17416, 1.17553, 1.17553, 1.17553, 1.17553, 1.1747, 1.1747, 1.1747, 1.17553, 1.17553, 1.17553, 1.17553, 1.17511, 1.17511, 1.17511, 1.17511, 1.17496, 1.17496, 1.17496, 1.17496, 1.17494, 1.17494, 1.17494, 1.17494, 1.17537, 1.17537, 1.17537, 1.17498, 1.17498, 1.17498, 1.17498, 1.1745, 1.1745, 1.1745, 1.1745, 1.1744, 1.1744, 1.1744, 1.1744, 1.17435, 1.17435, 1.17435, 1.17486, 1.17486, 1.17486, 1.17486, 1.17534, 1.17534, 1.17534, 1.17534, 1.17488, 1.17488, 1.17488, 1.17488, 1.17524, 1.17524, 1.17524, 1.17524, 1.17445, 1.17445, 1.17445, 1.17503, 1.17503, 1.17503, 1.17503, 1.17567, 1.17567, 1.17567, 1.17567, 1.17491, 1.17491, 1.17491, 1.17491, 1.17529, 1.17529, 1.17529, 1.17529, 1.17562, 1.17562, 1.17562, 1.17501, 1.17501, 1.17501, 1.17501, 1.17461, 1.17461, 1.17461, 1.17461, 1.17466, 1.17466, 1.17466, 1.17466, 1.17546, 1.17546, 1.17546, 1.17546, 1.17442, 1.17442, 1.17442, 1.17442, 1.17473], [1.20079, 1.20079, 1.20079, 1.19986, 1.19986, 1.19986, 1.19986, 1.20069, 1.20069, 1.20069, 1.19976, 1.19976, 1.19976, 1.19976, 1.20046, 1.20046, 1.20046, 1.20038, 1.20038, 1.20038, 1.20038, 1.20022, 1.20022, 1.20022, 1.20022, 1.19951, 1.19951, 1.19951, 1.19951, 1.20125, 1.20125, 1.20125, 1.20125, 1.20088, 1.20088, 1.20088, 1.20088, 1.19944, 1.19944, 1.19944, 1.20088, 1.20088, 1.20088, 1.20088, 1.19932, 1.19932, 1.19932, 1.19932, 1.2005, 1.2005, 1.2005, 1.2005, 1.20035, 1.20035, 1.20035, 1.20035, 1.20033, 1.20033, 1.20033, 1.20033, 1.20019, 1.20019, 1.20019, 1.20019, 1.19971, 1.19971, 1.19971, 1.20069, 1.20069, 1.20069, 1.20069, 1.20019, 1.20019, 1.20019, 1.20019, 1.19957, 1.19957, 1.19957, 1.19957, 1.19998, 1.19998, 1.19998, 1.19998, 1.20001, 1.20001, 1.20001, 1.20001, 1.1996, 1.1996, 1.1996, 1.1996, 1.1996, 1.20055, 1.20055, 1.20055, 1.20077, 1.20077, 1.20077, 1.20077, 1.19925, 1.19925, 1.19925, 1.19925, 1.20072, 1.20072, 1.20072, 1.20072, 1.19934, 1.19934, 1.19934, 1.19934, 1.19966, 1.19966, 1.19966, 1.20018, 1.20018, 1.20018, 1.20018, 1.20057, 1.20057, 1.20057, 1.20057, 1.20022, 1.20022, 1.20022, 1.20022, 1.19931, 1.19931, 1.19931, 1.1998, 1.1998, 1.1998, 1.1998, 1.20013, 1.20013, 1.20013, 1.20013, 1.20043, 1.20043, 1.20043, 1.20043, 1.19919, 1.19919, 1.19919, 1.19919, 1.19952, 1.19952, 1.19952, 1.19952, 1.20008, 1.20008, 1.20008, 1.19949, 1.19949, 1.19949, 1.19949, 1.20013, 1.20013, 1.20013, 1.20065, 1.20065, 1.20065, 1.20065, 1.19967, 1.19967, 1.19967, 1.19967, 1.20059, 1.20059, 1.20059, 1.20025, 1.20025, 1.20025, 1.20025, 1.20036, 1.20036, 1.20036, 1.20036, 1.19983, 1.19983, 1.19983, 1.19983, 1.19933, 1.19933, 1.19933, 1.19933, 1.20019, 1.20019, 1.20019, 1.19838, 1.19838, 1.19838, 1.19838, 1.20035, 1.20035, 1.20035, 1.20035, 1.19918, 1.19918, 1.19918, 1.19918, 1.19982, 1.19982, 1.19982, 1.19982, 1.19961, 1.19961, 1.19961, 1.19961, 1.20037, 1.20037, 1.20037, 1.19921, 1.19921, 1.19921, 1.19921, 1.20046, 1.20046, 1.20046, 1.20046, 1.20065], [1.22525, 1.22525, 1.22525, 1.22534, 1.22534, 1.22534, 1.22534, 1.2242, 1.2242, 1.2242, 1.2242, 1.22467, 1.22467, 1.22467, 1.22467, 1.22452, 1.22452, 1.22452, 1.22452, 1.22506, 1.22506, 1.22506, 1.22466, 1.22466, 1.22466, 1.22466, 1.22468, 1.22468, 1.22468, 1.22468, 1.22434, 1.22434, 1.22434, 1.22434, 1.22604, 1.22604, 1.22604, 1.22604, 1.22588, 1.22588, 1.22588, 1.22588, 1.22506, 1.22506, 1.22506, 1.22506, 1.22506, 1.22506, 1.22506, 1.22545, 1.22545, 1.22545, 1.22545, 1.22479, 1.22479, 1.22479, 1.22479, 1.22412, 1.22412, 1.22412, 1.22412, 1.22558, 1.22558, 1.22558, 1.22558, 1.22452, 1.22452, 1.22452, 1.22452, 1.22492, 1.22492, 1.22492, 1.2253, 1.2253, 1.2253, 1.2253, 1.2253, 1.22514, 1.22514, 1.22514, 1.22514, 1.22541, 1.22541, 1.22541, 1.22541, 1.2248, 1.2248, 1.2248, 1.2248, 1.22446, 1.22446, 1.22446, 1.22446, 1.22419, 1.22419, 1.22419, 1.22419, 1.22598, 1.22598, 1.22598, 1.22433, 1.22433, 1.22433, 1.22433, 1.22342, 1.22342, 1.22342, 1.22342, 1.22478, 1.22478, 1.22478, 1.22478, 1.22531, 1.22531, 1.22531, 1.22398, 1.22398, 1.22398, 1.22398, 1.22525, 1.22525, 1.22525, 1.22525, 1.22467, 1.22467, 1.22467, 1.22467, 1.2249, 1.2249, 1.2249, 1.22647, 1.22647, 1.22647, 1.22647, 1.22487, 1.22487, 1.22487, 1.22487, 1.2251, 1.2251, 1.2251, 1.2251, 1.22426, 1.22426, 1.22426, 1.22426, 1.22482, 1.22482, 1.22482, 1.22449, 1.22449, 1.22449, 1.22449, 1.22483, 1.22483, 1.22483, 1.22483, 1.2258, 1.2258, 1.2258, 1.22471, 1.22471, 1.22471, 1.22471, 1.22526, 1.22526, 1.22526, 1.22526, 1.22551, 1.22551, 1.22551, 1.22511, 1.22511, 1.22511, 1.22511, 1.22496, 1.22496, 1.22496, 1.22496, 1.2248, 1.2248, 1.2248, 1.2248, 1.2246, 1.2246, 1.2246, 1.2246, 1.22452, 1.22452, 1.22452, 1.22452, 1.22579, 1.22579, 1.22579, 1.22478, 1.22478, 1.22478, 1.22478, 1.22401, 1.22401, 1.22401, 1.22401, 1.22465, 1.22465, 1.22465, 1.22465, 1.22389, 1.22389, 1.22389, 1.22389, 1.22538, 1.22538, 1.22538, 1.22538, 1.22579, 1.22579, 1.22579, 1.2244, 1.2244, 1.2244, 1.2244], [1.24962, 1.25086, 1.25086, 1.25086, 1.24967, 1.24967, 1.24967, 1.24967, 1.25087, 1.25087, 1.25087, 1.25087, 1.25018, 1.25018, 1.25018, 1.25018, 1.25001, 1.25001, 1.25001, 1.25001, 1.25052, 1.25052, 1.25052, 1.25052, 1.25006, 1.25006, 1.25006, 1.25055, 1.25055, 1.25055, 1.25055, 1.24931, 1.24931, 1.24931, 1.24931, 1.2497, 1.2497, 1.2497, 1.2497, 1.24994, 1.24994, 1.24994, 1.24994, 1.24997, 1.24997, 1.24997, 1.25068, 1.25068, 1.25068, 1.25068, 1.25077, 1.25077, 1.25077, 1.25077, 1.24953, 1.24953, 1.24953, 1.24953, 1.25067, 1.25067, 1.25067, 1.25067, 1.24967, 1.24967, 1.24967, 1.24967, 1.24877, 1.24877, 1.24877, 1.24877, 1.24951, 1.24951, 1.24951, 1.25065, 1.25065, 1.25065, 1.25065, 1.25065, 1.2498, 1.2498, 1.2498, 1.2498, 1.25025, 1.25025, 1.25025, 1.25025, 1.24948, 1.24948, 1.24948, 1.24948, 1.24934, 1.24934, 1.24934, 1.24934, 1.25059, 1.25059, 1.25059, 1.25059, 1.25042, 1.25042, 1.25042, 1.25061, 1.25061, 1.25061, 1.25061, 1.24869, 1.24869, 1.24869, 1.24869, 1.24922, 1.24922, 1.24922, 1.25003, 1.25003, 1.25003, 1.25003, 1.24971, 1.24971, 1.24971, 1.24971, 1.25011, 1.25011, 1.25011, 1.25011, 1.24986, 1.24986, 1.24986, 1.24986, 1.24999, 1.24999, 1.24999, 1.24881, 1.24881, 1.24881, 1.24881, 1.25011, 1.25011, 1.25011, 1.25011, 1.24969, 1.24969, 1.24969, 1.24969, 1.2499, 1.2499, 1.2499, 1.2503, 1.2503, 1.2503, 1.2503, 1.25001, 1.25001, 1.25001, 1.25001, 1.25047, 1.25047, 1.25047, 1.25047, 1.25035, 1.25035, 1.25035, 1.24837, 1.24837, 1.24837, 1.24837, 1.24994, 1.24994, 1.24994, 1.24994, 1.25004, 1.25004, 1.25004, 1.25004, 1.24967, 1.24967, 1.24967, 1.24967, 1.24845, 1.24845, 1.24845, 1.25071, 1.25071, 1.25071, 1.25071, 1.25027, 1.25027, 1.25027, 1.25027, 1.25045, 1.25045, 1.25045, 1.25045, 1.24987, 1.24987, 1.24987, 1.24987, 1.24962, 1.24962, 1.24962, 1.24962, 1.24978, 1.24978, 1.24978, 1.2501, 1.2501, 1.2501, 1.2501, 1.2511, 1.2511, 1.2511, 1.2511, 1.24968, 1.24968, 1.24968, 1.24968, 1.24933, 1.24933, 1.24933, 1.24933, 1.25059, 1.25059]]], "theory": [[-0.038, -0.037618090452261305, -0.03723618090452261, -0.036854271356783916, -0.03647236180904523, -0.036090452261306534, -0.03570854271356784, -0.035326633165829145, -0.03494472361809045, -0.034562814070351756, -0.03418090452261306, -0.033798994974874375, -0.03341708542713568, -0.033035175879396986, -0.03265326633165829, -0.0322713567839196, -0.0318894472361809, -0.03150753768844221, -0.031125628140703517, -0.030743718592964823, -0.03036180904522613, -0.029979899497487437, -0.029597989949748743, -0.02921608040201005, -0.028834170854271354, -0.02845226130653266, -0.02807035175879397, -0.027688442211055275, -0.027306532663316584, -0.02692462311557789, -0.026542713567839195, -0.0261608040201005, -0.025778894472361806, -0.025396984924623115, -0.02501507537688442, -0.02463316582914573, -0.024251256281407035, -0.02386934673366834, -0.023487437185929647, -0.023105527638190952, -0.022723618090452258, -0.022341708542713567, -0.021959798994974872, -0.021577889447236178, -0.021195979899497487, -0.020814070351758793, -0.0204321608040201, -0.020050251256281404, -0.019668341708542713, -0.01928643216080402, -0.018904522613065324, -0.018522613065326633, -0.01814070351758794, -0.017758793969849244, -0.01737688442211055, -0.01699497487437186, -0.016613065326633165, -0.01623115577889447, -0.015849246231155776, -0.015467336683417085, -0.01508542713567839, -0.014703517587939696, -0.014321608040201002, -0.013939698492462311, -0.013557788944723616, -0.013175879396984922, -0.012793969849246231, -0.012412060301507537, -0.012030150753768842, -0.011648241206030148, -0.011266331658291457, -0.010884422110552763, -0.010502512562814068, -0.010120603015075374, -0.009738693467336683, -0.009356783919597988, -0.008974874371859294, -0.0085929648241206, -0.008211055276381909, -0.007829145728643214, -0.00744723618090452, -0.007065326633165829, -0.006683417085427135, -0.00630150753768844, -0.005919597989949746, -0.0055376884422110514, -0.005155778894472357, -0.00477386934673367, -0.004391959798994975, -0.004010050251256281, -0.0036281407035175864, -0.003246231155778892, -0.0028643216080401976, -0.002482412060301503, -0.002100502512562809, -0.0017185929648241213, -0.001336683417085427, -0.0009547738693467325, -0.0005728643216080381, -0.00019095477386934373, 0.00019095477386935067, 0.0005728643216080451, 0.0009547738693467325, 0.001336683417085427, 0.0017185929648241213, 0.0021005025125628157, 0.00248241206030151, 0.0028643216080402045, 0.003246231155778899, 0.0036281407035175933, 0.004010050251256281, 0.004391959798994975, 0.00477386934673367, 0.005155778894472364, 0.005537688442211058, 0.005919597989949753, 0.006301507537688447, 0.006683417085427135, 0.007065326633165829, 0.0074472361809045234, 0.007829145728643218, 0.008211055276381912, 0.008592964824120607, 0.008974874371859301, 0.009356783919597995, 0.009738693467336683, 0.010120603015075377, 0.010502512562814072, 0.010884422110552766, 0.01126633165829146, 0.011648241206030155, 0.01203015075376885, 0.012412060301507537, 0.012793969849246231, 0.013175879396984926, 0.01355778894472362, 0.013939698492462314, 0.014321608040201009, 0.014703517587939703, 0.015085427135678398, 0.015467336683417085, 0.01584924623115578, 0.016231155778894474, 0.016613065326633168, 0.016994974874371863, 0.017376884422110557, 0.01775879396984925, 0.01814070351758794, 0.018522613065326633, 0.018904522613065328, 0.019286432160804022, 0.019668341708542716, 0.02005025125628141, 0.020432160804020105, 0.0208140703517588, 0.021195979899497487, 0.02157788944723618, 0.021959798994974876, 0.02234170854271357, 0.022723618090452265, 0.02310552763819096, 0.023487437185929654, 0.02386934673366834, 0.024251256281407035, 0.02463316582914573, 0.02501507537688443, 0.02539698492462312, 0.025778894472361806, 0.026160804020100507, 0.026542713567839195, 0.026924623115577896, 0.027306532663316584, 0.027688442211055285, 0.028070351758793972, 0.02845226130653266, 0.02883417085427136, 0.02921608040201005, 0.02959798994974875, 0.029979899497487437, 0.03036180904522614, 0.030743718592964826, 0.031125628140703514, 0.031507537688442215, 0.0318894472361809, 0.032271356783919604, 0.03265326633165829, 0.03303517587939699, 0.03341708542713568, 0.03379899497487438, 0.03418090452261307, 0.034562814070351756, 0.03494472361809046, 0.035326633165829145, 0.03570854271356785, 0.036090452261306534, 0.036472361809045235, 0.03685427135678392, 0.03723618090452261, 0.03761809045226131, 0.038], [0.1, 0.10603015075376884, 0.1120603015075377, 0.11809045226130654, 0.12412060301507538, 0.13015075376884422, 0.13618090452261306, 0.14221105527638192, 0.14824120603015076, 0.1542713567839196, 0.16030150753768846, 0.1663316582914573, 0.17236180904522613, 0.17839195979899497, 0.1844221105527638, 0.19045226130653267, 0.1964824120603015, 0.20251256281407035, 0.2085427135678392, 0.21457286432160805, 0.22060301507537688, 0.22663316582914572, 0.2326633165829146, 0.23869346733668342, 0.24472361809045226, 0.25075376884422107, 0.25678391959798996, 0.2628140703517588, 0.26884422110552764, 0.2748743718592965, 0.2809045226130653, 0.2869346733668342, 0.292964824120603, 0.2989949748743719, 0.30502512562814066, 0.31105527638190955, 0.3170854271356784, 0.3231155778894472, 0.3291457286432161, 0.3351758793969849, 0.3412060301507538, 0.3472361809045226, 0.35326633165829147, 0.35929648241206025, 0.36532663316582914, 0.37135678391959803, 0.3773869346733668, 0.3834170854271357, 0.3894472361809045, 0.3954773869346734, 0.40150753768844216, 0.40753768844221105, 0.41356783919597984, 0.41959798994974873, 0.4256281407035176, 0.4316582914572864, 0.4376884422110553, 0.4437185929648241, 0.44974874371859297, 0.45577889447236175, 0.46180904522613064, 0.46783919597989954, 0.4738693467336683, 0.4798994974874372, 0.485929648241206, 0.4919597989949749, 0.49798994974874367, 0.5040201005025126, 0.5100502512562813, 0.5160804020100502, 0.5221105527638191, 0.5281407035175879, 0.5341708542713568, 0.5402010050251256, 0.5462311557788945, 0.5522613065326633, 0.5582914572864321, 0.564321608040201, 0.5703517587939698, 0.5763819095477387, 0.5824120603015075, 0.5884422110552764, 0.5944723618090452, 0.6005025125628141, 0.6065326633165828, 0.6125628140703517, 0.6185929648241205, 0.6246231155778894, 0.6306532663316583, 0.6366834170854271, 0.642713567839196, 0.6487437185929648, 0.6547738693467337, 0.6608040201005024, 0.6668341708542713, 0.6728643216080401, 0.678894472361809, 0.6849246231155779, 0.6909547738693467, 0.6969849246231156, 0.7030150753768843, 0.7090452261306532, 0.715075376884422, 0.7211055276381909, 0.7271356783919597, 0.7331658291457286, 0.7391959798994975, 0.7452261306532663, 0.7512562814070352, 0.7572864321608039, 0.7633165829145728, 0.7693467336683416, 0.7753768844221105, 0.7814070351758794, 0.7874371859296482, 0.7934673366834171, 0.7994974874371858, 0.8055276381909547, 0.8115577889447235, 0.8175879396984924, 0.8236180904522613, 0.8296482412060301, 0.835678391959799, 0.8417085427135678, 0.8477386934673367, 0.8537688442211054, 0.8597989949748743, 0.8658291457286431, 0.871859296482412, 0.8778894472361809, 0.8839195979899497, 0.8899497487437186, 0.8959798994974874, 0.9020100502512562, 0.908040201005025, 0.9140703517587939, 0.9201005025125627, 0.9261306532663316, 0.9321608040201005, 0.9381909547738693, 0.9442211055276382, 0.9502512562814069, 0.9562814070351758, 0.9623115577889446, 0.9683417085427135, 0.9743718592964824, 0.9804020100502512, 0.9864321608040201, 0.9924623115577889, 0.9984924623115577, 1.0045226130653266, 1.0105527638190954, 1.0165829145728644, 1.0226130653266332, 1.028643216080402, 1.0346733668341708, 1.0407035175879398, 1.0467336683417086, 1.0527638190954773, 1.0587939698492461, 1.0648241206030151, 1.070854271356784, 1.0768844221105527, 1.0829145728643217, 1.0889447236180905, 1.0949748743718593, 1.1010050251256283, 1.107035175879397, 1.1130653266331658, 1.1190954773869348, 1.1251256281407036, 1.1311557788944724, 1.1371859296482412, 1.1432160804020102, 1.149246231155779, 1.1552763819095477, 1.1613065326633167, 1.1673366834170855, 1.1733668341708543, 1.179396984924623, 1.185427135678392, 1.1914572864321609, 1.1974874371859296, 1.2035175879396984, 1.2095477386934674, 1.2155778894472362, 1.221608040201005, 1.227638190954774, 1.2336683417085428, 1.2396984924623116, 1.2457286432160803, 1.2517587939698493, 1.2577889447236181, 1.263819095477387, 1.269849246231156, 1.2758793969849247, 1.2819095477386935, 1.2879396984924623, 1.2939698492462313, 1.3], [[5.05306885274411, 5.010880692901217, 4.969488668718065, 4.9243291009299455, 4.873671813071815, 4.83407216145148, 4.795123216157052, 4.755599748874463, 4.714917446067821, 4.672719088730483, 4.6293090955644365, 4.588334397011494, 4.5492449041481, 4.508607910636871, 4.4691816009642675, 4.430120242001829, 4.391089903820798, 4.3517655362026275, 4.31419887205941, 4.27678345589551, 4.239750662344811, 4.2033017034886555, 4.166995869045187, 4.130994633787015, 4.095495391388054, 4.060530558322153, 4.0257376262868, 3.9918114050346047, 3.9565548127807983, 3.921141938944942, 3.8909132564963307, 3.859551810618105, 3.828542835315936, 3.797722226898144, 3.766468700818384, 3.737091341655363, 3.706846434976051, 3.6767484737369363, 3.6478649864647648, 3.618643690444087, 3.5900069343999585, 3.562609377098181, 3.536471829857171, 3.508984611403554, 3.482189440529392, 3.4557357923683028, 3.4298201385961375, 3.4055798959402375, 3.3833480379701557, 3.3598339277426037, 3.335418998523065, 3.3119922030400892, 3.289118946865185, 3.265942421550616, 3.243293473562856, 3.222203576491995, 3.205005855162989, 3.1856138030327075, 3.165318076729806, 3.1451529611259157, 3.1261755515090166, 3.1083072260144213, 3.0905378029548456, 3.0723817585681106, 3.05348534204359, 3.0383988998066287, 3.024508665140443, 3.008523657860024, 2.984121567947625, 2.977084825034729, 2.966114895284092, 2.9520716714173743, 2.938823050867717, 2.9253397502146585, 2.9130312960136275, 2.901265436433264, 2.889576732524455, 2.878905106968033, 2.8678530678633867, 2.8572906415928525, 2.847484816286926, 2.8377093236854574, 2.8283158682002214, 2.8196667428808815, 2.8118986821529868, 2.805134469625683, 2.7981169431912227, 2.791565205310774, 2.7854576322094253, 2.779616364551016, 2.7760396920525237, 2.7711853060076175, 2.7666654804896376, 2.7639313814137574, 2.7603108998251518, 2.757538443182705, 2.7555901761092385, 2.7544150804363654, 2.7538019491208052, 2.7532504435790224, 2.7533305607204093, 2.7540483840115924, 2.754853548437317, 2.7570108989839572, 2.7593421034643675, 2.7619387072548975, 2.765295745185036, 2.769403066906557, 2.7737939949544095, 2.7785771219384867, 2.7839002417976793, 2.7904272677866393, 2.796980065941723, 2.803904050468452, 2.8113812543070202, 2.819109309879721, 2.8275564188167177, 2.8367657597993965, 2.8467649817967846, 2.85759285460853, 2.8681954804524223, 2.8791641229883846, 2.8908177105391335, 2.90358813230888, 2.9158887751043143, 2.9289400195840725, 2.9425095285598473, 2.9561996026690434, 2.973004277817171, 2.9840493071990126, 2.998614870574865, 3.0217979373733943, 3.0336328469388922, 3.0497971708579903, 3.067902109253065, 3.087028912058579, 3.1076656492029366, 3.1275390607748563, 3.1478718346788406, 3.1689159605271393, 3.1905794947081936, 3.2088142863184532, 3.230676248617287, 3.2549502197271813, 3.2787683930998135, 3.304650689702302, 3.3307316650731833, 3.3564640276150883, 3.3814630093143507, 3.4066265315658875, 3.433194695520801, 3.460964582421304, 3.489805822693968, 3.519534056126191, 3.5487152716318384, 3.5781432987082527, 3.607560112204808, 3.635536508951599, 3.6699654737204215, 3.7013244285799956, 3.7322686005998627, 3.76947947083667, 3.80420753936911, 3.838803921997362, 3.873573529797321, 3.908626751880738, 3.9411206614711864, 3.9797763261721597, 4.019842224057658, 4.0585289820165515, 4.096419393865216, 4.135377649978791, 4.175408805260179, 4.216310024627276, 4.257303957318188, 4.29798618781048, 4.339502543389167, 4.382159835485704, 4.426149053278536, 4.469751176394484, 4.513277174454397, 4.557864844956187, 4.604765775241182, 4.650901663865066, 4.697553479292309, 4.743904494807126, 4.789160247920776, 4.831331537164892, 4.884390370830137, 4.9332864442272495, 4.975917234942786, 5.029966881860494, 5.082276478015472, 5.134416463498101, 5.1868955640530245, 5.240123672459265, 5.298701539249711, 5.359449623261351, 5.422266906117188, 5.487380439746468], [5.05306885274411, 5.010880692901217, 4.969488668718065, 4.9243291009299455, 4.873671813071815, 4.83407216145148, 4.795123216157052, 4.755599748874463, 4.714917446067821, 4.672719088730483, 4.6293090955644365, 4.588334397011494, 4.5492449041481, 4.508607910636871, 4.4691816009642675, 4.430120242001829, 4.391089903820798, 4.3517655362026275, 4.31419887205941, 4.27678345589551, 4.239750662344811, 4.2033017034886555, 4.166995869045187, 4.130994633787015, 4.095495391388054, 4.060530558322153, 4.0257376262868, 3.9918114050346047, 3.9565548127807983, 3.921141938944942, 3.8909132564963307, 3.859551810618105, 3.828542835315936, 3.797722226898144, 3.766468700818384, 3.737091341655363, 3.706846434976051, 3.6767484737369363, 3.6478649864647648, 3.618643690444087, 3.5900069343999585, 3.562609377098181, 3.536471829857171, 3.508984611403554, 3.482189440529392, 3.4557357923683028, 3.4298201385961375, 3.4055798959402375, 3.3833480379701557, 3.3598339277426037, 3.335418998523065, 3.3119922030400892, 3.289118946865185, 3.265942421550616, 3.243293473562856, 3.222203576491995, 3.205005855162989, 3.1856138030327075, 3.165318076729806, 3.1451529611259157, 3.1261755515090166, 3.1083072260144213, 3.0905378029548456, 3.0723817585681106, 3.05348534204359, 3.0383988998066287, 3.024508665140443, 3.008523657860024, 2.984121567947625, 2.977084825034729, 2.966114895284092, 2.9520716714173743, 2.938823050867717, 2.9253397502146585, 2.9130312960136275, 2.901265436433264, 2.889576732524455, 2.878905106968033, 2.8678530678633867, 2.8572906415928525, 2.847484816286926, 2.8377093236854574, 2.8283158682002214, 2.8196667428808815, 2.8118986821529868, 2.805134469625683, 2.7981169431912227, 2.791565205310774, 2.7854576322094253, 2.779616364551016, 2.7760396920525237, 2.7711853060076175, 2.7666654804896376, 2.7639313814137574, 2.7603108998251518, 2.757538443182705, 2.7555901761092385, 2.7544150804363654, 2.7538019491208052, 2.7532504435790224, 2.7533305607204093, 2.7540483840115924, 2.754853548437317, 2.7570108989839572, 2.7593421034643675, 2.7619387072548975, 2.765295745185036, 2.769403066906557, 2.7737939949544095, 2.7785771219384867, 2.7839002417976793, 2.7904272677866393, 2.796980065941723, 2.803904050468452, 2.8113812543070202, 2.819109309879721, 2.8275564188167177, 2.8367657597993965, 2.8467649817967846, 2.85759285460853, 2.8681954804524223, 2.8791641229883846, 2.8908177105391335, 2.90358813230888, 2.9158887751043143, 2.9289400195840725, 2.9425095285598473, 2.9561996026690434, 2.973004277817171, 2.9840493071990126, 2.998614870574865, 3.0217979373733943, 3.0336328469388922, 3.0497971708579903, 3.067902109253065, 3.087028912058579, 3.1076656492029366, 3.1275390607748563, 3.1478718346788406, 3.1689159605271393, 3.1905794947081936, 3.2088142863184532, 3.230676248617287, 3.2549502197271813, 3.2787683930998135, 3.304650689702302, 3.3307316650731833, 3.3564640276150883, 3.3814630093143507, 3.4066265315658875, 3.433194695520801, 3.460964582421304, 3.489805822693968, 3.519534056126191, 3.5487152716318384, 3.5781432987082527, 3.607560112204808, 3.635536508951599, 3.6699654737204215, 3.7013244285799956, 3.7322686005998627, 3.76947947083667, 3.80420753936911, 3.838803921997362, 3.873573529797321, 3.908626751880738, 3.9411206614711864, 3.9797763261721597, 4.019842224057658, 4.0585289820165515, 4.096419393865216, 4.135377649978791, 4.175408805260179, 4.216310024627276, 4.257303957318188, 4.29798618781048, 4.339502543389167, 4.382159835485704, 4.426149053278536, 4.469751176394484, 4.513277174454397, 4.557864844956187, 4.604765775241182, 4.650901663865066, 4.697553479292309, 4.743904494807126, 4.789160247920776, 4.831331537164892, 4.884390370830137, 4.9332864442272495, 4.975917234942786, 5.029966881860494, 5.082276478015472, 5.134416463498101, 5.1868955640530245, 5.240123672459265, 5.298701539249711, 5.359449623261351, 5.422266906117188, 5.487380439746468], [5.05306885274411, 5.010880692901217, 4.969488668718065, 4.9243291009299455, 4.873671813071815, 4.83407216145148, 4.795123216157052, 4.755599748874463, 4.714917446067821, 4.672719088730483, 4.6293090955644365, 4.588334397011494, 4.5492449041481, 4.508607910636871, 4.4691816009642675, 4.430120242001829, 4.391089903820798, 4.3517655362026275, 4.31419887205941, 4.27678345589551, 4.239750662344811, 4.2033017034886555, 4.166995869045187, 4.130994633787015, 4.095495391388054, 4.060530558322153, 4.0257376262868, 3.9918114050346047, 3.9565548127807983, 3.921141938944942, 3.8909132564963307, 3.859551810618105, 3.828542835315936, 3.797722226898144, 3.766468700818384, 3.737091341655363, 3.706846434976051, 3.6767484737369363, 3.6478649864647648, 3.618643690444087, 3.5900069343999585, 3.562609377098181, 3.536471829857171, 3.508984611403554, 3.482189440529392, 3.4557357923683028, 3.4298201385961375, 3.4055798959402375, 3.3833480379701557, 3.3598339277426037, 3.335418998523065, 3.3119922030400892, 3.289118946865185, 3.265942421550616, 3.243293473562856, 3.222203576491995, 3.205005855162989, 3.1856138030327075, 3.165318076729806, 3.1451529611259157, 3.1261755515090166, 3.1083072260144213, 3.0905378029548456, 3.0723817585681106, 3.05348534204359, 3.0383988998066287, 3.024508665140443, 3.008523657860024, 2.984121567947625, 2.977084825034729, 2.966114895284092, 2.9520716714173743, 2.938823050867717, 2.9253397502146585, 2.9130312960136275, 2.901265436433264, 2.889576732524455, 2.878905106968033, 2.8678530678633867, 2.8572906415928525, 2.847484816286926, 2.8377093236854574, 2.8283158682002214, 2.8196667428808815, 2.8118986821529868, 2.805134469625683, 2.7981169431912227, 2.791565205310774, 2.7854576322094253, 2.779616364551016, 2.7760396920525237, 2.7711853060076175, 2.7666654804896376, 2.7639313814137574, 2.7603108998251518, 2.757538443182705, 2.7555901761092385, 2.7544150804363654, 2.7538019491208052, 2.7532504435790224, 2.7533305607204093, 2.7540483840115924, 2.754853548437317, 2.7570108989839572, 2.7593421034643675, 2.7619387072548975, 2.765295745185036, 2.769403066906557, 2.7737939949544095, 2.7785771219384867, 2.7839002417976793, 2.7904272677866393, 2.796980065941723, 2.803904050468452, 2.8113812543070202, 2.819109309879721, 2.8275564188167177, 2.8367657597993965, 2.8467649817967846, 2.85759285460853, 2.8681954804524223, 2.8791641229883846, 2.8908177105391335, 2.90358813230888, 2.9158887751043143, 2.9289400195840725, 2.9425095285598473, 2.9561996026690434, 2.973004277817171, 2.9840493071990126, 2.998614870574865, 3.0217979373733943, 3.0336328469388922, 3.0497971708579903, 3.067902109253065, 3.087028912058579, 3.1076656492029366, 3.1275390607748563, 3.1478718346788406, 3.1689159605271393, 3.1905794947081936, 3.2088142863184532, 3.230676248617287, 3.2549502197271813, 3.2787683930998135, 3.304650689702302, 3.3307316650731833, 3.3564640276150883, 3.3814630093143507, 3.4066265315658875, 3.433194695520801, 3.460964582421304, 3.489805822693968, 3.519534056126191, 3.5487152716318384, 3.5781432987082527, 3.607560112204808, 3.635536508951599, 3.6699654737204215, 3.7013244285799956, 3.7322686005998627, 3.76947947083667, 3.80420753936911, 3.838803921997362, 3.873573529797321, 3.908626751880738, 3.9411206614711864, 3.9797763261721597, 4.019842224057658, 4.0585289820165515, 4.096419393865216, 4.135377649978791, 4.175408805260179, 4.216310024627276, 4.257303957318188, 4.29798618781048, 4.339502543389167, 4.382159835485704, 4.426149053278536, 4.469751176394484, 4.513277174454397, 4.557864844956187, 4.604765775241182, 4.650901663865066, 4.697553479292309, 4.743904494807126, 4.789160247920776, 4.831331537164892, 4.884390370830137, 4.9332864442272495, 4.975917234942786, 5.029966881860494, 5.082276478015472, 5.134416463498101, 5.1868955640530245, 5.240123672459265, 5.298701539249711, 5.359449623261351, 5.422266906117188, 5.487380439746468], [5.05306885274411, 5.010880692901217, 4.969488668718065, 4.9243291009299455, 4.873671813071815, 4.83407216145148, 4.795123216157052, 4.755599748874463, 4.714917446067821, 4.672719088730483, 4.6293090955644365, 4.588334397011494, 4.5492449041481, 4.508607910636871, 4.4691816009642675, 4.430120242001829, 4.391089903820798, 4.3517655362026275, 4.31419887205941, 4.27678345589551, 4.239750662344811, 4.2033017034886555, 4.166995869045187, 4.130994633787015, 4.095495391388054, 4.060530558322153, 4.0257376262868, 3.9918114050346047, 3.9565548127807983, 3.921141938944942, 3.8909132564963307, 3.859551810618105, 3.828542835315936, 3.797722226898144, 3.766468700818384, 3.737091341655363, 3.706846434976051, 3.6767484737369363, 3.6478649864647648, 3.618643690444087, 3.5900069343999585, 3.562609377098181, 3.536471829857171, 3.508984611403554, 3.482189440529392, 3.4557357923683028, 3.4298201385961375, 3.4055798959402375, 3.3833480379701557, 3.3598339277426037, 3.335418998523065, 3.3119922030400892, 3.289118946865185, 3.265942421550616, 3.243293473562856, 3.222203576491995, 3.205005855162989, 3.1856138030327075, 3.165318076729806, 3.1451529611259157, 3.1261755515090166, 3.1083072260144213, 3.0905378029548456, 3.0723817585681106, 3.05348534204359, 3.0383988998066287, 3.024508665140443, 3.008523657860024, 2.984121567947625, 2.977084825034729, 2.966114895284092, 2.9520716714173743, 2.938823050867717, 2.9253397502146585, 2.9130312960136275, 2.901265436433264, 2.889576732524455, 2.878905106968033, 2.8678530678633867, 2.8572906415928525, 2.847484816286926, 2.8377093236854574, 2.8283158682002214, 2.8196667428808815, 2.8118986821529868, 2.805134469625683, 2.7981169431912227, 2.791565205310774, 2.7854576322094253, 2.779616364551016, 2.7760396920525237, 2.7711853060076175, 2.7666654804896376, 2.7639313814137574, 2.7603108998251518, 2.757538443182705, 2.7555901761092385, 2.7544150804363654, 2.7538019491208052, 2.7532504435790224, 2.7533305607204093, 2.7540483840115924, 2.754853548437317, 2.7570108989839572, 2.7593421034643675, 2.7619387072548975, 2.765295745185036, 2.769403066906557, 2.7737939949544095, 2.7785771219384867, 2.7839002417976793, 2.7904272677866393, 2.796980065941723, 2.803904050468452, 2.8113812543070202, 2.819109309879721, 2.8275564188167177, 2.8367657597993965, 2.8467649817967846, 2.85759285460853, 2.8681954804524223, 2.8791641229883846, 2.8908177105391335, 2.90358813230888, 2.9158887751043143, 2.9289400195840725, 2.9425095285598473, 2.9561996026690434, 2.973004277817171, 2.9840493071990126, 2.998614870574865, 3.0217979373733943, 3.0336328469388922, 3.0497971708579903, 3.067902109253065, 3.087028912058579, 3.1076656492029366, 3.1275390607748563, 3.1478718346788406, 3.1689159605271393, 3.1905794947081936, 3.2088142863184532, 3.230676248617287, 3.2549502197271813, 3.2787683930998135, 3.304650689702302, 3.3307316650731833, 3.3564640276150883, 3.3814630093143507, 3.4066265315658875, 3.433194695520801, 3.460964582421304, 3.489805822693968, 3.519534056126191, 3.5487152716318384, 3.5781432987082527, 3.607560112204808, 3.635536508951599, 3.6699654737204215, 3.7013244285799956, 3.7322686005998627, 3.76947947083667, 3.80420753936911, 3.838803921997362, 3.873573529797321, 3.908626751880738, 3.9411206614711864, 3.9797763261721597, 4.019842224057658, 4.0585289820165515, 4.096419393865216, 4.135377649978791, 4.175408805260179, 4.216310024627276, 4.257303957318188, 4.29798618781048, 4.339502543389167, 4.382159835485704, 4.426149053278536, 4.469751176394484, 4.513277174454397, 4.557864844956187, 4.604765775241182, 4.650901663865066, 4.697553479292309, 4.743904494807126, 4.789160247920776, 4.831331537164892, 4.884390370830137, 4.9332864442272495, 4.975917234942786, 5.029966881860494, 5.082276478015472, 5.134416463498101, 5.1868955640530245, 5.240123672459265, 5.298701539249711, 5.359449623261351, 5.422266906117188, 5.487380439746468], [5.05306885274411, 5.010880692901217, 4.969488668718065, 4.9243291009299455, 4.873671813071815, 4.83407216145148, 4.795123216157052, 4.755599748874463, 4.714917446067821, 4.672719088730483, 4.6293090955644365, 4.588334397011494, 4.5492449041481, 4.508607910636871, 4.4691816009642675, 4.430120242001829, 4.391089903820798, 4.3517655362026275, 4.31419887205941, 4.27678345589551, 4.239750662344811, 4.2033017034886555, 4.166995869045187, 4.130994633787015, 4.095495391388054, 4.060530558322153, 4.0257376262868, 3.9918114050346047, 3.9565548127807983, 3.921141938944942, 3.8909132564963307, 3.859551810618105, 3.828542835315936, 3.797722226898144, 3.766468700818384, 3.737091341655363, 3.706846434976051, 3.6767484737369363, 3.6478649864647648, 3.618643690444087, 3.5900069343999585, 3.562609377098181, 3.536471829857171, 3.508984611403554, 3.482189440529392, 3.4557357923683028, 3.4298201385961375, 3.4055798959402375, 3.3833480379701557, 3.3598339277426037, 3.335418998523065, 3.3119922030400892, 3.289118946865185, 3.265942421550616, 3.243293473562856, 3.222203576491995, 3.205005855162989, 3.1856138030327075, 3.165318076729806, 3.1451529611259157, 3.1261755515090166, 3.1083072260144213, 3.0905378029548456, 3.0723817585681106, 3.05348534204359, 3.0383988998066287, 3.024508665140443, 3.008523657860024, 2.984121567947625, 2.977084825034729, 2.966114895284092, 2.9520716714173743, 2.938823050867717, 2.9253397502146585, 2.9130312960136275, 2.901265436433264, 2.889576732524455, 2.878905106968033, 2.8678530678633867, 2.8572906415928525, 2.847484816286926, 2.8377093236854574, 2.8283158682002214, 2.8196667428808815, 2.8118986821529868, 2.805134469625683, 2.7981169431912227, 2.791565205310774, 2.7854576322094253, 2.779616364551016, 2.7760396920525237, 2.7711853060076175, 2.7666654804896376, 2.7639313814137574, 2.7603108998251518, 2.757538443182705, 2.7555901761092385, 2.7544150804363654, 2.7538019491208052, 2.7532504435790224, 2.7533305607204093, 2.7540483840115924, 2.754853548437317, 2.7570108989839572, 2.7593421034643675, 2.7619387072548975, 2.765295745185036, 2.769403066906557, 2.7737939949544095, 2.7785771219384867, 2.7839002417976793, 2.7904272677866393, 2.796980065941723, 2.803904050468452, 2.8113812543070202, 2.819109309879721, 2.8275564188167177, 2.8367657597993965, 2.8467649817967846, 2.85759285460853, 2.8681954804524223, 2.8791641229883846, 2.8908177105391335, 2.90358813230888, 2.9158887751043143, 2.9289400195840725, 2.9425095285598473, 2.9561996026690434, 2.973004277817171, 2.9840493071990126, 2.998614870574865, 3.0217979373733943, 3.0336328469388922, 3.0497971708579903, 3.067902109253065, 3.087028912058579, 3.1076656492029366, 3.1275390607748563, 3.1478718346788406, 3.1689159605271393, 3.1905794947081936, 3.2088142863184532, 3.230676248617287, 3.2549502197271813, 3.2787683930998135, 3.304650689702302, 3.3307316650731833, 3.3564640276150883, 3.3814630093143507, 3.4066265315658875, 3.433194695520801, 3.460964582421304, 3.489805822693968, 3.519534056126191, 3.5487152716318384, 3.5781432987082527, 3.607560112204808, 3.635536508951599, 3.6699654737204215, 3.7013244285799956, 3.7322686005998627, 3.76947947083667, 3.80420753936911, 3.838803921997362, 3.873573529797321, 3.908626751880738, 3.9411206614711864, 3.9797763261721597, 4.019842224057658, 4.0585289820165515, 4.096419393865216, 4.135377649978791, 4.175408805260179, 4.216310024627276, 4.257303957318188, 4.29798618781048, 4.339502543389167, 4.382159835485704, 4.426149053278536, 4.469751176394484, 4.513277174454397, 4.557864844956187, 4.604765775241182, 4.650901663865066, 4.697553479292309, 4.743904494807126, 4.789160247920776, 4.831331537164892, 4.884390370830137, 4.9332864442272495, 4.975917234942786, 5.029966881860494, 5.082276478015472, 5.134416463498101, 5.1868955640530245, 5.240123672459265, 5.298701539249711, 5.359449623261351, 5.422266906117188, 5.487380439746468], [5.05306885274411, 5.010880692901217, 4.969488668718065, 4.9243291009299455, 4.873671813071815, 4.83407216145148, 4.795123216157052, 4.755599748874463, 4.714917446067821, 4.672719088730483, 4.6293090955644365, 4.588334397011494, 4.5492449041481, 4.508607910636871, 4.4691816009642675, 4.430120242001829, 4.391089903820798, 4.3517655362026275, 4.31419887205941, 4.27678345589551, 4.239750662344811, 4.2033017034886555, 4.166995869045187, 4.130994633787015, 4.095495391388054, 4.060530558322153, 4.0257376262868, 3.9918114050346047, 3.9565548127807983, 3.921141938944942, 3.8909132564963307, 3.859551810618105, 3.828542835315936, 3.797722226898144, 3.766468700818384, 3.737091341655363, 3.706846434976051, 3.6767484737369363, 3.6478649864647648, 3.618643690444087, 3.5900069343999585, 3.562609377098181, 3.536471829857171, 3.508984611403554, 3.482189440529392, 3.4557357923683028, 3.4298201385961375, 3.4055798959402375, 3.3833480379701557, 3.3598339277426037, 3.335418998523065, 3.3119922030400892, 3.289118946865185, 3.265942421550616, 3.243293473562856, 3.222203576491995, 3.205005855162989, 3.1856138030327075, 3.165318076729806, 3.1451529611259157, 3.1261755515090166, 3.1083072260144213, 3.0905378029548456, 3.0723817585681106, 3.05348534204359, 3.0383988998066287, 3.024508665140443, 3.008523657860024, 2.984121567947625, 2.977084825034729, 2.966114895284092, 2.9520716714173743, 2.938823050867717, 2.9253397502146585, 2.9130312960136275, 2.901265436433264, 2.889576732524455, 2.878905106968033, 2.8678530678633867, 2.8572906415928525, 2.847484816286926, 2.8377093236854574, 2.8283158682002214, 2.8196667428808815, 2.8118986821529868, 2.805134469625683, 2.7981169431912227, 2.791565205310774, 2.7854576322094253, 2.779616364551016, 2.7760396920525237, 2.7711853060076175, 2.7666654804896376, 2.7639313814137574, 2.7603108998251518, 2.757538443182705, 2.7555901761092385, 2.7544150804363654, 2.7538019491208052, 2.7532504435790224, 2.7533305607204093, 2.7540483840115924, 2.754853548437317, 2.7570108989839572, 2.7593421034643675, 2.7619387072548975, 2.765295745185036, 2.769403066906557, 2.7737939949544095, 2.7785771219384867, 2.7839002417976793, 2.7904272677866393, 2.796980065941723, 2.803904050468452, 2.8113812543070202, 2.819109309879721, 2.8275564188167177, 2.8367657597993965, 2.8467649817967846, 2.85759285460853, 2.8681954804524223, 2.8791641229883846, 2.8908177105391335, 2.90358813230888, 2.9158887751043143, 2.9289400195840725, 2.9425095285598473, 2.9561996026690434, 2.973004277817171, 2.9840493071990126, 2.998614870574865, 3.0217979373733943, 3.0336328469388922, 3.0497971708579903, 3.067902109253065, 3.087028912058579, 3.1076656492029366, 3.1275390607748563, 3.1478718346788406, 3.1689159605271393, 3.1905794947081936, 3.2088142863184532, 3.230676248617287, 3.2549502197271813, 3.2787683930998135, 3.304650689702302, 3.3307316650731833, 3.3564640276150883, 3.3814630093143507, 3.4066265315658875, 3.433194695520801, 3.460964582421304, 3.489805822693968, 3.519534056126191, 3.5487152716318384, 3.5781432987082527, 3.607560112204808, 3.635536508951599, 3.6699654737204215, 3.7013244285799956, 3.7322686005998627, 3.76947947083667, 3.80420753936911, 3.838803921997362, 3.873573529797321, 3.908626751880738, 3.9411206614711864, 3.9797763261721597, 4.019842224057658, 4.0585289820165515, 4.096419393865216, 4.135377649978791, 4.175408805260179, 4.216310024627276, 4.257303957318188, 4.29798618781048, 4.339502543389167, 4.382159835485704, 4.426149053278536, 4.469751176394484, 4.513277174454397, 4.557864844956187, 4.604765775241182, 4.650901663865066, 4.697553479292309, 4.743904494807126, 4.789160247920776, 4.831331537164892, 4.884390370830137, 4.9332864442272495, 4.975917234942786, 5.029966881860494, 5.082276478015472, 5.134416463498101, 5.1868955640530245, 5.240123672459265, 5.298701539249711, 5.359449623261351, 5.422266906117188, 5.487380439746468], [5.05306885274411, 5.010880692901217, 4.969488668718065, 4.9243291009299455, 4.873671813071815, 4.83407216145148, 4.795123216157052, 4.755599748874463, 4.714917446067821, 4.672719088730483, 4.6293090955644365, 4.588334397011494, 4.5492449041481, 4.508607910636871, 4.4691816009642675, 4.430120242001829, 4.391089903820798, 4.3517655362026275, 4.31419887205941, 4.27678345589551, 4.239750662344811, 4.2033017034886555, 4.166995869045187, 4.130994633787015, 4.095495391388054, 4.060530558322153, 4.0257376262868, 3.9918114050346047, 3.9565548127807983, 3.921141938944942, 3.8909132564963307, 3.859551810618105, 3.828542835315936, 3.797722226898144, 3.766468700818384, 3.737091341655363, 3.706846434976051, 3.6767484737369363, 3.6478649864647648, 3.618643690444087, 3.5900069343999585, 3.562609377098181, 3.536471829857171, 3.508984611403554, 3.482189440529392, 3.4557357923683028, 3.4298201385961375, 3.4055798959402375, 3.3833480379701557, 3.3598339277426037, 3.335418998523065, 3.3119922030400892, 3.289118946865185, 3.265942421550616, 3.243293473562856, 3.222203576491995, 3.205005855162989, 3.1856138030327075, 3.165318076729806, 3.1451529611259157, 3.1261755515090166, 3.1083072260144213, 3.0905378029548456, 3.0723817585681106, 3.05348534204359, 3.0383988998066287, 3.024508665140443, 3.008523657860024, 2.984121567947625, 2.977084825034729, 2.966114895284092, 2.9520716714173743, 2.938823050867717, 2.9253397502146585, 2.9130312960136275, 2.901265436433264, 2.889576732524455, 2.878905106968033, 2.8678530678633867, 2.8572906415928525, 2.847484816286926, 2.8377093236854574, 2.8283158682002214, 2.8196667428808815, 2.8118986821529868, 2.805134469625683, 2.7981169431912227, 2.791565205310774, 2.7854576322094253, 2.779616364551016, 2.7760396920525237, 2.7711853060076175, 2.7666654804896376, 2.7639313814137574, 2.7603108998251518, 2.757538443182705, 2.7555901761092385, 2.7544150804363654, 2.7538019491208052, 2.7532504435790224, 2.7533305607204093, 2.7540483840115924, 2.754853548437317, 2.7570108989839572, 2.7593421034643675, 2.7619387072548975, 2.765295745185036, 2.769403066906557, 2.7737939949544095, 2.7785771219384867, 2.7839002417976793, 2.7904272677866393, 2.796980065941723, 2.803904050468452, 2.8113812543070202, 2.819109309879721, 2.8275564188167177, 2.8367657597993965, 2.8467649817967846, 2.85759285460853, 2.8681954804524223, 2.8791641229883846, 2.8908177105391335, 2.90358813230888, 2.9158887751043143, 2.9289400195840725, 2.9425095285598473, 2.9561996026690434, 2.973004277817171, 2.9840493071990126, 2.998614870574865, 3.0217979373733943, 3.0336328469388922, 3.0497971708579903, 3.067902109253065, 3.087028912058579, 3.1076656492029366, 3.1275390607748563, 3.1478718346788406, 3.1689159605271393, 3.1905794947081936, 3.2088142863184532, 3.230676248617287, 3.2549502197271813, 3.2787683930998135, 3.304650689702302, 3.3307316650731833, 3.3564640276150883, 3.3814630093143507, 3.4066265315658875, 3.433194695520801, 3.460964582421304, 3.489805822693968, 3.519534056126191, 3.5487152716318384, 3.5781432987082527, 3.607560112204808, 3.635536508951599, 3.6699654737204215, 3.7013244285799956, 3.7322686005998627, 3.76947947083667, 3.80420753936911, 3.838803921997362, 3.873573529797321, 3.908626751880738, 3.9411206614711864, 3.9797763261721597, 4.019842224057658, 4.0585289820165515, 4.096419393865216, 4.135377649978791, 4.175408805260179, 4.216310024627276, 4.257303957318188, 4.29798618781048, 4.339502543389167, 4.382159835485704, 4.426149053278536, 4.469751176394484, 4.513277174454397, 4.557864844956187, 4.604765775241182, 4.650901663865066, 4.697553479292309, 4.743904494807126, 4.789160247920776, 4.831331537164892, 4.884390370830137, 4.9332864442272495, 4.975917234942786, 5.029966881860494, 5.082276478015472, 5.134416463498101, 5.1868955640530245, 5.240123672459265, 5.298701539249711, 5.359449623261351, 5.422266906117188, 5.487380439746468], [5.05306885274411, 5.010880692901217, 4.969488668718065, 4.9243291009299455, 4.873671813071815, 4.83407216145148, 4.795123216157052, 4.755599748874463, 4.714917446067821, 4.672719088730483, 4.6293090955644365, 4.588334397011494, 4.5492449041481, 4.508607910636871, 4.4691816009642675, 4.430120242001829, 4.391089903820798, 4.3517655362026275, 4.31419887205941, 4.27678345589551, 4.239750662344811, 4.2033017034886555, 4.166995869045187, 4.130994633787015, 4.095495391388054, 4.060530558322153, 4.0257376262868, 3.9918114050346047, 3.9565548127807983, 3.921141938944942, 3.8909132564963307, 3.859551810618105, 3.828542835315936, 3.797722226898144, 3.766468700818384, 3.737091341655363, 3.706846434976051, 3.6767484737369363, 3.6478649864647648, 3.618643690444087, 3.5900069343999585, 3.562609377098181, 3.536471829857171, 3.508984611403554, 3.482189440529392, 3.4557357923683028, 3.4298201385961375, 3.4055798959402375, 3.3833480379701557, 3.3598339277426037, 3.335418998523065, 3.3119922030400892, 3.289118946865185, 3.265942421550616, 3.243293473562856, 3.222203576491995, 3.205005855162989, 3.1856138030327075, 3.165318076729806, 3.1451529611259157, 3.1261755515090166, 3.1083072260144213, 3.0905378029548456, 3.0723817585681106, 3.05348534204359, 3.0383988998066287, 3.024508665140443, 3.008523657860024, 2.984121567947625, 2.977084825034729, 2.966114895284092, 2.9520716714173743, 2.938823050867717, 2.9253397502146585, 2.9130312960136275, 2.901265436433264, 2.889576732524455, 2.878905106968033, 2.8678530678633867, 2.8572906415928525, 2.847484816286926, 2.8377093236854574, 2.8283158682002214, 2.8196667428808815, 2.8118986821529868, 2.805134469625683, 2.7981169431912227, 2.791565205310774, 2.7854576322094253, 2.779616364551016, 2.7760396920525237, 2.7711853060076175, 2.7666654804896376, 2.7639313814137574, 2.7603108998251518, 2.757538443182705, 2.7555901761092385, 2.7544150804363654, 2.7538019491208052, 2.7532504435790224, 2.7533305607204093, 2.7540483840115924, 2.754853548437317, 2.7570108989839572, 2.7593421034643675, 2.7619387072548975, 2.765295745185036, 2.769403066906557, 2.7737939949544095, 2.7785771219384867, 2.7839002417976793, 2.7904272677866393, 2.796980065941723, 2.803904050468452, 2.8113812543070202, 2.819109309879721, 2.8275564188167177, 2.8367657597993965, 2.8467649817967846, 2.85759285460853, 2.8681954804524223, 2.8791641229883846, 2.8908177105391335, 2.90358813230888, 2.9158887751043143, 2.9289400195840725, 2.9425095285598473, 2.9561996026690434, 2.973004277817171, 2.9840493071990126, 2.998614870574865, 3.0217979373733943, 3.0336328469388922, 3.0497971708579903, 3.067902109253065, 3.087028912058579, 3.1076656492029366, 3.1275390607748563, 3.1478718346788406, 3.1689159605271393, 3.1905794947081936, 3.2088142863184532, 3.230676248617287, 3.2549502197271813, 3.2787683930998135, 3.304650689702302, 3.3307316650731833, 3.3564640276150883, 3.3814630093143507, 3.4066265315658875, 3.433194695520801, 3.460964582421304, 3.489805822693968, 3.519534056126191, 3.5487152716318384, 3.5781432987082527, 3.607560112204808, 3.635536508951599, 3.6699654737204215, 3.7013244285799956, 3.7322686005998627, 3.76947947083667, 3.80420753936911, 3.838803921997362, 3.873573529797321, 3.908626751880738, 3.9411206614711864, 3.9797763261721597, 4.019842224057658, 4.0585289820165515, 4.096419393865216, 4.135377649978791, 4.175408805260179, 4.216310024627276, 4.257303957318188, 4.29798618781048, 4.339502543389167, 4.382159835485704, 4.426149053278536, 4.469751176394484, 4.513277174454397, 4.557864844956187, 4.604765775241182, 4.650901663865066, 4.697553479292309, 4.743904494807126, 4.789160247920776, 4.831331537164892, 4.884390370830137, 4.9332864442272495, 4.975917234942786, 5.029966881860494, 5.082276478015472, 5.134416463498101, 5.1868955640530245, 5.240123672459265, 5.298701539249711, 5.359449623261351, 5.422266906117188, 5.487380439746468], [5.05306885274411, 5.010880692901217, 4.969488668718065, 4.9243291009299455, 4.873671813071815, 4.83407216145148, 4.795123216157052, 4.755599748874463, 4.714917446067821, 4.672719088730483, 4.6293090955644365, 4.588334397011494, 4.5492449041481, 4.508607910636871, 4.4691816009642675, 4.430120242001829, 4.391089903820798, 4.3517655362026275, 4.31419887205941, 4.27678345589551, 4.239750662344811, 4.2033017034886555, 4.166995869045187, 4.130994633787015, 4.095495391388054, 4.060530558322153, 4.0257376262868, 3.9918114050346047, 3.9565548127807983, 3.921141938944942, 3.8909132564963307, 3.859551810618105, 3.828542835315936, 3.797722226898144, 3.766468700818384, 3.737091341655363, 3.706846434976051, 3.6767484737369363, 3.6478649864647648, 3.618643690444087, 3.5900069343999585, 3.562609377098181, 3.536471829857171, 3.508984611403554, 3.482189440529392, 3.4557357923683028, 3.4298201385961375, 3.4055798959402375, 3.3833480379701557, 3.3598339277426037, 3.335418998523065, 3.3119922030400892, 3.289118946865185, 3.265942421550616, 3.243293473562856, 3.222203576491995, 3.205005855162989, 3.1856138030327075, 3.165318076729806, 3.1451529611259157, 3.1261755515090166, 3.1083072260144213, 3.0905378029548456, 3.0723817585681106, 3.05348534204359, 3.0383988998066287, 3.024508665140443, 3.008523657860024, 2.984121567947625, 2.977084825034729, 2.966114895284092, 2.9520716714173743, 2.938823050867717, 2.9253397502146585, 2.9130312960136275, 2.901265436433264, 2.889576732524455, 2.878905106968033, 2.8678530678633867, 2.8572906415928525, 2.847484816286926, 2.8377093236854574, 2.8283158682002214, 2.8196667428808815, 2.8118986821529868, 2.805134469625683, 2.7981169431912227, 2.791565205310774, 2.7854576322094253, 2.779616364551016, 2.7760396920525237, 2.7711853060076175, 2.7666654804896376, 2.7639313814137574, 2.7603108998251518, 2.757538443182705, 2.7555901761092385, 2.7544150804363654, 2.7538019491208052, 2.7532504435790224, 2.7533305607204093, 2.7540483840115924, 2.754853548437317, 2.7570108989839572, 2.7593421034643675, 2.7619387072548975, 2.765295745185036, 2.769403066906557, 2.7737939949544095, 2.7785771219384867, 2.7839002417976793, 2.7904272677866393, 2.796980065941723, 2.803904050468452, 2.8113812543070202, 2.819109309879721, 2.8275564188167177, 2.8367657597993965, 2.8467649817967846, 2.85759285460853, 2.8681954804524223, 2.8791641229883846, 2.8908177105391335, 2.90358813230888, 2.9158887751043143, 2.9289400195840725, 2.9425095285598473, 2.9561996026690434, 2.973004277817171, 2.9840493071990126, 2.998614870574865, 3.0217979373733943, 3.0336328469388922, 3.0497971708579903, 3.067902109253065, 3.087028912058579, 3.1076656492029366, 3.1275390607748563, 3.1478718346788406, 3.1689159605271393, 3.1905794947081936, 3.2088142863184532, 3.230676248617287, 3.2549502197271813, 3.2787683930998135, 3.304650689702302, 3.3307316650731833, 3.3564640276150883, 3.3814630093143507, 3.4066265315658875, 3.433194695520801, 3.460964582421304, 3.489805822693968, 3.519534056126191, 3.5487152716318384, 3.5781432987082527, 3.607560112204808, 3.635536508951599, 3.6699654737204215, 3.7013244285799956, 3.7322686005998627, 3.76947947083667, 3.80420753936911, 3.838803921997362, 3.873573529797321, 3.908626751880738, 3.9411206614711864, 3.9797763261721597, 4.019842224057658, 4.0585289820165515, 4.096419393865216, 4.135377649978791, 4.175408805260179, 4.216310024627276, 4.257303957318188, 4.29798618781048, 4.339502543389167, 4.382159835485704, 4.426149053278536, 4.469751176394484, 4.513277174454397, 4.557864844956187, 4.604765775241182, 4.650901663865066, 4.697553479292309, 4.743904494807126, 4.789160247920776, 4.831331537164892, 4.884390370830137, 4.9332864442272495, 4.975917234942786, 5.029966881860494, 5.082276478015472, 5.134416463498101, 5.1868955640530245, 5.240123672459265, 5.298701539249711, 5.359449623261351, 5.422266906117188, 5.487380439746468], [5.05306885274411, 5.010880692901217, 4.969488668718065, 4.9243291009299455, 4.873671813071815, 4.83407216145148, 4.795123216157052, 4.755599748874463, 4.714917446067821, 4.672719088730483, 4.6293090955644365, 4.588334397011494, 4.5492449041481, 4.508607910636871, 4.4691816009642675, 4.430120242001829, 4.391089903820798, 4.3517655362026275, 4.31419887205941, 4.27678345589551, 4.239750662344811, 4.2033017034886555, 4.166995869045187, 4.130994633787015, 4.095495391388054, 4.060530558322153, 4.0257376262868, 3.9918114050346047, 3.9565548127807983, 3.921141938944942, 3.8909132564963307, 3.859551810618105, 3.828542835315936, 3.797722226898144, 3.766468700818384, 3.737091341655363, 3.706846434976051, 3.6767484737369363, 3.6478649864647648, 3.618643690444087, 3.5900069343999585, 3.562609377098181, 3.536471829857171, 3.508984611403554, 3.482189440529392, 3.4557357923683028, 3.4298201385961375, 3.4055798959402375, 3.3833480379701557, 3.3598339277426037, 3.335418998523065, 3.3119922030400892, 3.289118946865185, 3.265942421550616, 3.243293473562856, 3.222203576491995, 3.205005855162989, 3.1856138030327075, 3.165318076729806, 3.1451529611259157, 3.1261755515090166, 3.1083072260144213, 3.0905378029548456, 3.0723817585681106, 3.05348534204359, 3.0383988998066287, 3.024508665140443, 3.008523657860024, 2.984121567947625, 2.977084825034729, 2.966114895284092, 2.9520716714173743, 2.938823050867717, 2.9253397502146585, 2.9130312960136275, 2.901265436433264, 2.889576732524455, 2.878905106968033, 2.8678530678633867, 2.8572906415928525, 2.847484816286926, 2.8377093236854574, 2.8283158682002214, 2.8196667428808815, 2.8118986821529868, 2.805134469625683, 2.7981169431912227, 2.791565205310774, 2.7854576322094253, 2.779616364551016, 2.7760396920525237, 2.7711853060076175, 2.7666654804896376, 2.7639313814137574, 2.7603108998251518, 2.757538443182705, 2.7555901761092385, 2.7544150804363654, 2.7538019491208052, 2.7532504435790224, 2.7533305607204093, 2.7540483840115924, 2.754853548437317, 2.7570108989839572, 2.7593421034643675, 2.7619387072548975, 2.765295745185036, 2.769403066906557, 2.7737939949544095, 2.7785771219384867, 2.7839002417976793, 2.7904272677866393, 2.796980065941723, 2.803904050468452, 2.8113812543070202, 2.819109309879721, 2.8275564188167177, 2.8367657597993965, 2.8467649817967846, 2.85759285460853, 2.8681954804524223, 2.8791641229883846, 2.8908177105391335, 2.90358813230888, 2.9158887751043143, 2.9289400195840725, 2.9425095285598473, 2.9561996026690434, 2.973004277817171, 2.9840493071990126, 2.998614870574865, 3.0217979373733943, 3.0336328469388922, 3.0497971708579903, 3.067902109253065, 3.087028912058579, 3.1076656492029366, 3.1275390607748563, 3.1478718346788406, 3.1689159605271393, 3.1905794947081936, 3.2088142863184532, 3.230676248617287, 3.2549502197271813, 3.2787683930998135, 3.304650689702302, 3.3307316650731833, 3.3564640276150883, 3.3814630093143507, 3.4066265315658875, 3.433194695520801, 3.460964582421304, 3.489805822693968, 3.519534056126191, 3.5487152716318384, 3.5781432987082527, 3.607560112204808, 3.635536508951599, 3.6699654737204215, 3.7013244285799956, 3.7322686005998627, 3.76947947083667, 3.80420753936911, 3.838803921997362, 3.873573529797321, 3.908626751880738, 3.9411206614711864, 3.9797763261721597, 4.019842224057658, 4.0585289820165515, 4.096419393865216, 4.135377649978791, 4.175408805260179, 4.216310024627276, 4.257303957318188, 4.29798618781048, 4.339502543389167, 4.382159835485704, 4.426149053278536, 4.469751176394484, 4.513277174454397, 4.557864844956187, 4.604765775241182, 4.650901663865066, 4.697553479292309, 4.743904494807126, 4.789160247920776, 4.831331537164892, 4.884390370830137, 4.9332864442272495, 4.975917234942786, 5.029966881860494, 5.082276478015472, 5.134416463498101, 5.1868955640530245, 5.240123672459265, 5.298701539249711, 5.359449623261351, 5.422266906117188, 5.487380439746468], [5.05306885274411, 5.010880692901217, 4.969488668718065, 4.9243291009299455, 4.873671813071815, 4.83407216145148, 4.795123216157052, 4.755599748874463, 4.714917446067821, 4.672719088730483, 4.6293090955644365, 4.588334397011494, 4.5492449041481, 4.508607910636871, 4.4691816009642675, 4.430120242001829, 4.391089903820798, 4.3517655362026275, 4.31419887205941, 4.27678345589551, 4.239750662344811, 4.2033017034886555, 4.166995869045187, 4.130994633787015, 4.095495391388054, 4.060530558322153, 4.0257376262868, 3.9918114050346047, 3.9565548127807983, 3.921141938944942, 3.8909132564963307, 3.859551810618105, 3.828542835315936, 3.797722226898144, 3.766468700818384, 3.737091341655363, 3.706846434976051, 3.6767484737369363, 3.6478649864647648, 3.618643690444087, 3.5900069343999585, 3.562609377098181, 3.536471829857171, 3.508984611403554, 3.482189440529392, 3.4557357923683028, 3.4298201385961375, 3.4055798959402375, 3.3833480379701557, 3.3598339277426037, 3.335418998523065, 3.3119922030400892, 3.289118946865185, 3.265942421550616, 3.243293473562856, 3.222203576491995, 3.205005855162989, 3.1856138030327075, 3.165318076729806, 3.1451529611259157, 3.1261755515090166, 3.1083072260144213, 3.0905378029548456, 3.0723817585681106, 3.05348534204359, 3.0383988998066287, 3.024508665140443, 3.008523657860024, 2.984121567947625, 2.977084825034729, 2.966114895284092, 2.9520716714173743, 2.938823050867717, 2.9253397502146585, 2.9130312960136275, 2.901265436433264, 2.889576732524455, 2.878905106968033, 2.8678530678633867, 2.8572906415928525, 2.847484816286926, 2.8377093236854574, 2.8283158682002214, 2.8196667428808815, 2.8118986821529868, 2.805134469625683, 2.7981169431912227, 2.791565205310774, 2.7854576322094253, 2.779616364551016, 2.7760396920525237, 2.7711853060076175, 2.7666654804896376, 2.7639313814137574, 2.7603108998251518, 2.757538443182705, 2.7555901761092385, 2.7544150804363654, 2.7538019491208052, 2.7532504435790224, 2.7533305607204093, 2.7540483840115924, 2.754853548437317, 2.7570108989839572, 2.7593421034643675, 2.7619387072548975, 2.765295745185036, 2.769403066906557, 2.7737939949544095, 2.7785771219384867, 2.7839002417976793, 2.7904272677866393, 2.796980065941723, 2.803904050468452, 2.8113812543070202, 2.819109309879721, 2.8275564188167177, 2.8367657597993965, 2.8467649817967846, 2.85759285460853, 2.8681954804524223, 2.8791641229883846, 2.8908177105391335, 2.90358813230888, 2.9158887751043143, 2.9289400195840725, 2.9425095285598473, 2.9561996026690434, 2.973004277817171, 2.9840493071990126, 2.998614870574865, 3.0217979373733943, 3.0336328469388922, 3.0497971708579903, 3.067902109253065, 3.087028912058579, 3.1076656492029366, 3.1275390607748563, 3.1478718346788406, 3.1689159605271393, 3.1905794947081936, 3.2088142863184532, 3.230676248617287, 3.2549502197271813, 3.2787683930998135, 3.304650689702302, 3.3307316650731833, 3.3564640276150883, 3.3814630093143507, 3.4066265315658875, 3.433194695520801, 3.460964582421304, 3.489805822693968, 3.519534056126191, 3.5487152716318384, 3.5781432987082527, 3.607560112204808, 3.635536508951599, 3.6699654737204215, 3.7013244285799956, 3.7322686005998627, 3.76947947083667, 3.80420753936911, 3.838803921997362, 3.873573529797321, 3.908626751880738, 3.9411206614711864, 3.9797763261721597, 4.019842224057658, 4.0585289820165515, 4.096419393865216, 4.135377649978791, 4.175408805260179, 4.216310024627276, 4.257303957318188, 4.29798618781048, 4.339502543389167, 4.382159835485704, 4.426149053278536, 4.469751176394484, 4.513277174454397, 4.557864844956187, 4.604765775241182, 4.650901663865066, 4.697553479292309, 4.743904494807126, 4.789160247920776, 4.831331537164892, 4.884390370830137, 4.9332864442272495, 4.975917234942786, 5.029966881860494, 5.082276478015472, 5.134416463498101, 5.1868955640530245, 5.240123672459265, 5.298701539249711, 5.359449623261351, 5.422266906117188, 5.52132000490273], [5.05306885274411, 5.010880692901217, 4.969488668718065, 4.9243291009299455, 4.873671813071815, 4.83407216145148, 4.795123216157052, 4.755599748874463, 4.714917446067821, 4.672719088730483, 4.6293090955644365, 4.588334397011494, 4.5492449041481, 4.508607910636871, 4.4691816009642675, 4.430120242001829, 4.391089903820798, 4.3517655362026275, 4.31419887205941, 4.27678345589551, 4.239750662344811, 4.2033017034886555, 4.166995869045187, 4.130994633787015, 4.095495391388054, 4.060530558322153, 4.0257376262868, 3.9918114050346047, 3.9565548127807983, 3.921141938944942, 3.8909132564963307, 3.859551810618105, 3.828542835315936, 3.797722226898144, 3.766468700818384, 3.737091341655363, 3.706846434976051, 3.6767484737369363, 3.6478649864647648, 3.618643690444087, 3.5900069343999585, 3.562609377098181, 3.536471829857171, 3.508984611403554, 3.482189440529392, 3.4557357923683028, 3.4298201385961375, 3.4055798959402375, 3.3833480379701557, 3.3598339277426037, 3.335418998523065, 3.3119922030400892, 3.289118946865185, 3.265942421550616, 3.243293473562856, 3.222203576491995, 3.205005855162989, 3.1856138030327075, 3.165318076729806, 3.1451529611259157, 3.1261755515090166, 3.1083072260144213, 3.0905378029548456, 3.0723817585681106, 3.05348534204359, 3.0383988998066287, 3.024508665140443, 3.008523657860024, 2.984121567947625, 2.977084825034729, 2.966114895284092, 2.9520716714173743, 2.938823050867717, 2.9253397502146585, 2.9130312960136275, 2.901265436433264, 2.889576732524455, 2.878905106968033, 2.8678530678633867, 2.8572906415928525, 2.847484816286926, 2.8377093236854574, 2.8283158682002214, 2.8196667428808815, 2.8118986821529868, 2.805134469625683, 2.7981169431912227, 2.791565205310774, 2.7854576322094253, 2.779616364551016, 2.7760396920525237, 2.7711853060076175, 2.7666654804896376, 2.7639313814137574, 2.7603108998251518, 2.757538443182705, 2.7555901761092385, 2.7544150804363654, 2.7538019491208052, 2.7532504435790224, 2.7533305607204093, 2.7540483840115924, 2.754853548437317, 2.7570108989839572, 2.7593421034643675, 2.7619387072548975, 2.765295745185036, 2.769403066906557, 2.7737939949544095, 2.7785771219384867, 2.7839002417976793, 2.7904272677866393, 2.796980065941723, 2.803904050468452, 2.8113812543070202, 2.819109309879721, 2.8275564188167177, 2.8367657597993965, 2.8467649817967846, 2.85759285460853, 2.8681954804524223, 2.8791641229883846, 2.8908177105391335, 2.90358813230888, 2.9158887751043143, 2.9289400195840725, 2.9425095285598473, 2.9561996026690434, 2.973004277817171, 2.9840493071990126, 2.998614870574865, 3.0217979373733943, 3.0336328469388922, 3.0497971708579903, 3.067902109253065, 3.087028912058579, 3.1076656492029366, 3.1275390607748563, 3.1478718346788406, 3.1689159605271393, 3.1905794947081936, 3.2088142863184532, 3.230676248617287, 3.2549502197271813, 3.2787683930998135, 3.304650689702302, 3.3307316650731833, 3.3564640276150883, 3.3814630093143507, 3.4066265315658875, 3.433194695520801, 3.460964582421304, 3.489805822693968, 3.519534056126191, 3.5487152716318384, 3.5781432987082527, 3.607560112204808, 3.635536508951599, 3.6699654737204215, 3.7013244285799956, 3.7322686005998627, 3.76947947083667, 3.80420753936911, 3.838803921997362, 3.873573529797321, 3.908626751880738, 3.9411206614711864, 3.9797763261721597, 4.019842224057658, 4.0585289820165515, 4.096419393865216, 4.135377649978791, 4.175408805260179, 4.216310024627276, 4.257303957318188, 4.29798618781048, 4.339502543389167, 4.382159835485704, 4.426149053278536, 4.469751176394484, 4.513277174454397, 4.557864844956187, 4.604765775241182, 4.650901663865066, 4.697553479292309, 4.743904494807126, 4.789160247920776, 4.831331537164892, 4.884390370830137, 4.9332864442272495, 4.975917234942786, 5.029966881860494, 5.082276478015472, 5.134416463498101, 5.1868955640530245, 5.240123672459265, 5.298701539249711, 5.359449623261351, 5.457747294227132, 5.558319587248404], [5.05306885274411, 5.010880692901217, 4.969488668718065, 4.9243291009299455, 4.873671813071815, 4.83407216145148, 4.795123216157052, 4.755599748874463, 4.714917446067821, 4.672719088730483, 4.6293090955644365, 4.588334397011494, 4.5492449041481, 4.508607910636871, 4.4691816009642675, 4.430120242001829, 4.391089903820798, 4.3517655362026275, 4.31419887205941, 4.27678345589551, 4.239750662344811, 4.2033017034886555, 4.166995869045187, 4.130994633787015, 4.095495391388054, 4.060530558322153, 4.0257376262868, 3.9918114050346047, 3.9565548127807983, 3.921141938944942, 3.8909132564963307, 3.859551810618105, 3.828542835315936, 3.797722226898144, 3.766468700818384, 3.737091341655363, 3.706846434976051, 3.6767484737369363, 3.6478649864647648, 3.618643690444087, 3.5900069343999585, 3.562609377098181, 3.536471829857171, 3.508984611403554, 3.482189440529392, 3.4557357923683028, 3.4298201385961375, 3.4055798959402375, 3.3833480379701557, 3.3598339277426037, 3.335418998523065, 3.3119922030400892, 3.289118946865185, 3.265942421550616, 3.243293473562856, 3.222203576491995, 3.205005855162989, 3.1856138030327075, 3.165318076729806, 3.1451529611259157, 3.1261755515090166, 3.1083072260144213, 3.0905378029548456, 3.0723817585681106, 3.05348534204359, 3.0383988998066287, 3.024508665140443, 3.008523657860024, 2.984121567947625, 2.977084825034729, 2.966114895284092, 2.9520716714173743, 2.938823050867717, 2.9253397502146585, 2.9130312960136275, 2.901265436433264, 2.889576732524455, 2.878905106968033, 2.8678530678633867, 2.8572906415928525, 2.847484816286926, 2.8377093236854574, 2.8283158682002214, 2.8196667428808815, 2.8118986821529868, 2.805134469625683, 2.7981169431912227, 2.791565205310774, 2.7854576322094253, 2.779616364551016, 2.7760396920525237, 2.7711853060076175, 2.7666654804896376, 2.7639313814137574, 2.7603108998251518, 2.757538443182705, 2.7555901761092385, 2.7544150804363654, 2.7538019491208052, 2.7532504435790224, 2.7533305607204093, 2.7540483840115924, 2.754853548437317, 2.7570108989839572, 2.7593421034643675, 2.7619387072548975, 2.765295745185036, 2.769403066906557, 2.7737939949544095, 2.7785771219384867, 2.7839002417976793, 2.7904272677866393, 2.796980065941723, 2.803904050468452, 2.8113812543070202, 2.819109309879721, 2.8275564188167177, 2.8367657597993965, 2.8467649817967846, 2.85759285460853, 2.8681954804524223, 2.8791641229883846, 2.8908177105391335, 2.90358813230888, 2.9158887751043143, 2.9289400195840725, 2.9425095285598473, 2.9561996026690434, 2.973004277817171, 2.9840493071990126, 2.998614870574865, 3.0217979373733943, 3.0336328469388922, 3.0497971708579903, 3.067902109253065, 3.087028912058579, 3.1076656492029366, 3.1275390607748563, 3.1478718346788406, 3.1689159605271393, 3.1905794947081936, 3.2088142863184532, 3.230676248617287, 3.2549502197271813, 3.2787683930998135, 3.304650689702302, 3.3307316650731833, 3.3564640276150883, 3.3814630093143507, 3.4066265315658875, 3.433194695520801, 3.460964582421304, 3.489805822693968, 3.519534056126191, 3.5487152716318384, 3.5781432987082527, 3.607560112204808, 3.635536508951599, 3.6699654737204215, 3.7013244285799956, 3.7322686005998627, 3.76947947083667, 3.80420753936911, 3.838803921997362, 3.873573529797321, 3.908626751880738, 3.9411206614711864, 3.9797763261721597, 4.019842224057658, 4.0585289820165515, 4.096419393865216, 4.135377649978791, 4.175408805260179, 4.216310024627276, 4.257303957318188, 4.29798618781048, 4.339502543389167, 4.382159835485704, 4.426149053278536, 4.469751176394484, 4.513277174454397, 4.557864844956187, 4.604765775241182, 4.650901663865066, 4.697553479292309, 4.743904494807126, 4.789160247920776, 4.831331537164892, 4.884390370830137, 4.9332864442272495, 4.975917234942786, 5.029966881860494, 5.082276478015472, 5.134416463498101, 5.1868955640530245, 5.240123672459265, 5.30121904490552, 5.397777103793307, 5.495368425510379, 5.594001393408392], [5.05306885274411, 5.010880692901217, 4.969488668718065, 4.9243291009299455, 4.873671813071815, 4.83407216145148, 4.795123216157052, 4.755599748874463, 4.714917446067821, 4.672719088730483, 4.6293090955644365, 4.588334397011494, 4.5492449041481, 4.508607910636871, 4.4691816009642675, 4.430120242001829, 4.391089903820798, 4.3517655362026275, 4.31419887205941, 4.27678345589551, 4.239750662344811, 4.2033017034886555, 4.166995869045187, 4.130994633787015, 4.095495391388054, 4.060530558322153, 4.0257376262868, 3.9918114050346047, 3.9565548127807983, 3.921141938944942, 3.8909132564963307, 3.859551810618105, 3.828542835315936, 3.797722226898144, 3.766468700818384, 3.737091341655363, 3.706846434976051, 3.6767484737369363, 3.6478649864647648, 3.618643690444087, 3.5900069343999585, 3.562609377098181, 3.536471829857171, 3.508984611403554, 3.482189440529392, 3.4557357923683028, 3.4298201385961375, 3.4055798959402375, 3.3833480379701557, 3.3598339277426037, 3.335418998523065, 3.3119922030400892, 3.289118946865185, 3.265942421550616, 3.243293473562856, 3.222203576491995, 3.205005855162989, 3.1856138030327075, 3.165318076729806, 3.1451529611259157, 3.1261755515090166, 3.1083072260144213, 3.0905378029548456, 3.0723817585681106, 3.05348534204359, 3.0383988998066287, 3.024508665140443, 3.008523657860024, 2.984121567947625, 2.977084825034729, 2.966114895284092, 2.9520716714173743, 2.938823050867717, 2.9253397502146585, 2.9130312960136275, 2.901265436433264, 2.889576732524455, 2.878905106968033, 2.8678530678633867, 2.8572906415928525, 2.847484816286926, 2.8377093236854574, 2.8283158682002214, 2.8196667428808815, 2.8118986821529868, 2.805134469625683, 2.7981169431912227, 2.791565205310774, 2.7854576322094253, 2.779616364551016, 2.7760396920525237, 2.7711853060076175, 2.7666654804896376, 2.7639313814137574, 2.7603108998251518, 2.757538443182705, 2.7555901761092385, 2.7544150804363654, 2.7538019491208052, 2.7532504435790224, 2.7533305607204093, 2.7540483840115924, 2.754853548437317, 2.7570108989839572, 2.7593421034643675, 2.7619387072548975, 2.765295745185036, 2.769403066906557, 2.7737939949544095, 2.7785771219384867, 2.7839002417976793, 2.7904272677866393, 2.796980065941723, 2.803904050468452, 2.8113812543070202, 2.819109309879721, 2.8275564188167177, 2.8367657597993965, 2.8467649817967846, 2.85759285460853, 2.8681954804524223, 2.8791641229883846, 2.8908177105391335, 2.90358813230888, 2.9158887751043143, 2.9289400195840725, 2.9425095285598473, 2.9561996026690434, 2.973004277817171, 2.9840493071990126, 2.998614870574865, 3.0217979373733943, 3.0336328469388922, 3.0497971708579903, 3.067902109253065, 3.087028912058579, 3.1076656492029366, 3.1275390607748563, 3.1478718346788406, 3.1689159605271393, 3.1905794947081936, 3.2088142863184532, 3.230676248617287, 3.2549502197271813, 3.2787683930998135, 3.304650689702302, 3.3307316650731833, 3.3564640276150883, 3.3814630093143507, 3.4066265315658875, 3.433194695520801, 3.460964582421304, 3.489805822693968, 3.519534056126191, 3.5487152716318384, 3.5781432987082527, 3.607560112204808, 3.635536508951599, 3.6699654737204215, 3.7013244285799956, 3.7322686005998627, 3.76947947083667, 3.80420753936911, 3.838803921997362, 3.873573529797321, 3.908626751880738, 3.9411206614711864, 3.9797763261721597, 4.019842224057658, 4.0585289820165515, 4.096419393865216, 4.135377649978791, 4.175408805260179, 4.216310024627276, 4.257303957318188, 4.29798618781048, 4.339502543389167, 4.382159835485704, 4.426149053278536, 4.469751176394484, 4.513277174454397, 4.557864844956187, 4.604765775241182, 4.650901663865066, 4.697553479292309, 4.743904494807126, 4.789160247920776, 4.831331537164892, 4.884390370830137, 4.9332864442272495, 4.975917234942786, 5.029966881860494, 5.082276478015472, 5.134416463498101, 5.1868955640530245, 5.247723432707292, 5.341100026695936, 5.43591100347781, 5.53169573404711, 5.628456071864564], [5.05306885274411, 5.010880692901217, 4.969488668718065, 4.9243291009299455, 4.873671813071815, 4.83407216145148, 4.795123216157052, 4.755599748874463, 4.714917446067821, 4.672719088730483, 4.6293090955644365, 4.588334397011494, 4.5492449041481, 4.508607910636871, 4.4691816009642675, 4.430120242001829, 4.391089903820798, 4.3517655362026275, 4.31419887205941, 4.27678345589551, 4.239750662344811, 4.2033017034886555, 4.166995869045187, 4.130994633787015, 4.095495391388054, 4.060530558322153, 4.0257376262868, 3.9918114050346047, 3.9565548127807983, 3.921141938944942, 3.8909132564963307, 3.859551810618105, 3.828542835315936, 3.797722226898144, 3.766468700818384, 3.737091341655363, 3.706846434976051, 3.6767484737369363, 3.6478649864647648, 3.618643690444087, 3.5900069343999585, 3.562609377098181, 3.536471829857171, 3.508984611403554, 3.482189440529392, 3.4557357923683028, 3.4298201385961375, 3.4055798959402375, 3.3833480379701557, 3.3598339277426037, 3.335418998523065, 3.3119922030400892, 3.289118946865185, 3.265942421550616, 3.243293473562856, 3.222203576491995, 3.205005855162989, 3.1856138030327075, 3.165318076729806, 3.1451529611259157, 3.1261755515090166, 3.1083072260144213, 3.0905378029548456, 3.0723817585681106, 3.05348534204359, 3.0383988998066287, 3.024508665140443, 3.008523657860024, 2.984121567947625, 2.977084825034729, 2.966114895284092, 2.9520716714173743, 2.938823050867717, 2.9253397502146585, 2.9130312960136275, 2.901265436433264, 2.889576732524455, 2.878905106968033, 2.8678530678633867, 2.8572906415928525, 2.847484816286926, 2.8377093236854574, 2.8283158682002214, 2.8196667428808815, 2.8118986821529868, 2.805134469625683, 2.7981169431912227, 2.791565205310774, 2.7854576322094253, 2.779616364551016, 2.7760396920525237, 2.7711853060076175, 2.7666654804896376, 2.7639313814137574, 2.7603108998251518, 2.757538443182705, 2.7555901761092385, 2.7544150804363654, 2.7538019491208052, 2.7532504435790224, 2.7533305607204093, 2.7540483840115924, 2.754853548437317, 2.7570108989839572, 2.7593421034643675, 2.7619387072548975, 2.765295745185036, 2.769403066906557, 2.7737939949544095, 2.7785771219384867, 2.7839002417976793, 2.7904272677866393, 2.796980065941723, 2.803904050468452, 2.8113812543070202, 2.819109309879721, 2.8275564188167177, 2.8367657597993965, 2.8467649817967846, 2.85759285460853, 2.8681954804524223, 2.8791641229883846, 2.8908177105391335, 2.90358813230888, 2.9158887751043143, 2.9289400195840725, 2.9425095285598473, 2.9561996026690434, 2.973004277817171, 2.9840493071990126, 2.998614870574865, 3.0217979373733943, 3.0336328469388922, 3.0497971708579903, 3.067902109253065, 3.087028912058579, 3.1076656492029366, 3.1275390607748563, 3.1478718346788406, 3.1689159605271393, 3.1905794947081936, 3.2088142863184532, 3.230676248617287, 3.2549502197271813, 3.2787683930998135, 3.304650689702302, 3.3307316650731833, 3.3564640276150883, 3.3814630093143507, 3.4066265315658875, 3.433194695520801, 3.460964582421304, 3.489805822693968, 3.519534056126191, 3.5487152716318384, 3.5781432987082527, 3.607560112204808, 3.635536508951599, 3.6699654737204215, 3.7013244285799956, 3.7322686005998627, 3.76947947083667, 3.80420753936911, 3.838803921997362, 3.873573529797321, 3.908626751880738, 3.9411206614711864, 3.9797763261721597, 4.019842224057658, 4.0585289820165515, 4.096419393865216, 4.135377649978791, 4.175408805260179, 4.216310024627276, 4.257303957318188, 4.29798618781048, 4.339502543389167, 4.382159835485704, 4.426149053278536, 4.469751176394484, 4.513277174454397, 4.557864844956187, 4.604765775241182, 4.650901663865066, 4.697553479292309, 4.743904494807126, 4.789160247920776, 4.831331537164892, 4.884390370830137, 4.9332864442272495, 4.975917234942786, 5.029966881860494, 5.082276478015472, 5.134416463498101, 5.20293464367843, 5.287907139794273, 5.379655076484401, 5.472777056793419, 5.566815260358549, 5.661765227850349], [5.05306885274411, 5.010880692901217, 4.969488668718065, 4.9243291009299455, 4.873671813071815, 4.83407216145148, 4.795123216157052, 4.755599748874463, 4.714917446067821, 4.672719088730483, 4.6293090955644365, 4.588334397011494, 4.5492449041481, 4.508607910636871, 4.4691816009642675, 4.430120242001829, 4.391089903820798, 4.3517655362026275, 4.31419887205941, 4.27678345589551, 4.239750662344811, 4.2033017034886555, 4.166995869045187, 4.130994633787015, 4.095495391388054, 4.060530558322153, 4.0257376262868, 3.9918114050346047, 3.9565548127807983, 3.921141938944942, 3.8909132564963307, 3.859551810618105, 3.828542835315936, 3.797722226898144, 3.766468700818384, 3.737091341655363, 3.706846434976051, 3.6767484737369363, 3.6478649864647648, 3.618643690444087, 3.5900069343999585, 3.562609377098181, 3.536471829857171, 3.508984611403554, 3.482189440529392, 3.4557357923683028, 3.4298201385961375, 3.4055798959402375, 3.3833480379701557, 3.3598339277426037, 3.335418998523065, 3.3119922030400892, 3.289118946865185, 3.265942421550616, 3.243293473562856, 3.222203576491995, 3.205005855162989, 3.1856138030327075, 3.165318076729806, 3.1451529611259157, 3.1261755515090166, 3.1083072260144213, 3.0905378029548456, 3.0723817585681106, 3.05348534204359, 3.0383988998066287, 3.024508665140443, 3.008523657860024, 2.984121567947625, 2.977084825034729, 2.966114895284092, 2.9520716714173743, 2.938823050867717, 2.9253397502146585, 2.9130312960136275, 2.901265436433264, 2.889576732524455, 2.878905106968033, 2.8678530678633867, 2.8572906415928525, 2.847484816286926, 2.8377093236854574, 2.8283158682002214, 2.8196667428808815, 2.8118986821529868, 2.805134469625683, 2.7981169431912227, 2.791565205310774, 2.7854576322094253, 2.779616364551016, 2.7760396920525237, 2.7711853060076175, 2.7666654804896376, 2.7639313814137574, 2.7603108998251518, 2.757538443182705, 2.7555901761092385, 2.7544150804363654, 2.7538019491208052, 2.7532504435790224, 2.7533305607204093, 2.7540483840115924, 2.754853548437317, 2.7570108989839572, 2.7593421034643675, 2.7619387072548975, 2.765295745185036, 2.769403066906557, 2.7737939949544095, 2.7785771219384867, 2.7839002417976793, 2.7904272677866393, 2.796980065941723, 2.803904050468452, 2.8113812543070202, 2.819109309879721, 2.8275564188167177, 2.8367657597993965, 2.8467649817967846, 2.85759285460853, 2.8681954804524223, 2.8791641229883846, 2.8908177105391335, 2.90358813230888, 2.9158887751043143, 2.9289400195840725, 2.9425095285598473, 2.9561996026690434, 2.973004277817171, 2.9840493071990126, 2.998614870574865, 3.0217979373733943, 3.0336328469388922, 3.0497971708579903, 3.067902109253065, 3.087028912058579, 3.1076656492029366, 3.1275390607748563, 3.1478718346788406, 3.1689159605271393, 3.1905794947081936, 3.2088142863184532, 3.230676248617287, 3.2549502197271813, 3.2787683930998135, 3.304650689702302, 3.3307316650731833, 3.3564640276150883, 3.3814630093143507, 3.4066265315658875, 3.433194695520801, 3.460964582421304, 3.489805822693968, 3.519534056126191, 3.5487152716318384, 3.5781432987082527, 3.607560112204808, 3.635536508951599, 3.6699654737204215, 3.7013244285799956, 3.7322686005998627, 3.76947947083667, 3.80420753936911, 3.838803921997362, 3.873573529797321, 3.908626751880738, 3.9411206614711864, 3.9797763261721597, 4.019842224057658, 4.0585289820165515, 4.096419393865216, 4.135377649978791, 4.175408805260179, 4.216310024627276, 4.257303957318188, 4.29798618781048, 4.339502543389167, 4.382159835485704, 4.426149053278536, 4.469751176394484, 4.513277174454397, 4.557864844956187, 4.604765775241182, 4.650901663865066, 4.697553479292309, 4.743904494807126, 4.789160247920776, 4.831331537164892, 4.884390370830137, 4.9332864442272495, 4.975917234942786, 5.029966881860494, 5.082276478015472, 5.1594470341989345, 5.243257647404868, 5.326797846698814, 5.416969531762693, 5.50845686281831, 5.600804737771574, 5.694002587630939], [5.069351515522537, 5.010880692901217, 4.969488668718065, 4.9243291009299455, 4.873671813071815, 4.83407216145148, 4.795123216157052, 4.755599748874463, 4.714917446067821, 4.672719088730483, 4.6293090955644365, 4.588334397011494, 4.5492449041481, 4.508607910636871, 4.4691816009642675, 4.430120242001829, 4.391089903820798, 4.3517655362026275, 4.31419887205941, 4.27678345589551, 4.239750662344811, 4.2033017034886555, 4.166995869045187, 4.130994633787015, 4.095495391388054, 4.060530558322153, 4.0257376262868, 3.9918114050346047, 3.9565548127807983, 3.921141938944942, 3.8909132564963307, 3.859551810618105, 3.828542835315936, 3.797722226898144, 3.766468700818384, 3.737091341655363, 3.706846434976051, 3.6767484737369363, 3.6478649864647648, 3.618643690444087, 3.5900069343999585, 3.562609377098181, 3.536471829857171, 3.508984611403554, 3.482189440529392, 3.4557357923683028, 3.4298201385961375, 3.4055798959402375, 3.3833480379701557, 3.3598339277426037, 3.335418998523065, 3.3119922030400892, 3.289118946865185, 3.265942421550616, 3.243293473562856, 3.222203576491995, 3.205005855162989, 3.1856138030327075, 3.165318076729806, 3.1451529611259157, 3.1261755515090166, 3.1083072260144213, 3.0905378029548456, 3.0723817585681106, 3.05348534204359, 3.0383988998066287, 3.024508665140443, 3.008523657860024, 2.984121567947625, 2.977084825034729, 2.966114895284092, 2.9520716714173743, 2.938823050867717, 2.9253397502146585, 2.9130312960136275, 2.901265436433264, 2.889576732524455, 2.878905106968033, 2.8678530678633867, 2.8572906415928525, 2.847484816286926, 2.8377093236854574, 2.8283158682002214, 2.8196667428808815, 2.8118986821529868, 2.805134469625683, 2.7981169431912227, 2.791565205310774, 2.7854576322094253, 2.779616364551016, 2.7760396920525237, 2.7711853060076175, 2.7666654804896376, 2.7639313814137574, 2.7603108998251518, 2.757538443182705, 2.7555901761092385, 2.7544150804363654, 2.7538019491208052, 2.7532504435790224, 2.7533305607204093, 2.7540483840115924, 2.754853548437317, 2.7570108989839572, 2.7593421034643675, 2.7619387072548975, 2.765295745185036, 2.769403066906557, 2.7737939949544095, 2.7785771219384867, 2.7839002417976793, 2.7904272677866393, 2.796980065941723, 2.803904050468452, 2.8113812543070202, 2.819109309879721, 2.8275564188167177, 2.8367657597993965, 2.8467649817967846, 2.85759285460853, 2.8681954804524223, 2.8791641229883846, 2.8908177105391335, 2.90358813230888, 2.9158887751043143, 2.9289400195840725, 2.9425095285598473, 2.9561996026690434, 2.973004277817171, 2.9840493071990126, 2.998614870574865, 3.0217979373733943, 3.0336328469388922, 3.0497971708579903, 3.067902109253065, 3.087028912058579, 3.1076656492029366, 3.1275390607748563, 3.1478718346788406, 3.1689159605271393, 3.1905794947081936, 3.2088142863184532, 3.230676248617287, 3.2549502197271813, 3.2787683930998135, 3.304650689702302, 3.3307316650731833, 3.3564640276150883, 3.3814630093143507, 3.4066265315658875, 3.433194695520801, 3.460964582421304, 3.489805822693968, 3.519534056126191, 3.5487152716318384, 3.5781432987082527, 3.607560112204808, 3.635536508951599, 3.6699654737204215, 3.7013244285799956, 3.7322686005998627, 3.76947947083667, 3.80420753936911, 3.838803921997362, 3.873573529797321, 3.908626751880738, 3.9411206614711864, 3.9797763261721597, 4.019842224057658, 4.0585289820165515, 4.096419393865216, 4.135377649978791, 4.175408805260179, 4.216310024627276, 4.257303957318188, 4.29798618781048, 4.339502543389167, 4.382159835485704, 4.426149053278536, 4.469751176394484, 4.513277174454397, 4.557864844956187, 4.604765775241182, 4.650901663865066, 4.697553479292309, 4.743904494807126, 4.789160247920776, 4.831331537164892, 4.884390370830137, 4.9332864442272495, 4.975917234942786, 5.031693728700667, 5.116592904936921, 5.19988113018118, 5.28232362341866, 5.364476176254805, 5.453120747697872, 5.543024387990826, 5.633734628569066, 5.725234981241307], [5.110619837410042, 5.042724902875031, 4.975295505330513, 4.9243291009299455, 4.873671813071815, 4.83407216145148, 4.795123216157052, 4.755599748874463, 4.714917446067821, 4.672719088730483, 4.6293090955644365, 4.588334397011494, 4.5492449041481, 4.508607910636871, 4.4691816009642675, 4.430120242001829, 4.391089903820798, 4.3517655362026275, 4.31419887205941, 4.27678345589551, 4.239750662344811, 4.2033017034886555, 4.166995869045187, 4.130994633787015, 4.095495391388054, 4.060530558322153, 4.0257376262868, 3.9918114050346047, 3.9565548127807983, 3.921141938944942, 3.8909132564963307, 3.859551810618105, 3.828542835315936, 3.797722226898144, 3.766468700818384, 3.737091341655363, 3.706846434976051, 3.6767484737369363, 3.6478649864647648, 3.618643690444087, 3.5900069343999585, 3.562609377098181, 3.536471829857171, 3.508984611403554, 3.482189440529392, 3.4557357923683028, 3.4298201385961375, 3.4055798959402375, 3.3833480379701557, 3.3598339277426037, 3.335418998523065, 3.3119922030400892, 3.289118946865185, 3.265942421550616, 3.243293473562856, 3.222203576491995, 3.205005855162989, 3.1856138030327075, 3.165318076729806, 3.1451529611259157, 3.1261755515090166, 3.1083072260144213, 3.0905378029548456, 3.0723817585681106, 3.05348534204359, 3.0383988998066287, 3.024508665140443, 3.008523657860024, 2.984121567947625, 2.977084825034729, 2.966114895284092, 2.9520716714173743, 2.938823050867717, 2.9253397502146585, 2.9130312960136275, 2.901265436433264, 2.889576732524455, 2.878905106968033, 2.8678530678633867, 2.8572906415928525, 2.847484816286926, 2.8377093236854574, 2.8283158682002214, 2.8196667428808815, 2.8118986821529868, 2.805134469625683, 2.7981169431912227, 2.791565205310774, 2.7854576322094253, 2.779616364551016, 2.7760396920525237, 2.7711853060076175, 2.7666654804896376, 2.7639313814137574, 2.7603108998251518, 2.757538443182705, 2.7555901761092385, 2.7544150804363654, 2.7538019491208052, 2.7532504435790224, 2.7533305607204093, 2.7540483840115924, 2.754853548437317, 2.7570108989839572, 2.7593421034643675, 2.7619387072548975, 2.765295745185036, 2.769403066906557, 2.7737939949544095, 2.7785771219384867, 2.7839002417976793, 2.7904272677866393, 2.796980065941723, 2.803904050468452, 2.8113812543070202, 2.819109309879721, 2.8275564188167177, 2.8367657597993965, 2.8467649817967846, 2.85759285460853, 2.8681954804524223, 2.8791641229883846, 2.8908177105391335, 2.90358813230888, 2.9158887751043143, 2.9289400195840725, 2.9425095285598473, 2.9561996026690434, 2.973004277817171, 2.9840493071990126, 2.998614870574865, 3.0217979373733943, 3.0336328469388922, 3.0497971708579903, 3.067902109253065, 3.087028912058579, 3.1076656492029366, 3.1275390607748563, 3.1478718346788406, 3.1689159605271393, 3.1905794947081936, 3.2088142863184532, 3.230676248617287, 3.2549502197271813, 3.2787683930998135, 3.304650689702302, 3.3307316650731833, 3.3564640276150883, 3.3814630093143507, 3.4066265315658875, 3.433194695520801, 3.460964582421304, 3.489805822693968, 3.519534056126191, 3.5487152716318384, 3.5781432987082527, 3.607560112204808, 3.635536508951599, 3.6699654737204215, 3.7013244285799956, 3.7322686005998627, 3.76947947083667, 3.80420753936911, 3.838803921997362, 3.873573529797321, 3.908626751880738, 3.9411206614711864, 3.9797763261721597, 4.019842224057658, 4.0585289820165515, 4.096419393865216, 4.135377649978791, 4.175408805260179, 4.216310024627276, 4.257303957318188, 4.29798618781048, 4.339502543389167, 4.382159835485704, 4.426149053278536, 4.469751176394484, 4.513277174454397, 4.557864844956187, 4.604765775241182, 4.650901663865066, 4.697553479292309, 4.743904494807126, 4.789160247920776, 4.831331537164892, 4.884390370830137, 4.9332864442272495, 4.985820180594601, 5.073546107220228, 5.157122808992792, 5.239092847816082, 5.3202085812338975, 5.401015438073668, 5.488179062641552, 5.576546889322308, 5.6656690034656, 5.755523176625956], [5.150677176412634, 5.083817531348009, 5.017403886255227, 4.94404460665814, 4.873671813071815, 4.83407216145148, 4.795123216157052, 4.755599748874463, 4.714917446067821, 4.672719088730483, 4.6293090955644365, 4.588334397011494, 4.5492449041481, 4.508607910636871, 4.4691816009642675, 4.430120242001
[truncated: 588,746 more chars]
