# Supplementary material for: Superconductivity from a melted insulator in Josephson junction arrays
Source: Nat Phys. 2023 Aug 10;19(11):1630–5. doi: 10.1038/s41567-023-02161-w (PMC10635826; doi:10.1038/s41567-023-02161-w)
Supplement: Supplementary file 2 — Contains all data in the paper, including supplement, serialized into text files, and Python scripts that recreate all figures from the text files. [file 41567_2023_2161_MOESM2_ESM.zip › data_and_plotters_all/phase_figures/supfigs/sfig_heatmap/heatmap.json]

{"hmap": [[-0.164, -0.162, -0.16, -0.158, -0.156, -0.154, -0.152, -0.15, -0.148, -0.146, -0.14400000000000002, -0.14200000000000002, -0.14, -0.138, -0.136, -0.134, -0.132, -0.13, -0.128, -0.126, -0.124, -0.122, -0.12000000000000001, -0.11800000000000001, -0.116, -0.114, -0.112, -0.11, -0.108, -0.106, -0.10400000000000001, -0.10200000000000001, -0.1, -0.098, -0.096, -0.094, -0.092, -0.09, -0.08800000000000001, -0.08600000000000001, -0.084, -0.082, -0.08, -0.078, -0.076, -0.07400000000000001, -0.07200000000000001, -0.07, -0.068, -0.066, -0.064, -0.063, -0.062, -0.061, -0.06, -0.059, -0.057999999999999996, -0.056999999999999995, -0.055999999999999994, -0.05499999999999999, -0.054000000000000006, -0.053000000000000005, -0.052000000000000005, -0.051000000000000004, -0.05, -0.049, -0.048, -0.047, -0.046, -0.045, -0.044, -0.043, -0.041999999999999996, -0.040999999999999995, -0.039999999999999994, -0.03900000000000001, -0.038000000000000006, -0.037000000000000005, -0.036000000000000004, -0.035, -0.034, -0.033, -0.032, -0.031, -0.03, -0.029, -0.028, -0.027, -0.026, -0.025, -0.024, -0.023, -0.022, -0.021, -0.02, -0.019, -0.018000000000000002, -0.017, -0.016, -0.015, -0.014, -0.013, -0.012, -0.011, -0.01, -0.009000000000000001, -0.008, -0.007, -0.006, -0.005, -0.004, -0.003, -0.002, -0.001, 0.0, 0.001, 0.002, 0.003, 0.004, 0.004999999999999999, 0.006, 0.006999999999999999, 0.008, 0.009, 0.01, 0.011, 0.012, 0.013000000000000001, 0.013999999999999999, 0.015, 0.016, 0.017, 0.018, 0.019, 0.02, 0.021, 0.022, 0.023, 0.024, 0.025, 0.026, 0.027, 0.028, 0.029, 0.030000000000000002, 0.031000000000000003, 0.032, 0.033, 0.034, 0.035, 0.036000000000000004, 0.037000000000000005, 0.038000000000000006, 0.03899999999999999, 0.039999999999999994, 0.040999999999999995, 0.041999999999999996, 0.043, 0.044, 0.045, 0.046, 0.047, 0.048, 0.049, 0.05, 0.051000000000000004, 0.052000000000000005, 0.053000000000000005, 0.054000000000000006, 0.05499999999999999, 0.055999999999999994, 0.057999999999999996, 0.06, 0.062, 0.064, 0.066, 0.06799999999999999, 0.06999999999999999, 0.072, 0.074, 0.076, 0.078, 0.08, 0.08199999999999999, 0.08399999999999999, 0.086, 0.088, 0.09, 0.092, 0.094, 0.096, 0.09799999999999999, 0.09999999999999999, 0.102, 0.104, 0.106, 0.108, 0.11, 0.112, 0.11399999999999999, 0.11599999999999999, 0.118, 0.12, 0.122, 0.124, 0.126, 0.128, 0.13, 0.132, 0.134, 0.136, 0.13799999999999998, 0.13999999999999999, 0.142, 0.144, 0.146, 0.148, 0.15, 0.152, 0.154, 0.156], [0.0, 0.025, 0.05, 0.075, 0.1, 0.125, 0.15, 0.175, 0.2, 0.225, 0.25, 0.275, 0.3, 0.325, 0.35, 0.375, 0.4, 0.425, 0.45, 0.475, 0.5, 0.525, 0.55, 0.575, 0.6, 0.625, 0.65, 0.675, 0.7, 0.725, 0.75, 0.775, 0.8, 0.825, 0.85, 0.875, 0.9, 0.925, 0.95, 0.975, 1.0, 1.025, 1.05, 1.075, 1.1, 1.125, 1.15, 1.175, 1.2, 1.225, 1.25], [[2.0580829066389e-19, 2.229418763395476e-19, 2.0961531280748364e-19, 2.3055563829396e-19, 2.3055563829396e-19, 2.0390373338429645e-19, 1.5058109903945162e-19, 1.1628943680487559e-19, 1.2200543415221958e-19, 8.198690249240211e-20, 6.864425451821e-20, 7.817489170529775e-20, 8.389280990149167e-20, 4.195415247537292e-20, 4.5767379812726735e-20, 3.2420573868181825e-20, -7.629706117432131e-21, 1.7165003399834964e-20, -3.81479402952588e-21, -5.722224065677916e-21, -1.3352284355229902e-20, 2.8606698383229207e-20, 1.1443623733259985e-20, 1.9073439927024535e-21, 2.0979063109611603e-20, 1.1443623733259985e-20, -2.2890605046818314e-20, -1.1444776266740015e-20, 9.536399817561344e-21, 0.0, -1.5259924469728526e-20, 7.62919388256787e-21, 2.0979063109611603e-20, 1.1443623733259985e-20, -1.1444776266740015e-20, 0.0, -1.1444776266740015e-20, -1.3352284355229902e-20, -2.2890605046818314e-20, 7.62919388256787e-21, 0.0, -1.3352284355229902e-20, 1.525787553027148e-20, 1.7165003399834964e-20, -9.537200182438655e-21, 9.536399817561344e-21, -7.629706117432131e-21, -2.8613901616770795e-20, -1.716759660016503e-20, -1.3352284355229902e-20, -1.5259924469728526e-20, -7.629706117432131e-21, 2.66998625790804e-20, 2.4792894784170816e-20, -1.1444776266740015e-20, 0.0, -5.722224065677916e-21, -2.67061374209196e-20, -1.5259924469728526e-20, -1.907376007297546e-21, -1.907376007297546e-21, 1.33507156447701e-20, 0.0, 0.0, -1.3352284355229902e-20, -7.629706117432131e-21, 0.0, -2.2890605046818314e-20, -3.81479402952588e-21, -3.81479402952588e-21, 1.353423066887124e-19, 1.083880989236e-18, 4.0010964448696394e-18, 9.490653458911559e-18, 1.6389372453696e-17, 2.4111983580623998e-17, 3.0810772578623996e-17, 3.4346509964083995e-17, 4.3483988434176e-17, 4.8224824684544e-17, 5.1477513621716005e-17, 5.4530812857599995e-17, 5.610779443999999e-17, 5.66311725684e-17, 5.678245193759999e-17, 5.66907016116e-17, 5.4559759238399995e-17, 5.29355125584e-17, 5.1089255039999994e-17, 5.0318746439999985e-17, 4.845716647039999e-17, 4.620429279559998e-17, 4.305886450439997e-17, 4.260490775039997e-17, 4.0024598553600005e-17, 3.81149619536e-17, 3.690550836360001e-17, 3.571366242439998e-17, 3.291119834239999e-17, 3.203210868359999e-17, 3.1647549659599984e-17, 3.084927290759998e-17, 2.9954712472399995e-17, 2.9828044664399986e-17, 2.807606820359998e-17, 2.671465311559999e-17, 2.5977207278399982e-17, 2.4819420209999958e-17, 2.5729162401599963e-17, 2.5003016839999978e-17, 2.3524046745599978e-17, 2.4129072839999963e-17, 2.28910672404e-17, 2.4291191193600002e-17, 2.2772735999999997e-17, 2.2606881377599977e-17, 2.3477335409999988e-17, 2.307935228039999e-17, 2.307935228039999e-17, 2.3850870969599954e-17, 2.7112937902399975e-17, 2.6313715999999985e-17, 2.726747072639997e-17, 2.895894243839999e-17, 3.0538715931599976e-17, 3.0455679803599995e-17, 3.2253533489999974e-17, 3.308860150560001e-17, 3.410312045639997e-17, 3.643268708039999e-17, 3.6941603942399985e-17, 3.9941315451599984e-17, 3.997454451839999e-17, 4.1341640601599986e-17, 4.2543823521599985e-17, 4.460476619039998e-17, 4.824524039239999e-17, 4.923457034239999e-17, 5.072514847559999e-17, 5.2339957707599993e-17, 5.377043108999999e-17, 5.577567549959999e-17, 5.636821399559999e-17, 5.6790381e-17, 5.66113993716e-17, 5.5649136690164e-17, 5.3299676963316e-17, 4.8304751333183994e-17, 4.4184154865663997e-17, 3.7840676019456e-17, 3.0190297602516e-17, 2.1656625252499998e-17, 1.4307033347903998e-17, 7.26827400480276e-18, 2.5755811733090004e-18, 5.0242835113628165e-19, 4.0047540767682897e-20, -1.3352284355229902e-20, -2.4798305215829187e-20, -9.537200182438655e-21, -5.722224065677916e-21, 1.33507156447701e-20, 3.43273136295525e-20, 0.0, -3.81479402952588e-21, -1.3352284355229902e-20, -2.67061374209196e-20, -1.3352284355229902e-20, -3.81479402952588e-21, -3.81479402952588e-21, 1.1443623733259985e-20, 1.1443623733259985e-20, 1.525787553027148e-20, -7.629706117432131e-21, 1.9073439927024535e-21, -7.629706117432131e-21, -1.3352284355229902e-20, -1.3352284355229902e-20, -1.9075200729754624e-20, 1.33507156447701e-20, -5.722224065677916e-21, 1.9073439927024535e-21, 0.0, 3.814665970474119e-21, 9.536399817561344e-21, -1.1444776266740015e-20, -1.5259924469728526e-20, 1.1443623733259985e-20, 9.536399817561344e-21, -1.3352284355229902e-20, 1.7165003399834964e-20, 1.33507156447701e-20, 7.62919388256787e-21, 0.0, 1.1443623733259985e-20, -5.722224065677916e-21, -2.67061374209196e-20, -1.907376007297546e-21, 0.0, -1.3352284355229902e-20, 1.33507156447701e-20, 1.1443623733259985e-20, 3.814665970474119e-21, 7.62919388256787e-21, 1.9071999270245374e-20, 3.814665970474119e-21, 3.8140797080981505e-20, 6.101920848434362e-20, 4.767389548099548e-20, 7.43627528611558e-20, 1.029503231191604e-19, 1.467720923709684e-19, 1.5058109903945162e-19, 1.3724701807284e-19, 1.7724555363279362e-19, 1.9247971016802438e-19, 2.286524953181684e-19, 2.362658731249664e-19, 2.286524953181684e-19, 2.4197581983267363e-19, 2.7623044705584846e-19], [2.533958466458196e-19, 2.629111562843136e-19, 2.476864762350644e-19, 2.6671725555817156e-19, 2.5720226609584157e-19, 2.0771181773694238e-19, 1.9057592702453762e-19, 1.829584776481616e-19, 1.286740665239604e-19, 1.200994677550964e-19, 1.2772114337626439e-19, 1.1247827883491362e-19, 8.389280990149167e-20, 8.389280990149167e-20, 3.8140797080981505e-20, 1.7165003399834964e-20, 3.6234121346451153e-20, 5.7219359343220834e-21, -1.3352284355229902e-20, 7.62919388256787e-21, 3.814665970474119e-21, -9.537200182438655e-21, 1.9071999270245374e-20, 2.66998625790804e-20, 1.9073439927024535e-21, 1.9073439927024535e-21, -3.81479402952588e-21, -3.2429826131818184e-20, -3.05218978789141e-20, -1.1444776266740015e-20, -1.1444776266740015e-20, -5.722224065677916e-21, 1.9071999270245374e-20, 2.4792894784170816e-20, 0.0, -9.537200182438655e-21, -1.3352284355229902e-20, 0.0, -3.05218978789141e-20, -1.1444776266740015e-20, -1.907376007297546e-21, 5.7219359343220834e-21, -3.81479402952588e-21, 1.525787553027148e-20, -1.716759660016503e-20, -7.629706117432131e-21, -3.81479402952588e-21, -7.629706117432131e-21, -3.05218978789141e-20, -3.81479402952588e-21, -5.722224065677916e-21, 2.4792894784170816e-20, -5.722224065677916e-21, 1.33507156447701e-20, -2.09829368903884e-20, -2.4798305215829187e-20, -9.537200182438655e-21, -1.3352284355229902e-20, -9.537200182438655e-21, 1.1443623733259985e-20, -7.629706117432131e-21, 0.0, 1.33507156447701e-20, 9.536399817561344e-21, -7.629706117432131e-21, -1.1444776266740015e-20, -2.2890605046818314e-20, -5.722224065677916e-21, -5.722224065677916e-21, 2.4792894784170816e-20, 1.6391460996960843e-19, 1.08010744070996e-18, 3.95327354226896e-18, 9.421000340723999e-18, 1.6659272644436e-17, 2.3232042458515998e-17, 2.9857654270964e-17, 3.6456084395264e-17, 4.2631789650900003e-17, 4.6048986250164e-17, 5.106031414568399e-17, 5.394140544353599e-17, 5.60757981204e-17, 5.681718335999999e-17, 5.63708797716e-17, 5.5225659947599987e-17, 5.3186709809999993e-17, 5.2442120312399995e-17, 5.035994330239999e-17, 4.9200922041599994e-17, 4.7157786584399996e-17, 4.624358735999998e-17, 4.406150441159998e-17, 4.2757045288399984e-17, 3.9758244249599983e-17, 3.853258142239998e-17, 3.783392939039997e-17, 3.5825045959999964e-17, 3.668824724999998e-17, 3.359895103999999e-17, 3.291119834239999e-17, 3.126003031559999e-17, 2.944833584159997e-17, 2.7967145606399976e-17, 2.942751029759998e-17, 2.6067025337599983e-17, 2.557140514439998e-17, 2.4957354411599986e-17, 2.566181260999998e-17, 2.3102465912399976e-17, 2.258359852159999e-17, 2.2819938507599985e-17, 2.1845349959999993e-17, 2.2322289439999968e-17, 2.2203751814399956e-17, 2.4151823999999974e-17, 2.3055459873599985e-17, 2.511665617439999e-17, 2.3407590425599968e-17, 2.484267999359998e-17, 2.5977207278399982e-17, 2.7135348459599977e-17, 2.8659141809999976e-17, 2.991275235359998e-17, 3.0455679803599995e-17, 3.0766728488399995e-17, 3.091075763999998e-17, 3.2353375480399966e-17, 3.623153284639998e-17, 3.632292521759999e-17, 3.654215423999998e-17, 3.8446250529599986e-17, 3.809774581759999e-17, 4.1389097720399973e-17, 4.1516504678399973e-17, 4.5081277113599987e-17, 4.735795988999999e-17, 4.764223844039998e-17, 4.8608764731599996e-17, 5.21142736884e-17, 5.339203940359999e-17, 5.569563132359999e-17, 5.601976642439999e-17, 5.65185880064e-17, 5.66918015924e-17, 5.55735354525e-17, 5.3231011322099995e-17, 4.8753466180436004e-17, 4.4696888623824e-17, 3.8621749621716e-17, 2.991018741e-17, 2.1968003222784e-17, 1.45805322629e-17, 7.275399034586241e-18, 2.57185846496576e-18, 4.8723594213861e-19, 2.66998625790804e-20, -2.2890605046818314e-20, -9.537200182438655e-21, 0.0, -9.537200182438655e-21, 7.62919388256787e-21, 1.9073439927024535e-21, 1.9073439927024535e-21, -2.4798305215829187e-20, -9.537200182438655e-21, 0.0, -3.81479402952588e-21, 1.9073439927024535e-21, -1.907376007297546e-21, 1.525787553027148e-20, -7.629706117432131e-21, 7.62919388256787e-21, -9.537200182438655e-21, -1.1444776266740015e-20, -7.629706117432131e-21, 1.1443623733259985e-20, 5.7219359343220834e-21, 7.62919388256787e-21, 2.2885994953181686e-20, 5.7219359343220834e-21, 1.9073439927024535e-21, -1.907376007297546e-21, -3.81479402952588e-21, -2.09829368903884e-20, -1.907376007297546e-21, 1.7165003399834964e-20, -1.1444776266740015e-20, 1.525787553027148e-20, 2.4792894784170816e-20, 1.9073439927024535e-21, -9.537200182438655e-21, 5.7219359343220834e-21, -2.09829368903884e-20, -2.67061374209196e-20, 1.1443623733259985e-20, 3.814665970474119e-21, 1.9073439927024535e-21, 7.62919388256787e-21, 9.536399817561344e-21, -5.722224065677916e-21, 7.62919388256787e-21, 1.1443623733259985e-20, -7.629706117432131e-21, 1.1443623733259985e-20, 3.2420573868181825e-20, 4.9580479093042965e-20, 5.720629348256265e-20, 6.48317955297956e-20, 9.151631925090693e-20, 1.0485657774029e-19, 1.143833743330836e-19, 1.239113685132596e-19, 1.7153234149412642e-19, 1.753415144188724e-19, 2.1151977401240841e-19, 2.4959029691981e-19, 2.438797366088784e-19, 2.45783621349e-19, 2.6100855746868358e-19, 2.438797366088784e-19], [2.8954916668313157e-19, 2.7432807229136e-19, 2.8193837685010764e-19, 2.724256655243604e-19, 2.3816988597584e-19, 2.3816988597584e-19, 2.248451153396544e-19, 1.962881787186384e-19, 1.829584776481616e-19, 1.8486338720713762e-19, 1.3343656447701002e-19, 1.296269816626356e-19, 1.086669927877716e-19, 6.48317955297956e-20, 6.292556798650439e-20, 5.720629348256265e-20, 1.525787553027148e-20, 3.8140797080981505e-20, 2.66998625790804e-20, 5.7219359343220834e-21, 2.66998625790804e-20, 2.4792894784170816e-20, 1.9071999270245374e-20, -1.9075200729754624e-20, -9.537200182438655e-21, -1.1444776266740015e-20, -2.2890605046818314e-20, 9.536399817561344e-21, 2.4792894784170816e-20, 1.1443623733259985e-20, -7.629706117432131e-21, 1.525787553027148e-20, 7.62919388256787e-21, -1.5259924469728526e-20, -1.1444776266740015e-20, 9.536399817561344e-21, -9.537200182438655e-21, -1.5259924469728526e-20, 0.0, 5.7219359343220834e-21, 2.4792894784170816e-20, -7.629706117432131e-21, -9.537200182438655e-21, -2.8613901616770795e-20, -2.09829368903884e-20, -1.3352284355229902e-20, -1.716759660016503e-20, -7.629706117432131e-21, 1.33507156447701e-20, -5.722224065677916e-21, -3.81479402952588e-21, 0.0, 3.814665970474119e-21, -1.3352284355229902e-20, -1.1444776266740015e-20, -2.09829368903884e-20, -1.716759660016503e-20, 1.525787553027148e-20, 0.0, 2.2885994953181686e-20, 1.525787553027148e-20, 0.0, 1.1443623733259985e-20, -1.1444776266740015e-20, -1.3352284355229902e-20, -2.2890605046818314e-20, 5.7219359343220834e-21, -1.907376007297546e-21, -1.1444776266740015e-20, 3.051370212108591e-20, 1.5248655302714762e-19, 9.364364545855126e-19, 3.5421819746414405e-18, 8.408740650725e-18, 1.5869699834963998e-17, 2.28290446109e-17, 3.0328539930804e-17, 3.8357420814324e-17, 4.38838056144e-17, 4.82189123904e-17, 5.3165537060436e-17, 5.5354639220735993e-17, 5.67071514164e-17, 5.672674468999999e-17, 5.608010432639999e-17, 5.5456687672399996e-17, 5.376347901e-17, 5.169262032839999e-17, 5.0121100999999995e-17, 4.714541247239999e-17, 4.7258135195599984e-17, 4.577782487039998e-17, 4.314877174559998e-17, 4.189401874559997e-17, 4.004144780999998e-17, 3.7745387249999985e-17, 3.7745387249999985e-17, 3.5133177147599975e-17, 3.5095475999999965e-17, 3.308860150560001e-17, 3.2373713030399966e-17, 3.2273255249999997e-17, 3.185014371359998e-17, 2.880959373959997e-17, 2.868096120959998e-17, 2.7465460936399998e-17, 2.624626851839999e-17, 2.6067025337599983e-17, 2.7024659385600006e-17, 2.431388585759997e-17, 2.5276303769599987e-17, 2.350107804959999e-17, 2.3873718753599966e-17, 2.4406095897599994e-17, 2.4291191193600002e-17, 2.4429505448399995e-17, 2.433732868999997e-17, 2.4590123039999977e-17, 2.5276303769599987e-17, 2.7157028043599985e-17, 2.6558683409999992e-17, 2.818478480159999e-17, 2.783659509e-17, 2.9723181323599976e-17, 3.058018487839999e-17, 3.172868551559997e-17, 3.138261901439999e-17, 3.3029756209999974e-17, 3.469732500359998e-17, 3.617611764e-17, 3.690550836360001e-17, 3.8757105089999986e-17, 4.055155522759999e-17, 4.240565329159999e-17, 4.173729425159999e-17, 4.4872193518399987e-17, 4.705691405639999e-17, 4.795854644359999e-17, 5.0173525960399995e-17, 5.160060439039999e-17, 5.3376797720399985e-17, 5.531624560639999e-17, 5.600523885959999e-17, 5.67141e-17, 5.67224130996e-17, 5.564255788289999e-17, 5.3600532118836e-17, 4.8454700745684e-17, 4.2271155614323996e-17, 3.6102863203764e-17, 2.8449649983444e-17, 2.1229197149184e-17, 1.2924980932304e-17, 6.53170845761616e-18, 2.18912770601364e-18, 4.340448807774324e-19, 5.148693073447138e-20, 5.7219359343220834e-21, 1.9071999270245374e-20, 5.7219359343220834e-21, 3.814665970474119e-21, -7.629706117432131e-21, -3.2429826131818184e-20, -9.537200182438655e-21, -2.67061374209196e-20, -1.907376007297546e-21, 1.33507156447701e-20, 2.4792894784170816e-20, 1.9071999270245374e-20, -1.3352284355229902e-20, 9.536399817561344e-21, -7.629706117432131e-21, -2.4798305215829187e-20, 1.1443623733259985e-20, 9.536399817561344e-21, 3.814665970474119e-21, 1.7165003399834964e-20, 2.66998625790804e-20, 0.0, -1.716759660016503e-20, -1.1444776266740015e-20, 0.0, -2.2890605046818314e-20, -7.629706117432131e-21, 7.62919388256787e-21, -1.5259924469728526e-20, 9.536399817561344e-21, 1.33507156447701e-20, 7.62919388256787e-21, -2.67061374209196e-20, -1.5259924469728526e-20, 1.1443623733259985e-20, -1.1444776266740015e-20, -3.2429826131818184e-20, -3.81479402952588e-21, 1.1443623733259985e-20, 1.1443623733259985e-20, 7.62919388256787e-21, 9.536399817561344e-21, 9.536399817561344e-21, 0.0, 1.33507156447701e-20, -9.537200182438655e-21, -9.537200182438655e-21, 4.195415247537292e-20, 3.2420573868181825e-20, 4.9580479093042965e-20, 9.532788184005821e-20, 9.151631925090693e-20, 8.389280990149167e-20, 1.200994677550964e-19, 1.4486654230860362e-19, 1.5058109903945162e-19, 1.8867111354023038e-19, 2.2674832233725e-19, 2.2674832233725e-19, 2.7623044705584846e-19, 2.9906143485788153e-19, 2.686197583494864e-19, 2.7052222913829005e-19, 2.686197583494864e-19], [3.1618090224011046e-19, 2.6671725555817156e-19, 2.7813378736724997e-19, 2.7432807229136e-19, 2.7052222913829005e-19, 2.686197583494864e-19, 2.6100855746868358e-19, 2.362658731249664e-19, 2.0771181773694238e-19, 1.8486338720713762e-19, 1.6010505284689438e-19, 1.2200543415221958e-19, 1.0676180126528642e-19, 1.0485657774029e-19, 6.48317955297956e-20, 4.3860832131877036e-20, 5.148693073447138e-20, 3.6234121346451153e-20, 3.6234121346451153e-20, 3.2420573868181825e-20, 2.4792894784170816e-20, -1.3352284355229902e-20, 1.9073439927024535e-21, 9.536399817561344e-21, -1.5259924469728526e-20, 1.9073439927024535e-21, 2.66998625790804e-20, 1.9071999270245374e-20, 9.536399817561344e-21, 1.9071999270245374e-20, -2.4798305215829187e-20, -1.9075200729754624e-20, -1.1444776266740015e-20, -2.4798305215829187e-20, 1.1443623733259985e-20, 1.525787553027148e-20, 0.0, 1.525787553027148e-20, 7.62919388256787e-21, -1.3352284355229902e-20, -2.09829368903884e-20, -1.907376007297546e-21, -1.907376007297546e-21, -2.09829368903884e-20, -7.629706117432131e-21, 3.814665970474119e-21, -7.629706117432131e-21, 3.814665970474119e-21, 1.1443623733259985e-20, 5.7219359343220834e-21, -2.67061374209196e-20, -2.4798305215829187e-20, -2.2890605046818314e-20, 9.536399817561344e-21, -2.2890605046818314e-20, -1.907376007297546e-21, 5.7219359343220834e-21, 2.0979063109611603e-20, 1.33507156447701e-20, -1.1444776266740015e-20, 1.1443623733259985e-20, -2.4798305215829187e-20, -2.09829368903884e-20, -2.67061374209196e-20, -1.1444776266740015e-20, 1.1443623733259985e-20, 1.9073439927024535e-21, 0.0, 3.814665970474119e-21, -1.907376007297546e-21, 8.198690249240211e-20, 4.6064255317584e-19, 1.81067978909136e-18, 5.2187435693998395e-18, 1.0914145194816e-17, 1.8276576926016003e-17, 2.5588290698100002e-17, 3.2901384842496e-17, 4.2178361010384e-17, 4.73739781044e-17, 5.189025174062399e-17, 5.5308981091475995e-17, 5.651027285959999e-17, 5.68177406804e-17, 5.61076521216e-17, 5.5271366817599994e-17, 5.3481325249999996e-17, 5.2140707643599984e-17, 4.9962937478399993e-17, 4.774003188359999e-17, 4.6466302923599984e-17, 4.498381278239999e-17, 4.28633022804e-17, 4.094086386439999e-17, 4.060020954239999e-17, 3.937141136159999e-17, 3.747910824839998e-17, 3.5825045959999964e-17, 3.5899137926399987e-17, 3.416125348999998e-17, 3.183025272959999e-17, 3.174928113439997e-17, 2.9681040839999984e-17, 2.8249348609999983e-17, 2.792366151239997e-17, 2.6313715999999985e-17, 2.6492237721599972e-17, 2.671465311559999e-17, 2.4544165371599988e-17, 2.566181260999998e-17, 2.509424346239998e-17, 2.4544165371599988e-17, 2.4429505448399995e-17, 2.4613466027599963e-17, 2.3897319809999966e-17, 2.4934136366399983e-17, 2.431388585759997e-17, 2.5367137454399988e-17, 2.5253202209999983e-17, 2.62909974516e-17, 2.6447656408399982e-17, 2.889518503559997e-17, 2.8530164654399994e-17, 2.925783503999997e-17, 3.084927290759998e-17, 3.132169644359997e-17, 3.2092175999999986e-17, 3.492510524999999e-17, 3.532119171359997e-17, 3.726499063559999e-17, 3.906586628999999e-17, 3.92698577076e-17, 4.087630653959997e-17, 4.2220729009999985e-17, 4.212782481439999e-17, 4.3916099576400004e-17, 4.655744535239999e-17, 4.761770821759999e-17, 4.85623254804e-17, 5.118569420999999e-17, 5.27661411284e-17, 5.551290575999999e-17, 5.63406623696e-17, 5.667734288159999e-17, 5.665529610239998e-17, 5.5253773413695995e-17, 5.1928374663955993e-17, 4.6358919881984005e-17, 4.0221298853696e-17, 3.2193315251663996e-17, 2.3969952398144e-17, 1.6262152182804e-17, 8.72687796282624e-18, 3.6750793692875605e-18, 1.11410438464464e-18, 2.7623044705584846e-19, 2.8606698383229207e-20, -7.629706117432131e-21, -1.3352284355229902e-20, -9.537200182438655e-21, -5.722224065677916e-21, 0.0, 0.0, 9.536399817561344e-21, -7.629706117432131e-21, 1.9073439927024535e-21, -7.629706117432131e-21, -3.81479402952588e-21, -1.3352284355229902e-20, -5.722224065677916e-21, -7.629706117432131e-21, 2.0979063109611603e-20, -5.722224065677916e-21, 3.814665970474119e-21, 1.1443623733259985e-20, 1.7165003399834964e-20, -1.3352284355229902e-20, -1.5259924469728526e-20, -5.722224065677916e-21, -1.716759660016503e-20, -5.722224065677916e-21, -3.81479402952588e-21, 9.536399817561344e-21, 1.1443623733259985e-20, 2.8606698383229207e-20, 3.814665970474119e-21, -1.3352284355229902e-20, 7.62919388256787e-21, -3.624567865354884e-20, -1.716759660016503e-20, 0.0, -1.1444776266740015e-20, -7.629706117432131e-21, 1.525787553027148e-20, 1.1443623733259985e-20, 1.7165003399834964e-20, -7.629706117432131e-21, -3.81479402952588e-21, 2.2885994953181686e-20, -3.81479402952588e-21, 0.0, 2.66998625790804e-20, 3.8140797080981505e-20, 4.195415247537292e-20, 6.292556798650439e-20, 4.5767379812726735e-20, 5.529983793090968e-20, 8.77046286047181e-20, 8.389280990149167e-20, 1.105731513342324e-19, 1.353423066887124e-19, 1.8486338720713762e-19, 1.8105453445855559e-19, 2.229418763395476e-19, 2.438797366088784e-19, 2.5720226609584157e-19, 2.724256655243604e-19, 2.9335436948387355e-19, 2.7432807229136e-19, 2.629111562843136e-19, 3.0286532015124004e-19], [2.838416210868404e-19, 3.1618090224011046e-19, 2.9525642415612366e-19, 2.9525642415612366e-19, 3.0286532015124004e-19, 3.0286532015124004e-19, 2.629111562843136e-19, 2.552995712558964e-19, 2.172309692376276e-19, 1.9057592702453762e-19, 1.7343744320244001e-19, 1.5820072556002763e-19, 1.1247827883491362e-19, 1.3153178907107839e-19, 1.0485657774029e-19, 8.198690249240211e-20, 8.008086314122762e-20, 6.48317955297956e-20, 2.2885994953181686e-20, 1.1443623733259985e-20, 2.8606698383229207e-20, 9.536399817561344e-21, 2.0979063109611603e-20, 1.7165003399834964e-20, 2.4792894784170816e-20, 7.62919388256787e-21, 0.0, 2.0979063109611603e-20, 5.7219359343220834e-21, -1.3352284355229902e-20, -1.907376007297546e-21, 9.536399817561344e-21, 9.536399817561344e-21, 0.0, 7.62919388256787e-21, 1.1443623733259985e-20, 5.7219359343220834e-21, -1.5259924469728526e-20, 0.0, 0.0, -1.3352284355229902e-20, -1.3352284355229902e-20, 2.4792894784170816e-20, 1.1443623733259985e-20, 1.1443623733259985e-20, 1.1443623733259985e-20, 7.62919388256787e-21, -1.5259924469728526e-20, -1.3352284355229902e-20, -7.629706117432131e-21, -1.5259924469728526e-20, -7.629706117432131e-21, 3.814665970474119e-21, 3.2420573868181825e-20, -7.629706117432131e-21, 1.33507156447701e-20, 1.525787553027148e-20, -1.3352284355229902e-20, -3.81479402952588e-21, -2.2890605046818314e-20, 9.536399817561344e-21, 0.0, 3.814665970474119e-21, 1.1443623733259985e-20, 9.536399817561344e-21, 1.1443623733259985e-20, -1.907376007297546e-21, -5.722224065677916e-21, 3.814665970474119e-21, -3.81479402952588e-21, 5.529983793090968e-20, 1.8867111354023038e-19, 6.864709127341044e-19, 2.104934989824e-18, 5.16965399064384e-18, 1.0412217306164002e-17, 1.7495085575604e-17, 2.5367340363599998e-17, 3.3994917052224e-17, 4.122219317560399e-17, 4.839019821089999e-17, 5.2605898830899995e-17, 5.5592657813504e-17, 5.67442046976e-17, 5.66833514304e-17, 5.59382439504e-17, 5.444264471039999e-17, 5.2534871096399985e-17, 5.137611668999999e-17, 4.837525868359999e-17, 4.6763776827599985e-17, 4.503942594559999e-17, 4.388701514239999e-17, 4.2467032760399984e-17, 4.1021639969599975e-17, 3.9657821096399985e-17, 3.8027076856399974e-17, 3.821980887559999e-17, 3.584388501959997e-17, 3.4792688006399986e-17, 3.4333947579599997e-17, 3.195146453639999e-17, 3.1911093345599995e-17, 3.101396880839999e-17, 2.93635959104e-17, 2.872387146439999e-17, 2.7727935640399987e-17, 2.7509288582399972e-17, 2.5253202209999983e-17, 2.548012403999998e-17, 2.5774268168399974e-17, 2.5230837809999976e-17, 2.5434805163599985e-17, 2.472779957639999e-17, 2.3804389384399985e-17, 2.5071075339599976e-17, 2.4151823999999974e-17, 2.4059253230399988e-17, 2.5503142395599966e-17, 2.5162204264399978e-17, 2.6980471009999998e-17, 2.7967145606399976e-17, 2.8335792344399986e-17, 2.991275235359998e-17, 3.0226313032399974e-17, 3.2333685928399974e-17, 3.3049163809999995e-17, 3.5076922439999974e-17, 3.5639243009999986e-17, 3.719335613959999e-17, 3.8132743640399994e-17, 4.014074046239999e-17, 4.097309340959998e-17, 4.20967912596e-17, 4.3268677979599995e-17, 4.4133425339599974e-17, 4.739546269639999e-17, 4.893054466559999e-17, 4.978182934559998e-17, 5.233125043999999e-17, 5.4732755144400003e-17, 5.62158002964e-17, 5.676173809439999e-17, 5.67787304784e-17, 5.5788096464244e-17, 5.235932841350399e-17, 4.8603317848656e-17, 4.11120816429e-17, 3.3547892299796e-17, 2.5216723832064002e-17, 1.583887764e-17, 8.93196688378176e-18, 4.1003473414246395e-18, 1.4685856689439999e-18, 4.2074418965782554e-19, 1.029503231191604e-19, 3.814665970474119e-21, -1.1444776266740015e-20, -7.629706117432131e-21, 2.2885994953181686e-20, 3.051370212108591e-20, 1.9073439927024535e-21, -7.629706117432131e-21, 5.7219359343220834e-21, 1.1443623733259985e-20, 0.0, 9.536399817561344e-21, 5.7219359343220834e-21, -7.629706117432131e-21, 3.814665970474119e-21, 2.4792894784170816e-20, 3.051370212108591e-20, 0.0, -3.81479402952588e-21, -1.3352284355229902e-20, 7.62919388256787e-21, 3.814665970474119e-21, -1.3352284355229902e-20, 5.7219359343220834e-21, 2.0979063109611603e-20, -7.629706117432131e-21, 5.7219359343220834e-21, 1.33507156447701e-20, -9.537200182438655e-21, -1.1444776266740015e-20, -7.629706117432131e-21, 1.9073439927024535e-21, 0.0, -1.1444776266740015e-20, 1.525787553027148e-20, 1.9073439927024535e-21, -3.81479402952588e-21, 3.814665970474119e-21, -7.629706117432131e-21, -2.09829368903884e-20, -5.722224065677916e-21, 1.1443623733259985e-20, 1.9073439927024535e-21, 2.0979063109611603e-20, 4.195415247537292e-20, 3.8140797080981505e-20, 2.8606698383229207e-20, 4.767389548099548e-20, 2.8606698383229207e-20, 5.720629348256265e-20, 6.292556798650439e-20, 7.626878832392601e-20, 1.143833743330836e-19, 1.181944682812416e-19, 1.4486654230860362e-19, 1.6581884123216e-19, 2.1151977401240841e-19, 1.9057592702453762e-19, 2.191343042620496e-19, 2.6481372309743236e-19, 2.724256655243604e-19, 2.914512853771856e-19, 3.180825728150996e-19, 3.142782024320976e-19, 2.9906143485788153e-19, 3.199842113875776e-19], [3.0857190535331844e-19, 3.4090411150128843e-19, 3.0857190535331844e-19, 3.180825728150996e-19, 2.9906143485788153e-19, 3.0286532015124004e-19, 2.8954916668313157e-19, 2.45783621349e-19, 2.4959029691981e-19, 2.0961531280748364e-19, 1.8867111354023038e-19, 1.9247971016802438e-19, 1.467720923709684e-19, 1.3153178907107839e-19, 1.200994677550964e-19, 7.626878832392601e-20, 7.055048595997626e-20, 8.198690249240211e-20, 6.48317955297956e-20, 5.148693073447138e-20, 6.864425451821e-20, 3.8140797080981505e-20, 2.66998625790804e-20, 3.6234121346451153e-20, 2.4792894784170816e-20, 1.1443623733259985e-20, 5.7219359343220834e-21, -7.629706117432131e-21, 2.8606698383229207e-20, 1.9071999270245374e-20, -3.81479402952588e-21, 3.051370212108591e-20, 7.62919388256787e-21, 3.814665970474119e-21, 1.525787553027148e-20, -1.3352284355229902e-20, -2.8613901616770795e-20, 0.0, 5.7219359343220834e-21, 0.0, 2.4792894784170816e-20, 1.1443623733259985e-20, -1.1444776266740015e-20, -9.537200182438655e-21, 1.1443623733259985e-20, -1.1444776266740015e-20, -3.2429826131818184e-20, 7.62919388256787e-21, -3.81479402952588e-21, -1.3352284355229902e-20, 2.4792894784170816e-20, 1.33507156447701e-20, -1.907376007297546e-21, 5.7219359343220834e-21, -1.1444776266740015e-20, 0.0, -1.3352284355229902e-20, 5.7219359343220834e-21, -3.81479402952588e-21, -1.907376007297546e-21, 1.1443623733259985e-20, -3.81479402952588e-21, 5.7219359343220834e-21, 3.814665970474119e-21, 1.1443623733259985e-20, 5.7219359343220834e-21, -1.5259924469728526e-20, 3.814665970474119e-21, 7.62919388256787e-21, 1.9073439927024535e-21, 4.5767379812726735e-20, 8.77046286047181e-20, 2.3055563829396e-19, 7.224845513368896e-19, 2.02255315883264e-18, 4.68845209254864e-18, 9.539386552656e-18, 1.5991007787444e-17, 2.4213191911764e-17, 3.2898919355983996e-17, 4.01387210484e-17, 4.7862081942356005e-17, 5.3231011322099995e-17, 5.5606059090164e-17, 5.681470725e-17, 5.664698614559998e-17, 5.569563132359999e-17, 5.3735125624399987e-17, 5.224513124999998e-17, 4.9792382649599995e-17, 4.873598588999998e-17, 4.7258135195599984e-17, 4.561590032159999e-17, 4.24363593984e-17, 4.234414284359999e-17, 3.904853417759997e-17, 3.9150727160399975e-17, 3.648775658759998e-17, 3.588093073439998e-17, 3.486858147359997e-17, 3.427666624639999e-17, 3.2152829318399986e-17, 3.207238164e-17, 2.991275235359998e-17, 2.9214637358399986e-17, 2.803266623999997e-17, 2.608909168159999e-17, 2.6847709414399985e-17, 2.3032330137599976e-17, 2.509424346239998e-17, 2.4221544838399987e-17, 2.4151823999999974e-17, 2.472779957639999e-17, 2.4911659238399974e-17, 2.4475544710399985e-17, 2.484267999359998e-17, 2.4705249848399984e-17, 2.4979815435599994e-17, 2.706881501639998e-17, 2.638035708359997e-17, 2.868096120959998e-17, 2.891621201159998e-17, 2.906597468999998e-17, 2.991275235359998e-17, 3.1034182136399977e-17, 3.2573357368399985e-17, 3.2930654254399985e-17, 3.4045546030399983e-17, 3.549001124359998e-17, 3.790438399999999e-17, 3.9252625439999975e-17, 3.92698577076e-17, 4.3564925211599976e-17, 4.320903559559998e-17, 4.440599239559998e-17, 4.6322387672399975e-17, 4.89870765056e-17, 5.041142308999999e-17, 5.17930410516e-17, 5.3436829678399993e-17, 5.547089181e-17, 5.672917539359999e-17, 5.68010648576e-17, 5.597123960345599e-17, 5.3157799755776e-17, 4.8201085421904e-17, 4.19236130909e-17, 3.2782442870099995e-17, 2.3182203104084e-17, 1.5203055157584e-17, 8.34357967834944e-18, 3.8759724766904394e-18, 1.532573585469e-18, 5.176187111676403e-19, 1.353423066887124e-19, 3.43273136295525e-20, 1.9071999270245374e-20, 1.1443623733259985e-20, 5.7219359343220834e-21, 1.9073439927024535e-21, 1.1443623733259985e-20, 7.62919388256787e-21, 7.62919388256787e-21, -2.2890605046818314e-20, 3.814665970474119e-21, 9.536399817561344e-21, -1.3352284355229902e-20, 5.7219359343220834e-21, -7.629706117432131e-21, -9.537200182438655e-21, 0.0, 3.814665970474119e-21, 0.0, -2.2890605046818314e-20, 1.9071999270245374e-20, 7.62919388256787e-21, -5.722224065677916e-21, 1.1443623733259985e-20, 2.8606698383229207e-20, -1.3352284355229902e-20, -2.4798305215829187e-20, -1.3352284355229902e-20, -2.09829368903884e-20, -1.3352284355229902e-20, 9.536399817561344e-21, -1.907376007297546e-21, 1.1443623733259985e-20, 7.62919388256787e-21, 1.33507156447701e-20, 1.9073439927024535e-21, -7.629706117432131e-21, 1.1443623733259985e-20, -2.67061374209196e-20, 0.0, 1.1443623733259985e-20, 1.1443623733259985e-20, 2.4792894784170816e-20, 4.0047540767682897e-20, 1.9071999270245374e-20, 1.1443623733259985e-20, 2.4792894784170816e-20, 3.8140797080981505e-20, 3.2420573868181825e-20, 6.292556798650439e-20, 6.673809100175913e-20, 8.579878522246887e-20, 1.0485657774029e-19, 1.143833743330836e-19, 1.239113685132596e-19, 1.4296195895130241e-19, 1.8105453445855559e-19, 1.7153234149412642e-19, 1.9438346130900002e-19, 2.514930877840704e-19, 2.724256655243604e-19, 2.9335436948387355e-19, 3.1618090224011046e-19, 3.1618090224011046e-19, 2.8954916668313157e-19, 3.0286532015124004e-19, 3.009633935058164e-19], [3.0857190535331844e-19, 3.142782024320976e-19, 2.838416210868404e-19, 2.971584468258624e-19, 3.2188681512092163e-19, 3.142782024320976e-19, 2.8764701598656634e-19, 2.8954916668313157e-19, 2.724256655243604e-19, 2.229418763395476e-19, 2.0961531280748364e-19, 1.829584776481616e-19, 1.3153178907107839e-19, 1.2200543415221958e-19, 1.2200543415221958e-19, 1.0485657774029e-19, 9.342206659373489e-20, 9.913931637217186e-20, 7.817489170529775e-20, 5.91126170703104e-20, 6.292556798650439e-20, 2.8606698383229207e-20, 1.7165003399834964e-20, 9.536399817561344e-21, 4.195415247537292e-20, 4.0047540767682897e-20, 1.1443623733259985e-20, 9.536399817561344e-21, 2.2885994953181686e-20, -1.1444776266740015e-20, -7.629706117432131e-21, 9.536399817561344e-21, -1.3352284355229902e-20, -2.09829368903884e-20, 5.7219359343220834e-21, -7.629706117432131e-21, -1.3352284355229902e-20, 9.536399817561344e-21, 2.0979063109611603e-20, -2.4798305215829187e-20, 0.0, 7.62919388256787e-21, -1.5259924469728526e-20, -1.5259924469728526e-20, 1.9073439927024535e-21, -3.81479402952588e-21, 9.536399817561344e-21, -5.722224065677916e-21, 1.525787553027148e-20, -1.3352284355229902e-20, -2.2890605046818314e-20, -7.629706117432131e-21, -1.3352284355229902e-20, 0.0, -7.629706117432131e-21, 9.536399817561344e-21, -7.629706117432131e-21, 1.1443623733259985e-20, -1.1444776266740015e-20, -1.3352284355229902e-20, 9.536399817561344e-21, -2.2890605046818314e-20, -1.716759660016503e-20, -1.5259924469728526e-20, 0.0, -1.907376007297546e-21, 1.9071999270245374e-20, 0.0, 5.7219359343220834e-21, -1.1444776266740015e-20, 5.7219359343220834e-21, 0.0, 6.101920848434362e-20, 2.800360981099344e-19, 7.452242619990335e-19, 1.9307234148843598e-18, 4.26374039076864e-18, 8.406986855420999e-18, 1.45969124061e-17, 2.2595530210836e-17, 3.1342306286900003e-17, 4.06209177381e-17, 4.7883270430100004e-17, 5.2825228747344e-17, 5.5449770714676005e-17, 5.66528238416e-17, 5.662630656e-17, 5.57464865844e-17, 5.359853933639999e-17, 5.21231891024e-17, 5.051343155999999e-17, 4.9910038559999985e-17, 4.6699312358399985e-17, 4.3843566027599995e-17, 4.4133425339599974e-17, 4.150041298759999e-17, 4.0074578105599974e-17, 3.858473555999999e-17, 3.749718974239998e-17, 3.7103923352399976e-17, 3.381261068999998e-17, 3.338366159359998e-17, 3.265298588999998e-17, 3.051830935559999e-17, 3.035135920159997e-17, 3.020578554439999e-17, 2.8573189784399976e-17, 2.7902263880399996e-17, 2.700293148959998e-17, 2.5797178222399976e-17, 2.6022132680399994e-17, 2.5977207278399982e-17, 2.6201506840399977e-17, 2.4819420209999958e-17, 2.433732868999997e-17, 2.4429505448399995e-17, 2.5298652065599973e-17, 2.6736485819599976e-17, 2.6825917102399977e-17, 2.77715668176e-17, 2.891621201159998e-17, 2.9723181323599976e-17, 3.0455679803599995e-17, 3.1116973977599976e-17, 3.255310302239998e-17, 3.308860150560001e-17, 3.4544816609999976e-17, 3.634153948999999e-17, 3.6887152159999984e-17, 3.708565880959999e-17, 4.095724690559999e-17, 4.293852975559999e-17, 4.4562539096399987e-17, 4.532947100999999e-17, 4.6440249262399986e-17, 4.7825370289999986e-17, 5.057424370439999e-17, 5.092326866759999e-17, 5.3217487384399985e-17, 5.53703776256e-17, 5.663161562239999e-17, 5.66766086976e-17, 5.5426001863376e-17, 5.305443686278399e-17, 4.72178007789e-17, 4.0024855555904e-17, 3.1696095767604e-17, 2.20128647061e-17, 1.3936622582900002e-17, 7.659389864444961e-18, 3.686142631508999e-18, 1.5438675308999998e-18, 5.973327447019477e-19, 1.8867111354023038e-19, 5.720629348256265e-20, 2.8606698383229207e-20, -1.1444776266740015e-20, -3.05218978789141e-20, -3.815360291901849e-20, -2.67061374209196e-20, -1.1444776266740015e-20, 3.814665970474119e-21, 1.33507156447701e-20, 0.0, 7.62919388256787e-21, 9.536399817561344e-21, -3.81479402952588e-21, -5.722224065677916e-21, -3.815360291901849e-20, -3.81479402952588e-21, -5.722224065677916e-21, 1.525787553027148e-20, 9.536399817561344e-21, -1.3352284355229902e-20, 2.0979063109611603e-20, -7.629706117432131e-21, -1.3352284355229902e-20, -1.1444776266740015e-20, -1.907376007297546e-21, -1.3352284355229902e-20, 3.814665970474119e-21, 3.2420573868181825e-20, 3.814665970474119e-21, 0.0, 1.33507156447701e-20, -5.722224065677916e-21, -1.3352284355229902e-20, 3.814665970474119e-21, -9.537200182438655e-21, 5.7219359343220834e-21, 3.051370212108591e-20, 1.1443623733259985e-20, 2.2885994953181686e-20, 2.4792894784170816e-20, 2.4792894784170816e-20, 0.0, -1.907376007297546e-21, 2.2885994953181686e-20, 9.536399817561344e-21, 3.2420573868181825e-20, 4.9580479093042965e-20, 6.864425451821e-20, 7.43627528611558e-20, 5.3393450316321604e-20, 9.532788184005821e-20, 6.48317955297956e-20, 9.342206659373489e-20, 1.181944682812416e-19, 1.296269816626356e-19, 1.543909763383296e-19, 2.210376072839604e-19, 2.229418763395476e-19, 2.3816988597584e-19, 2.476864762350644e-19, 2.857438358052096e-19, 2.8954916668313157e-19, 2.8764701598656634e-19, 3.123764678353044e-19, 3.0667007473221004e-19, 3.0286532015124004e-19, 3.3139636200809155e-19], [3.123764678353044e-19, 3.5421521140921165e-19, 3.0476821210859046e-19, 3.237883896715956e-19, 3.371015065433204e-19, 3.1618090224011046e-19, 3.0476821210859046e-19, 2.8764701598656634e-19, 2.4959029691981e-19, 2.2674832233725e-19, 2.248451153396544e-19, 2.210376072839604e-19, 1.829584776481616e-19, 1.6010505284689438e-19, 1.5820072556002763e-19, 1.143833743330836e-19, 1.143833743330836e-19, 1.0104503557236e-19, 7.245658544958682e-20, 6.48317955297956e-20, 6.48317955297956e-20, 7.43627528611558e-20, 5.91126170703104e-20, 5.148693073447138e-20, 4.767389548099548e-20, 9.536399817561344e-21, 1.525787553027148e-20, 9.536399817561344e-21, 0.0, 1.7165003399834964e-20, 3.051370212108591e-20, 1.525787553027148e-20, 9.536399817561344e-21, 2.4792894784170816e-20, 1.1443623733259985e-20, -1.5259924469728526e-20, 1.1443623733259985e-20, -1.9075200729754624e-20, -1.9075200729754624e-20, 1.1443623733259985e-20, -7.629706117432131e-21, 5.7219359343220834e-21, 1.1443623733259985e-20, 1.525787553027148e-20, 7.62919388256787e-21, -1.716759660016503e-20, -3.81479402952588e-21, -2.2890605046818314e-20, -1.3352284355229902e-20, 9.536399817561344e-21, 3.814665970474119e-21, 3.814665970474119e-21, 1.33507156447701e-20, 0.0, 0.0, -9.537200182438655e-21, -2.09829368903884e-20, -2.09829368903884e-20, -2.67061374209196e-20, 3.814665970474119e-21, -7.629706117432131e-21, 1.9071999270245374e-20, 1.525787553027148e-20, 7.62919388256787e-21, -1.907376007297546e-21, -7.629706117432131e-21, -1.3352284355229902e-20, -5.722224065677916e-21, 0.0, -3.81479402952588e-21, 1.1443623733259985e-20, 3.6234121346451153e-20, 5.148693073447138e-20, 1.239113685132596e-19, 2.971584468258624e-19, 7.9447815132725e-19, 1.8144285252210003e-18, 3.975340921911841e-18, 7.70550560154164e-18, 1.3491458346816e-17, 2.09661152916e-17, 2.9649637153524003e-17, 3.8572085234495996e-17, 4.5650096571984e-17, 5.1272062211316e-17, 5.4351402094963995e-17, 5.66385563604e-17, 5.670339484159999e-17, 5.568704083999999e-17, 5.432885323039999e-17, 5.2271194408399986e-17, 5.1432604910399987e-17, 4.850428349e-17, 4.704406077439999e-17, 4.532947100999999e-17, 4.314877174559998e-17, 4.061676744839999e-17, 4.2158825624399984e-17, 3.9640780334399983e-17, 3.8825823688399985e-17, 3.679702515839998e-17, 3.549001124359998e-17, 3.3832332257599984e-17, 3.332518306439998e-17, 3.1403356216399994e-17, 3.1178140792399974e-17, 3.055979440639998e-17, 2.944833584159997e-17, 2.9214637358399986e-17, 2.6914489785599998e-17, 2.8335792344399986e-17, 2.733306116039997e-17, 2.781516524999997e-17, 2.891621201159998e-17, 2.8744962856399974e-17, 2.757460994759999e-17, 2.859433767239998e-17, 2.803266623999997e-17, 2.889518503559997e-17, 3.033088002559998e-17, 3.058018487839999e-17, 3.170874621959998e-17, 3.1606932614399975e-17, 3.2533493990399976e-17, 3.429555825439998e-17, 3.54336075156e-17, 3.7175721035599976e-17, 3.853258142239998e-17, 3.94555378896e-17, 4.038741388999998e-17, 4.2923698331599974e-17, 4.474576512839998e-17, 4.62569567796e-17, 4.621725509959999e-17, 4.820985613439999e-17, 4.999485647359999e-17, 5.2271194408399986e-17, 5.3605914521599994e-17, 5.560372499999999e-17, 5.646307664e-17, 5.669428884e-17, 5.5099496472499996e-17, 5.2074966413136e-17, 4.5892300541556e-17, 3.8905571222335994e-17, 3.00229292756e-17, 2.0805317262144e-17, 1.3053913234896e-17, 7.28964755722704e-18, 3.56434467922644e-18, 1.5852457880609602e-18, 6.3147861453298445e-19, 2.3055563829396e-19, 7.43627528611558e-20, 2.4792894784170816e-20, -9.537200182438655e-21, 1.33507156447701e-20, 1.9073439927024535e-21, 3.814665970474119e-21, 1.525787553027148e-20, -1.3352284355229902e-20, -1.716759660016503e-20, 9.536399817561344e-21, -2.2890605046818314e-20, -5.722224065677916e-21, -3.81479402952588e-21, 2.4792894784170816e-20, 2.2885994953181686e-20, 2.0979063109611603e-20, -1.3352284355229902e-20, -1.5259924469728526e-20, -2.4798305215829187e-20, -2.4798305215829187e-20, -7.629706117432131e-21, -9.537200182438655e-21, -9.537200182438655e-21, 1.9071999270245374e-20, 1.33507156447701e-20, 7.62919388256787e-21, 5.7219359343220834e-21, -1.907376007297546e-21, -1.5259924469728526e-20, -1.1444776266740015e-20, 5.7219359343220834e-21, 0.0, 1.33507156447701e-20, 1.1443623733259985e-20, 1.9073439927024535e-21, 2.4792894784170816e-20, 2.66998625790804e-20, -1.1444776266740015e-20, -1.1444776266740015e-20, 3.814665970474119e-21, -3.81479402952588e-21, 1.9071999270245374e-20, 3.6234121346451153e-20, 3.2420573868181825e-20, 3.8140797080981505e-20, 5.148693073447138e-20, 4.767389548099548e-20, 2.4792894784170816e-20, 4.5767379812726735e-20, 7.817489170529775e-20, 6.673809100175913e-20, 9.151631925090693e-20, 1.143833743330836e-19, 1.4486654230860362e-19, 1.391516974544564e-19, 1.6581884123216e-19, 1.8105453445855559e-19, 2.0200014228944e-19, 2.0200014228944e-19, 2.2674832233725e-19, 2.838416210868404e-19, 2.9335436948387355e-19, 3.0667007473221004e-19, 3.466087758645876e-19, 3.371015065433204e-19, 3.0857190535331844e-19, 3.1618090224011046e-19, 3.1618090224011046e-19], [3.3139636200809155e-19, 3.0857190535331844e-19, 3.0286532015124004e-19, 3.10474701236e-19, 2.9906143485788153e-19, 3.123764678353044e-19, 3.2949391840479237e-19, 3.0476821210859046e-19, 2.7813378736724997e-19, 2.724256655243604e-19, 2.3436282617349005e-19, 1.9057592702453762e-19, 1.8867111354023038e-19, 1.6391460996960843e-19, 1.4486654230860362e-19, 1.4486654230860362e-19, 1.3153178907107839e-19, 1.143833743330836e-19, 1.181944682812416e-19, 1.029503231191604e-19, 6.292556798650439e-20, 6.864425451821e-20, 3.8140797080981505e-20, 4.0047540767682897e-20, 4.195415247537292e-20, 4.195415247537292e-20, 2.4792894784170816e-20, 5.148693073447138e-20, 4.195415247537292e-20, 1.1443623733259985e-20, 1.9071999270245374e-20, 1.1443623733259985e-20, -1.5259924469728526e-20, -1.907376007297546e-21, 9.536399817561344e-21, 0.0, 1.9073439927024535e-21, 3.051370212108591e-20, 1.1443623733259985e-20, -3.81479402952588e-21, 2.2885994953181686e-20, -1.3352284355229902e-20, -2.8613901616770795e-20, 5.7219359343220834e-21, -7.629706117432131e-21, -1.1444776266740015e-20, 1.525787553027148e-20, 2.8606698383229207e-20, 0.0, -9.537200182438655e-21, -7.629706117432131e-21, -2.4798305215829187e-20, -1.5259924469728526e-20, -3.81479402952588e-21, 1.1443623733259985e-20, -3.81479402952588e-21, 1.1443623733259985e-20, 2.2885994953181686e-20, 7.62919388256787e-21, -9.537200182438655e-21, 0.0, -7.629706117432131e-21, -2.8613901616770795e-20, -1.3352284355229902e-20, -2.67061374209196e-20, -7.629706117432131e-21, 9.536399817561344e-21, 7.62919388256787e-21, -1.1444776266740015e-20, 1.1443623733259985e-20, 0.0, 7.62919388256787e-21, 0.0, 8.008086314122762e-20, 1.543909763383296e-19, 3.5421521140921165e-19, 8.361379975344563e-19, 1.82006614769664e-18, 3.7709549217851606e-18, 7.15778455506176e-18, 1.2471164291904001e-17, 1.9400883237696e-17, 2.7788132880756e-17, 3.6586021331664e-17, 4.384737562088399e-17, 4.9920868998864005e-17, 5.4271271056704e-17, 5.62369532244e-17, 5.675479165439999e-17, 5.606267856000001e-17, 5.4921215999999986e-17, 5.359115569439999e-17, 5.121462335239998e-17, 4.965208618439998e-17, 4.829256428999999e-17, 4.6388043705599995e-17, 4.463303146759999e-17, 4.379956537159999e-17, 4.2482608313599985e-17, 4.051889999999999e-17, 3.8946046491599974e-17, 3.837681154559999e-17, 3.560198418559999e-17, 3.57879508596e-17, 3.549001124359998e-17, 3.249359786759998e-17, 3.322669775999999e-17, 3.172868551559997e-17, 3.1403356216399994e-17, 2.9849406305599973e-17, 3.105506092159998e-17, 2.9659612635599963e-17, 3.028921460999997e-17, 2.925783503999997e-17, 2.883065292359998e-17, 3.051830935559999e-17, 3.010097215999998e-17, 3.058018487839999e-17, 3.039297576839998e-17, 3.1545612185599977e-17, 3.0890495999999975e-17, 3.3344469752399987e-17, 3.3637929771600005e-17, 3.530273477759998e-17, 3.5899137926399987e-17, 3.7283171974399976e-17, 3.7354642209599995e-17, 3.91680093504e-17, 4.105378738439999e-17, 4.229817681439998e-17, 4.3785201227599986e-17, 4.6164492344399984e-17, 4.77887321364e-17, 4.820985613439999e-17, 4.970631935999999e-17, 5.269236951839999e-17, 5.440507868999999e-17, 5.566107292039999e-17, 5.67061202484e-17, 5.66946621264e-17, 5.47995096084e-17, 5.0979877904755997e-17, 4.5633154221056e-17, 3.7717029233664e-17, 2.9175432498900004e-17, 1.9857657781584e-17, 1.2501461908596e-17, 6.99001697184336e-18, 3.5274042767078405e-18, 1.6040462764040399e-18, 6.7319903211509e-19, 2.7813378736724997e-19, 1.4486654230860362e-19, 8.389280990149167e-20, 2.4792894784170816e-20, 4.0047540767682897e-20, 1.9073439927024535e-21, 0.0, -3.81479402952588e-21, -2.8613901616770795e-20, 0.0, -2.09829368903884e-20, -5.722224065677916e-21, 2.0979063109611603e-20, 1.1443623733259985e-20, 1.9071999270245374e-20, 1.1443623733259985e-20, 1.33507156447701e-20, -1.5259924469728526e-20, -1.907376007297546e-21, -1.3352284355229902e-20, 9.536399817561344e-21, 1.33507156447701e-20, 1.1443623733259985e-20, -9.537200182438655e-21, 0.0, 0.0, -2.4798305215829187e-20, -9.537200182438655e-21, 9.536399817561344e-21, 0.0, -7.629706117432131e-21, 1.9071999270245374e-20, 2.66998625790804e-20, 1.9073439927024535e-21, 7.62919388256787e-21, 1.9073439927024535e-21, -5.722224065677916e-21, -7.629706117432131e-21, -7.629706117432131e-21, 1.525787553027148e-20, 3.6234121346451153e-20, 1.1443623733259985e-20, 4.5767379812726735e-20, 4.5767379812726735e-20, 3.051370212108591e-20, 0.0, 2.8606698383229207e-20, 4.0047540767682897e-20, 4.5767379812726735e-20, 6.48317955297956e-20, 8.77046286047181e-20, 1.086669927877716e-19, 1.1247827883491362e-19, 1.2772114337626439e-19, 1.2200543415221958e-19, 1.105731513342324e-19, 1.4486654230860362e-19, 1.7724555363279362e-19, 1.962881787186384e-19, 2.248451153396544e-19, 2.210376072839604e-19, 2.838416210868404e-19, 3.0286532015124004e-19, 2.971584468258624e-19, 3.180825728150996e-19, 3.180825728150996e-19, 2.9335436948387355e-19, 3.10474701236e-19, 3.1618090224011046e-19, 3.1618090224011046e-19], [3.199842113875776e-19, 3.0667007473221004e-19, 3.180825728150996e-19, 3.5421521140921165e-19, 3.2759243987843366e-19, 3.180825728150996e-19, 3.3900282502356e-19, 3.0286532015124004e-19, 2.838416210868404e-19, 2.7432807229136e-19, 2.4197581983267363e-19, 2.3055563829396e-19, 2.153266041073716e-19, 1.6962820625589e-19, 1.962881787186384e-19, 1.7153234149412642e-19, 1.3724701807284e-19, 1.5248655302714762e-19, 9.723356515604582e-20, 7.817489170529775e-20, 8.579878522246887e-20, 8.389280990149167e-20, 7.245658544958682e-20, 8.389280990149167e-20, 7.626878832392601e-20, 4.0047540767682897e-20, 3.051370212108591e-20, 4.9580479093042965e-20, 1.1443623733259985e-20, 2.0979063109611603e-20, 2.4792894784170816e-20, 1.33507156447701e-20, 3.43273136295525e-20, 3.2420573868181825e-20, 1.525787553027148e-20, 1.1443623733259985e-20, 2.8606698383229207e-20, -1.5259924469728526e-20, -1.3352284355229902e-20, -9.537200182438655e-21, 1.9073439927024535e-21, -1.3352284355229902e-20, 9.536399817561344e-21, 1.33507156447701e-20, 0.0, -7.629706117432131e-21, 2.4792894784170816e-20, 1.1443623733259985e-20, -2.67061374209196e-20, 3.814665970474119e-21, -7.629706117432131e-21, 1.525787553027148e-20, -1.3352284355229902e-20, 1.1443623733259985e-20, 1.525787553027148e-20, 3.814665970474119e-21, 3.814665970474119e-21, -1.1444776266740015e-20, 0.0, -1.3352284355229902e-20, -1.1444776266740015e-20, 1.1443623733259985e-20, 1.9073439927024535e-21, 1.9071999270245374e-20, -1.907376007297546e-21, -2.09829368903884e-20, -5.722224065677916e-21, -1.716759660016503e-20, 5.7219359343220834e-21, 0.0, -7.629706117432131e-21, 3.814665970474119e-21, 2.4792894784170816e-20, 8.579878522246887e-20, 1.296269816626356e-19, 2.286524953181684e-19, 4.3024541263613637e-19, 9.213026964596545e-19, 1.8538366374939603e-18, 3.6621675503033605e-18, 6.7987189593825595e-18, 1.1672215852499999e-17, 1.8212143773263998e-17, 2.6308127088756e-17, 3.4788125704656e-17, 4.2761110677876004e-17, 4.9625345190900005e-17, 5.3811211862015994e-17, 5.61613128144e-17, 5.68089864144e-17, 5.628009068999999e-17, 5.4656003769599984e-17, 5.325564996359999e-17, 5.1582102968399994e-17, 5.0173525960399995e-17, 4.794630096e-17, 4.671239042759998e-17, 4.506718340999999e-17, 4.354994899999997e-17, 4.223593108999999e-17, 4.030557332039999e-17, 3.91680093504e-17, 3.719335613959999e-17, 3.703140456959999e-17, 3.593613479239998e-17, 3.5095475999999965e-17, 3.3871114520399975e-17, 3.3871114520399975e-17, 3.385140959359997e-17, 3.2533493990399976e-17, 3.2990269665599984e-17, 3.1870689409999983e-17, 3.1034182136399977e-17, 3.1157983960399986e-17, 3.14441369856e-17, 3.2152829318399986e-17, 3.051830935559999e-17, 3.142341642439998e-17, 3.291119834239999e-17, 3.396824399999998e-17, 3.535869639239998e-17, 3.532119171359997e-17, 3.5862108315599976e-17, 3.6778619032399976e-17, 3.730075876639998e-17, 3.7674637400399994e-17, 3.96913282256e-17, 4.121403328639998e-17, 4.341721090559999e-17, 4.5191912959999993e-17, 4.556166351359999e-17, 4.766673591839999e-17, 4.978182934559998e-17, 5.1233763566399986e-17, 5.301483317639999e-17, 5.502020311559999e-17, 5.624066194439998e-17, 5.66833514304e-17, 5.646064331039999e-17, 5.4112166519796e-17, 4.994739264e-17, 4.3799935252499995e-17, 3.5786109072564006e-17, 2.7300759934835997e-17, 1.8741739525236003e-17, 1.1677296609744e-17, 6.72889702402964e-18, 3.532953416661e-18, 1.75248420983796e-18, 8.512832809783296e-19, 4.0744093353718564e-19, 2.0390373338429645e-19, 8.008086314122762e-20, 3.8140797080981505e-20, 1.525787553027148e-20, -7.629706117432131e-21, 1.9073439927024535e-21, -7.629706117432131e-21, 1.525787553027148e-20, 1.525787553027148e-20, 2.4792894784170816e-20, 1.525787553027148e-20, 5.7219359343220834e-21, -2.67061374209196e-20, -1.3352284355229902e-20, 0.0, -7.629706117432131e-21, 1.9073439927024535e-21, 9.536399817561344e-21, 3.814665970474119e-21, 2.0979063109611603e-20, -9.537200182438655e-21, -3.05218978789141e-20, -1.3352284355229902e-20, -3.81479402952588e-21, 9.536399817561344e-21, -1.3352284355229902e-20, 5.7219359343220834e-21, 1.33507156447701e-20, 2.2885994953181686e-20, 1.1443623733259985e-20, -5.722224065677916e-21, 5.7219359343220834e-21, -1.3352284355229902e-20, -1.3352284355229902e-20, 3.814665970474119e-21, 9.536399817561344e-21, -7.629706117432131e-21, 3.43273136295525e-20, 5.148693073447138e-20, 3.2420573868181825e-20, 1.33507156447701e-20, 1.525787553027148e-20, 1.7165003399834964e-20, 1.525787553027148e-20, 3.8140797080981505e-20, 6.292556798650439e-20, 4.3860832131877036e-20, 7.43627528611558e-20, 8.389280990149167e-20, 6.48317955297956e-20, 8.77046286047181e-20, 1.029503231191604e-19, 9.342206659373489e-20, 1.181944682812416e-19, 1.5058109903945162e-19, 1.6962820625589e-19, 1.7153234149412642e-19, 2.0200014228944e-19, 2.2674832233725e-19, 2.248451153396544e-19, 2.400728689055124e-19, 2.800360981099344e-19, 2.7623044705584846e-19, 3.142782024320976e-19, 3.3900282502356e-19, 3.142782024320976e-19, 3.237883896715956e-19, 3.504120576754896e-19, 3.0857190535331844e-19, 3.2949391840479237e-19], [3.142782024320976e-19, 3.3519915901469004e-19, 3.256899322197584e-19, 3.2949391840479237e-19, 3.2188681512092163e-19, 3.2949391840479237e-19, 3.0857190535331844e-19, 3.3519915901469004e-19, 3.2188681512092163e-19, 3.0667007473221004e-19, 2.724256655243604e-19, 2.6100855746868358e-19, 2.229418763395476e-19, 2.0200014228944e-19, 1.962881787186384e-19, 1.6010505284689438e-19, 1.620103467045456e-19, 1.6581884123216e-19, 1.3724701807284e-19, 1.391516974544564e-19, 1.3153178907107839e-19, 9.913931637217186e-20, 8.008086314122762e-20, 6.864425451821e-20, 6.673809100175913e-20, 3.8140797080981505e-20, 5.148693073447138e-20, 5.148693073447138e-20, 5.91126170703104e-20, 4.5767379812726735e-20, 4.9580479093042965e-20, 1.33507156447701e-20, 1.525787553027148e-20, 2.4792894784170816e-20, 9.536399817561344e-21, 1.1443623733259985e-20, 7.62919388256787e-21, 2.66998625790804e-20, 7.62919388256787e-21, 1.1443623733259985e-20, 3.051370212108591e-20, -7.629706117432131e-21, -1.1444776266740015e-20, -3.81479402952588e-21, 0.0, -1.5259924469728526e-20, 9.536399817561344e-21, 7.62919388256787e-21, 9.536399817561344e-21, 3.814665970474119e-21, 2.4792894784170816e-20, 2.0979063109611603e-20, -1.5259924469728526e-20, -1.716759660016503e-20, 7.62919388256787e-21, -1.5259924469728526e-20, -5.722224065677916e-21, -1.907376007297546e-21, 9.536399817561344e-21, 1.7165003399834964e-20, 1.9071999270245374e-20, -1.716759660016503e-20, 5.7219359343220834e-21, -5.722224065677916e-21, -5.722224065677916e-21, 1.1443623733259985e-20, 5.7219359343220834e-21, 9.536399817561344e-21, 1.33507156447701e-20, -1.1444776266740015e-20, 3.051370212108591e-20, 2.0979063109611603e-20, 2.8606698383229207e-20, 3.8140797080981505e-20, 1.0104503557236e-19, 1.829584776481616e-19, 2.971584468258624e-19, 5.764603864264401e-19, 1.057433747456e-18, 1.988834531229e-18, 3.66585265632404e-18, 6.449141132648839e-18, 1.0709972161364001e-17, 1.66400180304e-17, 2.42478774389e-17, 3.2273631679283996e-17, 4.00103367869e-17, 4.6661157482496e-17, 5.1928374663955993e-17, 5.5180794146816e-17, 5.659164410759999e-17, 5.67527377844e-17, 5.593063634759999e-17, 5.414689042559999e-17, 5.2814863999999994e-17, 5.14891046864e-17, 4.982469672959998e-17, 4.865507300359999e-17, 4.6930086638399995e-17, 4.6401321464399984e-17, 4.512260010439998e-17, 4.335789596959999e-17, 4.245195159239998e-17, 4.164286661759999e-17, 4.061676744839999e-17, 3.8860133870399987e-17, 3.771002869759997e-17, 3.769262723359998e-17, 3.726499063559999e-17, 3.5750823014399995e-17, 3.597309891359999e-17, 3.5639243009999986e-17, 3.6028786145599984e-17, 3.679702515839998e-17, 3.5170845550399984e-17, 3.5583648161599996e-17, 3.6121231499599987e-17, 3.5750823014399995e-17, 3.6378142881599976e-17, 3.771002869759997e-17, 3.7657219832399974e-17, 3.8962867947599996e-17, 3.9874759083599984e-17, 4.061676744839999e-17, 4.16583667536e-17, 4.2143075206399983e-17, 4.388701514239999e-17, 4.541161290239999e-17, 4.6699312358399985e-17, 4.795854644359999e-17, 4.902119437439999e-17, 5.093324963839999e-17, 5.2814863999999994e-17, 5.39308487604e-17, 5.5399442344399996e-17, 5.65185880064e-17, 5.67724654964e-17, 5.5760172702804e-17, 5.2859537702099996e-17, 4.8060867629375995e-17, 4.1409504127475996e-17, 3.3256440607476e-17, 2.5062906730304003e-17, 1.7415680614356004e-17, 1.1131675495796001e-17, 6.565796063124e-18, 3.63817738656576e-18, 1.9157239040610004e-18, 9.893909505541377e-19, 5.290098877235603e-19, 2.8954916668313157e-19, 1.6962820625589e-19, 7.626878832392601e-20, 4.3860832131877036e-20, 2.4792894784170816e-20, 2.4792894784170816e-20, -1.3352284355229902e-20, -2.2890605046818314e-20, -1.5259924469728526e-20, -1.3352284355229902e-20, -9.537200182438655e-21, 2.2885994953181686e-20, 2.8606698383229207e-20, 1.7165003399834964e-20, -7.629706117432131e-21, -9.537200182438655e-21, -1.3352284355229902e-20, -3.2429826131818184e-20, -5.722224065677916e-21, -9.537200182438655e-21, 1.525787553027148e-20, 5.7219359343220834e-21, 2.2885994953181686e-20, 3.2420573868181825e-20, -1.1444776266740015e-20, 0.0, 1.9073439927024535e-21, -1.5259924469728526e-20, -1.3352284355229902e-20, 1.33507156447701e-20, 1.1443623733259985e-20, 1.33507156447701e-20, 3.051370212108591e-20, -3.81479402952588e-21, 7.62919388256787e-21, 0.0, 9.536399817561344e-21, -1.5259924469728526e-20, 1.7165003399834964e-20, 4.3860832131877036e-20, 2.0979063109611603e-20, 4.3860832131877036e-20, 5.148693073447138e-20, 2.0979063109611603e-20, 3.2420573868181825e-20, 4.5767379812726735e-20, 2.8606698383229207e-20, 4.767389548099548e-20, 8.198690249240211e-20, 8.579878522246887e-20, 9.532788184005821e-20, 1.353423066887124e-19, 1.2200543415221958e-19, 1.3343656447701002e-19, 1.543909763383296e-19, 1.486766117064656e-19, 1.5629636627064958e-19, 1.8486338720713762e-19, 2.0390373338429645e-19, 2.533958466458196e-19, 2.45783621349e-19, 2.7623044705584846e-19, 3.1618090224011046e-19, 3.3139636200809155e-19, 3.0476821210859046e-19, 3.0857190535331844e-19, 3.180825728150996e-19, 3.0286532015124004e-19, 3.2188681512092163e-19, 3.3519915901469004e-19, 3.371015065433204e-19], [3.3900282502356e-19, 3.142782024320976e-19, 3.447075854111744e-19, 3.5421521140921165e-19, 3.199842113875776e-19, 3.199842113875776e-19, 3.237883896715956e-19, 3.1618090224011046e-19, 3.180825728150996e-19, 3.142782024320976e-19, 2.7623044705584846e-19, 2.838416210868404e-19, 2.629111562843136e-19, 2.629111562843136e-19, 2.0200014228944e-19, 2.0961531280748364e-19, 1.6010505284689438e-19, 1.5248655302714762e-19, 1.391516974544564e-19, 1.3343656447701002e-19, 1.258162719460176e-19, 1.181944682812416e-19, 1.3153178907107839e-19, 9.342206659373489e-20, 8.579878522246887e-20, 5.91126170703104e-20, 6.864425451821e-20, 4.0047540767682897e-20, 3.8140797080981505e-20, 5.148693073447138e-20, 3.2420573868181825e-20, 4.767389548099548e-20, 4.9580479093042965e-20, 2.66998625790804e-20, 2.4792894784170816e-20, 1.525787553027148e-20, 2.2885994953181686e-20, -1.907376007297546e-21, -5.722224065677916e-21, 1.7165003399834964e-20, 3.2420573868181825e-20, 1.1443623733259985e-20, 5.7219359343220834e-21, 4.195415247537292e-20, -1.907376007297546e-21, -1.3352284355229902e-20, 7.62919388256787e-21, 5.7219359343220834e-21, -1.3352284355229902e-20, 2.8606698383229207e-20, 7.62919388256787e-21, 2.2885994953181686e-20, 1.525787553027148e-20, -1.9075200729754624e-20, 2.4792894784170816e-20, -2.67061374209196e-20, 9.536399817561344e-21, -1.5259924469728526e-20, 7.62919388256787e-21, -3.81479402952588e-21, 2.4792894784170816e-20, 2.2885994953181686e-20, 3.814665970474119e-21, 2.2885994953181686e-20, 0.0, -2.4798305215829187e-20, -3.81479402952588e-21, -2.09829368903884e-20, 0.0, 1.7165003399834964e-20, 3.8140797080981505e-20, 3.8140797080981505e-20, 2.66998625790804e-20, 6.101920848434362e-20, 8.198690249240211e-20, 1.5058109903945162e-19, 2.400728689055124e-19, 4.0744093353718564e-19, 7.281699111873744e-19, 1.25376613057856e-18, 2.18539176014544e-18, 3.72855724478544e-18, 6.344924855124e-18, 1.0129097096436002e-17, 1.5424758547776003e-17, 2.2170862759376e-17, 2.9865506514356e-17, 3.7776703041744e-17, 4.4802382819764e-17, 5.082727198491599e-17, 5.4455197633104e-17, 5.63042657396e-17, 5.681817419039999e-17, 5.625299603999998e-17, 5.5052609414399985e-17, 5.325564996359999e-17, 5.2262420577599985e-17, 5.061462140999998e-17, 4.904377493959998e-17, 4.789802692639998e-17, 4.6930086638399995e-17, 4.503942594559999e-17, 4.388701514239999e-17, 4.24363593984e-17, 4.217405991239997e-17, 4.1150033159999997e-17, 4.005774548999998e-17, 4.0074578105599974e-17, 3.8877557643599973e-17, 3.94555378896e-17, 3.8149943672400004e-17, 3.7139838566399985e-17, 3.6941603942399985e-17, 3.683321897159999e-17, 3.769262723359998e-17, 3.799198026239998e-17, 3.733649415239997e-17, 3.733649415239997e-17, 3.8446250529599986e-17, 3.93542290164e-17, 4.0090859681599993e-17, 4.0859881759999983e-17, 4.066532406559999e-17, 4.251323228999998e-17, 4.387269931039999e-17, 4.424845220999998e-17, 4.619089009439998e-17, 4.653150656639998e-17, 4.8608764731599996e-17, 4.9888752219599975e-17, 5.11954503936e-17, 5.320967926559999e-17, 5.483660727839998e-17, 5.576739635999999e-17, 5.66649328464e-17, 5.662544977440001e-17, 5.5377818352336e-17, 5.2066149952595996e-17, 4.6831378116404004e-17, 3.9804335958996e-17, 3.1668226946304e-17, 2.3580189234996e-17, 1.6294419362196e-17, 1.06101957584e-17, 6.4994067521512395e-18, 3.783853520744961e-18, 2.15358692376276e-18, 1.2254699480610003e-18, 6.864709127341044e-19, 3.941371051141523e-19, 2.0961531280748364e-19, 1.1628943680487559e-19, 6.48317955297956e-20, 4.5767379812726735e-20, 3.814665970474119e-21, 3.2420573868181825e-20, 1.1443623733259985e-20, 1.33507156447701e-20, 3.814665970474119e-21, 5.7219359343220834e-21, -5.722224065677916e-21, -1.3352284355229902e-20, 5.7219359343220834e-21, 0.0, 7.62919388256787e-21, -7.629706117432131e-21, 2.0979063109611603e-20, 9.536399817561344e-21, -1.3352284355229902e-20, -7.629706117432131e-21, 0.0, 1.525787553027148e-20, -5.722224065677916e-21, 7.62919388256787e-21, 1.525787553027148e-20, 1.1443623733259985e-20, 7.62919388256787e-21, 2.4792894784170816e-20, -5.722224065677916e-21, -5.722224065677916e-21, 1.33507156447701e-20, 5.7219359343220834e-21, -1.3352284355229902e-20, 2.4792894784170816e-20, 4.3860832131877036e-20, 2.2885994953181686e-20, 2.4792894784170816e-20, 3.051370212108591e-20, 3.2420573868181825e-20, 2.4792894784170816e-20, 2.4792894784170816e-20, 5.148693073447138e-20, 3.43273136295525e-20, 6.48317955297956e-20, 7.43627528611558e-20, 7.43627528611558e-20, 7.817489170529775e-20, 7.817489170529775e-20, 7.817489170529775e-20, 9.913931637217186e-20, 1.0485657774029e-19, 1.181944682812416e-19, 1.181944682812416e-19, 1.6962820625589e-19, 1.6581884123216e-19, 1.8486338720713762e-19, 2.229418763395476e-19, 2.0390373338429645e-19, 2.210376072839604e-19, 2.362658731249664e-19, 2.724256655243604e-19, 2.838416210868404e-19, 3.009633935058164e-19, 3.3900282502356e-19, 3.371015065433204e-19, 3.3519915901469004e-19, 3.447075854111744e-19, 3.1618090224011046e-19, 2.9335436948387355e-19, 3.1618090224011046e-19, 3.371015065433204e-19], [3.3519915901469004e-19, 3.3139636200809155e-19, 3.2759243987843366e-19, 3.4090411150128843e-19, 3.5421521140921165e-19, 3.2949391840479237e-19, 3.332977765126464e-19, 3.4090411150128843e-19, 3.0857190535331844e-19, 3.199842113875776e-19, 2.9335436948387355e-19, 2.552995712558964e-19, 2.5910492893327557e-19, 2.438797366088784e-19, 2.0390373338429645e-19, 2.3055563829396e-19, 2.153266041073716e-19, 1.6581884123216e-19, 1.5629636627064958e-19, 1.5820072556002763e-19, 1.181944682812416e-19, 1.2200543415221958e-19, 1.258162719460176e-19, 1.086669927877716e-19, 9.532788184005821e-20, 1.086669927877716e-19, 1.0104503557236e-19, 6.101920848434362e-20, 5.720629348256265e-20, 6.864425451821e-20, 4.195415247537292e-20, 2.66998625790804e-20, 3.8140797080981505e-20, 5.148693073447138e-20, 3.6234121346451153e-20, 3.8140797080981505e-20, 4.195415247537292e-20, 4.5767379812726735e-20, 1.525787553027148e-20, 0.0, 0.0, 9.536399817561344e-21, 2.0979063109611603e-20, 3.814665970474119e-21, 3.43273136295525e-20, 1.525787553027148e-20, 1.525787553027148e-20, 5.7219359343220834e-21, 5.7219359343220834e-21, 3.814665970474119e-21, -1.1444776266740015e-20, -1.3352284355229902e-20, 2.2885994953181686e-20, -1.3352284355229902e-20, 1.33507156447701e-20, 3.6234121346451153e-20, 2.4792894784170816e-20, -3.81479402952588e-21, 7.62919388256787e-21, -1.1444776266740015e-20, 1.1443623733259985e-20, 0.0, 9.536399817561344e-21, 2.2885994953181686e-20, 2.4792894784170816e-20, 1.1443623733259985e-20, 3.814665970474119e-21, 1.1443623733259985e-20, -1.5259924469728526e-20, -3.81479402952588e-21, 0.0, 2.4792894784170816e-20, 4.195415247537292e-20, 6.101920848434362e-20, 9.723356515604582e-20, 1.6581884123216e-19, 2.210376072839604e-19, 3.2949391840479237e-19, 5.650740118919376e-19, 9.080586053155136e-19, 1.48553102167764e-18, 2.4151936608878405e-18, 3.93486767682896e-18, 6.272985555776e-18, 9.767070272724e-18, 1.4506437125376e-17, 2.0642643398324e-17, 2.7558661554900002e-17, 3.5062799561556e-17, 4.2375203198483994e-17, 4.83460420416e-17, 5.2919726416896003e-17, 5.54164213125e-17, 5.66673265716e-17, 5.67645698324e-17, 5.57041890624e-17, 5.468555354239999e-17, 5.317127190559999e-17, 5.1498288358399985e-17, 5.049309535559999e-17, 4.9367694497599995e-17, 4.795854644359999e-17, 4.6401321464399984e-17, 4.5507295726399976e-17, 4.4133425339599974e-17, 4.382874803999998e-17, 4.24363593984e-17, 4.20967912596e-17, 4.2065724959999986e-17, 4.0730307609599994e-17, 4.043685020039999e-17, 3.9908053639999975e-17, 3.9640780334399983e-17, 3.938803138559998e-17, 3.9573634559999987e-17, 4.055155522759999e-17, 3.9958206446399984e-17, 4.004144780999998e-17, 4.100529020999999e-17, 4.098945981e-17, 4.204992461959999e-17, 4.2847934873599996e-17, 4.3118835409999983e-17, 4.437746515999999e-17, 4.5191912959999993e-17, 4.636189180999999e-17, 4.80306619856e-17, 5.0349825070399995e-17, 5.1175929569599986e-17, 5.2951442171599986e-17, 5.4033171089999985e-17, 5.557682304839999e-17, 5.65774568084e-17, 5.681142332039999e-17, 5.60503215056e-17, 5.3997762694484e-17, 5.005573645030399e-17, 4.4633389312499996e-17, 3.7290015776576e-17, 2.9536113506484005e-17, 2.2051674353076e-17, 1.5421515046224e-17, 1.0274204205875999e-17, 6.56938850936064e-18, 4.05256938283604e-18, 2.43945813921104e-18, 1.4987045614310403e-18, 9.004905574642964e-19, 5.726657196015936e-19, 3.2759243987843366e-19, 2.1151977401240841e-19, 1.3153178907107839e-19, 7.626878832392601e-20, 5.148693073447138e-20, 3.8140797080981505e-20, 2.2885994953181686e-20, 2.8606698383229207e-20, 1.9071999270245374e-20, 3.2420573868181825e-20, 2.66998625790804e-20, 2.4792894784170816e-20, 7.62919388256787e-21, 1.1443623733259985e-20, -1.5259924469728526e-20, 1.1443623733259985e-20, 7.62919388256787e-21, 2.4792894784170816e-20, 7.62919388256787e-21, 2.0979063109611603e-20, 1.33507156447701e-20, 1.1443623733259985e-20, 0.0, -1.1444776266740015e-20, 1.1443623733259985e-20, 7.62919388256787e-21, -1.3352284355229902e-20, 2.8606698383229207e-20, 1.33507156447701e-20, 2.0979063109611603e-20, 9.536399817561344e-21, 9.536399817561344e-21, 0.0, 1.1443623733259985e-20, 1.1443623733259985e-20, 1.9071999270245374e-20, 2.2885994953181686e-20, 4.195415247537292e-20, 4.767389548099548e-20, 3.2420573868181825e-20, 4.0047540767682897e-20, 5.3393450316321604e-20, 4.3860832131877036e-20, 2.4792894784170816e-20, 4.3860832131877036e-20, 6.48317955297956e-20, 9.151631925090693e-20, 8.77046286047181e-20, 9.723356515604582e-20, 1.2200543415221958e-19, 9.913931637217186e-20, 1.2200543415221958e-19, 1.3153178907107839e-19, 1.4105734359149e-19, 1.3724701807284e-19, 1.6772403901514242e-19, 1.962881787186384e-19, 2.0390373338429645e-19, 2.362658731249664e-19, 2.629111562843136e-19, 2.7432807229136e-19, 2.724256655243604e-19, 2.9335436948387355e-19, 3.199842113875776e-19, 3.256899322197584e-19, 3.123764678353044e-19, 3.371015065433204e-19, 3.4280636295525005e-19, 3.237883896715956e-19, 3.504120576754896e-19, 3.4090411150128843e-19, 3.2759243987843366e-19], [3.3900282502356e-19, 3.2949391840479237e-19, 3.2759243987843366e-19, 3.2949391840479237e-19, 3.1618090224011046e-19, 3.2188681512092163e-19, 3.4090411150128843e-19, 3.5421521140921165e-19, 3.2949391840479237e-19, 3.4090411150128843e-19, 3.256899322197584e-19, 2.838416210868404e-19, 2.7432807229136e-19, 2.629111562843136e-19, 2.210376072839604e-19, 2.134232050611456e-19, 2.0961531280748364e-19, 1.829584776481616e-19, 1.8486338720713762e-19, 1.8676726637493958e-19, 1.6581884123216e-19, 1.1247827883491362e-19, 1.3153178907107839e-19, 1.0104503557236e-19, 7.43627528611558e-20, 7.817489170529775e-20, 1.0485657774029e-19, 9.342206659373489e-20, 8.008086314122762e-20, 8.389280990149167e-20, 7.43627528611558e-20, 4.3860832131877036e-20, 5.91126170703104e-20, 3.051370212108591e-20, 1.1443623733259985e-20, 4.5767379812726735e-20, 3.8140797080981505e-20, 2.4792894784170816e-20, 3.2420573868181825e-20, 3.2420573868181825e-20, 9.536399817561344e-21, 7.62919388256787e-21, 2.0979063109611603e-20, 1.1443623733259985e-20, -7.629706117432131e-21, 1.1443623733259985e-20, 1.525787553027148e-20, 2.2885994953181686e-20, 3.2420573868181825e-20, 1.9071999270245374e-20, 1.1443623733259985e-20, 0.0, 0.0, -1.1444776266740015e-20, -1.907376007297546e-21, -7.629706117432131e-21, 1.1443623733259985e-20, 1.33507156447701e-20, 1.33507156447701e-20, 4.195415247537292e-20, 1.1443623733259985e-20, 3.814665970474119e-21, -5.722224065677916e-21, -2.2890605046818314e-20, -1.1444776266740015e-20, 0.0, 2.4792894784170816e-20, 1.525787553027148e-20, 7.62919388256787e-21, 4.0047540767682897e-20, 5.7219359343220834e-21, 2.4792894784170816e-20, 2.2885994953181686e-20, 6.48317955297956e-20, 8.579878522246887e-20, 1.3153178907107839e-19, 2.0961531280748364e-19, 3.256899322197584e-19, 5.119226907047316e-19, 7.603818391065044e-19, 1.15753368048756e-18, 1.72807680808784e-18, 2.7115433779371602e-18, 4.179322796425761e-18, 6.357506609349e-18, 9.443648472499997e-18, 1.3694423335796e-17, 1.9148160250964e-17, 2.5486416113664002e-17, 3.2670638306624005e-17, 3.9580229848404004e-17, 4.5565389912755994e-17, 5.0737773386324e-17, 5.4009669844943996e-17, 5.614649977159999e-17, 5.678303316e-17, 5.664868354439999e-17, 5.595718124999999e-17, 5.485356512839999e-17, 5.3316485800399994e-17, 5.223661628999999e-17, 5.114721677639999e-17, 4.8078575289599985e-17, 4.734571460999997e-17, 4.5992327067599986e-17, 4.54800627156e-17, 4.43629551636e-17, 4.293852975559999e-17, 4.3179165286399997e-17, 4.1117983979599984e-17, 4.124598423239998e-17, 4.150041298759999e-17, 4.204992461959999e-17, 4.1133749963599997e-17, 4.211205775559999e-17, 4.1150033159999997e-17, 4.140524779039998e-17, 4.251323228999998e-17, 4.274211724039999e-17, 4.3118835409999983e-17, 4.424845220999998e-17, 4.4942245547600005e-17, 4.6125051233599983e-17, 4.6815032248399997e-17, 4.811422861639998e-17, 4.9334342510399997e-17, 5.202610660639999e-17, 5.282308841159999e-17, 5.393783275039999e-17, 5.5437736875599986e-17, 5.630936276e-17, 5.68156428096e-17, 5.62882605264e-17, 5.4998537687604e-17, 5.1921654392399996e-17, 4.7685537664256e-17, 4.1753195464656e-17, 3.4590544534784e-17, 2.7350255935295997e-17, 2.0561927879936e-17, 1.4751332788304e-17, 1.0103167823924e-17, 6.73785392366036e-18, 4.39023015431424e-18, 2.79898292318484e-18, 1.79003485395776e-18, 1.12354998985536e-18, 7.205896985721876e-19, 4.568439812726736e-19, 2.800360981099344e-19, 1.9247971016802438e-19, 1.2772114337626439e-19, 9.532788184005821e-20, 6.864425451821e-20, 1.525787553027148e-20, 9.536399817561344e-21, 0.0, -2.09829368903884e-20, -1.3352284355229902e-20, 2.2885994953181686e-20, 1.525787553027148e-20, 1.525787553027148e-20, 1.1443623733259985e-20, 0.0, -1.5259924469728526e-20, -1.9075200729754624e-20, -3.81479402952588e-21, -3.81479402952588e-21, 0.0, 2.4792894784170816e-20, 5.7219359343220834e-21, 7.62919388256787e-21, 2.4792894784170816e-20, 9.536399817561344e-21, -3.81479402952588e-21, 1.33507156447701e-20, -1.716759660016503e-20, 1.1443623733259985e-20, 1.9071999270245374e-20, 4.0047540767682897e-20, 2.66998625790804e-20, 4.0047540767682897e-20, 4.3860832131877036e-20, 1.1443623733259985e-20, 2.2885994953181686e-20, 1.1443623733259985e-20, 3.2420573868181825e-20, 5.148693073447138e-20, 2.66998625790804e-20, 4.0047540767682897e-20, 6.864425451821e-20, 6.292556798650439e-20, 5.148693073447138e-20, 7.245658544958682e-20, 8.008086314122762e-20, 5.529983793090968e-20, 9.151631925090693e-20, 1.0485657774029e-19, 1.0485657774029e-19, 1.4486654230860362e-19, 1.543909763383296e-19, 1.6010505284689438e-19, 1.3724701807284e-19, 1.829584776481616e-19, 1.829584776481616e-19, 1.8676726637493958e-19, 1.9247971016802438e-19, 2.6100855746868358e-19, 2.5910492893327557e-19, 2.8193837685010764e-19, 2.9335436948387355e-19, 3.2949391840479237e-19, 3.180825728150996e-19, 3.0286532015124004e-19, 3.3139636200809155e-19, 3.1618090224011046e-19, 3.2949391840479237e-19, 3.504120576754896e-19, 3.466087758645876e-19, 3.5801724022128845e-19, 3.5421521140921165e-19], [3.4851093124388045e-19, 3.5421521140921165e-19, 3.2949391840479237e-19, 3.4280636295525005e-19, 3.3519915901469004e-19, 3.237883896715956e-19, 3.123764678353044e-19, 3.3519915901469004e-19, 3.4090411150128843e-19, 3.237883896715956e-19, 3.1618090224011046e-19, 3.3519915901469004e-19, 2.9525642415612366e-19, 2.7432807229136e-19, 2.629111562843136e-19, 2.134232050611456e-19, 2.172309692376276e-19, 2.0961531280748364e-19, 1.829584776481616e-19, 1.7343744320244001e-19, 1.8867111354023038e-19, 1.6772403901514242e-19, 1.5058109903945162e-19, 1.143833743330836e-19, 1.3153178907107839e-19, 1.0104503557236e-19, 1.086669927877716e-19, 1.0485657774029e-19, 7.43627528611558e-20, 7.817489170529775e-20, 8.008086314122762e-20, 8.579878522246887e-20, 6.673809100175913e-20, 5.148693073447138e-20, 4.195415247537292e-20, 4.0047540767682897e-20, 2.4792894784170816e-20, 4.3860832131877036e-20, 2.66998625790804e-20, 4.3860832131877036e-20, 3.2420573868181825e-20, 3.8140797080981505e-20, 2.8606698383229207e-20, 3.2420573868181825e-20, 1.1443623733259985e-20, -5.722224065677916e-21, 1.33507156447701e-20, 1.9071999270245374e-20, 5.7219359343220834e-21, 3.2420573868181825e-20, 4.0047540767682897e-20, 1.525787553027148e-20, 2.4792894784170816e-20, 1.9073439927024535e-21, 1.1443623733259985e-20, -7.629706117432131e-21, 0.0, 0.0, 3.814665970474119e-21, 2.4792894784170816e-20, 1.9073439927024535e-21, 1.525787553027148e-20, 2.2885994953181686e-20, 1.33507156447701e-20, -9.537200182438655e-21, -1.3352284355229902e-20, -1.3352284355229902e-20, 2.2885994953181686e-20, -1.5259924469728526e-20, 1.525787553027148e-20, 3.8140797080981505e-20, 5.720629348256265e-20, 4.767389548099548e-20, 6.101920848434362e-20, 8.77046286047181e-20, 1.181944682812416e-19, 1.8867111354023038e-19, 2.838416210868404e-19, 4.340448807774324e-19, 6.6940663605876e-19, 9.402188301973236e-19, 1.4290495881409999e-18, 2.05813651902464e-18, 3.04976858390484e-18, 4.45983055754496e-18, 6.53350530590804e-18, 9.40009167724116e-18, 1.3222870983923999e-17, 1.8001248544244e-17, 2.3850926367744003e-17, 3.0198169698896e-17, 3.6638320661875996e-17, 4.2991646530644006e-17, 4.8006881758164e-17, 5.2134299291216e-17, 5.5067503841615994e-17, 5.64278772944e-17, 5.681800163359999e-17, 5.65613127924e-17, 5.559023735839999e-17, 5.47501526336e-17, 5.303859869e-17, 5.183814309959999e-17, 5.130034063559998e-17, 4.968472167559998e-17, 4.8678178022399985e-17, 4.7069344664399984e-17, 4.626988687559999e-17, 4.5697009947599986e-17, 4.4647383239999993e-17, 4.495595708359998e-17, 4.443448688639999e-17, 4.4914340999999995e-17, 4.34468192564e-17, 4.365316085759997e-17, 4.4534192225599975e-17, 4.553449599239998e-17, 4.4619134603599984e-17, 4.5845165249999984e-17, 4.6815032248399997e-17, 4.825727772959999e-17, 4.788613619839999e-17, 4.9167566209999994e-17, 5.0318746439999985e-17, 5.175669364039999e-17, 5.3108937339599996e-17, 5.4335337723599986e-17, 5.550820292359999e-17, 5.636276915999999e-17, 5.676267968639999e-17, 5.66372608256e-17, 5.526010561377599e-17, 5.2999260804415993e-17, 4.9808750163284e-17, 4.4774314533523994e-17, 3.9114894186899996e-17, 3.2516213654483995e-17, 2.5687260690996003e-17, 1.9566328632564e-17, 1.4237719950324e-17, 1.0073784707156e-17, 6.966799181309e-18, 4.7249877980360394e-18, 3.18327911305536e-18, 2.12178264388404e-18, 1.4346970534616402e-18, 9.591327542006101e-19, 5.973327447019477e-19, 4.0934206411441437e-19, 2.800360981099344e-19, 2.172309692376276e-19, 1.4105734359149e-19, 1.0485657774029e-19, 8.008086314122762e-20, 3.8140797080981505e-20, 9.536399817561344e-21, 7.62919388256787e-21, -3.81479402952588e-21, 1.1443623733259985e-20, 1.525787553027148e-20, 1.1443623733259985e-20, 2.4792894784170816e-20, 1.9071999270245374e-20, -5.722224065677916e-21, 2.4792894784170816e-20, -1.3352284355229902e-20, -1.9075200729754624e-20, 0.0, 2.4792894784170816e-20, 1.525787553027148e-20, 2.0979063109611603e-20, 1.33507156447701e-20, 2.66998625790804e-20, 2.66998625790804e-20, 0.0, 3.814665970474119e-21, 2.4792894784170816e-20, 9.536399817561344e-21, 1.1443623733259985e-20, 3.2420573868181825e-20, 3.43273136295525e-20, 2.4792894784170816e-20, 4.0047540767682897e-20, 3.8140797080981505e-20, 2.2885994953181686e-20, 4.5767379812726735e-20, 4.9580479093042965e-20, 1.9071999270245374e-20, 4.0047540767682897e-20, 8.389280990149167e-20, 5.529983793090968e-20, 5.529983793090968e-20, 8.198690249240211e-20, 8.008086314122762e-20, 7.817489170529775e-20, 9.151631925090693e-20, 1.0485657774029e-19, 1.1247827883491362e-19, 1.239113685132596e-19, 1.5248655302714762e-19, 1.6581884123216e-19, 1.5820072556002763e-19, 1.6772403901514242e-19, 2.0390373338429645e-19, 1.8867111354023038e-19, 1.9438346130900002e-19, 2.229418763395476e-19, 2.5720226609584157e-19, 2.5910492893327557e-19, 3.1618090224011046e-19, 3.332977765126464e-19, 3.2759243987843366e-19, 3.256899322197584e-19, 3.3519915901469004e-19, 3.0286532015124004e-19, 3.2949391840479237e-19, 3.447075854111744e-19, 3.332977765126464e-19, 3.2949391840479237e-19, 3.523131521045876e-19, 3.466087758645876e-19], [3.371015065433204e-19, 3.3900282502356e-19, 3.2759243987843366e-19, 3.504120576754896e-19, 3.3519915901469004e-19, 3.0286532015124004e-19, 3.2759243987843366e-19, 3.256899322197584e-19, 3.142782024320976e-19, 3.504120576754896e-19, 3.3139636200809155e-19, 3.1618090224011046e-19, 3.256899322197584e-19, 3.009633935058164e-19, 2.724256655243604e-19, 2.400728689055124e-19, 2.2674832233725e-19, 1.829584776481616e-19, 1.962881787186384e-19, 2.1151977401240841e-19, 1.9057592702453762e-19, 1.6581884123216e-19, 1.5248655302714762e-19, 1.5058109903945162e-19, 1.3343656447701002e-19, 1.258162719460176e-19, 9.342206659373489e-20, 9.913931637217186e-20, 8.77046286047181e-20, 9.342206659373489e-20, 1.1247827883491362e-19, 8.77046286047181e-20, 7.43627528611558e-20, 5.529983793090968e-20, 5.148693073447138e-20, 5.720629348256265e-20, 3.8140797080981505e-20, 2.66998625790804e-20, 4.195415247537292e-20, 6.864425451821e-20, 4.5767379812726735e-20, 2.4792894784170816e-20, 2.4792894784170816e-20, 3.051370212108591e-20, 1.525787553027148e-20, 3.814665970474119e-21, 1.7165003399834964e-20, 2.2885994953181686e-20, 5.7219359343220834e-21, 2.8606698383229207e-20, 4.3860832131877036e-20, 5.7219359343220834e-21, 2.4792894784170816e-20, 5.7219359343220834e-21, -1.907376007297546e-21, 1.525787553027148e-20, 1.9073439927024535e-21, 3.814665970474119e-21, 1.525787553027148e-20, 3.2420573868181825e-20, 2.0979063109611603e-20, 1.33507156447701e-20, -1.1444776266740015e-20, -1.3352284355229902e-20, -1.3352284355229902e-20, -1.1444776266740015e-20, 1.1443623733259985e-20, 5.7219359343220834e-21, 1.1443623733259985e-20, 2.8606698383229207e-20, 2.66998625790804e-20, 3.8140797080981505e-20, 3.8140797080981505e-20, 5.529983793090968e-20, 6.673809100175913e-20, 1.2772114337626439e-19, 1.7153234149412642e-19, 2.7623044705584846e-19, 3.903352960733184e-19, 6.049222752674038e-19, 8.304581120770099e-19, 1.2028357306952399e-18, 1.673591093876e-18, 2.40026048967936e-18, 3.3980265516603607e-18, 4.812611668595841e-18, 6.7450169891769595e-18, 9.36524279736884e-18, 1.2792426050196e-17, 1.7006489596224e-17, 2.2117272840000003e-17, 2.7714462534516e-17, 3.3630821935056e-17, 3.9449717976144e-17, 4.48234355189e-17, 4.93817281389e-17, 5.2719372668756e-17, 5.4964250506496e-17, 5.63413288656e-17, 5.68005401936e-17, 5.66907016116e-17, 5.614135010759999e-17, 5.53410182036e-17, 5.453517020999999e-17, 5.3186709809999993e-17, 5.2271194408399986e-17, 5.140455197639999e-17, 5.038049261639999e-17, 4.9888752219599975e-17, 4.9334342510399997e-17, 4.871296300159999e-17, 4.818609621959998e-17, 4.764223844039998e-17, 4.8090337185599995e-17, 4.8316177121599983e-17, 4.818609621959998e-17, 4.8678178022399985e-17, 4.829256428999999e-17, 4.9598003489999997e-17, 5.0068814702399996e-17, 5.1166471865599997e-17, 5.249275955999999e-17, 5.27087908404e-17, 5.3861684398399994e-17, 5.510075322439999e-17, 5.58527593556e-17, 5.652959501e-17, 5.680736888959999e-17, 5.661780400639999e-17, 5.567957484395599e-17, 5.3679923436624e-17, 5.0531397705684005e-17, 4.5945777640704e-17, 4.17806797056e-17, 3.5992157611344007e-17, 2.9820857484403995e-17, 2.4042449536976003e-17, 1.845394256e-17, 1.3895173501904002e-17, 1.0135986182100001e-17, 7.24867986639636e-18, 5.1005268273081595e-18, 3.57541946235156e-18, 2.4898287784070405e-18, 1.7243152834559999e-18, 1.1801870109806402e-18, 7.906908464225075e-19, 5.517887833558099e-19, 3.732270654997584e-19, 2.629111562843136e-19, 1.9438346130900002e-19, 1.3724701807284e-19, 1.0676180126528642e-19, 6.864425451821e-20, 4.3860832131877036e-20, 2.0979063109611603e-20, 7.62919388256787e-21, -5.722224065677916e-21, 1.1443623733259985e-20, 9.536399817561344e-21, 1.1443623733259985e-20, 2.4792894784170816e-20, 3.6234121346451153e-20, 1.9073439927024535e-21, 1.33507156447701e-20, 9.536399817561344e-21, 0.0, 2.4792894784170816e-20, 1.1443623733259985e-20, 2.0979063109611603e-20, 3.43273136295525e-20, 2.8606698383229207e-20, 9.536399817561344e-21, 3.2420573868181825e-20, 7.62919388256787e-21, 1.7165003399834964e-20, 3.8140797080981505e-20, 1.525787553027148e-20, 2.4792894784170816e-20, 3.43273136295525e-20, 2.66998625790804e-20, 5.148693073447138e-20, 5.91126170703104e-20, 4.3860832131877036e-20, 3.051370212108591e-20, 5.148693073447138e-20, 4.195415247537292e-20, 4.9580479093042965e-20, 7.245658544958682e-20, 8.579878522246887e-20, 8.198690249240211e-20, 9.532788184005821e-20, 9.151631925090693e-20, 8.77046286047181e-20, 9.151631925090693e-20, 8.389280990149167e-20, 1.181944682812416e-19, 1.181944682812416e-19, 1.3724701807284e-19, 1.753415144188724e-19, 1.8867111354023038e-19, 1.8486338720713762e-19, 2.0390373338429645e-19, 2.0961531280748364e-19, 2.172309692376276e-19, 2.0390373338429645e-19, 2.5720226609584157e-19, 2.724256655243604e-19, 2.7813378736724997e-19, 3.4090411150128843e-19, 3.3900282502356e-19, 3.237883896715956e-19, 3.523131521045876e-19, 3.1618090224011046e-19, 3.0857190535331844e-19, 3.237883896715956e-19, 3.2949391840479237e-19, 3.2759243987843366e-19, 3.4851093124388045e-19, 3.447075854111744e-19, 3.3900282502356e-19], [3.3139636200809155e-19, 3.4280636295525005e-19, 3.5801724022128845e-19, 3.3519915901469004e-19, 3.3139636200809155e-19, 3.3900282502356e-19, 3.466087758645876e-19, 3.2949391840479237e-19, 3.2949391840479237e-19, 3.5421521140921165e-19, 3.3139636200809155e-19, 3.3139636200809155e-19, 3.4090411150128843e-19, 2.9525642415612366e-19, 2.8193837685010764e-19, 2.629111562843136e-19, 2.45783621349e-19, 2.400728689055124e-19, 2.362658731249664e-19, 2.153266041073716e-19, 1.962881787186384e-19, 1.962881787186384e-19, 1.8486338720713762e-19, 1.5629636627064958e-19, 1.4486654230860362e-19, 1.3153178907107839e-19, 1.086669927877716e-19, 1.1628943680487559e-19, 1.181944682812416e-19, 1.029503231191604e-19, 9.532788184005821e-20, 1.181944682812416e-19, 8.389280990149167e-20, 6.48317955297956e-20, 6.673809100175913e-20, 6.101920848434362e-20, 4.0047540767682897e-20, 4.0047540767682897e-20, 6.292556798650439e-20, 6.673809100175913e-20, 5.529983793090968e-20, 3.8140797080981505e-20, 5.91126170703104e-20, 4.5767379812726735e-20, 1.33507156447701e-20, 3.8140797080981505e-20, 4.0047540767682897e-20, 1.9073439927024535e-21, 3.6234121346451153e-20, 4.767389548099548e-20, 2.4792894784170816e-20, 3.2420573868181825e-20, 2.8606698383229207e-20, 1.9071999270245374e-20, 2.2885994953181686e-20, 3.2420573868181825e-20, 2.4792894784170816e-20, 0.0, 2.0979063109611603e-20, 2.8606698383229207e-20, 1.7165003399834964e-20, 3.8140797080981505e-20, 2.4792894784170816e-20, 2.4792894784170816e-20, 1.7165003399834964e-20, 2.8606698383229207e-20, 0.0, -9.537200182438655e-21, 5.7219359343220834e-21, 3.43273136295525e-20, 2.66998625790804e-20, 6.48317955297956e-20, 6.101920848434362e-20, 6.673809100175913e-20, 1.0104503557236e-19, 1.296269816626356e-19, 1.8676726637493958e-19, 2.6100855746868358e-19, 3.8463284067209765e-19, 5.252126251372544e-19, 7.698544084582401e-19, 1.0347554434235602e-18, 1.4572939064505599e-18, 1.9757096519451604e-18, 2.7469022846744405e-18, 3.7764913664878396e-18, 5.15692501870644e-18, 6.99538279937844e-18, 9.43144837722576e-18, 1.2570498232404e-17, 1.6279892273843998e-17, 2.0616785904404e-17, 2.5647721169364002e-17, 3.1147817026896e-17, 3.6451474586676e-17, 4.14511889076e-17, 4.6131849282816e-17, 5.0074180894164e-17, 5.2790771758196e-17, 5.4883457741395995e-17, 5.60044339764e-17, 5.670542070559999e-17, 5.68011987156e-17, 5.645336631839999e-17, 5.594197338239999e-17, 5.5428212359999995e-17, 5.485356512839999e-17, 5.40601159124e-17, 5.3116853759999996e-17, 5.270071887239999e-17, 5.262635678239999e-17, 5.2271194408399986e-17, 5.144214476359999e-17, 5.104056903239999e-17, 5.1498288358399985e-17, 5.1963756422399985e-17, 5.2166781e-17, 5.2425175073599985e-17, 5.3194290209999986e-17, 5.3706641259599996e-17, 5.43160687284e-17, 5.4959935736399994e-17, 5.569563132359999e-17, 5.636821399559999e-17, 5.671925611039999e-17, 5.68080913104e-17, 5.648150978759998e-17, 5.5561086776576e-17, 5.3917323769423997e-17, 5.1359910188496004e-17, 4.7874187054416004e-17, 4.355041905656399e-17, 3.8517983489999995e-17, 3.3214693414836e-17, 2.7796352416976e-17, 2.2482982109184003e-17, 1.7740615878036e-17, 1.3572980698704e-17, 1.0217257119744e-17, 7.544001187484159e-18, 5.5272811938968404e-18, 3.9790247996345604e-18, 2.8789275717810004e-18, 2.04877049695184e-18, 1.45352314884816e-18, 1.0271949841286399e-18, 7.300656294799056e-19, 5.081248518214737e-19, 3.504120576754896e-19, 2.3816988597584e-19, 1.6772403901514242e-19, 1.296269816626356e-19, 9.723356515604582e-20, 7.626878832392601e-20, 2.8606698383229207e-20, 2.4792894784170816e-20, 1.9071999270245374e-20, -5.722224065677916e-21, 9.536399817561344e-21, 1.525787553027148e-20, 4.0047540767682897e-20, 2.8606698383229207e-20, 4.195415247537292e-20, 2.66998625790804e-20, 0.0, 2.2885994953181686e-20, 7.62919388256787e-21, 7.62919388256787e-21, 1.7165003399834964e-20, 2.0979063109611603e-20, 2.8606698383229207e-20, 2.0979063109611603e-20, 2.66998625790804e-20, 3.6234121346451153e-20, 1.525787553027148e-20, 9.536399817561344e-21, 3.8140797080981505e-20, 3.43273136295525e-20, 2.2885994953181686e-20, 5.148693073447138e-20, 6.48317955297956e-20, 5.3393450316321604e-20, 5.720629348256265e-20, 6.48317955297956e-20, 3.8140797080981505e-20, 3.43273136295525e-20, 6.48317955297956e-20, 6.101920848434362e-20, 4.767389548099548e-20, 9.723356515604582e-20, 9.151631925090693e-20, 9.151631925090693e-20, 1.2200543415221958e-19, 9.342206659373489e-20, 1.1247827883491362e-19, 1.353423066887124e-19, 1.105731513342324e-19, 1.543909763383296e-19, 1.5058109903945162e-19, 1.5820072556002763e-19, 1.8867111354023038e-19, 2.1151977401240841e-19, 2.210376072839604e-19, 2.0580829066389e-19, 2.45783621349e-19, 2.3816988597584e-19, 2.4959029691981e-19, 3.10474701236e-19, 3.0286532015124004e-19, 3.180825728150996e-19, 3.466087758645876e-19, 3.4090411150128843e-19, 3.256899322197584e-19, 3.332977765126464e-19, 3.3519915901469004e-19, 3.2949391840479237e-19, 3.180825728150996e-19, 3.4851093124388045e-19, 3.4280636295525005e-19, 3.523131521045876e-19, 3.466087758645876e-19], [3.561162418165056e-19, 3.656229073699764e-19, 3.3900282502356e-19, 3.199842113875776e-19, 3.4090411150128843e-19, 3.2949391840479237e-19, 3.142782024320976e-19, 3.237883896715956e-19, 3.332977765126464e-19, 3.2188681512092163e-19, 3.466087758645876e-19, 3.447075854111744e-19, 3.3139636200809155e-19, 3.4090411150128843e-19, 3.1618090224011046e-19, 2.7432807229136e-19, 2.7623044705584846e-19, 2.4959029691981e-19, 2.229418763395476e-19, 2.400728689055124e-19, 2.172309692376276e-19, 2.210376072839604e-19, 1.962881787186384e-19, 1.8105453445855559e-19, 1.6962820625589e-19, 1.486766117064656e-19, 1.353423066887124e-19, 1.3343656447701002e-19, 1.1628943680487559e-19, 1.105731513342324e-19, 1.181944682812416e-19, 1.2772114337626439e-19, 9.913931637217186e-20, 9.151631925090693e-20, 8.008086314122762e-20, 7.43627528611558e-20, 5.720629348256265e-20, 6.48317955297956e-20, 7.626878832392601e-20, 5.720629348256265e-20, 6.101920848434362e-20, 7.43627528611558e-20, 4.5767379812726735e-20, 5.148693073447138e-20, 5.148693073447138e-20, 3.6234121346451153e-20, 2.8606698383229207e-20, 2.4792894784170816e-20, 1.9071999270245374e-20, 4.0047540767682897e-20, 5.148693073447138e-20, 2.8606698383229207e-20, 4.3860832131877036e-20, 2.4792894784170816e-20, 1.525787553027148e-20, 2.8606698383229207e-20, 1.9073439927024535e-21, 9.536399817561344e-21, 1.1443623733259985e-20, 1.33507156447701e-20, 4.3860832131877036e-20, 1.9071999270245374e-20, 4.195415247537292e-20, 2.4792894784170816e-20, 2.8606698383229207e-20, 1.1443623733259985e-20, 3.814665970474119e-21, 2.66998625790804e-20, 1.1443623733259985e-20, 3.43273136295525e-20, 2.0979063109611603e-20, 5.529983793090968e-20, 5.720629348256265e-20, 9.151631925090693e-20, 7.817489170529775e-20, 1.143833743330836e-19, 1.9247971016802438e-19, 2.514930877840704e-19, 3.732270654997584e-19, 4.891347319337983e-19, 6.883663416446976e-19, 9.364364545855126e-19, 1.26508851954996e-18, 1.7149306059304402e-18, 2.2732555944609602e-18, 3.07759655850816e-18, 4.140757201395841e-18, 5.472901167149e-18, 7.30032793665104e-18, 9.471503728935559e-18, 1.2292348107216e-17, 1.5589071610164e-17, 1.9530854830356002e-17, 2.3836452020303998e-17, 2.8479319499124005e-17, 3.3288370282100005e-17, 3.7983732260096e-17, 4.2635586967796e-17, 4.6499217187476e-17, 4.9660597291764e-17, 5.2277747387796e-17, 5.4309889593203995e-17, 5.5556545981716e-17, 5.62748494656e-17, 5.675682174239999e-17, 5.681664167039999e-17, 5.672178504839999e-17, 5.646788268359999e-17, 5.614135010759999e-17, 5.592299599999999e-17, 5.54943489744e-17, 5.535083742239999e-17, 5.51533707264e-17, 5.5271366817599994e-17, 5.536062389639999e-17, 5.536062389639999e-17, 5.551744884e-17, 5.572550949e-17, 5.596087029e-17, 5.640019536839998e-17, 5.660634525e-17, 5.67955163216e-17, 5.68031168976e-17, 5.660262101639999e-17, 5.5987931823824e-17, 5.4886280013055994e-17, 5.3259698476595996e-17, 5.1099117501263995e-17, 4.8090796807956e-17, 4.4384797787135994e-17, 4.0291323473844e-17, 3.54178212096e-17, 3.0289469296916e-17, 2.5732396855316e-17, 2.1196028383476e-17, 1.70112607509e-17, 1.3341393103123998e-17, 1.0307052896256e-17, 7.83841230312144e-18, 5.878250050164e-18, 4.379240436008961e-18, 3.2370039300040396e-18, 2.3965317701010004e-18, 1.74310193166144e-18, 1.2858317023451598e-18, 9.213026964596545e-19, 6.713033471340624e-19, 4.682413046939601e-19, 3.4280636295525005e-19, 2.629111562843136e-19, 1.829584776481616e-19, 1.2200543415221958e-19, 1.0485657774029e-19, 5.720629348256265e-20, 5.91126170703104e-20, 2.66998625790804e-20, 2.66998625790804e-20, 1.1443623733259985e-20, 1.1443623733259985e-20, 1.1443623733259985e-20, 2.4792894784170816e-20, 4.5767379812726735e-20, 4.195415247537292e-20, 2.4792894784170816e-20, 5.7219359343220834e-21, 2.2885994953181686e-20, 0.0, 1.1443623733259985e-20, 1.7165003399834964e-20, 1.1443623733259985e-20, 2.4792894784170816e-20, 2.2885994953181686e-20, 4.0047540767682897e-20, 2.66998625790804e-20, 5.7219359343220834e-21, 2.66998625790804e-20, 1.9071999270245374e-20, 9.536399817561344e-21, 4.195415247537292e-20, 6.673809100175913e-20, 3.8140797080981505e-20, 7.055048595997626e-20, 7.245658544958682e-20, 6.292556798650439e-20, 4.195415247537292e-20, 6.48317955297956e-20, 5.91126170703104e-20, 5.148693073447138e-20, 8.008086314122762e-20, 8.579878522246887e-20, 9.342206659373489e-20, 1.239113685132596e-19, 1.143833743330836e-19, 1.143833743330836e-19, 1.4486654230860362e-19, 1.143833743330836e-19, 1.296269816626356e-19, 1.5820072556002763e-19, 1.7724555363279362e-19, 1.8676726637493958e-19, 2.0009651919207238e-19, 2.286524953181684e-19, 2.191343042620496e-19, 2.362658731249664e-19, 2.6100855746868358e-19, 2.4959029691981e-19, 2.7432807229136e-19, 2.9525642415612366e-19, 3.256899322197584e-19, 3.2949391840479237e-19, 3.5801724022128845e-19, 3.4851093124388045e-19, 3.2759243987843366e-19, 3.2949391840479237e-19, 3.2949391840479237e-19, 3.256899322197584e-19, 3.256899322197584e-19, 3.332977765126464e-19, 3.5421521140921165e-19, 3.4280636295525005e-19, 3.4090411150128843e-19], [3.256899322197584e-19, 3.561162418165056e-19, 3.5421521140921165e-19, 3.4280636295525005e-19, 3.1618090224011046e-19, 3.2949391840479237e-19, 3.2949391840479237e-19, 3.2188681512092163e-19, 3.332977765126464e-19, 3.4851093124388045e-19, 3.2188681512092163e-19, 3.3900282502356e-19, 3.5421521140921165e-19, 3.2759243987843366e-19, 3.0476821210859046e-19, 3.0286532015124004e-19, 2.7052222913829005e-19, 2.629111562843136e-19, 2.724256655243604e-19, 2.4197581983267363e-19, 2.0580829066389e-19, 2.324587492672404e-19, 2.172309692376276e-19, 1.7153234149412642e-19, 1.7724555363279362e-19, 1.7724555363279362e-19, 1.3153178907107839e-19, 1.3343656447701002e-19, 1.5820072556002763e-19, 1.5058109903945162e-19, 1.1247827883491362e-19, 1.181944682812416e-19, 1.181944682812416e-19, 7.817489170529775e-20, 9.151631925090693e-20, 7.055048595997626e-20, 6.101920848434362e-20, 5.91126170703104e-20, 8.008086314122762e-20, 6.48317955297956e-20, 6.48317955297956e-20, 7.817489170529775e-20, 6.48317955297956e-20, 2.4792894784170816e-20, 4.3860832131877036e-20, 4.0047540767682897e-20, 2.0979063109611603e-20, 3.43273136295525e-20, 5.91126170703104e-20, 4.5767379812726735e-20, 3.43273136295525e-20, 5.529983793090968e-20, 3.8140797080981505e-20, 4.3860832131877036e-20, 3.6234121346451153e-20, 1.7165003399834964e-20, 2.4792894784170816e-20, 3.051370212108591e-20, 2.4792894784170816e-20, 5.3393450316321604e-20, 2.4792894784170816e-20, 4.5767379812726735e-20, 2.4792894784170816e-20, 1.9071999270245374e-20, 9.536779981588287e-22, 2.66998625790804e-20, 1.9071999270245374e-20, 2.4792894784170816e-20, 3.8140797080981505e-20, 3.43273136295525e-20, 6.101920848434362e-20, 5.91126170703104e-20, 4.9580479093042965e-20, 5.91126170703104e-20, 1.0485657774029e-19, 1.1247827883491362e-19, 1.6772403901514242e-19, 2.45783621349e-19, 3.371015065433204e-19, 4.815363934776276e-19, 6.257883565360597e-19, 8.531759251670004e-19, 1.11410438464464e-18, 1.47611616052884e-18, 1.95697254099264e-18, 2.59049026802196e-18, 3.41836758645876e-18, 4.46166404895764e-18, 5.8113987921286405e-18, 7.45690021667444e-18, 9.54287108817104e-18, 1.2037033250255999e-17, 1.49774987796e-17, 1.8392782831616e-17, 2.2212627904596e-17, 2.6100910634304002e-17, 3.0479428387536005e-17, 3.4681144443984e-17, 3.8830534968116e-17, 4.2776277214016e-17, 4.5972445147343996e-17, 4.9010104126784e-17, 5.12051266869e-17, 5.3083848619763996e-17, 5.437043051182399e-17, 5.5409218276884e-17, 5.601991728839999e-17, 5.64398026164e-17, 5.667278960639999e-17, 5.67545332884e-17, 5.681691127559998e-17, 5.681361629e-17, 5.679235748359999e-17, 5.67743942036e-17, 5.679301415039999e-17, 5.681047296e-17, 5.68181586036e-17, 5.68123793664e-17, 5.67529843764e-17, 5.6587776e-17, 5.623998351240001e-17, 5.571599966744399e-17, 5.491570715105599e-17, 5.37795200244e-17, 5.2266970645824e-17, 5.0217967038835996e-17, 4.7621157587124004e-17, 4.4431159264256e-17, 4.0765180935444e-17, 3.6540465259956003e-17, 3.23312390976e-17, 2.77935650525e-17, 2.3501363466836e-17, 1.9796093237396e-17, 1.62138118725e-17, 1.3059003396096e-17, 1.0338081086484e-17, 8.08602609359796e-18, 6.186600211701e-18, 4.73776987563264e-18, 3.6104949137249994e-18, 2.70967949463504e-18, 2.0281702851360003e-18, 1.51751977394996e-18, 1.1254409948824401e-18, 8.172042564576575e-19, 5.8784560846774565e-19, 4.3024541263613637e-19, 3.180825728150996e-19, 2.4959029691981e-19, 1.8676726637493958e-19, 1.4296195895130241e-19, 9.723356515604582e-20, 7.245658544958682e-20, 6.292556798650439e-20, 3.43273136295525e-20, 1.33507156447701e-20, 2.66998625790804e-20, 1.1443623733259985e-20, 2.8606698383229207e-20, 3.8140797080981505e-20, 4.195415247537292e-20, 4.5767379812726735e-20, 3.051370212108591e-20, 3.8140797080981505e-20, 4.3860832131877036e-20, 1.525787553027148e-20, 2.2885994953181686e-20, 3.051370212108591e-20, 2.0979063109611603e-20, 4.767389548099548e-20, 4.195415247537292e-20, 3.8140797080981505e-20, 6.101920848434362e-20, 2.4792894784170816e-20, 2.4792894784170816e-20, 4.3860832131877036e-20, 2.4792894784170816e-20, 5.148693073447138e-20, 6.673809100175913e-20, 6.864425451821e-20, 6.864425451821e-20, 7.817489170529775e-20, 7.626878832392601e-20, 7.055048595997626e-20, 6.48317955297956e-20, 7.817489170529775e-20, 7.43627528611558e-20, 6.48317955297956e-20, 1.0485657774029e-19, 1.296269816626356e-19, 1.2200543415221958e-19, 1.239113685132596e-19, 1.4105734359149e-19, 1.3343656447701002e-19, 1.3153178907107839e-19, 1.5629636627064958e-19, 1.7153234149412642e-19, 1.962881787186384e-19, 2.229418763395476e-19, 2.0961531280748364e-19, 2.229418763395476e-19, 2.4959029691981e-19, 2.4197581983267363e-19, 2.629111562843136e-19, 2.838416210868404e-19, 2.8193837685010764e-19, 3.0286532015124004e-19, 3.2949391840479237e-19, 3.504120576754896e-19, 3.4851093124388045e-19, 3.5421521140921165e-19, 3.466087758645876e-19, 3.2759243987843366e-19, 3.2188681512092163e-19, 3.523131521045876e-19, 3.123764678353044e-19, 3.2949391840479237e-19, 3.3900282502356e-19, 3.3139636200809155e-19, 3.3900282502356e-19], [3.371015065433204e-19, 3.5421521140921165e-19, 3.6752374572864e-19, 3.5421521140921165e-19, 3.3519915901469004e-19, 3.237883896715956e-19, 3.3519915901469004e-19, 3.0857190535331844e-19, 3.237883896715956e-19, 3.447075854111744e-19, 3.2949391840479237e-19, 3.599192034512436e-19, 3.504120576754896e-19, 3.2759243987843366e-19, 3.3900282502356e-19, 3.10474701236e-19, 2.8954916668313157e-19, 2.7623044705584846e-19, 2.686197583494864e-19, 2.438797366088784e-19, 2.533958466458196e-19, 2.4197581983267363e-19, 2.3436282617349005e-19, 2.248451153396544e-19, 1.8486338720713762e-19, 1.8676726637493958e-19, 1.6962820625589e-19, 1.4296195895130241e-19, 1.467720923709684e-19, 1.5248655302714762e-19, 1.3153178907107839e-19, 1.3343656447701002e-19, 1.3153178907107839e-19, 1.200994677550964e-19, 1.0676180126528642e-19, 7.817489170529775e-20, 7.817489170529775e-20, 8.198690249240211e-20, 6.673809100175913e-20, 7.43627528611558e-20, 8.198690249240211e-20, 9.532788184005821e-20, 8.389280990149167e-20, 4.9580479093042965e-20, 5.720629348256265e-20, 6.48317955297956e-20, 4.767389548099548e-20, 3.43273136295525e-20, 5.148693073447138e-20, 6.673809100175913e-20, 4.5767379812726735e-20, 5.529983793090968e-20, 4.195415247537292e-20, 4.767389548099548e-20, 1.1443623733259985e-20, 2.66998625790804e-20, 1.9071999270245374e-20, 3.2420573868181825e-20, 3.2420573868181825e-20, 3.43273136295525e-20, 5.720629348256265e-20, 4.3860832131877036e-20, 5.3393450316321604e-20, 3.2420573868181825e-20, 2.8606698383229207e-20, 4.0047540767682897e-20, 1.7165003399834964e-20, 3.8140797080981505e-20, 2.4792894784170816e-20, 2.8606698383229207e-20, 5.91126170703104e-20, 6.48317955297956e-20, 5.91126170703104e-20, 6.48317955297956e-20, 1.0676180126528642e-19, 1.391516974544564e-19, 1.753415144188724e-19, 2.3055563829396e-19, 3.1618090224011046e-19, 4.6064255317584e-19, 5.7456306901527245e-19, 7.755373672476624e-19, 1.006403557236e-18, 1.33484654423504e-18, 1.7149306059304402e-18, 2.2452201680610004e-18, 2.8789275717810004e-18, 3.71934484236596e-18, 4.7797625567250005e-18, 6.074911949135999e-18, 7.67712638592276e-18, 9.53068377488976e-18, 1.1760598044883999e-17, 1.4381216528976002e-17, 1.7264640600564e-17, 2.0525332789584e-17, 2.40829947344e-17, 2.77717618164e-17, 3.1418851903476e-17, 3.50817302589e-17, 3.8755341878095996e-17, 4.1950941365395996e-17, 4.4569724109823997e-17, 4.720525948999999e-17, 4.9337489741136e-17, 5.1062733253044006e-17, 5.2537059853363994e-17, 5.3494367996735997e-17, 5.427772444312399e-17, 5.47995096084e-17, 5.528275904283599e-17, 5.55164307776e-17, 5.5630458432336e-17, 5.570000866155599e-17, 5.5761223173456e-17, 5.561940121640399e-17, 5.537660804078399e-17, 5.5035216185364005e-17, 5.456742301798399e-17, 5.3898312607184e-17, 5.2809041509184005e-17, 5.1667592572499996e-17, 5.0144931140304e-17, 4.832247069e-17, 4.5995763265536e-17, 4.31866470656e-17, 4.019448084e-17, 3.6783591139316e-17, 3.3182713806899997e-17, 2.9326861999316e-17, 2.5661792414324003e-17, 2.2006837880064e-17, 1.8505610836596003e-17, 1.5524050560000002e-17, 1.2763901087604002e-17, 1.0334644070996e-17, 8.24310704882496e-18, 6.4868426998126395e-18, 5.10962816047824e-18, 3.9385529650790396e-18, 3.04048774876596e-18, 2.32557368832564e-18, 1.80317209356596e-18, 1.351812358389e-18, 1.0290876242379598e-18, 7.584876265094976e-19, 5.688699297853555e-19, 4.2834463433829002e-19, 2.857438358052096e-19, 2.229418763395476e-19, 1.5820072556002763e-19, 1.1247827883491362e-19, 1.086669927877716e-19, 7.817489170529775e-20, 7.817489170529775e-20, 4.195415247537292e-20, 3.8140797080981505e-20, 2.4792894784170816e-20, 1.525787553027148e-20, 2.8606698383229207e-20, 2.0979063109611603e-20, 3.6234121346451153e-20, 3.8140797080981505e-20, 6.101920848434362e-20, 4.195415247537292e-20, 2.4792894784170816e-20, 2.8606698383229207e-20, 3.43273136295525e-20, 2.4792894784170816e-20, 4.767389548099548e-20, 4.9580479093042965e-20, 5.529983793090968e-20, 3.43273136295525e-20, 6.101920848434362e-20, 6.48317955297956e-20, 5.529983793090968e-20, 4.195415247537292e-20, 6.101920848434362e-20, 4.5767379812726735e-20, 4.767389548099548e-20, 6.864425451821e-20, 7.817489170529775e-20, 9.151631925090693e-20, 8.579878522246887e-20, 1.0104503557236e-19, 8.579878522246887e-20, 7.626878832392601e-20, 8.389280990149167e-20, 1.1628943680487559e-19, 9.342206659373489e-20, 1.1628943680487559e-19, 1.391516974544564e-19, 1.6581884123216e-19, 1.5058109903945162e-19, 1.620103467045456e-19, 1.829584776481616e-19, 1.829584776481616e-19, 1.6581884123216e-19, 1.8676726637493958e-19, 2.0390373338429645e-19, 2.191343042620496e-19, 2.6100855746868358e-19, 2.7813378736724997e-19, 2.629111562843136e-19, 2.8193837685010764e-19, 3.142782024320976e-19, 3.1618090224011046e-19, 3.0667007473221004e-19, 3.3519915901469004e-19, 3.4280636295525005e-19, 3.5421521140921165e-19, 3.4851093124388045e-19, 3.561162418165056e-19, 3.5421521140921165e-19, 3.4851093124388045e-19, 3.2759243987843366e-19, 3.2949391840479237e-19, 3.3519915901469004e-19, 3.1618090224011046e-19, 3.4280636295525005e-19, 3.4851093124388045e-19], [3.3139636200809155e-19, 3.561162418165056e-19, 3.4090411150128843e-19, 3.4851093124388045e-19, 3.732270654997584e-19, 3.4090411150128843e-19, 3.4280636295525005e-19, 3.332977765126464e-19, 3.2759243987843366e-19, 3.371015065433204e-19, 3.447075854111744e-19, 3.332977765126464e-19, 3.3139636200809155e-19, 3.5421521140921165e-19, 3.504120576754896e-19, 3.371015065433204e-19, 3.256899322197584e-19, 2.971584468258624e-19, 2.7623044705584846e-19, 2.800360981099344e-19, 2.7623044705584846e-19, 2.5720226609584157e-19, 2.5720226609584157e-19, 2.4197581983267363e-19, 2.191343042620496e-19, 2.0200014228944e-19, 1.8486338720713762e-19, 1.5629636627064958e-19, 1.4296195895130241e-19, 1.5820072556002763e-19, 1.4486654230860362e-19, 1.3343656447701002e-19, 1.6772403901514242e-19, 1.4486654230860362e-19, 1.105731513342324e-19, 1.1247827883491362e-19, 1.181944682812416e-19, 9.532788184005821e-20, 8.961053989549804e-20, 9.151631925090693e-20, 8.198690249240211e-20, 6.48317955297956e-20, 7.817489170529775e-20, 9.532788184005821e-20, 8.77046286047181e-20, 7.245658544958682e-20, 6.48317955297956e-20, 6.673809100175913e-20, 2.8606698383229207e-20, 3.8140797080981505e-20, 7.817489170529775e-20, 6.48317955297956e-20, 6.48317955297956e-20, 8.389280990149167e-20, 3.6234121346451153e-20, 4.5767379812726735e-20, 4.767389548099548e-20, 2.4792894784170816e-20, 4.9580479093042965e-20, 4.195415247537292e-20, 4.3860832131877036e-20, 3.8140797080981505e-20, 6.101920848434362e-20, 5.148693073447138e-20, 6.48317955297956e-20, 5.91126170703104e-20, 1.1443623733259985e-20, 9.536399817561344e-21, 4.767389548099548e-20, 3.6234121346451153e-20, 5.148693073447138e-20, 6.48317955297956e-20, 7.817489170529775e-20, 7.245658544958682e-20, 1.181944682812416e-19, 1.181944682812416e-19, 1.6391460996960843e-19, 2.191343042620496e-19, 2.914512853771856e-19, 4.0744093353718564e-19, 5.271107747647475e-19, 6.978449938399955e-19, 8.985987134894402e-19, 1.19339685087924e-18, 1.50811750091856e-18, 1.940099525469e-18, 2.5010147386553603e-18, 3.16103726382324e-18, 4.006611225501e-18, 5.05138106081616e-18, 6.25319562546384e-18, 7.77463398557556e-18, 9.525465373129759e-18, 1.1391260919504e-17, 1.36960785876e-17, 1.6249309314900003e-17, 1.9082911120976003e-17, 2.1884309941056e-17, 2.50058398941e-17, 2.83876471604e-17, 3.13831360269e-17, 3.4792920071156e-17, 3.7466255173524e-17, 4.0149068021876e-17, 4.2459730808063995e-17, 4.4763768969024e-17, 4.6349135278399995e-17, 4.8090796807956e-17, 4.9010104126784e-17, 5.0249115970256e-17, 5.0667664391375995e-17, 5.1276841340736e-17, 5.1621544997556e-17, 5.1736279703376e-17, 5.1774994764276e-17, 5.1430625941044e-17, 5.1113638896895994e-17, 5.0655122634900006e-17, 4.9706557363535995e-17, 4.8617836553216e-17, 4.7110876887476e-17, 4.5398379147263996e-17, 4.3638751220544e-17, 4.1272082538816e-17, 3.8796196535796e-17, 3.5959815431424004e-17, 3.3012653317364e-17, 2.998624541081599e-17, 2.6787014662463997e-17, 2.3378577087476e-17, 2.02841280749e-17, 1.7556955871603997e-17, 1.4756237218100002e-17, 1.2447572683476e-17, 1.0232742206003999e-17, 8.34357967834944e-18, 6.673363280118559e-18, 5.36587226686784e-18, 4.245388647504e-18, 3.35177458504704e-18, 2.59607820800244e-18, 2.0281702851360003e-18, 1.57583941361984e-18, 1.21981182560244e-18, 9.2319415633725e-19, 6.902617385527797e-19, 5.119226907047316e-19, 3.9603746335124e-19, 2.971584468258624e-19, 2.0961531280748364e-19, 1.620103467045456e-19, 1.1628943680487559e-19, 8.961053989549804e-20, 7.055048595997626e-20, 7.626878832392601e-20, 4.5767379812726735e-20, 4.767389548099548e-20, 7.62919388256787e-21, 2.2885994953181686e-20, 2.66998625790804e-20, 3.43273136295525e-20, 4.0047540767682897e-20, 3.6234121346451153e-20, 4.0047540767682897e-20, 5.148693073447138e-20, 4.0047540767682897e-20, 6.101920848434362e-20, 4.9580479093042965e-20, 5.148693073447138e-20, 4.0047540767682897e-20, 5.148693073447138e-20, 5.720629348256265e-20, 6.101920848434362e-20, 5.529983793090968e-20, 5.529983793090968e-20, 7.817489170529775e-20, 3.8140797080981505e-20, 5.148693073447138e-20, 6.48317955297956e-20, 8.008086314122762e-20, 6.673809100175913e-20, 1.0485657774029e-19, 1.0485657774029e-19, 7.817489170529775e-20, 1.0676180126528642e-19, 1.0485657774029e-19, 9.913931637217186e-20, 9.913931637217186e-20, 1.200994677550964e-19, 1.3343656447701002e-19, 1.4486654230860362e-19, 1.353423066887124e-19, 1.5820072556002763e-19, 1.7343744320244001e-19, 1.7343744320244001e-19, 1.5820072556002763e-19, 1.8486338720713762e-19, 1.962881787186384e-19, 1.9819186583780997e-19, 2.1151977401240841e-19, 2.5910492893327557e-19, 2.5720226609584157e-19, 2.629111562843136e-19, 2.9906143485788153e-19, 2.914512853771856e-19, 3.009633935058164e-19, 3.3519915901469004e-19, 3.2949391840479237e-19, 3.2188681512092163e-19, 3.2949391840479237e-19, 3.466087758645876e-19, 3.332977765126464e-19, 3.5421521140921165e-19, 3.466087758645876e-19, 3.10474701236e-19, 3.256899322197584e-19, 3.199842113875776e-19, 3.199842113875776e-19, 3.466087758645876e-19, 3.599192034512436e-19, 3.256899322197584e-19], [3.466087758645876e-19, 3.4090411150128843e-19, 3.504120576754896e-19, 3.5421521140921165e-19, 3.2949391840479237e-19, 3.4090411150128843e-19, 3.4090411150128843e-19, 3.142782024320976e-19, 3.10474701236e-19, 3.371015065433204e-19, 3.466087758645876e-19, 3.2949391840479237e-19, 3.4090411150128843e-19, 3.4090411150128843e-19, 3.256899322197584e-19, 3.5421521140921165e-19, 3.237883896715956e-19, 2.9525642415612366e-19, 3.0476821210859046e-19, 2.8193837685010764e-19, 2.7432807229136e-19, 2.7623044705584846e-19, 2.6671725555817156e-19, 2.362658731249664e-19, 2.0961531280748364e-19, 2.229418763395476e-19, 2.0961531280748364e-19, 1.5058109903945162e-19, 1.8676726637493958e-19, 1.7343744320244001e-19, 1.5820072556002763e-19, 1.467720923709684e-19, 1.753415144188724e-19, 1.391516974544564e-19, 1.1628943680487559e-19, 1.200994677550964e-19, 1.181944682812416e-19, 8.579878522246887e-20, 1.105731513342324e-19, 1.086669927877716e-19, 9.723356515604582e-20, 9.723356515604582e-20, 1.086669927877716e-19, 7.817489170529775e-20, 5.91126170703104e-20, 8.579878522246887e-20, 6.101920848434362e-20, 4.3860832131877036e-20, 5.148693073447138e-20, 6.48317955297956e-20, 8.008086314122762e-20, 8.198690249240211e-20, 7.055048595997626e-20, 5.148693073447138e-20, 4.9580479093042965e-20, 5.148693073447138e-20, 4.767389548099548e-20, 3.8140797080981505e-20, 6.292556798650439e-20, 6.101920848434362e-20, 3.8140797080981505e-20, 6.48317955297956e-20, 5.529983793090968e-20, 5.148693073447138e-20, 3.43273136295525e-20, 1.33507156447701e-20, 3.051370212108591e-20, 1.9071999270245374e-20, 5.148693073447138e-20, 2.2885994953181686e-20, 5.91126170703104e-20, 5.720629348256265e-20, 7.817489170529775e-20, 7.817489170529775e-20, 8.961053989549804e-20, 1.1628943680487559e-19, 1.486766117064656e-19, 2.172309692376276e-19, 2.838416210868404e-19, 3.770294508375444e-19, 5.005287898234175e-19, 6.3147861453298445e-19, 8.096290693949135e-19, 1.03664795528784e-18, 1.33108150109204e-18, 1.6999016403771602e-18, 2.13300643163636e-18, 2.73387820415184e-18, 3.37953398553936e-18, 4.26190343707604e-18, 5.235104751756361e-18, 6.42219069110996e-18, 7.758689891421e-18, 9.384414006500998e-18, 1.1150504391476e-17, 1.3137600000000002e-17, 1.5265078910484e-17, 1.7675736453524e-17, 2.0190730512116e-17, 2.2764122055936e-17, 2.5667494066896e-17, 2.7967838753684e-17, 3.0787561470900003e-17, 3.3425626514996e-17, 3.5300564169024004e-17, 3.7789957639604e-17, 3.9420181218624e-17, 4.1184186039503995e-17, 4.2685105330164e-17, 4.3920184377044e-17, 4.4749716400243997e-17, 4.5487152132095995e-17, 4.558914181409999e-17, 4.5878921737296e-17, 4.5959115487124004e-17, 4.5219703643984e-17, 4.5022424379216e-17, 4.4047082898164005e-17, 4.3194140146964003e-17, 4.1964596092496e-17, 4.05821853236e-17, 3.8513670053456e-17, 3.6551874011599994e-17, 3.4300892381184e-17, 3.2014716975696e-17, 2.93189316869e-17, 2.6792612405076002e-17, 2.4132237793716e-17, 2.1343862418384e-17, 1.87745592756e-17, 1.6357227479124e-17, 1.3983000944276e-17, 1.1970958276944e-17, 1.0040853760976e-17, 8.34006045914964e-18, 6.897094614927361e-18, 5.5272811938968404e-18, 4.5184096064e-18, 3.60127227402704e-18, 2.8603453818470397e-18, 2.2732555944609602e-18, 1.79378429350484e-18, 1.38383974544564e-18, 1.083880989236e-18, 8.001598615991604e-19, 6.200978104158356e-19, 4.739395342196544e-19, 3.6182013783422234e-19, 2.7623044705584846e-19, 2.153266041073716e-19, 1.7343744320244001e-19, 1.4105734359149e-19, 1.1247827883491362e-19, 8.77046286047181e-20, 4.3860832131877036e-20, 3.2420573868181825e-20, 7.62919388256787e-21, 2.4792894784170816e-20, 3.43273136295525e-20, 4.0047540767682897e-20, 5.148693073447138e-20, 6.48317955297956e-20, 5.720629348256265e-20, 5.529983793090968e-20, 4.5767379812726735e-20, 5.148693073447138e-20, 2.66998625790804e-20, 4.195415247537292e-20, 4.3860832131877036e-20, 5.3393450316321604e-20, 7.43627528611558e-20, 3.8140797080981505e-20, 5.91126170703104e-20, 8.198690249240211e-20, 3.8140797080981505e-20, 4.0047540767682897e-20, 7.245658544958682e-20, 5.720629348256265e-20, 6.48317955297956e-20, 1.0104503557236e-19, 1.029503231191604e-19, 9.151631925090693e-20, 1.0485657774029e-19, 9.913931637217186e-20, 1.1628943680487559e-19, 1.029503231191604e-19, 1.1247827883491362e-19, 1.1247827883491362e-19, 1.4486654230860362e-19, 1.5820072556002763e-19, 1.3724701807284e-19, 1.6962820625589e-19, 1.6581884123216e-19, 1.6391460996960843e-19, 1.7724555363279362e-19, 2.0961531280748364e-19, 1.8486338720713762e-19, 2.0961531280748364e-19, 2.476864762350644e-19, 2.476864762350644e-19, 2.5720226609584157e-19, 3.009633935058164e-19, 2.8954916668313157e-19, 2.7432807229136e-19, 3.0286532015124004e-19, 3.3139636200809155e-19, 3.2949391840479237e-19, 3.4851093124388045e-19, 3.447075854111744e-19, 3.447075854111744e-19, 3.6372104021469003e-19, 3.504120576754896e-19, 3.1618090224011046e-19, 3.3139636200809155e-19, 3.2949391840479237e-19, 3.0857190535331844e-19, 3.2759243987843366e-19, 3.3900282502356e-19, 3.466087758645876e-19, 3.371015065433204e-19, 3.6372104021469003e-19], [3.656229073699764e-19, 3.4090411150128843e-19, 3.371015065433204e-19, 3.561162418165056e-19, 3.2949391840479237e-19, 3.256899322197584e-19, 3.256899322197584e-19, 3.2759243987843366e-19, 3.199842113875776e-19, 3.523131521045876e-19, 3.504120576754896e-19, 3.332977765126464e-19, 3.447075854111744e-19, 3.523131521045876e-19, 3.3519915901469004e-19, 3.2949391840479237e-19, 3.3519915901469004e-19, 3.199842113875776e-19, 3.10474701236e-19, 3.180825728150996e-19, 2.914512853771856e-19, 2.7623044705584846e-19, 2.6481372309743236e-19, 2.800360981099344e-19, 2.362658731249664e-19, 2.3436282617349005e-19, 2.210376072839604e-19, 2.0200014228944e-19, 1.7343744320244001e-19, 1.829584776481616e-19, 1.7724555363279362e-19, 1.5248655302714762e-19, 1.7153234149412642e-19, 1.753415144188724e-19, 1.486766117064656e-19, 1.3153178907107839e-19, 1.2200543415221958e-19, 1.105731513342324e-19, 9.913931637217186e-20, 1.181944682812416e-19, 1.200994677550964e-19, 1.1247827883491362e-19, 1.0676180126528642e-19, 1.0485657774029e-19, 7.626878832392601e-20, 6.48317955297956e-20, 7.245658544958682e-20, 6.101920848434362e-20, 6.48317955297956e-20, 7.055048595997626e-20, 9.532788184005821e-20, 8.579878522246887e-20, 6.864425451821e-20, 6.292556798650439e-20, 6.48317955297956e-20, 3.43273136295525e-20, 4.3860832131877036e-20, 5.91126170703104e-20, 5.3393450316321604e-20, 8.389280990149167e-20, 6.292556798650439e-20, 5.529983793090968e-20, 7.245658544958682e-20, 6.673809100175913e-20, 2.0979063109611603e-20, 3.051370212108591e-20, 4.5767379812726735e-20, 3.8140797080981505e-20, 5.91126170703104e-20, 5.3393450316321604e-20, 5.91126170703104e-20, 8.579878522246887e-20, 6.673809100175913e-20, 7.43627528611558e-20, 9.913931637217186e-20, 1.200994677550964e-19, 1.5058109903945162e-19, 2.0771181773694238e-19, 2.686197583494864e-19, 3.523131521045876e-19, 4.739395342196544e-19, 5.650740118919376e-19, 7.4143529266164e-19, 9.421109616742356e-19, 1.20660512241984e-18, 1.4930603603999999e-18, 1.89885437851956e-18, 2.3405171043656396e-18, 2.9253739151000398e-18, 3.571731222804e-18, 4.437864562659841e-18, 5.325925465469001e-18, 6.436561390316039e-18, 7.748049762516e-18, 9.087686547536001e-18, 1.06859167184e-17, 1.2337926437396e-17, 1.4295441780816e-17, 1.6281497138256e-17, 1.8308032379856e-17, 2.0455207269716002e-17, 2.2690225437264002e-17, 2.5097137184976e-17, 2.7102432918863997e-17, 2.9127493179984e-17, 3.1165760549364e-17, 3.2693059070784e-17, 3.4444760581716e-17, 3.5943634931316e-17, 3.7043248210944e-17, 3.7847321642676e-17, 3.8530977482196e-17, 3.8897035680575995e-17, 3.9048798543104e-17, 3.8914160865716e-17, 3.8847691904976e-17, 3.8215788153204e-17, 3.7383821014736e-17, 3.6469731158336e-17, 3.488304404e-17, 3.3560050074516005e-17, 3.1931463530899994e-17, 3.0200770657535994e-17, 2.8081880673716e-17, 2.6095322317824002e-17, 2.3911912242516e-17, 2.1704674118976003e-17, 1.9472099679056e-17, 1.7154763749396e-17, 1.5121455641876e-17, 1.3216125956096002e-17, 1.1365684477184001e-17, 9.761792126099999e-18, 8.227239281664e-18, 6.90424628274996e-18, 5.7228088274913606e-18, 4.681143414525001e-18, 3.833597465916961e-18, 3.081301872525e-18, 2.4860933498760002e-18, 1.96821322654016e-18, 1.5551504604321598e-18, 1.223590533725e-18, 9.610235739105102e-19, 7.395397665184464e-19, 5.650740118919376e-19, 4.2834463433829002e-19, 3.4280636295525005e-19, 2.6481372309743236e-19, 2.191343042620496e-19, 1.8867111354023038e-19, 1.353423066887124e-19, 1.143833743330836e-19, 7.817489170529775e-20, 6.292556798650439e-20, 2.4792894784170816e-20, 5.3393450316321604e-20, 4.3860832131877036e-20, 4.0047540767682897e-20, 6.292556798650439e-20, 5.720629348256265e-20, 7.43627528611558e-20, 6.864425451821e-20, 5.3393450316321604e-20, 4.0047540767682897e-20, 4.195415247537292e-20, 4.195415247537292e-20, 6.292556798650439e-20, 6.48317955297956e-20, 6.864425451821e-20, 8.389280990149167e-20, 7.245658544958682e-20, 6.864425451821e-20, 6.673809100175913e-20, 5.720629348256265e-20, 7.817489170529775e-20, 1.029503231191604e-19, 6.292556798650439e-20, 9.151631925090693e-20, 1.143833743330836e-19, 1.143833743330836e-19, 1.105731513342324e-19, 1.105731513342324e-19, 1.0676180126528642e-19, 1.0676180126528642e-19, 1.239113685132596e-19, 1.467720923709684e-19, 1.296269816626356e-19, 1.5820072556002763e-19, 1.7343744320244001e-19, 1.7343744320244001e-19, 1.8676726637493958e-19, 1.8676726637493958e-19, 1.829584776481616e-19, 1.8486338720713762e-19, 1.9438346130900002e-19, 2.324587492672404e-19, 2.3055563829396e-19, 2.476864762350644e-19, 2.7052222913829005e-19, 2.857438358052096e-19, 2.7623044705584846e-19, 3.2949391840479237e-19, 3.199842113875776e-19, 3.123764678353044e-19, 3.3519915901469004e-19, 3.447075854111744e-19, 3.3519915901469004e-19, 3.4090411150128843e-19, 3.6182013783422234e-19, 3.561162418165056e-19, 3.3139636200809155e-19, 3.1618090224011046e-19, 3.447075854111744e-19, 3.3900282502356e-19, 3.256899322197584e-19, 3.5421521140921165e-19, 3.561162418165056e-19, 3.4851093124388045e-19, 3.5801724022128845e-19, 3.4280636295525005e-19], [3.732270654997584e-19, 3.4851093124388045e-19, 3.2949391840479237e-19, 3.504120576754896e-19, 3.3900282502356e-19, 3.371015065433204e-19, 3.256899322197584e-19, 3.2759243987843366e-19, 3.523131521045876e-19, 3.4090411150128843e-19, 3.4851093124388045e-19, 3.6372104021469003e-19, 3.4090411150128843e-19, 3.332977765126464e-19, 3.332977765126464e-19, 3.332977765126464e-19, 3.256899322197584e-19, 3.504120576754896e-19, 3.4090411150128843e-19, 3.142782024320976e-19, 3.199842113875776e-19, 3.332977765126464e-19, 2.800360981099344e-19, 2.686197583494864e-19, 2.4959029691981e-19, 2.210376072839604e-19, 2.229418763395476e-19, 2.248451153396544e-19, 2.2674832233725e-19, 2.172309692376276e-19, 2.0580829066389e-19, 2.0961531280748364e-19, 1.829584776481616e-19, 1.391516974544564e-19, 1.467720923709684e-19, 1.5629636627064958e-19, 1.3153178907107839e-19, 1.5248655302714762e-19, 1.5629636627064958e-19, 1.353423066887124e-19, 1.2200543415221958e-19, 1.0676180126528642e-19, 1.143833743330836e-19, 9.151631925090693e-20, 8.198690249240211e-20, 8.008086314122762e-20, 9.151631925090693e-20, 1.0485657774029e-19, 9.913931637217186e-20, 9.532788184005821e-20, 9.532788184005821e-20, 8.389280990149167e-20, 4.5767379812726735e-20, 6.101920848434362e-20, 6.292556798650439e-20, 6.292556798650439e-20, 5.720629348256265e-20, 8.579878522246887e-20, 7.626878832392601e-20, 8.579878522246887e-20, 7.245658544958682e-20, 4.767389548099548e-20, 6.292556798650439e-20, 5.148693073447138e-20, 5.529983793090968e-20, 6.101920848434362e-20, 6.101920848434362e-20, 8.389280990149167e-20, 6.48317955297956e-20, 8.77046286047181e-20, 4.3860832131877036e-20, 5.148693073447138e-20, 4.195415247537292e-20, 7.43627528611558e-20, 7.626878832392601e-20, 1.3724701807284e-19, 1.620103467045456e-19, 2.172309692376276e-19, 2.6671725555817156e-19, 3.3519915901469004e-19, 4.2074418965782554e-19, 5.366030333979456e-19, 6.371695787837137e-19, 8.531759251670004e-19, 1.02341951713044e-18, 1.34427341471744e-18, 1.6247260740875603e-18, 2.09557297058256e-18, 2.5420331045606396e-18, 3.1239572689286394e-18, 3.783853520744961e-18, 4.51657710884436e-18, 5.411235005136e-18, 6.397041746655561e-18, 7.831327872628999e-18, 6.96322096909524e-18, 9.253620230096e-18, 1.2191018755664e-17, 1.3503071677524e-17, 1.5186793007424003e-17, 1.6888207621375998e-17, 1.8420984833555998e-17, 2.0513183614416e-17, 2.2099374274195997e-17, 2.4051183300756e-17, 2.5455293891444004e-17, 2.7061052315600002e-17, 2.8274142109524004e-17, 2.96971221456e-17, 3.0570243967955996e-17, 3.1467302397776e-17, 3.2273631679283996e-17, 3.2596001330495996e-17, 3.2732791215824e-17, 3.3560050074516005e-17, 3.14112292725e-17, 3.1614907275924e-17, 3.0880411348304e-17, 2.9983633992144e-17, 2.8922079035796003e-17, 2.76024195389e-17, 2.6310911616276003e-17, 2.4616456878323998e-17, 2.2970513888976e-17, 2.1238298046323998e-17, 1.93870051725e-17, 1.7621933702996e-17, 1.5884215363536e-17, 1.4002882104144e-17, 1.2482913576276e-17, 1.07975817936e-17, 9.30944333285364e-18, 8.108981739600001e-18, 6.8845803071451606e-18, 6.8667013434465604e-18, 3.99925490679504e-18, 4.120554208116e-18, 3.2444131413959996e-18, 2.68733967290676e-18, 2.16668069224656e-18, 1.74310193166144e-18, 1.3894895151483601e-18, 1.083880989236e-18, 8.418175948686037e-19, 6.637182989006144e-19, 5.005287898234175e-19, 3.979387860778064e-19, 3.3519915901469004e-19, 2.438797366088784e-19, 2.0390373338429645e-19, 1.3724701807284e-19, 1.086669927877716e-19, 7.43627528611558e-20, 6.673809100175913e-20, 3.8140797080981505e-20, 6.864425451821e-20, 5.529983793090968e-20, 6.48317955297956e-20, 6.673809100175913e-20, 6.864425451821e-20, 6.673809100175913e-20, 6.101920848434362e-20, 5.3393450316321604e-20, 5.720629348256265e-20, 4.767389548099548e-20, 6.292556798650439e-20, 6.48317955297956e-20, 7.817489170529775e-20, 6.48317955297956e-20, 9.151631925090693e-20, 7.626878832392601e-20, 7.626878832392601e-20, 6.864425451821e-20, 4.9580479093042965e-20, 8.77046286047181e-20, 9.532788184005821e-20, 9.151631925090693e-20, 1.200994677550964e-19, 1.181944682812416e-19, 1.086669927877716e-19, 1.1628943680487559e-19, 1.1628943680487559e-19, 1.1247827883491362e-19, 1.086669927877716e-19, 1.4105734359149e-19, 1.467720923709684e-19, 1.486766117064656e-19, 1.4486654230860362e-19, 1.7724555363279362e-19, 1.7343744320244001e-19, 1.6772403901514242e-19, 1.829584776481616e-19, 1.962881787186384e-19, 1.7343744320244001e-19, 2.0580829066389e-19, 2.5720226609584157e-19, 2.438797366088784e-19, 2.5910492893327557e-19, 2.8954916668313157e-19, 2.7052222913829005e-19, 2.914512853771856e-19, 2.9525642415612366e-19, 3.199842113875776e-19, 3.10474701236e-19, 3.4090411150128843e-19, 3.5421521140921165e-19, 3.523131521045876e-19, 3.4280636295525005e-19, 3.656229073699764e-19, 3.5421521140921165e-19, 3.1618090224011046e-19, 3.1618090224011046e-19, 3.3139636200809155e-19, 3.504120576754896e-19, 3.332977765126464e-19, 3.6182013783422234e-19, 3.6752374572864e-19, 3.3519915901469004e-19, 3.447075854111744e-19, 3.504120576754896e-19, 3.1618090224011046e-19], [3.656229073699764e-19, 3.4090411150128843e-19, 3.180825728150996e-19, 3.371015065433204e-19, 3.371015065433204e-19, 3.2949391840479237e-19, 3.561162418165056e-19, 3.237883896715956e-19, 3.3519915901469004e-19, 3.5421521140921165e-19, 3.3139636200809155e-19, 3.3139636200809155e-19, 3.371015065433204e-19, 3.3519915901469004e-19, 3.3519915901469004e-19, 3.561162418165056e-19, 3.371015065433204e-19, 3.6372104021469003e-19, 3.5421521140921165e-19, 3.3519915901469004e-19, 3.180825728150996e-19, 2.9335436948387355e-19, 2.9335436948387355e-19, 2.629111562843136e-19, 2.6100855746868358e-19, 2.5720226609584157e-19, 2.6481372309743236e-19, 2.4197581983267363e-19, 2.248451153396544e-19, 2.229418763395476e-19, 2.0009651919207238e-19, 1.8105453445855559e-19, 1.8676726637493958e-19, 1.6962820625589e-19, 1.6391460996960843e-19, 1.6010505284689438e-19, 1.753415144188724e-19, 1.486766117064656e-19, 1.467720923709684e-19, 1.3153178907107839e-19, 1.5058109903945162e-19, 1.3343656447701002e-19, 9.342206659373489e-20, 9.532788184005821e-20, 1.200994677550964e-19, 1.105731513342324e-19, 1.1247827883491362e-19, 1.181944682812416e-19, 1.0485657774029e-19, 9.342206659373489e-20, 9.151631925090693e-20, 8.198690249240211e-20, 6.101920848434362e-20, 7.817489170529775e-20, 8.008086314122762e-20, 8.579878522246887e-20, 1.0485657774029e-19, 8.389280990149167e-20, 9.151631925090693e-20, 9.342206659373489e-20, 6.48317955297956e-20, 6.673809100175913e-20, 5.148693073447138e-20, 6.48317955297956e-20, 7.245658544958682e-20, 8.198690249240211e-20, 6.48317955297956e-20, 8.77046286047181e-20, 6.101920848434362e-20, 7.43627528611558e-20, 5.720629348256265e-20, 3.6234121346451153e-20, 4.9580479093042965e-20, 6.673809100175913e-20, 8.77046286047181e-20, 1.1247827883491362e-19, 1.7724555363279362e-19, 1.8676726637493958e-19, 2.552995712558964e-19, 3.0286532015124004e-19, 3.6752374572864e-19, 4.853351289011455e-19, 5.897436966244946e-19, 7.528038033501775e-19, 9.288693357472403e-19, 1.20094604005376e-18, 1.4572939064505599e-18, 1.81067978909136e-18, 2.1835188363243602e-18, 2.65382617694016e-18, 3.20366099591376e-18, 3.85387470572496e-18, 4.56597614615636e-18, 5.41485897486036e-18, 6.332341532541001e-18, 7.31279003514644e-18, 8.44218590687156e-18, 9.615889066164e-18, 1.0919358311376e-17, 1.2248429243600003e-17, 1.3629582182323999e-17, 1.51018358736e-17, 1.6593502052724e-17, 1.7958669763584003e-17, 1.9390089409364e-17, 2.0841770885456e-17, 2.2114303091663997e-17, 2.3299512754836e-17, 2.4268089523664002e-17, 2.52366329829e-17, 2.5881777977204e-17, 2.64672270525e-17, 2.67676002669e-17, 2.6875717406484e-17, 2.6789849947956e-17, 2.6531363870804003e-17, 2.6092527968976002e-17, 2.5472231050196e-17, 2.4728380298100003e-17, 2.38015481664e-17, 2.2755218427956e-17, 2.1428200994256e-17, 2.0115701574804e-17, 1.8785441504244e-17, 1.72853298101e-17, 1.5876151498676e-17, 1.4359780960464e-17, 1.2936669941076e-17, 1.1558224857204e-17, 1.029583316e-17, 8.93722710833364e-18, 7.781722514537759e-18, 6.7199393234968406e-18, 5.78428777222356e-18, 4.88739964744704e-18, 4.118724384464e-18, 3.41836758645876e-18, 2.839898352564e-18, 2.3311752613083597e-18, 1.8819724286894398e-18, 1.519404078804e-18, 1.19339685087924e-18, 9.458931452374165e-19, 7.4143529266164e-19, 6.049222752674038e-19, 4.758385480995477e-19, 4.055407673487284e-19, 3.1618090224011046e-19, 2.362658731249664e-19, 1.8486338720713762e-19, 1.4105734359149e-19, 8.198690249240211e-20, 5.3393450316321604e-20, 4.767389548099548e-20, 6.48317955297956e-20, 8.77046286047181e-20, 6.48317955297956e-20, 8.008086314122762e-20, 7.817489170529775e-20, 6.48317955297956e-20, 6.48317955297956e-20, 5.3393450316321604e-20, 5.3393450316321604e-20, 7.245658544958682e-20, 9.151631925090693e-20, 9.151631925090693e-20, 9.913931637217186e-20, 8.198690249240211e-20, 9.723356515604582e-20, 8.389280990149167e-20, 8.579878522246887e-20, 6.48317955297956e-20, 6.864425451821e-20, 9.723356515604582e-20, 1.0104503557236e-19, 9.723356515604582e-20, 1.2200543415221958e-19, 1.105731513342324e-19, 9.151631925090693e-20, 1.105731513342324e-19, 1.181944682812416e-19, 1.086669927877716e-19, 1.353423066887124e-19, 1.5248655302714762e-19, 1.486766117064656e-19, 1.620103467045456e-19, 1.6581884123216e-19, 1.6391460996960843e-19, 1.6962820625589e-19, 1.8867111354023038e-19, 1.7343744320244001e-19, 1.6772403901514242e-19, 2.0961531280748364e-19, 2.248451153396544e-19, 2.248451153396544e-19, 2.552995712558964e-19, 2.6481372309743236e-19, 2.514930877840704e-19, 2.8193837685010764e-19, 2.857438358052096e-19, 2.838416210868404e-19, 2.9906143485788153e-19, 3.4851093124388045e-19, 3.4851093124388045e-19, 3.4280636295525005e-19, 3.3139636200809155e-19, 3.5421521140921165e-19, 3.4280636295525005e-19, 3.180825728150996e-19, 3.4090411150128843e-19, 3.3519915901469004e-19, 3.1618090224011046e-19, 3.3900282502356e-19, 3.5801724022128845e-19, 3.3139636200809155e-19, 3.3519915901469004e-19, 3.5421521140921165e-19, 3.3519915901469004e-19, 3.3900282502356e-19, 3.3139636200809155e-19, 3.2188681512092163e-19], [3.4090411150128843e-19, 3.237883896715956e-19, 3.3139636200809155e-19, 3.371015065433204e-19, 3.5421521140921165e-19, 3.4851093124388045e-19, 3.6372104021469003e-19, 3.6182013783422234e-19, 3.199842113875776e-19, 3.523131521045876e-19, 3.256899322197584e-19, 3.123764678353044e-19, 3.4090411150128843e-19, 3.4090411150128843e-19, 3.3519915901469004e-19, 3.466087758645876e-19, 3.5421521140921165e-19, 3.4851093124388045e-19, 3.447075854111744e-19, 3.4090411150128843e-19, 3.332977765126464e-19, 3.0286532015124004e-19, 3.0286532015124004e-19, 3.2188681512092163e-19, 2.914512853771856e-19, 2.7623044705584846e-19, 2.8954916668313157e-19, 2.552995712558964e-19, 2.2674832233725e-19, 2.229418763395476e-19, 2.229418763395476e-19, 1.829584776481616e-19, 2.0009651919207238e-19, 2.0961531280748364e-19, 2.0200014228944e-19, 1.9057592702453762e-19, 1.8676726637493958e-19, 1.829584776481616e-19, 1.3153178907107839e-19, 1.3153178907107839e-19, 1.3343656447701002e-19, 1.3153178907107839e-19, 1.181944682812416e-19, 1.3153178907107839e-19, 1.486766117064656e-19, 1.1247827883491362e-19, 1.181944682812416e-19, 1.3153178907107839e-19, 9.913931637217186e-20, 9.532788184005821e-20, 7.245658544958682e-20, 9.723356515604582e-20, 7.817489170529775e-20, 1.0485657774029e-19, 1.029503231191604e-19, 1.0485657774029e-19, 9.532788184005821e-20, 8.389280990149167e-20, 8.77046286047181e-20, 7.43627528611558e-20, 6.101920848434362e-20, 7.817489170529775e-20, 7.626878832392601e-20, 9.342206659373489e-20, 9.151631925090693e-20, 8.77046286047181e-20, 8.77046286047181e-20, 6.673809100175913e-20, 6.864425451821e-20, 4.9580479093042965e-20, 7.817489170529775e-20, 8.008086314122762e-20, 8.579878522246887e-20, 7.43627528611558e-20, 9.913931637217186e-20, 1.1247827883491362e-19, 1.2772114337626439e-19, 1.8486338720713762e-19, 1.962881787186384e-19, 2.7623044705584846e-19, 3.3900282502356e-19, 4.245449741483636e-19, 5.536864848642383e-19, 6.618224538734676e-19, 8.531759251670004e-19, 1.0517670804614402e-18, 1.2952627360072398e-18, 1.5664322382766401e-18, 1.88009431119636e-18, 2.28633502216116e-18, 2.73759534885876e-18, 3.270336492864e-18, 3.857553160461e-18, 4.5678077781000006e-18, 5.315034251695559e-18, 6.13257073664564e-18, 7.03823349705536e-18, 7.97998405693524e-18, 9.04746920286804e-18, 1.0092739688784e-17, 1.11931688541e-17, 1.2385161650899998e-17, 1.3539735134004001e-17, 1.4733261369344002e-17, 1.59084870464e-17, 1.6982462069876e-17, 1.8095747803956e-17, 1.9053404225856e-17, 1.9789958183604e-17, 2.0631950369844e-17, 2.1150722931284e-17, 2.15846084756e-17, 2.1965027094095998e-17, 2.2069507008275998e-17, 2.2039705137984e-17, 2.1863370937044e-17, 2.1440274986196e-17, 2.0863013716244002e-17, 2.0296315518803997e-17, 1.9469018822976003e-17, 1.8615157075776e-17, 1.7518874813076002e-17, 1.6461799426964e-17, 1.53922324269e-17, 1.4102218681364e-17, 1.2995355103796002e-17, 1.1850583939904e-17, 1.0622279216976e-17, 9.593282138100001e-18, 8.45275050708816e-18, 7.433782120335239e-18, 6.4994067521512395e-18, 5.66672977583696e-18, 4.860044201096839e-18, 4.16647237601396e-18, 3.48861033586164e-18, 2.9067997266329596e-18, 2.435720979456e-18, 2.001948017556e-18, 1.6209708791239998e-18, 1.3367339587371599e-18, 1.0612179696110402e-18, 8.474969040794517e-19, 6.826789649311183e-19, 5.517887833558099e-19, 4.340448807774324e-19, 3.447075854111744e-19, 2.8764701598656634e-19, 1.9438346130900002e-19, 1.5820072556002763e-19, 1.181944682812416e-19, 1.105731513342324e-19, 7.245658544958682e-20, 8.579878522246887e-20, 7.626878832392601e-20, 7.626878832392601e-20, 6.292556798650439e-20, 8.008086314122762e-20, 5.148693073447138e-20, 6.292556798650439e-20, 5.91126170703104e-20, 7.817489170529775e-20, 6.673809100175913e-20, 7.055048595997626e-20, 9.723356515604582e-20, 8.198690249240211e-20, 1.0485657774029e-19, 1.0104503557236e-19, 8.389280990149167e-20, 7.055048595997626e-20, 8.198690249240211e-20, 7.245658544958682e-20, 1.0104503557236e-19, 1.258162719460176e-19, 1.1247827883491362e-19, 1.181944682812416e-19, 1.181944682812416e-19, 9.151631925090693e-20, 1.258162719460176e-19, 1.1628943680487559e-19, 1.105731513342324e-19, 1.4105734359149e-19, 1.4486654230860362e-19, 1.5629636627064958e-19, 1.6010505284689438e-19, 1.753415144188724e-19, 1.753415144188724e-19, 1.6391460996960843e-19, 1.8105453445855559e-19, 1.9057592702453762e-19, 1.962881787186384e-19, 2.0580829066389e-19, 2.400728689055124e-19, 2.4959029691981e-19, 2.5720226609584157e-19, 2.629111562843136e-19, 2.7813378736724997e-19, 2.7623044705584846e-19, 2.7623044705584846e-19, 3.0286532015124004e-19, 3.237883896715956e-19, 3.10474701236e-19, 3.504120576754896e-19, 3.5421521140921165e-19, 3.447075854111744e-19, 3.656229073699764e-19, 3.5421521140921165e-19, 3.3519915901469004e-19, 3.2949391840479237e-19, 3.1618090224011046e-19, 3.523131521045876e-19, 3.332977765126464e-19, 3.3139636200809155e-19, 3.4090411150128843e-19, 3.5801724022128845e-19, 3.256899322197584e-19, 3.4090411150128843e-19, 3.3519915901469004e-19, 3.180825728150996e-19, 3.3139636200809155e-19, 3.5421521140921165e-19], [3.447075854111744e-19, 3.466087758645876e-19, 3.2949391840479237e-19, 3.4090411150128843e-19, 3.561162418165056e-19, 3.504120576754896e-19, 3.504120576754896e-19, 3.447075854111744e-19, 3.2188681512092163e-19, 3.256899322197584e-19, 3.5421521140921165e-19, 3.256899322197584e-19, 3.523131521045876e-19, 3.656229073699764e-19, 3.371015065433204e-19, 3.5421521140921165e-19, 3.523131521045876e-19, 3.256899322197584e-19, 3.2949391840479237e-19, 3.4851093124388045e-19, 3.4280636295525005e-19, 3.2759243987843366e-19, 3.332977765126464e-19, 3.3519915901469004e-19, 3.0857190535331844e-19, 3.1618090224011046e-19, 2.9525642415612366e-19, 2.552995712558964e-19, 2.45783621349e-19, 2.400728689055124e-19, 2.229418763395476e-19, 2.0580829066389e-19, 2.229418763395476e-19, 2.3055563829396e-19, 2.0961531280748364e-19, 1.9057592702453762e-19, 1.962881787186384e-19, 1.753415144188724e-19, 1.6391460996960843e-19, 1.543909763383296e-19, 1.543909763383296e-19, 1.4486654230860362e-19, 1.5058109903945162e-19, 1.543909763383296e-19, 1.5058109903945162e-19, 1.467720923709684e-19, 1.2772114337626439e-19, 1.1628943680487559e-19, 1.2772114337626439e-19, 9.151631925090693e-20, 1.105731513342324e-19, 1.181944682812416e-19, 1.200994677550964e-19, 1.258162719460176e-19, 1.181944682812416e-19, 1.0485657774029e-19, 9.151631925090693e-20, 1.029503231191604e-19, 9.151631925090693e-20, 8.389280990149167e-20, 9.913931637217186e-20, 9.151631925090693e-20, 9.723356515604582e-20, 1.181944682812416e-19, 1.0485657774029e-19, 9.532788184005821e-20, 9.913931637217186e-20, 7.626878832392601e-20, 9.723356515604582e-20, 6.292556798650439e-20, 8.008086314122762e-20, 8.961053989549804e-20, 7.626878832392601e-20, 9.723356515604582e-20, 8.77046286047181e-20, 1.0485657774029e-19, 1.353423066887124e-19, 1.4486654230860362e-19, 1.8486338720713762e-19, 2.248451153396544e-19, 3.1618090224011046e-19, 3.8653435554800163e-19, 5.100232895219124e-19, 6.163046159750101e-19, 7.471196920675584e-19, 9.2319415633725e-19, 1.1424288986152402e-18, 1.36688870880596e-18, 1.63224593610576e-18, 1.9775861343560003e-18, 2.34237754350804e-18, 2.8287375917010003e-18, 3.30181473294324e-18, 3.88517128140096e-18, 4.51108901837364e-18, 5.1987483408921605e-18, 5.9197708409241595e-18, 6.710990212944e-18, 7.508439668708641e-18, 8.42458798127184e-18, 9.32164998166224e-18, 1.0279363032144001e-17, 1.1201771035476e-17, 1.2207855906624001e-17, 1.3176083040276e-17, 1.4031003023184e-17, 1.48727407956e-17, 1.5613430651155997e-17, 1.63265892816e-17, 1.6923408977216003e-17, 1.7377614435584e-17, 1.7743850143823998e-17, 1.8073702772736e-17, 1.8081547229396e-17, 1.8114650342400002e-17, 1.7971239132416e-17, 1.7656810069556e-17, 1.7196194196883998e-17, 1.6593502052724e-17, 1.6002365884724e-17, 1.5196550678736e-17, 1.44010050501e-17, 1.3549683965076001e-17, 1.2659671315776001e-17, 1.17181105616e-17, 1.0783811081843999e-17, 9.8554806789e-18, 8.87767698210624e-18, 7.971138927639239e-18, 7.05609109213184e-18, 6.267590401165441e-18, 5.4475164967249994e-18, 4.76332932575184e-18, 4.1370885948392396e-18, 3.534793381829e-18, 2.9922320151239996e-18, 2.5252502933490003e-18, 2.104934989824e-18, 1.73934092000976e-18, 1.4102094574744397e-18, 1.1537626261094398e-18, 9.345442270339316e-19, 7.906908464225075e-19, 6.276858041894197e-19, 5.119226907047316e-19, 4.1124216628106764e-19, 3.237883896715956e-19, 2.533958466458196e-19, 2.0961531280748364e-19, 1.467720923709684e-19, 1.1247827883491362e-19, 8.961053989549804e-20, 9.723356515604582e-20, 1.0104503557236e-19, 1.029503231191604e-19, 7.43627528611558e-20, 1.0485657774029e-19, 1.0104503557236e-19, 8.198690249240211e-20, 8.579878522246887e-20, 8.579878522246887e-20, 9.913931637217186e-20, 1.086669927877716e-19, 9.723356515604582e-20, 1.086669927877716e-19, 1.086669927877716e-19, 1.029503231191604e-19, 9.532788184005821e-20, 8.579878522246887e-20, 8.961053989549804e-20, 9.913931637217186e-20, 1.086669927877716e-19, 1.029503231191604e-19, 1.029503231191604e-19, 1.4296195895130241e-19, 1.2200543415221958e-19, 1.181944682812416e-19, 1.239113685132596e-19, 1.2200543415221958e-19, 1.1628943680487559e-19, 1.5058109903945162e-19, 1.5248655302714762e-19, 1.5820072556002763e-19, 1.7915055926643841e-19, 1.6962820625589e-19, 1.829584776481616e-19, 1.8486338720713762e-19, 1.8867111354023038e-19, 1.8105453445855559e-19, 2.0580829066389e-19, 2.438797366088784e-19, 2.3436282617349005e-19, 2.514930877840704e-19, 2.8193837685010764e-19, 2.7432807229136e-19, 2.6100855746868358e-19, 2.7623044705584846e-19, 2.857438358052096e-19, 3.0857190535331844e-19, 3.2949391840479237e-19, 3.3519915901469004e-19, 3.3519915901469004e-19, 3.656229073699764e-19, 3.656229073699764e-19, 3.466087758645876e-19, 3.523131521045876e-19, 3.371015065433204e-19, 3.142782024320976e-19, 3.4851093124388045e-19, 3.5421521140921165e-19, 3.2949391840479237e-19, 3.4090411150128843e-19, 3.656229073699764e-19, 3.2949391840479237e-19, 3.4090411150128843e-19, 3.5421521140921165e-19, 3.123764678353044e-19, 3.2759243987843366e-19, 3.4090411150128843e-19, 3.256899322197584e-19, 3.3900282502356e-19], [3.256899322197584e-19, 3.504120576754896e-19, 3.6182013783422234e-19, 3.561162418165056e-19, 3.5421521140921165e-19, 3.6752374572864e-19, 3.332977765126464e-19, 3.3519915901469004e-19, 3.371015065433204e-19, 3.237883896715956e-19, 3.2759243987843366e-19, 3.5421521140921165e-19, 3.504120576754896e-19, 3.466087758645876e-19, 3.561162418165056e-19, 3.561162418165056e-19, 3.2949391840479237e-19, 3.3900282502356e-19, 3.5421521140921165e-19, 3.447075854111744e-19, 3.332977765126464e-19, 3.599192034512436e-19, 3.6182013783422234e-19, 3.5421521140921165e-19, 3.4090411150128843e-19, 3.0476821210859046e-19, 3.10474701236e-19, 2.9525642415612366e-19, 2.629111562843136e-19, 2.5720226609584157e-19, 2.4959029691981e-19, 2.514930877840704e-19, 2.362658731249664e-19, 2.229418763395476e-19, 2.286524953181684e-19, 2.0580829066389e-19, 1.829584776481616e-19, 1.6581884123216e-19, 1.829584776481616e-19, 1.7343744320244001e-19, 1.8486338720713762e-19, 1.753415144188724e-19, 1.7153234149412642e-19, 1.620103467045456e-19, 1.486766117064656e-19, 1.3724701807284e-19, 1.181944682812416e-19, 1.181944682812416e-19, 1.1628943680487559e-19, 1.105731513342324e-19, 1.353423066887124e-19, 1.3153178907107839e-19, 1.4486654230860362e-19, 1.2772114337626439e-19, 8.198690249240211e-20, 1.143833743330836e-19, 9.342206659373489e-20, 7.43627528611558e-20, 1.029503231191604e-19, 1.1247827883491362e-19, 1.0676180126528642e-19, 1.2772114337626439e-19, 1.258162719460176e-19, 1.0676180126528642e-19, 1.0676180126528642e-19, 9.913931637217186e-20, 1.0676180126528642e-19, 8.198690249240211e-20, 1.0104503557236e-19, 9.151631925090693e-20, 9.151631925090693e-20, 8.198690249240211e-20, 9.342206659373489e-20, 1.143833743330836e-19, 8.389280990149167e-20, 6.673809100175913e-20, 1.1628943680487559e-19, 1.3724701807284e-19, 1.6581884123216e-19, 2.438797366088784e-19, 2.838416210868404e-19, 3.8083170809815044e-19, 4.397448390932756e-19, 5.536864848642383e-19, 6.826789649311183e-19, 7.9447815132725e-19, 9.856092482205396e-19, 1.1688559737784402e-18, 1.4102094574744397e-18, 1.7243152834559999e-18, 2.0525209289760002e-18, 2.4282560586872403e-18, 2.85477107537216e-18, 3.307365901469e-18, 3.833597465916961e-18, 4.39023015431424e-18, 4.98218437157204e-18, 5.64862462646096e-18, 6.28198312763216e-18, 7.03287933809664e-18, 7.77995739795456e-18, 8.50200598185936e-18, 9.325142531904e-18, 1.0125652362996e-17, 1.0873059075956e-17, 1.1595702542484001e-17, 1.2295711966015999e-17, 1.2955123101396e-17, 1.3468139667924001e-17, 1.3984650648384e-17, 1.4415865009364e-17, 1.4710279247156e-17, 1.4884167494324e-17, 1.4954583433043998e-17, 1.5015162435155998e-17, 1.48284798725e-17, 1.4501431853904e-17, 1.4168350091856e-17, 1.3759128724176e-17, 1.3231192052543999e-17, 1.2632778920436001e-17, 1.1972646281556e-17, 1.1285420762900001e-17, 1.0522498294784001e-17, 9.714912839999999e-18, 8.91971026602996e-18, 8.1566536725e-18, 7.38753901786944e-18, 6.6876981204e-18, 5.98293779956544e-18, 5.2841632092683595e-18, 4.6446019223387606e-18, 4.08748728530324e-18, 3.5274042767078405e-18, 3.03678102791424e-18, 2.5662692771558402e-18, 2.17603662664704e-18, 1.79191451022324e-18, 1.52693111247284e-18, 1.2443414633432401e-18, 1.0347554434235602e-18, 8.626406508321601e-19, 7.016354355614101e-19, 5.517887833558099e-19, 4.340448807774324e-19, 3.4090411150128843e-19, 2.9525642415612366e-19, 2.0961531280748364e-19, 1.829584776481616e-19, 1.486766117064656e-19, 1.2200543415221958e-19, 1.0485657774029e-19, 9.532788184005821e-20, 7.817489170529775e-20, 9.342206659373489e-20, 7.817489170529775e-20, 9.723356515604582e-20, 7.626878832392601e-20, 8.389280990149167e-20, 1.0104503557236e-19, 9.723356515604582e-20, 1.105731513342324e-19, 9.342206659373489e-20, 8.579878522246887e-20, 1.0485657774029e-19, 1.105731513342324e-19, 1.0676180126528642e-19, 1.0485657774029e-19, 1.1247827883491362e-19, 1.0485657774029e-19, 1.296269816626356e-19, 1.143833743330836e-19, 1.200994677550964e-19, 1.181944682812416e-19, 1.296269816626356e-19, 8.77046286047181e-20, 1.181944682812416e-19, 1.5058109903945162e-19, 1.391516974544564e-19, 1.620103467045456e-19, 1.829584776481616e-19, 1.6391460996960843e-19, 1.7153234149412642e-19, 1.8676726637493958e-19, 1.6391460996960843e-19, 1.5629636627064958e-19, 1.9819186583780997e-19, 1.962881787186384e-19, 2.134232050611456e-19, 2.248451153396544e-19, 2.629111562843136e-19, 2.514930877840704e-19, 2.514930877840704e-19, 2.629111562843136e-19, 2.6100855746868358e-19, 2.6671725555817156e-19, 2.8954916668313157e-19, 3.2188681512092163e-19, 3.2949391840479237e-19, 3.4280636295525005e-19, 3.694245520847924e-19, 3.371015065433204e-19, 3.3139636200809155e-19, 3.3519915901469004e-19, 3.447075854111744e-19, 3.2759243987843366e-19, 3.371015065433204e-19, 3.4851093124388045e-19, 3.5421521140921165e-19, 3.4280636295525005e-19, 3.5421521140921165e-19, 3.447075854111744e-19, 3.3519915901469004e-19, 3.256899322197584e-19, 3.2949391840479237e-19, 3.371015065433204e-19, 3.4090411150128843e-19, 3.599192034512436e-19, 3.5421521140921165e-19, 3.447075854111744e-19, 3.6182013783422234e-19], [3.4851093124388045e-19, 3.6372104021469003e-19, 3.5421521140921165e-19, 3.2949391840479237e-19, 3.332977765126464e-19, 3.332977765126464e-19, 3.3519915901469004e-19, 3.4090411150128843e-19, 3.5421521140921165e-19, 3.371015065433204e-19, 3.4280636295525005e-19, 3.5801724022128845e-19, 3.4090411150128843e-19, 3.3900282502356e-19, 3.371015065433204e-19, 3.180825728150996e-19, 3.123764678353044e-19, 3.599192034512436e-19, 3.4090411150128843e-19, 3.5421521140921165e-19, 3.5421521140921165e-19, 3.656229073699764e-19, 3.4090411150128843e-19, 3.3139636200809155e-19, 3.256899322197584e-19, 3.1618090224011046e-19, 2.8954916668313157e-19, 2.9525642415612366e-19, 3.10474701236e-19, 2.971584468258624e-19, 2.8193837685010764e-19, 2.6100855746868358e-19, 2.4197581983267363e-19, 2.4959029691981e-19, 2.229418763395476e-19, 1.9819186583780997e-19, 2.0390373338429645e-19, 2.229418763395476e-19, 2.0580829066389e-19, 1.8676726637493958e-19, 2.1151977401240841e-19, 1.6581884123216e-19, 1.620103467045456e-19, 1.7153234149412642e-19, 1.4486654230860362e-19, 1.3343656447701002e-19, 1.543909763383296e-19, 1.4486654230860362e-19, 1.4296195895130241e-19, 1.620103467045456e-19, 1.3343656447701002e-19, 1.258162719460176e-19, 1.181944682812416e-19, 9.913931637217186e-20, 1.239113685132596e-19, 1.181944682812416e-19, 1.1628943680487559e-19, 1.3724701807284e-19, 1.200994677550964e-19, 1.3724701807284e-19, 1.353423066887124e-19, 1.0676180126528642e-19, 1.0485657774029e-19, 1.1628943680487559e-19, 1.0485657774029e-19, 1.029503231191604e-19, 1.1247827883491362e-19, 9.342206659373489e-20, 1.200994677550964e-19, 1.1247827883491362e-19, 1.1628943680487559e-19, 1.200994677550964e-19, 9.151631925090693e-20, 8.389280990149167e-20, 7.055048595997626e-20, 8.579878522246887e-20, 9.151631925090693e-20, 1.200994677550964e-19, 1.9247971016802438e-19, 2.0771181773694238e-19, 2.7813378736724997e-19, 3.2949391840479237e-19, 3.8273229038637956e-19, 4.796374756220496e-19, 5.783586667325264e-19, 7.035316022079924e-19, 8.664265154558901e-19, 1.0328728081467599e-18, 1.2839434222310399e-18, 1.479886148661e-18, 1.79378429350484e-18, 2.0899593003489605e-18, 2.4077273314379597e-18, 2.8027075801409994e-18, 3.21291802656084e-18, 3.7119685442913604e-18, 4.219702370676e-18, 4.728635876739359e-18, 5.34226964499264e-18, 5.91797252544336e-18, 6.517351333584e-18, 7.159560833916959e-18, 7.772868741418761e-18, 8.39994366275904e-18, 9.015985737024e-18, 9.593282138100001e-18, 1.0179212652863999e-17, 1.0689340722384e-17, 1.1198366102324e-17, 1.1576965640244e-17, 1.1864105198399999e-17, 1.2160526568144e-17, 1.2300757515956e-17, 1.2342969594704e-17, 1.23497818269e-17, 1.2255160151376002e-17, 1.2060733762644e-17, 1.17452799189e-17, 1.1398056246096e-17, 1.0933018867536001e-17, 1.0482862823316e-17, 9.864208059636001e-18, 9.325142531904e-18, 8.697046815760159e-18, 8.096620254501e-18, 7.490672733937159e-18, 6.838080841835041e-18, 6.23880823555284e-18, 5.5961224653810006e-18, 5.02589241824256e-18, 4.45068181964244e-18, 3.8907017624571606e-18, 3.45718707215616e-18, 2.9959402708875603e-18, 2.56999217727924e-18, 2.2190498853809997e-18, 1.87446959976116e-18, 1.59464150292756e-18, 1.2952627360072398e-18, 1.08955592799284e-18, 8.872449932645376e-19, 7.395397665184464e-19, 6.163046159750101e-19, 5.005287898234175e-19, 4.0744093353718564e-19, 3.4090411150128843e-19, 2.7623044705584846e-19, 2.229418763395476e-19, 1.6581884123216e-19, 1.3153178907107839e-19, 1.0485657774029e-19, 9.723356515604582e-20, 9.913931637217186e-20, 1.0485657774029e-19, 9.532788184005821e-20, 1.3153178907107839e-19, 1.0485657774029e-19, 1.3153178907107839e-19, 1.3153178907107839e-19, 1.181944682812416e-19, 1.181944682812416e-19, 1.0485657774029e-19, 1.1247827883491362e-19, 1.029503231191604e-19, 1.3724701807284e-19, 1.3724701807284e-19, 1.4296195895130241e-19, 1.3343656447701002e-19, 1.239113685132596e-19, 1.0485657774029e-19, 1.0676180126528642e-19, 1.3153178907107839e-19, 1.181944682812416e-19, 1.467720923709684e-19, 1.543909763383296e-19, 1.5248655302714762e-19, 1.543909763383296e-19, 1.753415144188724e-19, 1.6962820625589e-19, 1.4296195895130241e-19, 1.6962820625589e-19, 1.753415144188724e-19, 1.5820072556002763e-19, 2.0580829066389e-19, 2.153266041073716e-19, 2.0580829066389e-19, 2.229418763395476e-19, 2.229418763395476e-19, 2.362658731249664e-19, 2.210376072839604e-19, 2.45783621349e-19, 2.629111562843136e-19, 2.686197583494864e-19, 2.971584468258624e-19, 3.123764678353044e-19, 3.1618090224011046e-19, 3.199842113875776e-19, 3.3139636200809155e-19, 3.180825728150996e-19, 3.2188681512092163e-19, 3.237883896715956e-19, 3.371015065433204e-19, 3.2759243987843366e-19, 3.4090411150128843e-19, 3.6372104021469003e-19, 3.4851093124388045e-19, 3.4280636295525005e-19, 3.504120576754896e-19, 3.4280636295525005e-19, 3.3519915901469004e-19, 3.180825728150996e-19, 3.2949391840479237e-19, 3.371015065433204e-19, 3.2949391840479237e-19, 3.504120576754896e-19, 3.5421521140921165e-19, 3.447075854111744e-19, 3.466087758645876e-19, 3.5421521140921165e-19, 3.180825728150996e-19, 3.1618090224011046e-19], [3.180825728150996e-19, 3.237883896715956e-19, 3.4090411150128843e-19, 3.10474701236e-19, 3.2949391840479237e-19, 3.6182013783422234e-19, 3.561162418165056e-19, 3.447075854111744e-19, 3.4851093124388045e-19, 3.523131521045876e-19, 3.2664119005360643e-19, 3.3519915901469004e-19, 3.332977765126464e-19, 3.2949391840479237e-19, 3.466087758645876e-19, 3.4851093124388045e-19, 3.504120576754896e-19, 3.523131521045876e-19, 3.6372104021469003e-19, 3.2759243987843366e-19, 3.3139636200809155e-19, 3.2949391840479237e-19, 3.3139636200809155e-19, 3.6182013783422234e-19, 3.466087758645876e-19, 3.2949391840479237e-19, 3.4851093124388045e-19, 3.4090411150128843e-19, 3.142782024320976e-19, 2.8764701598656634e-19, 2.800360981099344e-19, 2.4959029691981e-19, 2.629111562843136e-19, 2.7623044705584846e-19, 2.400728689055124e-19, 2.286524953181684e-19, 2.229418763395476e-19, 2.476864762350644e-19, 2.1151977401240841e-19, 1.9819186583780997e-19, 1.8486338720713762e-19, 1.9438346130900002e-19, 1.6391460996960843e-19, 1.7153234149412642e-19, 1.962881787186384e-19, 1.8105453445855559e-19, 1.5820072556002763e-19, 1.6581884123216e-19, 1.5820072556002763e-19, 1.353423066887124e-19, 1.181944682812416e-19, 1.467720923709684e-19, 1.4296195895130241e-19, 1.353423066887124e-19, 1.4105734359149e-19, 1.5820072556002763e-19, 1.5820072556002763e-19, 1.5248655302714762e-19, 1.200994677550964e-19, 1.1628943680487559e-19, 1.296269816626356e-19, 1.0485657774029e-19, 1.143833743330836e-19, 1.5058109903945162e-19, 1.5820072556002763e-19, 1.5820072556002763e-19, 1.296269816626356e-19, 1.181944682812416e-19, 1.0485657774029e-19, 1.029503231191604e-19, 9.913931637217186e-20, 1.1247827883491362e-19, 1.0485657774029e-19, 1.1628943680487559e-19, 1.353423066887124e-19, 1.0485657774029e-19, 1.1628943680487559e-19, 1.2200543415221958e-19, 1.2772114337626439e-19, 1.9438346130900002e-19, 2.210376072839604e-19, 2.7623044705584846e-19, 3.466087758645876e-19, 4.245449741483636e-19, 5.4419566689789005e-19, 6.523407602144257e-19, 7.641711615455183e-19, 9.2319415633725e-19, 1.0857726675915599e-18, 1.29337461624144e-18, 1.5099920997273601e-18, 1.77313618837716e-18, 2.06187681347444e-18, 2.4207906256097602e-18, 2.7543453057561602e-18, 3.1740098070446395e-18, 3.56619378342224e-18, 4.0139670318982404e-18, 4.4689880948999996e-18, 4.9402734262559996e-18, 5.4330054370155595e-18, 5.94504800829524e-18, 6.5191484383659605e-18, 7.05072853459316e-18, 7.490672733937159e-18, 8.00473503554004e-18, 8.44043271750036e-18, 8.867158890690441e-18, 9.27979339154196e-18, 9.551563623525e-18, 9.829475550036001e-18, 1.0009726537043999e-17, 1.0170605204084e-17, 1.0274204205875999e-17, 1.0227580796496e-17, 1.0085847412943999e-17, 9.947350204416002e-18, 9.687138374899999e-18, 9.46628206288596e-18, 9.06670450237556e-18, 8.625053303273759e-18, 8.19901118570304e-18, 7.75514021246804e-18, 7.270057644864e-18, 6.755755933530241e-18, 6.256799228178559e-18, 5.7354773701102396e-18, 5.246004413924039e-18, 4.693930870356e-18, 4.232546293269e-18, 3.74330702424384e-18, 3.3221740787499595e-18, 2.942094764864e-18, 2.549490213125e-18, 2.2246569308936408e-18, 1.8857187347096404e-18, 1.6247260740875603e-18, 1.351812358389e-18, 1.1518721019592399e-18, 9.477851806396597e-19, 7.963727487430483e-19, 6.580296736191696e-19, 5.252126251372544e-19, 4.416454252417844e-19, 3.6752374572864e-19, 2.9906143485788153e-19, 2.629111562843136e-19, 1.6772403901514242e-19, 1.5248655302714762e-19, 1.200994677550964e-19, 1.0485657774029e-19, 1.2200543415221958e-19, 1.239113685132596e-19, 1.3343656447701002e-19, 1.2772114337626439e-19, 1.258162719460176e-19, 1.181944682812416e-19, 1.1628943680487559e-19, 1.1628943680487559e-19, 1.239113685132596e-19, 1.2200543415221958e-19, 1.105731513342324e-19, 1.181944682812416e-19, 1.296269816626356e-19, 1.296269816626356e-19, 1.086669927877716e-19, 1.143833743330836e-19, 1.105731513342324e-19, 1.143833743330836e-19, 1.1628943680487559e-19, 1.5248655302714762e-19, 1.6010505284689438e-19, 1.543909763383296e-19, 1.6391460996960843e-19, 1.6010505284689438e-19, 1.3343656447701002e-19, 1.5629636627064958e-19, 1.6962820625589e-19, 1.486766117064656e-19, 1.753415144188724e-19, 1.962881787186384e-19, 2.0961531280748364e-19, 1.9819186583780997e-19, 2.229418763395476e-19, 2.229418763395476e-19, 2.210376072839604e-19, 2.153266041073716e-19, 2.2674832233725e-19, 2.4197581983267363e-19, 2.5720226609584157e-19, 2.724256655243604e-19, 2.8954916668313157e-19, 2.8954916668313157e-19, 2.9906143485788153e-19, 3.1618090224011046e-19, 3.180825728150996e-19, 3.009633935058164e-19, 3.3139636200809155e-19, 3.332977765126464e-19, 3.3519915901469004e-19, 3.599192034512436e-19, 3.6752374572864e-19, 3.5801724022128845e-19, 3.4851093124388045e-19, 3.504120576754896e-19, 3.4851093124388045e-19, 3.2759243987843366e-19, 3.3139636200809155e-19, 3.504120576754896e-19, 3.5421521140921165e-19, 3.466087758645876e-19, 3.4090411150128843e-19, 3.599192034512436e-19, 3.5421521140921165e-19, 3.4090411150128843e-19, 3.332977765126464e-19, 3.4280636295525005e-19, 3.256899322197584e-19, 3.447075854111744e-19, 3.599192034512436e-19, 3.523131521045876e-19], [3.4851093124388045e-19, 3.3519915901469004e-19, 3.466087758645876e-19, 3.789300971475776e-19, 3.3139636200809155e-19, 3.447075854111744e-19, 3.523131521045876e-19, 3.2188681512092163e-19, 3.3519915901469004e-19, 3.4851093124388045e-19, 3.504120576754896e-19, 3.3519915901469004e-19, 3.732270654997584e-19, 3.504120576754896e-19, 3.5421521140921165e-19, 3.5421521140921165e-19, 3.332977765126464e-19, 3.2759243987843366e-19, 3.4280636295525005e-19, 3.4280636295525005e-19, 3.199842113875776e-19, 3.561162418165056e-19, 3.5421521140921165e-19, 3.504120576754896e-19, 3.523131521045876e-19, 3.3900282502356e-19, 3.4280636295525005e-19, 3.0476821210859046e-19, 2.9525642415612366e-19, 3.180825728150996e-19, 3.0857190535331844e-19, 2.857438358052096e-19, 2.857438358052096e-19, 2.7052222913829005e-19, 2.552995712558964e-19, 2.533958466458196e-19, 2.362658731249664e-19, 2.172309692376276e-19, 2.3055563829396e-19, 2.400728689055124e-19, 2.229418763395476e-19, 2.172309692376276e-19, 2.153266041073716e-19, 1.962881787186384e-19, 1.7153234149412642e-19, 1.6962820625589e-19, 1.6772403901514242e-19, 1.5629636627064958e-19, 1.5058109903945162e-19, 1.7153234149412642e-19, 1.8676726637493958e-19, 1.829584776481616e-19, 1.5058109903945162e-19, 1.6962820625589e-19, 1.6962820625589e-19, 1.5629636627064958e-19, 1.5058109903945162e-19, 1.200994677550964e-19, 1.353423066887124e-19, 1.486766117064656e-19, 1.4296195895130241e-19, 1.5820072556002763e-19, 1.467720923709684e-19, 1.3153178907107839e-19, 1.1247827883491362e-19, 1.1247827883491362e-19, 1.2200543415221958e-19, 1.1247827883491362e-19, 1.391516974544564e-19, 1.296269816626356e-19, 1.4105734359149e-19, 1.4486654230860362e-19, 1.2772114337626439e-19, 1.3724701807284e-19, 1.086669927877716e-19, 1.296269816626356e-19, 1.0676180126528642e-19, 1.0104503557236e-19, 1.3343656447701002e-19, 1.6391460996960843e-19, 2.2674832233725e-19, 2.838416210868404e-19, 3.3519915901469004e-19, 3.941371051141523e-19, 4.701404145981685e-19, 5.612789609698303e-19, 6.599265768438096e-19, 7.774312917717235e-19, 9.458931452374165e-19, 1.1197678834913601e-18, 1.32541887285056e-18, 1.5532667647000402e-18, 1.79754344585556e-18, 2.0394036739769605e-18, 2.3517184261544404e-18, 2.68733967290676e-18, 3.0015170134425596e-18, 3.3573328618289998e-18, 3.76174619847936e-18, 4.17197851596756e-18, 4.57877771838416e-18, 5.03863752370836e-18, 5.456577737639041e-18, 5.908942608560641e-18, 6.276588453227041e-18, 6.66978394722644e-18, 7.004306476496001e-18, 7.3911019701e-18, 7.73919295016564e-18, 7.999433106725e-18, 8.18489406387024e-18, 8.329483559159839e-18, 8.47738138118976e-18, 8.503767276525e-18, 8.42458798127184e-18, 8.38585574050896e-18, 8.20606897815636e-18, 8.05775701562516e-18, 7.852579627180159e-18, 7.54488587051156e-18, 7.243337036561159e-18, 6.8988849232264404e-18, 6.488640349509959e-18, 6.05687917645824e-18, 5.61785370866496e-18, 5.213292442164e-18, 4.7797625567250005e-18, 4.3810753379490006e-18, 3.9514311706856406e-18, 3.5846540214690005e-18, 3.1999501884134403e-18, 2.83803668136276e-18, 2.4954219024921605e-18, 2.194736287781e-18, 1.8650878845409997e-18, 1.6059291065241599e-18, 1.378189687821e-18, 1.1782969356040402e-18, 9.9884117695124e-19, 8.418175948686037e-19, 7.054267430456401e-19, 5.935377873034497e-19, 4.8723594213861e-19, 4.0364056915776e-19, 3.2949391840479237e-19, 2.3816988597584e-19, 1.7724555363279362e-19, 1.7153234149412642e-19, 1.3343656447701002e-19, 1.4486654230860362e-19, 1.3153178907107839e-19, 1.105731513342324e-19, 1.105731513342324e-19, 1.3153178907107839e-19, 1.0485657774029e-19, 1.1628943680487559e-19, 1.5248655302714762e-19, 1.391516974544564e-19, 1.5248655302714762e-19, 1.2772114337626439e-19, 1.4486654230860362e-19, 1.4105734359149e-19, 1.3153178907107839e-19, 1.029503231191604e-19, 1.200994677550964e-19, 1.5248655302714762e-19, 1.4105734359149e-19, 1.5820072556002763e-19, 1.6772403901514242e-19, 1.5248655302714762e-19, 1.486766117064656e-19, 1.353423066887124e-19, 1.543909763383296e-19, 1.6391460996960843e-19, 1.467720923709684e-19, 1.7343744320244001e-19, 1.9247971016802438e-19, 1.8105453445855559e-19, 1.9057592702453762e-19, 2.362658731249664e-19, 2.0390373338429645e-19, 1.8676726637493958e-19, 1.9819186583780997e-19, 2.1151977401240841e-19, 2.172309692376276e-19, 2.3436282617349005e-19, 2.2770041283221956e-19, 2.5720226609584157e-19, 2.5720226609584157e-19, 2.7052222913829005e-19, 2.8954916668313157e-19, 2.7623044705584846e-19, 2.971584468258624e-19, 2.971584468258624e-19, 3.237883896715956e-19, 3.237883896715956e-19, 3.466087758645876e-19, 3.3900282502356e-19, 3.599192034512436e-19, 3.6752374572864e-19, 3.4851093124388045e-19, 3.371015065433204e-19, 3.256899322197584e-19, 3.4851093124388045e-19, 3.2759243987843366e-19, 3.4090411150128843e-19, 3.561162418165056e-19, 3.447075854111744e-19, 3.371015065433204e-19, 3.561162418165056e-19, 3.371015065433204e-19, 3.10474701236e-19, 3.5421521140921165e-19, 3.332977765126464e-19, 3.2759243987843366e-19, 3.599192034512436e-19, 3.5421521140921165e-19, 3.523131521045876e-19, 3.6752374572864e-19, 3.3900282502356e-19, 3.199842113875776e-19], [3.3900282502356e-19, 3.4851093124388045e-19, 3.523131521045876e-19, 3.3139636200809155e-19, 3.2949391840479237e-19, 3.4090411150128843e-19, 3.332977765126464e-19, 3.447075854111744e-19, 3.770294508375444e-19, 3.5421521140921165e-19, 3.504120576754896e-19, 3.4090411150128843e-19, 3.447075854111744e-19, 3.256899322197584e-19, 3.2188681512092163e-19, 3.523131521045876e-19, 3.332977765126464e-19, 3.3519915901469004e-19, 3.732270654997584e-19, 3.5421521140921165e-19, 3.3519915901469004e-19, 3.332977765126464e-19, 3.599192034512436e-19, 3.4090411150128843e-19, 3.3900282502356e-19, 3.2949391840479237e-19, 3.332977765126464e-19, 3.504120576754896e-19, 3.5421521140921165e-19, 3.3139636200809155e-19, 2.971584468258624e-19, 3.1618090224011046e-19, 2.8193837685010764e-19, 2.800360981099344e-19, 2.5720226609584157e-19, 2.6671725555817156e-19, 2.686197583494864e-19, 2.5720226609584157e-19, 2.3816988597584e-19, 2.552995712558964e-19, 2.134232050611456e-19, 2.191343042620496e-19, 2.153266041073716e-19, 1.962881787186384e-19, 1.7915055926643841e-19, 2.0961531280748364e-19, 1.9247971016802438e-19, 1.9819186583780997e-19, 1.9247971016802438e-19, 1.8486338720713762e-19, 1.6391460996960843e-19, 1.620103467045456e-19, 1.6772403901514242e-19, 1.4486654230860362e-19, 1.5820072556002763e-19, 1.620103467045456e-19, 1.7915055926643841e-19, 1.7153234149412642e-19, 1.5820072556002763e-19, 1.620103467045456e-19, 1.5820072556002763e-19, 1.3343656447701002e-19, 1.5248655302714762e-19, 1.4105734359149e-19, 1.486766117064656e-19, 1.4105734359149e-19, 1.5058109903945162e-19, 1.4486654230860362e-19, 1.543909763383296e-19, 1.5820072556002763e-19, 1.3153178907107839e-19, 1.2772114337626439e-19, 1.181944682812416e-19, 1.3724701807284e-19, 1.2200543415221958e-19, 1.239113685132596e-19, 1.3153178907107839e-19, 1.4105734359149e-19, 1.4486654230860362e-19, 1.2772114337626439e-19, 1.6962820625589e-19, 2.191343042620496e-19, 2.629111562843136e-19, 3.2759243987843366e-19, 3.941371051141523e-19, 4.777375299769296e-19, 5.954357793855297e-19, 7.054267430456401e-19, 8.247779384962643e-19, 9.856092482205396e-19, 1.1367665519595601e-18, 1.3291939904481598e-18, 1.50434847454016e-18, 1.75624477271604e-18, 1.9738429621979603e-18, 2.2526976393862396e-18, 2.57744736485376e-18, 2.8752152872929604e-18, 3.218483516496e-18, 3.53849258407764e-18, 3.870441226164e-18, 4.18482826439376e-18, 4.54768683541824e-18, 4.880104928661e-18, 5.21511269324276e-18, 5.57981863302224e-18, 5.85295629545556e-18, 6.141580798040841e-18, 6.436561390316039e-18, 6.662615502804e-18, 6.8309244356603605e-18, 6.961441182216841e-18, 7.06144400275776e-18, 7.077501007104001e-18, 7.075723261236001e-18, 7.004306476496001e-18, 6.897094614927361e-18, 6.7271036701209604e-18, 6.4994067521512395e-18, 6.271193490900001e-18, 6.009995996026441e-18, 5.76440241161204e-18, 5.398535835525001e-18, 5.07141435701844e-18, 4.7469030736238396e-18, 4.401228325818439e-18, 4.074625660823841e-18, 3.68798961991376e-18, 3.3554801350049598e-18, 3.02564063870804e-18, 2.676172913829e-18, 2.37599705734164e-18, 2.12364681426164e-18, 1.87072291018064e-18, 1.6040462764040399e-18, 1.39326245274836e-18, 1.21981182560244e-18, 1.0290876242379598e-18, 8.834598330149397e-19, 7.243803657040896e-19, 5.8025592012189e-19, 5.062253865832785e-19, 3.922367148745536e-19, 3.523131521045876e-19, 2.8954916668313157e-19, 2.400728689055124e-19, 1.7153234149412642e-19, 1.4486654230860362e-19, 1.3153178907107839e-19, 1.3153178907107839e-19, 1.3153178907107839e-19, 1.200994677550964e-19, 1.2200543415221958e-19, 1.2772114337626439e-19, 1.467720923709684e-19, 1.4486654230860362e-19, 1.3724701807284e-19, 1.3343656447701002e-19, 1.1628943680487559e-19, 1.181944682812416e-19, 1.3343656447701002e-19, 1.4486654230860362e-19, 1.6010505284689438e-19, 1.4486654230860362e-19, 1.6391460996960843e-19, 1.753415144188724e-19, 1.6581884123216e-19, 1.6962820625589e-19, 1.5248655302714762e-19, 1.467720923709684e-19, 1.4486654230860362e-19, 1.6962820625589e-19, 1.5058109903945162e-19, 1.8486338720713762e-19, 1.8105453445855559e-19, 1.753415144188724e-19, 1.9438346130900002e-19, 2.172309692376276e-19, 1.9057592702453762e-19, 1.829584776481616e-19, 1.9438346130900002e-19, 2.134232050611456e-19, 2.134232050611456e-19, 2.3816988597584e-19, 2.6100855746868358e-19, 2.552995712558964e-19, 2.533958466458196e-19, 2.686197583494864e-19, 2.6481372309743236e-19, 2.533958466458196e-19, 2.9335436948387355e-19, 3.10474701236e-19, 3.0857190535331844e-19, 3.466087758645876e-19, 3.6752374572864e-19, 3.371015065433204e-19, 3.3519915901469004e-19, 3.6752374572864e-19, 3.2759243987843366e-19, 3.0857190535331844e-19, 3.371015065433204e-19, 3.332977765126464e-19, 3.2949391840479237e-19, 3.5801724022128845e-19, 3.4851093124388045e-19, 3.5421521140921165e-19, 3.4280636295525005e-19, 3.4090411150128843e-19, 3.447075854111744e-19, 3.2949391840479237e-19, 3.2949391840479237e-19, 3.447075854111744e-19, 3.5421521140921165e-19, 3.4851093124388045e-19, 3.2949391840479237e-19, 3.561162418165056e-19, 3.3900282502356e-19, 3.5801724022128845e-19, 3.3900282502356e-19, 3.123764678353044e-19, 3.4090411150128843e-19], [3.2949391840479237e-19, 3.5421521140921165e-19, 3.142782024320976e-19, 3.332977765126464e-19, 3.7132632316541e-19, 3.5421521140921165e-19, 3.3139636200809155e-19, 3.6182013783422234e-19, 3.371015065433204e-19, 3.10474701236e-19, 3.523131521045876e-19, 3.4280636295525005e-19, 3.3900282502356e-19, 3.5421521140921165e-19, 3.5421521140921165e-19, 3.4851093124388045e-19, 3.656229073699764e-19, 3.4090411150128843e-19, 3.2759243987843366e-19, 3.371015065433204e-19, 3.2759243987843366e-19, 3.332977765126464e-19, 3.371015065433204e-19, 3.523131521045876e-19, 3.3519915901469004e-19, 3.466087758645876e-19, 3.5421521140921165e-19, 3.4851093124388045e-19, 3.2188681512092163e-19, 3.371015065433204e-19, 3.0667007473221004e-19, 3.123764678353044e-19, 3.199842113875776e-19, 2.8954916668313157e-19, 2.8954916668313157e-19, 2.971584468258624e-19, 2.800360981099344e-19, 2.4959029691981e-19, 2.514930877840704e-19, 2.400728689055124e-19, 2.0961531280748364e-19, 2.2674832233725e-19, 2.400728689055124e-19, 2.229418763395476e-19, 2.0200014228944e-19, 2.3055563829396e-19, 2.0771181773694238e-19, 1.829584776481616e-19, 1.829584776481616e-19, 1.9057592702453762e-19, 1.6391460996960843e-19, 1.6391460996960843e-19, 1.962881787186384e-19, 1.7724555363279362e-19, 1.9057592702453762e-19, 1.7724555363279362e-19, 1.7724555363279362e-19, 1.6581884123216e-19, 1.6010505284689438e-19, 1.5629636627064958e-19, 1.4486654230860362e-19, 1.5820072556002763e-19, 1.5058109903945162e-19, 1.5629636627064958e-19, 1.7343744320244001e-19, 1.5820072556002763e-19, 1.6772403901514242e-19, 1.391516974544564e-19, 1.4486654230860362e-19, 1.3153178907107839e-19, 1.391516974544564e-19, 1.486766117064656e-19, 1.467720923709684e-19, 1.620103467045456e-19, 1.6581884123216e-19, 1.4486654230860362e-19, 1.4486654230860362e-19, 1.296269816626356e-19, 1.391516974544564e-19, 1.2200543415221958e-19, 1.6010505284689438e-19, 1.829584776481616e-19, 2.45783621349e-19, 2.914512853771856e-19, 3.789300971475776e-19, 4.245449741483636e-19, 5.347050438165715e-19, 5.992306727286516e-19, 7.073218518807763e-19, 8.285650837910783e-19, 9.629143616178996e-19, 1.1273220675080402e-18, 1.3160002840779603e-18, 1.4892908210414402e-18, 1.72807680808784e-18, 1.9532286654171597e-18, 2.194736287781e-18, 2.40212969473044e-18, 2.702233399701e-18, 2.9755189468040404e-18, 3.22589400832404e-18, 3.51632450125824e-18, 3.81518043881204e-18, 4.107696616725e-18, 4.393899541524e-18, 4.65373370461776e-18, 4.9056389823417605e-18, 5.115084760244e-18, 5.347713955727359e-18, 5.509160887296e-18, 5.625096431808839e-18, 5.737278906531839e-18, 5.84393008537296e-18, 5.85657413219316e-18, 5.85657413219316e-18, 5.827665735909961e-18, 5.73908989270484e-18, 5.59249539567284e-18, 5.41485897486036e-18, 5.22419440871376e-18, 5.0186074326507604e-18, 4.79983877793524e-18, 4.551341117136839e-18, 4.2674045847051594e-18, 3.9790247996345604e-18, 3.7027450340966406e-18, 3.3850811216481596e-18, 3.09799851368784e-18, 2.826885476109e-18, 2.52898437555924e-18, 2.2601745984027603e-18, 2.0506457290155597e-18, 1.80693092522004e-18, 1.6247260740875603e-18, 1.3876128753291602e-18, 1.1971665624609598e-18, 1.0328728081467599e-18, 8.493906047871475e-19, 7.3575060513242235e-19, 6.219953541438645e-19, 5.1382106438336635e-19, 4.416454252417844e-19, 3.694245520847924e-19, 3.142782024320976e-19, 2.5720226609584157e-19, 1.9057592702453762e-19, 1.467720923709684e-19, 1.1247827883491362e-19, 1.200994677550964e-19, 1.200994677550964e-19, 1.296269816626356e-19, 1.258162719460176e-19, 1.5248655302714762e-19, 1.353423066887124e-19, 1.543909763383296e-19, 1.4105734359149e-19, 1.143833743330836e-19, 1.3153178907107839e-19, 1.296269816626356e-19, 1.3343656447701002e-19, 1.543909763383296e-19, 1.5058109903945162e-19, 1.5629636627064958e-19, 1.7153234149412642e-19, 1.4486654230860362e-19, 1.5248655302714762e-19, 1.467720923709684e-19, 1.467720923709684e-19, 1.486766117064656e-19, 1.6962820625589e-19, 1.6581884123216e-19, 1.6010505284689438e-19, 1.962881787186384e-19, 1.9247971016802438e-19, 1.829584776481616e-19, 1.8676726637493958e-19, 2.0580829066389e-19, 1.8105453445855559e-19, 1.962881787186384e-19, 2.3055563829396e-19, 2.438797366088784e-19, 2.4959029691981e-19, 2.362658731249664e-19, 2.6671725555817156e-19, 2.552995712558964e-19, 2.476864762350644e-19, 2.629111562843136e-19, 2.7623044705584846e-19, 2.914512853771856e-19, 2.9335436948387355e-19, 3.199842113875776e-19, 3.3139636200809155e-19, 3.447075854111744e-19, 3.4851093124388045e-19, 3.4090411150128843e-19, 3.2188681512092163e-19, 3.256899322197584e-19, 3.3519915901469004e-19, 3.332977765126464e-19, 3.504120576754896e-19, 3.5421521140921165e-19, 3.4090411150128843e-19, 3.6752374572864e-19, 3.4851093124388045e-19, 3.2759243987843366e-19, 3.3139636200809155e-19, 3.3139636200809155e-19, 3.2949391840479237e-19, 3.0857190535331844e-19, 3.4280636295525005e-19, 3.561162418165056e-19, 3.447075854111744e-19, 3.4090411150128843e-19, 3.466087758645876e-19, 3.2949391840479237e-19, 3.3519915901469004e-19, 3.523131521045876e-19, 3.10474701236e-19, 3.3900282502356e-19, 3.2759243987843366e-19, 3.6752374572864e-19], [3.3139636200809155e-19, 3.4090411150128843e-19, 3.561162418165056e-19, 3.466087758645876e-19, 3.504120576754896e-19, 3.6752374572864e-19, 3.3900282502356e-19, 3.142782024320976e-19, 3.3900282502356e-19, 3.0857190535331844e-19, 3.4090411150128843e-19, 3.5801724022128845e-19, 3.2759243987843366e-19, 3.5801724022128845e-19, 3.5421521140921165e-19, 3.2949391840479237e-19, 3.371015065433204e-19, 3.5421521140921165e-19, 3.2949391840479237e-19, 3.3519915901469004e-19, 3.5801724022128845e-19, 3.4851093124388045e-19, 3.504120576754896e-19, 3.561162418165056e-19, 3.656229073699764e-19, 3.4280636295525005e-19, 3.4090411150128843e-19, 3.3519915901469004e-19, 3.2949391840479237e-19, 3.3900282502356e-19, 3.466087758645876e-19, 3.6182013783422234e-19, 3.2759243987843366e-19, 3.2188681512092163e-19, 3.371015065433204e-19, 2.7623044705584846e-19, 2.7432807229136e-19, 2.800360981099344e-19, 2.6481372309743236e-19, 2.3816988597584e-19, 2.45783621349e-19, 2.800360981099344e-19, 2.629111562843136e-19, 2.4197581983267363e-19, 2.229418763395476e-19, 2.2674832233725e-19, 2.0771181773694238e-19, 1.829584776481616e-19, 2.153266041073716e-19, 2.0200014228944e-19, 1.9247971016802438e-19, 1.8676726637493958e-19, 2.172309692376276e-19, 1.962881787186384e-19, 1.962881787186384e-19, 1.6962820625589e-19, 1.8105453445855559e-19, 1.8867111354023038e-19, 1.7153234149412642e-19, 1.8867111354023038e-19, 1.5248655302714762e-19, 1.9057592702453762e-19, 1.962881787186384e-19, 1.8867111354023038e-19, 1.753415144188724e-19, 1.7724555363279362e-19, 1.4105734359149e-19, 1.6772403901514242e-19, 1.5629636627064958e-19, 1.6962820625589e-19, 1.6962820625589e-19, 1.620103467045456e-19, 1.7915055926643841e-19, 1.5820072556002763e-19, 1.5820072556002763e-19, 1.4296195895130241e-19, 1.5629636627064958e-19, 1.4486654230860362e-19, 1.4105734359149e-19, 1.7153234149412642e-19, 1.5058109903945162e-19, 1.6962820625589e-19, 2.172309692376276e-19, 2.5910492893327557e-19, 3.1618090224011046e-19, 3.6372104021469003e-19, 4.1694327709010768e-19, 5.290098877235603e-19, 6.030244433153685e-19, 7.3575060513242235e-19, 8.493906047871475e-19, 9.818284091320243e-19, 1.13110391738196e-18, 1.2971409384776401e-18, 1.4441154372363602e-18, 1.6209708791239998e-18, 1.8181869723080397e-18, 2.0562614152059602e-18, 2.2751269795096402e-18, 2.4935543004200405e-18, 2.7245701475769594e-18, 2.9569534008609597e-18, 3.22589400832404e-18, 3.433160395821e-18, 3.660320113125e-18, 3.85387470572496e-18, 4.0948374569759994e-18, 4.27841563232976e-18, 4.408556597804161e-18, 4.56232237607504e-18, 4.73959849406996e-18, 4.8180839178240004e-18, 4.874635943722441e-18, 4.88739964744704e-18, 4.872809697566241e-18, 4.84910383119924e-18, 4.73959849406996e-18, 4.633629311631361e-18, 4.52938473129216e-18, 4.3480902400046406e-18, 4.175645907469441e-18, 3.984540732456961e-18, 3.75252701181264e-18, 3.558806855781e-18, 3.32957739892736e-18, 3.06461236362036e-18, 2.8584840632776397e-18, 2.6296193332312397e-18, 2.40399886767824e-18, 2.17042708497216e-18, 1.9419766170017603e-18, 1.7412214418872398e-18, 1.5382157705432401e-18, 1.3555766981145601e-18, 1.1613046071240001e-18, 1.0139654252120398e-18, 9.023823694366417e-19, 7.509084693563216e-19, 6.428592604836865e-19, 5.536864848642383e-19, 4.834352793306943e-19, 3.8653435554800163e-19, 3.199842113875776e-19, 2.4959029691981e-19, 1.829584776481616e-19, 1.6010505284689438e-19, 1.4486654230860362e-19, 1.5058109903945162e-19, 1.8486338720713762e-19, 1.7153234149412642e-19, 1.6962820625589e-19, 1.5820072556002763e-19, 1.6962820625589e-19, 1.5248655302714762e-19, 1.5820072556002763e-19, 1.3343656447701002e-19, 1.6391460996960843e-19, 1.6391460996960843e-19, 1.7343744320244001e-19, 1.7915055926643841e-19, 1.829584776481616e-19, 1.9057592702453762e-19, 1.8105453445855559e-19, 1.6962820625589e-19, 1.6581884123216e-19, 1.6391460996960843e-19, 1.7724555363279362e-19, 1.829584776481616e-19, 1.8486338720713762e-19, 2.0009651919207238e-19, 1.8486338720713762e-19, 1.9247971016802438e-19, 2.1151977401240841e-19, 1.962881787186384e-19, 1.8867111354023038e-19, 2.0771181773694238e-19, 2.248451153396544e-19, 2.362658731249664e-19, 2.191343042620496e-19, 2.400728689055124e-19, 2.6100855746868358e-19, 2.229418763395476e-19, 2.533958466458196e-19, 2.7623044705584846e-19, 2.400728689055124e-19, 2.7813378736724997e-19, 3.142782024320976e-19, 3.0286532015124004e-19, 3.2949391840479237e-19, 3.4090411150128843e-19, 3.371015065433204e-19, 3.2949391840479237e-19, 3.3900282502356e-19, 3.2759243987843366e-19, 3.2188681512092163e-19, 3.523131521045876e-19, 3.5421521140921165e-19, 3.561162418165056e-19, 3.656229073699764e-19, 3.6372104021469003e-19, 3.3900282502356e-19, 3.371015065433204e-19, 3.332977765126464e-19, 3.237883896715956e-19, 3.6182013783422234e-19, 3.5421521140921165e-19, 3.504120576754896e-19, 3.4090411150128843e-19, 3.732270654997584e-19, 3.5421521140921165e-19, 3.4851093124388045e-19, 3.5801724022128845e-19, 3.447075854111744e-19, 3.447075854111744e-19, 3.523131521045876e-19, 3.371015065433204e-19, 3.371015065433204e-19, 3.6182013783422234e-19, 3.656229073699764e-19, 3.4090411150128843e-19, 3.523131521045876e-19], [3.5801724022128845e-19, 3.5801724022128845e-19, 3.523131521045876e-19, 3.2759243987843366e-19, 3.4851093124388045e-19, 3.4090411150128843e-19, 3.4090411150128843e-19, 3.3139636200809155e-19, 3.561162418165056e-19, 3.447075854111744e-19, 3.5421521140921165e-19, 3.6752374572864e-19, 3.332977765126464e-19, 3.3519915901469004e-19, 3.466087758645876e-19, 3.237883896715956e-19, 3.256899322197584e-19, 3.694245520847924e-19, 3.6182013783422234e-19, 3.332977765126464e-19, 3.3900282502356e-19, 3.732270654997584e-19, 3.2949391840479237e-19, 3.4090411150128843e-19, 3.5421521140921165e-19, 3.4090411150128843e-19, 3.332977765126464e-19, 3.6372104021469003e-19, 3.466087758645876e-19, 3.7132632316541e-19, 3.5421521140921165e-19, 3.371015065433204e-19, 3.237883896715956e-19, 3.3139636200809155e-19, 3.10474701236e-19, 2.9525642415612366e-19, 3.1618090224011046e-19, 3.0667007473221004e-19, 2.838416210868404e-19, 3.009633935058164e-19, 2.8954916668313157e-19, 2.514930877840704e-19, 2.629111562843136e-19, 2.4197581983267363e-19, 2.172309692376276e-19, 2.362658731249664e-19, 2.4197581983267363e-19, 2.229418763395476e-19, 2.229418763395476e-19, 2.400728689055124e-19, 2.2674832233725e-19, 2.210376072839604e-19, 2.0580829066389e-19, 1.753415144188724e-19, 1.9247971016802438e-19, 1.829584776481616e-19, 2.0580829066389e-19, 2.134232050611456e-19, 1.8486338720713762e-19, 1.9438346130900002e-19, 1.7915055926643841e-19, 2.1151977401240841e-19, 1.6581884123216e-19, 1.6581884123216e-19, 1.6962820625589e-19, 1.753415144188724e-19, 1.753415144188724e-19, 1.829584776481616e-19, 1.9438346130900002e-19, 1.7915055926643841e-19, 1.620103467045456e-19, 1.534382693586384e-19, 1.6962820625589e-19, 1.353423066887124e-19, 1.6581884123216e-19, 1.6962820625589e-19, 1.7724555363279362e-19, 1.829584776481616e-19, 1.6391460996960843e-19, 1.7153234149412642e-19, 1.620103467045456e-19, 1.467720923709684e-19, 1.6962820625589e-19, 1.9057592702453762e-19, 2.6481372309743236e-19, 3.123764678353044e-19, 3.7132632316541e-19, 4.796374756220496e-19, 5.536864848642383e-19, 6.3147861453298445e-19, 7.243803657040896e-19, 8.437113916509683e-19, 9.534591114817846e-19, 1.08010744070996e-18, 1.24245247796544e-18, 1.39326245274836e-18, 1.545741523776e-18, 1.7637556696673603e-18, 1.9307234148843598e-18, 2.1161703181250003e-18, 2.32557368832564e-18, 2.4860933498760002e-18, 2.66872451384144e-18, 2.8584840632776397e-18, 3.05719072991696e-18, 3.2407037444230397e-18, 3.4146642164984403e-18, 3.60680788923216e-18, 3.72855724478544e-18, 3.86676321902676e-18, 3.93486767682896e-18, 3.99925490679504e-18, 4.02499496126784e-18, 4.1003473414246395e-18, 4.058081475525e-18, 4.032349487228999e-18, 3.982698905789001e-18, 3.8907017624571606e-18, 3.8041306183160404e-18, 3.64002520847924e-18, 3.508934115701e-18, 3.3221740787499595e-18, 3.15176603615124e-18, 2.96438195039636e-18, 2.79340544805876e-18, 2.62216773181776e-18, 2.4133246802235604e-18, 2.20969763395476e-18, 2.03191160286036e-18, 1.8181869723080397e-18, 1.64540199835956e-18, 1.46105466505044e-18, 1.2895982804e-18, 1.1631949710939602e-18, 1.0007342979374402e-18, 8.758891282842036e-19, 7.793261774115284e-19, 6.6561510605058565e-19, 5.764603864264401e-19, 4.834352793306943e-19, 3.789300971475776e-19, 3.2188681512092163e-19, 2.629111562843136e-19, 1.9819186583780997e-19, 1.6962820625589e-19, 1.6962820625589e-19, 1.6581884123216e-19, 1.9057592702453762e-19, 1.5820072556002763e-19, 1.4296195895130241e-19, 1.3153178907107839e-19, 1.467720923709684e-19, 1.4486654230860362e-19, 1.620103467045456e-19, 1.7724555363279362e-19, 1.7724555363279362e-19, 1.9247971016802438e-19, 1.7343744320244001e-19, 1.6391460996960843e-19, 1.4486654230860362e-19, 1.6391460996960843e-19, 1.7724555363279362e-19, 1.7915055926643841e-19, 1.8867111354023038e-19, 2.1151977401240841e-19, 2.0009651919207238e-19, 1.8867111354023038e-19, 1.829584776481616e-19, 1.8105453445855559e-19, 1.8486338720713762e-19, 1.9438346130900002e-19, 1.829584776481616e-19, 2.0580829066389e-19, 2.0961531280748364e-19, 2.4197581983267363e-19, 2.286524953181684e-19, 2.191343042620496e-19, 2.438797366088784e-19, 2.3816988597584e-19, 2.3436282617349005e-19, 2.4959029691981e-19, 2.629111562843136e-19, 2.629111562843136e-19, 2.7623044705584846e-19, 3.0286532015124004e-19, 3.0476821210859046e-19, 2.8954916668313157e-19, 3.0476821210859046e-19, 3.2188681512092163e-19, 3.0667007473221004e-19, 3.1618090224011046e-19, 3.466087758645876e-19, 3.4090411150128843e-19, 3.504120576754896e-19, 3.5421521140921165e-19, 3.5421521140921165e-19, 3.599192034512436e-19, 3.142782024320976e-19, 3.2949391840479237e-19, 3.504120576754896e-19, 3.123764678353044e-19, 3.4090411150128843e-19, 3.6752374572864e-19, 3.4280636295525005e-19, 3.5421521140921165e-19, 3.6182013783422234e-19, 3.466087758645876e-19, 3.237883896715956e-19, 3.4090411150128843e-19, 3.4090411150128843e-19, 3.3519915901469004e-19, 3.2949391840479237e-19, 3.6182013783422234e-19, 3.5801724022128845e-19, 3.4851093124388045e-19, 3.656229073699764e-19, 3.504120576754896e-19, 3.2188681512092163e-19, 3.3519915901469004e-19, 3.371015065433204e-19, 3.256899322197584e-19], [3.3139636200809155e-19, 3.2759243987843366e-19, 3.2949391840479237e-19, 3.6372104021469003e-19, 3.371015065433204e-19, 3.656229073699764e-19, 3.656229073699764e-19, 3.2759243987843366e-19, 3.4851093124388045e-19, 3.4851093124388045e-19, 3.256899322197584e-19, 3.3519915901469004e-19, 3.5421521140921165e-19, 3.2949391840479237e-19, 3.6372104021469003e-19, 3.5421521140921165e-19, 3.447075854111744e-19, 3.4090411150128843e-19, 3.4280636295525005e-19, 3.256899322197584e-19, 3.180825728150996e-19, 3.5421521140921165e-19, 3.371015065433204e-19, 3.447075854111744e-19, 3.6752374572864e-19, 3.5421521140921165e-19, 3.3139636200809155e-19, 3.237883896715956e-19, 3.4090411150128843e-19, 3.2188681512092163e-19, 3.237883896715956e-19, 3.3900282502356e-19, 3.3519915901469004e-19, 3.466087758645876e-19, 3.466087758645876e-19, 3.4090411150128843e-19, 3.0857190535331844e-19, 3.123764678353044e-19, 2.8954916668313157e-19, 2.7623044705584846e-19, 2.6481372309743236e-19, 2.8764701598656634e-19, 2.7052222913829005e-19, 2.45783621349e-19, 2.800360981099344e-19, 2.838416210868404e-19, 2.248451153396544e-19, 2.362658731249664e-19, 2.286524953181684e-19, 1.962881787186384e-19, 1.8867111354023038e-19, 2.0961531280748364e-19, 2.3436282617349005e-19, 2.229418763395476e-19, 2.134232050611456e-19, 2.0200014228944e-19, 2.0771181773694238e-19, 1.9438346130900002e-19, 1.6581884123216e-19, 1.7915055926643841e-19, 1.9819186583780997e-19, 1.829584776481616e-19, 2.0961531280748364e-19, 2.134232050611456e-19, 1.9438346130900002e-19, 2.0009651919207238e-19, 1.829584776481616e-19, 1.620103467045456e-19, 1.7724555363279362e-19, 1.6010505284689438e-19, 1.5820072556002763e-19, 1.9247971016802438e-19, 1.829584776481616e-19, 1.829584776481616e-19, 1.8676726637493958e-19, 1.5629636627064958e-19, 1.829584776481616e-19, 1.6581884123216e-19, 1.6581884123216e-19, 1.543909763383296e-19, 1.4296195895130241e-19, 1.7343744320244001e-19, 1.8486338720713762e-19, 1.9247971016802438e-19, 2.191343042620496e-19, 2.838416210868404e-19, 3.371015065433204e-19, 3.732270654997584e-19, 4.587432832255124e-19, 5.119226907047316e-19, 5.973327447019477e-19, 7.186948138049745e-19, 8.228848141860175e-19, 9.534591114817846e-19, 1.07632385961204e-18, 1.19339685087924e-18, 1.33295909762964e-18, 1.4516475933209603e-18, 1.6040462764040399e-18, 1.7618755325250004e-18, 1.9157239040610004e-18, 2.09557297058256e-18, 2.2807311447963598e-18, 2.42452829834496e-18, 2.5513568534433602e-18, 2.73759534885876e-18, 2.82316165282964e-18, 2.96995059256116e-18, 3.06461236362036e-18, 3.15362228946176e-18, 3.2610747123105605e-18, 3.3499314626414405e-18, 3.3702816529439997e-18, 3.41836758645876e-18, 3.40172080244304e-18, 3.36657661596624e-18, 3.32957739892736e-18, 3.2462677917275596e-18, 3.13879080381264e-18, 3.02749907201616e-18, 2.91980296855316e-18, 2.7506189817825603e-18, 2.64265596179264e-18, 2.4935543004200405e-18, 2.3535884647142403e-18, 2.1648172553753605e-18, 2.01693574460736e-18, 1.83507872071376e-18, 1.66795582144464e-18, 1.5363416500936401e-18, 1.351812358389e-18, 1.23301696042704e-18, 1.1273220675080402e-18, 9.666968324817217e-19, 8.721045760988725e-19, 7.793261774115284e-19, 6.4475542558629e-19, 5.631765024321396e-19, 4.587432832255124e-19, 3.941371051141523e-19, 3.4280636295525005e-19, 2.5720226609584157e-19, 2.476864762350644e-19, 2.0580829066389e-19, 1.7343744320244001e-19, 1.5248655302714762e-19, 1.5248655302714762e-19, 1.5820072556002763e-19, 1.6581884123216e-19, 1.6962820625589e-19, 1.8486338720713762e-19, 1.7343744320244001e-19, 1.8105453445855559e-19, 1.8486338720713762e-19, 1.8867111354023038e-19, 1.6962820625589e-19, 1.7915055926643841e-19, 1.7915055926643841e-19, 1.8486338720713762e-19, 1.8486338720713762e-19, 1.9057592702453762e-19, 1.962881787186384e-19, 2.0580829066389e-19, 1.8867111354023038e-19, 1.9438346130900002e-19, 1.9819186583780997e-19, 1.962881787186384e-19, 2.0390373338429645e-19, 1.9438346130900002e-19, 2.0390373338429645e-19, 1.9057592702453762e-19, 2.210376072839604e-19, 2.362658731249664e-19, 2.362658731249664e-19, 2.0200014228944e-19, 2.0961531280748364e-19, 2.4959029691981e-19, 2.3816988597584e-19, 2.552995712558964e-19, 2.7432807229136e-19, 2.6100855746868358e-19, 2.686197583494864e-19, 3.10474701236e-19, 3.0286532015124004e-19, 2.800360981099344e-19, 3.199842113875776e-19, 3.0857190535331844e-19, 3.0857190535331844e-19, 3.447075854111744e-19, 3.4090411150128843e-19, 3.3519915901469004e-19, 3.684746512831056e-19, 3.656229073699764e-19, 3.371015065433204e-19, 3.256899322197584e-19, 3.2949391840479237e-19, 3.3139636200809155e-19, 3.2949391840479237e-19, 3.561162418165056e-19, 3.2949391840479237e-19, 3.3519915901469004e-19, 3.561162418165056e-19, 3.2949391840479237e-19, 3.237883896715956e-19, 3.5421521140921165e-19, 3.142782024320976e-19, 3.1618090224011046e-19, 3.3900282502356e-19, 3.6752374572864e-19, 3.2949391840479237e-19, 3.3519915901469004e-19, 3.4851093124388045e-19, 3.5421521140921165e-19, 3.447075854111744e-19, 3.1618090224011046e-19, 3.4090411150128843e-19, 3.256899322197584e-19, 3.1618090224011046e-19, 3.4851093124388045e-19, 3.656229073699764e-19, 3.447075854111744e-19], [3.4851093124388045e-19, 3.4851093124388045e-19, 3.332977765126464e-19, 3.5801724022128845e-19, 3.3900282502356e-19, 3.2949391840479237e-19, 3.4090411150128843e-19, 3.5801724022128845e-19, 3.256899322197584e-19, 3.332977765126464e-19, 3.504120576754896e-19, 3.3519915901469004e-19, 3.6752374572864e-19, 3.5801724022128845e-19, 3.3519915901469004e-19, 3.332977765126464e-19, 3.180825728150996e-19, 3.3139636200809155e-19, 3.2759243987843366e-19, 3.561162418165056e-19, 3.4280636295525005e-19, 3.466087758645876e-19, 3.6752374572864e-19, 3.6752374572864e-19, 3.371015065433204e-19, 3.199842113875776e-19, 3.3139636200809155e-19, 3.199842113875776e-19, 3.123764678353044e-19, 3.504120576754896e-19, 3.5421521140921165e-19, 3.4280636295525005e-19, 3.6182013783422234e-19, 3.599192034512436e-19, 3.4090411150128843e-19, 3.256899322197584e-19, 3.237883896715956e-19, 3.0476821210859046e-19, 2.9525642415612366e-19, 3.2759243987843366e-19, 3.180825728150996e-19, 2.9906143485788153e-19, 2.7813378736724997e-19, 2.9525642415612366e-19, 2.838416210868404e-19, 2.362658731249664e-19, 2.45783621349e-19, 2.686197583494864e-19, 2.229418763395476e-19, 2.4959029691981e-19, 2.533958466458196e-19, 2.438797366088784e-19, 2.3055563829396e-19, 2.286524953181684e-19, 2.153266041073716e-19, 2.191343042620496e-19, 2.229418763395476e-19, 2.0961531280748364e-19, 2.210376072839604e-19, 2.229418763395476e-19, 2.210376072839604e-19, 2.172309692376276e-19, 2.153266041073716e-19, 2.286524953181684e-19, 2.0580829066389e-19, 1.9438346130900002e-19, 1.829584776481616e-19, 1.8676726637493958e-19, 2.0009651919207238e-19, 2.229418763395476e-19, 2.0009651919207238e-19, 1.9057592702453762e-19, 1.8676726637493958e-19, 1.8486338720713762e-19, 1.9057592702453762e-19, 1.9247971016802438e-19, 1.7343744320244001e-19, 1.9057592702453762e-19, 1.8867111354023038e-19, 2.0961531280748364e-19, 1.9057592702453762e-19, 2.1151977401240841e-19, 1.9057592702453762e-19, 1.9438346130900002e-19, 1.829584776481616e-19, 2.172309692376276e-19, 2.7623044705584846e-19, 3.123764678353044e-19, 3.922367148745536e-19, 4.739395342196544e-19, 5.347050438165715e-19, 6.182012291966784e-19, 6.959487311187444e-19, 8.0584227663104e-19, 8.891370292880246e-19, 9.818284091320243e-19, 1.10465797853184e-18, 1.20660512241984e-18, 1.351812358389e-18, 1.5212883515547602e-18, 1.61345024897844e-18, 1.7506038802440002e-18, 1.89697654961984e-18, 1.99632954728144e-18, 2.118034584141e-18, 2.24709203398656e-18, 2.31435988437584e-18, 2.46370742439156e-18, 2.549490213125e-18, 2.625888713469e-18, 2.68733967290676e-18, 2.77480853394896e-18, 2.78411226699584e-18, 2.7859651160942395e-18, 2.7506189817825603e-18, 2.7506189817825603e-18, 2.7115433779371602e-18, 2.651961299781e-18, 2.6240233554329605e-18, 2.5401663038939602e-18, 2.45064928406736e-18, 2.3124989668742402e-18, 2.18539176014544e-18, 2.078731096116e-18, 1.9363550742177596e-18, 1.80317209356596e-18, 1.6905050337512402e-18, 1.5701991488640001e-18, 1.4422298501000003e-18, 1.2971409384776401e-18, 1.1858471493960002e-18, 1.0479825376097603e-18, 9.534591114817846e-19, 8.456041638664656e-19, 7.205896985721876e-19, 6.4475542558629e-19, 5.555851494689999e-19, 4.625427870449664e-19, 4.188442475372916e-19, 3.4090411150128843e-19, 3.0476821210859046e-19, 2.1151977401240841e-19, 1.8676726637493958e-19, 1.829584776481616e-19, 1.5058109903945162e-19, 1.753415144188724e-19, 1.829584776481616e-19, 1.8486338720713762e-19, 2.134232050611456e-19, 2.0961531280748364e-19, 2.0009651919207238e-19, 2.1151977401240841e-19, 1.962881787186384e-19, 1.8867111354023038e-19, 1.8486338720713762e-19, 1.829584776481616e-19, 2.0009651919207238e-19, 1.9819186583780997e-19, 2.0390373338429645e-19, 2.2674832233725e-19, 2.0580829066389e-19, 1.9247971016802438e-19, 1.9819186583780997e-19, 1.962881787186384e-19, 2.0580829066389e-19, 1.962881787186384e-19, 2.248451153396544e-19, 2.3816988597584e-19, 2.400728689055124e-19, 2.362658731249664e-19, 2.229418763395476e-19, 2.229418763395476e-19, 2.400728689055124e-19, 2.438797366088784e-19, 2.3055563829396e-19, 2.5910492893327557e-19, 2.6481372309743236e-19, 2.800360981099344e-19, 3.0667007473221004e-19, 2.9335436948387355e-19, 2.7432807229136e-19, 2.8954916668313157e-19, 2.838416210868404e-19, 2.9906143485788153e-19, 3.0286532015124004e-19, 3.2188681512092163e-19, 3.4280636295525005e-19, 3.4090411150128843e-19, 3.4851093124388045e-19, 3.5421521140921165e-19, 3.237883896715956e-19, 3.1618090224011046e-19, 3.3139636200809155e-19, 3.5421521140921165e-19, 3.4090411150128843e-19, 3.4280636295525005e-19, 3.466087758645876e-19, 3.6182013783422234e-19, 3.7132632316541e-19, 3.447075854111744e-19, 3.523131521045876e-19, 3.523131521045876e-19, 3.256899322197584e-19, 3.3519915901469004e-19, 3.4851093124388045e-19, 3.3900282502356e-19, 3.523131521045876e-19, 3.561162418165056e-19, 3.5421521140921165e-19, 3.523131521045876e-19, 3.2949391840479237e-19, 3.4090411150128843e-19, 3.447075854111744e-19, 3.142782024320976e-19, 3.3900282502356e-19, 3.5801724022128845e-19, 3.5801724022128845e-19, 3.5421521140921165e-19, 3.561162418165056e-19, 3.4090411150128843e-19, 3.332977765126464e-19], [3.4090411150128843e-19, 3.3519915901469004e-19, 3.5421521140921165e-19, 3.4280636295525005e-19, 3.2759243987843366e-19, 3.447075854111744e-19, 3.561162418165056e-19, 3.599192034512436e-19, 3.5801724022128845e-19, 3.732270654997584e-19, 3.504120576754896e-19, 3.4090411150128843e-19, 3.523131521045876e-19, 3.3519915901469004e-19, 3.256899322197584e-19, 3.5421521140921165e-19, 3.4851093124388045e-19, 3.371015065433204e-19, 3.7132632316541e-19, 3.504120576754896e-19, 3.371015065433204e-19, 3.4090411150128843e-19, 3.447075854111744e-19, 3.3139636200809155e-19, 3.4090411150128843e-19, 3.4851093124388045e-19, 3.523131521045876e-19, 3.466087758645876e-19, 3.694245520847924e-19, 3.6752374572864e-19, 3.466087758645876e-19, 3.5421521140921165e-19, 3.3519915901469004e-19, 3.504120576754896e-19, 3.4090411150128843e-19, 3.371015065433204e-19, 3.6182013783422234e-19, 3.694245520847924e-19, 3.4090411150128843e-19, 3.3139636200809155e-19, 3.237883896715956e-19, 2.8193837685010764e-19, 2.8954916668313157e-19, 2.914512853771856e-19, 3.0286532015124004e-19, 2.8764701598656634e-19, 3.10474701236e-19, 2.9525642415612366e-19, 2.724256655243604e-19, 2.629111562843136e-19, 2.552995712558964e-19, 2.400728689055124e-19, 2.134232050611456e-19, 2.4959029691981e-19, 2.438797366088784e-19, 2.3816988597584e-19, 2.362658731249664e-19, 2.533958466458196e-19, 2.514930877840704e-19, 2.229418763395476e-19, 2.3436282617349005e-19, 2.3436282617349005e-19, 2.0390373338429645e-19, 2.1151977401240841e-19, 2.0961531280748364e-19, 2.191343042620496e-19, 2.400728689055124e-19, 2.3055563829396e-19, 2.248451153396544e-19, 2.210376072839604e-19, 2.0390373338429645e-19, 1.829584776481616e-19, 1.8486338720713762e-19, 2.0771181773694238e-19, 2.0009651919207238e-19, 2.0580829066389e-19, 2.1151977401240841e-19, 2.286524953181684e-19, 2.0390373338429645e-19, 2.229418763395476e-19, 1.753415144188724e-19, 1.8867111354023038e-19, 1.8486338720713762e-19, 1.9057592702453762e-19, 1.8867111354023038e-19, 1.9057592702453762e-19, 2.210376072839604e-19, 2.857438358052096e-19, 3.4280636295525005e-19, 3.8653435554800163e-19, 4.473449993596596e-19, 5.081248518214737e-19, 5.916407579652276e-19, 6.807834399962101e-19, 7.603818391065044e-19, 8.456041638664656e-19, 9.799369502449555e-19, 1.06310012652864e-18, 1.16508530296064e-18, 1.25376613057856e-18, 1.3555766981145601e-18, 1.45917923709684e-18, 1.5664322382766401e-18, 1.69425786264384e-18, 1.79191451022324e-18, 1.8838505140792396e-18, 1.9775861343560003e-18, 2.0674919238209997e-18, 2.1311326101e-18, 2.2190498853809997e-18, 2.2452201680610004e-18, 2.27699833245504e-18, 2.3087574471240005e-18, 2.3349160115883602e-18, 2.32557368832564e-18, 2.30688663909396e-18, 2.27699833245504e-18, 2.24709203398656e-18, 2.1629439789224405e-18, 2.091833827149e-18, 2.03191160286036e-18, 1.9344778865432397e-18, 1.8219354526190403e-18, 1.7355896260289998e-18, 1.6284909969608402e-18, 1.532573585469e-18, 1.4422298501000003e-18, 1.3009170178290002e-18, 1.20660512241984e-18, 1.09899371155776e-18, 9.799369502449555e-19, 8.796745446881615e-19, 7.9826632117236e-19, 7.035316022079924e-19, 6.580296736191696e-19, 5.574827869556244e-19, 4.8723594213861e-19, 4.3594556300061e-19, 3.5421521140921165e-19, 2.7813378736724997e-19, 2.2674832233725e-19, 2.0200014228944e-19, 1.753415144188724e-19, 2.0771181773694238e-19, 2.0009651919207238e-19, 2.229418763395476e-19, 1.962881787186384e-19, 1.8867111354023038e-19, 1.962881787186384e-19, 2.0390373338429645e-19, 2.0771181773694238e-19, 1.9819186583780997e-19, 2.248451153396544e-19, 2.153266041073716e-19, 2.210376072839604e-19, 2.153266041073716e-19, 2.2674832233725e-19, 2.172309692376276e-19, 2.210376072839604e-19, 2.0771181773694238e-19, 2.0390373338429645e-19, 2.286524953181684e-19, 2.3055563829396e-19, 2.4197581983267363e-19, 2.229418763395476e-19, 2.4197581983267363e-19, 2.324587492672404e-19, 2.2674832233725e-19, 2.4197581983267363e-19, 2.2674832233725e-19, 2.45783621349e-19, 2.3816988597584e-19, 2.6671725555817156e-19, 2.552995712558964e-19, 2.45783621349e-19, 2.7623044705584846e-19, 2.7052222913829005e-19, 2.629111562843136e-19, 2.7623044705584846e-19, 2.9335436948387355e-19, 2.9335436948387355e-19, 3.0286532015124004e-19, 3.256899322197584e-19, 3.3139636200809155e-19, 3.3139636200809155e-19, 3.5421521140921165e-19, 3.4090411150128843e-19, 3.3139636200809155e-19, 3.3900282502356e-19, 3.256899322197584e-19, 3.4280636295525005e-19, 3.5801724022128845e-19, 3.4090411150128843e-19, 3.5801724022128845e-19, 3.6752374572864e-19, 3.3900282502356e-19, 3.2949391840479237e-19, 3.256899322197584e-19, 3.3139636200809155e-19, 3.447075854111744e-19, 3.2949391840479237e-19, 3.561162418165056e-19, 3.447075854111744e-19, 3.466087758645876e-19, 3.7132632316541e-19, 3.447075854111744e-19, 3.561162418165056e-19, 3.4280636295525005e-19, 3.3139636200809155e-19, 3.5421521140921165e-19, 3.6752374572864e-19, 3.371015065433204e-19, 3.466087758645876e-19, 3.694245520847924e-19, 3.4090411150128843e-19, 3.332977765126464e-19, 3.466087758645876e-19, 3.371015065433204e-19, 3.199842113875776e-19, 3.3519915901469004e-19, 3.6752374572864e-19], [3.504120576754896e-19, 3.447075854111744e-19, 3.3519915901469004e-19, 3.5421521140921165e-19, 3.561162418165056e-19, 3.5421521140921165e-19, 3.4851093124388045e-19, 3.5421521140921165e-19, 3.332977765126464e-19, 3.256899322197584e-19, 3.3519915901469004e-19, 3.4090411150128843e-19, 3.371015065433204e-19, 3.6752374572864e-19, 3.6182013783422234e-19, 3.5801724022128845e-19, 3.4280636295525005e-19, 3.2949391840479237e-19, 3.466087758645876e-19, 3.4851093124388045e-19, 3.2949391840479237e-19, 3.2949391840479237e-19, 3.466087758645876e-19, 3.5421521140921165e-19, 3.447075854111744e-19, 3.5801724022128845e-19, 3.6752374572864e-19, 3.256899322197584e-19, 3.2759243987843366e-19, 3.3900282502356e-19, 3.180825728150996e-19, 3.4090411150128843e-19, 3.656229073699764e-19, 3.5421521140921165e-19, 3.4280636295525005e-19, 3.5801724022128845e-19, 3.4851093124388045e-19, 3.4090411150128843e-19, 3.0857190535331844e-19, 3.180825728150996e-19, 3.332977765126464e-19, 3.10474701236e-19, 3.199842113875776e-19, 3.199842113875776e-19, 3.1618090224011046e-19, 2.971584468258624e-19, 2.8954916668313157e-19, 2.686197583494864e-19, 2.6481372309743236e-19, 2.629111562843136e-19, 2.6100855746868358e-19, 2.5720226609584157e-19, 2.6671725555817156e-19, 2.5720226609584157e-19, 2.629111562843136e-19, 2.4959029691981e-19, 2.6100855746868358e-19, 2.362658731249664e-19, 2.438797366088784e-19, 2.286524953181684e-19, 2.210376072839604e-19, 2.4959029691981e-19, 2.3816988597584e-19, 2.3816988597584e-19, 2.4959029691981e-19, 2.476864762350644e-19, 2.153266041073716e-19, 2.400728689055124e-19, 2.0390373338429645e-19, 2.153266041073716e-19, 2.0771181773694238e-19, 2.210376072839604e-19, 2.229418763395476e-19, 2.3055563829396e-19, 2.248451153396544e-19, 1.9057592702453762e-19, 2.229418763395476e-19, 1.9819186583780997e-19, 1.9819186583780997e-19, 2.0390373338429645e-19, 1.9247971016802438e-19, 2.229418763395476e-19, 2.248451153396544e-19, 2.229418763395476e-19, 2.0961531280748364e-19, 2.0771181773694238e-19, 2.134232050611456e-19, 2.0009651919207238e-19, 2.629111562843136e-19, 2.9906143485788153e-19, 3.656229073699764e-19, 4.3594556300061e-19, 4.891347319337983e-19, 5.954357793855297e-19, 6.504447231386484e-19, 7.3385498291456e-19, 8.077356890142324e-19, 8.721045760988725e-19, 9.477851806396597e-19, 1.0347554434235602e-18, 1.1424288986152402e-18, 1.2217011957153601e-18, 1.3235411487393602e-18, 1.3951488733934401e-18, 1.50434847454016e-18, 1.5589177555865597e-18, 1.6397652858152401e-18, 1.6923863891374398e-18, 1.75624477271604e-18, 1.80880045335444e-18, 1.8594624049784397e-18, 1.89697654961984e-18, 1.938232229789e-18, 1.9307234148843598e-18, 1.938232229789e-18, 1.9176014124321602e-18, 1.8463318875758403e-18, 1.83319980181524e-18, 1.78627544511696e-18, 1.73370900800976e-18, 1.6548024483080399e-18, 1.5890021980792399e-18, 1.53445763383296e-18, 1.47423111830784e-18, 1.38007636495616e-18, 1.27263284212736e-18, 1.16508530296064e-18, 1.0933291566617598e-18, 9.818284091320243e-19, 9.250865760381685e-19, 8.247779384962643e-19, 7.546981119714996e-19, 7.092179224526899e-19, 6.0681908053770245e-19, 5.290098877235603e-19, 4.587432832255124e-19, 3.922367148745536e-19, 3.3139636200809155e-19, 2.686197583494864e-19, 2.0961531280748364e-19, 2.3055563829396e-19, 1.8867111354023038e-19, 1.962881787186384e-19, 1.9819186583780997e-19, 1.9819186583780997e-19, 2.0200014228944e-19, 1.8105453445855559e-19, 1.9438346130900002e-19, 1.829584776481616e-19, 1.9819186583780997e-19, 2.0771181773694238e-19, 2.229418763395476e-19, 2.191343042620496e-19, 2.172309692376276e-19, 2.1151977401240841e-19, 2.0580829066389e-19, 2.229418763395476e-19, 2.0580829066389e-19, 2.229418763395476e-19, 2.248451153396544e-19, 2.3816988597584e-19, 2.362658731249664e-19, 2.4197581983267363e-19, 2.210376072839604e-19, 2.4197581983267363e-19, 2.0580829066389e-19, 2.172309692376276e-19, 2.134232050611456e-19, 2.552995712558964e-19, 2.6481372309743236e-19, 2.533958466458196e-19, 2.5910492893327557e-19, 2.7432807229136e-19, 2.4959029691981e-19, 2.4197581983267363e-19, 2.686197583494864e-19, 2.6481372309743236e-19, 2.6481372309743236e-19, 2.7623044705584846e-19, 3.2188681512092163e-19, 3.1618090224011046e-19, 3.2759243987843366e-19, 3.123764678353044e-19, 3.2759243987843366e-19, 3.332977765126464e-19, 3.4090411150128843e-19, 3.2759243987843366e-19, 3.447075854111744e-19, 3.5421521140921165e-19, 3.5421521140921165e-19, 3.447075854111744e-19, 3.561162418165056e-19, 3.4280636295525005e-19, 3.332977765126464e-19, 3.1618090224011046e-19, 3.3900282502356e-19, 3.466087758645876e-19, 3.2759243987843366e-19, 3.5421521140921165e-19, 3.5421521140921165e-19, 3.4280636295525005e-19, 3.4851093124388045e-19, 3.5421521140921165e-19, 3.3900282502356e-19, 3.142782024320976e-19, 3.237883896715956e-19, 3.504120576754896e-19, 3.523131521045876e-19, 3.3519915901469004e-19, 3.656229073699764e-19, 3.504120576754896e-19, 3.3519915901469004e-19, 3.3519915901469004e-19, 3.4280636295525005e-19, 3.3139636200809155e-19, 3.256899322197584e-19, 3.561162418165056e-19, 3.6372104021469003e-19, 3.447075854111744e-19, 3.5421521140921165e-19, 3.4851093124388045e-19], [3.447075854111744e-19, 3.2949391840479237e-19, 3.3519915901469004e-19, 3.4851093124388045e-19, 3.3900282502356e-19, 3.2759243987843366e-19, 3.3139636200809155e-19, 3.3900282502356e-19, 3.2949391840479237e-19, 3.656229073699764e-19, 3.6372104021469003e-19, 3.3519915901469004e-19, 3.6752374572864e-19, 3.332977765126464e-19, 3.2759243987843366e-19, 3.371015065433204e-19, 3.371015065433204e-19, 3.2759243987843366e-19, 3.561162418165056e-19, 3.5421521140921165e-19, 3.4090411150128843e-19, 3.5421521140921165e-19, 3.504120576754896e-19, 3.4851093124388045e-19, 3.2759243987843366e-19, 3.256899322197584e-19, 3.447075854111744e-19, 3.2949391840479237e-19, 3.4090411150128843e-19, 3.6182013783422234e-19, 3.523131521045876e-19, 3.466087758645876e-19, 3.5421521140921165e-19, 3.561162418165056e-19, 3.199842113875776e-19, 3.2759243987843366e-19, 3.3900282502356e-19, 3.4280636295525005e-19, 3.199842113875776e-19, 3.447075854111744e-19, 3.5801724022128845e-19, 3.466087758645876e-19, 3.10474701236e-19, 3.180825728150996e-19, 3.0857190535331844e-19, 2.9335436948387355e-19, 2.838416210868404e-19, 3.009633935058164e-19, 2.9906143485788153e-19, 2.7813378736724997e-19, 2.8193837685010764e-19, 2.7813378736724997e-19, 2.686197583494864e-19, 2.438797366088784e-19, 2.6100855746868358e-19, 2.629111562843136e-19, 2.7623044705584846e-19, 2.438797366088784e-19, 2.800360981099344e-19, 2.629111562843136e-19, 2.6481372309743236e-19, 2.514930877840704e-19, 2.6481372309743236e-19, 2.4959029691981e-19, 2.362658731249664e-19, 2.476864762350644e-19, 2.153266041073716e-19, 2.400728689055124e-19, 2.514930877840704e-19, 2.45783621349e-19, 2.4197581983267363e-19, 2.3816988597584e-19, 2.3816988597584e-19, 2.0771181773694238e-19, 2.210376072839604e-19, 2.0580829066389e-19, 2.1151977401240841e-19, 2.324587492672404e-19, 2.210376072839604e-19, 2.286524953181684e-19, 2.3055563829396e-19, 2.0580829066389e-19, 2.153266041073716e-19, 2.0009651919207238e-19, 1.9247971016802438e-19, 2.0580829066389e-19, 2.0200014228944e-19, 2.210376072839604e-19, 2.3055563829396e-19, 2.686197583494864e-19, 3.0286532015124004e-19, 3.656229073699764e-19, 4.2644482024458236e-19, 4.739395342196544e-19, 5.290098877235603e-19, 6.0681908053770245e-19, 6.504447231386484e-19, 7.452242619990335e-19, 8.039478393452863e-19, 8.985987134894402e-19, 9.515671721542102e-19, 1.057433747456e-18, 1.095220674669e-18, 1.1424288986152402e-18, 1.21981182560244e-18, 1.2801766523960399e-18, 1.33484654423504e-18, 1.39891174224564e-18, 1.4648251661627599e-18, 1.5137609338222402e-18, 1.54009972276544e-18, 1.5532667647000402e-18, 1.57583941361984e-18, 1.5890021980792399e-18, 1.5984074517611598e-18, 1.57960600351056e-18, 1.5626750608024402e-18, 1.532573585469e-18, 1.4930603603999999e-18, 1.4346970534616402e-18, 1.3894895151483601e-18, 1.34615078804304e-18, 1.2386843012955602e-18, 1.19339685087924e-18, 1.13110391738196e-18, 1.0536593037323603e-18, 9.629143616178996e-19, 9.213026964596545e-19, 8.323511083604306e-19, 8.0205436294029005e-19, 6.940534302349775e-19, 6.371695787837137e-19, 5.460944916326965e-19, 4.834352793306943e-19, 4.2264409977584847e-19, 3.523131521045876e-19, 3.0286532015124004e-19, 2.7813378736724997e-19, 2.4197581983267363e-19, 2.229418763395476e-19, 2.229418763395476e-19, 2.134232050611456e-19, 1.9438346130900002e-19, 1.9819186583780997e-19, 1.962881787186384e-19, 2.1151977401240841e-19, 2.324587492672404e-19, 2.229418763395476e-19, 2.4959029691981e-19, 2.45783621349e-19, 2.3816988597584e-19, 2.191343042620496e-19, 2.286524953181684e-19, 2.210376072839604e-19, 2.0771181773694238e-19, 2.153266041073716e-19, 2.438797366088784e-19, 2.362658731249664e-19, 2.4197581983267363e-19, 2.5720226609584157e-19, 2.629111562843136e-19, 2.552995712558964e-19, 2.5720226609584157e-19, 2.229418763395476e-19, 2.4959029691981e-19, 2.629111562843136e-19, 2.7052222913829005e-19, 2.5910492893327557e-19, 2.838416210868404e-19, 2.533958466458196e-19, 2.6671725555817156e-19, 2.552995712558964e-19, 2.45783621349e-19, 2.8193837685010764e-19, 2.857438358052096e-19, 2.8954916668313157e-19, 3.180825728150996e-19, 3.142782024320976e-19, 3.1618090224011046e-19, 3.2759243987843366e-19, 3.3900282502356e-19, 3.142782024320976e-19, 3.2949391840479237e-19, 3.3519915901469004e-19, 3.256899322197584e-19, 3.3900282502356e-19, 3.5421521140921165e-19, 3.4280636295525005e-19, 3.4090411150128843e-19, 3.5421521140921165e-19, 3.504120576754896e-19, 3.2949391840479237e-19, 3.3519915901469004e-19, 3.3900282502356e-19, 3.4090411150128843e-19, 3.447075854111744e-19, 3.5801724022128845e-19, 3.5421521140921165e-19, 3.5421521140921165e-19, 3.5421521140921165e-19, 3.3519915901469004e-19, 3.2759243987843366e-19, 3.4090411150128843e-19, 3.371015065433204e-19, 3.4280636295525005e-19, 3.6752374572864e-19, 3.6752374572864e-19, 3.466087758645876e-19, 3.4280636295525005e-19, 3.4090411150128843e-19, 3.3900282502356e-19, 3.2949391840479237e-19, 3.2949391840479237e-19, 3.4280636295525005e-19, 3.504120576754896e-19, 3.4280636295525005e-19, 3.656229073699764e-19, 3.694245520847924e-19, 3.4280636295525005e-19, 3.5421521140921165e-19, 3.3519915901469004e-19], [3.5421521140921165e-19, 3.4090411150128843e-19, 3.3139636200809155e-19, 3.4851093124388045e-19, 3.256899322197584e-19, 3.3900282502356e-19, 3.466087758645876e-19, 3.5421521140921165e-19, 3.466087758645876e-19, 3.447075854111744e-19, 3.504120576754896e-19, 3.4090411150128843e-19, 3.504120576754896e-19, 3.3519915901469004e-19, 3.3519915901469004e-19, 3.5421521140921165e-19, 3.4090411150128843e-19, 3.504120576754896e-19, 3.6372104021469003e-19, 3.447075854111744e-19, 3.447075854111744e-19, 3.504120576754896e-19, 3.2949391840479237e-19, 3.2949391840479237e-19, 3.6182013783422234e-19, 3.599192034512436e-19, 3.447075854111744e-19, 3.523131521045876e-19, 3.504120576754896e-19, 3.447075854111744e-19, 3.5421521140921165e-19, 3.4280636295525005e-19, 3.10474701236e-19, 3.3900282502356e-19, 3.523131521045876e-19, 3.5421521140921165e-19, 3.4280636295525005e-19, 3.6372104021469003e-19, 3.561162418165056e-19, 3.466087758645876e-19, 3.447075854111744e-19, 3.4090411150128843e-19, 3.4090411150128843e-19, 3.199842113875776e-19, 3.123764678353044e-19, 3.142782024320976e-19, 3.2949391840479237e-19, 3.256899322197584e-19, 2.9906143485788153e-19, 3.123764678353044e-19, 2.9335436948387355e-19, 2.7623044705584846e-19, 2.724256655243604e-19, 2.800360981099344e-19, 2.971584468258624e-19, 2.7432807229136e-19, 3.10474701236e-19, 2.7813378736724997e-19, 2.8954916668313157e-19, 2.6100855746868358e-19, 2.45783621349e-19, 2.476864762350644e-19, 2.629111562843136e-19, 2.7813378736724997e-19, 2.6481372309743236e-19, 2.7623044705584846e-19, 2.629111562843136e-19, 2.6481372309743236e-19, 2.7623044705584846e-19, 2.4959029691981e-19, 2.3055563829396e-19, 2.210376072839604e-19, 2.210376072839604e-19, 2.4959029691981e-19, 2.438797366088784e-19, 2.514930877840704e-19, 2.4959029691981e-19, 2.7432807229136e-19, 2.2674832233725e-19, 2.4959029691981e-19, 2.153266041073716e-19, 2.191343042620496e-19, 2.0771181773694238e-19, 2.0961531280748364e-19, 2.438797366088784e-19, 2.210376072839604e-19, 2.533958466458196e-19, 2.248451153396544e-19, 2.3816988597584e-19, 2.229418763395476e-19, 2.6481372309743236e-19, 2.8954916668313157e-19, 3.3139636200809155e-19, 3.922367148745536e-19, 4.6444199297349e-19, 5.1571940605949e-19, 5.593803924397377e-19, 6.4096206903504e-19, 6.6561510605058565e-19, 7.243803657040896e-19, 8.153100113212415e-19, 8.418175948686037e-19, 9.213026964596545e-19, 9.610235739105102e-19, 1.0328728081467599e-18, 1.083880989236e-18, 1.15753368048756e-18, 1.19150699988944e-18, 1.23301696042704e-18, 1.26508851954996e-18, 1.2839434222310399e-18, 1.2688558010222402e-18, 1.2858317023451598e-18, 1.29337461624144e-18, 1.33108150109204e-18, 1.3103467703835603e-18, 1.3103467703835603e-18, 1.24623041661776e-18, 1.27263284212736e-18, 1.1896270115558402e-18, 1.13298489436916e-18, 1.0933291566617598e-18, 1.03664795528784e-18, 9.9884117695124e-19, 9.610235739105102e-19, 9.099512812211458e-19, 8.399247586313024e-19, 7.925845148761344e-19, 7.3385498291456e-19, 6.466515586863825e-19, 5.897436966244946e-19, 5.1951698882196e-19, 4.6064255317584e-19, 4.188442475372916e-19, 3.789300971475776e-19, 3.5421521140921165e-19, 2.6671725555817156e-19, 2.229418763395476e-19, 2.400728689055124e-19, 2.3055563829396e-19, 2.153266041073716e-19, 2.172309692376276e-19, 2.324587492672404e-19, 2.3436282617349005e-19, 2.4959029691981e-19, 2.3055563829396e-19, 2.362658731249664e-19, 2.3055563829396e-19, 2.438797366088784e-19, 2.229418763395476e-19, 2.3816988597584e-19, 2.3816988597584e-19, 2.5910492893327557e-19, 2.6100855746868358e-19, 2.4959029691981e-19, 2.5910492893327557e-19, 2.438797366088784e-19, 2.6481372309743236e-19, 2.324587492672404e-19, 2.324587492672404e-19, 2.4959029691981e-19, 2.552995712558964e-19, 2.5910492893327557e-19, 2.838416210868404e-19, 2.7813378736724997e-19, 2.724256655243604e-19, 2.5910492893327557e-19, 2.400728689055124e-19, 2.6100855746868358e-19, 2.7052222913829005e-19, 2.8764701598656634e-19, 2.8193837685010764e-19, 3.0667007473221004e-19, 3.0857190535331844e-19, 3.237883896715956e-19, 3.0286532015124004e-19, 2.971584468258624e-19, 3.0476821210859046e-19, 3.2759243987843366e-19, 3.123764678353044e-19, 3.447075854111744e-19, 3.523131521045876e-19, 3.3519915901469004e-19, 3.656229073699764e-19, 3.599192034512436e-19, 3.2949391840479237e-19, 3.4851093124388045e-19, 3.3900282502356e-19, 3.2949391840479237e-19, 3.3519915901469004e-19, 3.332977765126464e-19, 3.4280636295525005e-19, 3.466087758645876e-19, 3.7512877252500006e-19, 3.4090411150128843e-19, 3.504120576754896e-19, 3.656229073699764e-19, 3.180825728150996e-19, 3.4090411150128843e-19, 3.5421521140921165e-19, 3.2759243987843366e-19, 3.6752374572864e-19, 3.694245520847924e-19, 3.5801724022128845e-19, 3.589682258407764e-19, 3.694245520847924e-19, 3.332977765126464e-19, 3.3139636200809155e-19, 3.3139636200809155e-19, 3.523131521045876e-19, 3.2949391840479237e-19, 3.5801724022128845e-19, 3.7132632316541e-19, 3.504120576754896e-19, 3.523131521045876e-19, 3.5421521140921165e-19, 3.332977765126464e-19, 3.4090411150128843e-19, 3.3519915901469004e-19, 3.3900282502356e-19, 3.447075854111744e-19], [3.447075854111744e-19, 3.466087758645876e-19, 3.5801724022128845e-19, 3.447075854111744e-19, 3.6752374572864e-19, 3.656229073699764e-19, 3.256899322197584e-19, 3.4090411150128843e-19, 3.466087758645876e-19, 3.2949391840479237e-19, 3.371015065433204e-19, 3.5421521140921165e-19, 3.504120576754896e-19, 3.656229073699764e-19, 3.6182013783422234e-19, 3.5421521140921165e-19, 3.504120576754896e-19, 3.447075854111744e-19, 3.256899322197584e-19, 3.4090411150128843e-19, 3.5421521140921165e-19, 3.5421521140921165e-19, 3.5421521140921165e-19, 3.4280636295525005e-19, 3.599192034512436e-19, 3.656229073699764e-19, 3.466087758645876e-19, 3.447075854111744e-19, 3.4851093124388045e-19, 3.4090411150128843e-19, 3.256899322197584e-19, 3.523131521045876e-19, 3.5421521140921165e-19, 3.5421521140921165e-19, 3.5421521140921165e-19, 3.7132632316541e-19, 3.3519915901469004e-19, 3.256899322197584e-19, 3.371015065433204e-19, 3.4280636295525005e-19, 3.466087758645876e-19, 3.6182013783422234e-19, 3.6752374572864e-19, 3.561162418165056e-19, 3.466087758645876e-19, 3.4090411150128843e-19, 3.237883896715956e-19, 3.0667007473221004e-19, 3.1618090224011046e-19, 3.0667007473221004e-19, 2.914512853771856e-19, 3.1618090224011046e-19, 3.009633935058164e-19, 3.180825728150996e-19, 2.971584468258624e-19, 2.7813378736724997e-19, 2.629111562843136e-19, 2.629111562843136e-19, 2.800360981099344e-19, 2.7623044705584846e-19, 2.8954916668313157e-19, 2.9525642415612366e-19, 2.7623044705584846e-19, 2.838416210868404e-19, 2.971584468258624e-19, 2.800360981099344e-19, 2.4959029691981e-19, 2.6671725555817156e-19, 2.4197581983267363e-19, 2.629111562843136e-19, 2.400728689055124e-19, 2.7052222913829005e-19, 2.5720226609584157e-19, 2.6100855746868358e-19, 2.629111562843136e-19, 2.362658731249664e-19, 2.476864762350644e-19, 2.400728689055124e-19, 2.3055563829396e-19, 2.514930877840704e-19, 2.362658731249664e-19, 2.7052222913829005e-19, 2.533958466458196e-19, 2.6481372309743236e-19, 2.4959029691981e-19, 2.438797366088784e-19, 2.4197581983267363e-19, 2.0390373338429645e-19, 2.3055563829396e-19, 2.0580829066389e-19, 2.3436282617349005e-19, 2.6100855746868358e-19, 2.857438358052096e-19, 3.3139636200809155e-19, 3.922367148745536e-19, 4.1504327094776957e-19, 4.530442853542356e-19, 5.1382106438336635e-19, 5.309079733292496e-19, 5.973327447019477e-19, 6.713033471340624e-19, 7.452242619990335e-19, 7.6606527811821e-19, 8.039478393452863e-19, 8.683189035741265e-19, 8.872449932645376e-19, 9.1941021270336e-19, 9.761559191078102e-19, 9.950627683074383e-19, 1.02341951713044e-18, 1.0498748250872402e-18, 1.07821566621264e-18, 1.06499215751604e-18, 1.0857726675915599e-18, 1.11599555002004e-18, 1.07821566621264e-18, 1.0461001255449603e-18, 1.0498748250872402e-18, 9.931725248105556e-19, 9.912812580728244e-19, 9.685885156045824e-19, 9.345442270339316e-19, 8.834598330149397e-19, 8.531759251670004e-19, 7.925845148761344e-19, 7.3575060513242235e-19, 6.7888688905095255e-19, 6.238918713412176e-19, 5.916407579652276e-19, 5.385009909768084e-19, 4.948319049402576e-19, 4.568439812726736e-19, 3.941371051141523e-19, 3.561162418165056e-19, 2.8193837685010764e-19, 2.5910492893327557e-19, 2.286524953181684e-19, 2.286524953181684e-19, 2.229418763395476e-19, 2.4197581983267363e-19, 2.6100855746868358e-19, 2.400728689055124e-19, 2.4197581983267363e-19, 2.4197581983267363e-19, 2.4197581983267363e-19, 2.438797366088784e-19, 2.438797366088784e-19, 2.229418763395476e-19, 2.724256655243604e-19, 2.5910492893327557e-19, 2.5720226609584157e-19, 2.686197583494864e-19, 2.6481372309743236e-19, 2.724256655243604e-19, 2.476864762350644e-19, 2.4959029691981e-19, 2.4959029691981e-19, 2.3816988597584e-19, 2.552995712558964e-19, 2.838416210868404e-19, 2.857438358052096e-19, 2.9335436948387355e-19, 2.7623044705584846e-19, 2.7432807229136e-19, 2.552995712558964e-19, 2.7623044705584846e-19, 2.5910492893327557e-19, 2.629111562843136e-19, 3.0476821210859046e-19, 3.1618090224011046e-19, 2.914512853771856e-19, 3.0667007473221004e-19, 3.1618090224011046e-19, 2.971584468258624e-19, 3.256899322197584e-19, 3.0857190535331844e-19, 3.0667007473221004e-19, 3.3139636200809155e-19, 3.561162418165056e-19, 3.466087758645876e-19, 3.523131521045876e-19, 3.561162418165056e-19, 3.504120576754896e-19, 3.3900282502356e-19, 3.3900282502356e-19, 3.2759243987843366e-19, 3.3519915901469004e-19, 3.523131521045876e-19, 3.466087758645876e-19, 3.466087758645876e-19, 3.6752374572864e-19, 3.504120576754896e-19, 3.2949391840479237e-19, 3.371015065433204e-19, 3.523131521045876e-19, 3.2188681512092163e-19, 3.371015065433204e-19, 3.4280636295525005e-19, 3.6182013783422234e-19, 3.371015065433204e-19, 3.561162418165056e-19, 3.656229073699764e-19, 3.2949391840479237e-19, 3.3519915901469004e-19, 3.371015065433204e-19, 3.332977765126464e-19, 3.2949391840479237e-19, 3.523131521045876e-19, 3.5421521140921165e-19, 3.4090411150128843e-19, 3.466087758645876e-19, 3.4280636295525005e-19, 3.4090411150128843e-19, 3.256899322197584e-19, 3.3900282502356e-19, 3.447075854111744e-19, 3.3519915901469004e-19, 3.523131521045876e-19, 3.6182013783422234e-19, 3.599192034512436e-19, 3.6182013783422234e-19], [3.5421521140921165e-19, 3.6372104021469003e-19, 3.6372104021469003e-19, 3.332977765126464e-19, 3.466087758645876e-19, 3.1618090224011046e-19, 3.1618090224011046e-19, 3.4090411150128843e-19, 3.4090411150128843e-19, 3.4090411150128843e-19, 3.6752374572864e-19, 3.561162418165056e-19, 3.3139636200809155e-19, 3.5421521140921165e-19, 3.2949391840479237e-19, 3.123764678353044e-19, 3.447075854111744e-19, 3.3519915901469004e-19, 3.447075854111744e-19, 3.6182013783422234e-19, 3.466087758645876e-19, 3.4090411150128843e-19, 3.561162418165056e-19, 3.332977765126464e-19, 3.4090411150128843e-19, 3.4090411150128843e-19, 3.1618090224011046e-19, 3.332977765126464e-19, 3.5421521140921165e-19, 3.466087758645876e-19, 3.447075854111744e-19, 3.656229073699764e-19, 3.466087758645876e-19, 3.2949391840479237e-19, 3.3139636200809155e-19, 3.4280636295525005e-19, 3.4090411150128843e-19, 3.466087758645876e-19, 3.5421521140921165e-19, 3.504120576754896e-19, 3.6372104021469003e-19, 3.561162418165056e-19, 3.3139636200809155e-19, 3.4090411150128843e-19, 3.256899322197584e-19, 3.142782024320976e-19, 3.504120576754896e-19, 3.4851093124388045e-19, 3.2759243987843366e-19, 3.256899322197584e-19, 3.4090411150128843e-19, 3.199842113875776e-19, 3.1618090224011046e-19, 2.8954916668313157e-19, 3.180825728150996e-19, 3.0286532015124004e-19, 3.009633935058164e-19, 2.9335436948387355e-19, 3.0667007473221004e-19, 3.0476821210859046e-19, 2.8954916668313157e-19, 3.123764678353044e-19, 2.9906143485788153e-19, 2.838416210868404e-19, 2.629111562843136e-19, 2.724256655243604e-19, 2.629111562843136e-19, 2.838416210868404e-19, 2.7623044705584846e-19, 2.971584468258624e-19, 2.7623044705584846e-19, 2.629111562843136e-19, 2.800360981099344e-19, 2.629111562843136e-19, 2.629111562843136e-19, 2.6671725555817156e-19, 2.5720226609584157e-19, 2.629111562843136e-19, 2.7813378736724997e-19, 2.629111562843136e-19, 2.800360981099344e-19, 2.7623044705584846e-19, 2.438797366088784e-19, 2.438797366088784e-19, 2.191343042620496e-19, 2.552995712558964e-19, 2.3816988597584e-19, 2.4197581983267363e-19, 2.6671725555817156e-19, 2.533958466458196e-19, 2.5720226609584157e-19, 2.629111562843136e-19, 2.533958466458196e-19, 2.7052222913829005e-19, 2.971584468258624e-19, 3.2949391840479237e-19, 3.6182013783422234e-19, 4.2834463433829002e-19, 4.682413046939601e-19, 5.081248518214737e-19, 5.593803924397377e-19, 6.106135896828565e-19, 6.3147861453298445e-19, 6.7319903211509e-19, 6.902617385527797e-19, 7.3575060513242235e-19, 7.850086559786676e-19, 8.0584227663104e-19, 8.323511083604306e-19, 8.664265154558901e-19, 8.777823486185556e-19, 9.1941021270336e-19, 8.929219974386383e-19, 8.853519330602303e-19, 8.834598330149397e-19, 8.758891282842036e-19, 8.758891282842036e-19, 8.739968681927936e-19, 8.664265154558901e-19, 8.361379975344563e-19, 8.077356890142324e-19, 7.584876265094976e-19, 7.054267430456401e-19, 6.713033471340624e-19, 6.333759661116757e-19, 6.0681908053770245e-19, 5.726657196015936e-19, 5.347050438165715e-19, 4.8723594213861e-19, 4.663411668995025e-19, 3.8273229038637956e-19, 3.4090411150128843e-19, 3.0286532015124004e-19, 2.7623044705584846e-19, 2.438797366088784e-19, 2.229418763395476e-19, 2.4959029691981e-19, 2.4959029691981e-19, 2.45783621349e-19, 2.7813378736724997e-19, 2.514930877840704e-19, 2.629111562843136e-19, 2.5910492893327557e-19, 2.438797366088784e-19, 2.514930877840704e-19, 2.5910492893327557e-19, 2.4959029691981e-19, 2.838416210868404e-19, 2.5720226609584157e-19, 2.5720226609584157e-19, 2.629111562843136e-19, 2.476864762350644e-19, 2.45783621349e-19, 2.514930877840704e-19, 2.838416210868404e-19, 2.724256655243604e-19, 2.8193837685010764e-19, 2.914512853771856e-19, 2.838416210868404e-19, 2.857438358052096e-19, 2.838416210868404e-19, 2.914512853771856e-19, 2.629111562843136e-19, 2.7813378736724997e-19, 3.0286532015124004e-19, 3.0286532015124004e-19, 3.0667007473221004e-19, 2.9525642415612366e-19, 3.0667007473221004e-19, 2.838416210868404e-19, 2.9525642415612366e-19, 2.800360981099344e-19, 3.371015065433204e-19, 3.1618090224011046e-19, 3.0667007473221004e-19, 3.5801724022128845e-19, 3.656229073699764e-19, 3.3519915901469004e-19, 3.4090411150128843e-19, 3.6372104021469003e-19, 3.504120576754896e-19, 3.1618090224011046e-19, 3.4090411150128843e-19, 3.4280636295525005e-19, 3.466087758645876e-19, 3.656229073699764e-19, 3.5421521140921165e-19, 3.5801724022128845e-19, 3.3519915901469004e-19, 3.561162418165056e-19, 3.5421521140921165e-19, 3.1618090224011046e-19, 3.1618090224011046e-19, 3.523131521045876e-19, 3.5421521140921165e-19, 3.5421521140921165e-19, 3.4090411150128843e-19, 3.5801724022128845e-19, 3.4090411150128843e-19, 3.332977765126464e-19, 3.2949391840479237e-19, 3.4090411150128843e-19, 3.4090411150128843e-19, 3.332977765126464e-19, 3.6372104021469003e-19, 3.5421521140921165e-19, 3.2759243987843366e-19, 3.466087758645876e-19, 3.523131521045876e-19, 3.2759243987843366e-19, 3.466087758645876e-19, 3.4851093124388045e-19, 3.332977765126464e-19, 3.4280636295525005e-19, 3.5801724022128845e-19, 3.523131521045876e-19, 3.447075854111744e-19, 3.5801724022128845e-19, 3.504120576754896e-19, 3.256899322197584e-19, 3.4090411150128843e-19], [3.123764678353044e-19, 3.4280636295525005e-19, 3.504120576754896e-19, 3.2188681512092163e-19, 3.3900282502356e-19, 3.523131521045876e-19, 3.5421521140921165e-19, 3.4851093124388045e-19, 3.732270654997584e-19, 3.2949391840479237e-19, 3.5421521140921165e-19, 3.4090411150128843e-19, 3.237883896715956e-19, 3.4280636295525005e-19, 3.4090411150128843e-19, 3.3519915901469004e-19, 3.6752374572864e-19, 3.656229073699764e-19, 3.4280636295525005e-19, 3.3519915901469004e-19, 3.4090411150128843e-19, 3.2949391840479237e-19, 3.2949391840479237e-19, 3.2759243987843366e-19, 3.6752374572864e-19, 3.4280636295525005e-19, 3.5421521140921165e-19, 3.5801724022128845e-19, 3.4851093124388045e-19, 3.447075854111744e-19, 3.5421521140921165e-19, 3.2949391840479237e-19, 3.4280636295525005e-19, 3.4280636295525005e-19, 3.447075854111744e-19, 3.4280636295525005e-19, 3.4090411150128843e-19, 3.6752374572864e-19, 3.466087758645876e-19, 3.332977765126464e-19, 3.447075854111744e-19, 3.504120576754896e-19, 3.2949391840479237e-19, 3.2759243987843366e-19, 3.447075854111744e-19, 3.561162418165056e-19, 3.466087758645876e-19, 3.6372104021469003e-19, 3.6372104021469003e-19, 3.237883896715956e-19, 3.142782024320976e-19, 3.0286532015124004e-19, 3.371015065433204e-19, 3.2759243987843366e-19, 3.1618090224011046e-19, 3.199842113875776e-19, 3.371015065433204e-19, 3.123764678353044e-19, 2.9335436948387355e-19, 3.142782024320976e-19, 2.971584468258624e-19, 2.8954916668313157e-19, 2.9906143485788153e-19, 3.180825728150996e-19, 3.142782024320976e-19, 3.142782024320976e-19, 3.0286532015124004e-19, 3.199842113875776e-19, 2.7432807229136e-19, 3.009633935058164e-19, 2.838416210868404e-19, 2.8193837685010764e-19, 2.686197583494864e-19, 2.724256655243604e-19, 3.0476821210859046e-19, 2.8193837685010764e-19, 2.9335436948387355e-19, 2.7052222913829005e-19, 2.724256655243604e-19, 2.838416210868404e-19, 2.7623044705584846e-19, 2.6671725555817156e-19, 2.629111562843136e-19, 2.7813378736724997e-19, 2.686197583494864e-19, 2.7623044705584846e-19, 2.9335436948387355e-19, 2.629111562843136e-19, 2.8193837685010764e-19, 2.6671725555817156e-19, 2.362658731249664e-19, 2.6671725555817156e-19, 2.4959029691981e-19, 2.629111562843136e-19, 2.4959029691981e-19, 2.8954916668313157e-19, 3.3900282502356e-19, 3.6752374572864e-19, 4.1504327094776957e-19, 4.2074418965782554e-19, 4.6444199297349e-19, 4.720394924998656e-19, 5.252126251372544e-19, 5.536864848642383e-19, 6.030244433153685e-19, 6.276858041894197e-19, 6.599265768438096e-19, 6.713033471340624e-19, 7.073218518807763e-19, 7.167989033631057e-19, 7.224845513368896e-19, 7.4143529266164e-19, 7.622770129703156e-19, 7.490140967131956e-19, 7.7364341072109e-19, 7.641711615455183e-19, 7.3575060513242235e-19, 7.224845513368896e-19, 7.035316022079924e-19, 6.599265768438096e-19, 6.675108870559285e-19, 6.238918713412176e-19, 6.257883565360597e-19, 5.916407579652276e-19, 5.517887833558099e-19, 5.309079733292496e-19, 4.891347319337983e-19, 4.397448390932756e-19, 3.9603746335124e-19, 3.7512877252500006e-19, 3.0857190535331844e-19, 3.0286532015124004e-19, 2.4959029691981e-19, 2.7052222913829005e-19, 2.6671725555817156e-19, 2.971584468258624e-19, 2.5910492893327557e-19, 2.7813378736724997e-19, 2.5720226609584157e-19, 2.4959029691981e-19, 2.5910492893327557e-19, 2.6100855746868358e-19, 2.7432807229136e-19, 2.5910492893327557e-19, 2.9525642415612366e-19, 2.838416210868404e-19, 2.6671725555817156e-19, 2.5720226609584157e-19, 2.8193837685010764e-19, 2.9335436948387355e-19, 2.800360981099344e-19, 2.857438358052096e-19, 2.971584468258624e-19, 3.10474701236e-19, 2.9906143485788153e-19, 3.0667007473221004e-19, 2.8764701598656634e-19, 2.8764701598656634e-19, 2.8954916668313157e-19, 2.9335436948387355e-19, 2.9525642415612366e-19, 3.0667007473221004e-19, 3.142782024320976e-19, 3.2949391840479237e-19, 3.199842113875776e-19, 3.10474701236e-19, 3.0667007473221004e-19, 3.142782024320976e-19, 3.142782024320976e-19, 3.009633935058164e-19, 3.1618090224011046e-19, 3.2759243987843366e-19, 3.504120576754896e-19, 3.6372104021469003e-19, 3.504120576754896e-19, 3.4090411150128843e-19, 3.6752374572864e-19, 3.3900282502356e-19, 3.2949391840479237e-19, 3.5421521140921165e-19, 3.5421521140921165e-19, 3.4280636295525005e-19, 3.5421521140921165e-19, 3.694245520847924e-19, 3.447075854111744e-19, 3.466087758645876e-19, 3.466087758645876e-19, 3.371015065433204e-19, 3.3139636200809155e-19, 3.5421521140921165e-19, 3.5421521140921165e-19, 3.5801724022128845e-19, 3.6752374572864e-19, 3.561162418165056e-19, 3.4280636295525005e-19, 3.371015065433204e-19, 3.447075854111744e-19, 3.3519915901469004e-19, 3.3139636200809155e-19, 3.504120576754896e-19, 3.7132632316541e-19, 3.4851093124388045e-19, 3.332977765126464e-19, 3.6372104021469003e-19, 3.371015065433204e-19, 3.466087758645876e-19, 3.5421521140921165e-19, 3.3519915901469004e-19, 3.2949391840479237e-19, 3.6372104021469003e-19, 3.5421521140921165e-19, 3.6372104021469003e-19, 3.7512877252500006e-19, 3.5421521140921165e-19, 3.466087758645876e-19, 3.5421521140921165e-19, 3.371015065433204e-19, 3.332977765126464e-19, 3.4090411150128843e-19, 3.504120576754896e-19, 3.3519915901469004e-19], [3.332977765126464e-19, 3.2949391840479237e-19, 3.7132632316541e-19, 3.6752374572864e-19, 3.5801724022128845e-19, 3.371015065433204e-19, 3.6752374572864e-19, 3.466087758645876e-19, 3.3900282502356e-19, 3.5421521140921165e-19, 3.466087758645876e-19, 3.3519915901469004e-19, 3.656229073699764e-19, 3.466087758645876e-19, 3.4851093124388045e-19, 3.732270654997584e-19, 3.599192034512436e-19, 3.123764678353044e-19, 3.5801724022128845e-19, 3.656229073699764e-19, 3.504120576754896e-19, 3.6182013783422234e-19, 3.6752374572864e-19, 3.4090411150128843e-19, 3.5421521140921165e-19, 3.4851093124388045e-19, 3.4090411150128843e-19, 3.371015065433204e-19, 3.5421521140921165e-19, 3.447075854111744e-19, 3.4280636295525005e-19, 3.504120576754896e-19, 3.8083170809815044e-19, 3.447075854111744e-19, 3.4280636295525005e-19, 3.5801724022128845e-19, 3.5421521140921165e-19, 3.3519915901469004e-19, 3.3519915901469004e-19, 3.4090411150128843e-19, 3.447075854111744e-19, 3.466087758645876e-19, 3.6752374572864e-19, 3.789300971475776e-19, 3.6752374572864e-19, 3.447075854111744e-19, 3.3900282502356e-19, 3.561162418165056e-19, 3.332977765126464e-19, 3.2949391840479237e-19, 3.447075854111744e-19, 3.7512877252500006e-19, 3.3900282502356e-19, 3.599192034512436e-19, 3.5421521140921165e-19, 3.466087758645876e-19, 3.4090411150128843e-19, 3.1618090224011046e-19, 3.199842113875776e-19, 3.3519915901469004e-19, 3.180825728150996e-19, 3.3900282502356e-19, 3.237883896715956e-19, 3.2759243987843366e-19, 3.1618090224011046e-19, 3.2949391840479237e-19, 2.838416210868404e-19, 3.142782024320976e-19, 2.9525642415612366e-19, 3.256899322197584e-19, 3.0667007473221004e-19, 3.0286532015124004e-19, 3.0857190535331844e-19, 3.142782024320976e-19, 3.1618090224011046e-19, 2.8954916668313157e-19, 2.857438358052096e-19, 2.7623044705584846e-19, 2.9525642415612366e-19, 2.971584468258624e-19, 3.009633935058164e-19, 2.9525642415612366e-19, 3.0286532015124004e-19, 2.8764701598656634e-19, 3.0286532015124004e-19, 2.629111562843136e-19, 2.838416210868404e-19, 2.7432807229136e-19, 2.686197583494864e-19, 2.857438358052096e-19, 2.5720226609584157e-19, 2.8954916668313157e-19, 2.9906143485788153e-19, 3.009633935058164e-19, 2.857438358052096e-19, 2.5910492893327557e-19, 2.724256655243604e-19, 2.8954916668313157e-19, 3.009633935058164e-19, 3.2949391840479237e-19, 3.770294508375444e-19, 4.1314323280292044e-19, 4.3214516270804e-19, 4.910344853959999e-19, 5.1951698882196e-19, 5.252126251372544e-19, 5.271107747647475e-19, 5.460944916326965e-19, 5.669724843473614e-19, 5.916407579652276e-19, 6.182012291966784e-19, 6.3147861453298445e-19, 6.219953541438645e-19, 6.352722912603985e-19, 6.333759661116757e-19, 6.106135896828565e-19, 6.049222752674038e-19, 5.8784560846774565e-19, 5.973327447019477e-19, 5.707673432208385e-19, 5.612789609698303e-19, 5.2331444350725e-19, 5.347050438165715e-19, 4.929332111693844e-19, 4.492444613586176e-19, 4.245449741483636e-19, 4.0364056915776e-19, 3.5801724022128845e-19, 3.4090411150128843e-19, 3.0286532015124004e-19, 2.7813378736724997e-19, 2.800360981099344e-19, 2.800360981099344e-19, 2.9525642415612366e-19, 2.686197583494864e-19, 2.7623044705584846e-19, 2.629111562843136e-19, 2.7052222913829005e-19, 2.7052222913829005e-19, 2.9335436948387355e-19, 2.8764701598656634e-19, 3.123764678353044e-19, 3.009633935058164e-19, 2.9335436948387355e-19, 2.8954916668313157e-19, 2.800360981099344e-19, 2.971584468258624e-19, 2.7813378736724997e-19, 2.7623044705584846e-19, 2.914512853771856e-19, 2.914512853771856e-19, 2.8954916668313157e-19, 3.009633935058164e-19, 2.971584468258624e-19, 3.0286532015124004e-19, 2.971584468258624e-19, 2.9525642415612366e-19, 3.0286532015124004e-19, 3.0286532015124004e-19, 3.3139636200809155e-19, 3.332977765126464e-19, 3.123764678353044e-19, 2.9906143485788153e-19, 3.2949391840479237e-19, 3.0857190535331844e-19, 2.9525642415612366e-19, 3.1618090224011046e-19, 3.237883896715956e-19, 3.4090411150128843e-19, 3.561162418165056e-19, 3.4090411150128843e-19, 3.694245520847924e-19, 3.6182013783422234e-19, 3.4090411150128843e-19, 3.4090411150128843e-19, 3.332977765126464e-19, 3.371015065433204e-19, 3.523131521045876e-19, 3.5421521140921165e-19, 3.6752374572864e-19, 3.599192034512436e-19, 3.371015065433204e-19, 3.561162418165056e-19, 3.237883896715956e-19, 3.180825728150996e-19, 3.4280636295525005e-19, 3.4090411150128843e-19, 3.4280636295525005e-19, 3.5421521140921165e-19, 3.6752374572864e-19, 3.656229073699764e-19, 3.4851093124388045e-19, 3.5801724022128845e-19, 3.4851093124388045e-19, 3.332977765126464e-19, 3.3139636200809155e-19, 3.4851093124388045e-19, 3.4280636295525005e-19, 3.3900282502356e-19, 3.694245520847924e-19, 3.656229073699764e-19, 3.4851093124388045e-19, 3.466087758645876e-19, 3.237883896715956e-19, 3.4090411150128843e-19, 3.2949391840479237e-19, 3.5801724022128845e-19, 3.523131521045876e-19, 3.466087758645876e-19, 3.7512877252500006e-19, 3.599192034512436e-19, 3.466087758645876e-19, 3.4090411150128843e-19, 3.5421521140921165e-19, 3.2759243987843366e-19, 3.4090411150128843e-19, 3.5421521140921165e-19, 3.4851093124388045e-19, 3.6182013783422234e-19, 3.5421521140921165e-19, 3.6182013783422234e-19], [3.5421521140921165e-19, 3.5801724022128845e-19, 3.4851093124388045e-19, 3.5421521140921165e-19, 3.4090411150128843e-19, 3.10474701236e-19, 3.447075854111744e-19, 3.332977765126464e-19, 3.466087758645876e-19, 3.732270654997584e-19, 3.523131521045876e-19, 3.447075854111744e-19, 3.5421521140921165e-19, 3.2949391840479237e-19, 3.4090411150128843e-19, 3.5421521140921165e-19, 3.3900282502356e-19, 3.466087758645876e-19, 3.5801724022128845e-19, 3.5421521140921165e-19, 3.523131521045876e-19, 3.6182013783422234e-19, 3.5421521140921165e-19, 3.5421521140921165e-19, 3.2759243987843366e-19, 3.371015065433204e-19, 3.4090411150128843e-19, 3.466087758645876e-19, 3.599192034512436e-19, 3.561162418165056e-19, 3.6752374572864e-19, 3.2949391840479237e-19, 3.466087758645876e-19, 3.5421521140921165e-19, 3.447075854111744e-19, 3.4090411150128843e-19, 3.2949391840479237e-19, 3.561162418165056e-19, 3.5801724022128845e-19, 3.6182013783422234e-19, 3.5421521140921165e-19, 3.4851093124388045e-19, 3.561162418165056e-19, 3.1618090224011046e-19, 3.4090411150128843e-19, 3.4090411150128843e-19, 3.4090411150128843e-19, 3.4090411150128843e-19, 3.5421521140921165e-19, 3.732270654997584e-19, 3.523131521045876e-19, 3.0667007473221004e-19, 3.4090411150128843e-19, 3.5421521140921165e-19, 3.561162418165056e-19, 3.2759243987843366e-19, 3.4090411150128843e-19, 3.371015065433204e-19, 3.6752374572864e-19, 3.4280636295525005e-19, 3.504120576754896e-19, 3.1618090224011046e-19, 3.3900282502356e-19, 3.4090411150128843e-19, 3.180825728150996e-19, 3.10474701236e-19, 3.256899322197584e-19, 3.123764678353044e-19, 3.523131521045876e-19, 3.1618090224011046e-19, 3.1618090224011046e-19, 3.2949391840479237e-19, 3.180825728150996e-19, 2.9335436948387355e-19, 2.914512853771856e-19, 3.123764678353044e-19, 2.9525642415612366e-19, 3.199842113875776e-19, 3.123764678353044e-19, 3.1618090224011046e-19, 3.142782024320976e-19, 2.8193837685010764e-19, 3.0286532015124004e-19, 2.838416210868404e-19, 2.7813378736724997e-19, 2.7052222913829005e-19, 2.9335436948387355e-19, 3.0286532015124004e-19, 2.8954916668313157e-19, 3.0286532015124004e-19, 2.7623044705584846e-19, 2.9525642415612366e-19, 2.7432807229136e-19, 2.724256655243604e-19, 2.9525642415612366e-19, 2.800360981099344e-19, 2.552995712558964e-19, 2.7623044705584846e-19, 2.838416210868404e-19, 2.9906143485788153e-19, 3.2759243987843366e-19, 3.2759243987843366e-19, 3.694245520847924e-19, 3.8083170809815044e-19, 4.0364056915776e-19, 4.2644482024458236e-19, 4.492444613586176e-19, 4.473449993596596e-19, 4.967315623277904e-19, 5.005287898234175e-19, 4.929332111693844e-19, 4.986301920768595e-19, 4.948319049402576e-19, 4.815363934776276e-19, 4.891347319337983e-19, 4.891347319337983e-19, 5.043268848610355e-19, 5.005287898234175e-19, 4.815363934776276e-19, 4.682413046939601e-19, 4.492444613586176e-19, 4.2834463433829002e-19, 4.1124216628106764e-19, 3.9983908029309e-19, 3.732270654997584e-19, 3.256899322197584e-19, 3.3139636200809155e-19, 3.10474701236e-19, 2.8954916668313157e-19, 2.9906143485788153e-19, 2.7432807229136e-19, 2.8764701598656634e-19, 2.7052222913829005e-19, 2.7623044705584846e-19, 2.8764701598656634e-19, 2.686197583494864e-19, 2.9335436948387355e-19, 2.7623044705584846e-19, 2.9525642415612366e-19, 3.0286532015124004e-19, 2.9525642415612366e-19, 3.009633935058164e-19, 2.8954916668313157e-19, 2.9525642415612366e-19, 2.971584468258624e-19, 2.838416210868404e-19, 2.9335436948387355e-19, 3.1618090224011046e-19, 2.9335436948387355e-19, 3.0286532015124004e-19, 2.8954916668313157e-19, 3.0667007473221004e-19, 2.971584468258624e-19, 3.0286532015124004e-19, 3.0286532015124004e-19, 3.180825728150996e-19, 3.237883896715956e-19, 3.2759243987843366e-19, 3.1618090224011046e-19, 3.1618090224011046e-19, 3.0476821210859046e-19, 3.0667007473221004e-19, 3.0286532015124004e-19, 3.199842113875776e-19, 3.237883896715956e-19, 3.4090411150128843e-19, 3.3139636200809155e-19, 3.4851093124388045e-19, 3.504120576754896e-19, 3.180825728150996e-19, 3.3900282502356e-19, 3.199842113875776e-19, 3.4090411150128843e-19, 3.4851093124388045e-19, 3.3139636200809155e-19, 3.523131521045876e-19, 3.6752374572864e-19, 3.504120576754896e-19, 3.6372104021469003e-19, 3.4280636295525005e-19, 3.123764678353044e-19, 3.180825728150996e-19, 3.466087758645876e-19, 3.371015065433204e-19, 3.466087758645876e-19, 3.523131521045876e-19, 3.504120576754896e-19, 3.523131521045876e-19, 3.5421521140921165e-19, 3.237883896715956e-19, 3.332977765126464e-19, 3.466087758645876e-19, 3.237883896715956e-19, 3.3900282502356e-19, 3.6752374572864e-19, 3.6372104021469003e-19, 3.5801724022128845e-19, 3.4280636295525005e-19, 3.561162418165056e-19, 3.4090411150128843e-19, 3.2188681512092163e-19, 3.3900282502356e-19, 3.3900282502356e-19, 3.4090411150128843e-19, 3.4851093124388045e-19, 3.561162418165056e-19, 3.561162418165056e-19, 3.5801724022128845e-19, 3.5801724022128845e-19, 3.332977765126464e-19, 3.237883896715956e-19, 3.3519915901469004e-19, 3.4851093124388045e-19, 3.2949391840479237e-19, 3.466087758645876e-19, 3.599192034512436e-19, 3.4280636295525005e-19, 3.3139636200809155e-19, 3.561162418165056e-19, 3.2949391840479237e-19, 3.237883896715956e-19], [3.4090411150128843e-19, 3.371015065433204e-19, 3.523131521045876e-19, 3.123764678353044e-19, 3.3519915901469004e-19, 3.4851093124388045e-19, 3.4851093124388045e-19, 3.561162418165056e-19, 3.504120576754896e-19, 3.466087758645876e-19, 3.3900282502356e-19, 3.2759243987843366e-19, 3.256899322197584e-19, 3.523131521045876e-19, 3.4090411150128843e-19, 3.466087758645876e-19, 3.5421521140921165e-19, 3.4280636295525005e-19, 3.447075854111744e-19, 3.599192034512436e-19, 3.3139636200809155e-19, 3.2949391840479237e-19, 3.332977765126464e-19, 3.2949391840479237e-19, 3.447075854111744e-19, 3.561162418165056e-19, 3.599192034512436e-19, 3.3139636200809155e-19, 3.656229073699764e-19, 3.5421521140921165e-19, 3.1618090224011046e-19, 3.4851093124388045e-19, 3.3519915901469004e-19, 3.4280636295525005e-19, 3.2949391840479237e-19, 3.4090411150128843e-19, 3.599192034512436e-19, 3.504120576754896e-19, 3.4851093124388045e-19, 3.332977765126464e-19, 3.142782024320976e-19, 3.2949391840479237e-19, 3.2949391840479237e-19, 3.10474701236e-19, 3.371015065433204e-19, 3.561162418165056e-19, 3.5421521140921165e-19, 3.5421521140921165e-19, 3.504120576754896e-19, 3.447075854111744e-19, 3.1618090224011046e-19, 3.2759243987843366e-19, 3.371015065433204e-19, 3.4280636295525005e-19, 3.3519915901469004e-19, 3.523131521045876e-19, 3.523131521045876e-19, 3.447075854111744e-19, 3.3900282502356e-19, 3.5801724022128845e-19, 3.0667007473221004e-19, 3.180825728150996e-19, 3.3139636200809155e-19, 3.2949391840479237e-19, 3.5421521140921165e-19, 3.5421521140921165e-19, 3.4280636295525005e-19, 3.4090411150128843e-19, 3.2759243987843366e-19, 3.3900282502356e-19, 3.0857190535331844e-19, 2.9335436948387355e-19, 3.0286532015124004e-19, 3.371015065433204e-19, 3.237883896715956e-19, 3.2759243987843366e-19, 3.3900282502356e-19, 3.2188681512092163e-19, 3.180825728150996e-19, 2.914512853771856e-19, 3.10474701236e-19, 2.7623044705584846e-19, 3.123764678353044e-19, 2.971584468258624e-19, 3.0667007473221004e-19, 3.0857190535331844e-19, 3.0476821210859046e-19, 3.332977765126464e-19, 2.9335436948387355e-19, 2.914512853771856e-19, 2.9335436948387355e-19, 2.7623044705584846e-19, 3.009633935058164e-19, 3.009633935058164e-19, 2.914512853771856e-19, 2.9525642415612366e-19, 2.9906143485788153e-19, 3.2188681512092163e-19, 2.9525642415612366e-19, 2.7432807229136e-19, 2.7813378736724997e-19, 2.7813378736724997e-19, 2.971584468258624e-19, 3.0286532015124004e-19, 3.6372104021469003e-19, 3.5421521140921165e-19, 3.941371051141523e-19, 4.0744093353718564e-19, 3.9983908029309e-19, 3.9603746335124e-19, 4.1504327094776957e-19, 4.0934206411441437e-19, 4.2834463433829002e-19, 4.340448807774324e-19, 4.473449993596596e-19, 4.1694327709010768e-19, 4.1124216628106764e-19, 4.188442475372916e-19, 4.2644482024458236e-19, 3.979387860778064e-19, 3.4851093124388045e-19, 3.466087758645876e-19, 3.5421521140921165e-19, 3.3900282502356e-19, 3.2949391840479237e-19, 2.838416210868404e-19, 3.0857190535331844e-19, 2.914512853771856e-19, 2.800360981099344e-19, 2.9335436948387355e-19, 2.9335436948387355e-19, 2.971584468258624e-19, 2.7813378736724997e-19, 2.9906143485788153e-19, 3.0857190535331844e-19, 3.009633935058164e-19, 3.10474701236e-19, 3.10474701236e-19, 2.8954916668313157e-19, 2.7432807229136e-19, 2.857438358052096e-19, 2.8954916668313157e-19, 3.0286532015124004e-19, 3.1618090224011046e-19, 3.0667007473221004e-19, 3.2949391840479237e-19, 3.123764678353044e-19, 2.9525642415612366e-19, 3.142782024320976e-19, 3.199842113875776e-19, 2.8954916668313157e-19, 3.0857190535331844e-19, 3.237883896715956e-19, 3.0286532015124004e-19, 3.4851093124388045e-19, 3.2949391840479237e-19, 3.3139636200809155e-19, 3.3519915901469004e-19, 3.3900282502356e-19, 3.142782024320976e-19, 3.123764678353044e-19, 3.371015065433204e-19, 3.4851093124388045e-19, 3.466087758645876e-19, 3.5801724022128845e-19, 3.561162418165056e-19, 3.599192034512436e-19, 3.332977765126464e-19, 3.332977765126464e-19, 3.4851093124388045e-19, 3.3519915901469004e-19, 3.5421521140921165e-19, 3.6752374572864e-19, 3.6752374572864e-19, 3.3139636200809155e-19, 3.523131521045876e-19, 3.3900282502356e-19, 3.371015065433204e-19, 3.1618090224011046e-19, 3.3139636200809155e-19, 3.5421521140921165e-19, 3.447075854111744e-19, 3.5421521140921165e-19, 3.6372104021469003e-19, 3.4851093124388045e-19, 3.3139636200809155e-19, 3.3900282502356e-19, 3.4090411150128843e-19, 3.199842113875776e-19, 3.523131521045876e-19, 3.4851093124388045e-19, 3.332977765126464e-19, 3.6752374572864e-19, 3.5421521140921165e-19, 3.3519915901469004e-19, 3.4280636295525005e-19, 3.332977765126464e-19, 3.1618090224011046e-19, 3.4851093124388045e-19, 3.504120576754896e-19, 3.2949391840479237e-19, 3.4090411150128843e-19, 3.656229073699764e-19, 3.599192034512436e-19, 3.4090411150128843e-19, 3.4851093124388045e-19, 3.4851093124388045e-19, 3.332977765126464e-19, 3.2949391840479237e-19, 3.599192034512436e-19, 3.599192034512436e-19, 3.504120576754896e-19, 3.5421521140921165e-19, 3.656229073699764e-19, 3.4090411150128843e-19, 3.4090411150128843e-19, 3.371015065433204e-19, 3.1618090224011046e-19, 3.371015065433204e-19, 3.6752374572864e-19, 3.561162418165056e-19], [3.447075854111744e-19, 3.4090411150128843e-19, 3.2949391840479237e-19, 3.5421521140921165e-19, 3.6372104021469003e-19, 3.2949391840479237e-19, 3.504120576754896e-19, 3.3139636200809155e-19, 3.2188681512092163e-19, 3.466087758645876e-19, 3.4090411150128843e-19, 3.447075854111744e-19, 3.561162418165056e-19, 3.6752374572864e-19, 3.561162418165056e-19, 3.599192034512436e-19, 3.504120576754896e-19, 3.332977765126464e-19, 3.4090411150128843e-19, 3.332977765126464e-19, 3.2759243987843366e-19, 3.466087758645876e-19, 3.694245520847924e-19, 3.523131521045876e-19, 3.4851093124388045e-19, 3.447075854111744e-19, 3.561162418165056e-19, 3.123764678353044e-19, 3.2949391840479237e-19, 3.447075854111744e-19, 3.256899322197584e-19, 3.4851093124388045e-19, 3.732270654997584e-19, 3.523131521045876e-19, 3.6752374572864e-19, 3.694245520847924e-19, 3.371015065433204e-19, 3.3519915901469004e-19, 3.4280636295525005e-19, 3.4851093124388045e-19, 3.4280636295525005e-19, 3.4851093124388045e-19, 3.561162418165056e-19, 3.447075854111744e-19, 3.6182013783422234e-19, 3.504120576754896e-19, 3.4090411150128843e-19, 3.2949391840479237e-19, 3.2949391840479237e-19, 3.2188681512092163e-19, 3.332977765126464e-19, 3.4851093124388045e-19, 3.5421521140921165e-19, 3.6752374572864e-19, 3.4280636295525005e-19, 3.4851093124388045e-19, 3.4280636295525005e-19, 3.561162418165056e-19, 3.256899322197584e-19, 3.447075854111744e-19, 3.237883896715956e-19, 3.6182013783422234e-19, 3.6372104021469003e-19, 3.447075854111744e-19, 3.504120576754896e-19, 3.371015065433204e-19, 3.4280636295525005e-19, 3.4090411150128843e-19, 3.4090411150128843e-19, 3.561162418165056e-19, 3.199842113875776e-19, 3.3900282502356e-19, 3.599192034512436e-19, 3.5801724022128845e-19, 3.5801724022128845e-19, 3.2949391840479237e-19, 3.2949391840479237e-19, 3.1618090224011046e-19, 3.2759243987843366e-19, 3.142782024320976e-19, 3.2759243987843366e-19, 3.2949391840479237e-19, 3.523131521045876e-19, 3.3519915901469004e-19, 3.3139636200809155e-19, 3.009633935058164e-19, 3.199842113875776e-19, 3.0857190535331844e-19, 3.123764678353044e-19, 3.0476821210859046e-19, 3.0667007473221004e-19, 3.123764678353044e-19, 3.3139636200809155e-19, 3.2949391840479237e-19, 3.123764678353044e-19, 3.371015065433204e-19, 3.10474701236e-19, 3.0476821210859046e-19, 3.10474701236e-19, 2.9525642415612366e-19, 3.009633935058164e-19, 3.1618090224011046e-19, 3.009633935058164e-19, 3.199842113875776e-19, 3.199842113875776e-19, 2.9906143485788153e-19, 3.0857190535331844e-19, 3.0286532015124004e-19, 3.4090411150128843e-19, 3.447075854111744e-19, 3.2949391840479237e-19, 3.5421521140921165e-19, 3.922367148745536e-19, 3.694245520847924e-19, 3.6182013783422234e-19, 3.599192034512436e-19, 3.6752374572864e-19, 3.4090411150128843e-19, 3.3139636200809155e-19, 3.1618090224011046e-19, 3.3139636200809155e-19, 3.2188681512092163e-19, 3.0667007473221004e-19, 3.332977765126464e-19, 3.199842113875776e-19, 2.8954916668313157e-19, 3.0286532015124004e-19, 2.914512853771856e-19, 3.0667007473221004e-19, 3.123764678353044e-19, 3.180825728150996e-19, 3.2949391840479237e-19, 3.237883896715956e-19, 3.2188681512092163e-19, 3.0857190535331844e-19, 2.9906143485788153e-19, 3.0286532015124004e-19, 3.10474701236e-19, 3.2949391840479237e-19, 3.3519915901469004e-19, 3.123764678353044e-19, 3.4851093124388045e-19, 3.523131521045876e-19, 3.3139636200809155e-19, 3.2949391840479237e-19, 3.199842113875776e-19, 3.123764678353044e-19, 3.4851093124388045e-19, 3.10474701236e-19, 3.447075854111744e-19, 3.504120576754896e-19, 3.599192034512436e-19, 3.504120576754896e-19, 3.4280636295525005e-19, 3.3900282502356e-19, 3.2949391840479237e-19, 3.3900282502356e-19, 3.4280636295525005e-19, 3.4280636295525005e-19, 3.4851093124388045e-19, 3.466087758645876e-19, 3.599192034512436e-19, 3.656229073699764e-19, 3.447075854111744e-19, 3.504120576754896e-19, 3.561162418165056e-19, 3.5421521140921165e-19, 3.523131521045876e-19, 3.6752374572864e-19, 3.447075854111744e-19, 3.770294508375444e-19, 3.5421521140921165e-19, 3.5421521140921165e-19, 3.504120576754896e-19, 3.3519915901469004e-19, 3.180825728150996e-19, 3.2949391840479237e-19, 3.2949391840479237e-19, 3.5801724022128845e-19, 3.6752374572864e-19, 3.5421521140921165e-19, 3.504120576754896e-19, 3.561162418165056e-19, 3.256899322197584e-19, 3.3139636200809155e-19, 3.504120576754896e-19, 3.466087758645876e-19, 3.4090411150128843e-19, 3.371015065433204e-19, 3.6752374572864e-19, 3.694245520847924e-19, 3.4280636295525005e-19, 3.4851093124388045e-19, 3.5801724022128845e-19, 3.123764678353044e-19, 3.3519915901469004e-19, 3.6182013783422234e-19, 3.5421521140921165e-19, 3.466087758645876e-19, 3.6752374572864e-19, 3.504120576754896e-19, 3.3519915901469004e-19, 3.371015065433204e-19, 3.4090411150128843e-19, 3.2759243987843366e-19, 3.4090411150128843e-19, 3.5801724022128845e-19, 3.6182013783422234e-19, 3.4280636295525005e-19, 3.7512877252500006e-19, 3.561162418165056e-19, 3.3519915901469004e-19, 3.4280636295525005e-19, 3.447075854111744e-19, 3.332977765126464e-19, 3.2759243987843366e-19, 3.3900282502356e-19, 3.5801724022128845e-19, 3.656229073699764e-19, 3.4090411150128843e-19, 3.504120576754896e-19], [3.599192034512436e-19, 3.466087758645876e-19, 3.5421521140921165e-19, 3.3519915901469004e-19, 3.371015065433204e-19, 3.3519915901469004e-19, 3.3900282502356e-19, 3.447075854111744e-19, 3.5421521140921165e-19, 3.4851093124388045e-19, 3.4280636295525005e-19, 3.466087758645876e-19, 3.371015065433204e-19, 3.5421521140921165e-19, 3.4090411150128843e-19, 3.0476821210859046e-19, 3.6182013783422234e-19, 3.4090411150128843e-19, 3.504120576754896e-19, 3.7132632316541e-19, 3.5421521140921165e-19, 3.466087758645876e-19, 3.4851093124388045e-19, 3.3900282502356e-19, 3.2949391840479237e-19, 3.3900282502356e-19, 3.2949391840479237e-19, 3.332977765126464e-19, 3.561162418165056e-19, 3.694245520847924e-19, 3.466087758645876e-19, 3.371015065433204e-19, 3.4280636295525005e-19, 3.2949391840479237e-19, 3.1618090224011046e-19, 3.504120576754896e-19, 3.4090411150128843e-19, 3.561162418165056e-19, 3.5421521140921165e-19, 3.6752374572864e-19, 3.5421521140921165e-19, 3.2949391840479237e-19, 3.447075854111744e-19, 3.2759243987843366e-19, 3.2949391840479237e-19, 3.447075854111744e-19, 3.5421521140921165e-19, 3.523131521045876e-19, 3.599192034512436e-19, 3.5801724022128845e-19, 3.5801724022128845e-19, 3.466087758645876e-19, 3.447075854111744e-19, 3.256899322197584e-19, 3.447075854111744e-19, 3.504120576754896e-19, 3.6752374572864e-19, 3.504120576754896e-19, 3.599192034512436e-19, 3.466087758645876e-19, 3.523131521045876e-19, 3.2949391840479237e-19, 3.256899322197584e-19, 3.4090411150128843e-19, 3.447075854111744e-19, 3.4090411150128843e-19, 3.6752374572864e-19, 3.6752374572864e-19, 3.523131521045876e-19, 3.7132632316541e-19, 3.3900282502356e-19, 3.3519915901469004e-19, 3.4851093124388045e-19, 3.332977765126464e-19, 3.4280636295525005e-19, 3.447075854111744e-19, 3.504120576754896e-19, 3.4851093124388045e-19, 3.6372104021469003e-19, 3.447075854111744e-19, 3.4851093124388045e-19, 3.3519915901469004e-19, 3.180825728150996e-19, 3.3519915901469004e-19, 3.0857190535331844e-19, 3.3519915901469004e-19, 3.2949391840479237e-19, 3.2759243987843366e-19, 3.3900282502356e-19, 3.2949391840479237e-19, 3.504120576754896e-19, 3.2949391840479237e-19, 3.0857190535331844e-19, 3.371015065433204e-19, 3.0857190535331844e-19, 3.199842113875776e-19, 3.0857190535331844e-19, 3.2949391840479237e-19, 3.5421521140921165e-19, 3.466087758645876e-19, 3.1618090224011046e-19, 3.142782024320976e-19, 3.142782024320976e-19, 3.142782024320976e-19, 3.2188681512092163e-19, 3.180825728150996e-19, 3.3139636200809155e-19, 3.1618090224011046e-19, 3.256899322197584e-19, 3.3519915901469004e-19, 3.0857190535331844e-19, 3.0286532015124004e-19, 3.0857190535331844e-19, 2.9525642415612366e-19, 3.199842113875776e-19, 3.0667007473221004e-19, 3.371015065433204e-19, 3.2188681512092163e-19, 3.1618090224011046e-19, 3.0857190535331844e-19, 3.0286532015124004e-19, 3.009633935058164e-19, 2.9335436948387355e-19, 3.0667007473221004e-19, 3.2188681512092163e-19, 3.2188681512092163e-19, 3.4851093124388045e-19, 3.5421521140921165e-19, 3.3519915901469004e-19, 3.10474701236e-19, 3.2949391840479237e-19, 3.0667007473221004e-19, 3.3139636200809155e-19, 3.0857190535331844e-19, 3.3519915901469004e-19, 3.3519915901469004e-19, 3.332977765126464e-19, 3.3139636200809155e-19, 3.5421521140921165e-19, 3.4851093124388045e-19, 3.256899322197584e-19, 3.3139636200809155e-19, 3.237883896715956e-19, 3.2188681512092163e-19, 3.3139636200809155e-19, 3.237883896715956e-19, 3.3519915901469004e-19, 3.4280636295525005e-19, 3.4851093124388045e-19, 3.4851093124388045e-19, 3.332977765126464e-19, 3.4090411150128843e-19, 3.3900282502356e-19, 3.2949391840479237e-19, 3.5421521140921165e-19, 3.694245520847924e-19, 3.4851093124388045e-19, 3.5421521140921165e-19, 3.561162418165056e-19, 3.3519915901469004e-19, 3.2949391840479237e-19, 3.1618090224011046e-19, 3.4851093124388045e-19, 3.3139636200809155e-19, 3.523131521045876e-19, 3.523131521045876e-19, 3.656229073699764e-19, 3.4280636295525005e-19, 3.4851093124388045e-19, 3.3139636200809155e-19, 3.3900282502356e-19, 3.3519915901469004e-19, 3.2949391840479237e-19, 3.466087758645876e-19, 3.694245520847924e-19, 3.466087758645876e-19, 3.466087758645876e-19, 3.5421521140921165e-19, 3.2949391840479237e-19, 3.3519915901469004e-19, 3.4090411150128843e-19, 3.4090411150128843e-19, 3.3519915901469004e-19, 3.5801724022128845e-19, 3.6372104021469003e-19, 3.561162418165056e-19, 3.504120576754896e-19, 3.656229073699764e-19, 3.3900282502356e-19, 3.3519915901469004e-19, 3.466087758645876e-19, 3.4851093124388045e-19, 3.4851093124388045e-19, 3.504120576754896e-19, 3.5801724022128845e-19, 3.5421521140921165e-19, 3.466087758645876e-19, 3.656229073699764e-19, 3.4280636295525005e-19, 3.2949391840479237e-19, 3.466087758645876e-19, 3.3519915901469004e-19, 3.4280636295525005e-19, 3.4851093124388045e-19, 3.7512877252500006e-19, 3.504120576754896e-19, 3.6182013783422234e-19, 3.561162418165056e-19, 3.3900282502356e-19, 3.3139636200809155e-19, 3.4851093124388045e-19, 3.371015065433204e-19, 3.4280636295525005e-19, 3.6182013783422234e-19, 3.5421521140921165e-19, 3.5421521140921165e-19, 3.523131521045876e-19, 3.4090411150128843e-19, 3.2949391840479237e-19, 3.180825728150996e-19, 3.3519915901469004e-19], [3.4090411150128843e-19, 3.3519915901469004e-19, 3.332977765126464e-19, 3.466087758645876e-19, 3.6752374572864e-19, 3.656229073699764e-19, 3.466087758645876e-19, 3.561162418165056e-19, 3.6752374572864e-19, 3.332977765126464e-19, 3.4090411150128843e-19, 3.2759243987843366e-19, 3.3519915901469004e-19, 3.656229073699764e-19, 3.4851093124388045e-19, 3.6752374572864e-19, 3.7132632316541e-19, 3.256899322197584e-19, 3.3519915901469004e-19, 3.466087758645876e-19, 3.3900282502356e-19, 3.2949391840479237e-19, 3.3519915901469004e-19, 3.561162418165056e-19, 3.5421521140921165e-19, 3.4851093124388045e-19, 3.5421521140921165e-19, 3.5421521140921165e-19, 3.4090411150128843e-19, 3.3139636200809155e-19, 3.3900282502356e-19, 3.2949391840479237e-19, 3.4280636295525005e-19, 3.6182013783422234e-19, 3.608691762334016e-19, 3.4851093124388045e-19, 3.6752374572864e-19, 3.5801724022128845e-19, 3.2949391840479237e-19, 3.3519915901469004e-19, 3.3519915901469004e-19, 3.3139636200809155e-19, 3.5801724022128845e-19, 3.6752374572864e-19, 3.5421521140921165e-19, 3.5421521140921165e-19, 3.561162418165056e-19, 3.447075854111744e-19, 3.2949391840479237e-19, 3.4280636295525005e-19, 3.4090411150128843e-19, 3.5421521140921165e-19, 3.6372104021469003e-19, 3.523131521045876e-19, 3.6372104021469003e-19, 3.599192034512436e-19, 3.561162418165056e-19, 3.466087758645876e-19, 3.447075854111744e-19, 3.3139636200809155e-19, 3.199842113875776e-19, 3.3519915901469004e-19, 3.561162418165056e-19, 3.6372104021469003e-19, 3.789300971475776e-19, 3.656229073699764e-19, 3.4090411150128843e-19, 3.4090411150128843e-19, 3.237883896715956e-19, 3.466087758645876e-19, 3.3519915901469004e-19, 3.3900282502356e-19, 3.6372104021469003e-19, 3.4090411150128843e-19, 3.7132632316541e-19, 3.6372104021469003e-19, 3.5421521140921165e-19, 3.5421521140921165e-19, 3.10474701236e-19, 3.4280636295525005e-19, 3.2949391840479237e-19, 3.3519915901469004e-19, 3.6372104021469003e-19, 3.466087758645876e-19, 3.6372104021469003e-19, 3.561162418165056e-19, 3.5801724022128845e-19, 3.4851093124388045e-19, 3.4851093124388045e-19, 3.3900282502356e-19, 3.123764678353044e-19, 3.371015065433204e-19, 3.3519915901469004e-19, 3.732270654997584e-19, 3.4280636295525005e-19, 3.4280636295525005e-19, 3.523131521045876e-19, 3.2949391840479237e-19, 3.2188681512092163e-19, 3.2949391840479237e-19, 3.3900282502356e-19, 3.1618090224011046e-19, 3.371015065433204e-19, 3.6372104021469003e-19, 3.5801724022128845e-19, 3.5421521140921165e-19, 3.504120576754896e-19, 3.237883896715956e-19, 3.4090411150128843e-19, 3.10474701236e-19, 3.4851093124388045e-19, 3.4090411150128843e-19, 3.4851093124388045e-19, 3.332977765126464e-19, 3.4280636295525005e-19, 3.4851093124388045e-19, 3.561162418165056e-19, 3.2759243987843366e-19, 3.2188681512092163e-19, 3.256899322197584e-19, 3.2949391840479237e-19, 3.3519915901469004e-19, 3.5421521140921165e-19, 3.3900282502356e-19, 3.199842113875776e-19, 3.770294508375444e-19, 3.237883896715956e-19, 3.1618090224011046e-19, 3.10474701236e-19, 3.256899322197584e-19, 3.3900282502356e-19, 3.504120576754896e-19, 3.5421521140921165e-19, 3.561162418165056e-19, 3.447075854111744e-19, 3.561162418165056e-19, 3.5421521140921165e-19, 3.3519915901469004e-19, 3.2949391840479237e-19, 3.2949391840479237e-19, 3.561162418165056e-19, 3.2949391840479237e-19, 3.5421521140921165e-19, 3.332977765126464e-19, 3.447075854111744e-19, 3.4090411150128843e-19, 3.4280636295525005e-19, 3.523131521045876e-19, 3.3139636200809155e-19, 3.4090411150128843e-19, 3.6752374572864e-19, 3.6182013783422234e-19, 3.5421521140921165e-19, 3.6752374572864e-19, 3.504120576754896e-19, 3.4090411150128843e-19, 3.5421521140921165e-19, 3.4090411150128843e-19, 3.5801724022128845e-19, 3.694245520847924e-19, 3.4280636295525005e-19, 3.504120576754896e-19, 3.6752374572864e-19, 3.447075854111744e-19, 3.523131521045876e-19, 3.2949391840479237e-19, 3.2188681512092163e-19, 3.2949391840479237e-19, 3.199842113875776e-19, 3.561162418165056e-19, 3.466087758645876e-19, 3.732270654997584e-19, 3.599192034512436e-19, 3.4280636295525005e-19, 3.3900282502356e-19, 3.523131521045876e-19, 3.4090411150128843e-19, 3.332977765126464e-19, 3.523131521045876e-19, 3.447075854111744e-19, 3.6372104021469003e-19, 3.523131521045876e-19, 3.5421521140921165e-19, 3.3519915901469004e-19, 3.4280636295525005e-19, 3.3139636200809155e-19, 3.2949391840479237e-19, 3.447075854111744e-19, 3.466087758645876e-19, 3.4280636295525005e-19, 3.599192034512436e-19, 3.6752374572864e-19, 3.447075854111744e-19, 3.6182013783422234e-19, 3.371015065433204e-19, 3.3139636200809155e-19, 3.2949391840479237e-19, 3.561162418165056e-19, 3.504120576754896e-19, 3.4280636295525005e-19, 3.8083170809815044e-19, 3.7132632316541e-19, 3.561162418165056e-19, 3.4280636295525005e-19, 3.3900282502356e-19, 3.2949391840479237e-19, 3.332977765126464e-19, 3.4851093124388045e-19, 3.6752374572864e-19, 3.371015065433204e-19, 3.5421521140921165e-19, 3.6372104021469003e-19, 3.5421521140921165e-19, 3.5801724022128845e-19, 3.5421521140921165e-19, 3.3900282502356e-19, 3.2949391840479237e-19, 3.447075854111744e-19, 3.5421521140921165e-19, 3.6372104021469003e-19, 3.656229073699764e-19], [3.466087758645876e-19, 3.8843484181191554e-19, 3.656229073699764e-19, 3.5421521140921165e-19, 3.3900282502356e-19, 3.5421521140921165e-19, 3.3519915901469004e-19, 3.199842113875776e-19, 3.504120576754896e-19, 3.3139636200809155e-19, 3.4090411150128843e-19, 3.599192034512436e-19, 3.4851093124388045e-19, 3.599192034512436e-19, 3.6372104021469003e-19, 3.4090411150128843e-19, 3.4090411150128843e-19, 3.5421521140921165e-19, 3.447075854111744e-19, 3.447075854111744e-19, 3.5421521140921165e-19, 3.5421521140921165e-19, 3.4280636295525005e-19, 3.5421521140921165e-19, 3.4090411150128843e-19, 3.4090411150128843e-19, 3.199842113875776e-19, 3.2949391840479237e-19, 3.770294508375444e-19, 3.4851093124388045e-19, 3.6182013783422234e-19, 3.694245520847924e-19, 3.6372104021469003e-19, 3.447075854111744e-19, 3.3519915901469004e-19, 3.4090411150128843e-19, 3.4851093124388045e-19, 3.3519915901469004e-19, 3.3519915901469004e-19, 3.523131521045876e-19, 3.7132632316541e-19, 3.332977765126464e-19, 3.5421521140921165e-19, 3.656229073699764e-19, 3.4090411150128843e-19, 3.5421521140921165e-19, 3.4851093124388045e-19, 3.3519915901469004e-19, 3.447075854111744e-19, 3.5421521140921165e-19, 3.561162418165056e-19, 3.6182013783422234e-19, 3.4851093124388045e-19, 3.6372104021469003e-19, 3.2949391840479237e-19, 3.4090411150128843e-19, 3.1618090224011046e-19, 3.599192034512436e-19, 3.332977765126464e-19, 3.599192034512436e-19, 3.504120576754896e-19, 3.5801724022128845e-19, 3.741779230168896e-19, 3.4851093124388045e-19, 3.3900282502356e-19, 3.447075854111744e-19, 3.3900282502356e-19, 3.4090411150128843e-19, 3.3900282502356e-19, 3.599192034512436e-19, 3.504120576754896e-19, 3.466087758645876e-19, 3.6752374572864e-19, 3.371015065433204e-19, 3.5421521140921165e-19, 3.2949391840479237e-19, 3.447075854111744e-19, 3.3519915901469004e-19, 3.523131521045876e-19, 3.732270654997584e-19, 3.599192034512436e-19, 3.694245520847924e-19, 3.4851093124388045e-19, 3.3519915901469004e-19, 3.523131521045876e-19, 3.3519915901469004e-19, 3.561162418165056e-19, 3.2188681512092163e-19, 3.3900282502356e-19, 3.5801724022128845e-19, 3.561162418165056e-19, 3.6752374572864e-19, 3.561162418165056e-19, 3.523131521045876e-19, 3.4090411150128843e-19, 3.4280636295525005e-19, 3.2949391840479237e-19, 3.3900282502356e-19, 3.2949391840479237e-19, 3.4280636295525005e-19, 3.561162418165056e-19, 3.6372104021469003e-19, 3.694245520847924e-19, 3.447075854111744e-19, 3.5421521140921165e-19, 3.504120576754896e-19, 3.447075854111744e-19, 3.4280636295525005e-19, 3.561162418165056e-19, 3.6182013783422234e-19, 3.4851093124388045e-19, 3.4851093124388045e-19, 3.504120576754896e-19, 3.3139636200809155e-19, 3.2949391840479237e-19, 3.2759243987843366e-19, 3.4851093124388045e-19, 3.504120576754896e-19, 3.447075854111744e-19, 3.6372104021469003e-19, 3.7512877252500006e-19, 3.523131521045876e-19, 3.5801724022128845e-19, 3.466087758645876e-19, 3.523131521045876e-19, 3.3139636200809155e-19, 3.447075854111744e-19, 3.6182013783422234e-19, 3.4090411150128843e-19, 3.5801724022128845e-19, 3.504120576754896e-19, 3.447075854111744e-19, 3.656229073699764e-19, 3.4851093124388045e-19, 3.2949391840479237e-19, 3.5421521140921165e-19, 3.466087758645876e-19, 3.5421521140921165e-19, 3.6182013783422234e-19, 3.5421521140921165e-19, 3.6752374572864e-19, 3.561162418165056e-19, 3.5801724022128845e-19, 3.504120576754896e-19, 3.237883896715956e-19, 3.199842113875776e-19, 3.3519915901469004e-19, 3.447075854111744e-19, 3.504120576754896e-19, 3.6752374572864e-19, 3.7132632316541e-19, 3.5801724022128845e-19, 3.5421521140921165e-19, 3.3900282502356e-19, 3.3900282502356e-19, 3.4090411150128843e-19, 3.5421521140921165e-19, 3.466087758645876e-19, 3.466087758645876e-19, 3.4090411150128843e-19, 3.4090411150128843e-19, 3.4280636295525005e-19, 3.447075854111744e-19, 3.2949391840479237e-19, 3.3139636200809155e-19, 3.2949391840479237e-19, 3.599192034512436e-19, 3.694245520847924e-19, 3.732270654997584e-19, 3.523131521045876e-19, 3.523131521045876e-19, 3.5801724022128845e-19, 3.3900282502356e-19, 3.1618090224011046e-19, 3.3900282502356e-19, 3.4090411150128843e-19, 3.504120576754896e-19, 3.447075854111744e-19, 3.6372104021469003e-19, 3.6372104021469003e-19, 3.2759243987843366e-19, 3.466087758645876e-19, 3.599192034512436e-19, 3.2759243987843366e-19, 3.332977765126464e-19, 3.4851093124388045e-19, 3.504120576754896e-19, 3.523131521045876e-19, 3.7132632316541e-19, 3.561162418165056e-19, 3.3519915901469004e-19, 3.6752374572864e-19, 3.4280636295525005e-19, 3.4090411150128843e-19, 3.4851093124388045e-19, 3.504120576754896e-19, 3.5421521140921165e-19, 3.599192034512436e-19, 3.694245520847924e-19, 3.4851093124388045e-19, 3.4090411150128843e-19, 3.5421521140921165e-19, 3.4090411150128843e-19, 3.256899322197584e-19, 3.3900282502356e-19, 3.6182013783422234e-19, 3.504120576754896e-19, 3.599192034512436e-19, 3.656229073699764e-19, 3.6372104021469003e-19, 3.332977765126464e-19, 3.523131521045876e-19, 3.332977765126464e-19, 3.332977765126464e-19, 3.4851093124388045e-19, 3.466087758645876e-19, 3.4851093124388045e-19, 3.7132632316541e-19, 3.504120576754896e-19, 3.523131521045876e-19, 3.656229073699764e-19]]]}
