# Supplementary material for: Superconductivity from a melted insulator in Josephson junction arrays
Source: Nat Phys. 2023 Aug 10;19(11):1630–5. doi: 10.1038/s41567-023-02161-w (PMC10635826; doi:10.1038/s41567-023-02161-w)
Supplement: Supplementary file 2 — Contains all data in the paper, including supplement, serialized into text files, and Python scripts that recreate all figures from the text files. [file 41567_2023_2161_MOESM2_ESM.zip › data_and_plotters_all/phase_figures/supfigs/sfig_heatmap/amp_study.json]

{"1433": {"t": 0.008, "b": -0.034, "x": [1e-07, 1.0964781961431899e-07, 1.20226443461741e-07, 1.31825673855641e-07, 1.44543977074593e-07, 1.5848931924611098e-07, 1.73780082874938e-07, 1.90546071796325e-07, 2.08929613085404e-07, 2.29086765276777e-07, 2.51188643150958e-07, 2.75422870333817e-07, 3.0199517204020197e-07, 3.31131121482591e-07, 3.6307805477010094e-07, 3.98107170553497e-07, 4.36515832240166e-07, 4.78630092322639e-07, 5.24807460249773e-07, 5.75439937337157e-07, 6.309573444801931e-07, 6.91830970918936e-07, 7.58577575029184e-07, 8.31763771102671e-07, 9.1201083935591e-07, 1e-06, 1.09647819614319e-06, 1.20226443461741e-06, 1.3182567385564101e-06, 1.4454397707459298e-06, 1.58489319246111e-06, 1.7378008287493802e-06, 1.9054607179632498e-06, 2.0892961308540402e-06, 2.29086765276777e-06, 2.51188643150958e-06, 2.75422870333817e-06, 3.0199517204020197e-06, 3.31131121482591e-06, 3.6307805477010103e-06, 3.98107170553497e-06, 4.36515832240166e-06, 4.78630092322638e-06, 5.24807460249773e-06, 5.75439937337157e-06, 6.3095734448019305e-06, 6.918309709189369e-06, 7.58577575029184e-06, 8.31763771102671e-06, 9.1201083935591e-06, 1e-05], "y": [42.4390438240405, 634.743031525213, 4978.69347901859, 3193.61662612911, 3253.76834663483, 1420.83621155875, 4069.47944569586, 3511.19361707703, 2452.47663584944, 1878.18775388239, 2866.31540658249, 3305.106326755, 2594.34518997327, 2975.68956215847, 3217.84068988295, 3588.3888708875, 2672.0428557577, 3667.33854674552, 3201.77211138068, 3208.43678237131, 2546.84457582512, 2959.74877803168, 2500.28643595757, 3156.5037513721, 3260.52090146012, 3225.11172786389, 2778.77190804325, 3408.94433849865, 3248.35146100781, 3297.44162217923, 3631.78837069349, 3415.28854080811, 3375.86957743669, 3494.19565876741, 3741.46862195618, 3944.46239079218, 4067.04997392302, 4113.92798359197, 4632.66188675608, 4957.33805792955, 5599.52729379068, 6163.22639737259, 7061.5061551828, 8035.1644274704, 9280.1871651525, 10517.3246418526, 12363.9755447534, 14428.8770224258, 16702.3891243228, 19320.7707709783, 22472.3879935165]}, "1435": {"t": 0.1, "b": -0.032, "x": [1e-07, 1.0964781961431899e-07, 1.20226443461741e-07, 1.31825673855641e-07, 1.44543977074593e-07, 1.5848931924611098e-07, 1.73780082874938e-07, 1.90546071796325e-07, 2.08929613085404e-07, 2.29086765276777e-07, 2.51188643150958e-07, 2.75422870333817e-07, 3.0199517204020197e-07, 3.31131121482591e-07, 3.6307805477010094e-07, 3.98107170553497e-07, 4.36515832240166e-07, 4.78630092322639e-07, 5.24807460249773e-07, 5.75439937337157e-07, 6.309573444801931e-07, 6.91830970918936e-07, 7.58577575029184e-07, 8.31763771102671e-07, 9.1201083935591e-07, 1e-06, 1.09647819614319e-06, 1.20226443461741e-06, 1.3182567385564101e-06, 1.4454397707459298e-06, 1.58489319246111e-06, 1.7378008287493802e-06, 1.9054607179632498e-06, 2.0892961308540402e-06, 2.29086765276777e-06, 2.51188643150958e-06, 2.75422870333817e-06, 3.0199517204020197e-06, 3.31131121482591e-06, 3.6307805477010103e-06, 3.98107170553497e-06, 4.36515832240166e-06, 4.78630092322638e-06, 5.24807460249773e-06, 5.75439937337157e-06, 6.3095734448019305e-06, 6.918309709189369e-06, 7.58577575029184e-06, 8.31763771102671e-06, 9.1201083935591e-06, 1e-05], "y": [2644.57223601123, 2708.8706732073, 4396.49909756975, 3026.60958677948, 4196.69701929107, 2827.90665686324, 2808.12904395434, 1123.15281171856, 1815.2549746503, 1224.70333778178, 2850.10336551953, 2534.74631664376, 2005.2612828402, 2525.44553575075, 2938.90237181909, 2904.15913517874, 2641.78248385339, 2634.28684555072, 2443.62565053411, 2942.24964568875, 2764.74236445638, 2310.78575580839, 2512.62090872768, 2765.51683263241, 2468.21793606641, 2441.58315445898, 2952.8334192276, 2549.27909445475, 2635.42596288798, 2655.92397942821, 2825.85031892134, 2740.2515724916, 2555.32051436957, 2727.48228125288, 2833.61257712494, 2884.44294213473, 3028.04290966438, 3244.97490016964, 3340.84985391251, 3552.1878776646, 3853.97918775349, 4539.46248253356, 5176.62028053067, 6076.12685675891, 6902.38831799203, 8139.69039621755, 9712.7717161166, 11294.7946311731, 13445.9892178505, 15622.6135163444, 18485.9194195815]}, "1437": {"t": 0.2, "b": -0.028, "x": [1e-07, 1.0964781961431899e-07, 1.20226443461741e-07, 1.31825673855641e-07, 1.44543977074593e-07, 1.5848931924611098e-07, 1.73780082874938e-07, 1.90546071796325e-07, 2.08929613085404e-07, 2.29086765276777e-07, 2.51188643150958e-07, 2.75422870333817e-07, 3.0199517204020197e-07, 3.31131121482591e-07, 3.6307805477010094e-07, 3.98107170553497e-07, 4.36515832240166e-07, 4.78630092322639e-07, 5.24807460249773e-07, 5.75439937337157e-07, 6.309573444801931e-07, 6.91830970918936e-07, 7.58577575029184e-07, 8.31763771102671e-07, 9.1201083935591e-07, 1e-06, 1.09647819614319e-06, 1.20226443461741e-06, 1.3182567385564101e-06, 1.4454397707459298e-06, 1.58489319246111e-06, 1.7378008287493802e-06, 1.9054607179632498e-06, 2.0892961308540402e-06, 2.29086765276777e-06, 2.51188643150958e-06, 2.75422870333817e-06, 3.0199517204020197e-06, 3.31131121482591e-06, 3.6307805477010103e-06, 3.98107170553497e-06, 4.36515832240166e-06, 4.78630092322638e-06, 5.24807460249773e-06, 5.75439937337157e-06, 6.3095734448019305e-06, 6.918309709189369e-06, 7.58577575029184e-06, 8.31763771102671e-06, 9.1201083935591e-06, 1e-05], "y": [2437.94533500151, 5151.79431228666, -243.459249394, 2412.42458193482, 1504.90892083819, 4179.91145084915, 1544.46215128864, 1213.07028102454, 2319.62024179919, 1850.27675269528, 2131.27264323441, 3608.75023031657, 1945.13781519629, 2492.7006458933, 1811.15760944086, 3007.66051910036, 2428.92471990026, 2848.4908843215, 2434.10391199423, 2760.87515336212, 2959.72353117033, 3204.90575433703, 2717.24235030323, 2916.54536418707, 3014.69192139195, 2630.18239174539, 2629.01854835921, 2716.60532915657, 2896.31942975997, 2738.37957443926, 2718.74894245719, 2864.76900329066, 2717.03782051889, 2932.58371156468, 3032.47787934422, 3030.26320628081, 3305.83222505384, 3272.0278817278, 3510.57406811197, 3565.80697017729, 4038.46512559766, 4341.7005249846, 4782.66155823123, 5452.92926837104, 6285.60576965842, 7155.25066898534, 8244.81561654392, 9544.18372911722, 11303.8205754047, 12940.7834019231, 15020.9276468321]}, "1439": {"t": 0.3, "b": -0.025, "x": [1e-07, 1.0964781961431899e-07, 1.20226443461741e-07, 1.31825673855641e-07, 1.44543977074593e-07, 1.5848931924611098e-07, 1.73780082874938e-07, 1.90546071796325e-07, 2.08929613085404e-07, 2.29086765276777e-07, 2.51188643150958e-07, 2.75422870333817e-07, 3.0199517204020197e-07, 3.31131121482591e-07, 3.6307805477010094e-07, 3.98107170553497e-07, 4.36515832240166e-07, 4.78630092322639e-07, 5.24807460249773e-07, 5.75439937337157e-07, 6.309573444801931e-07, 6.91830970918936e-07, 7.58577575029184e-07, 8.31763771102671e-07, 9.1201083935591e-07, 1e-06, 1.09647819614319e-06, 1.20226443461741e-06, 1.3182567385564101e-06, 1.4454397707459298e-06, 1.58489319246111e-06, 1.7378008287493802e-06, 1.9054607179632498e-06, 2.0892961308540402e-06, 2.29086765276777e-06, 2.51188643150958e-06, 2.75422870333817e-06, 3.0199517204020197e-06, 3.31131121482591e-06, 3.6307805477010103e-06, 3.98107170553497e-06, 4.36515832240166e-06, 4.78630092322638e-06, 5.24807460249773e-06, 5.75439937337157e-06, 6.3095734448019305e-06, 6.918309709189369e-06, 7.58577575029184e-06, 8.31763771102671e-06, 9.1201083935591e-06, 1e-05], "y": [3151.53573164924, 7066.15749867026, 1617.43794248365, 1062.40322524765, 4573.79853252308, 3986.84002067235, 5247.47454856481, 3044.27538148281, 5606.10120866422, 4332.51382340203, 4413.96001737021, 3413.15908133355, 4955.90669960407, 4558.76360834202, 4544.511648432, 3697.77774950057, 4929.01875721396, 4214.52874896871, 4330.26112675694, 4029.71798576579, 4098.13728995384, 4619.31930381186, 4493.64122006709, 4224.01122152163, 4144.33795996951, 3855.37355385254, 4583.21876987026, 4277.34087998607, 4197.42331267251, 4229.92697158094, 4258.17261628521, 4401.2119845672, 4236.60639780304, 4131.75683709611, 4478.98791891401, 4394.43903581972, 4625.04954424087, 4749.79821300854, 4934.57909130631, 4930.57137624417, 5144.33950264757, 5339.75280304181, 5574.64011087097, 6011.09385426416, 6216.05315910022, 6833.01858844446, 7396.47726042657, 8018.39221555587, 8889.65758504298, 9779.49575532405, 10926.7871806091]}, "1441": {"t": 0.4, "b": -0.016, "x": [1e-07, 1.0964781961431899e-07, 1.20226443461741e-07, 1.31825673855641e-07, 1.44543977074593e-07, 1.5848931924611098e-07, 1.73780082874938e-07, 1.90546071796325e-07, 2.08929613085404e-07, 2.29086765276777e-07, 2.51188643150958e-07, 2.75422870333817e-07, 3.0199517204020197e-07, 3.31131121482591e-07, 3.6307805477010094e-07, 3.98107170553497e-07, 4.36515832240166e-07, 4.78630092322639e-07, 5.24807460249773e-07, 5.75439937337157e-07, 6.309573444801931e-07, 6.91830970918936e-07, 7.58577575029184e-07, 8.31763771102671e-07, 9.1201083935591e-07, 1e-06, 1.09647819614319e-06, 1.20226443461741e-06, 1.3182567385564101e-06, 1.4454397707459298e-06, 1.58489319246111e-06, 1.7378008287493802e-06, 1.9054607179632498e-06, 2.0892961308540402e-06, 2.29086765276777e-06, 2.51188643150958e-06, 2.75422870333817e-06, 3.0199517204020197e-06, 3.31131121482591e-06, 3.6307805477010103e-06, 3.98107170553497e-06, 4.36515832240166e-06, 4.78630092322638e-06, 5.24807460249773e-06, 5.75439937337157e-06, 6.3095734448019305e-06, 6.918309709189369e-06, 7.58577575029184e-06, 8.31763771102671e-06, 9.1201083935591e-06, 1e-05], "y": [5384.23369187602, 3796.16927795124, 2117.47640705319, 2350.21840649435, 3807.21974499647, 3785.02674807141, 4541.63484834522, 4265.34903766183, 6365.51140045483, 3293.33001965161, 4200.89411734631, 4735.97896040516, 3233.91730934621, 3885.47275700368, 4000.75164403534, 3219.89499955399, 4302.85342676036, 5282.59006895904, 3799.23354322264, 3863.79693861994, 3957.82018870071, 3851.33636800129, 3613.88352491491, 3907.88222313286, 3376.57998742728, 3855.25677933419, 4148.26442719501, 3799.33723363525, 3692.30242745803, 4084.29243536164, 4168.78867747566, 4037.28763011564, 3991.51444488194, 3997.89797383196, 4058.99711225952, 4077.28610973595, 4191.32382178116, 4178.81594878802, 4238.26927077146, 4280.07637610703, 4287.55975037567, 4350.20077824305, 4565.73773945782, 4692.66317075507, 4809.66947277686, 5152.58648272374, 5363.67773027225, 5597.48936358215, 6024.22931559581, 6498.33201147498, 7008.97360350464]}, "1443": {"t": 0.5, "b": -0.001, "x": [1e-07, 1.0964781961431899e-07, 1.20226443461741e-07, 1.31825673855641e-07, 1.44543977074593e-07, 1.5848931924611098e-07, 1.73780082874938e-07, 1.90546071796325e-07, 2.08929613085404e-07, 2.29086765276777e-07, 2.51188643150958e-07, 2.75422870333817e-07, 3.0199517204020197e-07, 3.31131121482591e-07, 3.6307805477010094e-07, 3.98107170553497e-07, 4.36515832240166e-07, 4.78630092322639e-07, 5.24807460249773e-07, 5.75439937337157e-07, 6.309573444801931e-07, 6.91830970918936e-07, 7.58577575029184e-07, 8.31763771102671e-07, 9.1201083935591e-07, 1e-06, 1.09647819614319e-06, 1.20226443461741e-06, 1.3182567385564101e-06, 1.4454397707459298e-06, 1.58489319246111e-06, 1.7378008287493802e-06, 1.9054607179632498e-06, 2.0892961308540402e-06, 2.29086765276777e-06, 2.51188643150958e-06, 2.75422870333817e-06, 3.0199517204020197e-06, 3.31131121482591e-06, 3.6307805477010103e-06, 3.98107170553497e-06, 4.36515832240166e-06, 4.78630092322638e-06, 5.24807460249773e-06, 5.75439937337157e-06, 6.3095734448019305e-06, 6.918309709189369e-06, 7.58577575029184e-06, 8.31763771102671e-06, 9.1201083935591e-06, 1e-05], "y": [5176.35716061053, 7119.47964917316, 8818.94431966203, 11840.1010179773, 9504.55763786478, 9581.2689918578, 7262.37499307948, 8816.80634130368, 7123.71293209475, 9191.11729530048, 9813.28026000431, 7824.80105018909, 8990.04935192781, 8497.01583034599, 8884.11736798363, 7247.24114931931, 7067.37391124878, 7982.39400433386, 7740.23447990937, 6813.92490671664, 9382.02307449286, 8487.24197890436, 7587.56387195402, 8911.48216753274, 7786.11843409253, 8624.22988033204, 8230.56828595372, 8178.38876889959, 8097.37440130435, 8106.73640484945, 8345.13778107736, 8092.67057272182, 8057.78170827704, 8083.57557714767, 8240.84762523106, 8153.85841694242, 8316.28211308909, 8100.00455988736, 8326.5502494563, 8318.67631411775, 8413.26515982997, 8360.84202508575, 8487.09270602666, 8665.2067509825, 8704.3428120653, 8864.72738923495, 8933.29176088575, 9156.11027578781, 9264.37625159652, 9593.52767306597, 9849.05110048856]}}
