# Supplementary material for: Superconductivity from a melted insulator in Josephson junction arrays
Source: Nat Phys. 2023 Aug 10;19(11):1630–5. doi: 10.1038/s41567-023-02161-w (PMC10635826; doi:10.1038/s41567-023-02161-w)
Supplement: Supplementary file 2 — Contains all data in the paper, including supplement, serialized into text files, and Python scripts that recreate all figures from the text files. [file 41567_2023_2161_MOESM2_ESM.zip › data_and_plotters_all/phase_figures/supfigs/sfig_heatmap/sfig_heatmap.py]

#%%
%matplotlib auto
import matplotlib.pyplot as plt, numpy as np
from matplotlib.gridspec import GridSpec
from matplotlib import gridspec
from mpl_toolkits.axes_grid1 import make_axes_locatable
from copy import deepcopy

from phase_figures import load_json, cmap_tprt
from phase_figures.supfigs.sfig_heatmap import figpath
from phase_figures import NJUNCTIONS_TRP

def list2array3d(data):
    for k,d in data.items() :
        x,y,z = d
        data[k] = (np.array(x), np.array(y), np.array(z))
    return data 

def list2array4d(data):
    bt_dict = {}
    for k,d in data.items() :
        t,b,x,y = d['t'] , d['b'], d['x'], d['y']
        data[k] = (np.array(x), np.array(y))
        bt_dict[k] = (b,t)
    return data, bt_dict

heat = load_json( figpath/'heatmap.json')
heat = list2array3d(heat)
heat_vals = deepcopy(heat['hmap'][2][:]) 

rvamp = load_json( figpath/'amp_study.json')
rvamp, bts = list2array4d(rvamp)

vals = len(bts)
colors_ampstudy = cmap_tprt( np.arange(vals) / (vals-1) )

def plot_hmap(ax):

    heat['hmap'][2][:] = heat_vals*1e18
    cmap='plasma' #'viridis' 
    cargs = dict(cmap=cmap)
    im = ax.pcolormesh( *heat['hmap'], **cargs, edgecolor = 'face',
            shading= 'nearest', rasterized = True)
    ax.set_ylabel('$T$ (K)', 
                labelpad = 3, fontsize = 10)
    ax.set_xlabel('$B$ (T)', labelpad = 5, fontsize =10)
    ax.tick_params(axis = 'y', direction = 'out')
    ax.tick_params(axis = 'x', direction = 'out', pad=0.8 )

    divider = make_axes_locatable(ax)
    cax = divider.append_axes("top", size="3%", pad=0.05)
    cb = fig.colorbar(im, cax = cax,
        anchor = (0,0),
        orientation='horizontal' )
    cb.set_label('Power (aW)', 
        labelpad = -5, x=0.45, rotation= 0 )
    cb.ax.tick_params(axis = 'x', direction = 'out')
    cax.xaxis.set_label_position('top')
    cax.xaxis.set_ticks_position('top')
    cb.set_ticks( (0,25,50) )
    cb.set_ticklabels( (0,None,50) )

def plot_bt(ax):

    for i,k in enumerate(bts):
        ax.scatter(*bts[k], marker = '.',
                color = colors_ampstudy[i])

def plot_ampstudy(ax) :
    
    for i,_ in enumerate(bts):
        k = sorted(bts.keys())[len(bts) -i -1]
        ax.plot(rvamp[k][0]*1e6, rvamp[k][1]/NJUNCTIONS_TRP, 
                marker = '.', markersize = 3,
                linestyle = '-', linewidth = 0.7,
                label = f'{bts[k][0]*1e3} mT / {bts[k][1]*1e3} mK',
                color = colors_ampstudy[len(bts) -i -1])
    ax.axvline(1, linewidth = 1, linestyle = '--')
    ax.legend(fontsize= 8, framealpha= 1)
    ax.set_xlabel('$V$ ($\mu$V)', labelpad= 5)
    ax.set_ylabel('$\\rho$ ($\\Omega$)')

fig = plt.figure( figsize=(6.75,3))
fig.set_size_inches(6.75,3)

gs0 = GridSpec( 1, 2, figure=fig, left=0.07, right=0.98,
    bottom = 0.14 ,top=0.92)
gs00 = gridspec.GridSpecFromSubplotSpec(1, 7, subplot_spec=gs0[0,0],
    wspace=1.2 )
gs01 = gridspec.GridSpecFromSubplotSpec(1, 7, subplot_spec=gs0[0,1],
    wspace=1.2 )

ax0 = fig.add_subplot( gs00[0,:7] )    
ax1 = fig.add_subplot( gs01[0,:7] )

coords = { 'a' : ( 0.005, 0.96 ),
            'b' : ( 0.50, 0.96 ),
        }

for lbl, xy in coords.items() :
    fig.text( *xy, lbl, 
            fontsize = 9, weight= 'bold')

plot_hmap(ax0)
plot_bt(ax0)
plot_ampstudy(ax1)

#%%
#fig.savefig('sfig_heatmap.pdf')
