# Supplementary material for: Superconductivity from a melted insulator in Josephson junction arrays
Source: Nat Phys. 2023 Aug 10;19(11):1630–5. doi: 10.1038/s41567-023-02161-w (PMC10635826; doi:10.1038/s41567-023-02161-w)
Supplement: Supplementary file 2 — Contains all data in the paper, including supplement, serialized into text files, and Python scripts that recreate all figures from the text files. [file 41567_2023_2161_MOESM2_ESM.zip › data_and_plotters_all/phase_figures/supfigs/sfig_plaw_fits/sfig_plaw_fits.py]

#%%
%matplotlib auto
import matplotlib.pyplot as plt, numpy as np
from matplotlib.gridspec import GridSpec
from matplotlib import gridspec

from phase_figures import load_json
from phase_figures.supfigs.sfig_plaw_fits import figpath
from phase_figures import (cmap_tprt, logscale_major_ticks,
                    NJUNCTIONS_TRP)

def idx2float( data ) :
    """  convert dictionary keys to floats
    """
    return { np.round( float(k), 8 ) : d for k, d in data.items() }

def list2array(data):
    for b, d in data.items() :
        x, y = d
        data[b] = ( np.array(x), np.array(y) )
    return data

cuts = load_json( figpath/'cuts.json')
cuts = idx2float( cuts )
cuts = list2array ( cuts )
plaws_default = load_json( figpath/'plaw_fits_default.json' )
plaws_default = idx2float( plaws_default )
plaws_default = list2array( plaws_default )
plaws_lower = load_json( figpath/'plaw_fits_lower.json' )
plaws_lower = idx2float( plaws_lower )
plaws_lower = list2array( plaws_lower )
plaws_upper = load_json( figpath/'plaw_fits_upper.json' )
plaws_upper = idx2float( plaws_upper )
plaws_upper = list2array( plaws_upper )

for k in cuts :
    cuts[k][1][:] = cuts[k][1] / NJUNCTIONS_TRP

for k in plaws_default :
    plaws_default[k][1][:] = plaws_default[k][1] / NJUNCTIONS_TRP
    plaws_lower[k][1][:] = plaws_lower[k][1] / NJUNCTIONS_TRP
    plaws_upper[k][1][:] = plaws_upper[k][1] / NJUNCTIONS_TRP

#%%

def trim_plaws_cuts() :
    plaw_list = (plaws_default, plaws_lower, plaws_upper)
    
    for plaws in plaw_list :

        b1,b2,b3,b4,b5,b6, b7 = 0, 15e-3, 20e-3, 30e-3, 35e-3, 40e-3, 64e-3
        x0, y0 = plaws[b1]
        x15, y15 = plaws[b2]
        x20, y20 = plaws[b3]
        x30, y30 = plaws[b4]
        x35, y35 = plaws[b5]
        x40, y40 = cuts[b6]
        x64, y64 = cuts[b7]
        keep0 = y0 > (1e3/NJUNCTIONS_TRP)
        keep15 = y15 > (1.8e3/NJUNCTIONS_TRP)
        keep20 = y20 > (2.5e3/NJUNCTIONS_TRP)
        keep30 = y30 < (cuts[b4][1].max() - (2e6/NJUNCTIONS_TRP) )
        keep35 = y35 < (cuts[b4][1].max() + (1e6/NJUNCTIONS_TRP) )
        keep40 = (y40 > 0) & (y40 < (5e7/NJUNCTIONS_TRP) )
        keep64 = (y64 > 0) & (y64 < (5e8/NJUNCTIONS_TRP) )
        plaws[b1] = x0[keep0] , y0[keep0]
        plaws[b2] = x15[keep15] , y15[keep15]
        plaws[b3] = x20[keep20] , y20[keep20]
        plaws[b4] = x30[keep30] , y30[keep30]
        plaws[b5] = x35[keep35] , y35[keep35]
        cuts[b6] = x40[keep40] , y40[keep40]
        cuts[b7] = x64[keep64] , y64[keep64]

trim_plaws_cuts()

def get_colors(bs):
    return len(bs)-1, cmap_tprt( np.arange( len(bs) ) / ( len(bs) -1) )

def modify_axes(ax):
    ax.set_xlim((0.035,1.4))
    ax.set_yscale('log')
    ax.set_xscale('log')
    ax.legend( fontsize=5, handletextpad = 0.5, borderaxespad = 0.6, 
            loc= 1, bbox_to_anchor=(0.27, 0.93), framealpha  = 0)
    ax.set_ylim(0.3e3/1000, 2e8/1000)
    targs = np.array([10**3, 10**4, 10**5, 10**6, 10**7, 10**8])/1000
    ax.yaxis.set_ticks( targs )
    ax.set_yticklabels( ('$1$','$10$', None, None,'$10^4$','$10^5$') )    
    ax.set_ylabel('$\\rho$ ($\Omega$)', labelpad = -10)
    ax.xaxis.set_ticks( (0.1,1,) )
    ax.set_xticklabels( ('0.1','1',) ) 
    ax.set_xlabel('$T$ (K)' , labelpad = -4)
    ax.xaxis.set_label_coords(0.55, -0.0425)
    ax.tick_params(axis='x', which='major', left=True, length = logscale_major_ticks)
    ax.tick_params(axis='y', which='major', left=True, length = logscale_major_ticks)


def plot_rts_default( ax, bs ) :
    """ plot r(t) experimental data and plaw default fit on ax
    bs: iteraable of bs to plot
    """
    flip, colors =  get_colors(bs)

    for i, b in enumerate(bs) :
        if (b > 35e-3):
            ax.plot( *cuts[b], marker='.', 
                markersize=2, linestyle='',
                label=f'{b*1e3:.0f} mT',
                color=colors[flip - i] )
            ax.plot( *cuts[b], 
                linestyle='-', alpha = 0.3,
                color=colors[flip - i] )
        if (b <= 35e-3):
            ax.plot( *cuts[b], marker='.', 
                markersize=2, linestyle='',
                label=f'{b*1e3:.0f} mT',
                color=colors[flip - i] )
            ax.plot( *plaws_default[b], linewidth=0.7, color=colors[flip - i] )

    modify_axes(ax)
    ax.set_title('default', fontsize = 9, pad = 3)
    return ax

def plot_rts_lower( ax, bs ) :
    """ plot r(t) experimental data and plaw lower fit on ax
    bs: iteraable of bs to plot
    """
    flip, colors =  get_colors(bs)

    for i, b in enumerate(bs) :
        if (b > 35e-3):
            ax.plot( *cuts[b], marker='.', 
                markersize=2, linestyle='',
                label=f'{b*1e3:.0f} mT',
                color=colors[flip - i] )
            ax.plot( *cuts[b], 
                linestyle='-', alpha = 0.3,
                color=colors[flip - i] )
        if (b <= 35e-3):
            ax.plot( *cuts[b], marker='.', 
                markersize=2, linestyle='',
                label=f'{b*1e3:.0f} mT',
                color=colors[flip - i] )
            ax.plot( *plaws_lower[b], linewidth=0.7, color=colors[flip - i] )

    modify_axes(ax)
    ax.set_title('lower', fontsize = 9, pad = 3)
    return ax

def plot_rts_upper( ax, bs ) :
    """ plot r(t) experimental data and plaw upper fit on ax
    bs: iteraable of bs to plot
    """
    flip, colors =  get_colors(bs)

    for i, b in enumerate(bs) :
        if (b > 35e-3):
            ax.plot( *cuts[b], marker='.', 
                markersize=2, linestyle='',
                label=f'{b*1e3:.0f} mT',
                color=colors[flip - i] )
            ax.plot( *cuts[b], 
                linestyle='-', alpha = 0.3,
                color=colors[flip - i] )
        if (b <= 35e-3):
            ax.plot( *cuts[b], marker='.', 
                markersize=2, linestyle='',
                label=f'{b*1e3:.0f} mT',
                color=colors[flip - i] )
            ax.plot( *plaws_upper[b], linewidth=0.7, color=colors[flip - i] )

    modify_axes(ax)
    ax.set_title('upper', fontsize = 9, pad = 3)
    return ax


fig = plt.figure( figsize=(6.75,3))
fig.set_size_inches(6.75,3)

gs0 = GridSpec( 1, 3, figure=fig, left=0.05, right=0.99,
    bottom=0.08, top=0.95)
gs00 = gridspec.GridSpecFromSubplotSpec(1, 7, subplot_spec=gs0[0,0],
    wspace=1.2 )
gs01 = gridspec.GridSpecFromSubplotSpec(1, 7, subplot_spec=gs0[0,1],
    wspace=1.2 )
gs02 = gridspec.GridSpecFromSubplotSpec(1, 7, subplot_spec=gs0[0,2],
    wspace=1.2 )

ax0 = fig.add_subplot( gs00[0,:7] )    
ax1 = fig.add_subplot( gs01[0,:7] )
ax2 = fig.add_subplot( gs02[0,:7] )

coords = { 'a' : ( 0.003, 0.96 ),
            'b' : ( 0.33, 0.96 ),
            'c' : ( 0.665, 0.96 ),
        }

for lbl, xy in coords.items() :
    fig.text( *xy, lbl, 
            fontsize = 9, weight= 'bold')


bs = (64e-3, 40e-3, 35e-3,30e-3,25e-3,20e-3,15e-3,0e-3)

plot_rts_lower( ax0, bs )
plot_rts_default( ax1, bs )
plot_rts_upper( ax2, bs )

#%%
#fig.savefig( figpath / "sfig_plaw_fits.pdf", dpi = 600)
