# Supplementary material for: Superconductivity from a melted insulator in Josephson junction arrays
Source: Nat Phys. 2023 Aug 10;19(11):1630–5. doi: 10.1038/s41567-023-02161-w (PMC10635826; doi:10.1038/s41567-023-02161-w)
Supplement: Supplementary file 2 — Contains all data in the paper, including supplement, serialized into text files, and Python scripts that recreate all figures from the text files. [file 41567_2023_2161_MOESM2_ESM.zip › data_and_plotters_all/phase_figures/supfigs/sfig_plaw_fits/plaw_fits_upper.json]

{"-0.037000000000000005": [[0.16857293294791884, 0.1804387914591858, 0.19230464997045277, 0.20417050848171972, 0.21603636699298667, 0.22790222550425365, 0.2397680840155206, 0.25163394252678756, 0.26349980103805454, 0.2753656595493215, 0.28723151806058844, 0.2990973765718554, 0.3109632350831224, 0.3228290935943894, 0.3346949521056563, 0.3465608106169233, 0.3584266691281902, 0.3702925276394572, 0.38215838615072417, 0.39402424466199115, 0.40589010317325813, 0.41775596168452506, 0.429621820195792, 0.44148767870705896, 0.45335353721832594, 0.4652193957295929, 0.4770852542408599, 0.4889511127521269, 0.5008169712633938, 0.5126828297746607, 0.5245486882859277, 0.5364145467971947, 0.5482804053084617, 0.5601462638197287, 0.5720121223309955, 0.5838779808422625, 0.5957438393535295, 0.6076096978647965, 0.6194755563760634, 0.6313414148873304, 0.6432072733985974, 0.6550731319098643, 0.6669389904211313, 0.6788048489323982, 0.6906707074436652, 0.7025365659549322, 0.7144024244661992, 0.7262682829774662, 0.738134141488733, 0.75], [595048.1895563522, 678322.6165979117, 766824.9607716618, 860530.467402944, 959415.9733302149, 1063459.7203634009, 1172641.1994351295, 1286941.0190881372, 1406340.793503349, 1530823.046396321, 1660371.1279317394, 1794969.1424166593, 1934601.8849936335, 2079254.7859064306, 2228913.861182452, 2383565.6687878547, 2543197.2694783467, 2707796.191701465, 2877350.400012612, 3051848.266553272, 3231278.5452098786, 3415630.348129281, 3604893.1243141526, 3799056.6400609864, 3998110.9610361676, 4202046.435813132, 4410853.680716808, 4624523.5658412315, 4843047.202122891, 5066415.929366722, 5294621.305133827, 5527655.094410641, 5765509.2599883275, 6008175.953489086, 6255647.506982968, 6507916.425144784, 6764975.377905893, 7026817.193560377, 7293434.852289039, 7564821.480068353, 7840970.342934582, 8121874.841576149, 8407528.506229805, 8697924.991858387, 8993058.07358993, 9292921.642399698, 9597509.701018266, 9906816.360050239, 10220835.834289461, 10539562.439217782]], "-0.036000000000000004": [[0.17748329724059556, 0.18865710750099157, 0.19983091776138756, 0.21100472802178358, 0.2221785382821796, 0.2333523485425756, 0.24452615880297163, 0.2556999690633676, 0.26687377932376366, 0.27804758958415965, 0.28922139984455564, 0.3003952101049516, 0.31156902036534767, 0.3227428306257437, 0.3339166408861397, 0.3450904511465357, 0.3562642614069317, 0.3674380716673277, 0.37861188192772377, 0.38978569218811976, 0.40095950244851575, 0.41213331270891174, 0.4233071229693077, 0.4344809332297038, 0.4456547434900998, 0.4568285537504958, 0.4680023640108918, 0.4791761742712878, 0.49034998453168377, 0.5015237947920799, 0.5126976050524759, 0.5238714153128718, 0.5350452255732678, 0.5462190358336638, 0.5573928460940599, 0.5685666563544559, 0.5797404666148519, 0.5909142768752479, 0.6020880871356439, 0.61326189739604, 0.624435707656436, 0.635609517916832, 0.646783328177228, 0.6579571384376239, 0.6691309486980199, 0.6803047589584159, 0.691478569218812, 0.702652379479208, 0.713826189739604, 0.725], [427933.301696541, 484170.1866891875, 543918.2946680058, 607182.1310029908, 673965.9609405773, 744273.8341693528, 818109.6057857587, 895476.9543318362, 976379.3974270343, 1060820.3054045695, 1148802.9132787662, 1240330.3313055772, 1335405.5543489016, 1434031.4702265381, 1536210.8671790785, 1641946.4405806959, 1751240.798991252, 1864096.4696333597, 1980515.9033651433, 2100501.4792088796, 2224055.508486972, 2351180.238609459, 2481877.856551206, 2616150.492051844, 2754000.2205672013, 2895429.0659973966, 3040439.0032135644, 3189031.9604026284, 3341209.821247198, 3496974.4269557227, 3656327.5781563306, 3819271.0366663304, 3985806.5271480177, 4155935.7386603625, 4329660.326115134, 4506981.911645164, 4687902.085891701, 4872422.40921711, 5060544.412848601, 5252269.599958117, 5447599.44668307, 5646535.403092163, 5849078.894100181, 6055231.320335283, 6264994.058962046, 6478368.464463209, 6695355.86938286, 6915957.5850335425, 7140174.902169606, 7368009.091628905]], "-0.035": [[0.1852172161741829, 0.1977638035991996, 0.21031039102421625, 0.22285697844923294, 0.2354035658742496, 0.24795015329926628, 0.26049674072428297, 0.27304332814929966, 0.2855899155743163, 0.298136502999333, 0.31068309042434966, 0.3232296778493663, 0.335776265274383, 0.34832285269939967, 0.36086944012441635, 0.37341602754943304, 0.3859626149744497, 0.3985092023994664, 0.41105578982448304, 0.42360237724949973, 0.4361489646745164, 0.44869555209953305, 0.46124213952454973, 0.4737887269495664, 0.4863353143745831, 0.4988819017995998, 0.5114284892246164, 0.5239750766496332, 0.5365216640746497, 0.5490682514996665, 0.5616148389246831, 0.5741614263496998, 0.5867080137747165, 0.5992546011997332, 0.6118011886247499, 0.6243477760497664, 0.6368943634747832, 0.6494409508997998, 0.6619875383248166, 0.6745341257498332, 0.68708071317485, 0.6996273005998666, 0.7121738880248831, 0.7247204754498999, 0.7372670628749165, 0.7498136502999333, 0.7623602377249499, 0.7749068251499667, 0.7874534125749832, 0.8], [240233.41564292109, 280241.0627615217, 323827.51962663245, 371070.7375698409, 422045.6985943902, 476824.68686998147, 535477.5224223005, 598071.7639110461, 664672.8858639834, 735344.4346004279, 810148.166222108, 889144.1693952909, 972390.9751417832, 1059945.6554601265, 1151863.912284931, 1248200.1580420833, 1349007.5888561136, 1454338.2513024388, 1564243.1034634393, 1678772.0709371716, 1797974.0983561752, 1921897.1968977086, 2050588.4882028485, 2184094.2450680425, 2322459.929227062, 2465730.22650244, 2613949.079572242, 2767159.718569477, 2925404.689706808, 3088725.882097999, 3257164.5529288794, 3430761.351114644, 3609556.3395660315, 3793589.0161746675, 3982898.3336168914, 4177522.7180657974, 4377500.086892737, 4582867.865431904, 4793663.002875061, 5009921.987357287, 5231680.8602894945, 5458975.229988469, 5691840.284651086, 5930310.804715332, 6174421.1746473685, 6424205.39419077, 6679697.089111053, 6940929.521466319, 7207935.599432174, 7480747.886707283]], "-0.034": [[0.19358916051198, 0.20749550417500082, 0.22140184783802164, 0.23530819150104243, 0.24921453516406328, 0.26312087882708407, 0.2770272224901049, 0.2909335661531257, 0.3048399098161465, 0.31874625347916735, 0.3326525971421882, 0.346558940805209, 0.3604652844682298, 0.3743716281312506, 0.3882779717942714, 0.4021843154572923, 0.41609065912031307, 0.42999700278333386, 0.4439033464463547, 0.4578096901093755, 0.47171603377239635, 0.48562237743541714, 0.499528721098438, 0.5134350647614587, 0.5273414084244796, 0.5412477520875004, 0.5551540957505212, 0.5690604394135421, 0.5829667830765628, 0.5968731267395837, 0.6107794704026045, 0.6246858140656253, 0.6385921577286462, 0.6524985013916669, 0.6664048450546878, 0.6803111887177086, 0.6942175323807294, 0.7081238760437503, 0.722030219706771, 0.7359365633697919, 0.7498429070328128, 0.7637492506958334, 0.7776555943588543, 0.791561938021875, 0.8054682816848959, 0.8193746253479168, 0.8332809690109375, 0.8471873126739584, 0.8610936563369791, 0.875], [142288.47350402438, 171494.01953017118, 204205.1447816883, 240582.64274909932, 280784.2131772146, 324964.699802828, 373276.2976235252, 425868.73500408116, 482889.4347827431, 544483.657685181, 610794.6307058287, 681963.6626179935, 758130.2483860814, 839432.1639476765, 926005.5525900534, 1017985.003950329, 1115503.6265101584, 1218693.1143265413, 1327683.8086338514, 1442604.754863982, 1563583.7555579136, 1690747.4195802358, 1824221.2079960606, 1964129.4769255228, 2110595.5176533964, 2263741.594239016, 2423688.9788439767, 2590557.984971003, 2764467.9987866213, 2945537.508682132, 3133884.1332114837, 3329624.647530884, 3532875.0084526506, 3743750.378215113, 3962365.1470608558, 4188832.9547070493, 4423266.710784249, 4665778.614313179, 4916480.172283136, 5175482.217390266, 5442894.924989049, 5718827.829306147, 6003389.838961737, 6296689.251839917, 6598833.769346694, 6909930.510090978, 7230086.023021539, 7559406.300050404, 7897996.788190918, 8245962.4012368955]], "-0.033": [[0.20133968880291297, 0.2145776543375474, 0.22781561987218182, 0.24105358540681626, 0.2542915509414507, 0.26752951647608514, 0.28076748201071955, 0.29400544754535396, 0.30724341307998837, 0.32048137861462284, 0.33371934414925725, 0.3469573096838917, 0.3601952752185261, 0.37343324075316053, 0.38667120628779494, 0.39990917182242935, 0.4131471373570638, 0.4263851028916983, 0.4396230684263327, 0.4528610339609671, 0.4660989994956015, 0.479336965030236, 0.4925749305648704, 0.5058128960995047, 0.5190508616341393, 0.5322888271687737, 0.5455267927034081, 0.5587647582380425, 0.572002723772677, 0.5852406893073114, 0.5984786548419458, 0.6117166203765803, 0.6249545859112147, 0.6381925514458491, 0.6514305169804835, 0.6646684825151179, 0.6779064480497523, 0.6911444135843868, 0.7043823791190212, 0.7176203446536557, 0.7308583101882901, 0.7440962757229245, 0.757334241257559, 0.7705722067921934, 0.7838101723268278, 0.7970481378614622, 0.8102861033960966, 0.823524068930731, 0.8367620344653656, 0.85], [111426.11222258244, 132750.98436127533, 156507.19309848963, 182806.40293822406, 211758.66563433287, 243472.53038700763, 278055.14117783686, 315612.32330634014, 356248.660778251, 400067.56588063616, 447171.34203495336, 497661.2408280068, 551637.5139693504, 609199.4608025799, 670445.4719001537, 735473.069191768, 804378.9430109751, 877258.9863907289, 954208.3268936123, 1035321.3562248802, 1120691.7578447533, 1210412.5327695853, 1304576.0237286657, 1403273.9378239114, 1506597.3678228934, 1614636.8122011735, 1727482.194037403, 1845222.8788536745, 1967947.6914841535, 2095744.9320466227, 2228702.391084297, 2366907.3639387493, 2510446.664409121, 2659406.637747714, 2813873.173037546, 2973931.714993462, 3139667.2752247876, 3311164.442994321, 3488507.3955055573, 3671779.9077474703, 3861065.3619238115, 4056446.756491798, 4258006.714833144, 4465827.493578645, 4679990.99060598, 4900578.752728927, 5127671.983094905, 5361351.548306573, 5601697.985282098, 5848791.507867724]], "-0.032": [[0.20897026181847053, 0.22205250137319563, 0.23513474092792072, 0.2482169804826458, 0.2612992200373709, 0.274381459592096, 0.2874636991468211, 0.30054593870154617, 0.31362817825627126, 0.32671041781099636, 0.3397926573657214, 0.3528748969204465, 0.3659571364751716, 0.3790393760298967, 0.3921216155846218, 0.40520385513934687, 0.41828609469407196, 0.43136833424879706, 0.44445057380352215, 0.45753281335824725, 0.47061505291297234, 0.48369729246769744, 0.49677953202242253, 0.5098617715771476, 0.5229440111318727, 0.5360262506865978, 0.5491084902413229, 0.5621907297960479, 0.575272969350773, 0.5883552089054981, 0.6014374484602232, 0.6145196880149483, 0.6276019275696734, 0.6406841671243985, 0.6537664066791236, 0.6668486462338487, 0.6799308857885737, 0.6930131253432988, 0.7060953648980239, 0.719177604452749, 0.7322598440074741, 0.7453420835621992, 0.7584243231169243, 0.7715065626716494, 0.7845888022263745, 0.7976710417810996, 0.8107532813358247, 0.8238355208905498, 0.8369177604452749, 0.85], [69662.11958473246, 83980.41408811345, 100163.79673783833, 118331.0288656744, 138601.3915432507, 161094.66023739357, 185931.081915041, 213231.35425474454, 243116.60668332895, 275708.3830045697, 311128.6254250703, 349499.659813255, 390944.1820522655, 435585.24536787637, 483546.248529269, 534950.9248343789, 589923.331803124, 648587.8415115585, 711069.1315082359, 777492.1762610677, 847982.239088947, 922664.8645375525, 1001665.8711631777, 1085111.3446922782, 1173127.6315277726, 1265841.3325760518, 1363379.2973712145, 1465868.6184752986, 1573436.6261352627, 1686210.8831792325, 1804319.180136092, 1927889.5305638898, 2057050.1665737645, 2191929.534537216, 2332656.290965538, 2479359.298551131, 2632167.6223612125, 2791210.5261751865, 2956617.46895758, 3128518.101459063, 3307042.2629386107, 3492319.978000364, 3684481.4535391876, 3883657.075789357, 4089977.4074711623, 4303573.185030571, 4524575.315967429, 4753114.876247923, 4989323.107797363, 5233331.416069526]], "-0.031": [[0.21647413009001984, 0.2294032294759378, 0.24233232886185577, 0.2552614282477737, 0.26819052763369167, 0.28111962701960963, 0.2940487264055276, 0.30697782579144556, 0.3199069251773635, 0.3328360245632815, 0.34576512394919945, 0.3586942233351174, 0.3716233227210354, 0.38455242210695334, 0.3974815214928713, 0.41041062087878927, 0.42333972026470723, 0.4362688196506252, 0.44919791903654316, 0.4621270184224611, 0.4750561178083791, 0.487985217194297, 0.500914316580215, 0.5138434159661329, 0.5267725153520509, 0.5397016147379688, 0.5526307141238869, 0.5655598135098048, 0.5784889128957228, 0.5914180122816407, 0.6043471116675587, 0.6172762110534766, 0.6302053104393947, 0.6431344098253126, 0.6560635092112306, 0.6689926085971485, 0.6819217079830665, 0.6948508073689844, 0.7077799067549024, 0.7207090061408203, 0.7336381055267382, 0.7465672049126563, 0.7594963042985742, 0.7724254036844922, 0.7853545030704101, 0.7982836024563281, 0.811212701842246, 0.824141801228164, 0.837070900614082, 0.85], [46114.81132370753, 56000.84787250735, 67285.65869554377, 80076.54340624629, 94482.81530651974, 110615.7342133045, 128588.44469219673, 148515.919031339, 170514.90439707355, 194703.87369967232, 221202.9797677787, 250134.01248768007, 281620.3586109151, 315786.96397308825, 352760.2978997038, 392668.3196025742, 435640.4463938725, 481807.5235649349, 531301.795794097, 584256.8799626272, 640807.7392706223, 701090.6585558421, 765243.2207281666, 833404.2842408494, 905713.9615272275, 982313.5983381164, 1063345.753920986, 1148954.1819871578, 1239283.8124179158, 1334480.7336645103, 1434692.1758007577, 1540066.494190214, 1650753.1537329317, 1766902.7136594432, 1888666.8128421027, 2016198.1555960688, 2149650.4979442656, 2289178.634322423, 2434938.384702015, 2587086.5821103705, 2745781.060528676, 2911180.64314981, 3083445.130979129, 3262735.2917624395, 3449212.8492262745, 3643040.4726166367, 3844381.7665230697, 4053401.260975826, 4270264.401804494, 4495137.541247229]], "-0.03": [[0.22368793680798868, 0.23749022381190726, 0.2512925108158259, 0.2650947978197445, 0.27889708482366304, 0.29269937182758166, 0.30650165883150027, 0.3203039458354189, 0.3341062328393375, 0.34790851984325605, 0.36171080684717466, 0.3755130938510932, 0.38931538085501183, 0.40311766785893044, 0.41691995486284905, 0.43072224186676766, 0.4445245288706863, 0.4583268158746049, 0.47212910287852344, 0.485931389882442, 0.4997336768863606, 0.5135359638902792, 0.5273382508941978, 0.5411405378981164, 0.5549428249020351, 0.5687451119059537, 0.5825473989098723, 0.5963496859137908, 0.6101519729177094, 0.623954259921628, 0.6377565469255466, 0.6515588339294652, 0.6653611209333838, 0.6791634079373025, 0.6929656949412211, 0.7067679819451396, 0.7205702689490582, 0.7343725559529768, 0.7481748429568954, 0.761977129960814, 0.7757794169647326, 0.7895817039686512, 0.8033839909725699, 0.8171862779764885, 0.830988564980407, 0.8447908519843256, 0.8585931389882442, 0.8723954259921628, 0.8861977129960814, 0.9], [32106.690451607654, 39773.39773212463, 48678.237505412246, 58936.488557140976, 70667.13965975193, 83992.80637004602, 99039.65378793901, 115937.32458351056, 134818.87170811676, 155820.69529291627, 179082.48330947824, 204747.15562574772, 232960.8111392206, 263872.67770974094, 297635.06464845664, 334403.3175483536, 374335.7752663911, 417593.72888834117, 464341.38252557727, 514745.81580876873, 568976.9479570831, 627207.5033134229, 689612.9782466715, 756371.609331117, 827664.342721344, 903674.8046480791, 984589.2729668763, 1070596.6496972293, 1161888.4344948072, 1258658.6990040713, 1361104.0620426687, 1469423.6655726829, 1583819.1514171902, 1704494.6386835936, 1831656.7018579699, 1965514.3495371635, 2106279.0037676557, 2254164.4799622903, 2409386.9673678973, 2572165.010058551, 2742719.488430829, 2921273.6011789106, 3108052.8477287106, 3303285.0111114867, 3507200.141258531, 3720030.5386996143, 3942010.738648845, 4173377.49546252, 4414369.76745442, 4665228.702054748]], "-0.029": [[0.23073071844024737, 0.24489947928840558, 0.2590682401365638, 0.27323700098472203, 0.28740576183288025, 0.30157452268103846, 0.31574328352919667, 0.3299120443773549, 0.3440808052255131, 0.3582495660736713, 0.3724183269218295, 0.38658708776998774, 0.40075584861814595, 0.41492460946630416, 0.42909337031446243, 0.44326213116262064, 0.45743089201077886, 0.47159965285893707, 0.48576841370709534, 0.49993717455525355, 0.5141059354034118, 0.52827469625157, 0.5424434570997282, 0.5566122179478864, 0.5707809787960446, 0.5849497396442028, 0.599118500492361, 0.6132872613405193, 0.6274560221886775, 0.6416247830368357, 0.6557935438849939, 0.6699623047331521, 0.6841310655813103, 0.6982998264294685, 0.7124685872776267, 0.726637348125785, 0.7408061089739433, 0.7549748698221015, 0.7691436306702597, 0.7833123915184179, 0.7974811523665761, 0.8116499132147343, 0.8258186740628926, 0.8399874349110508, 0.854156195759209, 0.8683249566073672, 0.8824937174555254, 0.8966624783036836, 0.9108312391518418, 0.925], [25499.170560972863, 31780.908357090808, 39122.436750346686, 47629.73237026585, 57412.88067309361, 68586.00970793494, 81267.22822797405, 95578.5676669425, 111645.9275735687, 129599.02415562638, 149571.34163345242, 171700.0861426954, 196126.14195930562, 222994.02984769476, 252451.86735659742, 284651.3309072489, 319747.61953568377, 357899.42016574636, 399268.8743022001, 444021.5460444373, 492326.39133099857, 544355.7283336121, 600285.2089269533, 660293.7911669344, 724563.712716196, 793280.4651606801, 866632.7691658192, 944812.5504250295, 1028014.916356931, 1116438.1335110755, 1210283.6056449898, 1309755.8524380783, 1415062.4888104128, 1526414.20481669, 1644024.7460876817, 1768110.8947933828, 1898892.4511037653, 2036592.2151246017, 2181435.969287284, 2333652.4611728415, 2493473.3867516075, 2661133.3740210854, 2836869.9670256022, 3020923.6102422844, 3213537.6333187795, 3414958.236148964, 3625434.474273633, 3845218.244593881, 4074564.271385521, 4313730.092603532]], "-0.028": [[0.2375482345400782, 0.2525982705698725, 0.2676483065996668, 0.28269834262946114, 0.29774837865925546, 0.3127984146890498, 0.3278484507188441, 0.34289848674863843, 0.35794852277843275, 0.3729985588082271, 0.3880485948380214, 0.4030986308678157, 0.41814866689761004, 0.43319870292740437, 0.4482487389571987, 0.463298774986993, 0.47834881101678733, 0.49339884704658166, 0.5084488830763759, 0.5234989191061703, 0.5385489551359646, 0.553598991165759, 0.5686490271955532, 0.5836990632253476, 0.5987490992551419, 0.6137991352849362, 0.6288491713147305, 0.6438992073445249, 0.6589492433743191, 0.6739992794041135, 0.6890493154339078, 0.7040993514637022, 0.7191493874934964, 0.7341994235232908, 0.7492494595530851, 0.7642994955828795, 0.7793495316126737, 0.7943995676424681, 0.8094496036722624, 0.8244996397020568, 0.839549675731851, 0.8545997117616454, 0.8696497477914397, 0.884699783821234, 0.8997498198510283, 0.9147998558808227, 0.929849891910617, 0.9448999279404113, 0.9599499639702056, 0.975], [18342.32720610388, 23336.291264874115, 29278.929024709665, 36281.66760032658, 44461.85152942921, 53942.716872489385, 64853.36676362027, 77328.74826354661, 91509.63038728164, 107542.58319676082, 125579.95786322447, 145779.86761623345, 168306.16950634046, 193328.4469169991, 221021.99276857378, 251567.79336353793, 285152.5128273097, 321968.4781038078, 362213.6644688411, 406091.6815279691, 453811.7596685518, 505588.7369384419, 561643.0463261589, 622200.7034195429, 687493.2944217648, 757757.96450529, 833237.4064858918, 914179.8498002061, 1000839.0497715217, 1093474.2771496444, 1192350.3079116517, 1297737.4133113048, 1409911.3501656759, 1529153.351368359, 1655750.1166192738, 1789993.8033617553, 1932182.017918164, 2082617.8068158282, 2241609.648295575, 2409471.4439956155, 2586522.5108039146, 2773087.5728726145, 2969496.7537883953, 3176085.5688930326, 3393194.9177486757, 3621171.076742712, 3860365.6918272856, 4111135.7713888697, 4373843.679243431, 4648857.12775304]], "-0.027": [[0.24442628137471895, 0.25882574502013284, 0.2732252086655467, 0.28762467231096067, 0.30202413595637456, 0.31642359960178845, 0.33082306324720234, 0.34522252689261623, 0.3596219905380301, 0.374021454183444, 0.3884209178288579, 0.4028203814742718, 0.41721984511968574, 0.43161930876509963, 0.4460187724105135, 0.46041823605592747, 0.47481769970134136, 0.48921716334675525, 0.5036166269921691, 0.518016090637583, 0.5324155542829969, 0.5468150179284108, 0.5612144815738247, 0.5756139452192386, 0.5900134088646525, 0.6044128725100664, 0.6188123361554803, 0.6332117998008941, 0.647611263446308, 0.662010727091722, 0.6764101907371359, 0.6908096543825498, 0.7052091180279637, 0.7196085816733776, 0.7340080453187915, 0.7484075089642055, 0.7628069726096194, 0.7772064362550333, 0.7916058999004472, 0.806005363545861, 0.8204048271912749, 0.8348042908366888, 0.8492037544821027, 0.8636032181275166, 0.8780026817729305, 0.8924021454183444, 0.9068016090637583, 0.9212010727091722, 0.9356005363545861, 0.95], [13655.997556935308, 17294.546427091973, 21624.165490892912, 26729.13533659144, 32698.892962557962, 39628.06544293151, 47616.50214989567, 56769.30565922368, 67196.8614494424, 79014.86649137667, 92344.35681341306, 107311.73411814477, 124048.7915178083, 142692.73844883844, 163386.22481975544, 186277.3644412888, 211519.75778301412, 239272.5140967233, 269700.27294317255, 302973.2251557018, 339267.1332714138, 378763.3514581098, 421648.8449629511, 468116.20910681575, 518363.68784652924, 572595.1919255246, 631020.3166320268, 693854.3591825301, 761318.3357471301, 833638.998132179, 911048.8501347229, 993786.1635822782, 1082094.9940706468, 1176225.1964117133, 1276432.4398024527, 1382978.2227257243, 1496129.8875928177, 1616160.635137182, 1743349.5385682136, 1877981.557493542, 2020347.5516177756, 2170744.294225272, 2329474.48545411, 2496846.7653680765, 2673175.7268331475, 2858781.928204634, 3053991.905830868, 3259138.186379014, 3474559.2989883656, 3700599.787256211]], "-0.026": [[0.25045057697031337, 0.26523729988928657, 0.2800240228082598, 0.294810745727233, 0.30959746864620613, 0.32438419156517934, 0.33917091448415254, 0.35395763740312575, 0.36874436032209895, 0.3835310832410721, 0.3983178061600453, 0.4131045290790185, 0.4278912519979917, 0.4426779749169649, 0.4574646978359381, 0.47225142075491133, 0.48703814367388454, 0.5018248665928577, 0.5166115895118308, 0.5313983124308042, 0.5461850353497772, 0.5609717582687506, 0.5757584811877237, 0.5905452041066969, 0.6053319270256701, 0.6201186499446433, 0.6349053728636165, 0.6496920957825897, 0.6644788187015629, 0.679265541620536, 0.6940522645395093, 0.7088389874584824, 0.7236257103774557, 0.7384124332964288, 0.753199156215402, 0.7679858791343752, 0.7827726020533484, 0.7975593249723216, 0.8123460478912948, 0.827132770810268, 0.8419194937292412, 0.8567062166482144, 0.8714929395671877, 0.8862796624861609, 0.9010663854051341, 0.9158531083241072, 0.9306398312430804, 0.9454265541620536, 0.9602132770810268, 0.975], [10930.50240968129, 13953.467428764323, 17578.015259428867, 21882.43791290412, 26950.39885876023, 32871.004459310025, 39738.87278415664, 47654.20001982839, 56722.82466291617, 67056.28966288117, 78771.90266189251, 91992.7944630363, 106847.9758445095, 123472.3928255669, 142006.98047971918, 162598.71538172226, 185400.6667670502, 210572.04647563747, 238278.25774556882, 268690.9429169815, 301988.0301016099, 338353.7788691047, 377978.82499737066, 421060.2243307112, 467801.4957864052, 518412.6635475246, 573110.2984772095, 632117.5587872848, 695664.2299919655, 763986.7641754476, 837328.3186004023, 915938.7936827369, 1000074.8703565183, 1090000.0468515132, 1185984.6749045905, 1288305.9954249752, 1397248.1736323233, 1513102.3336855143, 1636166.5928191573, 1766746.095003912, 1905153.0441459143, 2051706.7368398504, 2206733.5946894926, 2370567.196208869, 2543548.3083166066, 2726024.9174354095, 2918352.260208101, 3120892.853841115, 3334016.5260858894, 3558100.444868122]], "-0.025": [[0.2565001409711511, 0.27218381156357657, 0.28786748215600205, 0.30355115274842753, 0.319234823340853, 0.3349184939332785, 0.35060216452570403, 0.3662858351181295, 0.381969505710555, 0.39765317630298047, 0.41333684689540595, 0.42902051748783143, 0.4447041880802569, 0.4603878586726824, 0.4760715292651079, 0.49175519985753335, 0.5074388704499588, 0.5231225410423843, 0.5388062116348098, 0.5544898822272353, 0.5701735528196608, 0.5858572234120862, 0.6015408940045117, 0.6172245645969372, 0.6329082351893627, 0.6485919057817882, 0.6642755763742136, 0.6799592469666391, 0.6956429175590646, 0.7113265881514901, 0.7270102587439156, 0.742693929336341, 0.7583775999287665, 0.774061270521192, 0.7897449411136175, 0.805428611706043, 0.8211122822984684, 0.8367959528908939, 0.8524796234833194, 0.8681632940757449, 0.8838469646681704, 0.8995306352605958, 0.9152143058530213, 0.9308979764454468, 0.9465816470378723, 0.9622653176302978, 0.9779489882227232, 0.9936326588151487, 1.0093163294075744, 1.025], [8302.636890282285, 10810.339887923386, 13868.815632973268, 17558.927229250392, 21968.17073433471, 27190.83445829011, 33328.15376766367, 40488.46173403805, 48787.33592622468, 58347.741611332625, 69300.17160120727, 81782.78295615176, 95941.53073668266, 111930.29897574206, 129911.02902782192, 150053.84543747778, 172537.17945741006, 197547.89033542163, 225281.38447991584, 255941.73260500553, 289741.78494861984, 326903.2846501026, 367656.9793675902, 412242.73120985454, 460909.6250522243, 513916.0753015925, 571529.9311713247, 634028.5805230611, 701699.0523289018, 774838.1178042648, 853752.3902587559, 938758.4237096829, 1030182.8103003468, 1128362.2765629336, 1233643.7785636936, 1346384.5959661196, 1466952.4250459895, 1595725.4706904413, 1733092.5374116432, 1879453.1194041502, 2035217.489673649, 2200806.788263492, 2376653.1096042194, 2563199.589010127, 2760900.4883458605, 2970221.280885045, 3191638.7353819753, 3425640.9993765485, 3672727.681751751, 3933409.934562229]], "-0.024": [[0.2623590862348802, 0.277923186515801, 0.2934872867967218, 0.3090513870776426, 0.32461548735856344, 0.34017958763948425, 0.35574368792040506, 0.3713077882013259, 0.3868718884822467, 0.4024359887631675, 0.4180000890440883, 0.4335641893250091, 0.44912828960592993, 0.46469238988685074, 0.48025649016777155, 0.49582059044869237, 0.5113846907296131, 0.5269487910105339, 0.5425128912914547, 0.5580769915723756, 0.5736410918532964, 0.5892051921342172, 0.604769292415138, 0.6203333926960588, 0.6358974929769796, 0.6514615932579004, 0.6670256935388212, 0.682589793819742, 0.6981538941006629, 0.7137179943815837, 0.7292820946625045, 0.7448461949434253, 0.7604102952243461, 0.7759743955052669, 0.7915384957861877, 0.8071025960671085, 0.8226666963480294, 0.8382307966289502, 0.853794896909871, 0.8693589971907918, 0.8849230974717126, 0.9004871977526334, 0.9160512980335542, 0.931615398314475, 0.9471794985953959, 0.9627435988763167, 0.9783076991572375, 0.9938717994381583, 1.009435899719079, 1.025], [6480.690666151202, 8461.082011093156, 10887.263236543886, 13827.776966402069, 17357.340668853405, 21557.050020690636, 26514.578479685133, 32324.373313090782, 39087.84830356056, 46913.5733308952, 55917.4610084021, 66222.95053565643, 77961.18891467697, 91271.20966359945, 106300.10915055929, 123203.22066044937, 142144.28629830244, 163295.62682510377, 186838.30951473082, 212962.3141143401, 241866.69698477202, 273759.75349235383, 308859.17871877394, 347392.2265514262, 389595.8672127239, 435716.94328332454, 486012.3242709485, 540749.0597734805, 600204.5312822947, 664666.6026692081, 734433.7693981255, 809815.3065002767, 891131.4153499358, 978713.3692756537, 1072903.6580403044, 1174056.131221627, 1282536.1405234493, 1398720.6810463702, 1522998.5315453655, 1655770.3937005543, 1797449.0304262089, 1948459.4032420088, 2109238.8087295215, 2280237.014095944, 2461916.391866222, 2654752.0537238317, 2859231.983519696, 3075857.169467957, 3305141.7355465963, 3547613.0721202395]], "-0.023": [[0.2680317831461153, 0.28348011410231705, 0.2989284450585188, 0.31437677601472047, 0.3298251069709222, 0.34527343792712395, 0.3607217688833257, 0.3761700998395274, 0.3916184307957291, 0.40706676175193085, 0.4225150927081326, 0.4379634236643343, 0.45341175462053607, 0.46886008557673775, 0.4843084165329395, 0.49975674748914123, 0.5152050784453429, 0.5306534094015447, 0.5461017403577464, 0.5615500713139481, 0.5769984022701499, 0.5924467332263516, 0.6078950641825533, 0.623343395138755, 0.6387917260949567, 0.6542400570511585, 0.6696883880073602, 0.685136718963562, 0.7005850499197637, 0.7160333808759654, 0.731481711832167, 0.7469300427883688, 0.7623783737445706, 0.7778267047007723, 0.793275035656974, 0.8087233666131758, 0.8241716975693775, 0.8396200285255792, 0.855068359481781, 0.8705166904379826, 0.8859650213941844, 0.9014133523503861, 0.9168616833065878, 0.9323100142627896, 0.9477583452189913, 0.9632066761751931, 0.9786550071313947, 0.9941033380875964, 1.0095516690437982, 1.025], [5226.822510322744, 6830.71061760324, 8800.861081261774, 11195.346677581578, 14077.820468279728, 17517.73833600609, 21590.57907937157, 26378.062207031144, 31968.36355648706, 38456.328851329985, 45943.68530026792, 54539.2513322433, 64359.14455399388, 75526.98800940419, 88174.11481378296, 102439.7712306681, 118471.31825381945, 136424.43175262108, 156463.3012351189, 178760.82727931434, 203498.8176800571, 230868.1823559121, 261069.1270576653, 294311.3459176516, 330814.2128768287, 370806.97202442767, 414528.9268831019, 462229.62867072754, 514169.06356836867, 570617.8390224212, 631857.3691075334, 698180.0589756094, 769889.4884149826, 847300.5945427228, 930739.8536519819, 1020545.4622352954, 1117067.5172038383, 1220668.1953217757, 1331721.9318740184, 1450615.5985849448, 1577748.6808049425, 1713533.4539809113, 1858395.1594262847, 2012772.179405472, 2177116.211547091, 2351892.4425998237, 2537579.7215441763, 2734670.732073019, 2943672.164453238, 3165104.8867804585]], "-0.022": [[0.27334412943808, 0.28970445332709877, 0.3060647772161176, 0.32242510110513634, 0.3387854249941551, 0.35514574888317385, 0.37150607277219266, 0.3878663966612114, 0.40422672055023023, 0.420587044439249, 0.43694736832826775, 0.4533076922172865, 0.4696680161063053, 0.4860283399953241, 0.5023886638843429, 0.5187489877733616, 0.5351093116623804, 0.5514696355513992, 0.5678299594404179, 0.5841902833294368, 0.6005506072184554, 0.6169109311074743, 0.6332712549964931, 0.6496315788855118, 0.6659919027745307, 0.6823522266635493, 0.6987125505525682, 0.7150728744415868, 0.7314331983306057, 0.7477935222196245, 0.7641538461086432, 0.7805141699976621, 0.7968744938866807, 0.8132348177756996, 0.8295951416647183, 0.8459554655537371, 0.862315789442756, 0.8786761133317746, 0.8950364372207935, 0.9113967611098122, 0.927757084998831, 0.9441174088878497, 0.9604777327768685, 0.9768380566658874, 0.9931983805549061, 1.009558704443925, 1.0259190283329436, 1.0422793522219624, 1.0586396761109813, 1.075], [4266.041534889609, 5680.268923811016, 7445.2623903455715, 9622.111278643084, 12278.524233770506, 15489.156015284323, 19335.933074374567, 23908.377958785128, 29303.93260356916, 35628.28056042564, 42995.66821374261, 51529.22502742627, 61361.28286303553, 72633.69440659067, 85498.15073862596, 100116.49807955447, 116661.05374017524, 135314.9213051341, 156272.30507533098, 179738.82379361667, 205931.8236766221, 235080.69077420232, 267427.16267671884, 303225.6395892558, 342743.49479079916, 386261.3844954518, 434073.55713186646, 486488.16205623845, 543827.5577134654, 606428.6192603345, 674643.0456639802, 748837.6662882041, 829394.7469797016, 916712.2956657025, 1011204.3674740079, 1113301.3693859857, 1223450.3644325866, 1342115.3754430867, 1469777.6883558424, 1606936.1550999647, 1754107.4960565362, 1911826.6021075742, 2080646.8362807494, 2261140.3349974533, 2453898.308931654, 2659531.3434866397, 2878669.698896501, 3111963.6099590505, 3360083.5854065246, 3623720.706920333]], "-0.021": [[0.2786240485151241, 0.29487661895359096, 0.3111291893920578, 0.3273817598305247, 0.34363433026899154, 0.3598869007074584, 0.3761394711459253, 0.3923920415843921, 0.40864461202285896, 0.4248971824613258, 0.44114975289979264, 0.45740232333825953, 0.47365489377672637, 0.4899074642151932, 0.5061600346536601, 0.522412605092127, 0.5386651755305938, 0.5549177459690606, 0.5711703164075275, 0.5874228868459943, 0.6036754572844611, 0.619928027722928, 0.6361805981613949, 0.6524331685998618, 0.6686857390383286, 0.6849383094767955, 0.7011908799152623, 0.7174434503537293, 0.7336960207921961, 0.7499485912306629, 0.7662011616691298, 0.7824537321075966, 0.7987063025460635, 0.8149588729845303, 0.8312114434229971, 0.847464013861464, 0.8637165842999308, 0.8799691547383978, 0.8962217251768646, 0.9124742956153314, 0.9287268660537983, 0.9449794364922651, 0.961232006930732, 0.9774845773691988, 0.9937371478076658, 1.0099897182461326, 1.0262422886845994, 1.0424948591230663, 1.0587474295615331, 1.075], [3521.224989988787, 4692.228745097361, 6157.059623203876, 7968.160279973127, 10183.940672744846, 12869.11026504189, 16095.01129009551, 19939.95302633066, 24489.54704188765, 29837.04336886227, 36083.66757111213, 43338.958672270994, 51721.107913091364, 61357.29830944623, 72384.04498429771, 84947.53624871987, 99203.97540866715, 115319.92327563182, 133472.64136065464, 153850.43573235458, 176653.0015207423, 202091.768049589, 230390.24458104704, 261784.36665706863, 296522.84302295913, 334867.5031191211, 377093.64512772555, 423490.38456166856, 474361.00338375155, 530023.2996445732, 590809.9376281145, 657068.798494483, 729163.3314097184, 807472.9051529794, 892393.1601918209, 984336.3612166353, 1083731.7501256815, 1191025.8994524449, 1306683.0662273793, 1431185.5462663795, 1565034.0288785945, 1708747.951986458, 1862865.8576510616, 2027945.7479962232, 2204565.441524829, 2393322.929821228, 2594836.7346336865, 2809746.2653310546, 3038712.1767280204, 3282416.7272734833]], "-0.02": [[0.28355919036510496, 0.29971104362295997, 0.315862896880815, 0.33201475013867, 0.34816660339652494, 0.36431845665438, 0.38047030991223496, 0.39662216317008997, 0.412774016427945, 0.4289258696858, 0.445077722943655, 0.46122957620150995, 0.477381429459365, 0.49353328271721997, 0.5096851359750749, 0.52583698923293, 0.541988842490785, 0.55814069574864, 0.574292549006495, 0.59044440226435, 0.6065962555222051, 0.6227481087800599, 0.638899962037915, 0.6550518152957701, 0.671203668553625, 0.68735552181148, 0.703507375069335, 0.7196592283271901, 0.7358110815850449, 0.7519629348429, 0.7681147881007551, 0.7842666413586101, 0.800418494616465, 0.81657034787432, 0.8327222011321751, 0.8488740543900299, 0.865025907647885, 0.8811777609057401, 0.8973296141635951, 0.91348146742145, 0.929633320679305, 0.9457851739371601, 0.961937027195015, 0.97808888045287, 0.9942407337107251, 1.0103925869685801, 1.026544440226435, 1.04269629348429, 1.0588481467421451, 1.075], [2918.865563762369, 3895.90350926707, 5121.755375487654, 6642.062474408047, 8507.928517887507, 10776.259888692319, 13510.109441447492, 16779.023703553143, 20659.393356491302, 25234.806887092145, 30596.407306424626, 36843.251841183206, 44082.67450888719, 52430.651493996855, 62012.16924727146, 72961.59523541668, 85423.05127236093, 99550.78936740983, 115509.57002910017, 133475.04296684952, 153634.1301355069, 176185.41107068313, 201339.5104652983, 229319.48794014935, 260361.22996350587, 294713.84387677605, 332640.0539851872, 374416.5996741996, 420334.635514027, 470700.1333161904, 525834.286107471, 586073.9139880136, 651771.8718415911, 723297.4588672636, 801036.829902782, 885393.4085111864, 976788.3018030406, 1075660.7169676966, 1182468.3794879254, 1297687.953013064, 1421815.4608666894, 1555366.7091655512, 1698877.711527296, 1852905.1153451717, 2018026.6296085536, 2194841.4542488437, 2383970.710990807, 2586057.8756900714, 2801769.2121379874, 3031794.2073156703]], "-0.019": [[0.2881160777555636, 0.30468513739320513, 0.3212541970308467, 0.3378232566684883, 0.35439231630612983, 0.3709613759437714, 0.387530435581413, 0.4040994952190545, 0.4206685548566961, 0.4372376144943376, 0.45380667413197917, 0.4703757337696208, 0.4869447934072623, 0.5035138530449039, 0.5200829126825455, 0.536651972320187, 0.5532210319578286, 0.5697900915954701, 0.5863591512331117, 0.6029282108707532, 0.6194972705083948, 0.6360663301460363, 0.652635389783678, 0.6692044494213195, 0.6857735090589611, 0.7023425686966026, 0.7189116283342442, 0.7354806879718858, 0.7520497476095274, 0.7686188072471689, 0.7851878668848105, 0.801756926522452, 0.8183259861600936, 0.8348950457977351, 0.8514641054353767, 0.8680331650730182, 0.8846022247106597, 0.9011712843483014, 0.917740343985943, 0.9343094036235845, 0.950878463261226, 0.9674475228988676, 0.9840165825365091, 1.0005856421741508, 1.0171547018117923, 1.033723761449434, 1.0502928210870754, 1.066861880724717, 1.0834309403623585, 1.1], [2520.002376848281, 3392.236392696274, 4495.044877819871, 5872.631148716821, 7574.802252077458, 9657.35218027846, 12182.451072028975, 15219.040204871313, 18843.2326009274, 23138.71908026694, 28197.179607814953, 34118.69979002593, 41012.19238680303, 48995.8237124782, 58197.44480721053, 68755.02726700893, 80817.10362682304, 94543.2121968478, 110104.34625741256, 127683.40752262823, 147475.66378739098, 169689.21067642895, 194545.43741786288, 222279.49656726097, 253140.77761143673, 287393.3843842724, 325316.6162296952, 367205.4528495805, 413371.04277684167, 464141.19541629974, 519860.8765981041, 580892.7075905435, 647617.467521019, 720434.5991557799, 799762.7179907511, 886040.1246074085, 979725.32024921, 1081297.525575548, 1191257.2025515744, 1310126.5794335874, 1438450.1788108873, 1576795.348666236, 1725752.7964181711, 1885937.125909507, 2057987.3773073922, 2242567.5698812893, 2440367.247626151, 2652102.0276990035, 2878514.1516379896, 3120373.0393337463]], "-0.018000000000000002": [[0.29263260160909466, 0.3096196913721744, 0.32660678113525404, 0.34359387089833376, 0.36058096066141343, 0.37756805042449315, 0.3945551401875729, 0.4115422299506526, 0.42852931971373226, 0.4455164094768119, 0.46250349923989165, 0.47949058900297137, 0.4964776787660511, 0.5134647685291307, 0.5304518582922104, 0.5474389480552901, 0.5644260378183699, 0.5814131275814496, 0.5984002173445293, 0.615387307107609, 0.6323743968706886, 0.6493614866337684, 0.6663485763968481, 0.6833356661599277, 0.7003227559230074, 0.7173098456860871, 0.7342969354491669, 0.7512840252122466, 0.7682711149753263, 0.785258204738406, 0.8022452945014856, 0.8192323842645653, 0.8362194740276451, 0.8532065637907248, 0.8701936535538045, 0.8871807433168841, 0.9041678330799638, 0.9211549228430436, 0.9381420126061233, 0.955129102369203, 0.9721161921322826, 0.9891032818953623, 1.0060903716584422, 1.0230774614215217, 1.0400645511846016, 1.0570516409476811, 1.0740387307107608, 1.0910258204738406, 1.1080129102369203, 1.125], [2170.6385943523514, 2949.004093981736, 3941.4219383955083, 5190.88671006492, 6746.1828377636575, 8662.320091639902, 11000.978461867457, 13830.962166205876, 17228.662550008154, 21278.529658382682, 26073.552274648006, 31715.74623216371, 38316.65081828308, 45997.83309972312, 54891.4000082276, 65140.51803412761, 76899.94038338587, 90336.54146102777, 105629.85855059249, 122972.64056544195, 142571.4037535007, 164646.9942423147, 189435.15731624782, 217187.11332223116, 248170.1401047564, 282668.1618748023, 320982.3444211297, 363431.6965758796, 410353.6778497072, 462104.8121547746, 519061.30753684224, 581619.6818404469, 650197.3942337426, 725233.4825220429, 807189.2061814141, 896548.6950458729, 993819.6035838303, 1099533.7707013928, 1214247.8850120355, 1338544.1555139297, 1473030.9876179327, 1618343.6644708684, 1775145.0335202646, 1944126.1982682191, 2126007.2151634926, 2321537.795582186, 2531498.0128488513, 2756699.0142508727, 2997983.7380003855, 3256227.635098975]], "-0.017": [[0.2969807341400864, 0.31387908650457447, 0.33077743886906247, 0.3476757912335505, 0.3645741435980385, 0.3814724959625266, 0.39837084832701464, 0.41526920069150264, 0.43216755305599064, 0.4490659054204787, 0.46596425778496675, 0.48286261014945475, 0.4997609625139428, 0.5166593148784309, 0.5335576672429189, 0.5504560196074069, 0.567354371971895, 0.584252724336383, 0.601151076700871, 0.6180494290653591, 0.634947781429847, 0.6518461337943351, 0.6687444861588231, 0.6856428385233111, 0.7025411908877992, 0.7194395432522872, 0.7363378956167752, 0.7532362479812633, 0.7701346003457513, 0.7870329527102393, 0.8039313050747273, 0.8208296574392154, 0.8377280098037034, 0.8546263621681914, 0.8715247145326795, 0.8884230668971675, 0.9053214192616555, 0.9222197716261435, 0.9391181239906317, 0.9560164763551197, 0.9729148287196077, 0.9898131810840958, 1.0067115334485837, 1.0236098858130718, 1.0405082381775599, 1.057406590542048, 1.0743049429065359, 1.0912032952710238, 1.1081016476355119, 1.125], [1903.3181789283253, 2584.321948489926, 3453.14288312668, 4547.888306498978, 5911.912243399663, 7594.2299755654985, 9649.943359298473, 12140.676665583313, 15135.022719232304, 18708.99912774603, 22946.514403291236, 27939.843792663614, 33790.11464048887, 40607.80112035798, 48513.22817720887, 57637.0845321533, 68120.94460819062, 80117.79924191836, 93792.595052509, 109322.7823449196, 126898.87142959076, 146724.9972458105, 169019.49218049351, 194015.46697841547, 221961.39964393096, 253121.73223796143, 287777.47547755635, 326226.8210486361, 368785.7615456414, 415788.7179547546, 467589.1746001217, 524560.3214751328, 587095.7038832944, 655609.8793155854, 730539.0814934071, 812341.8915083659, 901499.9159921431, 998518.4722516134, 1103927.280306209, 1218281.1617662641, 1342160.7454927422, 1476173.1799803276, 1620952.8524073828, 1777162.1142977488, 1945492.0137406997, 2126663.0341167734, 2321425.8392784093, 2530562.0251356014, 2754884.8775979076, 2995240.1368253212]], "-0.016": [[0.30064121563426804, 0.3174648642947932, 0.3342885129553183, 0.35111216161584347, 0.3679358102763686, 0.3847594589368938, 0.4015831075974189, 0.41840675625794405, 0.4352304049184692, 0.4520540535789943, 0.46887770223951947, 0.4857013509000446, 0.5025249995605697, 0.5193486482210949, 0.53617229688162, 0.5529959455421452, 0.5698195942026703, 0.5866432428631955, 0.6034668915237206, 0.6202905401842458, 0.6371141888447709, 0.653937837505296, 0.6707614861658211, 0.6875851348263463, 0.7044087834868714, 0.7212324321473966, 0.7380560808079217, 0.7548797294684468, 0.7717033781289719, 0.7885270267894972, 0.8053506754500223, 0.8221743241105475, 0.8389979727710726, 0.8558216214315977, 0.8726452700921229, 0.889468918752648, 0.9062925674131731, 0.9231162160736983, 0.9399398647342234, 0.9567635133947485, 0.9735871620552737, 0.9904108107157988, 1.007234459376324, 1.0240581080368492, 1.0408817566973743, 1.0577054053578994, 1.0745290540184245, 1.0913527026789498, 1.1081763513394747, 1.125], [1586.2954705291143, 2160.9798847967363, 2897.2273440419453, 3828.7847128555036, 4994.263247074028, 6437.556096685071, 8208.269600071537, 10362.168162963613, 12961.632527622945, 16076.131248736787, 19782.705202412384, 24166.464963670205, 29321.10089605263, 35349.40580448749, 42363.81000945462, 50486.92870686933, 59852.12148397491, 70604.06386698315, 82899.33078125754, 96906.99180954025, 112809.21813811084, 130801.90108486894, 151095.2821071701, 173914.5941908492, 199500.71452524854, 228110.82837225718, 260019.10404036505, 295517.37887757894, 334915.8561997189, 378543.8130731574, 426750.31887346343, 479904.96454370185, 538398.6024782943, 602644.096960428, 673077.0850829422, 750156.7480845054, 834366.5930346844, 926215.2448031951, 1026237.2482502682, 1134993.880576623, 1253073.973773017, 1381094.7471107875, 1519702.6496161667, 1669574.2124724546, 1831416.9112954256, 2005970.038228522, 2194005.583805586, 2396329.128529993, 2613780.7441201108, 2847235.904372132]], "-0.015": [[0.3044746957864438, 0.3217303142397817, 0.33898593269311955, 0.35624155114645745, 0.37349716959979534, 0.3907527880531332, 0.4080084065064711, 0.425264024959809, 0.44251964341314687, 0.4597752618664847, 0.4770308803198226, 0.49428649877316044, 0.5115421172264983, 0.5287977356798362, 0.5460533541331741, 0.5633089725865119, 0.5805645910398498, 0.5978202094931877, 0.6150758279465256, 0.6323314463998635, 0.6495870648532014, 0.6668426833065393, 0.6840983017598772, 0.7013539202132151, 0.7186095386665529, 0.7358651571198908, 0.7531207755732287, 0.7703763940265665, 0.7876320124799043, 0.8048876309332422, 0.8221432493865801, 0.839398867839918, 0.8566544862932559, 0.8739101047465938, 0.8911657231999317, 0.9084213416532696, 0.9256769601066074, 0.9429325785599453, 0.9601881970132832, 0.9774438154666211, 0.994699433919959, 1.0119550523732967, 1.0292106708266346, 1.0464662892799725, 1.0637219077333104, 1.0809775261866483, 1.0982331446399862, 1.1154887630933241, 1.132744381546662, 1.15], [1397.9149885114564, 1923.002996323936, 2601.6060870064775, 3467.2449129438933, 4558.540581567374, 5919.687026280264, 7600.941693940303, 9659.134363379337, 12158.193919597104, 15169.692917450007, 18773.409776999022, 23057.908460289655, 28121.135486302628, 34071.03414721102, 41026.17579497522, 49116.408072754224, 58483.51997066019, 69281.92359007167, 81679.35250508957, 95857.5766137934, 112013.13337576833, 130358.07533594464, 151120.73383814425, 174546.49883488286, 200898.6147029467, 230458.99197706627, 263529.0349166555, 300430.48482309567, 341506.2790274122, 387121.42547045153, 437663.8927997967, 493545.51590970607, 555202.9168522891, 623098.4410499817, 697721.1087411486, 779587.5815923178, 869243.1444121649, 967262.7019039046, 1074251.7903942082, 1190847.6044782011, 1317720.038521426, 1455572.7429609676, 1605144.1953491913, 1767208.7860847262, 1942577.9187765063, 2132101.1251877747, 2336667.194708032, 2557205.3183019487, 2794686.246885243, 3050123.4640785037]], "-0.014": [[0.3079476495321789, 0.32513239137846095, 0.342317133224743, 0.3595018750710251, 0.37668661691730715, 0.3938713587635892, 0.4110561006098713, 0.42824084245615335, 0.4454255843024354, 0.46261032614871744, 0.4797950679949995, 0.4969798098412816, 0.5141645516875637, 0.5313492935338457, 0.5485340353801278, 0.5657187772264098, 0.5829035190726919, 0.6000882609189739, 0.617273002765256, 0.634457744611538, 0.6516424864578201, 0.6688272283041021, 0.6860119701503843, 0.7031967119966663, 0.7203814538429484, 0.7375661956892304, 0.7547509375355125, 0.7719356793817946, 0.7891204212280767, 0.8063051630743587, 0.8234899049206408, 0.8406746467669228, 0.8578593886132049, 0.8750441304594869, 0.892228872305769, 0.909413614152051, 0.9265983559983331, 0.9437830978446152, 0.9609678396908973, 0.9781525815371793, 0.9953373233834614, 1.0125220652297435, 1.0297068070760256, 1.0468915489223076, 1.0640762907685897, 1.0812610326148717, 1.0984457744611538, 1.1156305163074358, 1.1328152581537179, 1.15], [1292.9098948611625, 1774.4192213782892, 2395.8588008294755, 3187.6996318501924, 4185.059396132398, 5428.137876389182, 6962.6700005806, 8840.396372757907, 11119.551158162314, 13865.367196818866, 17150.598225883943, 21056.058096509125, 25671.176876036534, 31094.573730993594, 37434.64649065291, 44810.17779490361, 53350.957733878146, 63198.42289022006, 74506.31169809046, 87441.33603601392, 102183.86897347927, 118928.6485938522, 137885.49781864166, 159280.0601605023, 183354.55133456527, 210368.52665977398, 240599.66418388012, 274344.56346762413, 311919.5599654022, 353661.5549414097, 399928.8608618535, 451102.06220535754, 507584.89163513936, 569805.1214779313, 638215.4704559409, 713294.5256194222, 795547.6794286397, 885508.0819351743, 983737.608013633, 1090827.8395959027, 1207401.0628611012, 1334111.280335386, 1471645.2378567106, 1620723.4663605557, 1782101.3384435168, 1956570.1396624967, 2144958.154528064, 2348131.7671513204, 2566996.576504393, 2802498.526255392]], "-0.013": [[0.31119903506067237, 0.3283174221002505, 0.3454358091398286, 0.3625541961794067, 0.37967258321898484, 0.3967909702585629, 0.41390935729814105, 0.4310277443377192, 0.4481461313772973, 0.4652645184168754, 0.4823829054564535, 0.4995012924960316, 0.5166196795356097, 0.5337380665751879, 0.550856453614766, 0.5679748406543441, 0.5850932276939222, 0.6022116147335004, 0.6193300017730784, 0.6364483888126565, 0.6535667758522347, 0.6706851628918127, 0.6878035499313908, 0.7049219369709689, 0.7220403240105471, 0.7391587110501252, 0.7562770980897033, 0.7733954851292815, 0.7905138721688596, 0.8076322592084377, 0.8247506462480158, 0.8418690332875939, 0.858987420327172, 0.8761058073667501, 0.8932241944063283, 0.9103425814459064, 0.9274609684854844, 0.9445793555250626, 0.9616977425646407, 0.9788161296042188, 0.995934516643797, 1.013052903683375, 1.030171290722953, 1.0472896777625311, 1.0644080648021093, 1.0815264518416874, 1.0986448388812655, 1.1157632259208436, 1.1328816129604218, 1.15], [1167.9082174095088, 1603.097390553665, 2165.3013428814384, 2882.44315936524, 3786.780511925837, 4915.32594764441, 6310.285732007861, 8019.5171742547045, 10097.004365380886, 12603.35226254855, 15606.299056555452, 19181.246761700022, 23411.80996984553, 28390.382712768227, 34218.72337899083, 41008.557633269396, 48882.19928873528, 57973.189083406316, 68426.95131438485, 80401.46828456421, 94067.9725180783, 109611.65670206051, 127232.40131353386, 147145.51989143723, 169582.52191491897, 194791.8932500874, 223039.89412841946, 254611.3746209846, 289810.60757355293, 328962.1389685247, 372411.65568044403, 420526.8705926517, 473698.42504338035, 532340.808570325, 596893.295923405, 667820.9013160958, 745615.3498863489, 830796.0663387179, 923911.1807398973, 1025538.551440448, 1136286.8050960116, 1256796.3937618467, 1387740.6690350124, 1529826.9732190238, 1683797.7474862328, 1850431.6570136906, 2030544.7330686369, 2224991.532020197, 2434666.3112542783, 2660504.2219690457]], "-0.012": [[0.3148960535737852, 0.33193899125595283, 0.34898192893812047, 0.3660248666202881, 0.3830678043024558, 0.40011074198462343, 0.41715367966679107, 0.4341966173489587, 0.45123955503112634, 0.46828249271329403, 0.48532543039546167, 0.5023683680776293, 0.5194113057597969, 0.5364542434419646, 0.5534971811241323, 0.5705401188063, 0.5875830564884675, 0.6046259941706351, 0.6216689318528028, 0.6387118695349705, 0.6557548072171382, 0.6727977448993058, 0.6898406825814734, 0.706883620263641, 0.7239265579458087, 0.7409694956279764, 0.758012433310144, 0.7750553709923116, 0.7920983086744793, 0.809141246356647, 0.8261841840388147, 0.8432271217209821, 0.8602700594031498, 0.8773129970853175, 0.8943559347674852, 0.9113988724496529, 0.9284418101318204, 0.9454847478139881, 0.9625276854961557, 0.9795706231783234, 0.9966135608604911, 1.0136564985426586, 1.0306994362248263, 1.047742373906994, 1.0647853115891617, 1.0818282492713294, 1.0988711869534968, 1.1159141246356645, 1.1329570623178322, 1.15], [1077.6913687025633, 1477.6190055716747, 1994.1883227895912, 2653.14126457224, 3484.259490803381, 4521.765690116436, 5804.743786688012, 7377.578030283027, 9290.410959553139, 11599.620229012971, 14368.314290507318, 17666.84692034111, 21573.35058357544, 26174.28862730103, 31565.02629498644, 37850.42055426616, 45145.428730782594, 53575.7359409309, 63278.40131657436, 74402.52301500524, 87109.92200762115, 101575.84464096981, 117989.68396399014, 136555.71981544106, 157493.87766566582, 181040.50620698964, 207449.1736871859, 236991.48298058438, 269957.90539151925, 306658.6331849387, 347424.4508391151, 392607.62501550384, 442582.81324091076, 497747.99129721784, 558525.3993140347, 625362.5065597198, 698732.9949263115, 779137.7611040052, 867105.9374408714, 963195.9314836266, 1067996.484195311, 1182127.7468458235, 1306242.376571333, 1441026.6505986382, 1587201.5991306473, 1745524.156889182, 1916788.33331139, 2101826.4013961162, 2301510.105196608, 2516751.8859560406]], "-0.011": [[0.3168433672540132, 0.33384656384066597, 0.35084976042731875, 0.3678529570139716, 0.38485615360062436, 0.40185935018727714, 0.4188625467739299, 0.4358657433605827, 0.45286893994723554, 0.46987213653388826, 0.4868753331205411, 0.5038785297071939, 0.5208817262938467, 0.5378849228804995, 0.5548881194671522, 0.571891316053805, 0.5888945126404579, 0.6058977092271106, 0.6229009058137633, 0.6399041024004162, 0.656907298987069, 0.6739104955737218, 0.6909136921603746, 0.7079168887470273, 0.7249200853336801, 0.741923281920333, 0.7589264785069858, 0.7759296750936385, 0.7929328716802913, 0.8099360682669441, 0.8269392648535969, 0.8439424614402496, 0.8609456580269025, 0.8779488546135553, 0.894952051200208, 0.9119552477868609, 0.9289584443735136, 0.9459616409601664, 0.9629648375468193, 0.979968034133472, 0.9969712307201248, 1.0139744273067777, 1.0309776238934303, 1.0479808204800833, 1.064984017066736, 1.0819872136533888, 1.0989904102400416, 1.1159936068266942, 1.132996803413347, 1.15], [1001.5937915669188, 1372.6552323947938, 1851.9557930199408, 2463.445785158849, 3234.8582523339714, 4198.089882664756, 5389.600477945467, 6850.8310032824365, 8628.640240541587, 10775.76006791898, 13351.269387083194, 16421.086718539016, 20058.481485122, 24344.604002844393, 29369.034197670906, 35230.349066203984, 42036.70889769497, 49906.46227427196, 58968.76986577852, 69364.24703515014, 81245.625269815, 94778.43245418927, 110141.69199794112, 127528.6408343254, 147147.46630253395, 169222.06192766907, 193992.80211162806, 221717.33574787673, 252671.39877280092, 287149.645666042, 325466.4999119577, 367957.0234340948, 414977.8050143115, 466907.8677079536, 524149.5952662662, 587129.6775770035, 656300.0751339848, 732139.0025461618, 815151.9310965447, 905872.6103611722, 1004864.1088981177, 1112719.8740163485, 1230064.8106341017, 1357556.3792362732, 1495885.7129401276, 1645778.7536785803, 1807997.4075100115, 1983340.7190635756, 2172646.0651287506, 2376790.36739773]], "-0.01": [[0.31945346185471607, 0.3369135952862525, 0.3543737287177889, 0.3718338621493253, 0.3892939955808617, 0.4067541290123981, 0.42421426244393456, 0.44167439587547097, 0.4591345293070074, 0.4765946627385438, 0.4940547961700802, 0.5115149296016166, 0.528975063033153, 0.5464351964646894, 0.5638953298962258, 0.5813554633277622, 0.5988155967592986, 0.616275730190835, 0.6337358636223714, 0.6511959970539078, 0.6686561304854443, 0.6861162639169807, 0.7035763973485171, 0.7210365307800535, 0.73849666421159, 0.7559567976431263, 0.7734169310746628, 0.7908770645061991, 0.8083371979377356, 0.8257973313692719, 0.8432574648008084, 0.8607175982323447, 0.8781777316638812, 0.8956378650954175, 0.9130979985269541, 0.9305581319584904, 0.9480182653900269, 0.9654783988215632, 0.9829385322530997, 1.000398665684636, 1.0178587991161725, 1.0353189325477088, 1.0527790659792453, 1.0702391994107816, 1.0876993328423181, 1.1051594662738544, 1.122619599705391, 1.1400797331369272, 1.1575398665684637, 1.175], [942.4945441831592, 1301.7039497907672, 1768.718178735501, 2368.1002001672787, 3128.4165085906707, 4082.655395398366, 5268.666730843109, 6729.623323577026, 8514.503922132108, 10678.597920184919, 13284.031825116266, 16400.317547219445, 20104.92256490967, 24483.862019426077, 29632.312790781438, 35655.24960509184, 42668.10322189745, 50797.44074865714, 60181.6681282562, 70971.75484409885, 83331.98088616157, 97440.70602025138, 113491.16140164045, 131692.26357323298, 152269.45088745188, 175465.54239011375, 201541.619203689, 230777.92844649832, 263474.8097236155, 299953.6442244644, 340557.8264613915, 385653.7586827705, 435631.8679935568, 490907.6462155325, 551922.7125189032, 619145.8988562744, 693074.3582295091, 774234.6958193694, 863184.1230073734, 960511.6343187226, 1066839.2073147367, 1182823.0254626772, 1309154.72401047, 1446562.6588933016, 1595813.1986987286, 1757712.0397164284, 1933105.5440984229, 2122882.101155099, 2327973.511812106, 2549356.396252692]], "-0.009000000000000001": [[0.3217511735718641, 0.33916441492754035, 0.3565776562832166, 0.3739908976388928, 0.3914041389945691, 0.40881738035024534, 0.4262306217059216, 0.4436438630615978, 0.4610571044172741, 0.47847034577295033, 0.49588358712862657, 0.5132968284843028, 0.530710069839979, 0.5481233111956553, 0.5655365525513315, 0.5829497939070079, 0.6003630352626841, 0.6177762766183603, 0.6351895179740366, 0.6526027593297128, 0.670016000685389, 0.6874292420410653, 0.7048424833967415, 0.7222557247524177, 0.739668966108094, 0.7570822074637702, 0.7744954488194464, 0.7919086901751227, 0.8093219315307989, 0.8267351728864752, 0.8441484142421515, 0.8615616555978277, 0.878974896953504, 0.8963881383091802, 0.9138013796648564, 0.9312146210205327, 0.9486278623762089, 0.9660411037318851, 0.9834543450875615, 1.0008675864432377, 1.018280827798914, 1.0356940691545902, 1.0531073105102664, 1.0705205518659426, 1.0879337932216189, 1.105347034577295, 1.1227602759329713, 1.1401735172886476, 1.1575867586443238, 1.175], [889.7531916560753, 1228.6481189450776, 1669.423972661648, 2235.406517476274, 2953.7602036705935, 3855.896727251079, 4977.905524029416, 6361.006320976317, 8052.023863426728, 10103.884932357652, 12576.137761932567, 15535.493963771109, 19056.39306092906, 23221.5897313337, 28122.76385739055, 33861.15347563899, 40548.21071766786, 48306.28083099413, 57269.30436624064, 67583.54261471592, 79408.32637838372, 92916.82815220702, 108296.85779694916, 125751.68177870788, 145500.86604973758, 167781.14264347623, 192847.30005512948, 220973.0974776708, 252452.20296168802, 287599.15556614, 326750.3515657746, 370265.0547797087, 418526.4310844562, 471942.6071735386, 530947.7536246944, 596003.1923346324, 667598.5283802408, 746252.8063641685, 832515.6913017359, 926968.6741052, 1030226.3017205182, 1142937.431970868, 1265786.5131603668, 1399494.888490605, 1544822.1253418429, 1702567.3694699456, 1873570.724169403, 2058714.6544520701, 2258925.416290563, 2475174.510974586]], "-0.008": [[0.32388363580633195, 0.3412533575245701, 0.3586230792428082, 0.3759928009610463, 0.39336252267928445, 0.41073224439752254, 0.4281019661157607, 0.4454716878339988, 0.46284140955223696, 0.48021113127047504, 0.4975808529887132, 0.5149505747069513, 0.5323202964251894, 0.5496900181434276, 0.5670597398616657, 0.5844294615799037, 0.601799183298142, 0.61916890501638, 0.6365386267346181, 0.6539083484528563, 0.6712780701710944, 0.6886477918893326, 0.7060175136075706, 0.7233872353258088, 0.7407569570440469, 0.758126678762285, 0.7754964004805232, 0.7928661221987613, 0.8102358439169994, 0.8276055656352375, 0.8449752873534756, 0.8623450090717137, 0.8797147307899519, 0.89708445250819, 0.9144541742264282, 0.9318238959446663, 0.9491936176629043, 0.9665633393811425, 0.9839330610993806, 1.0013027828176186, 1.018672504535857, 1.0360422262540951, 1.0534119479723332, 1.0707816696905712, 1.0881513914088092, 1.1055211131270475, 1.1228908348452857, 1.1402605565635238, 1.1576302782817618, 1.175], [858.1738785038084, 1182.838327785644, 1604.559084236026, 2145.463413582039, 2831.3115569275033, 3691.883747656414, 4761.38819615612, 6078.890177412408, 7688.762351496692, 9641.156442322943, 11992.49639575453, 14805.993134150429, 18152.181020724605, 22109.476143622258, 26764.75652636986, 32213.96436830898, 38562.730415760554, 45927.02056196733, 54433.80477131883, 64221.74842095236, 75441.92615054843, 88258.55830897421, 102849.77008437709, 119408.3734023772, 138142.6716751457, 159277.28748238788, 183054.01326354756, 209732.68509894054, 239592.07965596902, 272930.8343750893, 310068.3909687832, 351345.9623054139, 397127.52274854545, 447800.82202103565, 503778.42266200535, 565498.7611436179, 633427.2327134776, 708057.3000273742, 789911.6256360457, 879543.2283886329, 977536.6638145159, 1084509.2285442683, 1201112.1888295787, 1328032.0332210802, 1465991.7494621724, 1615752.125656115, 1778113.0757628295, 1953914.9894811104, 2144040.106571153, 2349413.915671576]], "-0.007": [[0.3257961976484674, 0.34312688749237624, 0.3604575773362851, 0.37778826718019387, 0.3951189570241027, 0.41244964686801155, 0.4297803367119204, 0.44711102655582924, 0.4644417163997381, 0.4817724062436469, 0.4991030960875557, 0.5164337859314645, 0.5337644757753734, 0.5510951656192822, 0.568425855463191, 0.5857565453070999, 0.6030872351510087, 0.6204179249949175, 0.6377486148388264, 0.6550793046827352, 0.672409994526644, 0.6897406843705529, 0.7070713742144616, 0.7244020640583706, 0.7417327539022793, 0.7590634437461882, 0.776394133590097, 0.7937248234340059, 0.8110555132779147, 0.8283862031218234, 0.8457168929657324, 0.8630475828096411, 0.8803782726535501, 0.8977089624974588, 0.9150396523413677, 0.9323703421852765, 0.9497010320291854, 0.9670317218730942, 0.9843624117170029, 1.0016931015609118, 1.0190237914048206, 1.0363544812487295, 1.0536851710926383, 1.0710158609365472, 1.088346550780456, 1.105677240624365, 1.1230079304682736, 1.1403386203121826, 1.1576693101560913, 1.175], [727.3728960335693, 1008.8965423767756, 1376.9981284579462, 1852.1460138896498, 2458.338160446993, 3223.506625624207, 4179.947158919587, 5364.7742555848445, 6820.402012018234, 8595.051117164003, 10743.282305124552, 13326.556585628006, 16413.822560963763, 20082.13113045081, 24417.27787639461, 29514.473418775924, 35479.042019569904, 42427.148711579604, 50486.555220961935, 59797.40494720046, 70513.03725911566, 82800.83136058238, 96843.07997492407, 112837.893092468, 131000.13202144223, 151562.3739782896, 174775.90744951615, 200911.7585534142, 230261.74862635176, 263139.5832548249, 299881.97297109733, 340849.78582700226, 386429.23205736344, 437033.0810414498, 493101.91076799156, 555105.3900064318, 623543.5933844026, 698948.3495687319, 781884.6227447855, 872951.9275864242, 972785.7779064898, 1082059.1691754155, 1201484.095093249, 1331813.0983982636, 1473840.8560931098, 1628405.799267497, 1796391.7676942635, 1978729.6993738639, 2176399.3552002655, 2390431.078919522]], "-0.006": [[0.327490214844639, 0.3452965369906668, 0.3631028591366946, 0.38090918128272233, 0.3987155034287501, 0.4165218255747779, 0.43432814772080564, 0.4521344698668334, 0.4699407920128612, 0.487747114158889, 0.5055534363049168, 0.5233597584509445, 0.5411660805969722, 0.5589724027430001, 0.5767787248890278, 0.5945850470350555, 0.6123913691810834, 0.6301976913271112, 0.648004013473139, 0.6658103356191667, 0.6836166577651945, 0.7014229799112223, 0.71922930205725, 0.7370356242032778, 0.7548419463493056, 0.7726482684953333, 0.7904545906413611, 0.8082609127873889, 0.8260672349334166, 0.8438735570794444, 0.8616798792254722, 0.8794862013715, 0.8972925235175278, 0.9150988456635555, 0.9329051678095833, 0.950711489955611, 0.9685178121016389, 0.9863241342476666, 1.0041304563936944, 1.0219367785397222, 1.03974310068575, 1.0575494228317777, 1.0753557449778055, 1.0931620671238331, 1.110968389269861, 1.1287747114158888, 1.1465810335619167, 1.1643873557079445, 1.1821936778539721, 1.2], [710.2010579998602, 992.5947968066637, 1364.1132694162852, 1846.362902008366, 2464.769240020076, 3249.0257263428325, 4233.5711079247185, 5458.0958966993485, 6968.078298050862, 8815.35000821476, 11058.692271007187, 13764.462573987626, 17007.25235451917, 20870.576077133956, 25447.592035084625, 30841.855220918085, 37168.102603302155, 44553.07114013361, 53136.34885112353, 63071.259266562716, 74525.77956279134, 87683.49268900853, 102744.57378443984, 119926.81117950867, 139466.66226952372, 161620.34454447526, 186664.96205381412, 214899.66758056224, 246646.86079475612, 282253.42265203793, 322091.98629918706, 366562.24474451004, 416092.2955472587, 471140.02277665486, 532194.5164876011, 599777.5299568024, 674444.9749197714, 756788.4550460282, 847436.8378867778, 947057.8655263751, 1056359.8041660385, 1176093.1328654946, 1307052.271665544, 1450077.3493118999, 1606056.0107981665, 1775925.2649432733, 1960673.3722163634, 2161341.7730197366, 2379027.0566382003, 2614882.971060981]], "-0.005": [[0.32883840477350323, 0.34712741692098276, 0.3654164290684623, 0.3837054412159418, 0.4019944533634213, 0.4202834655109009, 0.4385724776583804, 0.45686148980585994, 0.47515050195333947, 0.493439514100819, 0.5117285262482985, 0.530017538395778, 0.5483065505432576, 0.5665955626907371, 0.5848845748382167, 0.6031735869856962, 0.6214625991331757, 0.6397516112806552, 0.6580406234281347, 0.6763296355756143, 0.6946186477230938, 0.7129076598705734, 0.7311966720180529, 0.7494856841655324, 0.7677746963130119, 0.7860637084604915, 0.804352720607971, 0.8226417327554505, 0.8409307449029301, 0.8592197570504095, 0.8775087691978891, 0.8957977813453686, 0.9140867934928482, 0.9323758056403277, 0.9506648177878072, 0.9689538299352868, 0.9872428420827662, 1.0055318542302458, 1.0238208663777253, 1.042109878525205, 1.0603988906726842, 1.078687902820164, 1.0969769149676436, 1.1152659271151228, 1.1335549392626025, 1.151843951410082, 1.1701329635575615, 1.1884219757050412, 1.2067109878525206, 1.225], [685.7698437806963, 967.506650397828, 1341.074267273327, 1829.4693573664367, 2459.8928223862813, 3264.26256660735, 4279.760567618206, 5549.414832604922, 7122.716802103579, 9056.274747666663, 11414.503695447658, 14270.352394206717, 17706.06783358325, 21813.99780658713, 26697.43199905683, 32471.482078257963, 39264.001242795624, 47216.543686537865, 56485.36442025407, 67242.45988612293, 79676.64979212492, 93994.7005855729, 110422.49097762391, 129206.21992353424, 150613.65745663847, 174935.438767537, 202486.40191374643, 233606.9695390836, 268664.574976303, 308055.133100971, 352204.5562992413, 401570.31590704806, 456643.0494732963, 517948.2141948324, 586047.7868663745, 661542.0106841084, 745071.1892373356, 837317.5280183937, 939007.0237769964, 1050911.4020412448, 1173850.1031237214, 1308692.3169274407, 1456359.0668627548, 1617825.343182939, 1794122.2860427361, 1986339.4185807963, 2195626.930323913, 2423198.0112076434, 2670331.236504994, 2938373.002951903]], "-0.004": [[0.33001545285024825, 0.3477702395267738, 0.36552502620329935, 0.3832798128798249, 0.40103459955635046, 0.418789386232876, 0.4365441729094015, 0.45429895958592703, 0.4720537462624526, 0.4898085329389782, 0.5075633196155037, 0.5253181062920292, 0.5430728929685548, 0.5608276796450804, 0.5785824663216059, 0.5963372529981315, 0.614092039674657, 0.6318468263511825, 0.649601613027708, 0.6673563997042335, 0.6851111863807592, 0.7028659730572847, 0.7206207597338102, 0.7383755464103359, 0.7561303330868614, 0.7738851197633869, 0.7916399064399124, 0.809394693116438, 0.8271494797929635, 0.844904266469489, 0.8626590531460147, 0.8804138398225402, 0.8981686264990657, 0.9159234131755912, 0.9336781998521168, 0.9514329865286424, 0.9691877732051679, 0.9869425598816934, 1.004697346558219, 1.0224521332347445, 1.0402069199112702, 1.0579617065877955, 1.0757164932643213, 1.0934712799408466, 1.1112260666173723, 1.1289808532938976, 1.1467356399704234, 1.164490426646949, 1.1822452133234744, 1.2], [680.3075925884704, 949.4839080684368, 1303.3445133151954, 1762.3999209039246, 2350.794121220594, 3096.734815411004, 4032.951658488322, 5197.182975555488, 6632.691401174892, 8388.808879881897, 10521.511454596857, 13094.02425916094, 16177.457121334326, 19851.471173290312, 24204.97685786199, 29336.863710503614, 35356.76228907345, 42385.83861609498, 50557.62149107387, 60018.863023711485, 70930.43273243602, 83468.2455465448, 97824.22404439864, 114207.29525450549, 132844.42234096723, 153981.67148962003, 177885.31430625665, 204842.96603357774, 235164.75988895397, 269184.5578206866, 307261.19797622325, 349779.7791717006, 397152.98264825245, 449822.4313967094, 508260.0873286462, 572969.6865681746, 644488.2131354354, 723387.4112894178, 810275.3367944947, 905797.9473719385, 1010640.7325946465, 1125530.3834803347, 1251236.502035651, 1388573.3510007702, 1538401.6440414852, 1701630.3766329812, 1879218.6978771377, 2072177.823492482, 2281572.9902137136, 2508525.451835163]], "-0.003": [[0.3308984910706142, 0.348635256558969, 0.36637202204732383, 0.3841087875356786, 0.40184555302403346, 0.41958231851238825, 0.43731908400074304, 0.4550558494890979, 0.47279261497745273, 0.4905293804658075, 0.5082661459541623, 0.5260029114425171, 0.543739676930872, 0.5614764424192268, 0.5792132079075816, 0.5969499733959365, 0.6146867388842912, 0.632423504372646, 0.6501602698610008, 0.6678970353493556, 0.6856338008377105, 0.7033705663260652, 0.7211073318144201, 0.7388440973027749, 0.7565808627911297, 0.7743176282794846, 0.7920543937678393, 0.8097911592561942, 0.827527924744549, 0.8452646902329037, 0.8630014557212586, 0.8807382212096134, 0.8984749866979682, 0.916211752186323, 0.9339485176746778, 0.9516852831630327, 0.9694220486513875, 0.9871588141397423, 1.004895579628097, 1.022632345116452, 1.0403691106048067, 1.0581058760931614, 1.0758426415815163, 1.0935794070698712, 1.111316172558226, 1.1290529380465808, 1.1467897035349357, 1.1645264690232904, 1.182263234511645, 1.2], [668.1744714077549, 932.2608271411613, 1279.3977910875528, 1729.7106811064095, 2306.896627282133, 3038.649248432453, 3957.1112403493416, 5099.35535738962, 6507.894255979389, 8231.219656428915, 10324.371268079292, 12849.535912138912, 15876.677266547122, 19484.196647763696, 23759.625235473963, 28800.34813777239, 34714.36068640343, 41621.05734406026, 49652.0535985344, 58952.04121165132, 69679.6771843814, 82008.50679327008, 96127.92104735899, 112244.14890904835, 130581.28461687753, 151382.3504429378, 174910.39521258557, 201449.62890927334, 231306.5936826367, 264811.37157349155, 302318.82926504576, 344209.9001654568, 390892.90412282775, 442804.9050698254, 500413.1068913432, 564216.2878049724, 634746.2735405153, 712569.4496013565, 798288.3128871747, 892543.0629542812, 996013.2331867137, 1109419.3621482397, 1233524.7053823967, 1369136.9879248994, 1517110.197789934, 1678346.420689151, 1853797.7162395043, 2044468.0359135768, 2251415.182983474, 2475752.8147069397]], "-0.002": [[0.3315147361463972, 0.349238925204634, 0.36696311426287076, 0.38468730332110757, 0.40241149237934437, 0.4201356814375812, 0.4378598704958179, 0.45558405955405473, 0.4733082486122915, 0.4910324376705283, 0.5087566267287651, 0.5264808157870019, 0.5442050048452387, 0.5619291939034754, 0.5796533829617122, 0.597377572019949, 0.6151017610781858, 0.6328259501364226, 0.6505501391946593, 0.6682743282528962, 0.6859985173111329, 0.7037227063693697, 0.7214468954276065, 0.7391710844858433, 0.7568952735440801, 0.7746194626023168, 0.7923436516605538, 0.8100678407187905, 0.8277920297770273, 0.8455162188352641, 0.8632404078935008, 0.8809645969517377, 0.8986887860099744, 0.9164129750682113, 0.934137164126448, 0.9518613531846849, 0.9695855422429216, 0.9873097313011583, 1.0050339203593952, 1.022758109417632, 1.0404822984758688, 1.0582064875341055, 1.0759306765923422, 1.0936548656505791, 1.1113790547088158, 1.1291032437670527, 1.1468274328252894, 1.1645516218835263, 1.182275810941763, 1.2], [664.8768260460361, 926.9447602972908, 1271.2201586862343, 1717.5774863232482, 2289.410994567611, 3014.052431815318, 3923.2161698598125, 5053.4722193401485, 6446.747595008579, 8150.8564796320925, 10220.05962419853, 12715.6534116502, 15706.589001547756, 19270.121963816302, 23492.49280099261, 28469.638750130758, 34307.937247695554, 41124.98143334055, 49050.388061400845, 58226.63818220205, 68809.95094886683, 80971.19089917581, 94896.80905617359, 110789.81818560662, 128870.80254289808, 149378.9624372084, 172573.19393517484, 198733.20402215671, 228160.6615342366, 261180.38416980003, 298141.561885273, 339419.0169754828, 385414.5011351399, 436558.02979412285, 493309.2540155193, 556158.8702418233, 625630.0681711829, 702280.01704227, 786701.3906030479, 879523.9310355692, 981416.0521058838, 1093086.4818051083, 1215285.9447448815, 1348808.884567549, 1494495.226628725, 1653232.1812072273, 1825956.0874947219, 2013654.2986149925, 2217367.1079201763, 2438189.7168090297]], "-0.001": [[0.3318779908438552, 0.3495947665409194, 0.36731154223798357, 0.38502831793504777, 0.4027450936321119, 0.4204618693291761, 0.43817864502624027, 0.45589542072330447, 0.47361219642036867, 0.4913289721174328, 0.509045747814497, 0.5267625235115612, 0.5444792992086254, 0.5621960749056896, 0.5799128506027538, 0.5976296262998179, 0.6153464019968821, 0.6330631776939463, 0.6507799533910104, 0.6684967290880746, 0.6862135047851388, 0.703930280482203, 0.7216470561792672, 0.7393638318763314, 0.7570806075733956, 0.7747973832704597, 0.7925141589675239, 0.810230934664588, 0.8279477103616522, 0.8456644860587164, 0.8633812617557806, 0.8810980374528448, 0.898814813149909, 0.9165315888469732, 0.9342483645440374, 0.9519651402411013, 0.9696819159381656, 0.9873986916352298, 1.005115467332294, 1.0228322430293582, 1.0405490187264224, 1.0582657944234866, 1.0759825701205508, 1.093699345817615, 1.111416121514679, 1.1291328972117431, 1.1468496729088073, 1.1645664486058716, 1.1822832243029358, 1.2], [651.7696098400395, 909.7642153345287, 1249.1139321530738, 1689.6186397542263, 2254.616089205857, 2971.407220719525, 3871.7100363992977, 4992.142563318843, 6374.735428360618, 8067.474553477777, 10124.874468078411, 12608.582724002232, 15588.015887991376, 19141.027576588633, 23354.608988973978, 28325.622384327307, 34161.56794183966, 40981.384433449035, 48916.28413171992, 58110.62236798465, 68722.80214889497, 80926.21423287282, 94910.21306157131, 110881.1289353497, 129063.31681590484, 149700.2421335739, 173055.60397141532, 199414.4959929655, 229084.60547556283, 262397.45080629, 299709.65779293276, 341404.2751378459, 387892.1294182727, 439613.219912458, 497038.15360682615, 560669.6207155568, 631043.911040078, 708732.4714922828, 794343.5051017092, 888523.6118234162, 991959.4714599223, 1105379.5690072747, 1229555.9627321276, 1365306.0952836028, 1513494.648140666, 1675035.4396928388, 1850893.3672491452, 2042086.3932674688, 2249687.576093704, 2474827.1454974758]], "0.0": [[0.3319902815119366, 0.3497047655627134, 0.3674192496134902, 0.385133733664267, 0.4028482177150438, 0.4205627017658206, 0.4382771858165974, 0.4559916698673742, 0.473706153918151, 0.4914206379689278, 0.5091351220197047, 0.5268496060704815, 0.5445640901212583, 0.5622785741720351, 0.5799930582228119, 0.5977075422735887, 0.6154220263243655, 0.6331365103751423, 0.6508509944259191, 0.6685654784766959, 0.6862799625274727, 0.7039944465782495, 0.7217089306290263, 0.7394234146798031, 0.7571378987305799, 0.7748523827813567, 0.7925668668321335, 0.8102813508829103, 0.8279958349336871, 0.8457103189844639, 0.8634248030352407, 0.8811392870860175, 0.8988537711367943, 0.9165682551875711, 0.9342827392383479, 0.9519972232891247, 0.9697117073399015, 0.9874261913906783, 1.0051406754414551, 1.022855159492232, 1.0405696435430087, 1.0582841275937855, 1.0759986116445623, 1.0937130956953391, 1.111427579746116, 1.1291420637968927, 1.1468565478476695, 1.1645710318984464, 1.1822855159492232, 1.2], [663.1144340795577, 924.3401653780323, 1267.494138109328, 1712.389434284524, 2282.3516441618444, 3004.636653389064, 3910.8759918026226, 5037.550230796678, 6426.490903245842, 8125.411407904474, 10188.467348922288, 12676.84675053234, 15659.390577015773, 19213.243978668364, 23424.538675636235, 28389.106883105793, 34213.227173386455, 41014.402662878274, 48922.171904738614, 58078.9528612238, 68640.92032315888, 80778.91713775675, 94679.39960004827, 110545.41735747692, 128597.62817174074, 149075.34787671172, 172237.63586621845, 198364.41644062573, 227757.63633647564, 260742.45875895343, 297668.4942326071, 338911.068581559, 384872.52834640926, 435983.5839411209, 492704.690849398, 555527.4691564138, 624976.1617082008, 701609.1311875848, 786020.3963922176, 878841.207997034, 980741.6640803234, 1092432.3656895682, 1214666.112720235, 1348239.6403778356, 1493995.3964907767, 1652823.359938793, 1825662.9004591068, 2013504.680089885, 2217392.5965080336, 2438425.768515934]], "0.001": [[0.33184359547161907, 0.3495610731150554, 0.36727855075849175, 0.3849960284019281, 0.40271350604536443, 0.4204309836888008, 0.43814846133223717, 0.4558659389756735, 0.47358341661910985, 0.4913008942625462, 0.5090183719059825, 0.5267358495494189, 0.5444533271928552, 0.5621708048362916, 0.5798882824797279, 0.5976057601231642, 0.6153232377666006, 0.6330407154100369, 0.6507581930534733, 0.6684756706969096, 0.686193148340346, 0.7039106259837823, 0.7216281036272186, 0.739345581270655, 0.7570630589140914, 0.7747805365575278, 0.7924980142009641, 0.8102154918444004, 0.8279329694878368, 0.8456504471312731, 0.8633679247747095, 0.8810854024181458, 0.8988028800615822, 0.9165203577050185, 0.9342378353484548, 0.9519553129918912, 0.9696727906353275, 0.9873902682787639, 1.0051077459222002, 1.0228252235656365, 1.0405427012090729, 1.0582601788525092, 1.0759776564959456, 1.093695134139382, 1.1114126117828182, 1.1291300894262546, 1.146847567069691, 1.1645650447131273, 1.1822825223565636, 1.2], [675.7697066087713, 941.8816658551734, 1291.406542271585, 1744.4993840992547, 2324.883857968113, 3060.2758585470274, 3982.8349582623296, 5129.644181744516, 6543.218576665792, 8272.04304051035, 10371.139851483415, 12902.666341134573, 15936.54313627768, 19551.113388373546, 23833.833399651106, 28881.99504683132, 34803.48039534575, 41717.5488893722, 49755.65749581115, 59062.31417347098, 69795.96503218991, 82129.91554037773, 96253.28613348688, 112372.0025702046, 130709.82137767567, 151509.3907218056, 175033.34703364244, 201565.44771797524, 231411.74026561374, 264901.76808630984, 302389.8133749385, 344256.1773193679, 390908.4979544023, 442783.10596227314, 500346.4187163733, 564096.3728612714, 634563.8957185016, 712314.4158041944, 797949.412741281, 892108.0068457855, 995468.5886635764, 1108750.4887309154, 1232715.6878291804, 1368170.568001266, 1515967.7045943756, 1677007.699591188, 1852241.056488751, 2042670.0969818577, 2249350.919705163, 2473395.4012858416]], "0.002": [[0.33138817587010566, 0.3491149477911239, 0.3668417197121422, 0.3845684916331604, 0.40229526355417866, 0.4200220354751969, 0.4377488073962152, 0.4554755793172334, 0.4732023512382517, 0.49092912315926995, 0.5086558950802882, 0.5263826670013064, 0.5441094389223247, 0.561836210843343, 0.5795629827643612, 0.5972897546853795, 0.6150165266063977, 0.632743298527416, 0.6504700704484343, 0.6681968423694524, 0.6859236142904708, 0.703650386211489, 0.7213771581325072, 0.7391039300535255, 0.7568307019745437, 0.7745574738955621, 0.7922842458165802, 0.8100110177375985, 0.8277377896586168, 0.845464561579635, 0.8631913335006534, 0.8809181054216715, 0.8986448773426898, 0.916371649263708, 0.9340984211847263, 0.9518251931057444, 0.9695519650267628, 0.9872787369477811, 1.0050055088687992, 1.0227322807898176, 1.0404590527108357, 1.058185824631854, 1.0759125965528724, 1.0936393684738905, 1.1113661403949089, 1.129092912315927, 1.1468196842369454, 1.1645464561579635, 1.1822732280789818, 1.2], [697.9890413884802, 971.5359593951493, 1330.3157020790939, 1794.7661335544044, 2388.9068119931, 3140.757790596703, 4082.78521417188, 5252.374132193728, 6692.328937253346, 8451.401826627138, 10584.849674286268, 13155.019690909354, 16231.964240305128, 19894.085172037037, 24228.808021918878, 29333.28642437692, 35315.13707340883, 42293.20556198227, 50398.363423172996, 59774.33669011768, 70578.56628592897, 82983.10054905969, 97175.5201942041, 113359.8960036511, 131757.77953905816, 152609.22715886938, 176173.8576220473, 202731.94355441938, 232585.5370497252, 266059.6296734174, 303503.34713335807, 345291.178877802, 391824.242877435, 443531.58584472054, 500871.519140453, 564332.9906141071, 634436.9926214544, 711738.006459807, 796825.4834583217, 890325.3629578982, 992901.6274124073, 1105257.894840316, 1228139.0488530865, 1362332.9064842367, 1508671.924040423, 1668034.9411934884, 1841348.9635301305, 2029590.983773455, 2233789.841888582, 2455028.1242821575]], "0.003": [[0.33065581830617125, 0.34839753629992287, 0.36613925429367444, 0.38388097228742607, 0.4016226902811777, 0.41936440827492927, 0.4371061262686809, 0.4548478442624325, 0.4725895622561841, 0.49033128024993566, 0.5080729982436873, 0.5258147162374389, 0.5435564342311905, 0.5612981522249421, 0.5790398702186937, 0.5967815882124453, 0.614523306206197, 0.6322650241999486, 0.6500067421937001, 0.6677484601874517, 0.6854901781812033, 0.703231896174955, 0.7209736141687066, 0.7387153321624582, 0.7564570501562098, 0.7741987681499614, 0.7919404861437129, 0.8096822041374646, 0.8274239221312163, 0.8451656401249679, 0.8629073581187194, 0.880649076112471, 0.8983907941062226, 0.9161325120999742, 0.9338742300937259, 0.9516159480874775, 0.9693576660812291, 0.9870993840749807, 1.0048411020687322, 1.0225828200624838, 1.0403245380562354, 1.0580662560499872, 1.0758079740437387, 1.0935496920374903, 1.1112914100312419, 1.1290331280249934, 1.146774846018745, 1.1645165640124968, 1.1822582820062484, 1.2], [696.7476077621321, 971.4520361172091, 1332.2817890889908, 1800.0252838835684, 2399.140941502643, 3158.1901564156183, 4110.2983317956105, 5293.644439753403, 6751.97955315374, 8535.174783631228, 10699.799049245004, 13309.727084741478, 16436.778097563685, 20161.38546349248, 24573.297847077894, 29772.312123769865, 35869.038472847766, 42985.698002837904, 51256.95326407059, 60830.771996327414, 71869.32445314717, 84549.9146382656, 99065.94578384268, 115627.92039456245, 134464.47517635487, 155823.45116337368, 179972.99935195476, 207202.7221455613, 237824.850910183, 272175.459935291, 310615.71709123964, 353533.17146994744, 401343.07829177595, 454489.7613577401, 513448.01332253154, 578724.5340602936, 650859.4073916826, 730427.6164374114, 818040.597860283, 914347.8352545995, 1020038.491938811, 1135843.083404345, 1262535.1896706899, 1400933.2077940856, 1551902.1447744183, 1716355.4511023643, 1895256.895186244, 2089622.4788955878, 2300522.394455979, 2529083.022927449]], "0.004": [[0.3296973226224165, 0.34745860175257126, 0.36521988088272606, 0.38298116001288085, 0.4007424391430356, 0.41850371827319033, 0.4362649974033451, 0.4540262765334999, 0.47178755566365466, 0.4895488347938094, 0.5073101139239642, 0.525071393054119, 0.5428326721842738, 0.5605939513144285, 0.5783552304445833, 0.596116509574738, 0.6138777887048927, 0.6316390678350476, 0.6494003469652023, 0.667161626095357, 0.6849229052255119, 0.7026841843556666, 0.7204454634858214, 0.7382067426159762, 0.7559680217461309, 0.7737293008762858, 0.7914905800064405, 0.8092518591365951, 0.82701313826675, 0.8447744173969047, 0.8625356965270594, 0.8802969756572143, 0.898058254787369, 0.9158195339175239, 0.9335808130476786, 0.9513420921778333, 0.9691033713079882, 0.9868646504381429, 1.0046259295682975, 1.0223872086984525, 1.0401484878286071, 1.057909766958762, 1.0756710460889167, 1.0934323252190714, 1.1111936043492263, 1.128954883479381, 1.1467161626095357, 1.1644774417396906, 1.1822387208698453, 1.2], [727.4522387537118, 1013.5938181553291, 1389.1204553666278, 1875.4904497553882, 2497.9195265505614, 3285.8183517139237, 4273.2577030609355, 5499.461704358042, 7009.329517055506, 8853.985873096524, 11091.360821783179, 13786.799053898954, 17013.699157118488, 20854.183148118467, 25399.796618688753, 30752.239825483328, 37024.13004580926, 44339.7955149908, 52836.10125433487, 62663.30709253918, 73985.95817749141, 86983.80826979608, 101852.77610400911, 118805.93509843413, 138074.536689441, 159909.06756157114, 184580.34104019008, 212380.62290913766, 243624.79191166259, 278651.5351889441, 317824.5789066629, 361533.9543163707, 410197.29949484667, 464261.19700118864, 524202.54768804106, 590529.9809001781, 663785.3012905197, 744544.9724806703, 833421.6377901648, 931065.6782557536, 1038166.8081593536, 1155455.7082806388, 1283705.697087631, 1423734.4400762161, 1576405.6974670107, 1742631.1104656935, 1923372.0262906211, 2119641.362169266, 2332505.5085028824, 2563086.2713967115]], "0.004999999999999999": [[0.3284191087609616, 0.3462064738882889, 0.3639938390156162, 0.38178120414294353, 0.39956856927027085, 0.41735593439759816, 0.4351432995249255, 0.4529306646522528, 0.4707180297795801, 0.4885053949069074, 0.5062927600342347, 0.5240801251615621, 0.5418674902888894, 0.5596548554162166, 0.577442220543544, 0.5952295856708714, 0.6130169507981986, 0.6308043159255259, 0.6485916810528533, 0.6663790461801806, 0.6841664113075079, 0.7019537764348351, 0.7197411415621625, 0.7375285066894899, 0.7553158718168171, 0.7731032369441444, 0.7908906020714718, 0.8086779671987991, 0.8264653323261264, 0.8442526974534537, 0.862040062580781, 0.8798274277081084, 0.8976147928354357, 0.9154021579627629, 0.9331895230900903, 0.9509768882174177, 0.9687642533447449, 0.9865516184720722, 1.0043389835993994, 1.022126348726727, 1.0399137138540542, 1.0577010789813814, 1.075488444108709, 1.0932758092360362, 1.1110631743633634, 1.1288505394906907, 1.146637904618018, 1.1644252697453454, 1.1822126348726727, 1.2], [746.7919593645921, 1042.1553703546665, 1430.2513446841454, 1933.4443868888209, 2578.0311427790607, 3394.699813604103, 4419.0186698933085, 5691.954090198659, 7260.418537226689, 9177.848872014365, 11504.815395774287, 14309.661998726031, 17669.177785570082, 21669.30053818634, 26405.852367594864, 31985.307899155978, 38525.59532736694, 46156.930669395646, 55022.685539645805, 65280.28876114349, 77102.16212334481, 90676.69059006532, 106209.22725560224, 123923.13334174255, 144060.85352320538, 166885.0268641389, 192679.63364356707, 221751.17834314893, 254429.9090662573, 291071.07365319476, 332056.21275333303, 377794.49011108035, 428724.06031883846, 485313.4742864984, 548063.122673536, 617506.7175264, 694212.8123606323, 778786.3609240004, 871870.3148738733, 974147.260599124, 1086341.0954139568, 1209218.743348315, 1343591.910756779, 1490318.8819652833, 1650306.3551724458, 1824511.3188197773, 2013942.9686427005, 2219664.665611934, 2442795.934972509, 2684514.5065855384]], "0.006": [[0.3269373126477448, 0.3447549185120765, 0.36257252437640825, 0.38039013024074, 0.39820773610507176, 0.41602534196940344, 0.4338429478337352, 0.45166055369806696, 0.4694781595623987, 0.4872957654267304, 0.5051133712910622, 0.5229309771553939, 0.5407485830197256, 0.5585661888840574, 0.5763837947483892, 0.5942014006127209, 0.6120190064770525, 0.6298366123413843, 0.6476542182057161, 0.6654718240700478, 0.6832894299343795, 0.7011070357987113, 0.718924641663043, 0.7367422475273748, 0.7545598533917065, 0.7723774592560382, 0.79019506512037, 0.8080126709847018, 0.8258302768490335, 0.8436478827133651, 0.8614654885776969, 0.8792830944420287, 0.8971007003063605, 0.9149183061706923, 0.9327359120350238, 0.9505535178993556, 0.9683711237636874, 0.9861887296280192, 1.0040063354923507, 1.0218239413566825, 1.0396415472210143, 1.057459153085346, 1.075276758949678, 1.0930943648140095, 1.1109119706783412, 1.128729576542673, 1.1465471824070048, 1.1643647882713364, 1.1821823941356682, 1.2], [788.2538551312995, 1099.5993487601997, 1508.3992719797902, 2038.0321210419386, 2715.950824108394, 3574.151679856443, 4649.672107255564, 5985.1175691584485, 7629.218020718852, 9637.414222866983, 12072.474251047446, 15005.14052007387, 18514.807637209484, 22690.23138738461, 27630.269146756855, 33444.65201356486, 40254.78893837873, 48194.60312937672, 57411.401002146726, 68066.77393769434, 80337.53310681236, 94416.67761370662, 110514.39620676228, 128859.10279955284, 149698.50604062495, 173300.71316622404, 199955.3683659403, 229974.82588724484, 263695.35810103914, 301478.39874664164, 343711.82157108677, 390811.2545741841, 443221.4300675071, 501417.5707522944, 565906.8120181911, 637229.660661811, 715961.4902212258, 802714.0731197599, 898137.1498097732, 1002920.0351045558, 1117793.261883927, 1243530.2623567556, 1380949.0870612198, 1530914.1617813765, 1694338.082556402, 1872183.4489566751, 2065464.7357988586, 2275250.203470038, 2502663.8470290564, 2748887.3842512085]], "0.006999999999999999": [[0.32513425068588936, 0.3429886537331161, 0.36084305678034284, 0.3786974598275696, 0.3965518628747963, 0.41440626592202306, 0.43226066896924986, 0.4501150720164766, 0.46796947506370334, 0.4858238781109301, 0.5036782811581568, 0.5215326842053836, 0.5393870872526103, 0.557241490299837, 0.5750958933470638, 0.5929502963942905, 0.6108046994415173, 0.628659102488744, 0.6465135055359708, 0.6643679085831975, 0.6822223116304242, 0.700076714677651, 0.7179311177248777, 0.7357855207721045, 0.7536399238193312, 0.771494326866558, 0.7893487299137847, 0.8072031329610114, 0.8250575360082382, 0.8429119390554649, 0.8607663421026917, 0.8786207451499184, 0.8964751481971451, 0.9143295512443719, 0.9321839542915986, 0.9500383573388254, 0.9678927603860521, 0.9857471634332788, 1.0036015664805056, 1.0214559695277323, 1.039310372574959, 1.0571647756221858, 1.0750191786694125, 1.0928735817166393, 1.110727984763866, 1.1285823878110928, 1.1464367908583195, 1.1642911939055463, 1.1821455969527732, 1.2], [825.4651828319153, 1152.300876023547, 1581.5392360018932, 2137.723433477026, 2849.6583762945706, 3750.8970388890743, 4880.256062523335, 6282.36095158993, 8008.221180280442, 10115.835513778078, 12670.827838708543, 15747.11378881275, 19427.598443615767, 23804.90537020102, 28982.137271006195, 35073.66849379348, 42205.969653572996, 50518.46461024012, 60164.420039994926, 71311.86783321822, 84144.56054635996, 98862.96013053015, 115685.26015485168, 134848.4417382209, 156609.36339890843, 181245.8850274097, 209058.02618410275, 240369.15891958514, 275527.23531202716, 314906.0499124864, 358906.53728587227, 407958.10483211617, 462520.0010690907, 523082.71955591877, 590169.4386325188, 664337.497148531, 746179.9063521725, 836326.8981070475, 935447.5096025164, 1044251.2047208695, 1163489.5322222828, 1293957.820906327, 1436496.9119066715, 1591994.9282735477, 1761389.0819965417, 1945667.518618329, 2145871.1995880776, 2363095.8225014135, 2598493.779372046, 2853276.1530784187]], "0.008": [[0.3230451171865279, 0.34094215561129265, 0.35883919403605735, 0.3767362324608221, 0.39463327088558686, 0.4125303093103516, 0.4304273477351163, 0.44832438615988107, 0.46622142458464577, 0.4841184630094105, 0.5020155014341753, 0.51991253985894, 0.5378095782837047, 0.5557066167084694, 0.5736036551332342, 0.591500693557999, 0.6093977319827637, 0.6272947704075285, 0.6451918088322932, 0.663088847257058, 0.6809858856818227, 0.6988829241065874, 0.7167799625313521, 0.7346770009561169, 0.7525740393808815, 0.7704710778056463, 0.788368116230411, 0.8062651546551758, 0.8241621930799405, 0.8420592315047053, 0.85995626992947, 0.8778533083542348, 0.8957503467789996, 0.9136473852037643, 0.9315444236285291, 0.9494414620532938, 0.9673385004780584, 0.9852355389028231, 1.0031325773275879, 1.0210296157523526, 1.0389266541771174, 1.0568236926018821, 1.074720731026647, 1.0926177694514116, 1.1105148078761764, 1.1284118463009412, 1.146308884725706, 1.1642059231504707, 1.1821029615752352, 1.2], [964.3079834488562, 1339.0154683523713, 1828.3513557977872, 2458.942883342662, 3261.845944607802, 4273.018426954591, 5533.8186640729145, 7091.529106563959, 8999.905309416075, 11319.750331427624, 14119.514638086905, 17475.921596142267, 21474.618645054976, 26210.854227699307, 31790.180560035362, 38329.18231701399, 45956.23130966023, 54812.26722611055, 65051.604507335396, 76842.76542635176, 90369.33943791059, 105830.86886392169, 123443.7609782484, 143442.2265529538, 166079.24492661178, 191627.55565389496, 220380.6767943156, 252653.9498967278, 288785.6117349804, 329137.8928489495, 374098.14294406807, 424079.98320140626, 479524.4855493321, 540901.3789468047, 608710.2827274109, 683481.9670523481, 765779.6405196897, 856200.2649764324, 955375.897579001, 1063975.0601471374, 1182704.1358553197, 1312308.793305147, 1453575.438021421, 1607332.6914139774, 1774452.8972466656, 1955853.655654236, 2152499.3847472905, 2365402.9098448423, 2595627.0803734604, 2844286.4144714354]], "0.009": [[0.32069593299378785, 0.3386409139530983, 0.3565858949124088, 0.3745308758717192, 0.39247585683102965, 0.4104208377903401, 0.4283658187496505, 0.446310799708961, 0.46425578066827144, 0.4822007616275819, 0.5001457425868924, 0.5180907235462028, 0.5360357045055133, 0.5539806854648237, 0.5719256664241341, 0.5898706473834445, 0.607815628342755, 0.6257606093020656, 0.643705590261376, 0.6616505712206864, 0.6795955521799968, 0.6975405331393073, 0.7154855140986177, 0.7334304950579282, 0.7513754760172386, 0.769320456976549, 0.7872654379358596, 0.80521041889517, 0.8231553998544804, 0.8411003808137909, 0.8590453617731013, 0.8769903427324118, 0.8949353236917222, 0.9128803046510326, 0.9308252856103432, 0.9487702665696536, 0.9667152475289641, 0.9846602284882745, 1.002605209447585, 1.0205501904068954, 1.0384951713662058, 1.0564401523255162, 1.0743851332848267, 1.0923301142441373, 1.1102750952034475, 1.128220076162758, 1.1461650571220685, 1.164110038081379, 1.1820550190406895, 1.2], [1023.44731973814, 1421.9798302413478, 1942.427202503481, 2613.02836734925, 3466.685406049, 4541.454449292586, 5881.0616677058515, 7535.444401286926, 9561.317473100344, 12022.764730699668, 14991.85585703246, 18549.288490997915, 22785.055696361953, 27799.138816374027, 33702.22575016461, 40616.45468581982, 48676.18332392608, 58028.7836243406, 68835.4621079722, 81272.1057444401, 95530.15345561519, 111817.49326423394, 130359.3851160021, 151399.40940287698, 175200.44121451984, 202045.65034425652, 232239.52707525127, 266108.9337720065, 304004.1823017313, 346300.1373095746, 393397.3453712005, 445723.1900456933, 503733.0728512871, 567911.6201859796, 638773.9162146335, 716866.7617437566, 802769.9591047538, 897097.6230660378, 1000499.5177940328, 1113662.419882724, 1237311.5074710818, 1372211.775467326, 1519169.4768987002, 1679033.590405098, 1852697.3138945696, 2041099.5843785065, 2245226.6240038914, 2466113.5122999037, 2704845.7846557437, 2962561.057046363]], "0.01": [[0.318177338219806, 0.33566351499083036, 0.35314969176185473, 0.3706358685328791, 0.3881220453039035, 0.40560822207492786, 0.4230943988459522, 0.44058057561697656, 0.45806675238800093, 0.4755529291590253, 0.4930391059300497, 0.510525282701074, 0.5280114594720984, 0.5454976362431228, 0.5629838130141471, 0.5804699897851715, 0.5979561665561959, 0.6154423433272203, 0.6329285200982446, 0.650414696869269, 0.6679008736402934, 0.6853870504113178, 0.7028732271823421, 0.7203594039533665, 0.7378455807243909, 0.7553317574954153, 0.7728179342664396, 0.790304111037464, 0.8077902878084883, 0.8252764645795126, 0.842762641350537, 0.8602488181215614, 0.8777349948925858, 0.8952211716636101, 0.9127073484346345, 0.9301935252056589, 0.9476797019766833, 0.9651658787477077, 0.982652055518732, 1.0001382322897565, 1.0176244090607809, 1.035110585831805, 1.0525967626028294, 1.0700829393738538, 1.0875691161448782, 1.1050552929159025, 1.122541469686927, 1.1400276464579513, 1.1575138232289757, 1.175], [1102.497132538092, 1518.5239481137385, 2057.8000319682837, 2747.9256424011387, 3620.891383348199, 4713.519716625416, 6067.927464625397, 7732.009288247364, 9759.94212552319, 12212.710577026653, 15158.653224726071, 18674.029871468636, 22843.609688773016, 27761.280261058924, 33530.677514863695, 40265.8365219873, 48091.86316587398, 57145.62666088141, 67576.47291441019, 79546.95872216884, 93233.60678713469, 108827.68155303925, 126535.98584346141, 146581.67829785182, 169205.11159603926, 194664.69146298768, 223237.7564457755, 255221.47845496782, 290933.7840627346, 330714.2965502508, 374925.29869707674, 423952.71630538855, 478207.1224520758, 538124.7624618765, 604168.5995948592, 676829.3814417049, 756626.7270203617, 844110.2345677837, 939860.6100205784, 1044490.8161785075, 1158647.242544894, 1283010.8958381086, 1418298.6111683995, 1565264.2838744256, 1724700.1220139845, 1897437.919503477, 2084350.3499007677, 2286352.2808261854, 2504402.1090164827, 2739503.116006673]], "0.011": [[0.3152016672326353, 0.332238367901357, 0.3492750685700788, 0.3663117692388005, 0.38334846990752225, 0.40038517057624395, 0.41742187124496566, 0.4344585719136874, 0.4514952725824091, 0.46853197325113083, 0.4855686739198526, 0.5026053745885743, 0.519642075257296, 0.5366787759260178, 0.5537154765947394, 0.5707521772634612, 0.5877888779321829, 0.6048255786009047, 0.6218622792696265, 0.6388989799383481, 0.6559356806070699, 0.6729723812757915, 0.6900090819445133, 0.707045782613235, 0.7240824832819568, 0.7411191839506784, 0.7581558846194002, 0.7751925852881218, 0.7922292859568436, 0.8092659866255654, 0.8263026872942871, 0.8433393879630088, 0.8603760886317305, 0.8774127893004523, 0.894449489969174, 0.9114861906378957, 0.9285228913066175, 0.9455595919753391, 0.9625962926440609, 0.9796329933127826, 0.9966696939815044, 1.013706394650226, 1.0307430953189478, 1.0477797959876696, 1.064816496656391, 1.0818531973251129, 1.0988898979938346, 1.1159265986625564, 1.1329632993312782, 1.15], [1168.494524490921, 1598.7625966680487, 2153.4309637841393, 2859.674165078372, 3748.876810201072, 4857.044260013708, 6225.231979539848, 7899.993525549426, 9933.847132964143, 12385.760865831853, 15321.656300049626, 18814.93070633464, 22946.997703161265, 27807.84635051281, 33496.61865634629, 40122.205468648346, 47803.86072687277, 56671.83404740755, 66868.0216185205, 78546.63538098737, 91874.89047131689, 107033.71090515518, 124218.45347908848, 143639.64986965654, 165523.76690896176, 190113.98501679357, 217670.99476970138, 248473.81158793296, 282820.6085216243, 321029.5671180603, 363439.7463522566, 410411.9696035089, 462329.7296609458, 519600.11174148705, 582654.7345039651, 651950.7090435101, 727971.6158506116, 811228.4997196015, 902260.8825915905, 1001637.7943171769, 1109958.8213245429, 1227855.1731787997, 1355990.7670187224, 1495063.3298572414, 1645805.5187323263, 1808986.0586951147, 1985410.8986223454, 2175924.3848404256, 2381410.452548613, 2602793.8350290367]], "0.012": [[0.3120126548840758, 0.32962464151909465, 0.34723662815411355, 0.3648486147891324, 0.3824606014241513, 0.4000725880591701, 0.41768457469418896, 0.43529656132920785, 0.45290854796422675, 0.4705205345992456, 0.4881325212342644, 0.5057445078692833, 0.5233564945043021, 0.5409684811393211, 0.5585804677743399, 0.5761924544093588, 0.5938044410443777, 0.6114164276793965, 0.6290284143144154, 0.6466404009494342, 0.664252387584453, 0.6818643742194719, 0.6994763608544908, 0.7170883474895097, 0.7347003341245285, 0.7523123207595475, 0.7699243073945663, 0.7875362940295851, 0.805148280664604, 0.8227602672996228, 0.8403722539346418, 0.8579842405696606, 0.8755962272046794, 0.8932082138396983, 0.9108202004747171, 0.9284321871097361, 0.9460441737447549, 0.9636561603797738, 0.9812681470147926, 0.9988801336498115, 1.0164921202848305, 1.034104106919849, 1.0517160935548682, 1.0693280801898868, 1.0869400668249058, 1.1045520534599247, 1.1221640400949435, 1.1397760267299624, 1.1573880133649812, 1.175], [1303.2386406918533, 1797.3434087630746, 2437.6403475567486, 3256.5608866362536, 4291.582918733104, 5585.715292871464, 7188.002708956367, 9154.05087387168, 11546.571786347055, 14435.94902439932, 17900.822915119657, 22028.69547203618, 26916.554990293094, 32671.520194504083, 39411.503838402656, 47265.89565936542, 56376.26459455414, 66897.08016884419, 78996.4529678965, 92856.89411271714, 108676.0936548468, 126667.71781395051, 147062.22498205033, 170107.70042097333, 196070.70958178845, 225237.16997708136, 257913.24153888677, 294426.2353969655, 335125.54101387836, 380383.57161499857, 430596.7278532026, 486186.37964950316, 547599.8661523502, 615311.5137597028, 689823.6721493131, 771667.7682639256, 861405.3781993098, 959629.31694422, 1066964.7459224674, 1184070.2982883917, 1311639.2219280205, 1450400.5401192144, 1601120.229805047, 1764602.4174355315, 1941690.5923338197, 2133268.837543647, 2340263.078115844, 2563642.3467923333, 2804420.0670469087, 3063655.353442793]], "0.013000000000000001": [[0.3091509030355894, 0.3263110886879243, 0.3434712743402592, 0.3606314599925941, 0.377791645644929, 0.3949518312972639, 0.41211201694959887, 0.42927220260193377, 0.4464323882542687, 0.4635925739066036, 0.4807527595589385, 0.4979129452112734, 0.5150731308636083, 0.5322333165159432, 0.5493935021682781, 0.566553687820613, 0.5837138734729479, 0.6008740591252828, 0.6180342447776177, 0.6351944304299526, 0.6523546160822875, 0.6695148017346224, 0.6866749873869573, 0.7038351730392922, 0.7209953586916271, 0.738155544343962, 0.7553157299962969, 0.7724759156486318, 0.7896361013009667, 0.8067962869533016, 0.8239564726056365, 0.8411166582579714, 0.8582768439103063, 0.8754370295626412, 0.8925972152149761, 0.909757400867311, 0.926917586519646, 0.9440777721719809, 0.9612379578243158, 0.9783981434766507, 0.9955583291289856, 1.0127185147813205, 1.0298787004336554, 1.0470388860859903, 1.0641990717383252, 1.08135925739066, 1.098519443042995, 1.1156796286953299, 1.132839814347665, 1.15], [1433.141353058826, 1959.9169632413425, 2637.6491568638558, 3498.701855555908, 4580.283572443304, 5924.89007729472, 7580.764125686898, 9602.37208981129, 12050.897337220678, 14994.750211676681, 18510.094477415296, 22681.390094685776, 27601.952200413063, 33374.526173349244, 40111.87866816857, 47937.40450766977, 56985.74932661929, 67403.44786483249, 79349.57781087949, 92996.42910134143, 108530.18858385769, 126151.63995531213, 146076.87888942886, 168538.04327079566, 193784.0584549277, 222081.3974764302, 253714.85612963416, 288988.34284827224, 328225.68331283814, 371771.4397162483, 419991.7446202989, 473275.1493371972, 532033.4867721446, 596702.7486645735, 667743.9771671846, 745644.1707034125, 830917.2040453623, 924104.7625556109, 1025777.2905375697, 1136534.9536403413, 1257008.615265207, 1387860.8269220155, 1529786.8324848576, 1683515.586297461, 1849810.7850797654, 2029471.913588115, 2223335.303982458, 2432275.208854847, 2657204.8878744207, 2899077.708004885]], "0.013999999999999999": [[0.30529570855144206, 0.32253457164222893, 0.33977343473301586, 0.3570122978238027, 0.37425116091458965, 0.3914900240053765, 0.4087288870961634, 0.4259677501869503, 0.44320661327773725, 0.4604454763685241, 0.477684339459311, 0.4949232025500979, 0.5121620656408847, 0.5294009287316717, 0.5466397918224586, 0.5638786549132455, 0.5811175180040324, 0.5983563810948193, 0.6155952441856062, 0.632834107276393, 0.6500729703671799, 0.6673118334579669, 0.6845506965487538, 0.7017895596395407, 0.7190284227303275, 0.7362672858211144, 0.7535061489119013, 0.7707450120026882, 0.7879838750934751, 0.805222738184262, 0.822461601275049, 0.8397004643658358, 0.8569393274566227, 0.8741781905474096, 0.8914170536381965, 0.9086559167289834, 0.9258947798197703, 0.9431336429105572, 0.960372506001344, 0.977611369092131, 0.9948502321829179, 1.0120890952737047, 1.0293279583644916, 1.0465668214552786, 1.0638056845460655, 1.0810445476368522, 1.0982834107276394, 1.115522273818426, 1.132761136909213, 1.15], [1581.6692094155255, 2165.683311865264, 2917.200282799668, 3871.9828758859085, 5071.083135082119, 6561.312378830868, 8395.727844126197, 10634.13577244136, 13343.610732013298, 16599.03098226356, 20483.62969635931, 25089.561867220167, 30518.486730772038, 36882.16554803499, 44303.0745947895, 52915.03321416814, 62863.84679362272, 74307.96453337756, 87419.15187874027, 102383.1774935398, 119400.51465653992, 138687.05696695036, 160474.84824917407, 185012.82655068982, 212567.582130514, 243424.1293390206, 277886.6922930438, 316279.5042531673, 358947.6206129092, 406257.74541218637, 458599.07128996303, 516384.1327933942, 580049.6729630571, 650057.523116031, 726895.4957506687, 811078.2904988667, 903148.4130535267, 1003677.1070007144, 1113265.298487731, 1232544.5536599727, 1362178.0488010205, 1502861.5531119385, 1655324.4240671988, 1820330.615286035, 1998679.6968594044, 2191207.8880739906, 2398789.102475956, 2622336.0052182744, 2862801.0826367834, 3121177.724000978]], "0.015": [[0.30133181360576455, 0.31865157251176934, 0.33597133141777413, 0.353291090323779, 0.37061084922978377, 0.38793060813578856, 0.4052503670417934, 0.4225701259477982, 0.439889884853803, 0.45720964375980777, 0.47452940266581256, 0.4918491615718174, 0.5091689204778223, 0.526488679383827, 0.5438084382898318, 0.5611281971958366, 0.5784479561018414, 0.5957677150078462, 0.613087473913851, 0.6304072328198558, 0.6477269917258606, 0.6650467506318654, 0.6823665095378703, 0.699686268443875, 0.7170060273498798, 0.7343257862558846, 0.7516455451618894, 0.7689653040678943, 0.7862850629738991, 0.8036048218799039, 0.8209245807859087, 0.8382443396919135, 0.8555640985979183, 0.872883857503923, 0.8902036164099278, 0.9075233753159326, 0.9248431342219374, 0.9421628931279423, 0.9594826520339471, 0.9768024109399519, 0.9941221698459567, 1.0114419287519616, 1.0287616876579664, 1.0460814465639712, 1.063401205469976, 1.0807209643759808, 1.0980407232819855, 1.1153604821879903, 1.1326802410939951, 1.15], [1809.3482123521496, 2474.681499358654, 3329.022214113216, 4412.029883623077, 5769.054925980493, 7451.616015092355, 9517.89178263389, 12033.226587128667, 15070.650097178333, 18711.41045120301, 23045.520769860595, 28172.318809797383, 34201.039558716635, 41251.40058208132, 49454.19994121263, 58951.9265112121, 69899.38253510937, 82464.31825799645, 96828.07849171669, 113186.26096699173, 131749.38633573792, 152743.57969179316, 176411.2634833786, 203011.86169539322, 232822.51518411588, 266138.8080510836, 303275.5049468654, 344567.2991991696, 390369.5716632211, 441059.1601956659, 497035.1396563785, 558719.6123455188, 626558.5087859941, 701022.3987641431, 782607.3125439975, 871835.5721728827, 969256.6327984151, 1075447.9339191392, 1191015.7604931295, 1316596.1138308882, 1452855.5922007489, 1600492.2810768392, 1760236.6529613843, 1932852.4767148164, 2119137.7363287294, 2319925.5590782906, 2536085.152992158, 2768522.7535794023, 3018182.579754261, 3286047.7989008925]], "0.016": [[0.29746743729194547, 0.3143558569390486, 0.3312442765861518, 0.34813269623325493, 0.36502111588035807, 0.3819095355274612, 0.3987979551745644, 0.41568637482166754, 0.4325747944687707, 0.44946321411587387, 0.466351633762977, 0.48324005341008014, 0.5001284730571833, 0.5170168927042864, 0.5339053123513896, 0.5507937319984928, 0.5676821516455959, 0.5845705712926991, 0.6014589909398023, 0.6183474105869053, 0.6352358302340085, 0.6521242498811117, 0.6690126695282148, 0.685901089175318, 0.7027895088224212, 0.7196779284695243, 0.7365663481166275, 0.7534547677637307, 0.7703431874108337, 0.7872316070579369, 0.8041200267050401, 0.8210084463521432, 0.8378968659992464, 0.8547852856463496, 0.8716737052934527, 0.8885621249405559, 0.9054505445876591, 0.9223389642347621, 0.9392273838818653, 0.9561158035289685, 0.9730042231760716, 0.9898926428231748, 1.006781062470278, 1.023669482117381, 1.0405579017644841, 1.0574463214115875, 1.0743347410586905, 1.0912231607057938, 1.108111580352897, 1.125], [2131.654456081398, 2887.623138870841, 3850.030450885354, 5060.277255240864, 6565.380197135604, 8418.405448905502, 10678.913041821655, 13413.41153481134, 16695.822787122783, 20607.956616981573, 25239.995141765427, 30690.98660736861, 37069.348525414796, 44493.37994695771, 53091.78271040648, 63004.19150973109, 74381.71263663824, 87387.47125742819, 102197.1670917213, 118999.63836623612, 137997.43392235273, 159407.3933613553, 183461.23511605477, 210406.15234197295, 240505.4165254565, 274038.98871001793, 311304.13824587455, 352616.06897111185, 398308.5527361561, 448734.5701862984, 504266.9587199023, 565299.0675426675, 632245.4197408952, 705542.381299149, 785648.8369900365, 873046.8730660244, 968242.4666852965, 1071766.1820056664, 1184173.872882438, 1306047.3921079116, 1437995.3071319805, 1580653.6222048784, 1734686.5068847204, 1900787.0308540035, 2079677.904990641, 2272112.2286405014, 2478874.2430397295, 2700780.090836446, 2938678.581662518, 3193451.963707442]], "0.017": [[0.2927558293370548, 0.30923020016691083, 0.32570457099676686, 0.3421789418266229, 0.35865331265647893, 0.37512768348633496, 0.39160205431619094, 0.408076425146047, 0.424550795975903, 0.44102516680575904, 0.4574995376356151, 0.47397390846547105, 0.4904482792953271, 0.5069226501251831, 0.5233970209550391, 0.5398713917848952, 0.5563457626147512, 0.5728201334446072, 0.5892945042744633, 0.6057688751043193, 0.6222432459341753, 0.6387176167640314, 0.6551919875938874, 0.6716663584237434, 0.6881407292535995, 0.7046151000834555, 0.7210894709133115, 0.7375638417431676, 0.7540382125730235, 0.7705125834028795, 0.7869869542327356, 0.8034613250625916, 0.8199356958924476, 0.8364100667223037, 0.8528844375521597, 0.8693588083820157, 0.8858331792118718, 0.9023075500417278, 0.9187819208715838, 0.9352562917014399, 0.9517306625312959, 0.9682050333611518, 0.9846794041910079, 1.001153775020864, 1.01762814585072, 1.034102516680576, 1.050576887510432, 1.067051258340288, 1.083525629170144, 1.1], [2492.3911078712918, 3342.5576282407824, 4414.933083589771, 5751.818848692729, 7400.878011814671, 9415.507670972736, 11855.217761041464, 14786.016218010656, 18280.80030079883, 22419.753903537217, 27290.75070240316, 32989.76299109132, 39621.27606802399, 47298.708046550135, 56144.83496677772, 66292.2210944169, 77883.654298163, 91072.58640278481, 106023.57842026236, 122912.75056608999, 141928.23697226748, 163270.64501258053, 187153.51915955855, 213803.8092960136, 243462.34340734532, 276384.3045838523, 312839.7122651535, 353113.9076614982, 397508.0432892573, 446339.57656024926, 499942.767366768, 558669.1796062812, 622888.186591732, 692987.4802952426, 769373.5843747836, 852472.3709350345, 942729.580975249, 1040611.3484784343, 1146604.7280975776, 1261218.2263960128, 1384982.3366003036, 1518450.0768252497, 1662197.5317317967, 1816824.397579734, 1982954.5306381534, 2161236.49891764, 2352344.1371891517, 2556977.1052554697, 2775861.449442017, 3009750.16727466]], "0.018": [[0.28766885915947277, 0.303736841625606, 0.31980482409173916, 0.3358728065578724, 0.3519407890240056, 0.36800877149013883, 0.38407675395627205, 0.4001447364224052, 0.41621271888853845, 0.43228070135467167, 0.44834868382080484, 0.46441666628693806, 0.4804846487530713, 0.4965526312192045, 0.5126206136853377, 0.5286885961514709, 0.5447565786176041, 0.5608245610837373, 0.5768925435498706, 0.5929605260160038, 0.609028508482137, 0.6250964909482701, 0.6411644734144033, 0.6572324558805366, 0.6733004383466699, 0.689368420812803, 0.7054364032789362, 0.7215043857450694, 0.7375723682112026, 0.7536403506773359, 0.7697083331434691, 0.7857763156096023, 0.8018442980757354, 0.8179122805418686, 0.833980263008002, 0.8500482454741352, 0.8661162279402683, 0.8821842104064015, 0.8982521928725347, 0.914320175338668, 0.9303881578048012, 0.9464561402709344, 0.9625241227370676, 0.9785921052032007, 0.9946600876693339, 1.0107280701354673, 1.0267960526016005, 1.0428640350677336, 1.0589320175338668, 1.075], [2892.6841753923336, 3847.0536894612437, 5041.627892809037, 6520.109508368437, 8331.418511743328, 10530.02064288228, 13176.259808488607, 16336.694240190664, 20084.436283919615, 24499.49570515339, 29669.126402870454, 35688.17643236409, 42659.441243621484, 50694.020047874794, 59911.67523026656, 70441.19473141384, 82420.75732506259, 95998.30072304803, 111331.89244246275, 128590.10337331938, 147952.38398811073, 169609.443137545, 193763.62937939668, 220629.31478987748, 250433.28120922286, 283415.1088753232, 319827.5674012152, 359937.00905410387, 404023.76429532695, 452382.5395422964, 505322.81711498246, 563169.2573309409, 626262.1027142296, 694957.5842848418, 769628.3298964808, 850663.7745916252, 938470.5729439366, 1033473.0133590314, 1136113.434305647, 1246852.6424501154, 1366170.332667935, 1494565.509907068, 1632556.9128783436, 1780683.4395491313, 1939504.5744171324, 2109600.81754184, 2291574.1153118294, 2486048.292926733, 2693669.4885732383, 2915106.5892751254]], "0.019": [[0.28277304004456927, 0.2989409371865168, 0.31510883432846437, 0.331276731470412, 0.34744462861235953, 0.3636125257543071, 0.3797804228962547, 0.39594832003820224, 0.4121162171801498, 0.42828411432209734, 0.4444520114640449, 0.4606199086059925, 0.47678780574794005, 0.4929557028898876, 0.5091236000318352, 0.5252914971737828, 0.5414593943157303, 0.5576272914576779, 0.5737951885996254, 0.589963085741573, 0.6061309828835206, 0.6222988800254681, 0.6384667771674157, 0.6546346743093633, 0.6708025714513108, 0.6869704685932584, 0.7031383657352059, 0.7193062628771536, 0.735474160019101, 0.7516420571610487, 0.7678099543029963, 0.7839778514449438, 0.8001457485868914, 0.8163136457288389, 0.8324815428707865, 0.848649440012734, 0.8648173371546816, 0.8809852342966292, 0.8971531314385768, 0.9133210285805243, 0.9294889257224719, 0.9456568228644194, 0.961824720006367, 0.9779926171483145, 0.9941605142902622, 1.0103284114322097, 1.0264963085741572, 1.0426642057161049, 1.0588321028580525, 1.075], [3396.61002552445, 4514.5652764511215, 5911.203323614538, 7636.201174430519, 9744.933607098654, 12298.800754872314, 15365.557573633343, 19019.645115038846, 23342.52353405182, 28423.006765403028, 34357.59880858867, 41250.83156548988, 49215.60417869142, 58373.523822148374, 68855.24789905641, 80800.82760467492, 94360.05281447059, 109692.79826032567, 126969.37095972199, 146370.85886479, 168089.48069992533, 192328.93695833863, 219304.76202944285, 249244.67743038654, 282388.94611636456, 318990.7278455369, 359316.4355755208, 403646.09286946675, 452273.6922907032, 505507.5547658549, 563670.6898971732, 627101.1572056441, 696152.4282871578, 771193.7498647475, 852610.5077205604, 940804.5914918416, 1036194.7603158061, 1139217.0093088245, 1250324.9368658678, 1369990.112766666, 1498702.447075483, 1636970.5598218727, 1785322.1514501974, 1944304.3740260862, 2114484.203188401, 2296448.8108356246, 2490805.9385359585, 2698184.2716507157, 2919233.814160909, 3154626.264187285]], "0.02": [[0.27733135415810245, 0.29310010203242687, 0.30886884990675134, 0.32463759778107576, 0.34040634565540023, 0.35617509352972465, 0.3719438414040491, 0.38771258927837354, 0.40348133715269796, 0.41925008502702243, 0.4350188329013469, 0.4507875807756713, 0.46655632864999574, 0.4823250765243202, 0.49809382439864464, 0.513862572272969, 0.5296313201472935, 0.545400068021618, 0.5611688158959425, 0.5769375637702668, 0.5927063116445913, 0.6084750595189157, 0.6242438073932401, 0.6400125552675646, 0.6557813031418891, 0.6715500510162136, 0.6873187988905379, 0.7030875467648624, 0.7188562946391868, 0.7346250425135112, 0.7503937903878357, 0.7661625382621602, 0.7819312861364847, 0.7977000340108091, 0.8134687818851334, 0.8292375297594579, 0.8450062776337823, 0.8607750255081068, 0.8765437733824313, 0.8923125212567558, 0.9080812691310802, 0.9238500170054045, 0.939618764879729, 0.9553875127540534, 0.9711562606283779, 0.9869250085027024, 1.0026937563770268, 1.0184625042513513, 1.0342312521256756, 1.05], [4003.6173843328397, 5281.281042013821, 6866.274124443952, 8811.022200083315, 11173.608936987492, 14018.067452587582, 17414.67178249978, 21440.22846288361, 26178.368221353336, 31719.837771869563, 38162.7917094098, 45613.08450054462, 54184.562566336805, 63999.35645423993, 75188.17309590503, 87890.5881480127, 102255.33841343541, 118440.61434020549, 136614.35259591884, 156954.52871534473, 179649.44981914165, 204898.04740169394, 232910.17018619797, 263906.87704521784, 298120.72998503083, 335796.08719216083, 377189.39614058065, 422569.4867581363, 472217.86465080985, 526429.0043835108, 585510.6428161295, 649784.0724936579, 719584.4350892223, 795261.0148989232, 877177.5323874285, 965712.437783306, 1061259.2047231062, 1164226.6239432802, 1275039.0970190105, 1394136.9301490977, 1521976.6279860607, 1659031.187510644, 1805790.391949965, 1962761.1047385186, 2130467.563521357, 2309451.6741987052, 2500273.305011357, 2703510.5806661802, 2919760.176501101, 3149637.612688969]], "0.021": [[0.2715881595286255, 0.2874741154566127, 0.30336007138459997, 0.31924602731258717, 0.3351319832405744, 0.35101793916856167, 0.36690389509654886, 0.3827898510245361, 0.39867580695252336, 0.4145617628805106, 0.43044771880849786, 0.44633367473648505, 0.4622196306644723, 0.47810558659245955, 0.49399154252044675, 0.509877498448434, 0.5257634543764212, 0.5416494103044085, 0.5575353662323957, 0.573421322160383, 0.5893072780883701, 0.6051932340163575, 0.6210791899443446, 0.6369651458723319, 0.6528511018003191, 0.6687370577283064, 0.6846230136562936, 0.7005089695842808, 0.7163949255122681, 0.7322808814402553, 0.7481668373682425, 0.7640527932962298, 0.779938749224217, 0.7958247051522043, 0.8117106610801915, 0.8275966170081788, 0.843482572936166, 0.8593685288641532, 0.8752544847921404, 0.8911404407201277, 0.9070263966481149, 0.9229123525761022, 0.9387983085040894, 0.9546842644320767, 0.9705702203600638, 0.986456176288051, 1.0023421322160382, 1.0182280881440255, 1.034114044072013, 1.05], [4991.873612370496, 6572.464862685412, 8526.3980712891, 10915.207856626037, 13806.64720436543, 17274.959583539356, 21401.148888215845, 26273.247324210828, 31986.58134865896, 38644.03576018031, 46356.31602861876, 55242.20894567191, 65428.841671002905, 77051.93924248025, 90256.08061391673, 105194.9532789757, 122031.60653570389, 140938.70344236973, 162098.77151187658, 185704.4521889371, 211958.74915139712, 241075.27547455247, 273278.49969497486, 308803.9908082483, 347898.66223305167, 390821.01477224973, 437841.37859999033, 489242.1543022898, 545318.052997179, 606376.3355591656, 672737.0509715816, 744733.2738292206, 822711.3410126546, 907031.0875546193, 998066.0817179454, 1096203.859303662, 1201846.1572070913, 1315409.146238998, 1437323.6632281637, 1568035.4424210647, 1708005.3461937367, 1857709.5950902984, 2017639.9972020523, 2188304.17690056, 2370225.8029375863, 2563944.815924348, 2770017.6552020167, 2989017.4851150825, 3221534.4206986655, 3468175.752790611]], "0.022": [[0.2659523914637606, 0.28144315898490835, 0.2969339265060561, 0.3124246940272038, 0.32791546154835155, 0.3434062290694993, 0.35889699659064705, 0.37438776411179475, 0.3898785316329425, 0.40536929915409026, 0.420860066675238, 0.43635083419638576, 0.4518416017175335, 0.4673323692386812, 0.48282313675982896, 0.49831390428097666, 0.5138046718021244, 0.5292954393232722, 0.5447862068444199, 0.5602769743655677, 0.5757677418867154, 0.5912585094078631, 0.6067492769290108, 0.6222400444501586, 0.6377308119713063, 0.6532215794924541, 0.6687123470136018, 0.6842031145347496, 0.6996938820558973, 0.7151846495770451, 0.7306754170981928, 0.7461661846193406, 0.7616569521404883, 0.777147719661636, 0.7926384871827837, 0.8081292547039315, 0.8236200222250792, 0.839110789746227, 0.8546015572673747, 0.8700923247885225, 0.8855830923096703, 0.901073859830818, 0.9165646273519656, 0.9320553948731134, 0.9475461623942611, 0.9630369299154089, 0.9785276974365567, 0.9940184649577044, 1.0095092324788522, 1.025], [6114.550712682621, 7976.955686275961, 10259.384807432574, 13027.068058246456, 16351.27032282003, 20309.509039804245, 24985.768599497376, 30470.711685030135, 36861.8877365046, 44263.93869923224, 52788.80220191127, 62555.912297281204, 73692.39788616588, 86333.27893559886, 100621.6605927039, 116708.92528799865, 134754.92291466394, 154928.1591639413, 177405.9820911039, 202374.7669812883, 230030.09957981933, 260576.95774743982, 294229.8915970211, 331213.20216483093, 371761.1186662478, 416117.97438287875, 464538.3812253554, 517287.4030136125, 574640.7275141747, 636884.8372718752, 704317.179271481, 777246.3334628982, 855992.1801819523, 940886.0664971794, 1032270.9715116195, 1130501.6706472314, 1235944.8989383064, 1348979.5133590556, 1469996.6542094415, 1599399.905582288, 1737605.454933722, 1885042.2517780813, 2042152.165527556, 2209390.1424960336, 2387224.3620858034, 2576136.3921751184, 2776621.343723864, 2989188.024613962, 3214359.0927405343, 3452671.208369232]], "0.023": [[0.2597206335658535, 0.27482837573797897, 0.2899361179101044, 0.30504386008222983, 0.32015160225435524, 0.3352593444264807, 0.35036708659860616, 0.36547482877073156, 0.380582570942857, 0.3956903131149825, 0.4107980552871079, 0.42590579745923335, 0.4410135396313588, 0.4561212818034842, 0.4712290239756097, 0.48633676614773513, 0.5014445083198605, 0.5165522504919859, 0.5316599926641115, 0.5467677348362369, 0.5618754770083623, 0.5769832191804878, 0.5920909613526132, 0.6071987035247386, 0.6223064456968641, 0.6374141878689895, 0.6525219300411149, 0.6676296722132404, 0.6827374143853658, 0.6978451565574912, 0.7129528987296168, 0.728060640901742, 0.7431683830738676, 0.7582761252459931, 0.7733838674181185, 0.7884916095902439, 0.8035993517623693, 0.8187070939344948, 0.8338148361066202, 0.8489225782787456, 0.864030320450871, 0.8791380626229965, 0.894245804795122, 0.9093535469672474, 0.9244612891393729, 0.9395690313114983, 0.9546767734836237, 0.9697845156557492, 0.9848922578278746, 1.0], [7857.100934385465, 10138.291593388196, 12904.513056784732, 16225.389237124624, 20176.2361806463, 24838.21101787753, 30298.457324807983, 36650.24714504914, 43993.11989549279, 52433.01835424944, 62082.421909323064, 73060.47722895103, 85493.12649933409, 99513.2333622183, 115260.70667315996, 132882.62219105582, 152533.34230045453, 174374.63386010277, 198575.7842639913, 225313.7157947263, 254773.09834327133, 287146.46056388645, 322634.29952838225, 361445.18893953634, 403795.885959628, 449911.43670651456, 500025.2804664409, 554379.3526698026, 613224.1866733768, 676819.0143900366, 745431.8658046537, 819339.6674127767, 898828.339616717, 984192.8931118224, 1075737.5242940774, 1173775.7097185582, 1278630.299636826, 1390633.6106399912, 1510127.5174328883, 1637463.5437636366, 1773002.952531734, 1917116.8350967946, 2070186.1998090665, 2232602.0597819574, 2404765.5199259063, 2587087.863262151, 2779990.636534187, 2983905.7351339483, 3199275.4873590963, 3426552.7380171716]], "0.024": [[0.2527045746928613, 0.2684657058215784, 0.2842268369502955, 0.2999879680790126, 0.31574909920772976, 0.3315102303364469, 0.34727136146516396, 0.3630324925938811, 0.37879362372259817, 0.3945547548513153, 0.41031588598003244, 0.42607701710874957, 0.44183814823746664, 0.4575992793661838, 0.47336041049490085, 0.489121541623618, 0.5048826727523351, 0.5206438038810522, 0.5364049350097693, 0.5521660661384864, 0.5679271972672035, 0.5836883283959207, 0.5994494595246378, 0.6152105906533549, 0.6309717217820721, 0.6467328529107892, 0.6624939840395063, 0.6782551151682235, 0.6940162462969405, 0.7097773774256576, 0.7255385085543747, 0.7412996396830918, 0.7570607708118089, 0.772821901940526, 0.7885830330692432, 0.8043441641979603, 0.8201052953266774, 0.8358664264553946, 0.8516275575841117, 0.8673886887128288, 0.883149819841546, 0.8989109509702631, 0.91467208209898, 0.9304332132276971, 0.9461943443564143, 0.9619554754851314, 0.9777166066138485, 0.9934777377425656, 1.0092388688712828, 1.025], [10176.034791321857, 13210.158474669777, 16895.468096343724, 21323.752144785227, 26593.732063293366, 32811.18047287541, 40089.035195547134, 48547.509426793215, 58314.19836189807, 69524.18254414256, 82320.12817195861, 96852.38457592542, 113279.0790541018, 131766.20923494, 152487.73312037694, 175625.65694722117, 201370.1209922925, 229919.48343565685, 261480.40238648828, 296267.9161674028, 334505.52194537665, 376425.2527904727, 422267.75323741307, 472282.3534194912, 526727.1418393138, 585869.0368363416, 649983.8568071035, 719356.3892302335, 794280.4585450931, 875058.9929296478, 962004.090020426, 1055437.0816148084, 1155688.5973935004, 1263098.6276988413, 1378016.5854025963, 1500801.3668949895, 1631821.4122250213, 1771454.7644204982, 1920089.1280147233, 2078121.926805412, 2245960.360870103, 2424021.4628611444, 2612732.153602203, 2812529.2970072227, 3023859.7543417215, 3247180.4378454834, 3482958.363734768, 3731670.7046013796, 3993804.841225194, 4269858.413815985]], "0.025": [[0.2459021689116984, 0.2602715124032964, 0.2746408558948944, 0.28901019938649236, 0.3033795428780903, 0.31774888636968834, 0.33211822986128636, 0.3464875733528843, 0.3608569168444823, 0.3752262603360803, 0.3895956038276783, 0.4039649473192763, 0.41833429081087425, 0.4327036343024723, 0.4470729777940703, 0.46144232128566826, 0.4758116647772662, 0.49018100826886424, 0.5045503517604623, 0.5189196952520602, 0.5332890387436582, 0.5476583822352562, 0.5620277257268542, 0.5763970692184521, 0.5907664127100501, 0.6051357562016482, 0.6195050996932462, 0.6338744431848441, 0.6482437866764421, 0.6626131301680401, 0.6769824736596382, 0.6913518171512361, 0.7057211606428341, 0.7200905041344321, 0.7344598476260301, 0.748829191117628, 0.763198534609226, 0.7775678781008241, 0.791937221592422, 0.80630656508402, 0.820675908575618, 0.835045252067216, 0.849414595558814, 0.863783939050412, 0.87815328254201, 0.892522626033608, 0.9068919695252059, 0.9212613130168039, 0.9356306565084019, 0.95], [12716.890476955943, 16120.98609890999, 20177.399258771347, 24967.019846562966, 30575.874000566513, 37095.17058473266, 44621.34579776652, 53256.1060726031, 63106.4694050226, 74284.80523344902, 86908.87297788388, 101101.85933395341, 116992.41440780519, 134714.68676877473, 154408.35748911297, 176218.6732334258, 200296.478454671, 226798.24674845647, 255886.1114128864, 287727.8952572152, 322497.1396990281, 360373.1331865005, 401540.9389794687, 446191.42232049303, 494521.2770248151, 546733.0515160348, 603035.1743324731, 663641.9791274772, 728773.7291853857, 798656.6414734545, 873522.9102487655, 953610.7302379494, 1039164.3194064806, 1130433.9413332916, 1227675.9272055551, 1331152.6974476245, 1441132.7829973386, 1557890.8462421785, 1681707.701627093, 1812870.3359451832, 1951671.928321849, 2098411.86990248, 2253395.7832532506, 2416935.5414841184, 2589349.2871026928, 2770961.4506071974, 2962102.7688264204, 3163110.3030141415, 3374327.456705178, 3596103.993339934]], "0.026": [[0.23872226085035306, 0.2542585412411622, 0.2697948216319713, 0.28533110202278045, 0.30086738241358957, 0.3164036628043987, 0.3319399431952078, 0.34747622358601693, 0.36301250397682605, 0.37854878436763517, 0.3940850647584443, 0.4096213451492534, 0.42515762554006253, 0.44069390593087165, 0.4562301863216808, 0.4717664667124899, 0.487302747103299, 0.5028390274941081, 0.5183753078849173, 0.5339115882757264, 0.5494478686665355, 0.5649841490573446, 0.5805204294481537, 0.5960567098389629, 0.611592990229772, 0.6271292706205811, 0.6426655510113902, 0.6582018314021993, 0.6737381117930085, 0.6892743921838176, 0.7048106725746267, 0.7203469529654358, 0.735883233356245, 0.7514195137470541, 0.7669557941378632, 0.7824920745286723, 0.7980283549194814, 0.8135646353102906, 0.8291009157010997, 0.8446371960919088, 0.8601734764827179, 0.875709756873527, 0.8912460372643362, 0.9067823176551453, 0.9223185980459544, 0.9378548784367635, 0.9533911588275726, 0.9689274392183818, 0.9844637196091909, 1.0], [17195.212188368743, 22070.239201684577, 27910.996967363033, 34836.38042141317, 42972.03505320665, 52450.341295301536, 63410.39977605462, 75998.017346158, 90365.6938032293, 106672.60924916825, 125084.6120236977, 145774.20716473457, 168920.54535228517, 194709.41229766054, 223333.21854414008, 254990.989648914, 289888.3567193183, 328237.5472791283, 370257.37644306564, 416173.23837976396, 466217.0980452642, 520627.48317072686, 579649.476489468, 643534.7081896936, 712541.3485804284, 786934.1009591442, 866984.1946704875, 952969.3783463219, 1045173.9133180217, 1143888.5671926208, 1249410.6075850073, 1362043.7959989037, 1482098.3818498626, 1609891.096623953, 1745745.1481662288, 1889990.2150934436, 2042962.4413258207, 2205004.4307330037, 2376465.241889604, 2557700.3829360367, 2749071.8065405707, 2950947.904958764, 3163703.50518666, 3387719.8642043113, 3623384.664306399, 3871092.0085168737, 4131242.4160846868, 4404242.81805788, 4690506.55293337, 4990453.362379957]], "0.027": [[0.23124040738805604, 0.2459089705025855, 0.260577533617115, 0.27524609673164446, 0.2899146598461739, 0.3045832229607034, 0.31925178607523286, 0.3339203491897623, 0.3485889123042918, 0.36325747541882125, 0.3779260385333507, 0.3925946016478802, 0.40726316476240965, 0.4219317278769391, 0.4366002909914686, 0.45126885410599804, 0.4659374172205275, 0.48060598033505697, 0.49527454344958644, 0.5099431065641159, 0.5246116696786454, 0.5392802327931748, 0.5539487959077043, 0.5686173590222338, 0.5832859221367632, 0.5979544852512927, 0.6126230483658222, 0.6272916114803516, 0.6419601745948811, 0.6566287377094105, 0.67129730082394, 0.6859658639384695, 0.7006344270529989, 0.7153029901675284, 0.7299715532820579, 0.7446401163965874, 0.7593086795111169, 0.7739772426256464, 0.7886458057401758, 0.8033143688547053, 0.8179829319692348, 0.8326514950837642, 0.8473200581982937, 0.8619886213128232, 0.8766571844273526, 0.8913257475418821, 0.9059943106564116, 0.920662873770941, 0.9353314368854705, 0.95], [23759.364260483613, 29905.911220613765, 37143.95532182643, 45589.285930648504, 55362.626236531745, 66589.5636534613, 79400.48475116896, 93930.51421253546, 110319.45739076358, 128711.74610218982, 149256.38734149974, 172106.91464808935, 197421.3418872262, 225362.11923892313, 256096.09121213455, 289794.4565228663, 326632.7296927243, 366790.70423984044, 410452.4173474341, 457806.1159068297, 509044.2238418385, 564363.3106302443, 623964.0609459057, 688051.2453518445, 756833.6919807646, 830524.2591448519, 909339.8088215159, 993501.1809660463, 1083233.168606022, 1178764.4936757789, 1280327.783552389, 1388159.5482574212, 1502500.1582913366, 1623593.823069687, 1751688.5699324184, 1887036.2236995131, 2029892.386747958, 2180516.419586679, 2339171.4219075143, 2506124.214091713, 2681645.319152667, 2866008.9450967493, 3059492.9676852096, 3262378.9135810398, 3474951.943865666, 3697500.8379111444, 3930317.977594334, 4173699.3318402553, 4427944.441482514, 4693356.404429308]], "0.028": [[0.2234198376329101, 0.23773780013019766, 0.2520557626274852, 0.26637372512477275, 0.2806916876220603, 0.2950096501193479, 0.3093276126166354, 0.32364557511392295, 0.3379635376112105, 0.352281500108498, 0.3665994626057856, 0.38091742510307314, 0.3952353876003607, 0.40955335009764826, 0.4238713125949358, 0.43818927509222333, 0.4525072375895109, 0.46682520008679845, 0.48114316258408596, 0.4954611250813735, 0.5097790875786611, 0.5240970500759486, 0.5384150125732362, 0.5527329750705238, 0.5670509375678113, 0.5813689000650989, 0.5956868625623863, 0.6100048250596739, 0.6243227875569615, 0.638640750054249, 0.6529587125515366, 0.6672766750488242, 0.6815946375461117, 0.6959126000433993, 0.7102305625406868, 0.7245485250379743, 0.7388664875352619, 0.7531844500325494, 0.767502412529837, 0.7818203750271245, 0.7961383375244121, 0.8104563000216997, 0.8247742625189871, 0.8390922250162747, 0.8534101875135622, 0.8677281500108498, 0.8820461125081374, 0.8963640750054249, 0.9106820375027125, 0.925], [29799.51584948881, 37317.47666846669, 46121.10836651487, 56338.272833670315, 68101.43146412271, 81547.5499075384, 96818.00964196389, 114058.52556616435, 133419.0689370326, 155053.7950802756, 179120.97538579177, 205782.93316730502, 235205.98302213778, 267560.37337390793, 303020.2319202954, 341763.5137412729, 383971.9518514661, 429831.0100044761, 479529.8375777864, 533261.2263848297, 591221.5692763848, 653610.8204070729, 720632.4570546305, 792493.4428901023, 869404.1926063411, 951578.5378203766, 1039233.6941724876, 1132590.2295512874, 1231872.0333799114, 1337306.2869036114, 1449123.4344236911, 1567557.1554269458, 1692844.3375635517, 1825225.0504297938, 1964942.52011513, 2112243.1044759355, 2267376.269100849, 2430594.5639349865, 2602153.600532483, 2782312.0299087493, 2971331.5209656823, 3169476.7394647184, 3377015.327524147, 3594217.8836185513, 3821357.9430594826, 4058711.9589377767, 4306559.28350895, 4565182.150004214, 4834865.654850576, 5115897.74028442]], "0.029": [[0.21544364469799016, 0.22941418256129648, 0.2433847204246028, 0.2573552582879091, 0.27132579615121544, 0.28529633401452176, 0.2992668718778281, 0.31323740974113445, 0.3272079476044407, 0.3411784854677471, 0.35514902333105336, 0.36911956119435974, 0.38309009905766606, 0.3970606369209724, 0.4110311747842787, 0.425001712647585, 0.43897225051089134, 0.45294278837419766, 0.466913326237504, 0.4808838641008103, 0.4948544019641166, 0.5088249398274229, 0.5227954776907293, 0.5367660155540356, 0.550736553417342, 0.5647070912806482, 0.5786776291439546, 0.592648167007261, 0.6066187048705672, 0.6205892427338735, 0.6345597805971799, 0.6485303184604863, 0.6625008563237925, 0.6764713941870988, 0.6904419320504052, 0.7044124699137115, 0.7183830077770178, 0.7323535456403242, 0.7463240835036304, 0.7602946213669368, 0.7742651592302431, 0.7882356970935495, 0.8022062349568557, 0.8161767728201621, 0.8301473106834684, 0.8441178485467747, 0.858088386410081, 0.8720589242733874, 0.8860294621366938, 0.9], [43382.07717797532, 53590.02849583268, 65377.87677175511, 78878.19152736681, 94226.33835219561, 111560.38112530284, 131020.99257737782, 152751.37210297136, 176897.1699200023, 203606.41682186534, 233029.45888596386, 265318.896598244, 300629.5279313866, 339118.29497857357, 380944.2337980132, 426268.42716792045, 475253.959989075, 528065.8771037575, 584871.1433268276, 645838.6055077874, 711138.9564625222, 780944.7006305731, 855430.1213286928, 934771.2494844184, 1019145.8337447763, 1108733.3118651994, 1203714.7832925739, 1304272.9828640884, 1410592.255550501, 1522858.5321785759, 1641259.3060729338, 1765983.6105624856, 1897221.9973010244, 2035166.5153555258, 2180010.6910192706, 2331949.508310156, 2491179.390117486, 2657898.179963191, 2832305.1243458265, 3014600.8556379485, 3204987.3755094223, 3403668.0388511047, 3610847.538174987, 3826731.888468476, 4051528.4124818537, 4285445.726429333, 4528693.726085254, 4781483.573258159, 5044027.682626435, 5316539.708920227]], "0.030000000000000002": [[0.20703819997142914, 0.22118027752303263, 0.2353223550746361, 0.2494644326262396, 0.2636065101778431, 0.27774858772944655, 0.29189066528105007, 0.3060327428326536, 0.32017482038425704, 0.3343168979358605, 0.348458975487464, 0.36260105303906753, 0.376743130590671, 0.39088520814227445, 0.40502728569387797, 0.4191693632454815, 0.43331144079708495, 0.4474535183486884, 0.4615955959002919, 0.47573767345189544, 0.4898797510034989, 0.5040218285551024, 0.5181639061067058, 0.5323059836583094, 0.5464480612099128, 0.5605901387615163, 0.5747322163131199, 0.5888742938647233, 0.6030163714163268, 0.6171584489679303, 0.6313005265195337, 0.6454426040711373, 0.6595846816227408, 0.6737267591743442, 0.6878688367259478, 0.7020109142775512, 0.7161529918291547, 0.7302950693807582, 0.7444371469323617, 0.7585792244839652, 0.7727213020355687, 0.7868633795871721, 0.8010054571387756, 0.8151475346903791, 0.8292896122419826, 0.8434316897935861, 0.8575737673451896, 0.8717158448967931, 0.8858579224483966, 0.9], [65958.1837390281, 80852.42108000736, 97866.73926173577, 117148.09866216817, 138844.18138126563, 163103.35348934025, 190074.6311815079, 219907.65025437294, 252752.63843263057, 288760.39015930233, 328082.24353054375, 370870.059109116, 417276.2003931038, 467453.51575075294, 521555.3216602353, 579735.3871160924, 642147.9190830898, 708947.5488940411, 780289.3195014242, 856328.6735038261, 937221.441877753, 1023123.8333534582, 1114192.4243804, 1210584.149633935, 1312456.2930200407, 1419966.4791393753, 1533272.6651759061, 1652533.1331787838, 1777906.482709181, 1909551.623826458, 2047627.7703903913, 2192294.4336583, 2343711.416157743, 2502038.8058171608, 2667436.970338271, 2840066.551795397, 3020088.4614481055, 3207663.8747545653, 3402954.2265740735, 3606121.206548018, 3817326.7546493993, 4036733.0568916947, 4264502.541188575, 4500797.873356529, 4745781.953253034, 4999617.911043403, 5262469.103589895, 5534499.1109570805, 5815871.733027906, 6106750.986225163]], "0.031000000000000003": [[0.19852732718518637, 0.2123328919365091, 0.22613845668783183, 0.23994402143915455, 0.25374958619047727, 0.2675551509418, 0.2813607156931227, 0.2951662804444455, 0.3089718451957682, 0.3227774099470909, 0.33658297469841364, 0.35038853944973636, 0.36419410420105913, 0.3779996689523818, 0.39180523370370457, 0.4056107984550273, 0.41941636320635, 0.4332219279576727, 0.44702749270899544, 0.4608330574603182, 0.4746386222116409, 0.48844418696296366, 0.5022497517142863, 0.5160553164656091, 0.5298608812169319, 0.5436664459682545, 0.5574720107195773, 0.5712775754709, 0.5850831402222227, 0.5988887049735455, 0.6126942697248682, 0.626499834476191, 0.6403053992275136, 0.6541109639788364, 0.667916528730159, 0.6817220934814818, 0.6955276582328046, 0.7093332229841273, 0.72313878773545, 0.7369443524867728, 0.7507499172380955, 0.7645554819894183, 0.7783610467407409, 0.7921666114920637, 0.8059721762433864, 0.8197777409947091, 0.8335833057460319, 0.8473888704973546, 0.8611944352486773, 0.875], [84116.68838513798, 102992.34419042378, 124505.1509190533, 148828.5823207538, 176136.23270170746, 206601.8100490933, 240399.1299020921, 277702.10985375935, 318684.7645909033, 363521.20139650634, 412385.6160527261, 465452.28909312707, 522895.5823612169, 584889.9358391317, 651609.864715799, 723229.9566683748, 799924.869334464, 881869.3279556708, 969238.1231756017, 1062206.1089775858, 1160948.2007491956, 1265639.3734622062, 1376454.6599579295, 1493569.1493290332, 1617157.9853898834, 1747396.3652283447, 1884459.5378326837, 2028522.8027878564, 2179761.509036064, 2338351.053696904, 2504466.88094293, 2678284.480926799, 2859979.388756505, 3049727.18351557, 3247703.4873252474, 3454083.964446137, 3669044.320416719, 3892760.3012266164, 4125407.6925225114, 4367162.318844793, 4618200.042893217, 4878696.764819932, 5148828.421548358, 5428770.986116558, 5718700.467043748, 6018792.907718808, 6329224.385809597, 6650171.012692068, 6981808.93289822, 7324314.323581886]], "0.032": [[0.18944353313880208, 0.20241407327882652, 0.21538461341885098, 0.22835515355887542, 0.24132569369889986, 0.2542962338389243, 0.26726677397894877, 0.28023731411897324, 0.29320785425899765, 0.3061783943990221, 0.3191489345390466, 0.332119474679071, 0.34509001481909546, 0.3580605549591199, 0.37103109509914434, 0.3840016352391688, 0.39697217537919327, 0.4099427155192177, 0.42291325565924215, 0.4358837957992666, 0.448854335939291, 0.4618248760793155, 0.4747954162193399, 0.48776595635936437, 0.5007364964993888, 0.5137070366394132, 0.5266775767794377, 0.5396481169194622, 0.5526186570594867, 0.5655891971995111, 0.5785597373395355, 0.5915302774795599, 0.6045008176195844, 0.6174713577596089, 0.6304418978996333, 0.6434124380396578, 0.6563829781796822, 0.6693535183197066, 0.6823240584597311, 0.6952945985997556, 0.70826513873978, 0.7212356788798044, 0.7342062190198289, 0.7471767591598533, 0.7601472992998777, 0.7731178394399023, 0.7860883795799267, 0.7990589197199511, 0.8120294598599755, 0.825], [135795.28181761224, 162387.65711112044, 192041.7822743223, 224893.8313313545, 261077.54055505036, 300724.38730485394, 343963.74687007087, 390923.031005738, 441727.8110812959, 496501.9281828868, 555367.5920662584, 618445.4705128135, 685854.7703709053, 757713.3113498621, 834137.593462268, 915242.8588709681, 1001143.1487839207, 1091951.3559469092, 1187779.2732070854, 1288737.6385561703, 1394936.1770083858, 1506483.6396228983, 1623487.8399421682, 1746055.6880849348, 1874293.2227045847, 2008305.6409996473, 2148197.3269423936, 2294071.8778735637, 2446032.1295956112, 2604180.1800832073, 2768617.411917783, 2939444.513542407, 3116761.499424034, 3300667.7292019376, 3491261.9258939656, 3688642.193225708, 3892906.0321419886, 4104150.356554944, 4322471.508378321, 4547965.271893542, 4780726.887489336, 5020851.064813426, 5268431.99537169, 5523563.364607529, 5786338.363491662, 6056849.699650343, 6335189.608057891, 6621449.861317679, 6915721.779553847, 7218096.2399346]], "0.033": [[0.18042731486640462, 0.19307165537933513, 0.20571599589226566, 0.21836033640519617, 0.2310046769181267, 0.2436490174310572, 0.2562933579439877, 0.2689376984569183, 0.2815820389698488, 0.2942263794827793, 0.3068707199957098, 0.3195150605086403, 0.3321594010215708, 0.3448037415345014, 0.3574480820474319, 0.37009242256036246, 0.38273676307329296, 0.39538110358622347, 0.408025444099154, 0.4206697846120845, 0.433314125125015, 0.44595846563794556, 0.45860280615087606, 0.47124714666380657, 0.4838914871767371, 0.4965358276896676, 0.5091801682025981, 0.5218245087155287, 0.5344688492284592, 0.5471131897413897, 0.5597575302543203, 0.5724018707672507, 0.5850462112801813, 0.5976905517931117, 0.6103348923060423, 0.6229792328189728, 0.6356235733319033, 0.6482679138448338, 0.6609122543577644, 0.673556594870695, 0.6862009353836254, 0.6988452758965559, 0.7114896164094865, 0.724133956922417, 0.7367782974353475, 0.749422637948278, 0.7620669784612085, 0.774711318974139, 0.7873556594870695, 0.8], [236369.93497801147, 277069.09784348286, 321518.23913329764, 369800.49142509175, 421995.70329780073, 478180.748884061, 538429.7930954099, 602814.5208178577, 671404.3364923238, 744266.5391066698, 821466.4765870408, 903067.682787142, 989131.999667033, 1079719.6867805095, 1174889.5198183833, 1274698.8796596008, 1379203.8331453078, 1488459.2065995128, 1602518.6529639796, 1721434.7132869612, 1845258.8731995972, 1974041.6149258695, 2107832.465298443, 2246680.0401909007, 2390632.0857245806, 2539735.516563847, 2694036.451575721, 2853580.2470973334, 3018411.528026728, 3188574.2169283875, 3364111.5613239394, 3545066.1593202655, 3731479.9837113875, 3923394.40467646, 4120850.211184143, 4323887.631202632, 4532546.35080531, 4746865.532253366, 4966883.831129361, 5192639.41258896, 5424169.966792147, 5661512.723569921, 5904704.466377612, 6153781.545581769, 6408779.891123685, 6669735.024599081, 6936682.070790411, 7209655.768685357, 7488690.482012498, 7773820.209322844]], "0.034": [[0.17080730633803096, 0.18364797355562215, 0.19648864077321337, 0.20932930799080457, 0.22216997520839576, 0.235010642425987, 0.24785130964357818, 0.2606919768611694, 0.2735326440787606, 0.2863733112963518, 0.29921397851394305, 0.3120546457315342, 0.32489531294912544, 0.33773598016671663, 0.3505766473843078, 0.3634173146018991, 0.3762579818194902, 0.38909864903708147, 0.40193931625467266, 0.41477998347226386, 0.4276206506898551, 0.44046131790744625, 0.4533019851250375, 0.46614265234262864, 0.4789833195602199, 0.49182398677781114, 0.5046646539954023, 0.5175053212129935, 0.5303459884305847, 0.5431866556481759, 0.5560273228657672, 0.5688679900833583, 0.5817086573009496, 0.5945493245185407, 0.607389991736132, 0.6202306589537232, 0.6330713261713143, 0.6459119933889056, 0.6587526606064967, 0.671593327824088, 0.6844339950416792, 0.6972746622592704, 0.7101153294768616, 0.7229559966944529, 0.735796663912044, 0.7486373311296353, 0.7614779983472264, 0.7743186655648177, 0.7871593327824088, 0.8], [298597.5725059568, 354712.76129115536, 416495.8270355764, 484092.65003269137, 557643.2678925941, 637282.44832988, 723140.176310971, 815342.0723053837, 914009.7544190891, 1019261.1543095196, 1131210.7946557035, 1249970.0343619308, 1375647.2864596548, 1508348.2127368846, 1648175.8983950128, 1795231.0094582078, 1949611.935203141, 2111414.917509564, 2280734.1687348774, 2457661.9794732835, 2642288.8173607206, 2834703.417921888, 3034992.868318424, 3243242.6847423185, 3459536.8841019836, 3683958.050566434, 3916587.3974635317, 4157504.824968723, 4406788.973969704, 4664517.276448567, 4930766.002684929, 5205610.305550616, 5489124.262137784, 5781380.912937172, 6082452.298761359, 6392409.495588349, 6711322.647483963, 7039260.997746305, 7376292.918402224, 7722485.938173904, 8077906.769022969, 8442621.331370221, 8816694.778080529, 9200191.517294845, 9593175.23418453, 9995708.91169702, 10407854.850356247, 10829674.687176362, 11261229.413742606, 11702579.393509239]], "0.035": [[0.1615902919943466, 0.17308844930058442, 0.18458660660682225, 0.19608476391306007, 0.2075829212192979, 0.2190810785255357, 0.23057923583177353, 0.24207739313801135, 0.2535755504442492, 0.265073707750487, 0.2765718650567248, 0.28807002236296264, 0.29956817966920046, 0.3110663369754383, 0.3225644942816761, 0.33406265158791393, 0.34556080889415175, 0.35705896620038957, 0.3685571235066274, 0.3800552808128652, 0.39155343811910304, 0.40305159542534086, 0.41454975273157874, 0.42604791003781656, 0.4375460673440544, 0.4490442246502922, 0.46054238195653, 0.47204053926276784, 0.48353869656900567, 0.4950368538752435, 0.5065350111814813, 0.5180331684877191, 0.5295313257939569, 0.5410294831001947, 0.5525276404064325, 0.5640257977126704, 0.5755239550189082, 0.587022112325146, 0.5985202696313838, 0.6100184269376216, 0.6215165842438595, 0.6330147415500973, 0.6445128988563351, 0.6560110561625729, 0.6675092134688109, 0.6790073707750487, 0.6905055280812865, 0.7020036853875243, 0.7135018426937622, 0.725], [593186.8344763727, 676201.8824738458, 764365.8752828711, 857647.5932242727, 956017.8788631018, 1059449.3909667423, 1167916.3995245246, 1281394.6132202006, 1399861.0328861023, 1523293.8259995512, 1651672.2183991775, 1784976.4002263695, 1923187.4437189596, 2066287.230957645, 2214258.3900302695, 2367084.2383630127, 2524748.7321907906, 2687236.4213163857, 2854532.4084496503, 3026622.3125325604, 3203492.235548896, 3385128.732393427, 3571518.783438161, 3762649.7694851323, 3958509.448838509, 4159085.9362650006, 4364367.683642111, 4574343.462119575, 4789002.3456412535, 5008333.6956934845, 5232327.147161938, 5460972.595192795, 5694260.182965985, 5932180.290298567, 6174723.523005231, 6421880.702950785, 6673642.858736295, 6930001.216966538, 7190947.194051692, 7456472.388500886, 7726568.57366928, 8001227.690924003, 8280441.843197572, 8564203.288900191, 8852504.436165005, 9145337.837402577, 9442696.184143066, 9744572.302146215, 10050959.146761147, 10361849.798519313]], "0.036000000000000004": [[0.15140383577004987, 0.1625996758563754, 0.1737955159427009, 0.1849913560290264, 0.1961871961153519, 0.20738303620167742, 0.21857887628800293, 0.22977471637432845, 0.24097055646065396, 0.2521663965469795, 0.263362236633305, 0.2745580767196305, 0.28575391680595597, 0.29694975689228154, 0.308145596978607, 0.31934143706493257, 0.330537277151258, 0.3417331172375836, 0.35292895732390905, 0.3641247974102346, 0.3753206374965601, 0.3865164775828856, 0.3977123176692111, 0.4089081577555367, 0.42010399784186214, 0.4312998379281876, 0.44249567801451317, 0.45369151810083863, 0.4648873581871642, 0.47608319827348966, 0.48727903835981523, 0.4984748784461407, 0.5096707185324663, 0.5208665586187917, 0.5320623987051173, 0.5432582387914427, 0.5544540788777683, 0.5656499189640938, 0.5768457590504193, 0.5880415991367448, 0.5992374392230704, 0.6104332793093958, 0.6216291193957213, 0.6328249594820469, 0.6440207995683723, 0.6552166396546979, 0.6664124797410235, 0.6776083198273489, 0.6888041599136744, 0.7], [1224314.7973804623, 1356744.8745965536, 1493247.9651209766, 1633674.7307411653, 1777890.1553348694, 1925771.4200963615, 2077206.1933493868, 2232091.236661137, 2390331.255990905, 2551837.9452718985, 2716529.182979188, 2884328.3516756496, 3055163.7574109444, 3228968.130942259, 3405678.196565443, 3585234.297245197, 3767580.06695919, 3952662.14289796, 4140429.9115146534, 4330835.283487211, 4523832.493506519, 4719377.9214873845, 4917429.9323513415, 5117948.731979989, 5320896.237305665, 5526235.958809695, 5733932.893949758, 5943953.430247292, 6156265.256941128, 6370837.284260825, 6587639.569497829, 6806643.24915802, 7027820.476569378, 7251144.364395239, 7476588.9315698175, 7704129.05422934, 7933740.420261473, 8165399.487138115, 8399083.442733824, 8634770.168864323, 8872438.207307855, 9112066.728096833, 9353635.499889132, 9597124.862247352, 9842515.69967158, 10089789.417245967, 10338927.917772898, 10589913.580280276, 10842729.239798114, 11097358.168309908]], "0.037000000000000005": [[0.1404294526267227, 0.14980844338944266, 0.1591874341521626, 0.16856642491488255, 0.1779454156776025, 0.18732440644032244, 0.19670339720304236, 0.20608238796576234, 0.21546137872848226, 0.22484036949120223, 0.23421936025392215, 0.24359835101664212, 0.25297734177936204, 0.262356332542082, 0.27173532330480193, 0.28111431406752185, 0.2904933048302418, 0.2998722955929618, 0.3092512863556817, 0.31863027711840164, 0.3280092678811216, 0.3373882586438416, 0.3467672494065615, 0.3561462401692814, 0.3655252309320014, 0.3749042216947213, 0.38428321245744124, 0.3936622032201612, 0.4030411939828812, 0.41242018474560116, 0.421799175508321, 0.431178166271041, 0.44055715703376097, 0.44993614779648083, 0.4593151385592008, 0.4686941293219208, 0.47807312008464076, 0.4874521108473606, 0.4968311016100806, 0.5062100923728006, 0.5155890831355205, 0.5249680738982404, 0.5343470646609604, 0.5437260554236804, 0.5531050461864003, 0.5624840369491202, 0.5718630277118402, 0.5812420184745601, 0.59062100923728, 0.6], [1619302.0036750804, 1784389.4315007497, 1954745.9548104682, 2130214.346085003, 2310650.6946721664, 2495922.625687703, 2685907.835702681, 2880492.8762397203, 3079572.133618675, 3283046.9661825695, 3490824.9689919027, 3702819.3427449884, 3918948.3486617557, 4139134.8348343326, 4363305.822428602, 4591392.14234874, 4823328.114716398, 5059051.264887185, 5298502.070816877, 5541623.737462539, 5788361.994608327, 6038664.915078057, 6292482.750764813, 6549767.784293042, 6810474.194447311, 7074557.9337671455, 7341976.6169291055, 7612689.418723594, 7886656.980591165, 8163841.324816504, 8444205.775591664, 8727714.88625723, 9014334.372113176, 9304031.048262943, 9596772.77201599, 9892528.389427733, 10191267.68560239, 10492961.338424843, 10797580.875423193, 11105098.633494658, 11415487.721255105, 11728721.983796334, 12044775.969656732, 12363624.899829654, 12685244.638650693, 13009611.666419856, 13336703.053627938, 13666496.436668137, 13998969.994924754, 14334102.42914009]]}
