# Supplementary material for: Superconductivity from a melted insulator in Josephson junction arrays
Source: Nat Phys. 2023 Aug 10;19(11):1630–5. doi: 10.1038/s41567-023-02161-w (PMC10635826; doi:10.1038/s41567-023-02161-w)
Supplement: Supplementary file 2 — Contains all data in the paper, including supplement, serialized into text files, and Python scripts that recreate all figures from the text files. [file 41567_2023_2161_MOESM2_ESM.zip › data_and_plotters_all/phase_figures/supfigs/sfig_plaw_fits/plaw_fits_default.json]

{"-0.037000000000000005": [[0.1449727223352102, 0.15732021779775693, 0.16966771326030367, 0.18201520872285037, 0.1943627041853971, 0.20671019964794385, 0.21905769511049056, 0.2314051905730373, 0.24375268603558403, 0.25610018149813074, 0.2684476769606775, 0.2807951724232242, 0.2931426678857709, 0.3054901633483177, 0.3178376588108644, 0.3301851542734111, 0.3425326497359579, 0.35488014519850464, 0.36722764066105135, 0.37957513612359806, 0.3919226315861448, 0.40427012704869153, 0.41661762251123824, 0.428965117973785, 0.4413126134363317, 0.4536601088988784, 0.4660076043614252, 0.4783550998239719, 0.4907025952865186, 0.5030500907490654, 0.515397586211612, 0.5277450816741589, 0.5400925771367056, 0.5524400725992522, 0.5647875680617991, 0.5771350635243457, 0.5894825589868925, 0.6018300544494393, 0.6141775499119859, 0.6265250453745327, 0.6388725408370795, 0.6512200362996261, 0.6635675317621729, 0.6759150272247196, 0.6882625226872663, 0.700610018149813, 0.7129575136123598, 0.7253050090749065, 0.7376525045374532, 0.75], [297463.77838394267, 358713.90404800564, 426496.22375425306, 500955.8786940446, 582230.6882438259, 670451.9819355502, 765745.2907755949, 868230.9285838628, 978024.4859977778, 1095237.2541734527, 1219976.5912070535, 1352346.2413804727, 1492446.6151740889, 1640375.0363644303, 1796225.9612860712, 1960091.1743812943, 2132059.9634149754, 2312219.277143779, 2500653.867760221, 2697446.420055788, 2902677.668942515, 3116426.506723692, 3338770.081300009, 3569783.886328333, 3809541.8442096664, 4058116.3826650176, 4315578.505558811, 4581997.858545607, 4857442.790044668, 5141980.407986058, 5435676.6327197505, 5738596.246434427, 6050802.9393936545, 6372359.353263708, 6703327.121777735, 7043766.908955545, 7393738.445075944, 7753300.560578558, 8122511.2180550825, 8501427.542474313, 8890105.849771807, 9288601.673922984, 9696969.79260771, 10115264.251564743, 10543538.387726022, 10981844.851212906, 11430235.626269655, 11888762.051203275, 12357474.837393148, 12836424.087428868]], "-0.036000000000000004": [[0.15263563562691218, 0.16431654102228133, 0.17599744641765047, 0.1876783518130196, 0.19935925720838873, 0.21104016260375788, 0.222721067999127, 0.23440197339449614, 0.2460828787898653, 0.25776378418523443, 0.2694446895806036, 0.28112559497597267, 0.2928065003713418, 0.30448740576671096, 0.3161683111620801, 0.32784921655744925, 0.3395301219528184, 0.35121102734818754, 0.3628919327435567, 0.37457283813892583, 0.386253743534295, 0.3979346489296641, 0.4096155543250332, 0.42129645972040236, 0.4329773651157715, 0.44465827051114065, 0.4563391759065098, 0.46802008130187894, 0.47970098669724803, 0.4913818920926172, 0.5030627974879863, 0.5147437028833555, 0.5264246082787246, 0.5381055136740938, 0.5497864190694629, 0.561467324464832, 0.5731482298602012, 0.5848291352555703, 0.5965100406509394, 0.6081909460463086, 0.6198718514416777, 0.6315527568370469, 0.643233662232416, 0.6549145676277851, 0.6665954730231543, 0.6782763784185234, 0.6899572838138925, 0.7016381892092617, 0.7133190946046308, 0.725], [219090.6036913944, 260535.74662276852, 306155.0083050098, 356049.8400646178, 410317.39721250883, 469050.9728617324, 532340.3653900075, 600272.1927741058, 672930.1638357397, 750395.3141391105, 832746.2125910288, 920059.1435333895, 1012408.2681624736, 1109865.7683763145, 1212501.9755818679, 1320385.4865464745, 1433583.2680234069, 1552160.7515973537, 1676181.9199664684, 1805709.385691101, 1940804.4632864716, 2081527.235410375, 2227936.6137922667, 2380090.395462535, 2538045.3147672475, 2701857.091591575, 2871580.476162377, 3047269.290755529, 3228976.4685950754, 3416754.0901982225, 3610653.4173915805, 3810724.9251993834, 4017018.331782799, 4229582.626590735, 4448466.096866048, 4673716.352636657, 4905380.3503083335, 5143504.414964712, 5388134.261470114, 5639315.014461979, 5897091.2273117695, 6161506.900126337, 6432605.496855277, 6710429.96156443, 6995022.7339303745, 7286425.764006459, 7584680.526306685, 7889828.033250103, 8201908.848005061, 8520963.096769568]], "-0.035": [[0.1592868059097973, 0.17236258538102592, 0.18543836485225457, 0.1985141443234832, 0.2115899237947118, 0.22466570326594043, 0.23774148273716905, 0.25081726220839773, 0.26389304167962635, 0.27696882115085497, 0.2900446006220836, 0.3031203800933122, 0.31619615956454084, 0.32927193903576946, 0.3423477185069981, 0.3554234979782267, 0.3684992774494553, 0.38157505692068394, 0.39465083639191256, 0.40772661586314124, 0.4208023953343698, 0.43387817480559854, 0.44695395427682716, 0.4600297337480558, 0.4731055132192844, 0.486181292690513, 0.49925707216174164, 0.5123328516329703, 0.5254086311041989, 0.5384844105754275, 0.5515601900466561, 0.5646359695178848, 0.5777117489891134, 0.590787528460342, 0.6038633079315706, 0.6169390874027992, 0.6300148668740279, 0.6430906463452566, 0.6561664258164852, 0.6692422052877137, 0.6823179847589423, 0.6953937642301711, 0.7084695437013997, 0.7215453231726283, 0.7346211026438569, 0.7476968821150856, 0.7607726615863142, 0.7738484410575428, 0.7869242205287714, 0.8], [123565.93946039634, 151999.37328965162, 184164.0345945187, 220234.47989072275, 260380.70165907327, 304768.5379537723, 353560.0223359651, 406913.68578476965, 464984.8194474043, 527925.7050785335, 595885.818541118, 669012.01063678, 747448.6686959207, 831337.8617135276, 920819.4713149421, 1016031.3104408387, 1117109.2313264108, 1224187.2240974063, 1337397.5071012334, 1456870.6099244414, 1582735.4499105779, 1715119.4028787042, 1854148.3686480196, 1999946.8318945817, 2152637.918799015, 2312343.4498872915, 2479183.989418214, 2653278.891629801, 2834746.344121114, 3023703.408615313, 3220266.0593230617, 3424549.219102205, 3636666.79358939, 3856731.7034615683, 4084855.9149697307, 4321150.468873484, 4565725.507892933, 4818690.302783584, 5080153.277130378, 5350222.030948504, 5629003.363170949, 5916603.293095976, 6213127.08086159, 6518679.247008577, 6833363.591188668, 7157283.210070006, 7490540.514487963, 7833237.245885747, 8185474.492085855, 8547352.702430444]], "-0.034": [[0.1664866780403028, 0.18094613359050069, 0.19540558914069858, 0.2098650446908965, 0.2243245002410944, 0.2387839557912923, 0.2532434113414902, 0.2677028668916881, 0.282162322441886, 0.2966217779920839, 0.3110812335422818, 0.3255406890924797, 0.3400001446426776, 0.3544596001928755, 0.36891905574307343, 0.38337851129327133, 0.3978379668434692, 0.4122974223936671, 0.4267568779438651, 0.441216333494063, 0.45567578904426087, 0.47013524459445877, 0.48459470014465666, 0.49905415569485456, 0.5135136112450525, 0.5279730667952504, 0.5424325223454483, 0.5568919778956462, 0.571351433445844, 0.585810888996042, 0.6002703445462398, 0.6147298000964377, 0.6291892556466356, 0.6436487111968335, 0.6581081667470314, 0.6725676222972294, 0.6870270778474273, 0.7014865333976252, 0.7159459889478231, 0.730405444498021, 0.7448649000482189, 0.7593243555984168, 0.7737838111486147, 0.7882432666988126, 0.8027027222490105, 0.8171621777992084, 0.8316216333494063, 0.8460810888996042, 0.8605405444498021, 0.875], [73422.04140352545, 93644.36714638391, 117222.22793487979, 144401.86837113803, 175428.09657086292, 210544.39101408102, 249992.9930495272, 294014.9877356128, 342850.3750736007, 396738.13323419855, 455916.2750431211, 520621.8987389059, 591091.2338237434, 667559.6826791018, 750261.8585012078, 839431.6200189536, 935302.1033827631, 1038105.7515531064, 1148074.3414685843, 1265439.0092334251, 1390430.2735310728, 1523278.0574428854, 1664211.708827798, 1813460.0193992304, 1971251.2426189324, 2137813.1105133076, 2313372.8495056294, 2498157.195347133, 2692392.4072209313, 2896304.281084877, 3110118.1623126706, 3334058.957686529, 3568351.146789508, 3813218.792840941, 4068885.553014401, 4335574.688273963, 4613509.072761337, 4902911.202763636, 5204003.2052888805, 5517006.846274193, 5842143.538449484, 6179634.348877618, 6529700.006190421, 6892560.907538322, 7268437.12527013, 7657548.413358164, 8060114.213582863, 8476353.661489986, 8906485.592132548, 9350728.545608837]], "-0.033": [[0.17315213237050517, 0.1869653541588622, 0.20077857594721923, 0.2145917977355763, 0.22840501952393333, 0.24221824131229036, 0.2560314631006474, 0.2698446848890044, 0.28365790667736146, 0.2974711284657185, 0.3112843502540755, 0.32509757204243256, 0.3389107938307896, 0.3527240156191467, 0.36653723740750366, 0.38035045919586075, 0.3941636809842177, 0.4079769027725748, 0.4217901245609318, 0.4356033463492889, 0.44941656813764586, 0.46322978992600294, 0.4770430117143599, 0.490856233502717, 0.5046694552910741, 0.5184826770794311, 0.5322958988677882, 0.5461091206561451, 0.5599223424445022, 0.5737355642328592, 0.5875487860212163, 0.6013620078095733, 0.6151752295979304, 0.6289884513862873, 0.6428016731746444, 0.6566148949630014, 0.6704281167513585, 0.6842413385397156, 0.6980545603280726, 0.7118677821164296, 0.7256810039047866, 0.7394942256931437, 0.7533074474815007, 0.7671206692698578, 0.7809338910582148, 0.7947471128465718, 0.8085603346349288, 0.8223735564232859, 0.836186778211643, 0.85], [46618.44575214205, 59412.99117624236, 74420.78061072894, 91832.51639578449, 111841.01080970163, 134641.07103738596, 160429.3970534737, 189404.49030850182, 221766.57154841084, 257717.50642889194, 297460.73783850524, 341201.22403967986, 389145.38188962534, 441501.034524416, 498477.36298665334, 560284.8613557272, 627135.2950038628, 699241.6616539952, 776818.1549593037, 860080.1303608745, 949244.0730106912, 1044527.5675732213, 1146149.2697409529, 1254328.8793182163, 1369287.1147438344, 1491245.6889372282, 1620427.2863647558, 1757055.5412336474, 1901355.0167301986, 2053551.1852269545, 2213870.4093908262, 2382539.924130331, 2559787.819325807, 2745843.0232913615, 2940935.286921794, 3145295.1684816363, 3359154.0189970643, 3582743.9682145286, 3816297.9110929086, 4060049.4947985127, 4314233.10617459, 4579083.859659185, 4854837.5856269915, 5141730.819132739, 5440000.789035071, 5749885.40748151, 6071623.259736252, 6405453.594333914, 6751616.313543302, 7110351.96412648]], "-0.032": [[0.17971442516388467, 0.19339372260951967, 0.20707302005515468, 0.2207523175007897, 0.2344316149464247, 0.24811091239205968, 0.2617902098376947, 0.2754695072833297, 0.2891488047289647, 0.3028281021745997, 0.3165073996202347, 0.3301866970658697, 0.34386599451150474, 0.35754529195713974, 0.37122458940277475, 0.38490388684840976, 0.39858318429404477, 0.4122624817396798, 0.4259417791853148, 0.43962107663094974, 0.45330037407658474, 0.46697967152221975, 0.48065896896785476, 0.49433826641348977, 0.5080175638591248, 0.5216968613047598, 0.5353761587503948, 0.5490554561960298, 0.5627347536416648, 0.5764140510872998, 0.5900933485329348, 0.6037726459785698, 0.6174519434242048, 0.6311312408698398, 0.6448105383154749, 0.6584898357611099, 0.6721691332067449, 0.6858484306523799, 0.6995277280980149, 0.7132070255436499, 0.7268863229892849, 0.7405656204349199, 0.7542449178805549, 0.7679242153261899, 0.7816035127718249, 0.79528281021746, 0.808962107663095, 0.82264140510873, 0.836320702554365, 0.85], [35678.19714630195, 45324.29822046043, 56643.946803939085, 69787.8712886056, 84909.43552369607, 102164.5170183079, 121711.39763494697, 143710.6648663356, 168325.12216485167, 195719.7070812874, 226061.4161917893, 259519.23596595094, 296264.0788671294, 336468.7240867925, 380307.76240438054, 427957.5447374549, 479596.13400729164, 535403.2599952265, 595560.2769069859, 660250.1233975322, 729657.2848388483, 803967.7576385268, 883369.0154388392, 968049.977044699, 1058200.9759451495, 1154013.731307075, 1255681.3203321043, 1363398.151878413, 1477359.941258555, 1597763.6861327766, 1724807.6434246064, 1858691.3071920413, 1999615.3873934448, 2147781.789492456, 2303393.594850833, 2466655.0418623113, 2637771.507784286, 2816949.4912274973, 3004396.5952669424, 3200321.511139974, 3404934.0025000526, 3618444.8901968896, 3841066.0375557775, 4073010.3361307774, 4314491.691908188, 4565725.011938256, 4826926.191374557, 5098312.100901805, 5380100.57453405, 5672510.397766361]], "-0.031": [[0.18616775187741705, 0.19971534877787792, 0.2132629456783388, 0.22681054257879968, 0.24035813947926055, 0.2539057363797214, 0.2674533332801823, 0.2810009301806432, 0.2945485270811041, 0.30809612398156494, 0.3216437208820258, 0.3351913177824867, 0.3487389146829476, 0.3622865115834084, 0.37583410848386933, 0.3893817053843302, 0.40292930228479107, 0.41647689918525194, 0.4300244960857128, 0.4435720929861737, 0.45711968988663454, 0.47066728678709546, 0.4842148836875563, 0.4977624805880172, 0.5113100774884781, 0.5248576743889389, 0.5384052712893999, 0.5519528681898607, 0.5655004650903216, 0.5790480619907825, 0.5925956588912433, 0.6061432557917042, 0.6196908526921651, 0.633238449592626, 0.6467860464930868, 0.6603336433935477, 0.6738812402940086, 0.6874288371944695, 0.7009764340949304, 0.7145240309953913, 0.7280716278958521, 0.741619224796313, 0.7551668216967738, 0.7687144185972348, 0.7822620154976956, 0.7958096123981565, 0.8093572092986174, 0.8229048061990782, 0.8364524030995392, 0.85], [23628.0527730451, 30206.020653250016, 37997.55457779148, 47127.84752214563, 57726.106901923085, 69925.43174765061, 83862.70047048117, 99678.46777910928, 117516.86956821132, 137525.53480130684, 159855.50357085, 184661.15064611196, 212100.11392257267, 242333.22727065862, 275524.45735087164, 311840.8440197516, 351452.4439990976, 394532.2775212326, 441256.2776972898, 491803.2423846275, 546354.7883544265, 605095.3075820211, 668211.9255010916, 735894.4610790279, 808335.3885848522, 885729.8009334817, 968275.374500964, 1056172.3353149248, 1149623.4265329854, 1248833.8771294393, 1354011.371717239, 1465366.0214383574, 1583110.3358609616, 1707459.195826739, 1838629.827196025, 1976841.7754423814, 2122316.881051797, 2275279.255684971, 2435955.2590640406, 2604573.4765478196, 2781364.697362059, 2966561.8934534746, 3160400.1989383227, 3363116.8901182245, 3574951.366037593, 3796145.1295587057, 4026941.768931816, 4267586.939839151, 4518328.347892833, 4779415.731567906]], "-0.03": [[0.19237162565487026, 0.2068130210496688, 0.2212544164444674, 0.23569581183926597, 0.2501372072340645, 0.26457860262886307, 0.2790199980236616, 0.2934613934184602, 0.3079027888132588, 0.3223441842080573, 0.33678557960285593, 0.3512269749976545, 0.36566837039245303, 0.3801097657872516, 0.39455116118205014, 0.40899255657684874, 0.4234339519716473, 0.43787534736644584, 0.4523167427612444, 0.466758138156043, 0.48119953355084155, 0.4956409289456401, 0.5100823243404387, 0.5245237197352373, 0.5389651151300359, 0.5534065105248344, 0.5678479059196329, 0.5822893013144315, 0.5967306967092301, 0.6111720921040287, 0.6256134874988273, 0.6400548828936258, 0.6544962782884243, 0.6689376736832229, 0.6833790690780215, 0.6978204644728201, 0.7122618598676185, 0.7267032552624171, 0.7411446506572157, 0.7555860460520143, 0.7700274414468129, 0.7844688368416115, 0.7989102322364099, 0.8133516276312085, 0.8277930230260071, 0.8422344184208057, 0.8566758138156043, 0.8711172092104027, 0.8855586046052013, 0.9], [16668.685883450635, 21756.637678350628, 27891.388062933016, 35198.57104216142, 43809.52717052214, 53861.18908141828, 65495.97594362774, 78861.69568805066, 94111.45405135497, 111403.56964227938, 130901.49436255764, 152773.73861571203, 177193.80081912476, 204340.1008020934, 234395.9167281988, 267549.32522665255, 303993.1444561873, 343924.87985793065, 387546.67238165985, 435065.2489937623, 486691.8752957987, 542642.3101003667, 603136.7618264111, 668399.8465896227, 738660.5478753841, 814152.1776921194, 895112.3391120896, 981782.8901148031, 1074409.9086554504, 1173243.6588872285, 1278538.558472166, 1390553.1469202696, 1509550.0549014336, 1635795.9744787724, 1769561.6302158162, 1911121.7511134625, 2060755.0433356732, 2218744.1636857754, 2385375.693797763, 2560940.1150094364, 2745731.783886305, 2940048.908367207, 3144193.524504406, 3358471.473772619, 3583192.380922921, 3818669.632358988, 4065220.3550143614, 4323165.3957107, 4592829.300978103, 4874540.297319573]], "-0.029": [[0.19842841785861273, 0.21325640933088594, 0.22808440080315914, 0.24291239227543238, 0.2577403837477056, 0.2725683752199788, 0.287396366692252, 0.3022243581645252, 0.3170523496367984, 0.3318803411090716, 0.3467083325813448, 0.361536324053618, 0.3763643155258912, 0.39119230699816443, 0.4060202984704377, 0.4208482899427109, 0.4356762814149841, 0.45050427288725736, 0.46533226435953057, 0.4801602558318038, 0.494988247304077, 0.5098162387763502, 0.5246442302486234, 0.5394722217208966, 0.5543002131931698, 0.569128204665443, 0.5839561961377162, 0.5987841876099894, 0.6136121790822626, 0.6284401705545358, 0.643268162026809, 0.6580961534990822, 0.6729241449713554, 0.6877521364436286, 0.702580127915902, 0.7174081193881752, 0.7322361108604484, 0.7470641023327216, 0.7618920938049948, 0.776720085277268, 0.7915480767495412, 0.8063760682218144, 0.8212040596940876, 0.8360320511663608, 0.850860042638634, 0.8656880341109072, 0.8805160255831804, 0.8953440170554536, 0.9101720085277268, 0.925], [11910.10008687393, 15748.333523890167, 20435.975216466188, 26087.12217768854, 32822.56294273373, 40769.72553059432, 50062.628867949104, 60841.83726367543, 73254.41759070652, 87453.8988859559, 103600.23412235684, 121859.763942209, 142405.18216982475, 165415.5029452877, 191076.0293410031, 219578.32333941836, 251120.1770644292, 285905.58517102594, 324144.71830806084, 366053.8975779136, 411855.56992453977, 461778.2843881, 516056.6691702375, 574931.4094592257, 638649.2259687547, 707462.8541481465, 781631.024025366, 861418.440647376, 947095.7650852331, 1038939.5959738718, 1137232.4515588237, 1242262.752224182, 1354324.803477996, 1473718.7793729748, 1600750.7063419141, 1735732.4474286635, 1878981.686896737, 2030821.9151988162, 2191582.414291487, 2361598.2432805193, 2541210.2243829025, 2730764.9291926813, 2930614.6652383953, 3141117.462820644, 3362637.062118938, 3595542.900557615, 3840210.1004211474, 4097019.4567097067, 4366357.425226316, 4648616.1108873915]], "-0.028": [[0.20429148170446726, 0.22002022697580467, 0.23574897224714206, 0.25147771751847947, 0.26720646278981686, 0.28293520806115424, 0.2986639533324917, 0.31439269860382907, 0.3301214438751665, 0.3458501891465039, 0.3615789344178413, 0.37730767968917867, 0.3930364249605161, 0.4087651702318535, 0.42449391550319093, 0.4402226607745283, 0.4559514060458657, 0.4716801513172031, 0.48740889658854053, 0.5031376418598779, 0.5188663871312154, 0.5345951324025527, 0.5503238776738901, 0.5660526229452275, 0.5817813682165649, 0.5975101134879024, 0.6132388587592397, 0.6289676040305772, 0.6446963493019146, 0.6604250945732519, 0.6761538398445893, 0.6918825851159267, 0.7076113303872642, 0.7233400756586015, 0.739068820929939, 0.7547975662012762, 0.7705263114726137, 0.7862550567439512, 0.8019838020152885, 0.817712547286626, 0.8334412925579633, 0.8491700378293008, 0.8648987831006383, 0.8806275283719756, 0.896356273643313, 0.9120850189146503, 0.9278137641859878, 0.9435425094573251, 0.9592712547286626, 0.975], [9185.882253327687, 12366.729892350068, 16310.550360576635, 21130.766260602017, 26948.70013817922, 33893.57899772989, 42102.538545478375, 51720.627191365194, 62900.8098358268, 75803.97146350339, 90598.92056270267, 107462.392386814, 126579.0520717067, 148141.49762135174, 172350.26277240823, 199413.81974724884, 229548.58190382912, 262978.90628988604, 299937.09610816446, 340663.4030986885, 385406.029843507, 434421.13199881575, 487972.82045892265, 546333.1634561052, 609782.1886000705, 678607.8848604107, 753106.204495162, 833581.0649283474, 920344.3505791207, 1013715.9146449836, 1114023.5808413117, 1221603.1450993037, 1336798.3772242954, 1459961.022516257, 1591450.8033541774, 1731635.4207458885, 1880890.5558448574, 2039599.8714352772, 2208155.0133868065, 2386955.6120801615, 2576409.283804687, 2776931.6321290503, 2988946.2492459994, 3212884.717292222, 3449186.6096441913, 3698299.4921908183, 3960678.924583819, 4236788.461466464, 4527099.653681551, 4832092.04945919]], "-0.027": [[0.2102066019822583, 0.22530442643159995, 0.24040225088094164, 0.2555000753302833, 0.27059789977962495, 0.2856957242289666, 0.3007935486783083, 0.31589137312765, 0.33098919757699163, 0.3460870220263333, 0.36118484647567495, 0.37628267092501666, 0.39138049537435826, 0.4064783198237, 0.42157614427304163, 0.4366739687223833, 0.451771793171725, 0.4668696176210666, 0.4819674420704083, 0.49706526651975, 0.5121630909690916, 0.5272609154184333, 0.5423587398677749, 0.5574565643171167, 0.5725543887664583, 0.5876522132158, 0.6027500376651417, 0.6178478621144833, 0.632945686563825, 0.6480435110131666, 0.6631413354625083, 0.67823915991185, 0.6933369843611916, 0.7084348088105333, 0.7235326332598749, 0.7386304577092166, 0.7537282821585582, 0.7688261066079, 0.7839239310572417, 0.7990217555065833, 0.814119579955925, 0.8292174044052666, 0.8443152288546083, 0.85941305330395, 0.8745108777532916, 0.8896087022026333, 0.9047065266519749, 0.9198043511013166, 0.9349021755506582, 0.95], [6865.581017762557, 9177.792840027794, 12039.811580395075, 15535.266545949797, 19754.248216982876, 24793.381468100084, 30755.89533595429, 37751.689676885675, 45897.399007520806, 55316.45378062568, 66139.13931508052, 78502.65257115326, 92551.1569391046, 108435.83518965935, 126314.94071832192, 146353.84720137253, 168725.09676920992, 193608.44679218583, 221190.9153649275, 251666.82556714184, 285237.8485718825, 322113.04566606396, 362508.9092425259, 406649.4028180906, 454766.0001276947, 507097.7233408128, 563891.1804428776, 625400.6018212821, 691887.8760926985, 763622.5852058856, 840882.0388518325, 923951.3082109545, 1013123.2590651367, 1108698.58430065, 1210985.8358263362, 1320301.4559299995, 1436969.8080945446, 1561323.2072941817, 1693701.9497898193, 1834454.3424417323, 1983936.7315565804, 2142513.5312849204, 2310557.251584549, 2488448.52576415, 2676576.137621057, 2875337.048186194, 3085136.4220886296, 3306387.6535516162, 3539512.3920313558, 3784940.56750928]], "-0.026": [[0.21538749619446948, 0.2308897921905007, 0.24639208818653194, 0.26189438418256317, 0.2773966801785944, 0.2928989761746257, 0.3084012721706569, 0.32390356816668814, 0.33940586416271934, 0.3549081601587506, 0.37041045615478185, 0.38591275215081305, 0.40141504814684426, 0.4169173441428755, 0.43241964013890677, 0.447921936134938, 0.4634242321309692, 0.47892652812700043, 0.4944288241230317, 0.5099311201190629, 0.5254334161150942, 0.5409357121111253, 0.5564380081071566, 0.5719403041031879, 0.5874426000992191, 0.6029448960952504, 0.6184471920912815, 0.6339494880873128, 0.649451784083344, 0.6649540800793753, 0.6804563760754065, 0.6959586720714377, 0.711460968067469, 0.7269632640635002, 0.7424655600595315, 0.7579678560555627, 0.773470152051594, 0.7889724480476251, 0.8044747440436564, 0.8199770400396876, 0.8354793360357189, 0.8509816320317501, 0.8664839280277813, 0.8819862240238125, 0.8974885200198438, 0.9129908160158751, 0.9284931120119063, 0.9439954080079375, 0.9594977040039687, 0.975], [5215.78857651255, 7053.616731408762, 9353.662727116323, 12191.866973880784, 15650.865802337907, 19820.133219121704, 24796.11724143628, 30682.371305379227, 37589.68117408592, 45636.18771554349, 54947.505873438604, 65656.8401156051, 77905.09661197396, 91840.99236621494, 107621.16150157899, 125410.25888108357, 145381.06122455897, 167714.56586974207, 192600.08731119343, 220235.35163903155, 250826.58898907897, 284588.62410679675, 321744.96511918685, 362527.89060151204, 407178.53501913464, 455946.97261886526, 509092.2998389034, 566882.7163016453, 629595.6044492649, 697517.6078780302, 770944.7084236888, 850182.3020469716, 935545.2735652443, 1027358.0702735579, 1125954.7744958268, 1231679.1751044977, 1344884.8380449282, 1465935.1758986886, 1595203.5165181607, 1733073.170763076, 1879937.499368071, 2036199.978968838, 2202274.2673130697, 2378584.267681138, 2565564.1925402046, 2763658.6264543803, 2973322.588272481, 3195021.5926139406, 3429231.7106725294, 3676439.630356645]], "-0.025": [[0.22059012123518992, 0.23700664937324728, 0.2534231775113046, 0.269839705649362, 0.2862562337874193, 0.30267276192547665, 0.31908929006353404, 0.33550581820159137, 0.3519223463396487, 0.3683388744777061, 0.38475540261576335, 0.40117193075382074, 0.4175884588918781, 0.4340049870299354, 0.4504215151679928, 0.4668380433060501, 0.48325457144410744, 0.4996710995821648, 0.5160876277202222, 0.5325041558582795, 0.5489206839963369, 0.5653372121343943, 0.5817537402724515, 0.5981702684105089, 0.6145867965485663, 0.6310033246866236, 0.647419852824681, 0.6638363809627382, 0.6802529091007956, 0.696669437238853, 0.7130859653769103, 0.7295024935149677, 0.745919021653025, 0.7623355497910824, 0.7787520779291397, 0.7951686060671971, 0.8115851342052545, 0.8280016623433117, 0.8444181904813691, 0.8608347186194265, 0.8772512467574838, 0.8936677748955412, 0.9100843030335986, 0.9265008311716558, 0.9429173593097132, 0.9593338874477706, 0.9757504155858279, 0.9921669437238853, 1.0085834718619426, 1.025], [4058.3767127070846, 5600.836941284258, 7564.500416645551, 10025.633999370848, 13068.218843893268, 16784.190344041916, 21273.670695686174, 26645.194709981188, 33015.929425147806, 40511.88799450523, 49268.138270241536, 59429.00645364852, 71148.27614136676, 84589.38306213831, 99925.60576851705, 117340.25252206056, 137026.84458802736, 159189.2961359591, 184042.09092529916, 211810.455940012, 242730.53212272326, 277049.5423469454, 315025.9567552941, 356929.6555820478, 403042.08956981346, 453656.438082338, 509077.7650085014, 569623.1725461815, 635621.9529489325, 707415.7383131407, 785358.6484785419, 869817.43711058, 961171.6360290449, 1059813.6978437395, 1166149.1369544882, 1280596.6689696582, 1403588.3485944362, 1535569.7060374198, 1676999.8819815593, 1828351.761163155, 1990112.1046004703, 2162781.6805114765, 2346875.3939583586, 2542922.415254678, 2751466.3071694123, 2973065.150960536, 3208291.6712694117, 3457733.3599058394, 3721992.5985523546, 4001686.7804151834]], "-0.024": [[0.22562881416199695, 0.24194251183216028, 0.2582562095023236, 0.2745699071724869, 0.29088360484265025, 0.3071973025128136, 0.3235110001829769, 0.33982469785314023, 0.35613839552330356, 0.3724520931934669, 0.3887657908636302, 0.40507948853379355, 0.4213931862039568, 0.43770688387412016, 0.4540205815442835, 0.4703342792144468, 0.48664797688461015, 0.5029616745547735, 0.5192753722249368, 0.5355890698951001, 0.5519027675652635, 0.5682164652354268, 0.5845301629055901, 0.6008438605757535, 0.6171575582459168, 0.6334712559160801, 0.6497849535862434, 0.6660986512564068, 0.6824123489265701, 0.6987260465967334, 0.7150397442668968, 0.7313534419370601, 0.7476671396072234, 0.7639808372773867, 0.7802945349475501, 0.7966082326177134, 0.8129219302878767, 0.8292356279580401, 0.8455493256282034, 0.8618630232983667, 0.8781767209685301, 0.8944904186386934, 0.9108041163088567, 0.92711781397902, 0.9434315116491834, 0.9597452093193467, 0.97605890698951, 0.9923726046596734, 1.0086863023298365, 1.025], [3201.0698749154335, 4423.596035632138, 5985.296422589738, 7949.685467407522, 10387.179812625955, 13375.371591342882, 16999.2958086921, 21351.692274157256, 26533.262477570494, 32652.921754998617, 39828.04705158426, 48184.72055528614, 57857.96944720526, 68992.00198990296, 81740.4401541147, 96266.54896598941, 112743.46274099275, 131354.40835654928, 152292.92570307062, 175763.08544198668, 201979.70418956614, 231168.55723651804, 263566.58890547045, 299422.1206413092, 338995.0569229314, 382557.08907914313, 430391.8970861337, 482795.3494191361, 540075.7010264699, 602553.789490132, 670563.2294333873, 744450.6052324096, 824575.6620858804, 911311.4954935478, 1005044.7391920713, 1106175.7515939872, 1215118.8007733193, 1332302.2480392174, 1458168.7301370034, 1593175.3401141395, 1737793.8068868965, 1892510.6735418665, 2057827.4744049408, 2234260.9109089463, 2422343.026289788, 2622621.3791396837, 2835659.215844895, 3062035.6419342314, 3302345.792363556, 3557201.0007605427]], "-0.023": [[0.23050733350565916, 0.24672146955656407, 0.262935605607469, 0.2791497416583739, 0.2953638777092788, 0.31157801376018374, 0.3277921498110886, 0.34400628586199355, 0.3602204219128985, 0.3764345579638034, 0.39264869401470825, 0.4088628300656132, 0.42507696611651813, 0.44129110216742307, 0.45750523821832795, 0.47371937426923283, 0.48993351032013777, 0.5061476463710427, 0.5223617824219475, 0.5385759184728525, 0.5547900545237574, 0.5710041905746623, 0.5872183266255673, 0.6034324626764722, 0.6196465987273772, 0.635860734778282, 0.6520748708291869, 0.6682890068800917, 0.6845031429309967, 0.7007172789819016, 0.7169314150328066, 0.7331455510837115, 0.7493596871346164, 0.7655738231855214, 0.7817879592364263, 0.798002095287331, 0.814216231338236, 0.8304303673891409, 0.8466445034400458, 0.8628586394909508, 0.8790727755418557, 0.8952869115927606, 0.9115010476436656, 0.9277151836945705, 0.9439293197454752, 0.9601434557963802, 0.9763575918472851, 0.99257172789819, 1.008785863949095, 1.025], [2588.810289026003, 3577.8766873599343, 4843.987180810868, 6440.2778543837485, 8425.973657959103, 10866.6717841173, 13834.621114825868, 17408.99800372397, 21676.17862969995, 26730.008131392548, 32672.066710157753, 39611.93287017335, 47667.443948113716, 56964.95407075858, 67639.58966663433, 79835.5026470373, 93706.12136231465, 109414.39943089255, 127133.0625310835, 147044.85323904507, 169342.77399029123, 194230.3282367904, 221921.7598668347, 252642.2909504761, 286628.35786934086, 324127.84588600125, 365400.3222047737, 410717.26757277, 460362.3064672579, 514631.4359128114, 573833.2529693878, 638289.1809302795, 708333.6942668787, 784314.5423553218, 866592.972018354, 955543.9489141267, 1051556.3778021643, 1155033.3217152937, 1266392.2200650736, 1386065.1057069893, 1514498.8209905566, 1652155.2328183942, 1799511.4467373148, 1957060.0200835287, 2125309.174203173, 2304783.0057685208, 2496021.6972094243, 2699581.7262788247, 2916036.074770422, 3145974.436405924]], "-0.022": [[0.2350759513167488, 0.2522172584327335, 0.26935856554871823, 0.28649987266470295, 0.30364117978068766, 0.3207824868966724, 0.3379237940126571, 0.3550651011286418, 0.37220640824462653, 0.38934771536061125, 0.40648902247659596, 0.4236303295925807, 0.4407716367085654, 0.4579129438245501, 0.47505425094053483, 0.49219555805651954, 0.5093368651725043, 0.526478172288489, 0.5436194794044737, 0.5607607865204585, 0.5779020936364432, 0.5950434007524279, 0.6121847078684126, 0.6293260149843973, 0.646467322100382, 0.6636086292163668, 0.6807499363323515, 0.6978912434483362, 0.7150325505643209, 0.7321738576803056, 0.7493151647962903, 0.7664564719122751, 0.7835977790282598, 0.8007390861442445, 0.8178803932602292, 0.8350217003762139, 0.8521630074921986, 0.8693043146081834, 0.8864456217241681, 0.9035869288401528, 0.9207282359561375, 0.9378695430721222, 0.9550108501881069, 0.9721521573040917, 0.9892934644200764, 1.006434771536061, 1.0235760786520458, 1.0407173857680305, 1.0578586928840152, 1.075], [2113.028757750002, 2980.9174516547655, 4111.15957854677, 5558.560641798547, 7384.92311273714, 9659.441032551553, 12459.092000575438, 15869.026712893838, 19982.956196699062, 24903.536870228356, 30742.75354487111, 37622.300474689924, 45673.96054881267, 55039.9827136515, 65873.4577044748, 78338.69215932846, 92611.58118253372, 108879.97941986771, 127344.07070296897, 148216.7363164197, 171723.92193728665, 198105.00329358765, 227613.15058515393, 260515.69170763675, 297094.4743179317, 337646.22677702893, 382482.91800423304, 431932.1162747916, 486337.3469912302, 546058.449457079, 611471.9326801893, 682971.3302314653, 760967.5541835572, 845889.2481528809, 938183.1394672222, 1038314.3904801608, 1146766.9490525885, 1264043.898220697, 1390667.8050689767, 1527181.0688259772, 1674146.2681998396, 1832146.5079699268, 2001785.76485021, 2183689.2326394655, 2378503.666672755, 2586897.7275881055, 2809562.324421798, 3047210.957045174, 3300580.057955423, 3570429.333432339]], "-0.021": [[0.23961668172300674, 0.2566653208715168, 0.27371396002002685, 0.2907625991685369, 0.307811238317047, 0.32485987746555706, 0.3419085166140671, 0.3589571557625772, 0.37600579491108727, 0.39305443405959734, 0.4101030732081074, 0.4271517123566175, 0.4442003515051275, 0.46124899065363756, 0.47829762980214763, 0.4953462689506577, 0.5123949080991678, 0.5294435472476778, 0.5464921863961879, 0.563540825544698, 0.580589464693208, 0.5976381038417181, 0.6146867429902282, 0.6317353821387383, 0.6487840212872483, 0.6658326604357584, 0.6828812995842685, 0.6999299387327785, 0.7169785778812886, 0.7340272170297987, 0.7510758561783087, 0.7681244953268188, 0.7851731344753289, 0.802221773623839, 0.819270412772349, 0.8363190519208591, 0.8533676910693692, 0.8704163302178792, 0.8874649693663893, 0.9045136085148994, 0.9215622476634094, 0.9386108868119195, 0.9556595259604296, 0.9727081651089396, 0.9897568042574497, 1.0068054434059597, 1.0238540825544697, 1.0409027217029798, 1.0579513608514899, 1.075], [1764.3911615566792, 2487.7722578889843, 3431.04704126492, 4640.918066257009, 6170.275535025344, 8078.582238480135, 10432.258470956465, 13305.066919874671, 16778.49753170434, 20942.152355417904, 25894.130364506666, 31741.412258534387, 38600.24524511883, 46596.52780315727, 55866.1944280464, 66555.60035958997, 78821.90629323528, 92833.46307523454, 108770.19638228534, 126823.99138616824, 147199.07740386514, 170112.41253361283, 195794.06827731794, 224487.61414973444, 256450.50227478213, 291954.45196936384, 331285.8343150185, 374746.0567177315, 422651.9474562049, 475336.14021887694, 533147.4586299651, 596451.3007647943, 665630.0236546592, 741083.3277814586, 823228.6415623307, 912501.5058245033, 1009355.9582705717, 1114264.9179344, 1227720.5696278398, 1350234.7483784482, 1482339.3238583824, 1624586.5848046418, 1777549.6234308193, 1941822.7198305195, 2118021.7263725954, 2306784.45208835, 2508771.047050846, 2724664.386746454, 2955170.4564387747, 3201018.735525067]], "-0.02": [[0.24386090371399027, 0.26082292608717417, 0.277784948460358, 0.2947469708335419, 0.31170899320672574, 0.32867101557990963, 0.3456330379530935, 0.36259506032627736, 0.3795570826994612, 0.3965191050726451, 0.413481127445829, 0.4304431498190128, 0.4474051721921967, 0.46436719456538056, 0.48132921693856445, 0.4982912393117483, 0.5152532616849321, 0.532215284058116, 0.5491773064312999, 0.5661393288044838, 0.5831013511776677, 0.6000633735508516, 0.6170253959240354, 0.6339874182972193, 0.6509494406704032, 0.667911463043587, 0.6848734854167708, 0.7018355077899547, 0.7187975301631386, 0.7357595525363225, 0.7527215749095063, 0.7696835972826902, 0.7866456196558741, 0.803607642029058, 0.8205696644022419, 0.8375316867754257, 0.8544937091486096, 0.8714557315217935, 0.8884177538949773, 0.9053797762681611, 0.922341798641345, 0.9393038210145289, 0.9562658433877128, 0.9732278657608967, 0.9901898881340805, 1.0071519105072644, 1.0241139328804483, 1.0410759552536322, 1.058037977626816, 1.075], [1502.7424231826387, 2117.88516940669, 2920.9761370608285, 3952.532247007131, 5258.617120383345, 6891.215665581238, 8908.61088957935, 11375.762824395599, 14364.689470194116, 17954.84966580664, 22233.52780539538, 27296.220326912673, 33247.02390407692, 40199.025278923604, 48274.692676717386, 57606.2687492151, 68336.1649960284, 80617.35761720588, 94613.78475319385, 110500.74507108204, 128465.29765853313, 148706.663189064, 171436.6263244177, 196879.93932166274, 225274.72681439272, 256872.89173900615, 291940.52237852, 330758.30049773265, 373621.9105448247, 420842.44989565026, 472746.840118068, 529678.2392346776, 591996.4549632685, 660078.3589151865, 734318.3017326413, 815128.5291467599, 902939.5989389283, 998200.7987886298, 1101380.5649916618, 1212966.9020331956, 1333467.8030007395, 1463411.670822583, 1603347.740317844, 1753846.501044698, 1915500.1209338435, 2088922.8706946974, 2274751.5489822044, 2473645.908312578, 2686289.0817166264, 2913388.010119696]], "-0.019": [[0.24777982686978467, 0.26517207530101355, 0.28256432373224244, 0.2999565721634713, 0.3173488205947002, 0.3347410690259291, 0.35213331745715803, 0.3695255658883869, 0.3869178143196158, 0.4043100627508447, 0.4217023111820736, 0.43909455961330246, 0.45648680804453134, 0.47387905647576023, 0.4912713049069891, 0.508663553338218, 0.5260558017694469, 0.5434480502006758, 0.5608402986319047, 0.5782325470631335, 0.5956247954943624, 0.6130170439255913, 0.6304092923568202, 0.6478015407880491, 0.6651937892192781, 0.6825860376505068, 0.6999782860817358, 0.7173705345129646, 0.7347627829441936, 0.7521550313754224, 0.7695472798066514, 0.7869395282378802, 0.8043317766691092, 0.8217240251003379, 0.8391162735315669, 0.8565085219627957, 0.8739007703940247, 0.8912930188252535, 0.9086852672564825, 0.9260775156877112, 0.9434697641189402, 0.960862012550169, 0.978254260981398, 0.9956465094126268, 1.0130387578438558, 1.0304310062750845, 1.0478232547063135, 1.0652155031375423, 1.0826077515687713, 1.1], [1324.7968313749518, 1881.5674180224403, 2613.407478362087, 3559.33489602814, 4763.943291655674, 6277.806180972918, 8157.8851846723055, 10467.942104737618, 13278.95469966152, 16669.53600624037, 20726.357068837693, 25544.572948519657, 31228.251894566307, 37890.807569776516, 45655.43422889312, 54655.54475652577, 65035.21147726382, 76949.60965635038, 90565.46361441532, 106061.4953844104, 123628.8758431112, 143471.67825340183, 165807.33415707934, 190867.09156114387, 218896.47536351014, 250155.7499668109, 284920.38403149636, 323481.5173217615, 366146.4296000242, 413239.01152766903, 465100.23753168184, 522088.64059851767, 584580.7889582223, 652971.7646233155, 727675.6437484339, 809125.978778018, 897776.2823506655, 994100.5129298919, 1098593.5621322407, 1211771.7437246684, 1334173.2842642106, 1466358.8153538054, 1608911.8674891274, 1762439.3654720492, 1927572.1253672538, 2104965.3529791753, 2295299.1438272963, 2499278.9845983945, 2717636.256055123, 2951128.7373807984]], "-0.018000000000000002": [[0.2516640373838214, 0.2694872202943557, 0.28731040320488993, 0.3051335861154242, 0.32295676902595843, 0.3407799519364927, 0.358603134847027, 0.3764263177575612, 0.3942495006680955, 0.4120726835786297, 0.429895866489164, 0.4477190493996982, 0.4655422323102325, 0.48336541522076676, 0.501188598131301, 0.5190117810418353, 0.5368349639523695, 0.5546581468629037, 0.572481329773438, 0.5903045126839723, 0.6081276955945065, 0.6259508785050407, 0.643774061415575, 0.6615972443261093, 0.6794204272366435, 0.6972436101471778, 0.7150667930577121, 0.7328899759682463, 0.7507131588787805, 0.7685363417893147, 0.7863595246998492, 0.8041827076103834, 0.8220058905209175, 0.839829073431452, 0.8576522563419862, 0.8754754392525204, 0.8932986221630546, 0.911121805073589, 0.9289449879841232, 0.9467681708946574, 0.9645913538051916, 0.982414536715726, 1.0002377196262602, 1.0180609025367944, 1.0358840854473286, 1.053707268357863, 1.0715304512683972, 1.0893536341789314, 1.1071768170894658, 1.125], [1038.3570393248388, 1498.1798909359986, 2111.450319582455, 2914.9162760036174, 3951.1074424970006, 5268.827337116091, 6923.655822873642, 8978.46164846141, 11503.92467951298, 14579.067507620271, 18291.79614892637, 22739.44956575118, 28029.35776384077, 34279.408234843926, 41618.62052882664, 50187.72875528597, 60139.771823434945, 71640.69124367295, 84869.9363222775, 100021.07659058155, 117302.42131833835, 136937.64596871397, 159166.4254594631, 184245.07410140664, 212447.19209139445, 244064.31844255317, 279406.590239834, 318803.40811373095, 362604.1078295588, 411178.637893902, 464918.2430838007, 524236.15380793187, 589568.2812125311, 661373.9179480454, 740136.4445155899, 826364.0411151865, 920590.4049204654, 1023375.4727071224, 1135306.148764841, 1256997.0380247314, 1389091.1843364881, 1532260.8138315915, 1687208.083310818, 1854665.8335962526, 2035398.3477897134, 2230202.1143812863, 2439906.5951532125, 2665374.9978260132, 2907505.0533951176, 3167229.7981077437]], "-0.017": [[0.25540343136047433, 0.2731503001082198, 0.29089716885596517, 0.3086440376037106, 0.326390906351456, 0.34413777509920146, 0.36188464384694685, 0.3796315125946923, 0.39737838134243775, 0.41512525009018314, 0.43287211883792853, 0.450618987585674, 0.46836585633341943, 0.4861127250811649, 0.5038595938289103, 0.5216064625766557, 0.5393533313244011, 0.5571002000721466, 0.5748470688198919, 0.5925939375676375, 0.6103408063153828, 0.6280876750631282, 0.6458345438108737, 0.663581412558619, 0.6813282813063646, 0.6990751500541099, 0.7168220188018554, 0.7345688875496008, 0.7523157562973461, 0.7700626250450917, 0.787809493792837, 0.8055563625405824, 0.8233032312883279, 0.8410501000360733, 0.8587969687838188, 0.8765438375315642, 0.8942907062793095, 0.9120375750270551, 0.9297844437748004, 0.9475313125225457, 0.9652781812702913, 0.9830250500180366, 1.0007719187657822, 1.0185187875135275, 1.0362656562612729, 1.0540125250090184, 1.0717593937567638, 1.0895062625045093, 1.1072531312522547, 1.125], [912.5517671120361, 1315.0534746328833, 1851.9825584948735, 2555.7724639635344, 3464.0546719542813, 4620.120865543682, 6073.396926791803, 7879.928397779501, 10102.87706968755, 12813.028389849642, 16089.309399644202, 20019.31693636302, 24699.855850218773, 30237.48700376151, 36749.08483543781, 44362.404282070755, 53216.65686685097, 63463.095770162996, 75265.60971036344, 88801.32547058427, 104261.21891585345, 121850.73435239459, 141790.4120879396, 164316.5240583515, 189681.71739183544, 218155.66578757385, 250025.72859080907, 285597.61745121016, 325196.07045588846, 369165.53363264445, 417870.84972298495, 471697.95412818843, 531054.5779351728, 596370.9579322332, 668100.5535278304, 746720.7704885219, 832733.6914149473, 926666.8128773638, 1029073.7891347506, 1140535.1823638696, 1261659.2193268824, 1393082.5544082953, 1535471.0389540384, 1689520.4968473723, 1855957.5062582472, 2035540.1875044152, 2229058.996964333, 2437337.526983518, 2661233.311717471, 2901638.638855892]], "-0.016": [[0.25855144544547054, 0.2762340690078079, 0.2939166925701452, 0.31159931613248254, 0.3292819396948199, 0.34696456325715724, 0.3646471868194946, 0.3823298103818319, 0.40001243394416924, 0.4176950575065066, 0.4353776810688439, 0.45306030463118124, 0.4707429281935186, 0.48842555175585595, 0.5061081753181933, 0.5237907988805306, 0.5414734224428679, 0.5591560460052053, 0.5768386695675427, 0.59452129312988, 0.6122039166922173, 0.6298865402545546, 0.6475691638168919, 0.6652517873792293, 0.6829344109415667, 0.700617034503904, 0.7182996580662413, 0.7359822816285786, 0.753664905190916, 0.7713475287532534, 0.7890301523155907, 0.806712775877928, 0.8243953994402653, 0.8420780230026026, 0.8597606465649401, 0.8774432701272774, 0.8951258936896147, 0.912808517251952, 0.9304911408142893, 0.9481737643766268, 0.9658563879389641, 0.9835390115013014, 1.0012216350636387, 1.018904258625976, 1.0365868821883133, 1.0542695057506508, 1.0719521293129881, 1.0896347528753254, 1.1073173764376627, 1.125], [813.5632904271092, 1171.2854593155223, 1648.5814526608065, 2274.4839418553106, 3082.7503432794247, 4112.297954257215, 5407.6518498692485, 7019.40519857364, 9004.69168102101, 11427.669719634387, 14360.018246995589, 17881.443759260757, 22080.198417063417, 27053.608970934132, 32908.61630140055, 39762.32537582227, 47742.565434820426, 56988.46023101562, 67651.00815180401, 79893.67206617726, 93892.97874320735, 109839.12769684708, 127936.60931820046, 148404.83216244902, 171478.75926322443, 197409.5533524409, 226465.23086847283, 258931.32464011697, 295111.5551380503, 335328.5101894922, 379924.3330555483, 429261.41877424944, 483723.11867563665, 543714.4529783952, 609662.831380516, 682018.7815592756, 761256.6854985047, 847875.5235636297, 942399.6262473895, 1045379.4335114049, 1157392.2616509506, 1279043.0776123663, 1410965.2806944826, 1553821.4915673526, 1708304.3485433634, 1875137.3110375209, 2055075.4701553355, 2248906.366348348, 2457450.814078778, 2681563.7334362785]], "-0.015": [[0.2618482383763417, 0.27997378453192656, 0.29809933068751143, 0.3162248768430963, 0.3343504229986811, 0.35247596915426604, 0.37060151530985086, 0.38872706146543573, 0.4068526076210206, 0.42497815377660547, 0.44310369993219034, 0.46122924608777516, 0.4793547922433601, 0.4974803383989449, 0.5156058845545297, 0.5337314307101146, 0.5518569768656996, 0.5699825230212844, 0.5881080691768692, 0.6062336153324541, 0.624359161488039, 0.6424847076436238, 0.6606102537992087, 0.6787357999547936, 0.6968613461103784, 0.7149868922659632, 0.7331124384215482, 0.7512379845771331, 0.7693635307327178, 0.7874890768883027, 0.8056146230438876, 0.8237401691994726, 0.8418657153550573, 0.8599912615106422, 0.8781168076662271, 0.8962423538218118, 0.9143678999773968, 0.9324934461329817, 0.9506189922885666, 0.9687445384441513, 0.9868700845997362, 1.0049956307553212, 1.0231211769109059, 1.0412467230664908, 1.0593722692220757, 1.0774978153776607, 1.0956233615332454, 1.1137489076888303, 1.1318744538444152, 1.15], [733.5567493696927, 1065.8319198800984, 1512.731262758554, 2103.079449770556, 2870.5948826621425, 3854.368338530097, 5099.35786489398, 6656.89954941702, 8585.233817092267, 10950.046932220188, 13825.027404199196, 17292.437015468633, 21443.69620723701, 26379.983574184127, 32212.84923338243, 39064.84184543521, 47070.149077443784, 56375.25130803054, 67139.58838437631, 79536.23925018027, 93752.61427170473, 109991.1600967, 128470.07688807839, 149424.04778077654, 173104.98041637184, 199782.76041572227, 229746.01665523907, 263302.8982174026, 300781.86289081955, 342532.47709953063, 388926.227145416, 440357.341651473, 497243.62509741203, 560027.3023425231, 629175.8740340449, 705182.9828024223, 788569.2901477898, 879883.3639248275, 979702.5763358496, 1088634.0123444947, 1207315.3884248573, 1336415.9815631672, 1476637.5684313998, 1628715.374654257, 1793419.034092993, 1971553.5580715223, 2163960.3144720513, 2371518.0166293005, 2595143.721954014, 2835793.8402181785]], "-0.014": [[0.26483497859767385, 0.2828995708711907, 0.3009641631447076, 0.31902875541822445, 0.33709334769174126, 0.35515793996525813, 0.373222532238775, 0.39128712451229186, 0.40935171678580873, 0.4274163090593256, 0.44548090133284246, 0.4635454936063593, 0.4816100858798762, 0.49967467815339306, 0.5177392704269099, 0.5358038627004267, 0.5538684549739437, 0.5719330472474604, 0.5899976395209774, 0.6080622317944941, 0.6261268240680111, 0.6441914163415279, 0.6622560086150447, 0.6803206008885616, 0.6983851931620785, 0.7164497854355953, 0.7345143777091122, 0.7525789699826291, 0.7706435622561458, 0.7887081545296628, 0.8067727468031796, 0.8248373390766965, 0.8429019313502133, 0.8609665236237303, 0.879031115897247, 0.897095708170764, 0.9151603004442808, 0.9332248927177977, 0.9512894849913145, 0.9693540772648315, 0.9874186695383482, 1.005483261811865, 1.023547854085382, 1.0416124463588987, 1.0596770386324157, 1.0777416309059324, 1.0958062231794494, 1.1138708154529662, 1.1319354077264832, 1.15], [691.3392885410682, 1000.5029586604647, 1415.1602659636815, 1961.609239352618, 2670.5871197094316, 3577.704467958839, 4723.894330099136, 6155.87613177894, 7926.633998733096, 10095.909220318006, 12730.70659195346, 15905.814388845281, 19704.337738223385, 24218.24517072195, 29548.92814365027, 35807.77333991858, 43116.74755643104, 51608.99500495261, 61429.44685690247, 72735.44287129624, 85697.36495224449, 100499.2824890533, 117339.6093381478, 136431.77231176774, 158004.89104373654, 182304.46910759524, 209593.09626706515, 240151.1617431843, 274277.5783865724, 312290.5176471517, 354528.15523728443, 401349.4273877425, 453134.7975991446, 510287.03379460034, 573231.9957821706, 642419.4329385534, 718323.7920279785, 801445.0350728254, 892309.4671948025, 991470.5743478276, 1099509.8708658419, 1217037.7567509054, 1344694.384628817, 1483150.5363014096, 1633108.5088264763, 1795303.0100579308, 1970502.06358055, 2159507.922975099, 2363157.9953512885, 2582325.7740873154]], "-0.013": [[0.26763117015217824, 0.2856386972919297, 0.30364622443168116, 0.3216537515714326, 0.3396612787111841, 0.3576688058509355, 0.37567633299068703, 0.3936838601304385, 0.41169138727018995, 0.4296989144099414, 0.44770644154969286, 0.46571396868944437, 0.48372149582919577, 0.5017290229689473, 0.5197365501086988, 0.5377440772484502, 0.5557516043882016, 0.5737591315279531, 0.5917666586677046, 0.609774185807456, 0.6277817129472074, 0.6457892400869589, 0.6637967672267104, 0.681804294366462, 0.6998118215062133, 0.7178193486459647, 0.7358268757857163, 0.7538344029254678, 0.7718419300652193, 0.7898494572049706, 0.8078569843447221, 0.8258645114844736, 0.8438720386242251, 0.8618795657639766, 0.8798870929037279, 0.8978946200434794, 0.9159021471832309, 0.9339096743229824, 0.9519172014627337, 0.9699247286024852, 0.9879322557422368, 1.0059397828819883, 1.0239473100217398, 1.041954837161491, 1.0599623643012426, 1.077969891440994, 1.0959774185807456, 1.1139849457204969, 1.1319924728602484, 1.15], [627.9027591659434, 908.4208036128323, 1284.9099056733205, 1781.4766822515728, 2426.361067149552, 3252.353840123873, 4297.230164613132, 5604.1988497402945, 7222.367071611385, 9207.220306134981, 11621.117240922, 14533.7994475687, 18022.91560800431, 22174.560099784547, 27083.825755386533, 32855.37061984077, 39603.99853952765, 47455.25342276359, 56546.0270199831, 67025.18007795606, 79054.17672862056, 92807.73197881233, 108474.47217247731, 126257.60830190008, 146375.62204910108, 169062.96444288426, 194570.76702107204, 223167.56539127819, 255140.0350871572, 290793.73962044704, 330453.8906323185, 374466.1200505498, 423197.26416191674, 477036.15951187816, 536394.4505462099, 601707.4089116862, 673434.7643352011, 752061.5470029714, 838098.9413635185, 932085.151280178, 1034586.2764607565, 1146197.200093834, 1267542.48762292, 1399277.2965913683, 1542088.2974925712, 1696694.6055614492, 1863848.723444797, 2044337.4946894029, 2238983.0679882662, 2448643.8721265025]], "-0.012": [[0.27081060607345525, 0.2887532467658337, 0.3066958874582122, 0.32463852815059063, 0.3425811688429691, 0.3605238095353476, 0.378466450227726, 0.39640909092010446, 0.41435173161248295, 0.43229437230486145, 0.4502370129972399, 0.46817965368961834, 0.48612229438199683, 0.5040649350743753, 0.5220075757667537, 0.5399502164591322, 0.5578928571515107, 0.5758354978438891, 0.5937781385362676, 0.6117207792286461, 0.6296634199210245, 0.647606060613403, 0.6655487013057815, 0.6834913419981599, 0.7014339826905384, 0.7193766233829169, 0.7373192640752952, 0.7552619047676737, 0.7732045454600522, 0.7911471861524306, 0.8090898268448092, 0.8270324675371876, 0.844975108229566, 0.8629177489219446, 0.880860389614323, 0.8988030303067014, 0.91674567099908, 0.9346883116914584, 0.9526309523838368, 0.9705735930762154, 0.9885162337685938, 1.0064588744609722, 1.0244015151533508, 1.0423441558457291, 1.0602867965381075, 1.0782294372304861, 1.0961720779228645, 1.114114718615243, 1.1320573593076215, 1.15], [586.9246245362979, 847.1514321462089, 1195.993059790286, 1655.6887499670072, 2252.3095230140752, 3016.1516154858787, 3982.145910970887, 5190.283124203387, 6686.054514883919, 8520.907921464179, 10752.718917535767, 13446.276904599139, 16673.785965052877, 20515.380308376545, 25059.654151802202, 30404.205884380033, 36656.196370326055, 43932.92125396882, 52362.39713454502, 62083.96148458681, 73248.88619074239, 86021.00460061205, 100577.35196360308, 117108.81915793824, 135820.8195998183, 156933.96923436414, 180684.77951137387, 207326.36325213348, 237129.15331654178, 270381.6339826658, 307391.08495353675, 348484.3379085466, 394008.54551923595, 444331.96285154385, 499844.74107878114, 560959.7334316722, 628113.3133137624, 701766.2045123915, 782404.3234372323, 870539.6333200891, 966711.0103113065, 1071485.1214097203, 1185457.3141645503, 1309252.5180891033, 1443526.1577275419, 1588965.0773172646, 1746288.4769907426, 1916248.8604619051, 2099632.994143273, 2297262.8776412415]], "-0.011": [[0.2724852958384513, 0.290393759188687, 0.3083022225389227, 0.32621068588915836, 0.3441191492393941, 0.36202761258962973, 0.37993607593986545, 0.3978445392901011, 0.41575300264033677, 0.4336614659905725, 0.4515699293408082, 0.46947839269104386, 0.4873868560412795, 0.5052953193915152, 0.5232037827417508, 0.5411122460919866, 0.5590207094422223, 0.5769291727924579, 0.5948376361426937, 0.6127460994929292, 0.630654562843165, 0.6485630261934007, 0.6664714895436363, 0.6843799528938721, 0.7022884162441076, 0.7201968795943434, 0.7381053429445791, 0.7560138062948147, 0.7739222696450505, 0.7918307329952861, 0.8097391963455218, 0.8276476596957576, 0.8455561230459931, 0.8634645863962289, 0.8813730497464645, 0.8992815130967002, 0.917189976446936, 0.9350984397971716, 0.9530069031474073, 0.9709153664976431, 0.9888238298478786, 1.0067322931981144, 1.02464075654835, 1.0425492198985857, 1.0604576832488215, 1.078366146599057, 1.0962746099492928, 1.1141830732995284, 1.1320915366497641, 1.15], [547.3892089748133, 789.5862111112809, 1114.2398224080316, 1542.0900904212779, 2097.472321623532, 2808.691366016316, 3708.4117587128635, 4834.06351217899, 6228.263365807562, 7939.251311083738, 10021.342220984809, 12535.392421620389, 15549.281052596094, 19138.406070292687, 23386.194755290002, 28384.628591612127, 34234.78239139601, 41047.37754405008, 48943.34927402028, 58054.42779596464, 68523.73326049147, 80506.3843876668, 94170.1206892877, 109695.93818445319, 127278.73851628628, 147127.99138077835, 169468.41018165182, 194540.64082790862, 222601.96359332744, 253927.0079596413, 288808.4803674584, 327557.9048011876, 370506.37613633805, 418005.32617954444, 470427.3023335547, 528166.7588212418, 591640.8604043841, 661290.2985346311, 737580.1198756155, 821000.5671366611, 912067.9321599932, 1011325.4212047056, 1119344.032372042, 1236723.445117855, 1364092.9217992376, 1502112.2212035675, 1651472.5240092587, 1812897.3701285894, 1987143.6078840755, 2175002.354970737]], "-0.01": [[0.2747299771950558, 0.29310283480332, 0.3114756924115841, 0.3298485500198483, 0.3482214076281125, 0.36659426523637667, 0.38496712284464085, 0.403339980452905, 0.42171283806116916, 0.44008569566943334, 0.45845855327769747, 0.47683141088596165, 0.49520426849422583, 0.51357712610249, 0.5319499837107542, 0.5503228413190183, 0.5686956989272824, 0.5870685565355467, 0.6054414141438109, 0.6238142717520749, 0.6421871293603392, 0.6605599869686034, 0.6789328445768674, 0.6973057021851317, 0.7156785597933959, 0.73405141740166, 0.7524242750099241, 0.7707971326181884, 0.7891699902264524, 0.8075428478347166, 0.8259157054429809, 0.8442885630512451, 0.8626614206595091, 0.8810342782677734, 0.8994071358760376, 0.9177799934843016, 0.9361528510925659, 0.9545257087008301, 0.9728985663090941, 0.9912714239173583, 1.0096442815256226, 1.0280171391338866, 1.0463899967421508, 1.064762854350415, 1.083135711958679, 1.1015085695669433, 1.1198814271752076, 1.1382542847834718, 1.1566271423917358, 1.175], [522.311302845626, 759.0502355970142, 1078.2970043196578, 1501.2929810175335, 2053.0512104417285, 2762.7597897091155, 3664.2030381710624, 4796.200240910609, 6203.061762862154, 7935.062342682948, 10048.931386383576, 12608.360090525324, 15684.525233664295, 19356.629482787946, 23712.45806885108, 28848.951692261136, 34872.79552536061, 41901.02418466671, 50061.64255091144, 59494.26231982187, 70350.754171132, 82795.91544755451, 97008.15323940276, 113180.18277425261, 131519.7410145036, 152250.31536896253, 175611.8874276333, 201861.69163178737, 231274.98879411485, 264145.8543863354, 300787.981514077, 341535.49850115384, 386743.8010075568, 436790.39860755875, 492075.77575630904, 553024.2670751925, 620084.9468880149, 693732.5329417865, 774468.3042475334, 862821.0329781203, 959347.930361551, 1064635.6065096862, 1179301.0441236647, 1303992.5860186229, 1439390.936411619, 1586210.175917843, 1745198.790201365, 1917140.7122278365, 2102856.3780675954, 2303203.7961987117]], "-0.009000000000000001": [[0.2767060092718031, 0.2950385396948275, 0.313371070117852, 0.3317036005408764, 0.35003613096390085, 0.36836866138692526, 0.38670119180994966, 0.40503372223297407, 0.42336625265599853, 0.441698783079023, 0.4600313135020474, 0.4783638439250718, 0.4966963743480962, 0.5150289047711207, 0.5333614351941451, 0.5516939656171695, 0.570026496040194, 0.5883590264632184, 0.6066915568862428, 0.6250240873092672, 0.6433566177322917, 0.6616891481553161, 0.6800216785783405, 0.698354209001365, 0.7166867394243894, 0.7350192698474138, 0.7533518002704382, 0.7716843306934627, 0.7900168611164871, 0.8083493915395115, 0.826681921962536, 0.8450144523855604, 0.8633469828085848, 0.8816795132316092, 0.9000120436546336, 0.9183445740776581, 0.9366771045006825, 0.9550096349237069, 0.9733421653467313, 0.9916746957697558, 1.0100072261927804, 1.0283397566158046, 1.0466722870388292, 1.0650048174618534, 1.083337347884878, 1.1016698783079022, 1.1200024087309268, 1.1383349391539512, 1.1566674695769756, 1.175], [414.68068782500666, 608.5336466614125, 872.5913854198673, 1225.8450857821238, 1690.8957336125347, 2294.3834803481086, 3067.440878227876, 4046.1699621314333, 5272.143152219483, 6792.927952851844, 8662.635424420696, 10942.492405794692, 13701.4374660366, 17016.740564944568, 20974.64640278404, 25671.041440332618, 31212.14457105899, 37715.22142790765, 45309.32230776611, 54136.043697257024, 64350.31338402664, 76121.19913819706, 89632.74094911743, 105084.80680298619, 122693.97198733232, 142694.42190873536, 165338.87841053124, 190899.54957760553, 219669.10301570554, 251961.66259302082, 288113.82863208215, 328485.721540314, 373462.0488678532, 423453.1957815013, 478896.3389439328, 540256.5837875172, 608028.1251723408, 682735.4314182382, 764934.4517008432, 855213.8468018813, 954196.2432041147, 1062539.510521528, 1180938.0622555588, 1310124.1798682685, 1450869.3601636477, 1603985.6859682347, 1770327.2201025847, 1950791.4226350605, 2146320.5914097684, 2357903.325840429]], "-0.008": [[0.27853992679344547, 0.29683503032827313, 0.31513013386310074, 0.3334252373979284, 0.35172034093275606, 0.3700154444675837, 0.3883105480024113, 0.406605651537239, 0.4249007550720666, 0.44319585860689426, 0.4614909621417219, 0.4797860656765496, 0.4980811692113772, 0.5163762727462049, 0.5346713762810325, 0.5529664798158601, 0.5712615833506878, 0.5895566868855154, 0.6078517904203431, 0.6261468939551706, 0.6444419974899984, 0.662737101024826, 0.6810322045596536, 0.6993273080944813, 0.7176224116293088, 0.7359175151641366, 0.7542126186989642, 0.7725077222337919, 0.7908028257686195, 0.809097929303447, 0.8273930328382748, 0.8456881363731024, 0.8639832399079301, 0.8822783434427577, 0.9005734469775855, 0.918868550512413, 0.9371636540472406, 0.9554587575820683, 0.9737538611168959, 0.9920489646517237, 1.0103440681865512, 1.028639171721379, 1.0469342752562065, 1.065229378791034, 1.0835244823258618, 1.1018195858606894, 1.1201146893955172, 1.1384097929303447, 1.1567048964651723, 1.175], [397.95546781788096, 582.9448781672364, 834.6442822814812, 1171.0527228984593, 1613.5896111847162, 2187.5031494598798, 2922.3018193026555, 3852.208936237426, 5016.640272139477, 6460.704746441969, 8235.728187177667, 10399.800162843112, 13018.343886031078, 16164.709189739022, 19920.78857722561, 24377.656346255404, 29636.230788540448, 35807.95946516041, 43015.52755871595, 51393.589302945446, 61089.522490512914, 72264.20605965139, 85092.82076032949, 99765.6729005844, 116489.04117365161, 135486.04656650184, 156997.54535037806, 181283.04515391644, 208621.64411940947, 239312.99314276988, 273678.28119772696, 312061.2437447812, 354829.1942254376, 402374.0786422055, 455113.5532248731, 513492.08518351795, 577982.0765487428, 649085.0110995817, 727332.6243795329, 813288.0968011698, 907547.2698397436, 1010739.8853162307, 1123530.8477702097, 1246621.509923012, 1380750.981231525, 1526697.4595330441, 1685279.5857815875, 1857357.8218760134, 2043835.8515803658, 2245662.0045367726]], "-0.007": [[0.28018472997768196, 0.2984462661005864, 0.3167078022234909, 0.3349693383463953, 0.3532308744692998, 0.3714924105922042, 0.38975394671510866, 0.40801548283801314, 0.4262770189609176, 0.444538555083822, 0.4628000912067265, 0.4810616273296309, 0.49932316345253536, 0.5175846995754398, 0.5358462356983442, 0.5541077718212488, 0.5723693079441532, 0.5906308440670576, 0.6088923801899622, 0.6271539163128665, 0.645415452435771, 0.6636769885586755, 0.6819385246815799, 0.7002000608044844, 0.7184615969273889, 0.7367231330502932, 0.7549846691731977, 0.7732462052961022, 0.7915077414190066, 0.8097692775419111, 0.8280308136648156, 0.8462923497877199, 0.8645538859106244, 0.8828154220335289, 0.9010769581564333, 0.9193384942793378, 0.9376000304022423, 0.9558615665251466, 0.9741231026480511, 0.9923846387709556, 1.0106461748938602, 1.0289077110167644, 1.047169247139669, 1.0654307832625736, 1.0836923193854777, 1.1019538555083823, 1.120215391631287, 1.138476927754191, 1.1567384638770957, 1.175], [376.94221789163146, 552.2847119561345, 791.035787319894, 1110.4006079985506, 1530.8867906129444, 2076.70602993432, 2776.1993789560133, 3662.2862458460386, 4772.937167135503, 6151.670413780511, 7848.072484261707, 9918.34253662439, 12425.860809286667, 15441.781078531087, 19045.647198828192, 23326.033770502425, 28381.210977726903, 34319.833638415425, 41261.65450625117, 49338.26186385055, 58693.841444894686, 69485.9627219617, 81886.38959576271, 96081.91552050682, 112275.22309919789, 130685.76818179441, 151550.688498334, 175125.73685833617, 201686.23894705295, 231528.07574842102, 264968.6906238898, 302348.12107565615, 344030.0552222127, 390402.9130135251, 441880.9522125896, 498905.39916957787, 561945.6044142486, 631500.2230918178, 708098.420266988, 792301.1011203745, 884702.1660611347, 985929.790779155, 1096647.7312597765, 1217556.653783572, 1349395.4899333972, 1492942.8166304992, 1649018.2612210936, 1818483.9316345619, 2002245.8716340114, 2201255.5411795876]], "-0.006": [[0.28164158476638956, 0.30038359324054487, 0.31912560171470017, 0.33786761018885547, 0.35660961866301083, 0.37535162713716613, 0.39409363561132144, 0.4128356440854768, 0.4315776525596321, 0.4503196610337874, 0.4690616695079427, 0.487803677982098, 0.5065456864562533, 0.5252876949304086, 0.544029703404564, 0.5627717118787192, 0.5815137203528746, 0.6002557288270298, 0.6189977373011852, 0.6377397457753405, 0.6564817542494958, 0.6752237627236511, 0.6939657711978064, 0.7127077796719617, 0.731449788146117, 0.7501917966202725, 0.7689338050944277, 0.7876758135685831, 0.8064178220427384, 0.8251598305168937, 0.843901838991049, 0.8626438474652043, 0.8813858559393596, 0.9001278644135149, 0.9188698728876702, 0.9376118813618255, 0.9563538898359808, 0.9750958983101361, 0.9938379067842915, 1.012579915258447, 1.0313219237326021, 1.0500639322067573, 1.0688059406809127, 1.0875479491550681, 1.1062899576292233, 1.1250319661033785, 1.143773974577534, 1.1625159830516893, 1.1812579915258445, 1.2], [373.86346982198876, 551.8229371511799, 795.5166187798575, 1123.1317734494942, 1556.4090984082513, 2121.081683784302, 2847.3401243672492, 3770.323850032976, 4930.638733034344, 6374.901027655993, 8156.307695256084, 10335.233165458605, 12979.852582189133, 16166.791581342191, 19981.80264511014, 24520.468076375153, 29888.929635054585, 36204.644876880455, 43597.170233781886, 52208.97087380599, 62196.25737736319, 73729.84926549532, 86996.06541484728, 102197.64139305876, 119554.67374738389, 139305.59127848622, 161708.1533305395, 187040.47512799417, 215602.08018862657, 247714.9798417981, 283724.77988017397, 324001.81437252153, 368942.30666459847, 418969.55759455956, 474535.1609487557, 536120.2461832651, 604236.748435988, 679428.7058536437, 762273.5842575408, 853383.6291715344, 953407.2452351567, 1063030.403024485, 1182978.0733028974, 1314015.688723491, 1456950.6330045667, 1612633.7575992018, 1781960.9258795953, 1965874.5848565232, 2165365.364453941, 2381473.7043584213]], "-0.005": [[0.2828010281052128, 0.3020295785520452, 0.32125812899887757, 0.34048667944571, 0.35971522989254234, 0.37894378033937476, 0.3981723307862072, 0.41740088123303953, 0.43662943167987195, 0.45585798212670436, 0.4750865325735367, 0.49431508302036914, 0.5135436334672016, 0.5327721839140339, 0.5520007343608664, 0.5712292848076987, 0.5904578352545311, 0.6096863857013635, 0.6289149361481958, 0.6481434865950283, 0.6673720370418607, 0.6866005874886931, 0.7058291379355255, 0.7250576883823578, 0.7442862388291902, 0.7635147892760227, 0.782743339722855, 0.8019718901696874, 0.8212004406165199, 0.8404289910633522, 0.8596575415101846, 0.8788860919570171, 0.8981146424038494, 0.9173431928506818, 0.9365717432975142, 0.9558002937443466, 0.975028844191179, 0.9942573946380114, 1.013485945084844, 1.032714495531676, 1.0519430459785086, 1.071171596425341, 1.0904001468721733, 1.1096286973190057, 1.128857247765838, 1.1480857982126706, 1.1673143486595028, 1.1865428991063354, 1.2057714495531677, 1.225], [356.9732900893664, 532.6314833195718, 775.3323961050041, 1104.2496704212456, 1542.436308774529, 2117.3234707535835, 2861.25074315782, 3812.0280282876215, 5013.529188044988, 6516.317575217651, 8378.303577615296, 10665.434295517, 13452.41546811199, 16823.465760219056, 20873.103516508705, 25706.966086689226, 31442.661821621718, 38210.65483706993, 46155.182638748214, 55435.20669948019, 66225.39607660678, 78717.14415526816, 93119.61860081348, 109660.84460135856, 128588.82147939553, 150172.67274935823, 174703.8296961478, 202497.2485478213, 233892.66131392994, 269255.86035936064, 308980.0167819821, 353487.0326609042, 403228.92724074464, 458689.257115939, 520384.5704778257, 588865.8954859937, 664720.2628241897, 748572.262499922, 841085.6349458059, 942964.8964796296, 1054956.9991791078, 1177853.0252262675, 1312489.915775541, 1459752.2343986314, 1620573.9651584087, 1795940.3453632016, 1986889.7330520267, 2194515.509260556, 2419968.01511672, 2664456.5238142875]], "-0.004": [[0.2838132894512135, 0.3025109774215969, 0.3212086653919803, 0.3399063533623637, 0.35860404133274704, 0.37730172930313044, 0.39599941727351384, 0.41469710524389725, 0.43339479321428065, 0.45209248118466405, 0.47079016915504746, 0.48948785712543086, 0.5081855450958143, 0.5268832330661977, 0.545580921036581, 0.5642786090069645, 0.5829762969773478, 0.6016739849477313, 0.6203716729181146, 0.6390693608884981, 0.6577670488588814, 0.6764647368292648, 0.6951624247996482, 0.7138601127700316, 0.732557800740415, 0.7512554887107984, 0.7699531766811818, 0.7886508646515651, 0.8073485526219486, 0.8260462405923319, 0.8447439285627154, 0.8634416165330987, 0.8821393045034822, 0.9008369924738655, 0.919534680444249, 0.9382323684146323, 0.9569300563850158, 0.9756277443553991, 0.9943254323257826, 1.013023120296166, 1.0317208082665494, 1.0504184962369327, 1.069116184207316, 1.0878138721776995, 1.1065115601480828, 1.1252092481184663, 1.1439069360888496, 1.1626046240592331, 1.1813023120296164, 1.2], [354.39590111622437, 522.6156993867903, 752.9321633660444, 1062.5631631621352, 1472.1118712727914, 2005.9907911300334, 2692.871946382596, 3566.1633548983577, 4664.511905694072, 6032.332751762087, 7720.3653269907445, 9786.256091006675, 12295.16810175338, 15320.417511918855, 18944.137081900448, 23257.966798816946, 28363.771688119494, 34374.38690159438, 41414.390162966854, 49620.90164989822, 59144.411388890905, 70149.6342374807, 82816.39252607182, 97340.5264298686, 113934.8321395495, 132830.02789762168, 154275.74796576923, 178541.56458696732, 205918.03800466598, 236717.79459994443, 271276.633206213, 309954.6596597462, 353137.44964313647, 401237.2398775626, 454694.14771868114, 513977.419209842, 579586.7056453392, 652053.3686953775, 731941.8141435306, 819850.8542865037, 916415.099045185, 1022306.3758350656, 1138235.1782433498, 1264952.1435592303, 1403249.5592030769, 1553962.8980995575, 1717972.3830389408, 1896204.5800702372, 2089634.0209690488, 2299284.854822483]], "-0.003": [[0.28457270232072823, 0.3032548920692848, 0.32193708181784136, 0.34061927156639793, 0.3593014613149545, 0.37798365106351106, 0.3966658408120676, 0.4153480305606242, 0.43403022030918076, 0.4527124100577373, 0.4713945998062939, 0.49007678955485046, 0.5087589793034071, 0.5274411690519636, 0.5461233588005201, 0.5648055485490767, 0.5834877382976333, 0.6021699280461899, 0.6208521177947464, 0.639534307543303, 0.6582164972918596, 0.6768986870404161, 0.6955808767889726, 0.7142630665375292, 0.7329452562860859, 0.7516274460346424, 0.7703096357831989, 0.7889918255317556, 0.8076740152803121, 0.8263562050288686, 0.8450383947774252, 0.8637205845259819, 0.8824027742745384, 0.9010849640230949, 0.9197671537716514, 0.9384493435202081, 0.9571315332687647, 0.9758137230173212, 0.9944959127658777, 1.0131781025144344, 1.031860292262991, 1.0505424820115474, 1.069224671760104, 1.0879068615086607, 1.1065890512572172, 1.1252712410057737, 1.1439534307543302, 1.162635620502887, 1.1813178102514434, 1.2], [349.89414415610935, 515.6077312428681, 742.390909354667, 1047.159975952719, 1450.1570702765196, 1975.3674134317394, 2650.9624416656993, 3509.768968304989, 4589.764503600307, 5934.598856069515, 7594.142133773814, 9625.059259239757, 12091.41110739824, 15065.282371905474, 18627.436261502713, 22867.996124627698, 27887.154097284805, 33795.906866187805, 40716.81863638813, 48784.811389974384, 58147.98251996016, 68968.44992115255, 81423.22461759982, 95705.11100414357, 112023.63477763889, 130605.99863154576, 151698.06578582837, 175565.3714224187, 202494.16209490263, 232792.46317956582, 266791.1744334755, 304845.1937238912, 347334.56899196457, 394665.67851242214, 447272.43950969435, 505617.5451897981, 570193.7302461443, 641525.0648963794, 720168.2775063105, 806714.1058559864, 901788.6771020264, 1006054.9164893865, 1120213.9848648228, 1245006.7450434868, 1381215.257079216, 1529664.3024883287, 1691222.9374758853, 1866806.0752126873, 2057376.0972105092, 2263944.4938424053]], "-0.002": [[0.2851026730859016, 0.3037740471045567, 0.32244542112321173, 0.34111679514186677, 0.35978816916052186, 0.37845954317917696, 0.397130917197832, 0.41580229121648704, 0.43447366523514214, 0.45314503925379723, 0.4718164132724523, 0.4904877872911073, 0.5091591613097624, 0.5278305353284175, 0.5465019093470725, 0.5651732833657277, 0.5838446573843827, 0.6025160314030378, 0.6211874054216928, 0.6398587794403479, 0.6585301534590029, 0.6772015274776579, 0.6958729014963131, 0.7145442755149682, 0.7332156495336233, 0.7518870235522783, 0.7705583975709334, 0.7892297715895884, 0.8079011456082434, 0.8265725196268985, 0.8452438936455537, 0.8639152676642088, 0.8825866416828638, 0.9012580157015189, 0.9199293897201739, 0.938600763738829, 0.957272137757484, 0.975943511776139, 0.9946148857947943, 1.0132862598134493, 1.0319576338321044, 1.0506290078507594, 1.0693003818694145, 1.0879717558880695, 1.1066431299067245, 1.1253145039253796, 1.1439858779440348, 1.1626572519626899, 1.181328625981345, 1.2], [350.2484926212762, 515.5034663148028, 741.4318252288779, 1044.7765441692275, 1445.559196263721, 1967.4893792772411, 2638.399384841444, 3490.7042360273153, 4561.887212902431, 5895.01098046361, 7539.254428547219, 9550.475328934208, 11991.798910835447, 14934.232452223383, 18457.305981032856, 22649.739177057483, 27610.13456239105, 33447.69706548601, 40282.98004130058, 48248.65782756856, 57490.324914934805, 68167.32180654141, 80453.58764061533, 94538.53964768347, 110627.97951222293, 128945.02670682617, 149731.07886532374, 173246.79925974907, 199773.13144454744, 229612.34113001765, 263089.0853456266, 300551.5089525463, 342372.368563539, 388950.1839271227, 440710.4168318314, 498106.6775852966, 561621.9591218313, 631769.898791206, 709096.0678803362, 794179.2889186793, 887632.9808172567, 990106.5318903333, 1102286.700807986, 1224899.0455269779, 1358709.380246581, 1504525.2604352566, 1663197.4959733672, 1835621.6924563951, 2022739.8207024995, 2225541.8145075254]], "-0.001": [[0.2854150721257155, 0.3040800706537621, 0.32274506918180873, 0.3414100677098554, 0.360075066237902, 0.37874006476594857, 0.3974050632939952, 0.41607006182204187, 0.43473506035008846, 0.45340005887813506, 0.4720650574061817, 0.49073005593422836, 0.509395054462275, 0.5280600529903215, 0.5467250515183681, 0.5653900500464148, 0.5840550485744614, 0.602720047102508, 0.6213850456305547, 0.6400500441586013, 0.6587150426866479, 0.6773800412146945, 0.6960450397427411, 0.7147100382707878, 0.7333750367988344, 0.752040035326881, 0.7707050338549277, 0.7893700323829743, 0.8080350309110209, 0.8267000294390675, 0.8453650279671142, 0.8640300264951608, 0.8826950250232074, 0.901360023551254, 0.9200250220793006, 0.9386900206073473, 0.9573550191353939, 0.9760200176634405, 0.9946850161914872, 1.0133500147195338, 1.0320150132475803, 1.050680011775627, 1.0693450103036737, 1.0880100088317204, 1.1066750073597669, 1.1253400058878134, 1.14400500441586, 1.1626700029439068, 1.1813350014719535, 1.2], [341.80262266724606, 503.8176884126041, 725.6556173720084, 1023.9447395708728, 1418.6015345105282, 1933.2473197677023, 2595.6513684007073, 3438.200631443544, 4498.39623392556, 5819.376905723264, 7450.46950203758, 9447.766762315889, 11874.732450937747, 14802.834017901148, 18312.202913035395, 22492.322682887516, 27442.744975346315, 33273.83357325329, 40107.53657467449, 48078.186834152366, 57333.330776099545, 68034.58568851973, 80358.52560243204, 94497.59585971572, 110661.05646957403, 129075.95435142744, 149988.12455977302, 173663.22058438807, 200387.77381719818, 230470.28227516264, 264242.3286666588, 302059.7278870503, 344303.70402741263, 391382.09697873896, 443730.5987123789, 501814.0193159461, 566127.5828624759, 637198.2531892228, 715586.0896611322, 801885.6329927332, 896727.3212009529, 1000778.9357601412, 1114747.078029431, 1239378.6760214572, 1375462.5215803448, 1523830.8380358564, 1685360.8783995437, 1860976.5541677943, 2051650.0947957058, 2258403.7379047843]], "0.0": [[0.2855116421002655, 0.30417466981250496, 0.32283769752474445, 0.34150072523698394, 0.36016375294922337, 0.37882678066146286, 0.39748980837370235, 0.4161528360859418, 0.43481586379818127, 0.45347889151042076, 0.47214191922266024, 0.49080494693489973, 0.5094679746471392, 0.5281310023593787, 0.5467940300716181, 0.5654570577838576, 0.5841200854960971, 0.6027831132083366, 0.621446140920576, 0.6401091686328155, 0.658772196345055, 0.6774352240572945, 0.696098251769534, 0.7147612794817735, 0.733424307194013, 0.7520873349062525, 0.770750362618492, 0.7894133903307313, 0.8080764180429708, 0.8267394457552103, 0.8454024734674498, 0.8640655011796893, 0.8827285288919288, 0.9013915566041683, 0.9200545843164077, 0.9387176120286472, 0.9573806397408867, 0.9760436674531262, 0.9947066951653656, 1.013369722877605, 1.0320327505898446, 1.050695778302084, 1.0693588060143235, 1.088021833726563, 1.1066848614388025, 1.125347889151042, 1.1440109168632815, 1.162673944575521, 1.1813369722877605, 1.2], [349.930643564599, 514.8718579355921, 740.3311774077087, 1043.0045094305556, 1442.8582277715095, 1963.5381402583353, 2632.803774670694, 3482.9881166435594, 4551.482927319995, 5881.249762928754, 7521.356813388318, 9527.541672390464, 11962.800147141324, 14898.001211992147, 18412.528206538107, 22594.946375370488, 27543.69684350652, 33367.81711857111, 40187.68820804195, 48135.80843727897, 57357.59405162351, 68012.20668355872, 80273.40776375822, 94330.43995280411, 110388.93566841846, 128671.85278121622, 149420.43755024264, 172895.21486790045, 199377.00588229427, 229167.97306351096, 262592.69277892273, 299999.255441224, 341760.3932916002, 388274.6358791718, 439967.4932966486, 497292.66723097744, 560733.2898866528, 630803.1908382971, 708048.1918680875, 793047.4298426256, 886414.7076828836, 988799.8734799603, 1100890.2278084808, 1223411.95928863, 1357131.6084469801, 1502857.559925479, 1661441.5630871954, 1833780.2810666694, 2020816.8683119959, 2223542.576665071]], "0.001": [[0.2853854921055924, 0.3040510943075191, 0.32271669650944573, 0.34138229871137243, 0.36004790091329913, 0.3787135031152258, 0.3973791053171525, 0.4160447075190792, 0.4347103097210059, 0.45337591192293253, 0.47204151412485923, 0.4907071163267859, 0.5093727185287126, 0.5280383207306393, 0.546703922932566, 0.5653695251344926, 0.5840351273364193, 0.602700729538346, 0.6213663317402727, 0.6400319339421994, 0.6586975361441261, 0.6773631383460528, 0.6960287405479795, 0.7146943427499062, 0.7333599449518328, 0.7520255471537595, 0.7706911493556862, 0.7893567515576129, 0.8080223537595396, 0.8266879559614662, 0.8453535581633929, 0.8640191603653196, 0.8826847625672463, 0.901350364769173, 0.9200159669710997, 0.9386815691730264, 0.957347171374953, 0.9760127735768797, 0.9946783757788064, 1.0133439779807332, 1.0320095801826596, 1.0506751823845866, 1.069340784586513, 1.0880063867884397, 1.1066719889903665, 1.1253375911922932, 1.1440031933942199, 1.1626687955961466, 1.1813343977980733, 1.2], [354.8691751098572, 522.2297332755513, 751.0256964751298, 1058.2130329191593, 1464.0702046025385, 1992.6137221924362, 2672.0394228392024, 3535.1896060700215, 4620.046156733022, 5970.249778337548, 7635.645455008027, 9672.854255570874, 12145.871588973589, 15126.692016247653, 18695.96072053507, 22943.65173326949, 27969.773011409943, 33885.09845764326, 40811.926972681744, 48884.86862616434, 58251.65803020976, 69073.99499735267, 81528.41256240754, 95807.17244573847, 112119.1880334565, 130690.97494821191, 151767.629282485, 175613.83356460815, 202514.8905261532, 232777.7847378002, 266732.2721793537, 304731.9978081819, 347155.64118903625, 394408.0902469307, 446921.6432035497, 505157.23875648406, 569605.7145594726, 640789.0940607557, 719261.9017556, 805612.5069080744, 900464.4957961736, 1004478.072533497, 1118351.4885197324, 1242822.500571435, 1378669.8577836347, 1526714.8171721133, 1687822.688145345, 1862904.4058543674, 2052918.133468117, 2258870.8934210585]], "0.002": [[0.28499383124829086, 0.30366742652893797, 0.3223410218095851, 0.34101461709023223, 0.35968821237087933, 0.3783618076515265, 0.3970354029321736, 0.4157089982128207, 0.43438259349346786, 0.453056188774115, 0.4717297840547621, 0.49040337933540923, 0.5090769746160564, 0.5277505698967035, 0.5464241651773506, 0.5650977604579978, 0.5837713557386448, 0.602444951019292, 0.6211185462999391, 0.6397921415805863, 0.6584657368612334, 0.6771393321418805, 0.6958129274225275, 0.7144865227031747, 0.7331601179838219, 0.751833713264469, 0.7705073085451162, 0.7891809038257633, 0.8078544991064103, 0.8265280943870574, 0.8452016896677046, 0.8638752849483518, 0.8825488802289989, 0.9012224755096461, 0.919896070790293, 0.9385696660709402, 0.9572432613515873, 0.9759168566322345, 0.9945904519128816, 1.0132640471935288, 1.031937642474176, 1.050611237754823, 1.06928483303547, 1.0879584283161172, 1.1066320235967644, 1.1253056188774115, 1.1439792141580587, 1.1626528094387056, 1.1813264047193528, 1.2], [363.2154307358934, 534.0537405323362, 767.3814969273847, 1080.3629750476139, 1493.5030030184123, 2031.0603676525216, 2721.48627013267, 3597.8879310602383, 4698.517439563514, 6067.285936917364, 7754.303221261896, 9816.442856472004, 12317.932864981953, 15330.972081375183, 18936.372240780292, 23224.225873544998, 28294.60007526917, 34258.25621904927, 41237.39567470017, 49366.431597767885, 58792.78684931015, 69677.71810569569, 82197.16621604469, 96542.63286339436, 112922.08358421968, 131560.8771995609, 152702.72170970077, 176610.65670309204, 203568.06232905344, 233879.6948826269, 267872.7490489088, 305897.94685315277, 348330.6533619488, 395572.0191798532, 448050.1497849413, 506221.30174589687, 570571.1058624136, 641615.8172699108, 719903.5925487792, 806015.7938776532, 900568.320269493, 1004212.9659285774, 1117638.8057658626, 1241573.6081095, 1376785.2746467374, 1524083.3076327962, 1684320.304401769, 1858393.4792140205, 2047246.2124740547, 2251869.6273522493]], "0.003": [[0.2843640037433073, 0.3030504526465051, 0.3217369015497029, 0.34042335045290073, 0.35910979935609855, 0.37779624825929636, 0.3964826971624941, 0.41516914606569194, 0.43385559496888976, 0.4525420438720876, 0.4712284927752854, 0.48991494167848315, 0.508601390581681, 0.5272878394848788, 0.5459742883880766, 0.5646607372912744, 0.5833471861944722, 0.60203363509767, 0.6207200840008679, 0.6394065329040657, 0.6580929818072635, 0.6767794307104613, 0.695465879613659, 0.714152328516857, 0.7328387774200547, 0.7515252263232526, 0.7702116752264503, 0.7888981241296481, 0.8075845730328459, 0.8262710219360437, 0.8449574708392416, 0.8636439197424394, 0.8823303686456372, 0.901016817548835, 0.9197032664520328, 0.9383897153552306, 0.9570761642584285, 0.9757626131616263, 0.9944490620648241, 1.0131355109680218, 1.0318219598712197, 1.0505084087744174, 1.0691948576776151, 1.087881306580813, 1.106567755484011, 1.1252542043872087, 1.1439406532904064, 1.1626271021936043, 1.1813135510968023, 1.2], [363.6763548111765, 535.6390485314886, 770.8405366244585, 1086.7486528718143, 1504.2519604396734, 2048.0862743384837, 2747.2873314543813, 3635.6697256105526, 4752.3322196309755, 6142.189541403489, 7856.5307664050915, 9953.60438500296, 12499.230149032164, 15567.437788635347, 19241.132687097317, 23612.78859838915, 28785.167489327494, 34872.06658563432, 41999.09269873105, 50304.46390780328, 59939.83866951401, 71071.1724257114, 83879.60177756133, 98562.35629272553, 115333.69801049157, 134425.88870814315, 156090.18499031002, 180597.86126158485, 208241.26064128836, 239334.87387794815, 274216.44631978206, 313248.1129962729, 356817.5618647608, 405339.22527487745, 459255.49970258155, 519037.99380454223, 585188.8048426386, 658241.823527408, 738764.0673283743, 827357.0422983182, 924658.1334577249, 1031342.023784819, 1148122.1418558585, 1275752.1381795695, 1415027.3902688988, 1566786.5364925829, 1731913.0387483216, 1911336.7739987082, 2106035.6547104376, 2317037.2782367067]], "0.004": [[0.2835396974552782, 0.30224296893578273, 0.3209462404162872, 0.33964951189679177, 0.35835278337729626, 0.3770560548578008, 0.39575932633830535, 0.4144625978188099, 0.4331658692993144, 0.4518691407798189, 0.4705724122603234, 0.48927568374082797, 0.5079789552213325, 0.526682226701837, 0.5453854981823416, 0.564088769662846, 0.5827920411433506, 0.6014953126238551, 0.6201985841043596, 0.6389018555848642, 0.6576051270653687, 0.6763083985458732, 0.6950116700263778, 0.7137149415068822, 0.7324182129873869, 0.7511214844678913, 0.7698247559483958, 0.7885280274289004, 0.8072312989094049, 0.8259345703899095, 0.8446378418704139, 0.8633411133509185, 0.882044384831423, 0.9007476563119275, 0.9194509277924321, 0.9381541992729365, 0.9568574707534411, 0.9755607422339456, 0.9942640137144502, 1.0129672851949547, 1.0316705566754591, 1.0503738281559638, 1.0690770996364682, 1.0877803711169727, 1.1064836425974773, 1.125186914077982, 1.1438901855584862, 1.1625934570389909, 1.1812967285194955, 1.2], [378.19584323802576, 556.8192504592301, 800.979744222865, 1128.7098784109478, 1561.5512767056352, 2124.9874203772956, 2848.902344515593, 3768.065320191558, 4922.64159629974, 6358.729271444622, 8128.922363155916, 10292.900138903353, 12918.042770799924, 16080.073373505082, 19863.72648264313, 24363.443029015754, 29684.091861996712, 35941.71787373155, 43264.31677411957, 51792.6365650118, 61681.00576061005, 73098.18839969405, 86228.26589401663, 101271.54575600108, 118445.49724772805, 137985.71399211485, 160146.9035861688, 185203.9042552104, 213452.72858604568, 245211.63437617515, 280822.22263529, 320650.562774501, 365088.3450179758, 414554.0600709311, 469494.2060772197, 530384.5228990772, 597731.2537509552, 672072.4342187337, 753979.2086950266, 844057.1742607072, 942947.7520422357, 1051329.5860738414, 1169919.9696930891, 1299476.29949789, 1440797.5568925107, 1594725.8172496895, 1762147.786715536, 1943996.3666834545, 2141252.245962859, 2354945.5206681737]], "0.004999999999999999": [[0.28244043353442694, 0.3011661389724999, 0.3198918444105728, 0.33861754984864567, 0.3573432552867186, 0.37606896072479157, 0.39479466616286446, 0.41352037160093735, 0.4322460770390103, 0.45097178247708325, 0.46969748791515614, 0.48842319335322903, 0.507148898791302, 0.5258746042293749, 0.5446003096674479, 0.5633260151055207, 0.5820517205435937, 0.6007774259816666, 0.6195031314197395, 0.6382288368578124, 0.6569545422958853, 0.6756802477339583, 0.6944059531720312, 0.7131316586101041, 0.731857364048177, 0.75058306948625, 0.7693087749243228, 0.7880344803623958, 0.8067601858004687, 0.8254858912385417, 0.8442115966766145, 0.8629373021146874, 0.8816630075527604, 0.9003887129908333, 0.9191144184289063, 0.9378401238669791, 0.9565658293050521, 0.975291534743125, 0.9940172401811979, 1.0127429456192707, 1.0314686510573439, 1.0501943564954166, 1.0689200619334898, 1.0876457673715625, 1.1063714728096354, 1.1250971782477084, 1.1438228836857811, 1.1625485891238543, 1.181274294561927, 1.2], [386.0786841318895, 569.4805861859493, 820.5336275689006, 1157.944593560513, 1604.0772704876301, 2185.4053664628677, 2932.9926420210545, 3883.0003311253317, 5077.22192911325, 6563.645420622429, 8397.043017324504, 10639.588472363053, 13361.502035701207, 16641.72311210842, 20568.610681228667, 25240.671537052986, 30767.316402150107, 37269.643970173645, 44881.25292845117, 53749.08201085553, 64034.27812965267, 75913.0926336066, 89577.80573828713, 105237.67917326893, 123119.9370897219, 143470.77527076486, 166556.3986858906, 192664.0874297547, 222103.2910846554, 255206.7515451197, 292331.65434213093, 333860.8085037031, 380203.85498770524, 431798.50372208445, 489111.79928689887, 552641.4152718768, 622916.9773425497, 700501.4150473549, 785992.3423974968, 880023.4672507544, 983266.0295298493, 1096430.2683054332, 1220266.9177732617, 1355568.732154515, 1503172.0395478788, 1663958.3247613488, 1838855.8411514196, 2028841.2514967776, 2234941.2979331804, 2458234.500975905]], "0.006": [[0.2811660888770605, 0.29991780134895724, 0.31866951382085396, 0.3374212262927507, 0.3561729387646474, 0.3749246512365441, 0.39367636370844084, 0.4124280761803376, 0.4311797886522343, 0.44993150112413105, 0.4686832135960277, 0.4874349260679245, 0.5061866385398213, 0.5249383510117179, 0.5436900634836146, 0.5624417759555114, 0.5811934884274081, 0.5999452008993048, 0.6186969133712015, 0.6374486258430982, 0.656200338314995, 0.6749520507868917, 0.6937037632587884, 0.7124554757306851, 0.7312071882025819, 0.7499589006744787, 0.7687106131463753, 0.787462325618272, 0.8062140380901688, 0.8249657505620654, 0.8437174630339622, 0.8624691755058589, 0.8812208879777557, 0.8999726004496524, 0.9187243129215491, 0.9374760253934459, 0.9562277378653425, 0.9749794503372393, 0.993731162809136, 1.0124828752810329, 1.0312345877529294, 1.0499863002248262, 1.068738012696723, 1.0874897251686195, 1.1062414376405163, 1.124993150112413, 1.1437448625843096, 1.1624965750562066, 1.1812482875281032, 1.2], [406.6873677773734, 599.8113129014586, 864.0343523643843, 1218.9367610906077, 1687.8985764781494, 2298.563897569541, 3083.3322282661816, 4079.87689166752, 5331.690541247962, 6888.657793348985, 8807.655004342569, 11153.177214800487, 13997.992282068062, 17423.82222178195, 21522.051778078774, 26394.464241508307, 32154.004532984953, 38925.569571478816, 46846.82594255725, 56069.05488433615, 66758.02460688369, 79094.88996063384, 93277.11946891072, 109519.4497392337, 128054.86726766784, 149135.6176501007, 173034.24221396126, 200044.64208355296, 230483.16969184455, 264689.7477512503, 303029.01569563797, 345891.5036055123, 393694.8336280632, 446884.94890349626, 505937.37000882975, 571358.4789300988, 643686.8305736772, 723494.4918272258, 811388.4081805444, 908011.7979164349, 1014045.5738814484, 1130209.7928462639, 1257265.1324651907, 1396014.3958441943, 1547304.043726626, 1712025.754305682, 1891118.0106724987, 2085567.7159086117, 2296411.835831327, 2524739.069400546]], "0.006999999999999999": [[0.27961545558986484, 0.29839881363905124, 0.3171821716882377, 0.3359655297374241, 0.35474888778661057, 0.37353224583579697, 0.39231560388498343, 0.41109896193416984, 0.42988231998335624, 0.4486656780325427, 0.46744903608172916, 0.48623239413091557, 0.505015752180102, 0.5237991102292884, 0.5425824682784748, 0.5613658263276613, 0.5801491843768477, 0.5989325424260341, 0.6177159004752206, 0.6364992585244069, 0.6552826165735934, 0.6740659746227798, 0.6928493326719662, 0.7116326907211528, 0.730416048770339, 0.7491994068195256, 0.767982764868712, 0.7867661229178984, 0.8055494809670849, 0.8243328390162712, 0.8431161970654577, 0.8618995551146442, 0.8806829131638305, 0.899466271213017, 0.9182496292622033, 0.9370329873113898, 0.9558163453605764, 0.9745997034097627, 0.9933830614589492, 1.0121664195081357, 1.030949777557322, 1.0497331356065085, 1.0685164936556948, 1.0872998517048813, 1.1060832097540678, 1.1248665678032541, 1.1436499258524406, 1.162433283901627, 1.1812166419508134, 1.2], [422.6157043483366, 624.1607669337166, 900.1311565201862, 1271.0547995262993, 1761.4409366337256, 2400.2644741310182, 3221.4781278867777, 4264.552356483834, 5575.043080226022, 7205.187182891204, 9214.525793251103, 11670.555343512251, 14649.40640195457, 18236.55027715617, 22527.53339129643, 27628.739420124657, 33658.17919727, 40746.30838065111, 49036.872878819486, 58687.78203514266, 69872.0095678014, 82778.52226363427, 97613.23642392753, 114600.0020602983, 133981.6148388745, 156020.85577102602, 181001.55864894186, 209229.7052244026, 241034.5481291299, 276769.76153513964, 316814.61955356726, 361575.20237045694, 411485.6301180589, 467009.32448020036, 528640.2980303227, 596904.4713008302, 672361.0175823916, 755603.7354518954, 847262.4490277704, 948004.4359513979, 1058535.8830933971, 1179603.3699835674, 1311995.3799632755, 1456543.8390591634, 1614125.6825769797, 1785664.449414449, 1972131.9040920588, 2174549.6865006536, 2393990.9893648196, 2631582.2634209436]], "0.008": [[0.277818800780414, 0.2966388252542831, 0.3154588497281522, 0.3342788742020213, 0.3530988986758904, 0.3719189231497595, 0.3907389476236286, 0.4095589720974977, 0.4283789965713668, 0.4471990210452359, 0.466019045519105, 0.4848390699929741, 0.5036590944668432, 0.5224791189407123, 0.5412991434145814, 0.5601191678884505, 0.5789391923623196, 0.5977592168361887, 0.6165792413100578, 0.6353992657839269, 0.654219290257796, 0.6730393147316651, 0.6918593392055342, 0.7106793636794033, 0.7294993881532724, 0.7483194126271415, 0.7671394371010106, 0.7859594615748797, 0.8047794860487488, 0.8235995105226179, 0.842419534996487, 0.8612395594703561, 0.8800595839442252, 0.8988796084180943, 0.9176996328919634, 0.9365196573658325, 0.9553396818397016, 0.9741597063135707, 0.9929797307874398, 1.011799755261309, 1.030619779735178, 1.0494398042090471, 1.0682598286829164, 1.0870798531567853, 1.1058998776306543, 1.1247199021045236, 1.1435399265783928, 1.1623599510522618, 1.1811799755261307, 1.2], [443.580074007375, 655.6687813997823, 946.136864474488, 1336.569164312192, 1852.7157614885846, 2524.99289462461, 3389.011762179284, 4486.135149207246, 5864.0618239514315, 7577.438651971577, 9688.50037806747, 12267.737028579135, 15394.588888765296, 19158.16901190229, 23658.013218529315, 29004.85754591116, 35321.44310931136, 42743.34833808074, 51419.84855087983, 61514.80283557847, 73207.568200521, 86693.9409649176, 102187.12535712973, 119918.72929056374, 140139.78728777907, 163121.81052425914, 189157.86396408928, 218563.67056053862, 251678.74249525712, 288867.5394304783, 330520.6537492605, 377056.0227594149, 428920.16783735144, 486589.4604886334, 550571.4153025614, 621406.0097786175, 699667.0310030894, 785963.4491546563, 880940.81781817, 985282.7010862915, 1099712.1274290537, 1224993.070311824, 1361931.9555425055, 1511379.1953292012, 1674230.7490299162, 1851429.7105761832, 2043967.9225528664, 2252887.6169166947, 2479283.082336387, 2724302.358137506]], "0.009": [[0.27579850237465753, 0.29465975742823597, 0.31352101248181435, 0.3323822675353928, 0.3512435225889712, 0.3701047776425496, 0.38896603269612806, 0.40782728774970645, 0.42668854280328483, 0.44554979785686327, 0.4644110529104417, 0.4832723079640201, 0.5021335630175985, 0.520994818071177, 0.5398560731247554, 0.5587173281783337, 0.5775785832319122, 0.5964398382854906, 0.615301093339069, 0.6341623483926475, 0.6530236034462258, 0.6718848584998043, 0.6907461135533827, 0.709607368606961, 0.7284686236605395, 0.7473298787141179, 0.7661911337676963, 0.7850523888212748, 0.8039136438748532, 0.8227748989284316, 0.84163615398201, 0.8604974090355885, 0.8793586640891669, 0.8982199191427452, 0.9170811741963237, 0.9359424292499021, 0.9548036843034805, 0.9736649393570589, 0.9925261944106374, 1.0113874494642157, 1.0302487045177942, 1.0491099595713727, 1.0679712146249511, 1.0868324696785294, 1.1056937247321077, 1.1245549797856862, 1.1434162348392647, 1.1622774898928432, 1.1811387449464217, 1.2], [472.3746147930862, 698.647703455923, 1008.5104680937114, 1424.9067203286636, 1975.1735946190445, 2691.561416862673, 3611.781333044728, 4779.580569916094, 6245.345206951281, 8066.730345343786, 10309.317565662173, 13047.299571102005, 16364.191918101153, 20353.57174050035, 25119.84337747857, 30779.030819217824, 37459.59688768936, 45303.2890731369, 54466.01194978838, 65118.72609707705, 77448.3734552201, 91658.82904640428, 107971.8789950723, 126628.22478292248, 147888.5136762128, 172034.39526483734, 199369.60405440812, 230221.0680542445, 264940.0433057529, 303903.2742971832, 347514.18021216325, 396204.06696077244, 450433.3649431982, 510692.8924972509, 577505.1449821736, 651425.6094523077, 733044.1048752455, 822986.1478501081, 921914.3437825824, 1030529.8034742731, 1149573.5850848453, 1279828.1614262606, 1422118.912549285, 1577315.6435832067, 1746334.1277904925, 1930137.6747988316, 2129738.723973736, 2346200.4628955782, 2580638.4709055508, 2834222.3876857273]], "0.01": [[0.2736325108690331, 0.29202776574925693, 0.31042302062948074, 0.32881827550970455, 0.34721353038992836, 0.36560878527015217, 0.38400404015037604, 0.4023992950305998, 0.42079454991082366, 0.4391898047910474, 0.4575850596712713, 0.47598031455149503, 0.4943755694317189, 0.5127708243119427, 0.5311660791921665, 0.5495613340723904, 0.5679565889526141, 0.5863518438328379, 0.6047470987130618, 0.6231423535932856, 0.6415376084735094, 0.6599328633537331, 0.678328118233957, 0.6967233731141809, 0.7151186279944046, 0.7335138828746285, 0.7519091377548524, 0.7703043926350761, 0.7886996475152999, 0.8070949023955236, 0.8254901572757476, 0.8438854121559713, 0.8622806670361951, 0.8806759219164191, 0.8990711767966428, 0.9174664316768666, 0.9358616865570903, 0.9542569414373143, 0.9726521963175381, 0.9910474511977618, 1.0094427060779856, 1.0278379609582096, 1.0462332158384333, 1.064628470718657, 1.0830237255988808, 1.1014189804791048, 1.1198142353593286, 1.1382094902395523, 1.1566047451197763, 1.175], [597.6225843097271, 867.241496493229, 1230.1873346830612, 1710.2479391068891, 2335.3712092100354, 3138.0985559362775, 4156.016257932254, 5432.224453278979, 7015.823515978993, 8962.417582086964, 11334.63500436701, 14202.665526933735, 17644.813982686945, 21748.070326643643, 26608.695827644897, 32332.82524947983, 39037.084860325274, 46849.22611662543, 55908.77487420336, 66367.69598556549, 78391.07314808322, 92157.8038730562, 107861.30945062017, 125710.25979009485, 145929.31301970035, 168759.86973363452, 194460.84177831718, 223309.4354732022, 255601.94916493833, 291654.58501685155, 331804.2749387434, 376409.520564849, 425851.24719051656, 480533.67158071976, 540885.1835659676, 607359.2413434983, 680435.280403834, 760619.6360048961, 848446.4791178788, 944478.765771006, 1049309.1997191072, 1163561.2083687307, 1287889.9318901584, 1422983.2254493353, 1569562.674494216, 1728384.623031564, 1900241.214831612, 2085961.447499416, 2286412.239352977, 2502499.5090495218]], "0.011": [[0.2710734338200664, 0.28901071068088136, 0.30694798754169633, 0.3248852644025113, 0.34282254126332623, 0.36075981812414126, 0.3786970949849562, 0.39663437184577116, 0.41457164870658614, 0.4325089255674011, 0.4504462024282161, 0.468383479289031, 0.48632075614984605, 0.504258033010661, 0.522195309871476, 0.5401325867322909, 0.5580698635931058, 0.5760071404539209, 0.5939444173147359, 0.6118816941755508, 0.6298189710363657, 0.6477562478971808, 0.6656935247579957, 0.6836308016188106, 0.7015680784796257, 0.7195053553404407, 0.7374426322012556, 0.7553799090620705, 0.7733171859228856, 0.7912544627837006, 0.8091917396445154, 0.8271290165053304, 0.8450662933661455, 0.8630035702269603, 0.8809408470877753, 0.8988781239485903, 0.9168154008094054, 0.9347526776702202, 0.9526899545310352, 0.9706272313918503, 0.9885645082526653, 1.00650178511348, 1.0244390619742951, 1.0423763388351102, 1.060313615695925, 1.07825089255674, 1.096188169417555, 1.11412544627837, 1.1320627231391849, 1.15], [626.066973960698, 902.4800555319223, 1272.5893102620846, 1759.7865918125945, 2391.4682559114635, 3199.4425752194566, 4220.353389095549, 5496.119734410439, 7074.391220221687, 9009.018923940217, 11360.541599866237, 14196.687002881294, 17592.8881408388, 21632.81427895152, 26408.916528360507, 32022.987859191147, 38586.73738585269, 46222.37877919086, 55063.23266642871, 65254.342885683756, 76953.10646727835, 90329.91721910887, 105568.82279804444, 122868.19515372165, 142441.41423521138, 164517.56485489098, 189342.14660747614, 217177.79674557253, 248305.02591631672, 283022.96666670515, 321650.1346280741, 364525.20229290245, 412007.78529966756, 464479.24114393676, 522343.4802361755, 586027.7892289525, 655983.6665383306, 732687.6699862115, 816642.2764923165, 908376.7537462893, 1008448.0437921676, 1117441.658459102, 1235972.5865738222, 1364686.2128918327, 1504259.2486858352, 1655400.6739312343, 1818852.6910299303, 1995391.6900149374, 2185829.2251795568, 2391013.0030760807]], "0.012": [[0.2683308832003052, 0.2868343345635643, 0.30533778592682337, 0.3238412372900824, 0.3423446886533415, 0.3608481400166006, 0.37935159137985963, 0.3978550427431187, 0.4163584941063778, 0.4348619454696369, 0.453365396832896, 0.47186884819615504, 0.49037229955941414, 0.5088757509226732, 0.5273792022859323, 0.5458826536491914, 0.5643861050124505, 0.5828895563757095, 0.6013930077389686, 0.6198964591022277, 0.6383999104654867, 0.6569033618287459, 0.6754068131920049, 0.693910264555264, 0.7124137159185231, 0.7309171672817822, 0.7494206186450413, 0.7679240700083003, 0.7864275213715594, 0.8049309727348185, 0.8234344240980775, 0.8419378754613367, 0.8604413268245957, 0.8789447781878548, 0.8974482295511139, 0.915951680914373, 0.9344551322776321, 0.9529585836408911, 0.9714620350041502, 0.9899654863674093, 1.0084689377306684, 1.0269723890939275, 1.0454758404571867, 1.0639792918204456, 1.0824827431837045, 1.1009861945469637, 1.1194896459102228, 1.137993097273482, 1.1564965486367411, 1.175], [692.3439459749214, 1007.7404826496511, 1432.7833920932771, 1995.3440787403206, 2728.101988703403, 3669.0279467984838, 4861.885202568117, 6356.74782349264, 8210.536099522991, 10487.568645951065, 13260.130911943776, 16609.059820198323, 20624.344279447072, 25405.74132621071, 31063.40766548412, 37718.54639211847, 45504.068685685765, 54565.27028170696, 65060.52253139524, 77161.97787060919, 91056.28952660294, 106945.34529846736, 125047.0152539449, 145595.91319161502, 168844.17172333432, 195062.23083731954, 224539.63980741258, 257585.87231889722, 294531.1546857737, 335727.3070386718, 381548.5973666015, 432392.6082995461, 488681.1165224798, 550860.9847148028, 619405.0659123916, 694813.1201925213, 777612.7435848204, 868360.3091141593, 967641.91988402, 1076074.3741113716, 1194306.1420264703, 1323018.354553288, 1462925.8036884195, 1614777.9544984254, 1779359.968657549, 1957493.7394496335, 2150038.9381599086, 2357894.071784083, 2581997.551983816, 2823328.7752193008]], "0.013000000000000001": [[0.2658697766106069, 0.2839132505573292, 0.30195672450405153, 0.3200001984507738, 0.3380436723974961, 0.35608714634421845, 0.37413062029094074, 0.39217409423766303, 0.4102175681843854, 0.4282610421311077, 0.44630451607783, 0.4643479900245523, 0.48239146397127464, 0.5004349379179969, 0.5184784118647192, 0.5365218858114416, 0.5545653597581639, 0.5726088337048861, 0.5906523076516085, 0.6086957815983307, 0.626739255545053, 0.6447827294917754, 0.6628262034384977, 0.6808696773852201, 0.6989131513319423, 0.7169566252786645, 0.7350000992253869, 0.7530435731721092, 0.7710870471188316, 0.7891305210655539, 0.8071739950122763, 0.8252174689589984, 0.8432609429057207, 0.8613044168524431, 0.8793478907991654, 0.8973913647458878, 0.9154348386926101, 0.9334783126393322, 0.9515217865860546, 0.9695652605327769, 0.9876087344794993, 1.0056522084262216, 1.023695682372944, 1.0417391563196663, 1.0597826302663884, 1.0778261042131108, 1.095869578159833, 1.1139130521065554, 1.1319565260532778, 1.15], [754.0432415026461, 1088.088192283844, 1535.0246356491766, 2122.707623139203, 2883.639535407589, 3855.4175846533994, 5081.19633879668, 6610.164928646533, 8498.038624054043, 10807.56448684852, 13609.040827695064, 16980.850211261593, 21010.005769550127, 25792.71059718064, 31434.930015023034, 38052.976500024124, 45774.107089519865, 54737.13307787454, 65093.041832058116, 77005.63056084148, 90652.15187974228, 106223.97102074382, 123927.23454220974, 143983.55040035915, 166630.67924921, 192123.23684107105, 220733.4074044995, 252751.66788117794, 288487.52290742035, 328270.25043001736, 372449.6578499003, 421396.84859065746, 475504.99899229483, 535190.1454337953, 600891.981591057, 673074.665739615, 752227.6380142716, 838866.4475403207, 933533.5893535009, 1036799.3510281191, 1149262.6689350377, 1271551.9940532967, 1404326.1672611814, 1548275.3040344713, 1704121.688481445, 1872620.6766460033, 2054561.6090119125, 2250768.732142873, 2462102.129394595, 2689458.6606365987]], "0.013999999999999999": [[0.2625543093542402, 0.2806654458980312, 0.2987765824418222, 0.31688771898561324, 0.3349988555294042, 0.35310999207319527, 0.3712211286169863, 0.3893322651607773, 0.4074434017045683, 0.4255545382483593, 0.44366567479215036, 0.46177681133594134, 0.4798879478797324, 0.49799908442352336, 0.5161102209673144, 0.5342213575111054, 0.5523324940548964, 0.5704436305986875, 0.5885547671424785, 0.6066659036862695, 0.6247770402300605, 0.6428881767738515, 0.6609993133176425, 0.6791104498614335, 0.6972215864052246, 0.7153327229490156, 0.7334438594928065, 0.7515549960365976, 0.7696661325803886, 0.7877772691241797, 0.8058884056679706, 0.8239995422117616, 0.8421106787555527, 0.8602218152993437, 0.8783329518431348, 0.8964440883869257, 0.9145552249307167, 0.9326663614745078, 0.9507774980182988, 0.9688886345620897, 0.9869997711058808, 1.0051109076496718, 1.0232220441934627, 1.041333180737254, 1.0594443172810448, 1.0775554538248358, 1.095666590368627, 1.113777726912418, 1.131888863456209, 1.15], [818.819663619183, 1184.7535551467768, 1675.0645908475126, 2320.49649624837, 3156.900355088447, 4225.718203838863, 5574.481745753076, 7257.325800436322, 9335.51613422918, 11877.991342422154, 14961.918477043704, 18673.262134162374, 23107.366732693175, 28369.551732907436, 34575.71955746826, 41852.97599105904, 50340.262846718164, 60189.00269798525, 71563.75548602638, 84642.88682015268, 99619.24779865282, 116700.86618472755, 136111.64877958735, 158092.09484152865, 182900.02040608667, 210811.29336821273, 242120.57919289172, 277142.097125729, 316210.3867798232, 359681.0849797475, 407931.7127476827, 461362.4723207361, 520397.05409222544, 585483.4533732658, 657094.796874339, 735730.1788097066, 821915.5065305339, 916204.3555954425, 1019178.8341899324, 1131450.456808683, 1253661.0271172018, 1386483.5299116252, 1530623.0320977147, 1686817.5926122186, 1855839.1812117817, 2038494.606056588, 2235626.4500177093, 2448114.015638963, 2676874.278685797, 2922862.850215329]], "0.015": [[0.25914535970095753, 0.2773260666458359, 0.29550677359071437, 0.3136874805355928, 0.3318681874804712, 0.3500488944253496, 0.36822960137022803, 0.3864103083151065, 0.40459101525998487, 0.42277172220486325, 0.4409524291497417, 0.45913313609462014, 0.47731384303949853, 0.4954945499843769, 0.5136752569292553, 0.5318559638741338, 0.5500366708190122, 0.5682173777638906, 0.5863980847087691, 0.6045787916536475, 0.6227594985985259, 0.6409402055434043, 0.6591209124882826, 0.6773016194331611, 0.6954823263780395, 0.7136630333229179, 0.7318437402677964, 0.7500244472126748, 0.7682051541575532, 0.7863858611024316, 0.8045665680473101, 0.8227472749921885, 0.8409279819370669, 0.8591086888819452, 0.8772893958268236, 0.8954701027717021, 0.9136508097165805, 0.9318315166614589, 0.9500122236063374, 0.9681929305512158, 0.9863736374960942, 1.0045543444409726, 1.022735051385851, 1.0409157583307294, 1.0590964652756079, 1.0772771722204864, 1.0954578791653646, 1.1136385861102431, 1.1318192930551216, 1.15], [922.9082095911737, 1335.408335956043, 1887.4585504793577, 2613.162328555317, 3552.1623704738554, 4750.140847804963, 6259.332850178494, 8139.052627919133, 10456.232259101771, 13285.972398459771, 16712.10479092766, 20827.766255001025, 25735.983861006524, 31550.271047163853, 38395.23443229131, 46407.19109840695, 55734.79612951412, 66539.68020470875, 78997.0970545483, 93296.58059950708, 109642.6115984139, 128255.29364311055, 149371.03834327334, 173243.2595524601, 200143.0764930467, 230360.02564385484, 264202.7812599787, 301999.88439964916, 344100.480337954, 390875.06425188814, 442716.2350655849, 500039.45734867925, 563283.8311646235, 632912.8697694007, 709415.2850645273, 793305.7807114653, 885125.852817635, 985444.5981071272, 1094859.5294919468, 1213997.3989622488, 1343515.0277165056, 1484100.1434548853, 1636472.2247613894, 1801383.3525024164, 1979619.0681714837, 2171999.239111737, 2379378.9305498064, 2602649.284376294, 2842738.4046098664, 3100612.249483624]], "0.016": [[0.2558219960710731, 0.27356032268186753, 0.2912986492926619, 0.30903697590345636, 0.3267753025142508, 0.34451362912504524, 0.3622519557358397, 0.37999028234663407, 0.3977286089574285, 0.41546693556822295, 0.43320526217901734, 0.4509435887898118, 0.4686819154006062, 0.48642024201140066, 0.5041585686221951, 0.5218968952329894, 0.5396352218437839, 0.5573735484545783, 0.5751118750653728, 0.5928502016761672, 0.6105885282869616, 0.6283268548977561, 0.6460651815085505, 0.663803508119345, 0.6815418347301394, 0.6992801613409338, 0.7170184879517283, 0.7347568145625226, 0.7524951411733171, 0.7702334677841114, 0.7879717943949058, 0.8057101210057003, 0.8234484476164947, 0.8411867742272892, 0.8589251008380836, 0.876663427448878, 0.8944017540596725, 0.9121400806704669, 0.9298784072812614, 0.9476167338920558, 0.9653550605028502, 0.9830933871136447, 1.0008317137244391, 1.0185700403352336, 1.0363083669460278, 1.0540466935568222, 1.0717850201676167, 1.0895233467784111, 1.1072616733892056, 1.125], [1014.1444988504518, 1458.4706913410855, 2050.114638583808, 2824.323156479271, 3821.932743547619, 5089.858695488014, 6681.596160735191, 8657.732755586914, 11086.472388972765, 14044.169974390015, 17615.876730632852, 21895.895794230313, 26988.34788542184, 33007.74678639074, 40079.584405632406, 48340.92521599484, 57941.009866290784, 69041.86777760829, 81818.93854568202, 96461.70198004431, 113174.31661925887, 132176.26656943385, 153703.01652049052, 178006.67480139405, 205356.6643417882, 236040.4014132666, 270363.9820289028, 308652.8758846837, 351252.6277311885, 398529.5660682385, 450871.51905937365, 508688.5375668588, 572413.625211573, 642503.4753655447, 719439.2149881268, 803727.1552198513, 895899.5486508792, 996515.3531836894, 1106161.002412231, 1225451.1824422113, 1355029.6150795193, 1495569.847315993, 1647776.0470438444, 1812383.8049320586, 1990160.9423999856, 2181908.3256251933, 2388460.6855243267, 2610687.443647471, 2849493.5439280225, 3105820.2902316465]], "0.017": [[0.25177001322986714, 0.2690808292864005, 0.2863916453429338, 0.3037024613994671, 0.32101327745600045, 0.3383240935125338, 0.35563490956906707, 0.3729457256256004, 0.39025654168213375, 0.4075673577386671, 0.42487817379520043, 0.4421889898517337, 0.45949980590826706, 0.4768106219648004, 0.4941214380213337, 0.5114322540778671, 0.5287430701344004, 0.5460538861909336, 0.563364702247467, 0.5806755183040003, 0.5979863343605336, 0.615297150417067, 0.6326079664736003, 0.6499187825301336, 0.667229598586667, 0.6845404146432004, 0.7018512306997337, 0.7191620467562669, 0.7364728628128003, 0.7537836788693336, 0.7710944949258669, 0.7884053109824003, 0.8057161270389336, 0.8230269430954669, 0.8403377591520003, 0.8576485752085335, 0.8749593912650669, 0.8922702073216002, 0.9095810233781335, 0.9268918394346669, 0.9442026554912002, 0.9615134715477335, 0.9788242876042669, 0.9961351036608002, 1.0134459197173333, 1.030756735773867, 1.0480675518304001, 1.0653783678869335, 1.082689183943467, 1.1], [1189.383831535031, 1691.8518352782014, 2354.2766819326566, 3213.1324769990797, 4310.326794350228, 5693.631086940032, 7417.118515090242, 9541.608909073895, 12135.12060765318, 15273.32893584873, 19040.031104095004, 23527.617327528267, 28837.547978823004, 35080.836601031806, 42378.53861853263, 50862.24559464021, 60674.58489385749, 71969.72461526626, 84913.88367129042, 99685.84689311523, 116477.48505048589, 135494.27967950967, 156955.8526175113, 181096.50014898987, 208165.73167133832, 238428.81279326053, 272167.3127827867, 309679.65628546895, 351281.6792367709, 397307.18889586907, 448108.5279310762, 504057.14248989476, 565544.1541893401, 632980.935964641, 706799.6917167407, 787454.0397012073, 875419.599603235, 971194.5832453382, 1075300.3888762107, 1188282.198990933, 1310709.5816343778, 1443177.0951412306, 1586304.8962675051, 1740739.351669864, 1907153.6526904, 2086248.4334057956, 2278752.3919009753, 2485422.914728635, 2707046.704516947, 2944440.410689005]], "0.018": [[0.24739521887714658, 0.26428511236944974, 0.2811750058617528, 0.298064899354056, 0.3149547928463591, 0.33184468633866226, 0.34873457983096534, 0.36562447332326853, 0.3825143668155716, 0.3994042603078748, 0.41629415380017787, 0.43318404729248106, 0.45007394078478413, 0.4669638342770873, 0.4838537277693904, 0.5007436212616936, 0.5176335147539967, 0.5345234082462998, 0.5514133017386029, 0.5683031952309061, 0.5851930887232092, 0.6020829822155124, 0.6189728757078155, 0.6358627692001186, 0.6527526626924217, 0.6696425561847249, 0.686532449677028, 0.7034223431693312, 0.7203122366616342, 0.7372021301539374, 0.7540920236462405, 0.7709819171385436, 0.7878718106308468, 0.80476170412315, 0.821651597615453, 0.8385414911077561, 0.8554313846000593, 0.8723212780923625, 0.8892111715846656, 0.9061010650769686, 0.9229909585692718, 0.939880852061575, 0.9567707455538781, 0.9736606390461812, 0.9905505325384844, 1.0074404260307877, 1.0243303195230906, 1.0412202130153938, 1.058110106507697, 1.075], [1516.3172787801893, 2125.5797577663516, 2917.9277082399663, 3932.263808062164, 5212.7552232184125, 6809.187150397857, 8777.318661645193, 11179.240741101845, 14083.736414481988, 17566.642881061678, 21711.21556586443, 26608.494016619476, 32357.669576113072, 39066.45476588862, 46851.45432197954, 55838.53782757648, 66163.21389130132, 77971.0058231546, 91417.82876325968, 106670.36822130163, 123906.45998707105, 143315.47137482214, 165098.683766245, 189469.67641877936, 216654.71150775492, 246893.1203724779, 280437.69093787385, 317555.0562846968, 358526.0843425887, 403646.2686814833, 453226.12037794397, 507591.56093408173, 567084.3162276477, 632062.3114728137, 702900.0671719994, 779989.0960398975, 863738.3008815973, 954574.3734074057, 1052942.1939676404, 1159305.2321912763, 1274145.9485129246, 1397966.1965731785, 1531287.6264778953, 1674652.0889024665, 1828622.0400276138, 1993780.947293693, 2170733.69596091, 2360106.9964632913, 2562549.7925445535, 2778733.6701644943]], "0.019": [[0.24318481443832957, 0.260160634551833, 0.27713645466533654, 0.29411227477884, 0.31108809489234346, 0.328063915005847, 0.34503973511935043, 0.3620155552328539, 0.3789913753463574, 0.3959671954598609, 0.4129430155733644, 0.42991883568686784, 0.44689465580037135, 0.4638704759138748, 0.4808462960273783, 0.4978221161408818, 0.5147979362543853, 0.5317737563678887, 0.5487495764813922, 0.5657253965948956, 0.5827012167083991, 0.5996770368219027, 0.6166528569354062, 0.6336286770489097, 0.6506044971624131, 0.6675803172759165, 0.68455613738942, 0.7015319575029235, 0.718507777616427, 0.7354835977299305, 0.7524594178434341, 0.7694352379569374, 0.7864110580704409, 0.8033868781839444, 0.8203626982974479, 0.8373385184109514, 0.8543143385244549, 0.8712901586379582, 0.8882659787514617, 0.9052417988649653, 0.9222176189784688, 0.9391934390919723, 0.9561692592054758, 0.9731450793189793, 0.9901208994324826, 1.0070967195459861, 1.0240725396594896, 1.0410483597729931, 1.0580241798864967, 1.075], [1726.7600720158025, 2424.7184533477125, 3332.4850428265913, 4494.297896349374, 5960.251029415176, 7786.664509996228, 10036.455211777606, 12779.50819270505, 16093.04866737057, 20062.01454482863, 24779.42950606986, 30346.77659766115, 36874.3723200512, 44481.74119078684, 53297.9907644264, 63462.18709230219, 75123.73060650178, 88442.7324135272, 103590.39098407005, 120749.36922622127, 140114.17193023738, 161891.52357370371, 186300.74647660265, 213574.13929639236, 243957.35585375654, 277709.7842801939, 315104.9264790786, 356430.7778922574, 401990.207564647, 452101.3384996605, 507097.9282986362, 567329.7500777602, 633162.973656273, 704980.5470100121, 783182.5779846297, 868186.7162630336, 960428.535581849, 1060361.916191899, 1168459.4275579154, 1285212.711292848, 1411132.864322367, 1546750.8222752726, 1692617.7430957097, 1849305.3908732294, 2017406.519886873, 2197535.2588596125, 2390327.4954195493, 2596441.2607644834, 2816557.114526494, 3051378.529833323]], "0.02": [[0.2385049645759681, 0.25506608774788714, 0.27162721091980613, 0.2881883340917252, 0.30474945726364416, 0.3213105804355632, 0.3378717036074822, 0.35443282677940124, 0.3709939499513203, 0.3875550731232393, 0.40411619629515827, 0.4206773194670773, 0.43723844263899636, 0.4537995658109154, 0.4703606889828344, 0.4869218121547534, 0.5034829353266724, 0.5200440584985915, 0.5366051816705104, 0.5531663048424296, 0.5697274280143485, 0.5862885511862675, 0.6028496743581866, 0.6194107975301055, 0.6359719207020247, 0.6525330438739436, 0.6690941670458627, 0.6856552902177817, 0.7022164133897006, 0.7187775365616197, 0.7353386597335387, 0.7518997829054577, 0.7684609060773768, 0.7850220292492958, 0.8015831524212149, 0.8181442755931339, 0.8347053987650528, 0.8512665219369719, 0.8678276451088909, 0.8843887682808098, 0.900949891452729, 0.9175110146246479, 0.9340721377965671, 0.950633260968486, 0.9671943841404049, 0.9837555073123241, 1.000316630484243, 1.0168777536561622, 1.033438876828081, 1.05], [1992.6625923029465, 2779.4053310323015, 3796.4306698076202, 5090.749348331281, 6715.325524981448, 8729.423660891605, 11198.954543244989, 14196.820496675009, 17803.25982649742, 22106.190533109086, 27201.553333123564, 33193.65401956209, 40195.50519059162, 48329.16737382769, 57726.0895710431, 68527.4492461985, 80884.49177799978, 94958.8693966597, 110922.97962317319, 128960.30322818353, 149265.74172640216, 172045.9544215445, 197519.69501581718, 225918.14779716945, 257485.26341675135, 292478.09426832094, 331167.1294807129, 373836.6295338696, 420784.96050841233, 472324.92797821, 528784.11055494, 590505.1930932091, 657846.299564389, 731181.3256069476, 810900.2707607191, 897409.570392202, 991132.4273177062, 1092509.1431308398, 1201997.449240588, 1320072.8376259827, 1447228.8913130993, 1583977.6145799065, 1730849.7628943142, 1888395.1725904872, 2057183.0902884037, 2237802.50206137, 2430862.4623560733, 2636992.422669639, 2856842.559987875, 3091084.104988924]], "0.021": [[0.23356581719461791, 0.25022773929268693, 0.266889661390756, 0.283551583488825, 0.300213505586894, 0.316875427684963, 0.33353734978303207, 0.3501992718811011, 0.3668611939791701, 0.3835231160772391, 0.40018503817530815, 0.4168469602733772, 0.43350888237144625, 0.45017080446951524, 0.46683272656758423, 0.4834946486656533, 0.5001565707637223, 0.5168184928617914, 0.5334804149598603, 0.5501423370579294, 0.5668042591559984, 0.5834661812540675, 0.6001281033521364, 0.6167900254502054, 0.6334519475482745, 0.6501138696463435, 0.6667757917444126, 0.6834377138424815, 0.7000996359405506, 0.7167615580386196, 0.7334234801366887, 0.7500854022347576, 0.7667473243328267, 0.7834092464308957, 0.8000711685289648, 0.8167330906270337, 0.8333950127251027, 0.8500569348231718, 0.8667188569212408, 0.8833807790193098, 0.9000427011173788, 0.9167046232154479, 0.9333665453135169, 0.950028467411586, 0.9666903895096549, 0.983352311607724, 1.0000142337057931, 1.0166761558038622, 1.0333380779019312, 1.05], [2464.129171498318, 3434.2934682484056, 4685.046314818211, 6272.198088782082, 8258.262277888545, 10712.795824737343, 13712.735836945552, 17342.732900898554, 21695.481209867037, 26872.045694302586, 32982.18632263617, 40144.67972423294, 48487.63827179196, 58148.82674801654, 69275.97671050453, 82027.0986592602, 96570.79210280643, 113086.55361140938, 131765.08293927897, 152808.58729166476, 176431.0838074308, 202858.7003228912, 232329.97447834228, 265096.15122479456, 301421.4787848244, 341583.50311820797, 385873.36094001285, 434596.0713360907, 488070.8260184065, 546631.2782603209, 610625.8305498238, 680417.9209967313, 756386.3085280462, 838925.3569039777, 928445.3175855534, 1025372.6114832825, 1130150.1096149725, 1243237.4126995099, 1365111.1297122475, 1496265.1554265004, 1637210.9469646222, 1788477.799381132, 1950613.1202994655, 2124182.7036230206, 2309771.0023403773, 2507981.400443784, 2719436.483979264, 2944778.311246028, 3184668.68216222, 3439789.4068133766]], "0.022": [[0.2287190566588341, 0.24496968815559259, 0.2612203196523511, 0.2774709511491096, 0.29372158264586806, 0.30997221414262655, 0.32622284563938503, 0.3424734771361435, 0.358724108632902, 0.3749747401296605, 0.39122537162641896, 0.40747600312317744, 0.423726634619936, 0.4399772661166944, 0.45622789761345295, 0.4724785291102114, 0.4887291606069699, 0.5049797921037283, 0.5212304236004869, 0.5374810550972453, 0.5537316865940038, 0.5699823180907623, 0.5862329495875208, 0.6024835810842792, 0.6187342125810378, 0.6349848440777963, 0.6512354755745547, 0.6674861070713133, 0.6837367385680717, 0.6999873700648302, 0.7162380015615887, 0.7324886330583471, 0.7487392645551056, 0.7649898960518642, 0.7812405275486226, 0.7974911590453811, 0.8137417905421396, 0.8299924220388981, 0.8462430535356565, 0.8624936850324151, 0.8787443165291735, 0.894994948025932, 0.9112455795226905, 0.927496211019449, 0.9437468425162074, 0.959997474012966, 0.9762481055097244, 0.992498737006483, 1.0087493685032416, 1.025], [3021.743607057096, 4170.304581281311, 5637.521972201165, 7483.501449493085, 9775.02373044977, 12585.82995300127, 15996.901959186993, 20096.737855165135, 24981.62316972882, 30755.897896432747, 37532.21967333954, 45431.823327947226, 54584.77699219179, 65130.234972856495, 77216.68754573143, 91002.207827024, 106654.69586249224, 124352.12006326512, 144282.7561071235, 166645.42341492878, 191649.71930377747, 219516.25091117213, 250476.8649779505, 284774.8755717856, 322665.2898277158, 364415.03177727753, 410303.1643333858, 460621.10949404445, 515672.8668242516, 575775.230272074, 641258.0033717047, 712464.2128834605, 789750.3209179775, 873486.4355894217, 964056.5202402272, 1061858.6012777651, 1167304.9746613526, 1280822.4110762, 1402852.359829148, 1533851.151499478, 1674290.1993765368, 1824656.1997145722, 1985451.3308337873, 2157193.4510954632, 2340416.2957777563, 2535669.6728777685, 2743519.6578643713, 2964548.7874053745, 3199356.252091638, 3448558.0881799166]], "0.023": [[0.223359744866634, 0.23920954599180475, 0.2550593471169755, 0.27090914824214624, 0.28675894936731694, 0.3026087504924877, 0.31845855161765846, 0.33430835274282916, 0.35015815386799987, 0.3660079549931706, 0.3818577561183414, 0.3977075572435121, 0.41355735836868285, 0.42940715949385355, 0.4452569606190243, 0.46110676174419507, 0.4769565628693658, 0.49280636399453653, 0.5086561651197072, 0.524505966244878, 0.5403557673700488, 0.5562055684952194, 0.5720553696203902, 0.5879051707455609, 0.6037549718707317, 0.6196047729959024, 0.6354545741210731, 0.6513043752462438, 0.6671541763714146, 0.6830039774965853, 0.6988537786217561, 0.7147035797469268, 0.7305533808720975, 0.7464031819972683, 0.762252983122439, 0.7781027842476097, 0.7939525853727805, 0.8098023864979512, 0.825652187623122, 0.8415019887482926, 0.8573517898734634, 0.8732015909986341, 0.8890513921238049, 0.9049011932489757, 0.9207509943741463, 0.9366007954993171, 0.9524505966244878, 0.9683003977496586, 0.9841501988748294, 1.0], [3872.5210989128495, 5283.887373122066, 7067.268891786094, 9288.232102440388, 12018.894774944474, 15338.140003502122, 19331.82442556966, 24092.98112228695, 29722.017605475517, 36326.90924687946, 44023.38846402271, 52935.12994219693, 63193.93214243826, 74939.8953199372, 88321.59625540512, 103496.25988289317, 120629.92798095696, 139897.62507949275, 161483.5217217302, 185581.09520950096, 212393.28794979112, 242132.6635115687, 275021.56049379427, 311292.2442982579, 351187.0568943437, 394958.5646568911, 442869.7043529589, 495193.92734840774, 552215.3421007617, 614228.8550007469, 681540.3096211711, 754466.6244283756, 833335.929008375, 918487.6988568504, 1010272.8887795266, 1109054.0649469597, 1215205.535645471, 1329113.480763827, 1451176.0800532966, 1581803.6401968508, 1721418.7207215703, 1870456.258786694, 2029363.6928782747, 2198601.0854399675, 2378641.2444681753, 2569969.8440985493, 2773085.5442096405, 2988500.1090684664, 3216738.5250416696, 3458339.117395012]], "0.024": [[0.2173259342358607, 0.23380907843512883, 0.250292222634397, 0.26677536683366515, 0.2832585110329333, 0.2997416552322014, 0.3162247994314696, 0.33270794363073775, 0.34919108783000585, 0.36567423202927407, 0.3821573762285422, 0.3986405204278103, 0.4151236646270785, 0.4316068088263466, 0.4480899530256148, 0.46457309722488294, 0.48105624142415104, 0.49753938562341926, 0.5140225298226874, 0.5305056740219555, 0.5469888182212237, 0.5634719624204918, 0.5799551066197599, 0.5964382508190281, 0.6129213950182962, 0.6294045392175645, 0.6458876834168326, 0.6623708276161007, 0.6788539718153689, 0.695337116014637, 0.7118202602139051, 0.7283034044131733, 0.7447865486124414, 0.7612696928117095, 0.7777528370109777, 0.7942359812102459, 0.8107191254095141, 0.8272022696087822, 0.8436854138080503, 0.8601685580073185, 0.8766517022065866, 0.8931348464058547, 0.9096179906051229, 0.926101134804391, 0.9425842790036592, 0.9590674232029274, 0.9755505674021955, 0.9920337116014637, 1.0085168558007318, 1.025], [4912.74955527708, 6767.991764446176, 9122.473344759554, 12064.057925353452, 15688.982040498518, 20102.061930335683, 25416.89257474782, 31756.039681546354, 39251.22524754124, 48043.507227610906, 58283.45377824939, 70131.31248504155, 83757.17493569976, 99341.1369598762, 117073.45482253608, 137154.6976281489, 159795.8961674767, 185218.6884166182, 213655.46187866371, 245349.49294139227, 280555.0834095203, 319537.69435681734, 362574.0774316797, 409952.40373929, 461972.3904141391, 518945.4249882841, 581194.6876531394, 649055.2715057764, 722874.3008644975, 803011.0477328361, 889837.0464860119, 983736.2068491885, 1085104.9252326086, 1194352.1944847687, 1311899.7121211817, 1438181.9870829622, 1573646.4450764372, 1718753.532542113, 1873976.8192987787, 2039803.0999060464, 2216732.493786417, 2405278.54414587, 2605968.315730005, 2819342.491450968, 3045955.467918718, 3286375.4499085573, 3541184.5437954185, 3810978.8499839967, 4096368.554362477, 4397978.018806467]], "0.025": [[0.21147586526406062, 0.2265477863811206, 0.2416197074981806, 0.2566916286152406, 0.27176354973230055, 0.28683547084936056, 0.3019073919664205, 0.31697931308348054, 0.3320512342005405, 0.3471231553176005, 0.3621950764346605, 0.37726699755172044, 0.39233891866878046, 0.4074108397858405, 0.42248276090290043, 0.4375546820199604, 0.4526266031370204, 0.4676985242540804, 0.48277044537114033, 0.49784236648820035, 0.5129142876052604, 0.5279862087223204, 0.5430581298393803, 0.5581300509564403, 0.5732019720735003, 0.5882738931905603, 0.6033458143076202, 0.6184177354246803, 0.6334896565417403, 0.6485615776588003, 0.6636334987758602, 0.6787054198929202, 0.6937773410099802, 0.7088492621270401, 0.7239211832441002, 0.7389931043611602, 0.7540650254782201, 0.7691369465952801, 0.7842088677123401, 0.7992807888294001, 0.81435270994646, 0.82942463106352, 0.8444965521805801, 0.8595684732976401, 0.8746403944147, 0.88971231553176, 0.90478423664882, 0.91985615776588, 0.9349280788829399, 0.95], [6445.167241664315, 8618.66287006262, 11311.333077180667, 14602.952221042826, 18579.60906632196, 23333.791900029933, 28964.46983139654, 35577.17064583571, 43284.055529715784, 52203.99093936676, 62462.61785214542, 74192.41860780072, 87532.78152359153, 102630.0634456728, 119637.65038145185, 138716.01634235829, 160032.78051332216, 183762.76285385923, 210088.0382257351, 239197.98913348778, 271289.35715644, 306566.2931440907, 345240.4062407777, 387530.81180018553, 433664.17824550363, 483874.77292678814, 538404.5070232368, 597502.9795346401, 661427.520403138, 730443.2328035949, 804823.0346383188, 884847.6992695193, 970805.8955207447, 1062994.2269766063, 1161717.2706082794, 1267287.614750633, 1380025.8964553312, 1500260.838242844, 1628329.2842750016, 1764576.23596857, 1909354.8870691722, 2063026.658203897, 2225961.230929939, 2398536.581295778, 2581139.0129305297, 2774163.189676363, 2978012.167778132, 3193097.4276437284, 3419838.9051879942, 3658665.022772475]], "0.026": [[0.20530114433130361, 0.22151948832454232, 0.237737832317781, 0.25395617631101974, 0.2701745203042584, 0.2863928642974971, 0.30261120829073584, 0.3188295522839745, 0.3350478962772132, 0.35126624027045195, 0.3674845842636907, 0.3837029282569293, 0.39992127225016805, 0.4161396162434068, 0.4323579602366454, 0.44857630422988415, 0.4647946482231229, 0.4810129922163615, 0.49723133620960025, 0.513449680202839, 0.5296680241960777, 0.5458863681893164, 0.5621047121825551, 0.5783230561757938, 0.5945414001690325, 0.6107597441622712, 0.6269780881555099, 0.6431964321487486, 0.6594147761419873, 0.675633120135226, 0.6918514641284647, 0.7080698081217034, 0.7242881521149421, 0.7405064961081809, 0.7567248401014195, 0.7729431840946582, 0.789161528087897, 0.8053798720811356, 0.8215982160743743, 0.8378165600676131, 0.8540349040608518, 0.8702532480540904, 0.8864715920473292, 0.9026899360405679, 0.9189082800338065, 0.9351266240270453, 0.951344968020284, 0.9675633120135226, 0.9837816560067614, 1.0], [8689.069427246704, 11808.78400030258, 15704.314387723834, 20495.510443163803, 26310.99171687029, 33288.16765652474, 41573.25659616854, 51321.30367279056, 62696.197787209116, 75870.68770772293, 91026.39740044363, 108353.84065840568, 128052.43509185873, 150330.51553412297, 175405.34691069133, 203503.13661362018, 234859.0464184676, 269717.203976963, 308330.7139150835, 350961.6685631849, 397881.1583422157, 449369.2818277421, 505715.1555115124, 567216.9232785098, 634181.7656158956, 706925.9085688507, 785774.6324570838, 871062.2803646916, 963132.2664150553, 1062337.0838415693, 1169038.3128642163, 1283606.628381263, 1406421.8074847022, 1537872.7368074823, 1678357.419710012, 1828282.9833129505, 1988065.6853828153, 2158130.9210765706, 2338913.2295509414, 2530856.3004418635, 2734412.980219173, 2950045.278421323, 3178224.37377466, 3419430.6202015136, 3674153.552721158, 3942891.893247458, 4226153.556286801, 4524455.654539771, 4838324.504409815, 5168295.631421959]], "0.027": [[0.1988667503537282, 0.21419600034650926, 0.2295252503392903, 0.24485450033207135, 0.2601837503248524, 0.2755130003176335, 0.29084225031041455, 0.30617150030319557, 0.32150075029597663, 0.3368300002887577, 0.3521592502815387, 0.3674885002743198, 0.38281775026710085, 0.3981470002598819, 0.413476250252663, 0.428805500245444, 0.4441347502382251, 0.45946400023100614, 0.4747932502237872, 0.4901225002165682, 0.5054517502093493, 0.5207810002021304, 0.5361102501949113, 0.5514395001876924, 0.5667687501804735, 0.5820980001732545, 0.5974272501660356, 0.6127565001588167, 0.6280857501515977, 0.6434150001443788, 0.6587442501371599, 0.6740735001299409, 0.689402750122722, 0.7047320001155031, 0.7200612501082841, 0.7353905001010652, 0.7507197500938463, 0.7660490000866271, 0.7813782500794082, 0.7967075000721893, 0.8120367500649703, 0.8273660000577514, 0.8426952500505325, 0.8580245000433135, 0.8733537500360946, 0.8886830000288757, 0.9040122500216567, 0.9193415000144378, 0.9346707500072189, 0.95], [11137.616574094533, 14893.02264246669, 19518.534874099903, 25137.06394541367, 31879.25200303721, 39883.42922625865, 49295.57325759852, 60269.271158268646, 72965.68360281135, 87553.51107262228, 104208.96184437552, 123115.72159874912, 144464.92449887272, 168455.12560775116, 195292.27453042904, 225189.69018051983, 258368.03658243967, 295055.29963065335, 335486.7647357808, 379904.995294761, 428559.8119286391, 481708.2724370736, 539614.6524235101, 602550.4265492102, 670794.2503780673, 744631.942777462, 824356.4688433463, 910267.9233203647, 1002673.514490167, 1101887.5485031651, 1208231.4141308742, 1322033.567917678, 1443629.5197123995, 1573361.818561449, 1711580.038946587, 1858640.767351488, 2014907.5891423519, 2180751.075748749, 2356548.7721318, 2542685.184527532, 2739551.7684540874, 2947546.9169720537, 3167075.9491878664, 3398551.0989907994, 3642391.504014591, 3899023.194815268, 4168879.084257171, 4452398.957099628, 4750029.459777118, 5062224.0903661335]], "0.028": [[0.19214106036430267, 0.2070973652548271, 0.22205367014535154, 0.23700997503587598, 0.2519662799264004, 0.2669225848169249, 0.2818788897074493, 0.2968351945979737, 0.31179149948849816, 0.3267478043790226, 0.34170410926954703, 0.35666041416007144, 0.3716167190505959, 0.38657302394112036, 0.40152932883164477, 0.4164856337221692, 0.43144193861269364, 0.4463982435032181, 0.4613545483937425, 0.4763108532842669, 0.4912671581747914, 0.5062234630653158, 0.5211797679558403, 0.5361360728463647, 0.5510923777368891, 0.5660486826274136, 0.5810049875179379, 0.5959612924084624, 0.6109175972989869, 0.6258739021895113, 0.6408302070800358, 0.6557865119705601, 0.6707428168610846, 0.6856991217516091, 0.7006554266421335, 0.7156117315326579, 0.7305680364231824, 0.7455243413137068, 0.7604806462042312, 0.7754369510947556, 0.7903932559852801, 0.8053495608758046, 0.820305865766329, 0.8352621706568534, 0.8502184755473778, 0.8651747804379023, 0.8801310853284267, 0.8950873902189511, 0.9100436951094756, 0.925], [15277.343502555124, 20210.085799710352, 26218.700353806933, 33441.2787680262, 42022.90476128915, 52115.53324319088, 63877.878718855914, 77475.31180812397, 93079.76287956045, 110869.63196824188, 131029.70427942625, 153751.070686791, 179231.05272017088, 207673.13160823827, 239286.88099974208, 274287.9030353147, 312897.7674824291, 355343.9536803424, 401859.79507096624, 452684.4261164892, 508062.7314259647, 568245.2969315626, 633488.3629712375, 704053.7791485614, 780208.9608527403, 862226.8473326128, 950385.8612279644, 1044969.869469921, 1146268.1454696783, 1254575.332521536, 1370191.408352158, 1493421.6507533735, 1624576.604240644, 1763972.0476836711, 1911928.9628595766, 2068773.503882625, 2234836.9674677136, 2410455.7639877843, 2595971.389288024, 2791730.3972221566, 2998084.3728783564, 3215389.906464435, 3444008.5678237793, 3684306.881555297, 3936656.3027122337, 4201433.193056168, 4479018.79784393, 4769799.223126386, 5074165.4135392355, 5392513.130567088]], "0.029": [[0.18528153444027154, 0.19986762557414356, 0.21445371670801555, 0.22903980784188757, 0.2436258989757596, 0.2582119901096316, 0.2727980812435036, 0.2873841723773756, 0.3019702635112476, 0.31655635464511966, 0.33114244577899166, 0.34572853691286365, 0.36031462804673564, 0.37490071918060763, 0.3894868103144797, 0.4040729014483517, 0.4186589925822237, 0.4332450837160957, 0.4478311748499677, 0.4624172659838397, 0.4770033571177117, 0.4915894482515838, 0.5061755393854558, 0.5207616305193278, 0.5353477216531998, 0.5499338127870718, 0.5645199039209438, 0.5791059950548157, 0.5936920861886879, 0.6082781773225598, 0.6228642684564318, 0.6374503595903038, 0.6520364507241758, 0.6666225418580478, 0.6812086329919199, 0.6957947241257918, 0.7103808152596639, 0.7249669063935359, 0.7395529975274079, 0.7541390886612799, 0.7687251797951519, 0.7833112709290239, 0.797897362062896, 0.812483453196768, 0.82706954433064, 0.8416556354645119, 0.8562417265983839, 0.8708278177322559, 0.885413908866128, 0.9], [22133.339295795235, 28883.498309576124, 36991.85506017289, 46611.048182674014, 57899.13777011735, 71019.43391424516, 86140.34080906394, 103435.21418797137, 123082.23028900563, 145264.2648681573, 170168.78103425156, 197987.72487915482, 228917.42803708327, 263158.51643606485, 300915.8246100546, 342398.31502699346, 387819.0019601166, 437394.8794900201, 491346.8532756806, 549899.675775556, 613281.884636494, 681725.7439995339, 755467.1884986992, 834745.7697522695, 919804.6051663369, 1010890.3288882192, 1108253.0447628584, 1212146.2811590247, 1322826.947544252, 1440555.2926981286, 1565594.8644631258, 1698212.4709405922, 1838678.1430471858, 1987265.098353788, 2144249.7061350914, 2309911.453563537, 2484532.9129863125, 2668399.71022855, 2861800.4938700595, 3065026.9054465573, 3278373.550529803, 3502137.9706441197, 3736620.6159796207, 3982124.8188650324, 4238956.767965423, 4507425.483172263, 4787842.791155342, 5080523.301547833, 5385784.383737579, 5703946.144239196]], "0.030000000000000002": [[0.17805285197542906, 0.19278646724123663, 0.2075200825070442, 0.22225369777285175, 0.23698731303865933, 0.2517209283044669, 0.2664545435702745, 0.28118815883608206, 0.29592177410188963, 0.3106553893676972, 0.32538900463350473, 0.34012261989931236, 0.3548562351651199, 0.3695898504309275, 0.38432346569673503, 0.3990570809625426, 0.4137906962283502, 0.4285243114941577, 0.44325792675996534, 0.45799154202577286, 0.4727251572915805, 0.487458772557388, 0.5021923878231956, 0.5169260030890032, 0.5316596183548108, 0.5463932336206183, 0.5611268488864259, 0.5758604641522335, 0.590594079418041, 0.6053276946838486, 0.6200613099496561, 0.6347949252154638, 0.6495285404812713, 0.6642621557470789, 0.6789957710128864, 0.6937293862786941, 0.7084630015445016, 0.7231966168103092, 0.7379302320761167, 0.7526638473419244, 0.7673974626077319, 0.7821310778735395, 0.796864693139347, 0.8115983084051546, 0.8263319236709622, 0.8410655389367697, 0.8557991542025774, 0.8705327694683849, 0.8852663847341925, 0.9], [33352.21163445674, 43269.99429441523, 55070.43625253153, 68938.7618948906, 85063.84639689533, 103638.03803457126, 124856.99979948456, 148919.56719709, 176027.6197598444, 206385.96429437475, 240202.2282536628, 277686.7619125952, 319052.5482504299, 364515.11962237157, 414292.4804456729, 468605.0352417094, 527675.5214702631, 591728.9466704043, 660992.5294872329, 735695.6442180069, 816069.7685568739, 902348.434256096, 994767.1804546318, 1093563.5094531337, 1198976.8447387323, 1311248.4910839337, 1430621.5965622296, 1557341.116338867, 1691653.778109182, 1833808.049069084, 1984054.1043130716, 2142643.7965646996, 2309830.6271528266, 2485869.718154567, 2671017.785632497, 2865533.1138997646, 3069675.530752043, 3283706.383610214, 3507888.516521935, 3742486.2479742863, 3987765.3494731626, 4243993.024848431, 4511437.890246698, 4790369.9547763225, 5081060.601771687, 5383782.570645973, 5698809.939303826, 6026418.107087021, 6366883.778228124, 6720484.945788585]], "0.031000000000000003": [[0.17073350137926027, 0.1851062870653978, 0.19947907275153537, 0.2138518584376729, 0.22822464412381047, 0.242597429809948, 0.25697021549608556, 0.2713430011822231, 0.28571578686836063, 0.30008857255449817, 0.3144613582406357, 0.3288341439267733, 0.3432069296129108, 0.3575797152990484, 0.37195250098518595, 0.3863252866713235, 0.400698072357461, 0.41507085804359856, 0.4294436437297361, 0.4438164294158736, 0.45818921510201116, 0.4725620007881488, 0.48693478647428634, 0.5013075721604239, 0.5156803578465614, 0.530053143532699, 0.5444259292188365, 0.558798714904974, 0.5731715005911115, 0.5875442862772491, 0.6019170719633867, 0.6162898576495243, 0.6306626433356618, 0.6450354290217993, 0.6594082147079369, 0.6737810003940744, 0.6881537860802119, 0.7025265717663495, 0.716899357452487, 0.7312721431386245, 0.7456449288247621, 0.7600177145108996, 0.7743905001970373, 0.7887632858831748, 0.8031360715693123, 0.8175088572554499, 0.8318816429415874, 0.8462544286277249, 0.8606272143138625, 0.875], [43406.86226941278, 56208.27306479766, 71391.17223390075, 89178.62452941445, 109796.89727802174, 133475.28598584485, 160445.9599477745, 190943.8245023576, 225206.39729648462, 263473.69646065874, 305988.1390011195, 352994.4480263647, 404739.567667914, 461472.58474615496, 523444.65638437116, 590908.9428967092, 664120.5453755523, 743336.4474855604, 828815.4610392347, 920818.1749851591, 1019606.907487264, 1125445.6608132669, 1238600.0787842222, 1359337.4065659577, 1487926.4526078538, 1624637.5525557545, 1769742.534984221, 1923514.6888093557, 2086228.732257418, 2258160.7832767027, 2439588.3312909096, 2630790.210201739, 2832046.5725568715, 3043638.8648069045, 3265849.8035815083, 3498963.3529209723, 3743264.7024046057, 3999040.2461222503, 4266577.562439404, 4546165.394510352, 4838093.631497164, 5142653.290455586, 5460136.498851706, 5790836.47767589, 6135047.525122865, 6493065.00080895, 6865185.310499431, 7251705.891320939, 7652925.197435229, 8069142.686152412]], "0.032": [[0.1629214384993698, 0.17643324587693368, 0.18994505325449756, 0.20345686063206142, 0.21696866800962533, 0.2304804753871892, 0.24399228276475307, 0.25750409014231695, 0.27101589751988087, 0.2845277048974447, 0.2980395122750086, 0.3115513196525725, 0.32506312703013635, 0.33857493440770026, 0.3520867417852641, 0.36559854916282797, 0.3791103565403919, 0.3926221639179558, 0.40613397129551965, 0.4196457786730835, 0.4331575860506474, 0.44666939342821127, 0.4601812008057752, 0.47369300818333904, 0.4872048155609029, 0.5007166229384667, 0.5142284303160307, 0.5277402376935946, 0.5412520450711584, 0.5547638524487224, 0.5682756598262861, 0.5817874672038501, 0.595299274581414, 0.6088110819589778, 0.6223228893365418, 0.6358346967141055, 0.6493465040916695, 0.6628583114692334, 0.6763701188467972, 0.6898819262243612, 0.703393733601925, 0.7169055409794889, 0.7304173483570527, 0.7439291557346166, 0.7574409631121806, 0.7709527704897444, 0.7844645778673083, 0.7979763852448721, 0.811488192622436, 0.825], [69021.86674548184, 87267.98563472118, 108443.22676769023, 132758.91434116752, 160425.5306628829, 191652.77526751452, 226649.61644499647, 265624.33654520847, 308784.5721154255, 356337.3497012389, 408489.1179731326, 465445.7767129854, 527412.703096281, 594594.7756289811, 667196.3960373686, 745421.5093608127, 829473.6224584188, 919555.8211088751, 1015870.785856842, 1118620.8067378073, 1228007.7969955034, 1344233.3058910703, 1467498.5306905997, 1598004.3279070312, 1735951.223863349, 1881539.4246362539, 2034968.8254328326, 2196439.0194469965, 2366149.3062374806, 2544298.6996648335, 2731085.9354210445, 2926709.478182169, 3131367.5284112836, 3345258.028836667, 3568578.670627675, 3801526.8992888397, 4044299.9202909153, 4297094.7044558795, 4560107.993111631, 4833536.303030662, 5117575.931165908, 5412422.959195945, 5718273.257890684, 6035322.491307922, 6363766.1208303245, 6703799.40905165, 7055617.423520511, 7419415.040349205, 7795386.947694811, 8183727.649119089]], "0.033": [[0.15516749078510797, 0.16832733791194252, 0.18148718503877703, 0.19464703216561158, 0.2078068792924461, 0.22096672641928064, 0.23412657354611516, 0.2472864206729497, 0.26044626779978425, 0.2736061149266188, 0.2867659620534533, 0.29992580918028783, 0.3130856563071224, 0.32624550343395686, 0.33940535056079146, 0.35256519768762595, 0.3657250448144605, 0.37888489194129504, 0.39204473906812953, 0.40520458619496413, 0.4183644333217986, 0.4315242804486331, 0.4446841275754677, 0.4578439747023022, 0.4710038218291368, 0.4841636689559713, 0.4973235160828058, 0.5104833632096404, 0.5236432103364749, 0.5368030574633095, 0.549962904590144, 0.5631227517169785, 0.576282598843813, 0.5894424459706475, 0.6026022930974821, 0.6157621402243166, 0.6289219873511511, 0.6420818344779857, 0.6552416816048202, 0.6684015287316547, 0.6815613758584893, 0.6947212229853238, 0.7078810701121583, 0.7210409172389929, 0.7342007643658274, 0.747360611492662, 0.7605204586194965, 0.773680305746331, 0.7868401528731656, 0.8], [119190.15192144155, 147756.30826985464, 180228.95467198998, 216800.71299116762, 257659.2199119207, 302987.58159369975, 352964.7608262636, 407765.9101225601, 467562.6609056014, 532523.376599115, 602813.3757185321, 678595.1297858508, 760028.439930916, 847270.5953058944, 940476.5158691087, 1039798.8816467152, 1145388.2502257575, 1257393.1639478877, 1375960.248043488, 1501234.3007589101, 1633358.3763760768, 1772473.8618968644, 1918720.5480591191, 2072236.695262833, 2233159.094910654, 2401623.1266038795, 2577762.811581628, 2761710.862744985, 2953598.7315687193, 3153556.652169206, 3361713.6827678597, 3578197.7447639285, 3803135.659608192, 4036653.1836496894, 4278875.041110555, 4529924.95532887, 4789925.678396313, 5058999.019305483, 5337265.870711366, 5624846.234402149, 5921859.245566199, 6228423.195934602, 6544655.555872094, 6870672.995483041, 7206591.404793875, 7552525.913068515, 7908590.907308746, 8274900.049987793, 8651566.296061441, 9038701.909297964]], "0.034": [[0.14689428345070663, 0.16022297154354934, 0.17355165963639207, 0.18688034772923479, 0.20020903582207752, 0.21353772391492024, 0.22686641200776297, 0.24019510010060569, 0.2535237881934484, 0.26685247628629116, 0.2801811643791339, 0.2935098524719766, 0.3068385405648193, 0.320167228657662, 0.3334959167505047, 0.3468246048433475, 0.3601532929361902, 0.3734819810290329, 0.38681066912187567, 0.4001393572147184, 0.4134680453075611, 0.4267967334004038, 0.4401254214932465, 0.4534541095860892, 0.46678279767893194, 0.48011148577177465, 0.49344017386461747, 0.5067688619574602, 0.5200975500503029, 0.5334262381431456, 0.5467549262359883, 0.560083614328831, 0.5734123024216737, 0.5867409905145164, 0.6000696786073592, 0.613398366700202, 0.6267270547930447, 0.6400557428858874, 0.6533844309787301, 0.6667131190715728, 0.6800418071644155, 0.6933704952572582, 0.7066991833501011, 0.7200278714429438, 0.7333565595357865, 0.7466852476286292, 0.7600139357214719, 0.7733426238143146, 0.7866713119071573, 0.8], [148403.42824677797, 187434.89025934448, 232353.3670956072, 283491.8904327057, 341175.59810543875, 405722.46715760144, 477443.93469939136, 556645.4296704243, 643626.8327720984, 738682.877714598, 842103.5039532753, 954174.1689049833, 1075176.1260013522, 1205386.6736954867, 1345079.379583503, 1494524.2830578953, 1653988.079322888, 1823734.2871345526, 2004023.4022526974, 2195113.038286813, 2397258.0563692455, 2610710.6848835754, 2835720.6303060846, 3072535.18007617, 3321399.298292364, 3582555.714929967, 3856245.0091908677, 4142705.6875232323, 4442174.25678639, 4754885.292982377, 5081071.50592926, 5420963.8002110245, 5774791.332703726, 6142781.566946925, 6525160.324602552, 6922151.834219704, 7333978.777502953, 7760862.333263376, 8203022.219215008, 8660676.73176495, 9134042.783932302, 9623335.941519482, 10128770.457649093, 10650559.305770077, 11188914.211228617, 11744045.681491466, 12316163.03510267, 12905474.42944837, 13512186.887398753, 14136506.322891075]], "0.035": [[0.13896765111513806, 0.15092749496993116, 0.16288733882472425, 0.17484718267951738, 0.18680702653431047, 0.19876687038910357, 0.21072671424389666, 0.22268655809868976, 0.23464640195348285, 0.24660624580827595, 0.25856608966306904, 0.27052593351786214, 0.28248577737265523, 0.29444562122744833, 0.3064054650822415, 0.3183653089370346, 0.33032515279182767, 0.34228499664662076, 0.35424484050141386, 0.366204684356207, 0.3781645282110001, 0.3901243720657932, 0.4020842159205863, 0.4140440597753794, 0.4260039036301725, 0.4379637474849656, 0.4499235913397587, 0.4618834351945518, 0.47384327904934487, 0.48580312290413796, 0.49776296675893106, 0.5097228106137242, 0.5216826544685172, 0.5336424983233103, 0.5456023421781034, 0.5575621860328965, 0.5695220298876896, 0.5814818737424827, 0.5934417175972759, 0.605401561452069, 0.6173614053068621, 0.6293212491616552, 0.6412810930164483, 0.6532409368712414, 0.6652007807260345, 0.6771606245808276, 0.6891204684356207, 0.7010803122904138, 0.7130401561452069, 0.725], [290170.6675666311, 350542.2645946911, 417411.2017292364, 490922.5844909548, 571214.1220468489, 658416.9750910153, 752656.4592240495, 854052.6355796574, 962720.8120795048, 1078771.9728635494, 1202313.149286322, 1333447.7428501165, 1472275.8082147415, 1618894.3027490117, 1773397.3078150004, 1935876.225994245, 2106419.957699794, 2285115.0600151373, 2472045.890121641, 2667294.735291362, 2870941.931110862, 3083065.9693479193, 3303743.596664625, 3533049.9052082263, 3771058.4159678267, 4017841.1556653064, 4273468.727848046, 4538010.378765937, 4811534.058542758, 5094106.478090349, 5385793.162161053, 5686658.498888446, 5996765.786126996, 6316177.274867274, 6644954.209973618, 6983156.868465356, 7330844.595539897, 7688075.8385162465, 8054908.178859833, 8431398.362434093, 8817602.328110605, 9213575.234857244, 9619371.487413114, 10035044.76064927, 10460648.022705648, 10896233.556986801, 11341852.98309216, 11797557.276750201, 12263396.788820336, 12739421.263421183]], "0.036000000000000004": [[0.13020729876224288, 0.14183572123648283, 0.15346414371072276, 0.1650925661849627, 0.17672098865920263, 0.18834941113344258, 0.1999778336076825, 0.21160625608192246, 0.2232346785561624, 0.23486310103040234, 0.24649152350464226, 0.2581199459788822, 0.26974836845312217, 0.2813767909273621, 0.293005213401602, 0.30463363587584197, 0.3162620583500819, 0.3278904808243219, 0.3395189032985618, 0.3511473257728017, 0.3627757482470417, 0.3744041707212816, 0.3860325931955215, 0.39766101566976153, 0.4092894381440014, 0.42091786061824144, 0.43254628309248133, 0.44417470556672123, 0.45580312804096124, 0.46743155051520113, 0.47905997298944103, 0.49068839546368104, 0.5023168179379209, 0.5139452404121609, 0.5255736628864008, 0.5372020853606407, 0.5488305078348807, 0.5604589303091206, 0.5720873527833606, 0.5837157752576005, 0.5953441977318404, 0.6069726202060804, 0.6186010426803203, 0.6302294651545604, 0.6418578876288002, 0.6534863101030403, 0.6651147325772802, 0.67674315505152, 0.6883715775257601, 0.7], [598577.6781561007, 702693.384387343, 814554.698405011, 934085.4281031513, 1061215.6300615051, 1195880.706420459, 1338020.681654375, 1487579.6147382255, 1644505.115117454, 1808747.939564044, 1980261.652972061, 2159002.340346322, 2344928.3602507897, 2538000.1321822386, 2738179.9519647937, 2945431.8304864564, 3159721.3520319546, 3381015.549185318, 3609282.7918355474, 3844492.68825918, 4086615.996603167, 4335624.545371283, 4591491.161743079, 4854189.606737866, 5123694.516386291, 5399981.348195824, 5683026.332298737, 5972806.426756671, 6269299.276567189, 6572483.175978007, 6882337.033765437, 7198840.341176774, 7521973.142273265, 7851716.00644196, 8188050.00287175, 8530956.67681254, 8880418.027456634, 9236416.487299152, 9598934.902849704, 9967956.516580848, 10343464.95001082, 10725444.187828273, 11113878.562975917, 11508752.742618132, 11910051.714924559, 12317760.776608307, 12731865.52116282, 13152351.82774669, 13579205.850670042, 14012414.009440284]], "0.037000000000000005": [[0.12076932925898153, 0.1305495470292064, 0.14032976479943127, 0.15010998256965613, 0.159890200339881, 0.16967041811010586, 0.17945063588033072, 0.18923085365055559, 0.19901107142078045, 0.2087912891910053, 0.21857150696123018, 0.22835172473145504, 0.2381319425016799, 0.24791216027190477, 0.25769237804212963, 0.2674725958123545, 0.27725281358257936, 0.2870330313528042, 0.2968132491230291, 0.30659346689325395, 0.3163736846634788, 0.3261539024337037, 0.33593412020392854, 0.3457143379741534, 0.3554945557443783, 0.3652747735146032, 0.37505499128482805, 0.3848352090550529, 0.3946154268252778, 0.40439564459550265, 0.4141758623657275, 0.4239560801359524, 0.43373629790617724, 0.4435165156764021, 0.45329673344662696, 0.46307695121685183, 0.4728571689870767, 0.48263738675730156, 0.4924176045275264, 0.5021978222977512, 0.5119780400679761, 0.521758257838201, 0.5315384756084258, 0.5413186933786507, 0.5510989111488755, 0.5608791289191004, 0.5706593466893253, 0.5804395644595501, 0.5902197822297751, 0.6], [752902.2673964977, 878819.9562518765, 1014394.893129927, 1159617.2521449835, 1314477.8797473519, 1478968.2090430565, 1653080.1894948378, 1836806.2285310433, 2030139.1425172696, 2233072.1151911775, 2445598.6621194133, 2667712.60006738, 2899408.02041672, 3140679.2659477843, 3391520.9104424343, 3651927.7406684346, 3921894.740388786, 4201417.076103681, 4490490.084283678, 4789109.259893288, 5097270.246036864, 5414968.824585186, 5742200.907662786, 6078962.529893819, 6425249.841319065, 6781059.10090879, 7146386.670606586, 7521229.009847758, 7905582.670503234, 8299444.292206091, 8702810.598023083, 9115678.390438057, 9538044.547618005, 9969906.019935902, 10411259.826727293, 10862103.053260189, 11322432.847899966, 11792246.41945292, 12271541.034673752, 12760314.01592383, 13258562.738968305, 13766284.63090127, 14283477.168189326, 14810137.874824671, 15346264.32057969, 15891854.119355775, 16446904.927619701, 17011414.442921497, 17585380.40248822, 18168800.581888575]]}
