# Supplementary material for: Superconductivity from a melted insulator in Josephson junction arrays
Source: Nat Phys. 2023 Aug 10;19(11):1630–5. doi: 10.1038/s41567-023-02161-w (PMC10635826; doi:10.1038/s41567-023-02161-w)
Supplement: Supplementary file 2 — Contains all data in the paper, including supplement, serialized into text files, and Python scripts that recreate all figures from the text files. [file 41567_2023_2161_MOESM2_ESM.zip › data_and_plotters_all/phase_figures/supfigs/sfig_plaw_fits/plaw_fits_lower.json]

{"-0.037000000000000005": [[0.12137251172250156, 0.13420164413632807, 0.14703077655015456, 0.15985990896398106, 0.17268904137780755, 0.18551817379163404, 0.19834730620546054, 0.21117643861928706, 0.22400557103311355, 0.23683470344694005, 0.24966383586076657, 0.26249296827459306, 0.27532210068841956, 0.28815123310224605, 0.30098036551607255, 0.31380949792989904, 0.32663863034372553, 0.339467762757552, 0.3522968951713785, 0.36512602758520507, 0.37795515999903156, 0.39078429241285806, 0.40361342482668455, 0.41644255724051105, 0.42927168965433754, 0.44210082206816403, 0.45492995448199053, 0.4677590868958171, 0.48058821930964357, 0.49341735172347007, 0.5062464841372966, 0.519075616551123, 0.5319047489649495, 0.544733881378776, 0.5575630137926025, 0.570392146206429, 0.5832212786202555, 0.596050411034082, 0.6088795434479085, 0.621708675861735, 0.6345378082755615, 0.6473669406893879, 0.6601960731032145, 0.673025205517041, 0.6858543379308675, 0.698683470344694, 0.7115126027585205, 0.724341735172347, 0.7371708675861735, 0.75], [135508.06981112369, 175873.5590955784, 222889.60965431193, 276927.648025194, 338346.1593343352, 407492.1301720309, 484702.23593529593, 570303.8323983689, 664615.7943327258, 767949.2325999455, 880608.1132565443, 1002889.7966241325, 1135085.510236931, 1277480.7666000728, 1430355.7344602162, 1593985.5705926924, 1768640.7178013173, 1954587.1738066077, 2152086.7348933797, 2361397.217547568, 2582772.660796598, 2816463.5115496004, 3062716.794892048, 3321776.2710081083, 3593882.5801707692, 3879273.377045299, 4178183.4553883304, 4490844.864087144, 4817487.015366874, 5158336.785893801, 5513618.611417609, 5883554.575522158, 6268364.492991011, 6668265.988239018, 7083474.569213588, 7514203.697127397, 7960664.852347975, 8423067.596737247, 8901619.632706061, 9396526.859223412, 9907993.424998222, 10436221.779031469, 10981412.7187192, 11543765.43567102, 12123477.559394777, 12720745.198985448, 13335762.982944885, 13968724.097249025, 14619820.321769651, 15289242.065149808]], "-0.036000000000000004": [[0.1277879740132288, 0.13997597454357108, 0.15216397507391333, 0.1643519756042556, 0.17653997613459788, 0.18872797666494015, 0.20091597719528242, 0.21310397772562467, 0.22529197825596695, 0.23747997878630922, 0.24966797931665147, 0.2618559798469937, 0.274043980377336, 0.2862319809076783, 0.2984199814380205, 0.3106079819683628, 0.3227959824987051, 0.33498398302904736, 0.3471719835593896, 0.3593599840897319, 0.37154798462007416, 0.3837359851504164, 0.3959239856807587, 0.408111986211101, 0.4202999867414432, 0.4324879872717855, 0.4446759878021278, 0.45686398833247, 0.4690519888628123, 0.4812399893931546, 0.4934279899234968, 0.5056159904538391, 0.5178039909841814, 0.5299919915145236, 0.5421799920448659, 0.5543679925752082, 0.5665559931055505, 0.5787439936358927, 0.590931994166235, 0.6031199946965773, 0.6153079952269195, 0.6274959957572618, 0.6396839962876041, 0.6518719968179464, 0.6640599973482886, 0.6762479978786309, 0.6884359984089732, 0.7006239989393154, 0.7128119994696577, 0.725], [99268.25751011299, 126330.67248476675, 157565.3153112628, 193203.60822852454, 233470.49245971916, 278585.0730042777, 328761.15937794006, 384207.72471903905, 445129.29978093185, 511726.3142335122, 584195.394782915, 662729.627502792, 747518.790205922, 838749.5595088466, 936605.6963451959, 1041268.2129901024, 1152915.5241158626, 1271723.5839703006, 1397866.0114268914, 1531514.204379781, 1672837.4447325873, 1822002.9950462077, 1979176.1877592846, 2144520.507769171, 2318197.6690560137, 2500367.685944184, 2691188.9395204852, 2890818.2396651343, 3099410.883097249, 3317120.707790059, 3544100.144071086, 3780500.2626878135, 4026470.8200893374, 4282160.301148298, 4547715.9595244685, 4823283.855851238, 5109008.893908648, 5405034.8549308935, 5711504.430182509, 6028559.251925082, 6356339.922885522, 6694986.044327133, 7044636.242815977, 7405428.195767334, 7777498.655849945, 8160983.474319481, 8556017.62334692, 8962735.217402466, 9381269.533750933, 9811753.032110227]], "-0.035": [[0.13335639564541169, 0.14696136716285227, 0.16056633868029285, 0.1741713101977334, 0.187776281715174, 0.20138125323261458, 0.21498622475005516, 0.22859119626749574, 0.2421961677849363, 0.2558011393023769, 0.26940611081981747, 0.283011082337258, 0.29661605385469864, 0.31022102537213925, 0.3238259968895798, 0.33743096840702036, 0.3510359399244609, 0.3646409114419015, 0.37824588295934214, 0.3918508544767827, 0.40545582599422325, 0.41906079751166386, 0.4326657690291044, 0.446270740546545, 0.4598757120639856, 0.47348068358142614, 0.48708565509886675, 0.5006906266163074, 0.5142955981337478, 0.5279005696511885, 0.541505541168629, 0.5551105126860696, 0.5687154842035103, 0.5823204557209507, 0.5959254272383914, 0.6095303987558319, 0.6231353702732725, 0.6367403417907131, 0.6503453133081537, 0.6639502848255943, 0.6775552563430348, 0.6911602278604754, 0.704765199377916, 0.7183701708953566, 0.7319751424127972, 0.7455801139302377, 0.7591850854476783, 0.7727900569651189, 0.7863950284825595, 0.8], [57626.16475718836, 76061.2470905086, 97955.06171662404, 123580.38039094416, 153206.6858186932, 187100.46491303662, 225525.45649674846, 268742.8631397836, 317011.5342759309, 370588.12597604963, 429727.2415015223, 494681.55585161044, 565701.9268452894, 643037.4947717583, 726935.7722570586, 817642.725694802, 915402.8493543412, 1020459.2330937389, 1133053.6244560005, 1253426.4858067338, 1381817.0470733452, 1518463.3545653424, 1663602.3162886824, 1817469.7441115833, 1980300.3930926805, 2152327.9982431666, 2333785.308961291, 2524904.1213492095, 2725915.308597928, 2937048.849605165, 3158533.8559728777, 3390598.5975156366, 3633470.526397263, 3887376.300001312, 4152541.8026305404, 4429192.166121185, 4717551.789449942, 5017844.357404162, 5330292.858379514, 5655119.601363678, 5992546.232159494, 6342793.748896518, 6706082.516875874, 7082632.282789559, 7472662.188352187, 7876390.78338005, 8294036.038349789, 8725815.35646649, 9171945.585268794, 9632643.027796643]], "-0.034": [[0.13938419556862558, 0.15439676300600058, 0.16940933044337556, 0.18442189788075053, 0.19943446531812553, 0.21444703275550053, 0.2294596001928755, 0.24447216763025048, 0.2594847350676255, 0.2744973025050005, 0.2895098699423755, 0.30452243737975043, 0.31953500481712543, 0.33454757225450044, 0.3495601396918754, 0.3645727071292504, 0.3795852745666254, 0.3945978420040004, 0.4096104094413754, 0.42462297687875034, 0.43963554431612534, 0.45464811175350034, 0.4696606791908753, 0.4846732466282503, 0.4996858140656253, 0.5146983815030003, 0.5297109489403753, 0.5447235163777502, 0.5597360838151253, 0.5747486512525002, 0.5897612186898752, 0.6047737861272502, 0.6197863535646252, 0.6347989210020002, 0.6498114884393752, 0.6648240558767502, 0.6798366233141252, 0.6948491907515001, 0.7098617581888751, 0.7248743256262501, 0.7398868930636251, 0.7548994605010001, 0.7699120279383751, 0.7849245953757501, 0.799937162813125, 0.8149497302505, 0.829962297687875, 0.84497486512525, 0.859987432562625, 0.875], [34946.119078357355, 47977.8731728977, 63958.87556372757, 83205.50534738679, 106036.9171597364, 132774.83570207685, 163743.37997314936, 199268.91110655508, 239679.89928869752, 285306.80632781604, 336481.9812260565, 393539.5666763619, 456815.4148296671, 526647.010998358, 603373.4042080874, 687335.1437016465, 778874.2206496155, 878334.0144428782, 986059.2430389768, 1102395.9169130214, 1227691.2962283925, 1362293.8508957538, 1506553.2232332365, 1660820.192977781, 1825446.644428893, 2000785.53553262, 2187190.868736132, 2385017.663462653, 2594621.9300731737, 2816360.6451957184, 3050591.7283155588, 3297674.019530503, 3557967.2583850985, 3831832.0637058187, 4119629.9143667677, 4421723.130921913, 4738474.858045644, 5070249.047728612, 5417410.443180355, 5780324.5633943165, 6159357.688334571, 6554876.8447068, 6967249.792279092, 7396845.010720774, 7844031.686929928, 8309179.702822443, 8792659.6235574, 9294842.686175475, 9816100.788628627, 10356806.479180885]], "-0.033": [[0.14496457593809733, 0.159353053980177, 0.17374153202225662, 0.18813001006433627, 0.20251848810641593, 0.21690696614849558, 0.2312954441905752, 0.24568392223265487, 0.2600724002747345, 0.27446087831681415, 0.2888493563588938, 0.30323783440097346, 0.31762631244305306, 0.3320147904851327, 0.34640326852721237, 0.360791746569292, 0.3751802246113717, 0.38956870265345134, 0.403957180695531, 0.41834565873761065, 0.4327341367796903, 0.44712261482176996, 0.4615110928638496, 0.47589957090592916, 0.4902880489480088, 0.5046765269900885, 0.5190650050321681, 0.5334534830742478, 0.5478419611163274, 0.5622304391584071, 0.5766189172004867, 0.5910073952425664, 0.6053958732846461, 0.6197843513267257, 0.6341728293688054, 0.6485613074108849, 0.6629497854529646, 0.6773382634950442, 0.6917267415371239, 0.7061152195792035, 0.7205036976212832, 0.7348921756633628, 0.7492806537054425, 0.7636691317475222, 0.7780576097896018, 0.7924460878316814, 0.806834565873761, 0.8212230439158407, 0.8356115219579203, 0.85], [22449.678521140333, 30665.044413909844, 40771.93573695807, 52994.38769577712, 67561.9926844223, 84709.59621901503, 104677.03028868706, 127708.87729914178, 154054.25938365687, 183966.64900762314, 217703.69763958798, 255527.07989674812, 297702.3510570047, 344498.81620443775, 396189.40956900525, 453050.5828546441, 515362.2015372436, 583407.4482657844, 657472.7326241109, 737847.6066132222, 824824.6852990729, 918699.5721421137, 1019770.7885848028, 1128339.7075241762, 1244710.4903399209, 1369190.0271855139, 1502087.880281999, 1643716.2299816147, 1794389.823392537, 1954425.9253769547, 2124144.2717530867, 2303867.0245478493, 2493918.729161166, 2694626.2733154716, 2906318.8476751675, 3129327.9080307274, 3363987.138951067, 3610632.4188156873, 3869601.7861453327, 4141235.40715624, 4425875.544468908, 4723866.526907514, 5035554.720330883, 5361288.499440175, 5701418.22051241, 6056296.19501248, 6426276.664039591, 6811715.773566992, 7212971.550436646, 7630403.879072953]], "-0.032": [[0.15045858850929877, 0.1647349438458437, 0.17901129918238862, 0.19328765451893354, 0.20756400985547846, 0.22184036519202338, 0.2361167205285683, 0.2503930758651132, 0.26466943120165815, 0.2789457865382031, 0.29322214187474804, 0.30749849721129296, 0.3217748525478379, 0.3360512078843828, 0.35032756322092773, 0.36460391855747265, 0.37888027389401757, 0.3931566292305625, 0.4074329845671074, 0.42170933990365234, 0.43598569524019726, 0.4502620505767422, 0.4645384059132871, 0.478814761249832, 0.49309111658637694, 0.5073674719229219, 0.5216438272594668, 0.5359201825960117, 0.5501965379325566, 0.5644728932691015, 0.5787492486056465, 0.5930256039421914, 0.6073019592787363, 0.6215783146152812, 0.6358546699518262, 0.6501310252883711, 0.664407380624916, 0.678683735961461, 0.6929600912980058, 0.7072364466345509, 0.7215128019710957, 0.7357891573076407, 0.7500655126441855, 0.7643418679807306, 0.7786182233172754, 0.7928945786538204, 0.8071709339903652, 0.8214472893269102, 0.8357236446634551, 0.85], [16658.106928054847, 22683.44546538701, 30105.204146686076, 39096.36946164692, 49835.62687250865, 62507.106043570835, 77300.1545419756, 94409.1351636654, 114033.24311237701, 136376.34004657585, 161646.80259767265, 190057.38341060304, 221825.08310385962, 257171.03181719253, 296320.37923029135, 339502.1921083343, 386949.35857015714, 438898.4983892133, 495589.8787318818, 557267.3348161656, 624178.1950395379, 696573.2101800959, 774706.4863221736, 858835.4211976486, 949220.643668556, 1046125.9561062561, 1149818.279448057, 1260567.600734517, 1378646.922950131, 1504332.2170072088, 1637902.3757277771, 1779639.1696916232, 1929827.2048303601, 2088753.881657851, 2256709.356036645, 2433986.501388411, 2620880.872263822, 2817690.6691940464, 3024716.7047520443, 3242262.370757359, 3470633.606562927, 3710138.8683670796, 3961089.0994977634, 4223797.701619938, 4498580.506820248, 4785755.750526416, 5085644.0452213315, 5398568.354914729, 5724853.970337393, 6064828.484825339]], "-0.031": [[0.15586137366481428, 0.17002746807981808, 0.18419356249482186, 0.19835965690982565, 0.21252575132482943, 0.22669184573983323, 0.24085794015483702, 0.2550240345698408, 0.2691901289848446, 0.2833562233998484, 0.29752231781485217, 0.311688412229856, 0.32585450664485976, 0.34002060105986354, 0.35418669547486736, 0.3683527898898711, 0.3825188843048749, 0.39668497871987873, 0.4108510731348825, 0.4250171675498863, 0.43918326196489005, 0.4533493563798939, 0.46751545079489765, 0.4816815452099014, 0.49584763962490525, 0.510013734039909, 0.5241798284549128, 0.5383459228699166, 0.5525120172849204, 0.5666781116999242, 0.5808442061149279, 0.5950103005299318, 0.6091763949449356, 0.6233424893599393, 0.6375085837749431, 0.651674678189947, 0.6658407726049507, 0.6800068670199544, 0.6941729614349583, 0.708339055849962, 0.7225051502649658, 0.7366712446799697, 0.7508373390949734, 0.7650034335099771, 0.7791695279249811, 0.7933356223399848, 0.8075017167549885, 0.8216678111699924, 0.8358339055849962, 0.85], [11235.895033110022, 15359.46293268892, 20477.310908689517, 26724.590059752572, 34242.77164847997, 43179.45914654807, 53688.21833661524, 65928.4226882815, 80065.11179667784, 96268.86110029853, 114715.66142120659, 135586.8071237954, 159068.7918871987, 185353.21124476605, 214636.6711714836, 247120.7021038906, 283011.6778621582, 322520.73901446053, 365863.7202825846, 413261.0816371453, 464937.8427725904, 521123.5206877832, 582052.0701284262, 647961.8266738245, 719095.452273176, 795699.8830562971, 878026.2792609052, 966329.9771336552, 1060870.4426754108, 1161911.227112924, 1269719.9239895092, 1384568.1277764968, 1506731.393915488, 1636489.200208794, 1774124.9094820449, 1919925.7334488467, 2074182.697712772, 2237190.607846746, 2409248.0164942876, 2590657.191441022, 2781724.0846085283, 2982758.30192581, 3194073.0740367207, 3415985.2278044606, 3648815.1585766817, 3892886.803177114, 4148527.6135917986, 4416068.531319819, 4695843.962360374, 4988191.752809662]], "-0.03": [[0.16105531450175184, 0.17613581828743038, 0.1912163220731089, 0.20629682585878745, 0.221377329644466, 0.2364578334301445, 0.2515383372158231, 0.26661884100150157, 0.2816993447871801, 0.29677984857285866, 0.31186035235853715, 0.32694085614421575, 0.34202135992989424, 0.3571018637155728, 0.37218236750125133, 0.3872628712869298, 0.4023433750726084, 0.4174238788582869, 0.4325043826439655, 0.447584886429644, 0.4626653902153225, 0.4777458940010011, 0.4928263977866796, 0.5079069015723582, 0.5229874053580367, 0.5380679091437152, 0.5531484129293938, 0.5682289167150723, 0.5833094205007509, 0.5983899242864293, 0.6134704280721078, 0.6285509318577864, 0.6436314356434649, 0.6587119394291435, 0.673792443214822, 0.6888729470005005, 0.7039534507861791, 0.7190339545718576, 0.7341144583575361, 0.7491949621432147, 0.7642754659288932, 0.7793559697145718, 0.7944364735002503, 0.8095169772859288, 0.8245974810716074, 0.8396779848572858, 0.8547584886429644, 0.8698389924286429, 0.8849194962143215, 0.9], [8047.3649820716955, 11245.515315437598, 15288.300405630616, 20305.273231790383, 26433.763872171596, 33818.726281935196, 42612.59864010751, 52975.17524932928, 65073.48837811314, 79081.6987406388, 95180.99354286239, 113559.49120554767, 134412.15201828803, 157940.6940932171, 184353.51407972918, 213865.61217715763, 246698.52104467276, 283080.23825944273, 323245.16201747797, 367434.02980815165, 415893.8598244594, 468877.8948976042, 526645.5487672881, 589462.3545187833, 657599.9150349181, 731335.8553260311, 810953.7766139604, 896743.2120576119, 988999.5840177697, 1088024.1627677465, 1194124.0265644651, 1307612.023001627, 1428806.731572981, 1558032.4273794133, 1695619.045918645, 1841902.148901004, 1997222.891038836, 2161927.987760946, 2336369.683806869, 2520905.7226588847, 2715899.316772527, 2921719.11856898, 3138739.1921550515, 3367338.9857386816, 3607903.304709873, 3860822.2853588103, 4126491.369204641, 4405311.277909904, 4697687.988757122, 5004032.710665304]], "-0.029": [[0.1661261172769781, 0.1816133393733663, 0.1971005614697545, 0.21258778356614272, 0.22807500566253092, 0.24356222775891911, 0.2590494498553073, 0.2745366719516955, 0.2900238940480837, 0.3055111161444719, 0.3209983382408601, 0.3364855603372483, 0.3519727824336365, 0.3674600045300247, 0.38294722662641295, 0.39843444872280115, 0.41392167081918935, 0.4294088929155776, 0.4448961150119658, 0.460383337108354, 0.4758705592047422, 0.4913577813011304, 0.5068450033975186, 0.5223322254939068, 0.537819447590295, 0.5533066696866832, 0.5687938917830714, 0.5842811138794596, 0.5997683359758478, 0.615255558072236, 0.6307427801686242, 0.6462300022650124, 0.6617172243614006, 0.6772044464577889, 0.6926916685541771, 0.7081788906505653, 0.7236661127469535, 0.7391533348433417, 0.7546405569397299, 0.7701277790361181, 0.7856150011325063, 0.8011022232288945, 0.8165894453252827, 0.8320766674216709, 0.847563889518059, 0.8630511116144473, 0.8785383337108355, 0.8940255558072236, 0.9095127779036118, 0.925], [5874.619012737702, 8309.58960025862, 11424.777194601003, 15333.869875857126, 20158.801197639186, 26029.682018602136, 33084.737653450844, 41470.24960475477, 51340.50127897594, 62857.727198137436, 76192.06530212422, 91521.51200224881, 109031.87969897778, 128916.7565188343, 151377.46805980726, 176623.04096282704, 204870.16815030656, 236343.17559235392, 271273.9904778003, 309902.11068122525, 352474.57542914804, 399245.9370788624, 450478.2339322921, 506440.9640149742, 567411.0597570224, 633672.8635188307, 705518.1039094784, 783245.8728503895, 867162.6033408724, 957582.0478857883, 1054825.2575488256, 1159220.5615977605, 1271103.5477106718, 1390817.0427144256, 1518711.0938288504, 1655142.9503919487, 1800477.0460431997, 1955084.9813436074, 2119345.506812575, 2293644.506362991, 2478374.9811171303, 2673937.0335870488, 2880737.852204174, 3099191.696183729, 3329719.8807104626, 3572750.7624329617, 3828719.725254551, 4098069.1664094552, 4381248.482813529, 4678714.057679432]], "-0.028": [[0.1710347288688563, 0.18744218338173677, 0.20384963789461724, 0.22025709240749775, 0.23666454692037822, 0.2530720014332587, 0.2694794559461392, 0.2858869104590197, 0.30229436497190015, 0.3187018194847806, 0.3351092739976611, 0.3515167285105416, 0.3679241830234221, 0.38433163753630256, 0.40073909204918307, 0.4171465465620635, 0.433554001074944, 0.4499614555878245, 0.46636891010070497, 0.4827763646135855, 0.4991838191264659, 0.5155912736393464, 0.5319987281522269, 0.5484061826651074, 0.5648136371779879, 0.5812210916908684, 0.5976285462037488, 0.6140360007166293, 0.6304434552295098, 0.6468509097423902, 0.6632583642552707, 0.6796658187681512, 0.6960732732810317, 0.7124807277939122, 0.7288881823067928, 0.7452956368196731, 0.7617030913325537, 0.7781105458454342, 0.7945180003583147, 0.8109254548711952, 0.8273329093840756, 0.8437403638969561, 0.8601478184098366, 0.8765552729227171, 0.8929627274355976, 0.9093701819484781, 0.9257776364613585, 0.942185090974239, 0.9585925454871195, 0.975], [4328.810875528534, 6267.433539952778, 8796.6184861894, 12026.476999430324, 16076.738478022271, 21076.78027628973, 27165.655477579254, 34492.1188713796, 43214.651357025825, 53501.482957279106, 65530.61459459707, 79489.83875885831, 95576.75917606846, 113998.80957200105, 134973.27161198258, 158727.2920874996, 185497.89941152753, 215532.01947709997, 249086.49092739422, 286428.0798802822, 327833.4941457284, 373589.3969704827, 423992.4203410916, 479349.177873283, 539976.2773131644, 606200.3326733891, 678357.9760254127, 756795.8689671793, 841870.7137839646, 933949.2643186961, 1033408.3365667869, 1140634.8190093637, 1256025.682697765, 1379987.991101225, 1512938.9097288323, 1655305.7155360847, 1807525.8061256623, 1970046.7087513981, 2143326.0891338713, 2327831.760095484, 2524041.6900224206, 2732444.0111604333, 2953537.0277509675, 3187829.2240138035, 3435839.2719819928, 3698096.0391945713, 3975138.5962522253, 4267516.224240803, 4575788.422027298, 4900524.913432718]], "-0.027": [[0.17598692258979765, 0.19178310784306707, 0.20757929309633652, 0.22337547834960594, 0.2391716636028754, 0.2549678488561448, 0.27076403410941424, 0.28656021936268367, 0.30235640461595314, 0.31815258986922257, 0.333948775122492, 0.3497449603757614, 0.36554114562903084, 0.38133733088230026, 0.3971335161355697, 0.41292970138883917, 0.4287258866421086, 0.444522071895378, 0.46031825714864744, 0.4761144424019169, 0.49191062765518634, 0.5077068129084558, 0.5235029981617252, 0.5392991834149946, 0.555095368668264, 0.5708915539215336, 0.5866877391748029, 0.6024839244280724, 0.6182801096813417, 0.6340762949346113, 0.6498724801878807, 0.6656686654411501, 0.6814648506944195, 0.697261035947689, 0.7130572212009584, 0.7288534064542278, 0.7446495917074972, 0.7604457769607667, 0.7762419622140362, 0.7920381474673056, 0.807834332720575, 0.8236305179738445, 0.8394267032271139, 0.8552228884803833, 0.8710190737336527, 0.8868152589869222, 0.9026114442401916, 0.918407629493461, 0.9342038147467304, 0.95], [3240.8162277748565, 4646.0326625444, 6473.245686053573, 8802.232331540847, 11720.335449993296, 15322.57026344528, 19711.724964987297, 24998.45606221959, 31301.379041782704, 38747.15483955473, 47470.572527306875, 57614.62856728195, 69330.60293789518, 82778.13239406786, 98125.28109275168, 115548.60878660309, 135233.23676546736, 157372.9117055207, 182170.06756895635, 209835.88568249586, 240590.353110351, 274662.31942624785, 312289.55197948153, 353718.7897414994, 399205.79581202945, 449015.40865714545, 503421.59214575775, 562707.4844457707, 627165.4458364063, 697097.1054890009, 772813.407264716, 854634.6545742089, 942890.5543411425, 1037920.2601086032, 1140072.4143249067, 1249705.1898429128, 1367186.3306648212, 1492893.1919624421, 1627212.7794011263, 1770541.7877938717, 1923286.63911059, 2085863.5198660942, 2258698.4179090573, 2442227.1586329928, 2636895.4406291563, 2843158.870800245, 3061482.998952796, 3292343.3518852554, 3536225.466987884, 3793624.925369847]], "-0.026": [[0.18032441541862562, 0.1965422844917149, 0.21276015356480416, 0.22897802263789344, 0.24519589171098272, 0.26141376078407197, 0.2776316298571613, 0.29384949893025053, 0.3100673680033398, 0.3262852370764291, 0.3425031061495184, 0.3587209752226076, 0.3749388442956969, 0.3911567133687862, 0.4073745824418754, 0.4235924515149647, 0.439810320588054, 0.4560281896611432, 0.47224605873423253, 0.48846392780732184, 0.5046817968804111, 0.5208996659535003, 0.5371175350265897, 0.553335404099679, 0.5695532731727682, 0.5857711422458575, 0.6019890113189468, 0.618206880392036, 0.6344247494651253, 0.6506426185382146, 0.6668604876113038, 0.6830783566843931, 0.6992962257574824, 0.7155140948305717, 0.7317319639036609, 0.7479498329767502, 0.7641677020498395, 0.7803855711229287, 0.796603440196018, 0.8128213092691073, 0.8290391783421966, 0.8452570474152858, 0.8614749164883752, 0.8776927855614645, 0.8939106546345537, 0.910128523707643, 0.9263463927807323, 0.9425642618538215, 0.9587821309269108, 0.975], [2452.8870503373105, 3561.2892934100687, 5019.84820715738, 6899.487903896794, 9278.696997812747, 12243.714167817092, 15888.705080913953, 20315.931614919187, 25635.914165992806, 31967.587705558442, 39438.452154510254, 48184.717564285755, 58351.444530194036, 70092.68020923556, 83571.59027022737, 98960.5870666026, 116441.45429045122, 136205.46833917106, 158453.51660268247, 183396.21285888506, 211254.00994738616, 242257.30987608165, 276646.5715015914, 314672.41591255646, 356595.72963417805, 402687.76576291, 453230.2431317606, 508515.4435990907, 568846.307546975, 634536.5276690486, 705910.6411222115, 783304.1201115181, 867063.4609729962, 957546.271814973, 1055121.358774663, 1160168.8109432873, 1273080.0840097864, 1394258.0826702472, 1524117.2418474655, 1663083.6067625277, 1811594.911898038, 1970100.6588904283, 2139062.1933868397, 2318952.7809001864, 2510257.6816943465, 2713474.2247297857, 2929111.8806984443, 3157692.334175351, 3399749.5549131026, 3655829.86830412]], "-0.025": [[0.18468010149922878, 0.201829487182918, 0.2189788728666072, 0.2361282585502964, 0.2532776442339856, 0.2704270299176748, 0.28757641560136404, 0.3047258012850532, 0.3218751869687424, 0.33902457265243163, 0.35617395833612087, 0.37332334401981004, 0.3904727297034992, 0.40762211538718846, 0.4247715010708777, 0.44192088675456687, 0.45907027243825604, 0.4762196581219452, 0.4933690438056345, 0.5105184294893237, 0.5276678151730129, 0.544817200856702, 0.5619665865403913, 0.5791159722240805, 0.5962653579077697, 0.6134147435914589, 0.6305641292751482, 0.6477135149588373, 0.6648629006425265, 0.6820122863262157, 0.699161672009905, 0.7163110576935942, 0.7334604433772833, 0.7506098290609725, 0.7677592147446617, 0.784908600428351, 0.8020579861120402, 0.8192073717957293, 0.8363567574794186, 0.8535061431631078, 0.870655528846797, 0.8878049145304862, 0.9049543002141753, 0.9221036858978646, 0.9392530715815538, 0.956402457265243, 0.9735518429489323, 0.9907012286326214, 1.0078506143163106, 1.025], [1936.6469484357428, 2873.0175652915614, 4127.136223775808, 5768.887290969995, 7876.506123976998, 10536.862110872527, 13845.730419359077, 17908.05362898294, 22838.194234016857, 28760.178855072114, 35807.93487806159, 44125.52014214873, 53867.346218644176, 65198.39575667766, 78294.43431606279, 93342.21706095323, 110539.69064802468, 130096.19060873591, 152232.63449572754, 177181.7110378115, 205188.0655256619, 236508.48163071094, 271412.05984248465, 310180.39269431814, 353107.73693380685, 400501.18278222065, 452680.8204162606, 509979.9037957836, 572745.0119523415, 641336.2078454313, 716127.1948861657, 797505.4712215262, 885872.4818664124, 981643.7687652478, 1085249.1188599314, 1197132.7102363573, 1317753.2564175178, 1447584.1488673533, 1587113.5977659293, 1736844.7711132278, 1897295.9322158091, 2069000.5756077266, 2252507.5614544884, 2448381.2484863936, 2657201.6255052844, 2879564.4415066666, 3116081.3344571046, 3367379.958764997, 3634104.1114810826, 3916913.857263366]], "-0.024": [[0.18889854208911372, 0.20596183714851957, 0.22302513220792541, 0.24008842726733123, 0.2571517223267371, 0.27421501738614296, 0.29127831244554875, 0.3083416075049546, 0.32540490256436044, 0.3424681976237663, 0.35953149268317214, 0.37659478774257793, 0.3936580828019838, 0.4107213778613896, 0.4277846729207955, 0.4448479679802013, 0.46191126303960717, 0.478974558099013, 0.49603785315841886, 0.5131011482178247, 0.5301644432772306, 0.5472277383366364, 0.5642910333960423, 0.5813543284554481, 0.598417623514854, 0.6154809185742598, 0.6325442136336656, 0.6496075086930715, 0.6666708037524772, 0.6837340988118831, 0.7007973938712889, 0.7178606889306948, 0.7349239839901006, 0.7519872790495065, 0.7690505741089123, 0.7861138691683182, 0.803177164227724, 0.8202404592871299, 0.8373037543465357, 0.8543670494059415, 0.8714303444653474, 0.8884936395247531, 0.905556934584159, 0.9226202296435648, 0.9396835247029707, 0.9567468197623765, 0.9738101148217824, 0.9908734098811882, 1.007936704940594, 1.025], [1584.960340487234, 2346.5994803696763, 3367.343158132053, 4705.077898366936, 6424.913943200361, 8599.477504059781, 11309.193530640627, 14642.559908089617, 18696.413854895745, 23576.19118339244, 29396.178995253224, 36279.762311000835, 44359.665071768686, 53778.18590070132, 64687.42896846024, 77249.53027078413, 91636.87959475897, 108032.33842345634, 126629.45400516785, 147632.66979301168, 171257.532442747, 197730.89554081357, 227291.12022061163, 260188.272812583, 296684.319662541, 337053.31924273964, 381581.611671224, 430568.00574693055, 484323.96360071027, 543173.7830558264, 607454.7777854503, 677517.4553492022, 753725.6931857531, 836456.9126339143, 926102.2510504178, 1023066.7320887139, 1127769.434199525, 1240643.6574106007, 1362137.0884400532, 1492711.9641948245, 1632845.2337032033, 1783028.7185278663, 1943769.2717036474, 2115588.9352420946, 2299025.0962429265, 2494630.641650618, 2702974.111692615, 2924639.8520340687, 3160228.1646824293, 3410355.457673827]], "-0.023": [[0.19298288386520301, 0.20996282501081112, 0.22694276615641923, 0.2439227073020273, 0.26090264844763544, 0.2778825895932435, 0.2948625307388516, 0.3118424718844597, 0.3288224130300678, 0.34580235417567595, 0.36278229532128403, 0.3797622364668921, 0.3967421776125002, 0.4137221187581083, 0.4307020599037164, 0.44768200104932454, 0.4646619421949326, 0.4816418833405407, 0.49862182448614883, 0.5156017656317569, 0.532581706777365, 0.5495616479229731, 0.5665415890685812, 0.5835215302141894, 0.6005014713597974, 0.6174814125054056, 0.6344613536510136, 0.6514412947966217, 0.6684212359422298, 0.6854011770878379, 0.7023811182334461, 0.7193610593790541, 0.7363410005246622, 0.7533209416702703, 0.7703008828158784, 0.7872808239614866, 0.8042607651070947, 0.8212407062527027, 0.8382206473983108, 0.8552005885439189, 0.8721805296895271, 0.8891604708351352, 0.9061404119807432, 0.9231203531263513, 0.9401002942719594, 0.9570802354175675, 0.9740601765631757, 0.9910401177087838, 1.0080200588543917, 1.025], [1322.4387636294468, 1952.6077819051145, 2796.9581044061583, 3903.8270357333654, 5327.782262925684, 7129.9075861006, 9378.08118656427, 12147.2470971826, 15519.680443668363, 19585.246947946605, 24441.657121474254, 30194.715524104056, 36958.56542043854, 44855.9291288504, 54018.34432710879, 64586.39655181387, 76709.948105796, 90548.3635676503, 106270.73208013947, 124056.08657890675, 144093.62010946468, 166582.899368489, 191734.07559484243, 219768.09292627673, 250916.89432927637, 285423.6252018826, 323542.83474244084, 365540.675171005, 411695.09888446477, 462296.0536213301, 517645.6757074147, 578058.4814493675, 643861.5567390779, 715394.7449283589, 793010.8330299956, 877075.7362981796, 967968.6812385112, 1066082.3870951398, 1171823.2458601652, 1285611.5008481755, 1407881.4238766932, 1539081.4910913322, 1679674.5574726642, 1830138.030060053, 1990964.0399261487, 2162659.612934214, 2345746.839309068, 2540763.042051095, 2748260.944221554, 2968808.835126227]], "-0.022": [[0.1968077731954176, 0.21473006353836824, 0.2326523538813189, 0.25057464422426956, 0.26849693456722024, 0.2864192249101709, 0.30434151525312153, 0.3222638055960722, 0.3401860959390228, 0.3581083862819735, 0.3760306766249242, 0.39395296696787485, 0.41187525731082547, 0.42979754765377615, 0.4477198379967268, 0.46564212833967744, 0.4835644186826281, 0.5014867090255788, 0.5194089993685294, 0.5373312897114801, 0.5552535800544307, 0.5731758703973814, 0.5910981607403321, 0.6090204510832827, 0.6269427414262334, 0.644865031769184, 0.6627873221121348, 0.6807096124550853, 0.6986319027980361, 0.7165541931409867, 0.7344764834839372, 0.752398773826888, 0.7703210641698386, 0.7882433545127894, 0.8061656448557399, 0.8240879351986907, 0.8420102255416413, 0.8599325158845919, 0.8778548062275426, 0.8957770965704932, 0.913699386913444, 0.9316216772563946, 0.9495439675993451, 0.9674662579422959, 0.9853885482852465, 1.0033108386281973, 1.0212331289711478, 1.0391554193140986, 1.0570777096570492, 1.075], [1109.9237409505665, 1673.2722614781494, 2440.847920976421, 3462.103301787067, 4793.4493825066265, 6498.632173599459, 8649.101594708818, 11324.373258687214, 14612.383732304732, 18609.839766937992, 23422.561929896397, 29165.823015240505, 35964.68156966007, 43954.31083246789, 53280.323357707406, 64099.091559751505, 76578.06440079294, 90896.08041866848, 107243.67727602368, 125823.39799650946, 146850.09404018085, 170551.22535828638, 197167.15755695186, 226951.45628972774, 260171.17899039632, 297107.16404972743, 338054.3175329014, 383321.8975280009, 433233.79621024756, 488128.8197014087, 548360.9657990499, 614299.6996459102, 686330.2274056708, 764853.7680077096, 850287.8230199901, 943066.4447061401, 1043640.5023198094, 1152477.9466867554, 1270064.0731225482, 1396901.782731484, 1533511.842130145, 1680433.141636949, 1838222.9519672364, 2007457.1794715817, 2188730.6199534107, 2382657.211100457, 2589870.283563061, 2811022.8107110523, 3046787.6570995264, 3297857.8256727643]], "-0.021": [[0.20060931493088935, 0.21845402278944262, 0.2362987306479959, 0.2541434385065492, 0.27198814636510243, 0.28983285422365573, 0.307677562082209, 0.3255222699407623, 0.3433669777993156, 0.3612116856578688, 0.37905639351642206, 0.39690110137497536, 0.41474580923352866, 0.43259051709208196, 0.4504352249506352, 0.46827993280918845, 0.48612464066774175, 0.503969348526295, 0.5218140563848483, 0.5396587642434016, 0.5575034721019548, 0.5753481799605081, 0.5931928878190613, 0.6110375956776146, 0.6288823035361679, 0.6467270113947212, 0.6645717192532745, 0.6824164271118278, 0.7002611349703811, 0.7181058428289344, 0.7359505506874875, 0.7537952585460408, 0.7716399664045941, 0.7894846742631474, 0.8073293821217007, 0.825174089980254, 0.8430187978388073, 0.8608635056973606, 0.8787082135559139, 0.896552921414467, 0.9143976292730203, 0.9322423371315736, 0.9500870449901269, 0.9679317528486802, 0.9857764607072335, 1.0036211685657868, 1.02146587642434, 1.0393105842828934, 1.0571552921414467, 1.075], [812.4321072938974, 1234.5306613076618, 1815.2659152974234, 2595.272511191188, 3621.4844513927255, 4947.56664719699, 6634.343742153677, 8750.226405576694, 11371.635266192698, 14583.422635257082, 18479.2921513157, 23162.216464404846, 28744.853065299096, 35349.95835501096, 43110.80004078917, 52171.56793709933, 62687.78324329825, 74826.7063637713, 88767.74333106195, 104702.85088787526, 122836.94027970104, 143388.2798061032, 166588.8961753984, 192684.9747044591, 221937.25840266436, 254621.44597657473, 291028.58878966956, 331465.4868094521, 376255.08357236354, 425736.86019523826, 480267.2284604644, 540219.9230005685, 605986.3926065972, 677976.190683452, 756617.3648741733, 842356.8458741092, 935660.8354549216, 1037015.1937174564, 1146925.8255916436, 1265919.0666007928, 1394542.0679069029, 1533363.180652872, 1682972.339616884, 1843981.446193571, 2017024.7507160008, 2202759.234131981, 2401864.989047637, 2615045.600150759, 2843028.52402591, 3086565.4683728986]], "-0.02": [[0.20416261706287556, 0.2219348085513883, 0.23970700003990103, 0.2574791915284138, 0.27525138301692653, 0.29302357450543925, 0.31079576599395203, 0.32856795748246476, 0.34634014897097753, 0.36411234045949026, 0.381884531948003, 0.3996567234365157, 0.4174289149250285, 0.43520110641354126, 0.452973297902054, 0.4707454893905667, 0.48851768087907943, 0.5062898723675922, 0.524062063856105, 0.5418342553446177, 0.5596064468331304, 0.5773786383216432, 0.5951508298101559, 0.6129230212986687, 0.6306952127871814, 0.6484674042756942, 0.6662395957642069, 0.6840117872527196, 0.7017839787412323, 0.719556170229745, 0.7373283617182579, 0.7551005532067706, 0.7728727446952833, 0.790644936183796, 0.8084171276723088, 0.8261893191608216, 0.8439615106493343, 0.8617337021378471, 0.8795058936263598, 0.8972780851148725, 0.9150502766033853, 0.9328224680918981, 0.9505946595804108, 0.9683668510689235, 0.9861390425574362, 1.003911234045949, 1.0216834255344618, 1.0394556170229745, 1.0572278085114872, 1.075], [697.8931798480446, 1058.6975502263806, 1555.269340901714, 2222.7330955013, 3101.800315680342, 4239.180577048022, 5687.9924387341, 7508.174160072242, 9766.89423622627, 12538.961763221001, 15907.236641698692, 19963.039627757847, 24806.5622384097, 30547.276518481238, 37304.34467518258, 45207.028586023414, 54395.09918529621, 65019.24573393204, 77241.48497717007, 91235.57019415608, 107187.40014329673, 125295.42790693263, 145771.0696386608, 168839.11321642323, 194738.1268042852, 223720.8673256534, 256054.6888505206, 292021.95089917973, 331920.42666471476, 376063.71115645196, 424781.62926644157, 478420.6437609329, 537344.2631987134, 601933.4497780842, 672587.0271141655, 749722.0879481506, 833774.4017900414, 925198.82249635, 1024469.695784166, 1132081.2666829445, 1248548.0869253103, 1374405.422278114, 1510209.6598149424, 1656538.7151312183, 1813992.4395029973, 1983193.026990523, 2164785.4214875563, 2359437.723717474, 2567841.5981770726, 2790712.6800290076]], "-0.019": [[0.20744357598400578, 0.225659013208822, 0.2438744504336382, 0.2620898876584544, 0.28030532488327065, 0.29852076210808687, 0.3167361993329031, 0.33495163655771926, 0.3531670737825355, 0.3713825110073517, 0.38959794823216787, 0.4078133854569841, 0.4260288226818003, 0.44424425990661653, 0.46245969713143276, 0.480675134356249, 0.4988905715810652, 0.5171060088058814, 0.5353214460306976, 0.5535368832555138, 0.57175232048033, 0.5899677577051462, 0.6081831949299624, 0.6263986321547786, 0.6446140693795949, 0.6628295066044111, 0.6810449438292273, 0.6992603810540435, 0.7174758182788596, 0.7356912555036759, 0.7539066927284921, 0.7721221299533083, 0.7903375671781245, 0.8085530044029408, 0.826768441627757, 0.8449838788525732, 0.8631993160773894, 0.8814147533022056, 0.8996301905270218, 0.917845627751838, 0.9360610649766542, 0.9542765022014704, 0.9724919394262866, 0.9907073766511029, 1.0089228138759192, 1.0271382511007354, 1.0453536883255516, 1.0635691255503679, 1.081784562775184, 1.1], [616.6132414243334, 943.1102462286182, 1395.6546667297487, 2007.827810481705, 2818.7581416084786, 3873.5565909745897, 5223.753350706236, 6927.736060771594, 9051.189306399205, 11667.535354288213, 14858.376063255304, 18713.935911474997, 23333.506088033093, 28825.88960130456, 35309.84736082283, 42914.545192936996, 51780.00175374106, 62057.53730557543, 73910.22332590021, 87513.33291956925, 103054.79200753135, 120735.63126677835, 140770.43879798386, 163387.8134987413, 188830.81912164498, 217357.43899767334, 249241.031406444, 284770.78557592974, 324252.1782951564, 368007.4311242718, 416375.9681871591, 469714.8745325161, 528399.3550499931, 592823.1939286196, 663399.214645338, 740559.7404720112, 824757.0554897824, 916463.8661001434, 1016173.7630225193, 1124401.6837685944, 1241684.3755839951, 1368580.8588483313, 1505672.8909249252, 1653565.4304519075, 1812887.102066652, 1984290.6615558262, 2168453.4614236183, 2366077.9168709307, 2577891.97217863, 2804649.5674881293]], "-0.018000000000000002": [[0.21069547315854814, 0.22935474921653695, 0.24801402527452576, 0.26667330133251455, 0.2853325773905034, 0.3039918534484922, 0.322651129506481, 0.3413104055644698, 0.3599696816224586, 0.37862895768044746, 0.39728823373843625, 0.41594750979642503, 0.43460678585441387, 0.4532660619124027, 0.4719253379703915, 0.49058461402838033, 0.5092438900863692, 0.5279031661443578, 0.5465624422023467, 0.5652217182603356, 0.5838809943183243, 0.6025402703763132, 0.621199546434302, 0.6398588224922908, 0.6585180985502797, 0.6771773746082683, 0.6958366506662572, 0.7144959267242461, 0.7331552027822348, 0.7518144788402237, 0.7704737548982126, 0.7891330309562012, 0.8077923070141901, 0.8264515830721788, 0.8451108591301677, 0.8637701351881566, 0.8824294112461453, 0.9010886873041342, 0.919747963362123, 0.9384072394201117, 0.9570665154781006, 0.9757257915360893, 0.9943850675940782, 1.013044343652067, 1.0317036197100558, 1.0503628957680446, 1.0690221718260335, 1.0876814478840222, 1.106340723942011, 1.125], [549.3303513480719, 847.4274073222683, 1263.6818492230996, 1830.5388906458968, 2586.0152856501054, 3574.1658373796117, 4845.553476729162, 6457.722701329665, 8475.676189700824, 10972.354425842399, 14029.118186699194, 17736.233759503804, 22193.360768477603, 27510.042501140317, 33806.198633842105, 41212.62026432578, 49871.46716633945, 59936.767187703976, 71574.91771891812, 84965.18916445575, 100300.23035346599, 117786.57583068594, 137645.1549720827, 160111.80287311142, 185437.77296053115, 213890.25128151983, 245752.8724263903, 281326.23704354785, 320928.4309075054, 364895.5455027541, 413582.2000881274, 467362.0652080156, 526628.38761836, 591794.5165968217, 663294.4316079201, 741583.2712951701, 827137.8637734903, 920457.2581962442, 1022063.2575723216, 1132500.9528096814, 1252339.2579626802, 1382171.4466613708, 1522615.689701823, 1674315.5937772277, 1837940.741330343, 2014187.2315084934, 2203778.2222029776, 2407464.4731554124, 2626024.8901140927, 2860267.0700239753]], "-0.017": [[0.2138261285808622, 0.232421513711865, 0.2510168988428678, 0.2696122839738706, 0.28820766910487344, 0.3068030542358763, 0.32539843936687907, 0.34399382449788185, 0.3625892096288847, 0.38118459475988753, 0.3997799798908903, 0.4183753650218931, 0.43697075015289594, 0.4555661352838988, 0.47416152041490156, 0.4927569055459044, 0.5113522906769072, 0.52994767580791, 0.5485430609389128, 0.5671384460699156, 0.5857338312009184, 0.6043292163319212, 0.622924601462924, 0.641519986593927, 0.6601153717249297, 0.6787107568559325, 0.6973061419869353, 0.7159015271179381, 0.7344969122489409, 0.7530922973799437, 0.7716876825109467, 0.7902830676419494, 0.8088784527729522, 0.827473837903955, 0.8460692230349578, 0.8646646081659606, 0.8832599932969634, 0.9018553784279661, 0.9204507635589692, 0.9390461486899719, 0.9576415338209747, 0.9762369189519775, 0.9948323040829803, 1.013427689213983, 1.0320230743449859, 1.0506184594759886, 1.0692138446069916, 1.0878092297379944, 1.1064046148689972, 1.125], [493.051402629714, 758.3414932852384, 1128.3371686109354, 1631.8279392645723, 2302.599827556581, 3179.8681764160187, 4308.71535481991, 5740.533092692793, 7533.469208335339, 9752.878516562363, 12471.777726957214, 15771.30415975683, 19741.178122459853, 24480.168803755092, 30096.563553156102, 36708.640425082136, 44445.14387527284, 53445.763505547264, 63861.615760164976, 75855.72848354318, 89603.52825492914, 105293.33042090727, 123126.83175140739, 143319.6056492336, 166101.59984710568, 191717.63652983855, 220427.9148226182, 252508.5155894003, 288251.90848828433, 327967.46123332763, 371981.951014684, 420640.0780311934, 474304.9810916459, 533358.7552428695, 598202.9713846232, 669259.1978329616, 746969.5237953252, 831797.0847221011, 924226.5895007943, 1024764.8494602529, 1133941.3091536546, 1252308.5788900836, 1380442.9689856672, 1518945.0257062549, 1668440.068874615, 1829578.731116051, 2003037.4987172242, 2189519.2540737907, 2389753.819703301, 2604498.5038004834]], "-0.016": [[0.21646167525667298, 0.23500327372082253, 0.253544872184972, 0.27208647064912156, 0.2906280691132711, 0.30916966757742065, 0.3277112660415702, 0.3462528645057197, 0.3647944629698692, 0.38333606143401877, 0.40187765989816826, 0.4204192583623178, 0.43896085682646735, 0.4575024552906169, 0.4760440537547664, 0.4945856522189159, 0.5131272506830655, 0.531668849147215, 0.5502104476113645, 0.568752046075514, 0.5872936445396636, 0.6058352430038132, 0.6243768414679627, 0.6429184399321122, 0.6614600383962617, 0.6800016368604113, 0.6985432353245609, 0.7170848337887104, 0.7356264322528598, 0.7541680307170093, 0.7727096291811588, 0.7912512276453085, 0.809792826109458, 0.8283344245736075, 0.846876023037757, 0.8654176215019065, 0.8839592199660562, 0.9025008184302057, 0.9210424168943552, 0.9395840153585047, 0.9581256138226542, 0.9766672122868036, 0.9952088107509534, 1.0137504092151028, 1.0322920076792523, 1.0508336061434018, 1.0693752046075513, 1.087916803071701, 1.1064584015358505, 1.125], [447.51281192748434, 686.4574032085297, 1019.3042818307716, 1471.8750586454887, 2074.50552979861, 2862.4465122755405, 3876.270350048745, 5162.282800440349, 6772.940041930849, 8767.270571200306, 11211.30177972336, 14178.491019538837, 17750.160984479382, 22015.939247643164, 27074.2018085836, 33032.52051487695, 40008.1142326351, 48128.303649352034, 57530.9696003644, 68365.0148172939, 80790.8290032354, 94980.75714524124, 111119.57097991164, 129404.94353269285, 150047.92665586298, 173273.43149420308, 199320.7118110377, 228443.85011073112, 260912.24649686346, 297011.11020821513, 337041.95377738535, 381323.08975937375, 430190.12997978076, 483996.48725447076, 543113.8795345528, 607932.8364324544, 678863.2080866359, 756334.6763241623, 840797.2680819397, 932721.8710488736, 1032600.7514926302, 1140948.0742359767, 1258300.424748936, 1385217.3333241453, 1522281.8013039555, 1670100.8293288194, 1829305.9475775561, 2000553.7479710102, 2184526.4183115205, 2381932.278331519]], "-0.015": [[0.21922178096623954, 0.23821725482407138, 0.2572127286819032, 0.27620820253973505, 0.2952036763975669, 0.31419915025539874, 0.3331946241132306, 0.35219009797106243, 0.3711855718288943, 0.3901810456867261, 0.40917651954455797, 0.4281719934023898, 0.4471674672602216, 0.46616294111805345, 0.4851584149758853, 0.5041538888337171, 0.523149362691549, 0.5421448365493808, 0.5611403104072127, 0.5801357842650445, 0.5991312581228764, 0.6181267319807082, 0.6371222058385401, 0.6561176796963719, 0.6751131535542038, 0.6941086274120356, 0.7131041012698675, 0.7320995751276993, 0.7510950489855311, 0.770090522843363, 0.7890859967011948, 0.8080814705590267, 0.8270769444168585, 0.8460724182746904, 0.8650678921325222, 0.8840633659903541, 0.9030588398481859, 0.9220543137060178, 0.9410497875638496, 0.9600452614216815, 0.9790407352795133, 0.9980362091373451, 1.0170316829951769, 1.0360271568530088, 1.0550226307108406, 1.0740181045686725, 1.0930135784265043, 1.1120090522843362, 1.131004526142168, 1.15], [410.9280314122629, 635.9600312385586, 951.7766459439545, 1384.0700768739036, 1963.182552224546, 2724.5412329525634, 3709.1008389443214, 4963.793620991594, 6541.986344150137, 8503.943981732102, 10917.299847806738, 13857.531920637528, 17408.44513071954, 21662.659405582028, 26722.103279747073, 32698.51289255234, 39713.93620924698, 47901.242312095404, 57404.635618368484, 68380.17489122826, 80996.29691775495, 95434.34473583646, 111889.10029843672, 130569.32146995996, 151698.28325510275, 175514.3231657934, 202271.3906366103, 232239.60040348998, 265705.7897646225, 302974.0796462171, 344366.4393993359, 390223.25525726436, 440903.9023859338, 496787.3204627571, 558272.5927218993, 625779.5284064979, 699749.2485706869, 780644.7751764728, 868951.6234325805, 965178.3973243339, 1069857.3882854707, 1183545.176964527, 1306823.2380400682, 1440298.5480405954, 1584604.196126414, 1740399.9977921885, 1908373.1114501602, 2089238.6578553522, 2283740.342335194, 2492651.079787231]], "-0.014": [[0.2217223076631688, 0.24066675036392046, 0.2596111930646721, 0.27855563576542375, 0.29750007846617543, 0.3164445211669271, 0.33538896386767875, 0.3543334065684304, 0.37327784926918206, 0.39222229196993375, 0.4111667346706854, 0.430111177371437, 0.4490556200721887, 0.4680000627729404, 0.486944505473692, 0.5058889481744436, 0.5248333908751953, 0.543777833575947, 0.5627222762766986, 0.5816667189774503, 0.6006111616782019, 0.6195556043789536, 0.6385000470797053, 0.6574444897804569, 0.6763889324812086, 0.6953333751819603, 0.7142778178827118, 0.7332222605834635, 0.7521667032842152, 0.7711111459849669, 0.7900555886857185, 0.8090000313864701, 0.8279444740872218, 0.8468889167879735, 0.8658333594887252, 0.8847778021894768, 0.9037222448902285, 0.9226666875909801, 0.9416111302917317, 0.9605555729924834, 0.9795000156932351, 0.9984444583939868, 1.0173889010947383, 1.03633334379549, 1.0552777864962417, 1.0742222291969934, 1.093166671897745, 1.1121111145984965, 1.1310555572992484, 1.15], [390.15713446451963, 600.6949460431833, 895.0768038554897, 1296.766581216961, 1833.4364490983955, 2537.358357215912, 3445.8026057505413, 4601.443171022151, 6052.769483918136, 7854.504389789788, 10068.028044006769, 12761.807519255683, 16011.83191963701, 19902.05281316597, 24524.82980881924, 29981.381117111872, 36382.23894459594, 43847.70958285518, 52508.338061700975, 62505.37724449703, 73991.26125097246, 87130.08309962742, 102098.07646797254, 119084.1014744491, 138290.13439101132, 159931.76120006334, 184238.6749137883, 211455.1765779093, 241840.67988562814, 275670.2193309261, 313234.96183359844, 354842.7217713691, 400818.47935719497, 451504.9023024669, 507262.87070922414, 568472.0051367759, 635531.1977902494, 708859.1467805818, 788894.8934073657, 876098.362417726, 970950.905196077, 1073955.8458412054, 1185639.0300886068, 1306549.37703743, 1437259.4336427145, 1578365.9319349069, 1730490.3489298173, 1894279.4691933584, 2070405.950026499, 2259568.889236863]], "-0.013": [[0.2240633052436841, 0.2429599724836089, 0.26185663972353374, 0.2807533069634585, 0.29964997420338335, 0.31854664144330813, 0.33744330868323297, 0.3563399759231578, 0.3752366431630826, 0.39413331040300736, 0.4130299776429322, 0.43192664488285704, 0.4508233121227818, 0.46971997936270665, 0.4886166466026315, 0.5075133138425563, 0.526409981082481, 0.5453066483224059, 0.5642033155623307, 0.5830999828022555, 0.6019966500421803, 0.6208933172821052, 0.63978998452203, 0.6586866517619547, 0.6775833190018796, 0.6964799862418044, 0.7153766534817292, 0.7342733207216541, 0.7531699879615789, 0.7720666552015036, 0.7909633224414284, 0.8098599896813533, 0.8287566569212781, 0.8476533241612029, 0.8665499914011278, 0.8854466586410525, 0.9043433258809773, 0.9232399931209021, 0.942136660360827, 0.9610333276007518, 0.9799299948406766, 0.9988266620806014, 1.0177233293205261, 1.036619996560451, 1.0555166638003757, 1.0744133310403006, 1.0933099982802255, 1.1122066655201501, 1.131103332760075, 1.15], [356.2702197379509, 548.1353974413317, 816.5345961463755, 1183.029408370527, 1673.107449959176, 2316.5606895718447, 3147.8720555962536, 4206.609961115761, 5537.830423888754, 7192.486489093812, 9227.844688950478, 11707.908296077258, 14703.847147240911, 18294.433831488754, 22566.48605193857, 27615.314984049844, 33545.17946527394, 40469.74586179235, 48512.553467775324, 57807.48530137457, 68499.24416962054, 80743.83388163584, 94709.04549618051, 110574.94849559327, 128534.38678374053, 148793.47941069477, 171572.1259315775, 197104.51631135796, 225639.64529144106, 257441.83113763153, 292791.2386925497, 331984.4066588353, 375334.7790425132, 423173.24068874697, 475848.65684486553, 533728.4166880575, 597198.9807574836, 666666.432232763, 742557.0320028883, 825317.7774715862, 915416.9650470144, 1013344.7562654293, 1119613.7475001425, 1234759.5432086722, 1359341.3326724593, 1493942.4701850107, 1639171.058645606, 1795660.536517081, 1964070.268107367, 2145086.1371356533]], "-0.012": [[0.22672515857312533, 0.2455675022757146, 0.26440984597830386, 0.28325218968089316, 0.30209453338348247, 0.3209368770860717, 0.33977922078866096, 0.35862156449125027, 0.37746390819383957, 0.3963062518964288, 0.41514859559901807, 0.43399093930160737, 0.4528332830041967, 0.4716756267067859, 0.49051797040937517, 0.5093603141119645, 0.5282026578145538, 0.5470450015171431, 0.5658873452197323, 0.5847296889223216, 0.6035720326249109, 0.6224143763275002, 0.6412567200300894, 0.6600990637326787, 0.678941407435268, 0.6977837511378573, 0.7166260948404465, 0.7354684385430358, 0.7543107822456251, 0.7731531259482144, 0.7919954696508036, 0.8108378133533929, 0.8296801570559822, 0.8485225007585715, 0.8673648444611608, 0.88620718816375, 0.9050495318663393, 0.9238918755689286, 0.9427342192715178, 0.9615765629741071, 0.9804189066766964, 0.9992612503792857, 1.018103594081875, 1.036945937784464, 1.0557882814870534, 1.0746306251896427, 1.093472968892232, 1.1123153125948213, 1.1311576562974106, 1.15], [266.7831372882897, 415.1476584065778, 625.2335713494756, 915.4503416691766, 1307.8526128383164, 1828.5472146911732, 2508.1150489151055, 3382.0474150972836, 4491.196379066419, 5882.238818172018, 7608.153806705901, 9728.713029657602, 12310.983935006736, 15429.845354267189, 19168.515338391953, 23619.090971733815, 28883.09994078925, 35072.06364714099, 42308.071665532145, 50724.36735849981, 60465.94446858896, 71690.15451796864, 84567.32485336413, 99281.38718168614, 116030.51644863944, 135027.7799189961, 156501.79632316096, 180697.4049401963, 207876.34449263327, 238317.9417332312, 272319.8096083613, 310198.5548869373, 352290.4951477923, 398952.3850221623, 450562.15159145783, 507519.6388438476, 570247.3610963288, 639191.2652919319, 714821.5020845457, 797633.2056265163, 888147.2819767173, 986911.2060492173, 1094499.8270249537, 1211516.182151029, 1338592.3188543285, 1476390.1250981346, 1625602.1679123563, 1786952.5400297653, 1961197.7145624042, 2149127.4076539814]], "-0.011": [[0.2281272244228895, 0.24694095453670806, 0.26575468465052665, 0.28456841476434525, 0.30338214487816384, 0.3221958749919824, 0.341009605105801, 0.3598233352196195, 0.3786370653334381, 0.3974507954472567, 0.4162645255610753, 0.4350782556748939, 0.4538919857887125, 0.4727057159025311, 0.49151944601634956, 0.5103331761301682, 0.5291469062439867, 0.5479606363578053, 0.5667743664716239, 0.5855880965854425, 0.6044018266992611, 0.6232155568130797, 0.6420292869268982, 0.6608430170407168, 0.6796567471545354, 0.698470477268354, 0.7172842073821726, 0.7360979374959912, 0.7549116676098097, 0.7737253977236282, 0.7925391278374468, 0.8113528579512654, 0.830166588065084, 0.8489803181789026, 0.8677940482927212, 0.8866077784065398, 0.9054215085203584, 0.9242352386341769, 0.9430489687479955, 0.9618626988618141, 0.9806764289756327, 0.9994901590894513, 1.0183038892032699, 1.0371176193170886, 1.055931349430907, 1.0747450795447255, 1.0935588096585442, 1.1123725397723627, 1.1311862698861814, 1.15], [248.77092113992742, 386.8314344019301, 582.3177040276198, 852.3985044492393, 1217.6637468157871, 1702.5121450517213, 2335.553806487249, 3150.0273413105547, 4184.231119700323, 5481.968335361879, 7093.005560182525, 9073.544497514753, 11486.706661720025, 14403.030729481885, 17900.982324364704, 22067.47601042924, 26998.409283644116, 32799.20836154229, 39585.38558221765, 47483.10823347221, 56629.77864181976, 67174.62535922024, 79279.3052929444, 93118.51663091728, 108880.62242132203, 126768.28467121991, 146999.10883449376, 169806.29856460166, 195439.3206124623, 224164.5797543191, 256266.10363866886, 292046.23744532757, 331826.3482534469, 375947.5390188252, 424771.3720641825, 478680.6019892129, 538079.9179102001, 603396.6949417939, 675081.754836221, 753610.1356977232, 839481.8706924409, 933222.7756762323, 1035385.2456651096, 1146549.0600750474, 1267322.196659896, 1398341.6540780424, 1540274.2830202417, 1693817.6258327928, 1859700.7645719042, 2038685.1774266153]], "-0.01": [[0.23000649253539557, 0.2492920743203875, 0.2685776561053794, 0.2878632378903714, 0.3071488196753633, 0.3264344014603552, 0.34571998324534714, 0.3650055650303391, 0.384291146815331, 0.4035767286003229, 0.42286231038531485, 0.4421478921703068, 0.4614334739552987, 0.48071905574029067, 0.5000046375252826, 0.5192902193102744, 0.5385758010952664, 0.5578613828802583, 0.5771469646652503, 0.5964325464502422, 0.6157181282352342, 0.6350037100202262, 0.654289291805218, 0.6735748735902098, 0.6928604553752018, 0.7121460371601938, 0.7314316189451857, 0.7507172007301777, 0.7700027825151696, 0.7892883643001616, 0.8085739460851533, 0.8278595278701453, 0.8471451096551372, 0.8664306914401292, 0.8857162732251211, 0.9050018550101131, 0.924287436795105, 0.943573018580097, 0.9628586003650887, 0.9821441821500807, 1.0014297639350727, 1.0207153457200646, 1.0400009275050566, 1.0592865092900485, 1.0785720910750405, 1.0978576728600324, 1.1171432546450242, 1.1364288364300161, 1.155714418215008, 1.175], [238.0749061170114, 373.2152962452904, 565.7821625773511, 833.3043765573673, 1196.87748525706, 1681.5772648939335, 2316.889780480404, 3137.1575104538642, 4182.041132893915, 5496.996602481313, 7133.767175655883, 9150.890066231826, 11614.21743561178, 14597.451441169178, 18182.69308371429, 22461.00461052565, 27532.985244462405, 33509.36002238032, 40511.581537625716, 48672.4443919192, 58136.71217158866, 69061.75677196911, 81618.20990194511, 95990.62660814625, 112378.1606652794, 130995.25168555613, 152072.32380619374, 175856.49581957966, 202612.30261593018, 232622.4278131789, 266188.44745342626, 303631.58464960114, 345293.47507003567, 391536.9431524922, 442746.7889427743, 499330.58545646805, 561719.4864655788, 630369.044614881, 705760.0397756898, 788399.3175475167, 878820.6378206594, 977585.533315296, 1085284.1780149743, 1202536.2654146762, 1329991.8965057614, 1468332.4774221636, 1618271.6266741627, 1780556.0918979528, 1955966.6760509764, 2145319.1729847854]], "-0.009000000000000001": [[0.23166084497174216, 0.2509126644621148, 0.2701644839524874, 0.28941630344286, 0.3086681229332326, 0.3279199424236052, 0.3471717619139778, 0.36642358140435044, 0.3856754008947231, 0.40492722038509565, 0.42417903987546823, 0.44343085936584087, 0.4626826788562135, 0.4819344983465861, 0.5011863178369587, 0.5204381373273312, 0.5396899568177039, 0.5589417763080766, 0.5781935957984492, 0.5974454152888218, 0.6166972347791944, 0.6359490542695669, 0.6552008737599395, 0.6744526932503122, 0.6937045127406849, 0.7129563322310575, 0.7322081517214301, 0.7514599712118026, 0.7707117907021752, 0.7899636101925478, 0.8092154296829204, 0.8284672491732932, 0.8477190686636658, 0.8669708881540383, 0.8862227076444109, 0.9054745271347835, 0.9247263466251561, 0.9439781661155286, 0.9632299856059015, 0.982481805096274, 1.0017336245866466, 1.0209854440770192, 1.0402372635673918, 1.0594890830577643, 1.078740902548137, 1.0979927220385097, 1.1172445415288823, 1.1364963610192549, 1.1557481805096275, 1.175], [225.96067336525286, 353.83149493470466, 535.9878282261813, 789.0292390407711, 1132.9531889299055, 1591.5548517494406, 2192.8437175473973, 2969.4765743039065, 3959.2064920554394, 5205.34746334767, 6757.254379609697, 8670.81804557685, 11008.974953821342, 13842.231559186994, 17249.202808794602, 21317.164697555414, 26142.620632021957, 31831.881397099056, 38501.65853078721, 46279.67092186131, 55305.264454310025, 65730.04453056717, 77718.52131313407, 91448.76753119088, 107113.08870528232, 124918.70564919362, 145088.44911374606, 167861.46644248153, 193493.94011410544, 222259.81805114629, 254451.55557859738, 290380.8689203545, 330379.50012507214, 374799.99331666174, 424016.4821680355, 478425.4884999193, 538446.7319095883, 604523.9503372575, 677125.7314805948, 756746.3549704093, 843906.6452230561, 939154.834887418, 1043067.4388065928, 1156250.1384165338, 1279338.6765059354, 1412999.7622636075, 1557931.986541432, 1714866.7472628178, 1884569.1849082133, 2067839.1280109482]], "-0.008": [[0.233196217780559, 0.2524167031319762, 0.2716371884833933, 0.2908576738348105, 0.31007815918622766, 0.3292986445376448, 0.348519129889062, 0.36773961524047916, 0.38696010059189634, 0.40618058594331347, 0.42540107129473065, 0.4446215566461478, 0.46384204199756496, 0.48306252734898214, 0.5022830127003993, 0.5215034980518165, 0.5407239834032336, 0.5599444687546509, 0.5791649541060679, 0.5983854394574851, 0.6176059248089023, 0.6368264101603194, 0.6560468955117367, 0.6752673808631537, 0.6944878662145709, 0.7137083515659881, 0.7329288369174053, 0.7521493222688225, 0.7713698076202397, 0.7905902929716567, 0.8098107783230739, 0.8290312636744911, 0.8482517490259083, 0.8674722343773255, 0.8866927197287426, 0.9059132050801598, 0.9251336904315769, 0.9443541757829941, 0.9635746611344113, 0.9827951464858284, 1.0020156318372457, 1.0212361171886628, 1.0404566025400799, 1.059677087891497, 1.0788975732429142, 1.0981180585943315, 1.1173385439457486, 1.1365590292971657, 1.1557795146485828, 1.175], [215.7397112968228, 337.3255195085354, 510.4060056392831, 750.7240331788082, 1077.2548086539853, 1512.5898666956034, 2083.3377545929434, 2820.541038707782, 3760.109285738107, 4943.2676983635965, 6417.021108002956, 8234.633047837755, 10456.119647358797, 13148.758105828272, 16387.609516515247, 20256.055826589465, 24846.35072934491, 30260.18429613186, 36609.26116513893, 44015.89211310248, 52613.59884422002, 62547.73183809848, 73976.10110554054, 87069.6197074265, 102012.95989794444, 119005.22175898835, 138260.61419774496, 160009.14818433885, 184497.34211094823, 211988.93915806268, 242765.63655755288, 277127.82664598286, 315395.3496051451, 357908.2577901381, 405027.5915484694, 457136.16643665795, 514639.3717436401, 577965.9802329754, 647568.9690183912, 723926.3514896436, 807542.0202079689, 898946.6006926046, 998698.3160219626, 1107383.8621750192, 1225619.2940404266, 1354050.9220226496, 1493356.2191762114, 1644244.7388007874, 1807459.0424314893, 1983775.6381602467]], "-0.007": [[0.2345732623068965, 0.2537656447087966, 0.27295802711069667, 0.29215040951259674, 0.31134279191449676, 0.3305351743163969, 0.3497275567182969, 0.368919939120197, 0.38811232152209707, 0.40730470392399715, 0.4264970863258972, 0.44568946872779724, 0.4648818511296974, 0.4840742335315974, 0.5032666159334975, 0.5224589983353976, 0.5416513807372976, 0.5608437631391977, 0.5800361455410978, 0.5992285279429979, 0.6184209103448979, 0.6376132927467979, 0.656805675148698, 0.6759980575505982, 0.6951904399524982, 0.7143828223543982, 0.7335752047562983, 0.7527675871581985, 0.7719599695600985, 0.7911523519619985, 0.8103447343638985, 0.8295371167657988, 0.8487294991676988, 0.8679218815695988, 0.8871142639714988, 0.9063066463733989, 0.9254990287752991, 0.9446914111771991, 0.9638837935790991, 0.9830761759809992, 1.0022685583828994, 1.0214609407847994, 1.0406533231866995, 1.0598457055885995, 1.0790380879904995, 1.0982304703923997, 1.1174228527942998, 1.1366152351961998, 1.1558076175980998, 1.175], [207.88399073720203, 324.69738271603387, 490.9200913509912, 721.6696729530723, 1035.180110199028, 1453.1759139086032, 2001.2630770524122, 2709.3365299863, 3612.0037736829822, 4749.024391866244, 6165.765164093356, 7913.670520482659, 10050.748095344527, 12642.069151764817, 15760.283662469925, 19486.149844281776, 23909.077954326844, 29127.688166037246, 35250.3823519997, 42395.92960896955, 50694.065367961084, 60286.10393932535, 71325.56434919895, 83978.80932970412, 98425.69733085309, 114860.24742729777, 133491.31699790613, 154543.29206067434, 178256.7901497237, 204889.3756251096, 234716.28730991026, 268031.1783525856, 305146.8682159141, 346396.1066969598, 392132.34988547186, 442730.54797094245, 498587.9448112017, 560124.8891779529, 627785.6575970657, 702039.2887037075, 783380.4290345892, 872330.1901816563, 969437.017233559, 1075277.5684330917, 1190457.6059806277, 1315612.8979152897, 1451410.1310072432, 1598547.8345961187, 1757757.3153120356, 1929803.602617214]], "-0.006": [[0.2357929546881401, 0.255470649490423, 0.2751483442927058, 0.29482603909498867, 0.3145037338972715, 0.33418142869955436, 0.35385912350183724, 0.3735368183041201, 0.39321451310640293, 0.41289220790868575, 0.4325699027109686, 0.4522475975132515, 0.4719252923155344, 0.4916029871178172, 0.5112806819201001, 0.5309583767223829, 0.5506360715246658, 0.5703137663269486, 0.5899914611292314, 0.6096691559315144, 0.6293468507337971, 0.64902454553608, 0.6687022403383629, 0.6883799351406457, 0.7080576299429286, 0.7277353247452114, 0.7474130195474943, 0.7670907143497772, 0.78676840915206, 0.8064461039543429, 0.8261237987566257, 0.8458014935589085, 0.8654791883611914, 0.8851568831634743, 0.9048345779657572, 0.9245122727680399, 0.9441899675703228, 0.9638676623726057, 0.9835453571748886, 1.0032230519771714, 1.0229007467794542, 1.0425784415817372, 1.06225613638402, 1.0819338311863027, 1.1016115259885857, 1.1212892207908687, 1.1409669155931512, 1.1606446103954342, 1.1803223051977172, 1.2], [206.1724845805171, 324.6129753892441, 494.15796694209854, 730.7252961543742, 1053.5662133920619, 1485.670742317162, 2054.191402936221, 2790.8849014074685, 3732.5714221479793, 4921.611185506289, 6406.397958496195, 8241.869227421532, 10490.032760130382, 13220.50930249631, 16511.091168837534, 20448.316499599267, 25128.058971945095, 30656.1327600963, 37148.912552469155, 44733.96844200462, 53550.715514664844, 63751.07796897668, 75500.16760679781, 88976.97654224443, 104375.08398199189, 121903.37693599703, 141786.78472313978, 164267.02714136004, 189603.3761766363, 218073.43112961142, 249973.90704287056, 285621.43631582294, 325353.38339785737, 369528.67245395895, 418528.6279002874, 472757.827710361, 532644.969395471, 598643.7485657642, 671233.7499811291, 750921.3510035597, 838240.6373651039, 933754.3311678221, 1038054.7310343701, 1151764.6643299654, 1275538.4513784593, 1410062.8815972027, 1556058.2014772226, 1714279.114337005, 1885515.7917798138, 2070594.8967862143]], "-0.005": [[0.23676365143692232, 0.2569317401831076, 0.27709982892929286, 0.2972679176754781, 0.31743600642166336, 0.3376040951678486, 0.35777218391403387, 0.3779402726602191, 0.3981083614064044, 0.41827645015258963, 0.4384445388987749, 0.4586126276449602, 0.47878071639114544, 0.49894880513733075, 0.519116893883516, 0.5392849826297013, 0.5594530713758865, 0.5796211601220718, 0.599789248868257, 0.6199573376144423, 0.6401254263606275, 0.6602935151068128, 0.680461603852998, 0.7006296925991833, 0.7207977813453685, 0.7409658700915539, 0.7611339588377392, 0.7813020475839244, 0.8014701363301097, 0.8216382250762949, 0.8418063138224802, 0.8619744025686654, 0.8821424913148507, 0.9023105800610359, 0.9224786688072212, 0.9426467575534064, 0.9628148462995917, 0.9829829350457769, 1.003151023791962, 1.0233191125381473, 1.0434872012843326, 1.063655290030518, 1.0838233787767033, 1.1039914675228886, 1.1241595562690738, 1.144327645015259, 1.1644957337614443, 1.1846638225076296, 1.2048319112538148, 1.225], [198.12904660315112, 315.50328198009606, 485.0459997996796, 723.4921481591872, 1051.1906001694208, 1492.5595707797443, 2076.563923029713, 2837.2139233541593, 3814.0850409013747, 5052.858416435852, 6605.881653143865, 8532.749605206109, 10900.904860869272, 13786.257635354577, 17273.82480562136, 21458.3878340324, 26445.169341568515, 32350.528103601253, 39302.672252508906, 47442.39048174518, 56923.80105545181, 67915.11843644305, 80599.43735345999, 95175.53413606975, 111858.6851525267, 130881.50219237439, 152494.78464159378, 176968.3883037387, 204592.11072577132, 235676.59289226402, 270554.23715628224, 309580.141279643, 353133.0484593715, 401616.31322107435, 455458.88306363573, 515116.29574312747, 581071.6920871359, 653836.844233841, 733953.1991931744, 821992.93763021, 918560.0477736479, 1024291.4143548317, 1139857.922485179, 1265965.5763822868, 1403356.6328571674, 1552810.7494772589, 1715146.1473218915, 1891220.7882488612, 2081933.5665926468, 2288225.5152166337]], "-0.004": [[0.23761112605217874, 0.25725171531642, 0.2768923045806612, 0.2965328938449025, 0.3161734831091437, 0.335814072373385, 0.35545466163762623, 0.37509525090186746, 0.39473584016610874, 0.41437642943035, 0.43401701869459125, 0.4536576079588325, 0.47329819722307376, 0.49293878648731504, 0.5125793757515562, 0.5322199650157975, 0.5518605542800388, 0.5715011435442799, 0.5911417328085212, 0.6107823220727625, 0.6304229113370038, 0.650063500601245, 0.6697040898654862, 0.6893446791297275, 0.7089852683939687, 0.72862585765821, 0.7482664469224513, 0.7679070361866924, 0.7875476254509337, 0.807188214715175, 0.8268288039794163, 0.8464693932436574, 0.8661099825078987, 0.88575057177214, 0.9053911610363812, 0.9250317503006225, 0.9446723395648637, 0.964312928829105, 0.9839535180933462, 1.0035941073575876, 1.0232346966218289, 1.04287528588607, 1.0625158751503112, 1.0821564644145525, 1.1017970536787938, 1.121437642943035, 1.1410782322072763, 1.1607188214715176, 1.1803594107357587, 1.2], [194.9658300789923, 306.74416887155485, 466.77381120696754, 690.1387277551981, 995.1089682464985, 1403.535401110819, 1941.263374910525, 2638.564947519212, 3530.5893564853177, 4657.831427929721, 6066.617642294617, 7809.609593780789, 9946.324596773136, 12543.673207273372, 15676.513440587754, 19428.221478464533, 23891.278669711177, 29167.874638189525, 35370.526321105644, 42622.71276878227, 51059.52554471258, 60828.334571714775, 72089.46927650472, 85016.91489102927, 99799.02377450805, 116639.24162535268, 135756.8484570081, 157387.71421632718, 181785.06892736486, 209220.2872474963, 239983.68732654597, 274385.3438631715, 312755.9152561113, 355447.484751075, 402834.41548706725, 455314.21934877976, 513308.43953438295, 577263.546750626, 647651.84894958, 724972.4145236962, 809752.0088780427, 902546.0443007256, 1003939.5430544849, 1114548.1136143918, 1235018.939978433, 1366031.7839795062, 1508300.0005290504, 1662571.5657241647, 1829630.117751603, 2010296.0105235537]], "-0.003": [[0.2382469135708422, 0.25787452757960055, 0.27750214158835884, 0.2971297555971172, 0.31675736960587547, 0.3363849836146338, 0.3560125976233921, 0.37564021163215044, 0.3952678256409088, 0.4148954396496671, 0.43452305365842536, 0.4541506676671837, 0.47377828167594205, 0.49340589568470034, 0.5130335096934586, 0.532661123702217, 0.5522887377109753, 0.5719163517197337, 0.591543965728492, 0.6111715797372503, 0.6307991937460086, 0.6504268077547669, 0.6700544217635251, 0.6896820357722835, 0.7093096497810418, 0.7289372637898002, 0.7485648777985585, 0.7681924918073169, 0.7878201058160752, 0.8074477198248335, 0.8270753338335917, 0.84670294784235, 0.8663305618511083, 0.8859581758598667, 0.905585789868625, 0.9252134038773834, 0.9448410178861417, 0.9644686318949001, 0.9840962459036584, 1.0037238599124165, 1.0233514739211749, 1.0429790879299332, 1.0626067019386916, 1.08223431594745, 1.1018619299562082, 1.1214895439649666, 1.141117157973725, 1.1607447719824833, 1.1803723859912416, 1.2], [191.9553640664507, 301.79610843093764, 458.9915613049661, 678.3384153917693, 977.7609151739916, 1378.6994780716211, 1906.5181475608779, 2590.9305380169503, 3466.443957207452, 4572.8214151450165, 5955.5612480023765, 7666.39410346754, 9763.797049639255, 12313.524583629836, 15389.156328693352, 19072.66122012879, 23454.97799058229, 28636.61177482524, 34728.24666272897, 41851.37403708855, 50138.93654024869, 59735.987520224444, 70800.36581324675, 83503.38572545374, 98030.54208183105, 114582.23021552712, 133374.4807753576, 154639.70923370396, 178627.4799811277, 205605.28489789058, 235859.33629620908, 269695.3741305053, 307439.48737614736, 349438.9494802434, 396063.06779094174, 447704.04687444004, 504777.8656315101, 567725.1681278228, 637012.16805471, 713131.5667392417, 796603.4846246412, 887976.4061440803, 987828.1379128721, 1096766.7801659158, 1215431.7113690374, 1344494.5859345768, 1484660.3449732042, 1636668.2400155098, 1801292.8696384246, 1979345.2289329658]], "-0.002": [[0.23869061002540598, 0.2583091690044793, 0.2779277279835527, 0.297546286962626, 0.31716484594169936, 0.3367834049207727, 0.356401963899846, 0.3760205228789194, 0.39563908185799274, 0.41525764083706607, 0.43487619981613945, 0.4544947587952128, 0.4741133177742861, 0.49373187675335944, 0.5133504357324328, 0.5329689947115062, 0.5525875536905795, 0.5722061126696528, 0.5918246716487261, 0.6114432306277995, 0.6310617896068729, 0.6506803485859463, 0.6702989075650196, 0.6899174665440929, 0.7095360255231662, 0.7291545845022396, 0.748773143481313, 0.7683917024603863, 0.7880102614394597, 0.8076288204185329, 0.8272473793976063, 0.8468659383766797, 0.8664844973557531, 0.8861030563348264, 0.9057216153138996, 0.925340174292973, 0.9449587332720464, 0.9645772922511198, 0.9841958512301932, 1.0038144102092663, 1.0234329691883397, 1.043051528167413, 1.0626700871464865, 1.0822886461255599, 1.1019072051046332, 1.1215257640837064, 1.1411443230627798, 1.1607628820418532, 1.1803814410209266, 1.2], [193.00955172358044, 302.9519131269122, 460.0751078261377, 679.0500921213961, 977.6318448312297, 1377.039875790171, 1902.3569232775349, 2582.9455030037757, 3452.8819973392756, 4551.4079961542375, 5923.398620542362, 7619.8475782904925, 9698.36871559971, 12223.713843555626, 15268.306630426805, 18912.79236223591, 23246.603384360376, 28368.540046313436, 34387.366980444654, 41422.42455317793, 49604.25533465544, 59075.24543934811, 69990.28059638548, 82517.41681410416, 96838.56550865763, 113150.1929715105, 131664.03405529287, 152607.81996184512, 176226.02002036467, 202780.59734740143, 232551.77828405864, 265838.83550914907, 302960.88473027555, 344257.69485782867, 390090.5115697665, 440842.8941777672, 496921.56570791197, 558757.2761115248, 626805.6785241122, 701548.2184925706, 783493.0360929504, 873175.8808630618, 971161.0394761681, 1078042.276083821, 1194443.7852576696, 1321021.1574617585, 1458462.3569884526, 1607488.712292648, 1768855.9186604596, 1943355.053149964]], "-0.001": [[0.23895215340757575, 0.2585653747666048, 0.2781785961256339, 0.29779181748466294, 0.317405038843692, 0.3370182602027211, 0.3566314815617501, 0.37624470292077916, 0.39585792427980826, 0.41547114563883736, 0.4350843669978664, 0.45469758835689544, 0.47431080971592454, 0.4939240310749536, 0.5135372524339826, 0.5331504737930117, 0.5527636951520407, 0.5723769165110698, 0.5919901378700989, 0.6116033592291279, 0.6312165805881571, 0.6508298019471861, 0.6704430233062151, 0.6900562446652443, 0.7096694660242733, 0.7292826873833023, 0.7488959087423315, 0.7685091301013605, 0.7881223514603894, 0.8077355728194187, 0.8273487941784476, 0.8469620155374766, 0.8665752368965058, 0.8861884582555348, 0.9058016796145638, 0.925414900973593, 0.945028122332622, 0.964641343691651, 0.9842545650506802, 1.0038677864097092, 1.0234810077687384, 1.0430942291277674, 1.0627074504867964, 1.0823206718458256, 1.1019338932048546, 1.1215471145638836, 1.1411603359229128, 1.1607735572819418, 1.1803867786409707, 1.2], [189.94578774962503, 298.444935145982, 453.67434033164307, 670.2353859149022, 965.8201356506667, 1361.5970036151155, 1882.6153797708675, 2558.2288849186316, 3422.5369528808965, 4514.844459424462, 5880.139136459985, 7569.586526895361, 9641.042250512357, 12159.581364660951, 15198.044615649194, 18837.60138763292, 23168.32916573304, 28289.80933915589, 34311.739178370255, 41354.55982799687, 49550.10016406593, 59042.23637076356, 69987.56709777843, 82556.1040649167, 96931.97798582929, 113314.15968752338, 131917.19630683569, 152971.96244927341, 176726.42619959233, 203446.42987720115, 233416.48543299158, 266940.58438750205, 304343.0222134371, 345969.23706852144, 392186.6627874683, 443385.59604447766, 499980.0776002073, 562408.7875495522, 631135.9544888283, 706652.2785231349, 789475.8680367433, 880153.1901512976, 979260.034798547, 1087402.4923360795, 1205217.9446362767, 1333376.0695803713, 1472579.8588910303, 1623566.6492384388, 1787109.1665563183, 1964016.5835056773]], "0.0": [[0.23903300268859434, 0.2586445740622965, 0.27825614543599864, 0.2978677168097008, 0.317479288183403, 0.33709085955710516, 0.3567024309308073, 0.37631400230450945, 0.3959255736782116, 0.41553714505191375, 0.4351487164256159, 0.4547602877993181, 0.4743718591730202, 0.4939834305467224, 0.5135950019204245, 0.5332065732941267, 0.5528181446678289, 0.572429716041531, 0.5920412874152332, 0.6116528587889354, 0.6312644301626376, 0.6508760015363396, 0.6704875729100418, 0.690099144283744, 0.709710715657446, 0.7293222870311482, 0.7489338584048504, 0.7685454297785526, 0.7881570011522547, 0.8077685725259569, 0.8273801438996591, 0.8469917152733613, 0.8666032866470634, 0.8862148580207656, 0.9058264293944678, 0.92543800076817, 0.9450495721418719, 0.9646611435155741, 0.9842727148892763, 1.0038842862629784, 1.0234958576366806, 1.0431074290103828, 1.062719000384085, 1.0823305717577871, 1.1019421431314893, 1.1215537145051915, 1.1411652858788937, 1.1607768572525958, 1.1803884286262978, 1.2], [192.86162123000724, 302.5985685068702, 459.39223572143004, 677.8698108584438, 975.7340350456614, 1374.143185089308, 1898.109317660471, 2576.914442330561, 3444.54431623481, 4540.139575421298, 5908.463937499867, 7600.389227495066, 9673.396994189632, 12192.096498008932, 15228.758863876443, 18863.867203657737, 23186.682522963543, 28295.82523633434, 34299.872123289395, 41317.96856548672, 49480.45591238665, 58929.51382940838, 69819.81748867579, 82319.2094681145, 96609.38622993491, 112886.59905444934, 131362.36930976095, 152264.21794216282, 175836.4090761124, 202340.70761643435, 232057.15074896655, 265284.83323922404, 302342.7064318212, 343570.39085639373, 389329.00234859256, 440001.9915974136, 495995.99703267467, 557741.7109688796, 625694.7589239994, 700336.5920339182, 782175.3924853611, 871746.9918921256, 969615.8025413466, 1076375.7614383406, 1192651.2870803175, 1319098.248890921, 1456404.9492491526, 1605293.1180477717, 1766518.919717726, 1940873.9726566027]], "0.001": [[0.23892738873956573, 0.25854111549998277, 0.27815484226039977, 0.29776856902081683, 0.31738229578123384, 0.33699602254165084, 0.3566097493020679, 0.3762234760624849, 0.3958372028229019, 0.415450929583319, 0.43506465634373603, 0.454678383104153, 0.47429210986457004, 0.4939058366249871, 0.513519563385404, 0.5331332901458211, 0.5527470169062382, 0.5723607436666551, 0.5919744704270722, 0.6115881971874892, 0.6312019239479063, 0.6508156507083233, 0.6704293774687403, 0.6900431042291574, 0.7096568309895743, 0.7292705577499914, 0.7488842845104084, 0.7684980112708255, 0.7881117380312425, 0.8077254647916595, 0.8273391915520766, 0.8469529183124935, 0.8665666450729106, 0.8861803718333277, 0.9057940985937446, 0.9254078253541617, 0.9450215521145787, 0.9646352788749957, 0.9842490056354127, 1.0038627323958298, 1.0234764591562469, 1.0430901859166637, 1.0627039126770808, 1.0823176394374978, 1.1019313661979149, 1.121545092958332, 1.141158819718749, 1.1607725464791658, 1.180386273239583, 1.2], [195.6218425669488, 306.98840502419347, 466.13226799143285, 687.9102122096826, 990.3037219111392, 1394.8050859749428, 1926.8220474641348, 2616.1006626830426, 3497.166056962933, 4609.780787084884, 5999.420540175186, 7717.766916523489, 9823.21705944454, 12381.409909325099, 15465.768871607974, 19158.060699859656, 23548.970405409094, 28738.692014467822, 34837.53500225768, 41966.546241578115, 50258.14731052274, 59856.78701077161, 70919.60895410381, 83617.13408054427, 98133.95797692677, 114669.46286965747, 133438.54417013674, 154672.35145567424, 178619.04377283252, 205544.5591539908, 235733.3982415443, 269489.4219175777, 307136.6628400728, 349020.1507897614, 395506.7517346233, 446986.0205217638, 503871.06710899645, 566599.4362509314, 635634.0005567109, 711463.8668387602, 794605.2956740666, 885602.6341015112, 985029.261380738, 1093488.5477398667, 1211614.8260411748, 1340074.3762955249, 1479566.4229579724, 1630824.1449385323, 1794615.6982635963, 1971745.2513248988]], "0.002": [[0.23859948662647606, 0.2582199052667521, 0.27784032390702806, 0.29746074254730404, 0.31708116118758006, 0.3367015798278561, 0.35632199846813206, 0.37594241710840803, 0.39556283574868406, 0.4151832543889601, 0.43480367302923606, 0.45442409166951203, 0.47404451030978806, 0.49366492895006403, 0.5132853475903401, 0.532905766230616, 0.552526184870892, 0.572146603511168, 0.591767022151444, 0.6113874407917201, 0.6310078594319961, 0.6506282780722721, 0.670248696712548, 0.689869115352824, 0.7094895339931, 0.729109952633376, 0.7487303712736519, 0.7683507899139281, 0.7879712085542041, 0.8075916271944801, 0.827212045834756, 0.846832464475032, 0.866452883115308, 0.886073301755584, 0.9056937203958599, 0.9253141390361361, 0.9449345576764121, 0.9645549763166881, 0.984175394956964, 1.00379581359724, 1.023416232237516, 1.043036650877792, 1.062657069518068, 1.0822774881583441, 1.10189790679862, 1.121518325438896, 1.141138744079172, 1.160759162719448, 1.180379581359724, 1.2], [199.13849099108745, 312.34180812099385, 474.0045566464653, 699.1473356623551, 1005.9344383456529, 1416.0590197912773, 1955.1463661522682, 2653.174915625113, 3544.9147090624956, 4670.382971690954, 6075.316548187389, 7811.66093171615, 9938.075643835464, 12520.455736759292, 15632.46920255994, 19356.110085723743, 23782.267106197964, 29011.307609831594, 35153.67667203683, 42330.51118867995, 50674.268795737145, 60329.371466194396, 71452.8636390927, 84215.08474157832, 98800.3559703546, 115407.68120409189, 134251.46192317051, 155562.2260176381, 179587.37036848714, 206591.9170913288, 236859.28333526428, 270692.0645332749, 308412.83100376715, 350364.9378060402, 396913.3477554109, 448445.46750653716, 505371.99661614303, 568127.789498889, 637172.7301925163, 712992.6198507034, 796100.0768842421, 887035.4496732239, 986367.7417749111, 1094695.5495538712, 1212648.0121627478, 1340885.7738038187, 1480101.9582030976, 1631023.1552303832, 1794410.4196001596, 1971060.2815897346]], "0.003": [[0.2380721891804433, 0.2577033689930873, 0.27733454880573133, 0.29696572861837534, 0.31659690843101934, 0.33622808824366335, 0.35585926805630735, 0.37549044786895136, 0.3951216276815954, 0.4147528074942394, 0.43438398730688343, 0.45401516711952744, 0.47364634693217145, 0.4932775267448155, 0.5129087065574595, 0.5325398863701035, 0.5521710661827475, 0.5718022459953915, 0.5914334258080355, 0.6110646056206795, 0.6306957854333235, 0.6503269652459676, 0.6699581450586116, 0.6895893248712556, 0.7092205046838996, 0.7288516844965436, 0.7484828643091876, 0.7681140441218316, 0.7877452239344757, 0.8073764037471196, 0.8270075835597637, 0.8466387633724076, 0.8662699431850517, 0.8859011229976957, 0.9055323028103397, 0.9251634826229838, 0.9447946624356277, 0.9644258422482718, 0.9840570220609157, 1.0036882018735598, 1.0233193816862038, 1.042950561498848, 1.062581741311492, 1.0822129211241358, 1.1018441009367799, 1.121475280749424, 1.141106460562068, 1.1607376403747118, 1.180368820187356, 1.2], [197.89935418582795, 311.13584084719963, 473.17542534034874, 699.2569541339512, 1007.8362285878054, 1420.9847622050254, 1964.8077305056718, 2669.8807601678263, 3571.7052313801046, 4711.181791108557, 6135.101795825898, 7896.6564206696685, 10055.96318837576, 12680.609685983261, 15846.214250478215, 19637.00341644245, 24146.40592956841, 29477.663139735338, 35744.455596331136, 43071.54567675289, 51595.43608660685, 61465.044077135186, 72842.39123187664, 85903.3086805852, 100838.15760402234, 117852.56489845205, 137168.17387353964, 159023.40986190923, 183674.26062289282, 211395.0714270127, 242479.35471152165, 277240.614200877, 316013.1833893932, 359153.07828648016, 407038.86432789196, 460072.5373592481, 518680.4186007936, 583314.0635049356, 654451.1844205238, 732596.5869801806, 818283.1201291813, 912072.6397165206, 1014556.9855707972, 1126358.9719854882, 1248133.3915400316, 1380568.03218488, 1524384.7075204148, 1680340.300201198, 1849227.8183986265, 2031877.4652565042]], "0.004": [[0.2373820722881399, 0.2570273361189942, 0.2766725999498485, 0.2963178637807028, 0.31596312761155704, 0.33560839144241134, 0.35525365527326563, 0.3748989191041199, 0.3945441829349742, 0.4141894467658285, 0.43383471059668277, 0.45347997442753707, 0.47312523825839137, 0.49277050208924567, 0.5124157659200999, 0.5320610297509543, 0.5517062935818084, 0.5713515574126629, 0.590996821243517, 0.6106420850743713, 0.6302873489052256, 0.6499326127360799, 0.6695778765669342, 0.6892231403977885, 0.7088684042286428, 0.728513668059497, 0.7481589318903514, 0.7678041957212056, 0.7874494595520599, 0.8070947233829142, 0.8267399872137685, 0.8463852510446228, 0.8660305148754771, 0.8856757787063314, 0.9053210425371857, 0.92496630636804, 0.9446115701988943, 0.9642568340297486, 0.9839020978606028, 1.003547361691457, 1.0231926255223114, 1.0428378893531658, 1.06248315318402, 1.0821284170148742, 1.1017736808457286, 1.121418944676583, 1.1410642085074372, 1.1607094723382914, 1.1803547361691458, 1.2], [205.86291790257923, 323.56045682766234, 491.8832487693018, 726.5825500761457, 1046.7143392193425, 1475.0442790992988, 2038.4715665032322, 2768.471291904361, 3701.554962493675, 4879.748867138072, 6351.089984558625, 8170.1391559608355, 10398.511261053109, 13105.422152202373, 16368.252115673984, 20273.12564171318, 24915.507296833213, 30400.813502238987, 36845.04003195879, 44375.405053099494, 53131.00753876375, 63263.500891664255, 74937.78162339583, 88332.69294074964, 103641.74309642141, 121073.83836702321, 140854.03052649667, 163224.27868787324, 188444.22539087976, 216791.98681714307, 248564.9570187693, 284080.6260498437, 323677.4118939631, 367715.5060842774, 416577.73291569744, 470670.4221519455, 530424.2951329772, 596295.3641910219, 668765.8452860656, 748345.0837740557, 835570.4932234429, 931008.5071979032, 1035255.5439252179, 1148938.9837743158, 1272718.159464415, 1407285.3589320777, 1553366.8407837676, 1711723.862263203, 1883153.7196644226, 2068490.8011230757]], "0.004999999999999999": [[0.23646175830789234, 0.25612580405671087, 0.2757898498055294, 0.2954538955543479, 0.31511794130316645, 0.334781987051985, 0.35444603280080345, 0.37411007854962197, 0.3937741242984405, 0.413438170047259, 0.43310221579607755, 0.4527662615448961, 0.4724303072937146, 0.49209435304253313, 0.5117583987913517, 0.5314224445401702, 0.5510864902889887, 0.5707505360378072, 0.5904145817866258, 0.6100786275354443, 0.6297426732842628, 0.6494067190330813, 0.6690707647818999, 0.6887348105307184, 0.7083988562795369, 0.7280629020283553, 0.747726947777174, 0.7673909935259924, 0.787055039274811, 0.8067190850236294, 0.8263831307724481, 0.8460471765212665, 0.8657112222700851, 0.8853752680189035, 0.9050393137677222, 0.9247033595165406, 0.9443674052653592, 0.9640314510141776, 0.9836954967629963, 1.0033595425118147, 1.0230235882606333, 1.0426876340094517, 1.0623516797582704, 1.0820157255070888, 1.1016797712559074, 1.1213438170047259, 1.1410078627535445, 1.160671908502363, 1.1803359542511813, 1.2], [212.68218527574754, 334.61296330361535, 509.08347573929143, 752.4505210400935, 1084.4988136128154, 1528.8591632768262, 2113.445831974509, 2870.912666847378, 3839.127640827633, 5061.665459685501, 6588.3179187831, 8475.621714208028, 10787.403431961693, 13595.341455831835, 16979.54454978781, 21029.14688444687, 25842.919289573172, 31529.89652585694, 38210.020379520065, 46014.798392725905, 55087.97805143527, 65586.23626033464, 77679.88394183987, 91553.58560301313, 107407.0937205777, 125455.99780012367, 145932.48797110864, 169086.13298440617, 195184.67248398537, 224514.82342881954, 257383.10054538975, 294116.65069513494, 335064.1010449949, 380596.4209327332, 431107.7973221205, 487016.5237462212, 548765.9026400796, 616825.1609669368, 691690.3790448735, 773885.4324833233, 863962.9471414189, 962505.2670224331, 1070125.4350208784, 1187468.1864409102, 1315210.9552067996, 1454064.8926881196, 1604775.8990642559, 1768125.6671545545, 1944932.7386422453, 2136053.572621838]], "0.006": [[0.23539486510637622, 0.25508068418583796, 0.2747665032652996, 0.2944523223447614, 0.314138141424223, 0.3338239605036848, 0.35350977958314644, 0.3731955986626082, 0.39288141774206986, 0.4125672368215316, 0.4322530559009933, 0.45193887498045504, 0.4716246940599167, 0.49131051313937846, 0.5109963322188401, 0.5306821512983019, 0.5503679703777635, 0.5700537894572253, 0.5897396085366869, 0.6094254276161487, 0.6291112466956104, 0.6487970657750721, 0.6684828848545338, 0.6881687039339955, 0.7078545230134572, 0.727540342092919, 0.7472261611723806, 0.7669119802518423, 0.786597799331304, 0.8062836184107658, 0.8259694374902274, 0.8456552565696891, 0.8653410756491509, 0.8850268947286126, 0.9047127138080743, 0.9243985328875359, 0.9440843519669977, 0.9637701710464595, 0.9834559901259211, 1.0031418092053828, 1.0228276282848445, 1.0425134473643063, 1.062199266443768, 1.0818850855232296, 1.1015709046026914, 1.1212567236821531, 1.1409425427616149, 1.1606283618410764, 1.1803141809205382, 1.2], [221.3834768783448, 348.58935876161695, 530.6618525415777, 784.671305384214, 1131.2544882625089, 1595.0462044090064, 2205.130168339647, 2995.5087259339502, 4005.5910210248067, 5280.6992442339315, 6872.592626233964, 8840.008860885318, 11249.222664302586, 14174.621194267402, 17699.296070853645, 21915.65175394169, 26926.0300466914, 32843.35050620856, 39791.76655372654, 47907.3370867712, 57338.71340508515, 68247.8412706619, 80810.67793015024, 95217.92393521778, 111675.76960325529, 130406.65596713024, 151650.05006858474, 175663.23445538324, 202722.11074746, 233122.01714214895, 267178.55973311316, 305228.45752185653, 347630.4010047195, 394765.924222053, 447040.29015985166, 504883.3893975128, 568750.6518986025, 639123.971844556, 716512.6454141344, 801454.3214142092, 894515.964670061, 996294.8320858745, 1107419.461288495, 1228550.6717697713, 1360382.578444992, 1503643.617546968, 1659097.584777345, 1827544.6856385816, 2009822.597871892, 2206807.545928144]], "0.006999999999999999": [[0.23409666049384034, 0.25380897354498644, 0.27352128659613256, 0.2932335996472787, 0.3129459126984248, 0.33265822574957093, 0.352370538800717, 0.37208285185186313, 0.39179516490300925, 0.4115074779541554, 0.4312197910053015, 0.45093210405644757, 0.47064441710759375, 0.4903567301587398, 0.5100690432098859, 0.5297813562610321, 0.5494936693121781, 0.5692059823633243, 0.5889182954144704, 0.6086306084656165, 0.6283429215167626, 0.6480552345679087, 0.6677675476190549, 0.687479860670201, 0.7071921737213471, 0.7269044867724932, 0.7466167998236394, 0.7663291128747854, 0.7860414259259315, 0.8057537389770777, 0.8254660520282238, 0.8451783650793699, 0.864890678130516, 0.8846029911816621, 0.9043153042328083, 0.9240276172839543, 0.9437399303351005, 0.9634522433862466, 0.9831645564373926, 1.0028768694885388, 1.022589182539685, 1.042301495590831, 1.062013808641977, 1.081726121693123, 1.1014384347442694, 1.1211507477954155, 1.1408630608465615, 1.1605753738977076, 1.1802876869488539, 1.2], [229.6393774314271, 362.2431023775259, 552.2554003062604, 817.5786967808572, 1179.856782066488, 1664.9259962674635, 2303.286202012429, 3130.591082546262, 4188.15734130074, 5523.492412054263, 7190.840317598774, 9251.745340142084, 11775.633189061831, 14840.409371551192, 18533.074489526556, 22950.35620220194, 28199.3576082232, 34398.221814399934, 41676.81247004423, 50177.41005687013, 60055.42373444225, 71480.11855039469, 84635.35783315897, 99720.36059281559, 116950.47376299284, 136557.95912352222, 158792.79474989057, 183923.4908414279, 212237.91978569815, 244044.16032172914, 279671.35566957906, 319470.58549830405, 363815.7516086862, 413104.4772111464, 467759.0196830874, 528227.1966935406, 594983.3255864216, 668529.1759169427, 749394.9350388332, 838140.186642933, 935354.9021505323, 1041660.4448674789, 1157710.5868076102, 1284192.538096483, 1421827.9888686878, 1571374.1635742255, 1733624.8876115715, 1909411.6662070167, 2099604.7754618707, 2305114.3654909194]], "0.008": [[0.23259248437430008, 0.2523354948972735, 0.27207850542024703, 0.2918215159432205, 0.3115645264661939, 0.3313075369891674, 0.3510505475121409, 0.3707935580351143, 0.3905365685580878, 0.4102795790810613, 0.4300225896040347, 0.44976560012700817, 0.4695086106499817, 0.4892516211729551, 0.5089946316959286, 0.5287376422189021, 0.5484806527418755, 0.568223663264849, 0.5879666737878224, 0.6077096843107959, 0.6274526948337693, 0.6471957053567429, 0.6669387158797163, 0.6866817264026898, 0.7064247369256633, 0.7261677474486368, 0.7459107579716102, 0.7656537684945837, 0.7853967790175571, 0.8051397895405306, 0.824882800063504, 0.8446258105864775, 0.8643688211094509, 0.8841118316324243, 0.9038548421553978, 0.9235978526783712, 0.9433408632013449, 0.9630838737243184, 0.9828268842472918, 1.0025698947702653, 1.0223129052932387, 1.0420559158162122, 1.0617989263391856, 1.081541936862159, 1.1012849473851325, 1.121027957908106, 1.1407709684310794, 1.1605139789540528, 1.1802569894770265, 1.2], [237.91765548973382, 376.04507480361804, 574.2072268231418, 851.1659054157566, 1229.6024218489556, 1736.5877986280912, 2404.073093256722, 3269.3993545185012, 4375.826755797804, 5773.082486123501, 7517.927011097944, 9674.738343480974, 12316.113987580275, 15523.490243265309, 19387.77857478342, 24010.018766946436, 29502.048606949036, 35987.18984430072, 43600.950194291865, 52491.74116222815, 62821.611476491526, 74766.99592843273, 88519.47942626852, 104286.57607863133, 122292.52313126762, 142779.08958767398, 166006.39935124834, 192253.76873285987, 221820.55817366284, 255027.03803851694, 292215.2683405741, 333749.9922624752, 380019.54334419506, 431436.766211906, 488439.95072631707, 551493.7794328122, 621090.2881993656, 697749.8399316751, 782022.1112582566, 874487.0920813375, 975756.0978923854, 1086472.7947539173, 1207314.2368519283, 1338991.9165258547, 1482252.826685428, 1637880.5355261285, 1806696.2734571744, 1989560.0321581394, 2187371.6756823375, 2401072.0635270663]], "0.009": [[0.23090107175552724, 0.2506786009033736, 0.27045613005122, 0.2902336591990664, 0.31001118834691277, 0.32978871749475913, 0.34956624664260555, 0.3693437757904519, 0.38912130493829833, 0.4088988340861447, 0.42867636323399105, 0.4484538923818374, 0.46823142152968383, 0.48800895067753025, 0.5077864798253766, 0.527564008973223, 0.5473415381210693, 0.5671190672689157, 0.5868965964167622, 0.6066741255646085, 0.6264516547124549, 0.6462291838603013, 0.6660067130081476, 0.6857842421559941, 0.7055617713038405, 0.7253393004516868, 0.7451168295995332, 0.7648943587473795, 0.7846718878952259, 0.8044494170430723, 0.8242269461909187, 0.8440044753387651, 0.8637820044866115, 0.8835595336344578, 0.9033370627823042, 0.9231145919301507, 0.942892121077997, 0.9626696502258434, 0.9824471793736897, 1.0022247085215361, 1.0220022376693827, 1.041779766817229, 1.0615572959650754, 1.0813348251129218, 1.1011123542607681, 1.1208898834086145, 1.1406674125564609, 1.1604449417043072, 1.1802224708521536, 1.2], [254.1443008434346, 401.8450204526319, 613.6473846452092, 909.4884475246118, 1313.4285952047514, 1854.135834110151, 2565.389454698021, 3486.602533618347, 4663.362784268188, 6147.991306045159, 8000.118817600534, 10287.27898998665, 13085.518522530983, 16480.023628138973, 20565.762616001666, 25448.144278744086, 31243.69180820856, 38080.73197958155, 46100.09935765711, 55455.8552918637, 66316.02147841708, 78863.32787872506, 93295.97479307473, 109828.40889776901, 128692.11306233064, 150136.40977122978, 174429.2779818716, 201858.1832573663, 232730.9210189329, 267376.4727687067, 306145.87513926806, 349413.1016314077, 397575.95690654207, 451056.9835047865, 510304.3808640407, 575792.9365195344, 648024.969367154, 727531.2848775416, 814872.1421514218, 910638.2327099178, 1015451.6709167454, 1129966.9959321413, 1254872.1851012416, 1390889.6786822898, 1538777.415822655, 1699329.8816930933, 1873379.1656930263, 2061796.0306418585, 2265490.992873511, 2485415.413153395]], "0.01": [[0.2290876835182603, 0.24839201650768358, 0.26769634949710686, 0.2870006824865301, 0.30630501547595335, 0.3256093484653766, 0.3449136814547999, 0.36421801444422314, 0.38352234743364644, 0.4028266804230697, 0.42213101341249293, 0.4414353464019162, 0.4607396793913395, 0.4800440123807627, 0.49934834537018596, 0.5186526783596093, 0.5379570113490325, 0.5572613443384558, 0.5765656773278791, 0.5958700103173022, 0.6151743433067256, 0.6344786762961488, 0.6537830092855721, 0.6730873422749953, 0.6923916752644186, 0.7116960082538419, 0.7310003412432651, 0.7503046742326884, 0.7696090072221116, 0.7889133402115349, 0.8082176732009583, 0.8275220061903814, 0.8468263391798048, 0.8661306721692279, 0.8854350051586513, 0.9047393381480744, 0.9240436711374977, 0.9433480041269211, 0.9626523371163442, 0.9819566701057676, 1.0012610030951907, 1.020565336084614, 1.0398696690740374, 1.0591740020634606, 1.078478335052884, 1.097782668042307, 1.1170870010317304, 1.1363913340211536, 1.155695667010577, 1.175], [270.0515351431163, 422.99965065052317, 640.677085527517, 942.7107461456188, 1352.6776379021662, 1898.5536647211802, 2613.1792648608334, 3534.741392130689, 4707.271394832445, 6181.1583818832005, 8013.677697796004, 10269.53415635303, 13021.419707597019, 16350.585234728183, 20347.426197061683, 25112.081852726373, 30755.04781055764, 37397.80167489285, 45173.44155991439, 54227.33726196916, 64717.79388906482, 76816.72775661554, 90710.35436759668, 106599.8883036384, 124702.25486133543, 145250.81327522622, 168496.09137556178, 194706.53153519513, 224169.24776570508, 257190.79382829324, 294097.9422300444, 335238.47398090997, 380981.9789912302, 431720.6669938104, 487870.18887854234, 549870.468331273, 618186.5436721843, 693309.419792257, 775756.9300895827, 866074.6083102792, 964836.5702016007, 1072646.4048875782, 1190138.0758800553, 1317976.8316404887, 1456860.1256101897, 1607518.5456289086, 1770716.7526638552, 1947254.4287731883, 2137967.2342300764, 2343727.7737351716]], "0.011": [[0.2269452004074974, 0.24578305346040563, 0.2646209065133138, 0.2834587595662221, 0.30229661261913027, 0.3211344656720385, 0.3399723187249467, 0.3588101717778549, 0.3776480248307631, 0.39648587788367134, 0.4153237309365796, 0.4341615839894878, 0.452999437042396, 0.4718372900953042, 0.49067514314821237, 0.5095129962011207, 0.5283508492540289, 0.5471887023069371, 0.5660265553598453, 0.5848644084127534, 0.6037022614656617, 0.6225401145185699, 0.6413779675714781, 0.6602158206243863, 0.6790536736772945, 0.6978915267302027, 0.716729379783111, 0.7355672328360192, 0.7544050858889274, 0.7732429389418356, 0.7920807919947439, 0.8109186450476521, 0.8297564981005603, 0.8485943511534685, 0.8674322042063767, 0.886270057259285, 0.9051079103121932, 0.9239457633651014, 0.9427836164180096, 0.9616214694709178, 0.9804593225238261, 0.9992971755767343, 1.0181350286296424, 1.0369728816825505, 1.0558107347354588, 1.074648587788367, 1.0934864408412752, 1.1123242938941835, 1.1311621469470916, 1.15], [281.6680445222619, 437.9717664422329, 659.1590461591236, 964.5388600573847, 1377.2338210487626, 1924.604602208791, 2638.6897635142527, 3556.6605270271875, 4721.290085746305, 6181.437065659265, 7992.542790313086, 10217.142023273871, 12925.386886796556, 16195.58367536723, 20114.742300913484, 24779.138122725122, 30294.88592975353, 36778.52585618223, 44357.621023163716, 53171.36671055467, 63371.21087247827, 75121.48581971046, 88600.05090032092, 103998.94601777475, 121525.05583289491, 141400.78450274997, 163864.7408157262, 189172.43358780676, 217596.9771904639, 249429.80708559183, 284981.40524762176, 324582.03535737103, 368582.4876563331, 417354.83335401095, 471293.1884845828, 530814.4871126547, 596359.2637911363, 668392.4451773854, 747404.1507166909, 833910.5023049731, 928454.4428452085, 1031606.563614611, 1143965.9403620015, 1266160.978057056, 1398850.2642153266, 1542723.4307249654, 1698502.0241031116, 1866940.3841117283, 2048826.5306645578, 2244983.058958552]], "0.012": [[0.22464911151653458, 0.24404402760803387, 0.2634389436995332, 0.2828338597910325, 0.3022287758825318, 0.32162369197403107, 0.34101860806553036, 0.36041352415702965, 0.37980844024852894, 0.39920335634002824, 0.41859827243152753, 0.4379931885230268, 0.45738810461452617, 0.4767830207060254, 0.49617793679752475, 0.515572852889024, 0.5349677689805233, 0.5543626850720226, 0.5737576011635219, 0.5931525172550212, 0.6125474333465205, 0.6319423494380197, 0.6513372655295191, 0.6707321816210183, 0.6901270977125177, 0.709522013804017, 0.7289169298955163, 0.7483118459870155, 0.7677067620785148, 0.7871016781700141, 0.8064965942615134, 0.8258915103530127, 0.845286426444512, 0.8646813425360114, 0.8840762586275106, 0.90347117471901, 0.9228660908105092, 0.9422610069020085, 0.9616559229935078, 0.9810508390850071, 1.0004457551765065, 1.0198406712680057, 1.039235587359505, 1.0586305034510044, 1.0780254195425036, 1.0974203356340029, 1.1168152517255021, 1.1362101678170016, 1.1556050839085008, 1.175], [388.02311058580455, 601.5061881404083, 901.6869915914929, 1313.33722088788, 1865.7793512765513, 2593.324477542326, 3535.719084165741, 4738.600331435579, 6253.959490350296, 8140.6131952508385, 10464.682213902013, 13300.077461205095, 16728.9930056676, 20842.40583778946, 25740.582187132164, 31533.590190402752, 38341.818726722086, 46296.50224860443, 55540.25144826806, 66227.5896088875, 78525.4944994412, 92613.94568001159, 108686.47709187455, 126950.7348135412, 147629.03987017984, 170958.9559895924, 197193.86220322462, 226603.53019557954, 259474.70630993453, 296111.6981224639, 336836.96550077864, 381991.71606652334, 431936.5049850761, 487051.83900855534, 547738.7847013207, 614419.580779928, 687538.254502116, 767561.2420418676, 854978.0127898887, 950301.6975210512, 1054069.7203723826, 1166844.4345771563, 1289213.7619024676, 1421791.8357394226, 1565219.6477967298, 1720165.698350073, 1887326.6500010912, 2067427.9849012664, 2261224.6653973274, 2469501.7980561205]], "0.013000000000000001": [[0.22258865018562435, 0.24151541242673405, 0.26044217466784375, 0.2793689369089535, 0.29829569915006315, 0.3172224613911729, 0.3361492236322826, 0.3550759858733923, 0.37400274811450196, 0.3929295103556117, 0.4118562725967214, 0.4307830348378311, 0.4497097970789408, 0.46863655932005055, 0.4875633215611602, 0.5064900838022699, 0.5254168460433797, 0.5443436082844894, 0.563270370525599, 0.5821971327667088, 0.6011238950078184, 0.6200506572489282, 0.6389774194900378, 0.6579041817311475, 0.6768309439722573, 0.695757706213367, 0.7146844684544766, 0.7336112306955864, 0.7525379929366961, 0.7714647551778058, 0.7903915174189154, 0.8093182796600252, 0.8282450419011349, 0.8471718041422446, 0.8660985663833544, 0.885025328624464, 0.9039520908655737, 0.9228788531066834, 0.9418056153477932, 0.9607323775889028, 0.9796591398300125, 0.9985859020711223, 1.0175126643122319, 1.0364394265533416, 1.0553661887944514, 1.0742929510355612, 1.0932197132766708, 1.1121464755177803, 1.1310732377588901, 1.15], [421.3012849120249, 646.964378199913, 961.8465606357773, 1390.733339229647, 1962.8202935144132, 2712.1191582916776, 3677.8710279272527, 4904.966342021913, 6444.3713481464465, 8353.560767573987, 10696.956415705283, 13546.371551024753, 16981.460745608005, 21090.175086940144, 25969.22253550561, 31724.533275597805, 38471.729908332985, 46336.60234615016, 55455.58727731264, 65976.2520772396, 78057.78305101224, 91871.47789821787, 107601.24229749686, 125444.09051383019, 145610.6499367879, 168325.6694627271, 193828.53163831547, 222373.76848680136, 254231.58094219863, 289688.361820027, 329047.222256468, 372628.5215508041, 420770.40034879855, 473829.3171072987, 532180.5877827747, 596218.9286888102, 666359.002469707, 743035.9671393827, 826706.0281366472, 917846.9933497311, 1016958.8310646402, 1124564.2307934896, 1241209.1669404958, 1367463.465264743, 1503921.3721001574, 1651202.1262944657, 1809950.533830087, 1980837.5450910998, 2164560.834741507, 2361845.3841810874]], "0.013999999999999999": [[0.21981291015703827, 0.2387963201538334, 0.25777973015062855, 0.27676314014742365, 0.2957465501442188, 0.31472996014101395, 0.3337133701378091, 0.35269678013460426, 0.37168019013139936, 0.39066360012819445, 0.4096470101249896, 0.42863042012178476, 0.4476138301185799, 0.46659724011537507, 0.4855806501121702, 0.5045640601089653, 0.5235474701057604, 0.5425308801025556, 0.5615142900993507, 0.5804977000961459, 0.599481110092941, 0.6184645200897361, 0.6374479300865312, 0.6564313400833264, 0.6754147500801215, 0.6943981600769167, 0.7133815700737118, 0.732364980070507, 0.7513483900673021, 0.7703318000640972, 0.7893152100608923, 0.8082986200576875, 0.8272820300544826, 0.8462654400512778, 0.865248850048073, 0.8842322600448681, 0.9032156700416631, 0.9221990800384583, 0.9411824900352534, 0.9601659000320486, 0.9791493100288438, 0.9981327200256389, 1.0171161300224338, 1.036099540019229, 1.0550829500160241, 1.0740663600128193, 1.0930497700096145, 1.1120331800064096, 1.1310165900032048, 1.15], [452.9648038674254, 698.3962041560017, 1041.7124630408894, 1510.2525170802555, 2136.2210477338017, 2957.131563931045, 4016.2564500959697, 5363.083630084281, 7053.779535342672, 9151.65809739999, 11727.655511794917, 14860.81054367234, 18638.750165258407, 23158.180332809432, 28525.381725860094, 34856.71028501992, 42279.102396464245, 50930.58458186179, 60960.78756196658, 72531.4645706229, 85817.01380362501, 101005.00489383707, 118296.70931031067, 137907.63458490535, 160068.06227519852, 185023.58957730694, 213035.67450669242, 244382.1845691248, 279357.9488477638, 318275.31343582756, 361464.7001475735, 409275.16844333534, 462074.9805071876, 520252.1694184295, 584215.1103605418, 654393.0948135696, 731236.9076780385, 815219.4072805448, 906836.108213047, 1006605.7669597022, 1115070.970266761, 1232798.7262126387, 1360381.0579367876, 1498435.5999874265, 1647606.1972495099, 1808563.5064156423, 1982005.599963821, 2168658.5726070586, 2369277.1501810416, 2584645.300937013]], "0.015": [[0.21695890579615046, 0.2360005607799025, 0.2550422157636545, 0.27408387074740653, 0.2931255257311586, 0.3121671807149106, 0.33120883569866266, 0.35025049068241465, 0.3692921456661667, 0.38833380064991874, 0.4073754556336707, 0.42641711061742277, 0.4454587656011748, 0.46450042058492685, 0.48354207556867884, 0.5025837305524309, 0.521625385536183, 0.540667040519935, 0.559708695503687, 0.578750350487439, 0.597792005471191, 0.6168336604549431, 0.6358753154386951, 0.6549169704224471, 0.6739586254061991, 0.6930002803899512, 0.7120419353737033, 0.7310835903574553, 0.7501252453412073, 0.7691669003249593, 0.7882085553087113, 0.8072502102924635, 0.8262918652762155, 0.8453335202599674, 0.8643751752437194, 0.8834168302274714, 0.9024584852112236, 0.9215001401949756, 0.9405417951787276, 0.9595834501624796, 0.9786251051462316, 0.9976667601299836, 1.0167084151137358, 1.0357500700974878, 1.0547917250812398, 1.0738333800649917, 1.0928750350487437, 1.111916690032496, 1.130958345016248, 1.15], [504.3526072031177, 778.4253791124786, 1161.6263313803563, 1684.1936912425106, 2381.6477947250637, 3295.2506359912245, 4472.470528259501, 5967.451594375257, 7841.487837120026, 10163.501566055853, 13010.52598024406, 16468.191725384782, 20631.217260430247, 25603.90288302108, 31500.628275562893, 38446.35344470334, 46577.12293662921, 56040.57321917522, 66996.4431293801, 79617.08729197079, 94087.99242041461, 110608.29641773707, 129391.31019934178, 150665.04216464664, 174672.72524852664, 201673.34648737294, 231942.17903807972, 265771.3165914906, 303470.2101248043, 345366.20694017905, 391805.09193931514, 443151.63108614885, 499790.11701197445, 562124.9167193624, 630581.021343118, 705604.597928328, 787663.5431871829, 877248.0391978277, 974871.1110099693, 1081069.1861233092, 1196402.6558061999, 1321456.438223118, 1456840.543340709, 1603190.6395832284, 1761168.6222092668, 1931463.1833825656, 2114790.383910696, 2311894.226626234, 2523547.2313858736, 2750551.011663761]], "0.016": [[0.21417655485020073, 0.23276478842468643, 0.25135302199917214, 0.26994125557365783, 0.2885294891481435, 0.30711772272262927, 0.32570595629711496, 0.34429418987160065, 0.36288242344608634, 0.38147065702057203, 0.4000588905950577, 0.4186471241695434, 0.4372353577440291, 0.45582359131851485, 0.4744118248930006, 0.4930000584674863, 0.511588292041972, 0.5301765256164577, 0.5487647591909434, 0.567352992765429, 0.5859412263399147, 0.6045294599144004, 0.6231176934888861, 0.6417059270633718, 0.6602941606378575, 0.6788823942123433, 0.697470627786829, 0.7160588613613147, 0.7346470949358004, 0.7532353285102861, 0.7718235620847718, 0.7904117956592575, 0.8090000292337431, 0.8275882628082288, 0.8461764963827145, 0.8647647299572002, 0.8833529635316859, 0.9019411971061716, 0.9205294306806574, 0.9391176642551431, 0.9577058978296288, 0.9762941314041145, 0.9948823649786002, 1.0134705985530859, 1.0320588321275717, 1.0506470657020572, 1.069235299276543, 1.0878235328510286, 1.1064117664255144, 1.125], [536.3914946721226, 824.2979307496329, 1225.5816384706834, 1771.3515174667007, 2498.1048977742425, 3448.1933992399604, 4670.294045682662, 6219.885347645375, 8159.728099737948, 10560.350665467478, 13500.538545185644, 17067.82804217695, 21359.003858600983, 26480.60046747173, 32549.40711948969, 39692.976354640574, 48050.135898278604, 57771.5038301205, 69020.00692234632, 81971.40204996862, 96814.80058289843, 113753.19567480037, 133003.99236896142, 154799.5404460681, 179387.66994304652, 207032.22927601746, 238013.62590399478, 272629.3694732467, 311194.6173852686, 354042.72273412306, 401525.78456149483, 454015.20038021985, 511902.22091928474, 575598.50704538, 645536.6888180361, 722170.9266371917, 805977.4744437429, 897455.2449352245, 997126.3767602651, 1105536.8036568728, 1223256.8255009367, 1350881.6812325686, 1489032.1236291002, 1638354.9958946647, 1799523.8100373363, 1973239.327005809, 2160230.1385585517, 2361253.2508392283, 2577094.669633111, 2808569.987279909]], "0.017": [[0.21078419712267946, 0.22893145840589008, 0.2470787196891007, 0.2652259809723113, 0.28337324225552196, 0.30152050353873255, 0.3196677648219432, 0.3378150261051538, 0.35596228738836444, 0.3741095486715751, 0.3922568099547857, 0.41040407123799627, 0.4285513325212069, 0.44669859380441757, 0.4648458550876282, 0.48299311637083875, 0.5011403776540494, 0.51928763893726, 0.5374349002204707, 0.5555821615036813, 0.5737294227868919, 0.5918766840701025, 0.6100239453533132, 0.6281712066365238, 0.6463184679197345, 0.664465729202945, 0.6826129904861556, 0.7007602517693663, 0.7189075130525769, 0.7370547743357876, 0.7552020356189981, 0.7733492969022088, 0.7914965581854194, 0.8096438194686301, 0.8277910807518407, 0.8459383420350512, 0.8640856033182619, 0.8822328646014725, 0.9003801258846832, 0.9185273871678937, 0.9366746484511044, 0.954821909734315, 0.9729691710175257, 0.9911164323007363, 1.0092636935839467, 1.0274109548671575, 1.045558216150368, 1.0637054774335788, 1.0818527387167893, 1.1], [619.09967261261, 941.1388759338106, 1385.6832526568596, 1985.0026507828645, 2776.6634806949505, 3803.9464704651923, 5116.266467611149, 6769.59416479691, 8826.8796413078, 11358.477624056673, 14442.574381916535, 18165.616175700914, 22622.739193420446, 27918.20090675502, 34165.81279016964, 41489.37434890642, 50023.10840631537, 59912.09760472995, 71312.72207742483, 84393.09825216781, 99333.51874954808, 116326.89334166895, 135579.1909389645, 157309.88257487558, 181752.3853599117, 209154.50737826392, 239778.89350163427, 273903.4720963177, 311821.9026008445, 353844.0239526503, 400296.30384332145, 451522.2887829636, 507883.0549551586, 569757.6598448477, 637543.5946222671, 711657.2372668176, 792534.306415448, 880630.315920774, 976421.0301047855, 1080402.9196945515, 1193093.6184268834, 1315032.3803094132, 1446780.53752604, 1588921.9589751277, 1742063.509429278, 1906835.5093059097, 2083892.1950382148, 2273912.1800365117, 2477598.916230234, 2695681.156181256]], "0.018": [[0.2071215785948204, 0.22483338311329343, 0.2425451876317665, 0.26025699215023956, 0.2779687966687126, 0.29568060118718564, 0.31339240570565874, 0.3311042102241318, 0.3488160147426048, 0.36652781926107786, 0.3842396237795509, 0.401951428298024, 0.41966323281649703, 0.4373750373349701, 0.45508684185344317, 0.4727986463719162, 0.49051045089038925, 0.5082222554088622, 0.5259340599273353, 0.5436458644458084, 0.5613576689642814, 0.5790694734827545, 0.5967812780012276, 0.6144930825197006, 0.6322048870381737, 0.6499166915566468, 0.6676284960751198, 0.6853403005935929, 0.703052105112066, 0.7207639096305389, 0.738475714149012, 0.756187518667485, 0.7738993231859581, 0.7916111277044312, 0.8093229322229042, 0.8270347367413773, 0.8447465412598503, 0.8624583457783234, 0.8801701502967965, 0.8978819548152694, 0.9155937593337425, 0.9333055638522156, 0.9510173683706886, 0.9687291728891617, 0.9864409774076348, 1.0041527819261078, 1.0218645864445808, 1.0395763909630538, 1.057288195481527, 1.075], [707.0384383650938, 1065.5131031428034, 1556.5437137325853, 2213.896131033884, 3076.6360319480236, 4189.515236968871, 5603.357992318129, 7375.447209538747, 9569.910665108662, 12258.107162345554, 15519.01265762926, 19439.606352761548, 24115.25675510622, 29650.107707000698, 36157.46438579786, 43760.17927578221, 52591.03811310319, 62793.14580477912, 74520.3123227463, 87937.4385738567, 103220.90224666559, 120558.94363579266, 140152.05144458852, 162213.34856679456, 186968.9778478393, 214658.48782637675, 245535.2184566389, 279866.68681214127, 317934.9727712487, 360037.10468508647, 406485.44502825383, 457608.0760327706, 513749.1853056771, 575269.4514306706, 642546.429554162, 715974.9369561074, 795967.4386059492, 882954.4327040074, 977384.8362086167, 1079726.3703493236, 1190465.946126423, 1310110.0497971063, 1439185.128348495, 1578237.9749578116, 1727836.11443992, 1888568.1886824917, 2061044.3420690093, 2245896.606889832, 2443779.288741533, 2655369.3519147034]], "0.019": [[0.20359658883208986, 0.22138033191714926, 0.23916407500220865, 0.256947818087268, 0.27473156117232744, 0.2925153042573868, 0.3102990473424462, 0.3280827904275056, 0.345866533512565, 0.3636502765976244, 0.38143401968268376, 0.3992177627677432, 0.41700150585280255, 0.43478524893786197, 0.45256899202292133, 0.47035273510798076, 0.4881364781930401, 0.5059202212780995, 0.5237039643631589, 0.5414877074482183, 0.5592714505332776, 0.577055193618337, 0.5948389367033965, 0.6126226797884559, 0.6304064228735152, 0.6481901659585747, 0.6659739090436341, 0.6837576521286934, 0.7015413952137528, 0.7193251382988122, 0.7371088813838717, 0.754892624468931, 0.7726763675539904, 0.7904601106390498, 0.8082438537241091, 0.8260275968091686, 0.843811339894228, 0.8615950829792873, 0.8793788260643467, 0.8971625691494062, 0.9149463122344655, 0.9327300553195249, 0.9505137984045843, 0.9682975414896436, 0.9860812845747031, 1.0038650276597625, 1.0216487707448219, 1.0394325138298812, 1.0572162569149406, 1.075], [800.7414690039541, 1210.0932410461464, 1771.257654839731, 2522.7350112142285, 3508.964361098801, 4780.73356698183, 6395.587400531853, 8418.233812599241, 10920.948494614377, 13983.977836236765, 17695.94037231511, 22154.226802292735, 27465.398656762274, 33745.58567865352, 41120.88198030716, 49727.74103227516, 59713.36953495573, 71236.12022001165, 84465.88362484315, 99584.47888012308, 116786.04354748878, 136277.42254187798, 158278.55617065055, 183022.86731952144, 210757.64781341754, 241744.44397862683, 276259.4414310271, 314593.8491137354, 357054.28260618926, 403963.1467254586, 455659.0174394671, 512497.0231107649, 574849.2250885519, 643104.9976657502, 717671.4074171237, 798973.5919336667, 887455.1379677814, 983578.4590031061, 1087825.1722622279, 1200696.4751649485, 1322713.5212492174, 1454417.7955663637, 1596371.4895617438, 1749157.8754515122, 1913381.680105777, 2089669.45844801, 2278669.966380219, 2481054.533243009, 2697517.433819345, 2928776.2598905163]], "0.02": [[0.19967857499383376, 0.21703207346334735, 0.23438557193286097, 0.25173907040237453, 0.26909256887188815, 0.28644606734140177, 0.30379956581091533, 0.32115306428042895, 0.3385065627499425, 0.3558600612194561, 0.37321355968896974, 0.39056705815848336, 0.4079205566279969, 0.4252740550975105, 0.4426275535670241, 0.4599810520365377, 0.47733455050605134, 0.49468804897556495, 0.5120415474450785, 0.5293950459145921, 0.5467485443841057, 0.5641020428536193, 0.5814555413231329, 0.5988090397926464, 0.61616253826216, 0.6335160367316737, 0.6508695352011873, 0.6682230336707009, 0.6855765321402145, 0.7029300306097281, 0.7202835290792416, 0.7376370275487553, 0.7549905260182689, 0.7723440244877825, 0.7896975229572961, 0.8070510214268096, 0.8244045198963232, 0.8417580183658369, 0.8591115168353505, 0.8764650153048641, 0.8938185137743776, 0.9111720122438912, 0.9285255107134048, 0.9458790091829185, 0.9632325076524321, 0.9805860061219457, 0.9979395045914592, 1.0152930030609728, 1.0326465015304864, 1.05], [1055.1759076828287, 1569.2497128316122, 2263.5665849494517, 3180.719596767996, 4369.23516835203, 5883.9053169383515, 7786.114496542801, 10144.161457799471, 13033.576500207626, 16537.434441459216, 20746.663589327687, 25760.35096891053, 31686.044030486948, 38640.049039862985, 46747.726333048144, 56143.78259983465, 66972.56034585778, 79388.32466962126, 93555.54747947703, 109649.18926540329, 127854.97853142889, 148369.688986546, 171401.41458478905, 197169.8424987339, 225906.52410488503, 257855.1440541859, 293271.7874961544, 332425.2055208325, 375597.0788788163, 423082.2800360426, 475189.13361672335, 532239.6752848012, 594569.9091115177, 662530.0634741357, 736484.8455284789, 816813.6942957683, 903911.0324022081, 998186.5165078704, 1100065.286459695, 1209988.2132017666, 1328412.1454745086, 1455810.1553330175, 1592671.7825133943, 1739503.2776747246, 1896827.844543137, 2065185.8809832926, 2245135.219021612, 2437251.363844573, 2642127.7317944737, 2860375.8873842065]], "0.021": [[0.19554347486061033, 0.21298136312876115, 0.23041925139691194, 0.24785713966506276, 0.2652950279332136, 0.2827329162013644, 0.3001708044695152, 0.317608692737666, 0.33504658100581686, 0.35248446927396765, 0.36992235754211844, 0.3873602458102693, 0.4047981340784201, 0.42223602234657087, 0.4396739106147217, 0.45711179888287257, 0.4745496871510233, 0.49198757541917415, 0.509425463687325, 0.5268633519554757, 0.5443012402236266, 0.5617391284917774, 0.5791770167599282, 0.596614905028079, 0.6140527932962299, 0.6314906815643806, 0.6489285698325314, 0.6663664581006823, 0.683804346368833, 0.7012422346369839, 0.7186801229051347, 0.7361180111732855, 0.7535558994414363, 0.7709937877095872, 0.7884316759777379, 0.8058695642458887, 0.8233074525140396, 0.8407453407821903, 0.8581832290503412, 0.875621117318492, 0.8930590055866429, 0.9104968938547936, 0.9279347821229444, 0.9453726703910953, 0.962810558659246, 0.9802484469273969, 0.9976863351955477, 1.0151242234636986, 1.0325621117318493, 1.05], [1282.0544620385383, 1908.4184660511964, 2753.195663381634, 3867.0847170226994, 5307.554426883671, 7139.176335692505, 9433.94937979818, 12271.617282712614, 15739.979288802619, 19935.194753572905, 24962.08204083448, 30934.41212238192, 37975.1972301469, 46216.97487231169, 55802.087492154504, 66882.95802038319, 79622.361547553, 94193.69332219593, 110781.23326198495, 129580.40714919644, 150798.04466756745, 174652.63442509258, 201374.5760961445, 231206.42980632375, 264403.1628745015, 301232.3940184782, 341974.6351234151, 386923.5306656212, 436386.0948783142, 490682.94674053474, 550148.5428654301, 615131.4083595943, 685994.3657209795, 763114.7618390673, 846884.693157475, 937711.2290559086, 1036016.6335053683, 1142238.5850477363, 1256830.3951482868, 1380261.2249672445, 1513016.3005943082, 1655597.126787949, 1808521.6992593587, 1972324.7155390913, 2147557.784462765, 2334789.634310566, 2534606.3196338047, 2747611.426800389, 2974426.278289723, 3215690.1357663223]], "0.022": [[0.1914857218539076, 0.20849621732627685, 0.22550671279864606, 0.2425172082710153, 0.2595277037433845, 0.27653819921575373, 0.293548694688123, 0.3105591901604922, 0.3275696856328615, 0.3445801811052307, 0.3615906765775999, 0.3786011720499691, 0.3956116675223384, 0.4126221629947076, 0.4296326584670769, 0.4466431539394461, 0.4636536494118153, 0.4806641448841845, 0.4976746403565538, 0.5146851358289231, 0.5316956313012922, 0.5487061267736615, 0.5657166222460307, 0.5827271177183999, 0.5997376131907692, 0.6167481086631383, 0.6337586041355077, 0.6507690996078768, 0.6677795950802461, 0.6847900905526153, 0.7018005860249845, 0.7188110814973538, 0.735821576969723, 0.7528320724420923, 0.7698425679144614, 0.7868530633868307, 0.8038635588592, 0.8208740543315691, 0.8378845498039384, 0.8548950452763076, 0.8719055407486769, 0.888916036221046, 0.9059265316934153, 0.9229370271657846, 0.9399475226381537, 0.9569580181105231, 0.9739685135828922, 0.9909790090552615, 1.0079895045276308, 1.025], [1525.7004365732698, 2251.8245762913702, 3223.5383084365812, 4495.68270623382, 6130.010197859082, 8195.479428612749, 10768.541415259637, 13933.417799198329, 17782.3718855388, 22415.97305921316, 27943.35509121023, 34482.468783803146, 42160.32935022604, 51113.258879406334, 61487.12419837971, 73437.57041260018, 87130.25037650042, 102741.05032255751, 120456.31185615112, 140473.05050515334, 162999.17099705702, 188253.67942219813, 216466.89242897558, 247880.64358571646, 282748.487033746, 321335.8985471886, 363920.4741068854, 410792.1260884464, 462253.27715781867, 518619.0519616655, 580217.4666943774, 647389.6166184694, 720489.8616105319, 799886.0098006785, 885959.4993695244, 979105.578563199, 1079733.4839835328, 1188266.6172075667, 1305142.7197876666, 1430814.0466808965, 1565747.5381539213, 1710424.9902073522, 1865343.2235614357, 2031014.2512429112, 2207965.444811108, 2396739.699259573, 2597895.5966278836, 2812007.5683568856, 3039666.0564190126, 3281477.6732541574]], "0.023": [[0.18699885616741452, 0.20359071624563055, 0.22018257632384658, 0.2367744364020626, 0.25336629648027864, 0.26995815655849464, 0.2865500166367107, 0.30314187671492676, 0.31973373679314276, 0.33632559687135877, 0.3529174569495748, 0.3695093170277909, 0.3861011771060069, 0.4026930371842229, 0.41928489726243895, 0.435876757340655, 0.452468617418871, 0.469060477497087, 0.4856523375753031, 0.5022441976535191, 0.5188360577317351, 0.5354279178099511, 0.5520197778881673, 0.5686116379663833, 0.5852034980445993, 0.6017953581228153, 0.6183872182010313, 0.6349790782792474, 0.6515709383574634, 0.6681627984356794, 0.6847546585138955, 0.7013465185921115, 0.7179383786703275, 0.7345302387485435, 0.7511220988267595, 0.7677139589049756, 0.7843058189831916, 0.8008976790614076, 0.8174895391396237, 0.8340813992178397, 0.8506732592960558, 0.8672651193742718, 0.8838569794524878, 0.9004488395307039, 0.9170406996089199, 0.9336325596871359, 0.950224419765352, 0.966816279843568, 0.983408139921784, 1.0], [1848.2778379884114, 2705.114495818823, 3842.705314518978, 5321.174856101188, 7207.742635605032, 9576.975445595801, 12511.030630119332, 16099.891198089768, 20441.593529563474, 25642.448319446903, 31817.255315105078, 39089.512332225204, 47591.61897360669, 57465.0754256698, 68860.67666542222, 81938.70237488578, 96869.10282939502, 113831.68099981974, 133016.271085912, 154622.91367805706, 178862.02772725033, 205954.57948775066, 236132.24858326447, 269637.59133544087, 306724.20148269547, 347656.8684077408, 392711.73298355815, 442176.4411397519, 496350.29524418415, 555544.4033884191, 620081.8266596997, 690297.7244769058, 766539.4980631331, 849166.9321231017, 938552.3347895772, 1035080.675899261, 1139149.7236551787, 1251170.1797294526, 1371565.8128574057, 1500773.5909712494, 1639243.811919116, 1787440.2328128328, 1945840.1980457082, 2114934.766019552, 2295228.834618283, 2487241.265463723, 2691505.006987517, 2908567.216351573, 3138989.380248021, 3383347.434608244]], "0.024": [[0.18194729377886013, 0.1991524510486793, 0.21635760831849848, 0.23356276558831768, 0.25076792285813687, 0.267973080127956, 0.2851782373977752, 0.3023833946675944, 0.31958855193741353, 0.3367937092072327, 0.3539988664770519, 0.3712040237468711, 0.3884091810166903, 0.4056143382865095, 0.42281949555632864, 0.4400246528261478, 0.45722981009596697, 0.47443496736578616, 0.49164012463560536, 0.5088452819054246, 0.5260504391752437, 0.5432555964450629, 0.560460753714882, 0.5776659109847012, 0.5948710682545204, 0.6120762255243396, 0.6292813827941588, 0.646486540063978, 0.6636916973337972, 0.6808968546036164, 0.6981020118734355, 0.7153071691432547, 0.7325123264130738, 0.749717483682893, 0.7669226409527122, 0.7841277982225314, 0.8013329554923506, 0.8185381127621697, 0.8357432700319889, 0.8529484273018081, 0.8701535845716273, 0.8873587418414465, 0.9045638991112657, 0.9217690563810849, 0.9389742136509039, 0.9561793709207231, 0.9733845281905423, 0.9905896854603615, 1.0077948427301808, 1.025], [2331.3469867717085, 3455.6820776273094, 4957.793813751754, 6918.982228603254, 9429.803312414728, 12590.324889674444, 16510.37059124705, 21309.753242531817, 27118.498767702553, 34077.06153685614, 42336.531945207775, 52058.836902507945, 63416.933820334234, 76594.99861025746, 91788.60814371186, 109204.91757216614, 129062.8328619555, 151593.17886039696, 177038.86317740133, 205655.03613878787, 237709.24704317233, 273481.5969330399, 313264.88807195093, 357364.77030337515, 406099.8844520715, 459802.00291598705, 518816.1675850793, 583500.8252131218, 654227.9603592559, 731383.2260076699, 815366.071966222, 906589.871137959, 1005482.0437532443, 1112484.179644551, 1228052.1586407637, 1352656.2691531242, 1486781.325020576, 1630926.7806782944, 1785606.8447095025, 1951350.5918372665, 2128702.0734098633, 2318220.426430391, 2520479.9811786055, 2736070.3674704838, 2965596.6195986853, 3209679.2799949422, 3468954.5016533467, 3744074.1493517, 4035705.8997062608, 4344533.340093617]], "0.025": [[0.17704956161642282, 0.1928240603589448, 0.2085985591014668, 0.22437305784398875, 0.24014755658651077, 0.2559220553290327, 0.2716965540715547, 0.2874710528140767, 0.3032455515565987, 0.31902005029912067, 0.33479454904164263, 0.35056904778416464, 0.3663435465266866, 0.38211804526920856, 0.3978925440117306, 0.4136670427542526, 0.42944154149677455, 0.4452160402392965, 0.4609905389818185, 0.4767650377243405, 0.4925395364668625, 0.5083140352093845, 0.5240885339519065, 0.5398630326944285, 0.5556375314369504, 0.5714120301794724, 0.5871865289219944, 0.6029610276645163, 0.6187355264070383, 0.6345100251495603, 0.6502845238920822, 0.6660590226346044, 0.6818335213771263, 0.6976080201196483, 0.7133825188621702, 0.7291570176046922, 0.7449315163472142, 0.7607060150897362, 0.7764805138322581, 0.7922550125747801, 0.8080295113173022, 0.8238040100598241, 0.8395785088023461, 0.8553530075448681, 0.8711275062873901, 0.886902005029912, 0.902676503772434, 0.918451002514956, 0.9342255012574779, 0.95], [3010.684169487793, 4319.66916107561, 6024.212816718205, 8200.020230409258, 10930.176241573217, 14305.270303827789, 18423.514746258108, 23390.857180527677, 29321.08768067448, 36335.941263251385, 44565.19611651269, 54146.767963665516, 65226.80089323488, 77959.75494673464, 92508.4907181566, 109044.3511898333, 127747.24100387945, 148805.70334681065, 172416.99460640308, 198787.15694386227, 228131.08891048728, 260672.6142259037, 296644.548824328, 336288.76626597485, 379856.2616024599, 427607.21377771505, 479811.0466393945, 536746.4886299171, 598701.6312210487, 665973.9861512048, 738870.5415204264, 817707.8167941119, 902811.9167631028, 994518.5845045754, 1093173.2533852477, 1199131.0981458293, 1312757.085103171, 1434426.0215043952, 1564522.6040652217, 1703441.466722845, 1851587.227631971, 2009374.5354310414, 2177228.1148041887, 2355582.8113630684, 2544883.6358714863, 2745585.8078345205, 2958154.798472745, 3183066.3731011357, 3420806.6329312855, 3671872.056314665]], "0.026": [[0.1718800278122542, 0.18878043540792247, 0.20568084300359077, 0.22258125059925904, 0.23948165819492734, 0.25638206579059564, 0.2732824733862639, 0.2901828809819322, 0.3070832885776005, 0.3239836961732687, 0.340884103768937, 0.3577845113646053, 0.37468491896027356, 0.39158532655594186, 0.40848573415161016, 0.4253861417472784, 0.4422865493429467, 0.459186956938615, 0.47608736453428324, 0.49298777212995154, 0.5098881797256198, 0.5267885873212881, 0.5436889949169563, 0.5605894025126247, 0.5774898101082929, 0.5943902177039613, 0.6112906252996295, 0.6281910328952978, 0.645091440490966, 0.6619918480866344, 0.6788922556823026, 0.695792663277971, 0.7126930708736392, 0.7295934784693074, 0.7464938860649758, 0.763394293660644, 0.7802947012563123, 0.7971951088519806, 0.8140955164476489, 0.8309959240433171, 0.8478963316389855, 0.8647967392346537, 0.881697146830322, 0.8985975544259903, 0.9154979620216586, 0.9323983696173268, 0.9492987772129952, 0.9661991848086634, 0.9830995924043316, 1.0], [4146.219950864702, 6063.39535127829, 8582.56752432962, 11819.407033671117, 15900.038043930072, 20961.081811878106, 27149.697143327554, 34623.61822183391, 43551.19013818595, 54111.402391014475, 66493.92058342228, 80899.11650479383, 97538.0967584278, 116632.73007260033, 138415.67341385508, 163130.39700579943, 191031.20834376907, 222383.2752848834, 257462.64828385014, 296556.28183707455, 339962.05519094144, 387988.7923643795, 440956.2815308239, 499195.2938003446, 563047.6014389029, 632865.9955583643, 709014.303307927, 791867.404595037, 881811.2483615127, 979242.8684385489, 1084570.3990023986, 1198213.0896508885, 1320601.320119388, 1452176.6146535464, 1593391.6560548428, 1744710.2994139043, 1906607.5855455508, 2079569.7541385624, 2264094.256632363, 2460689.7688320326, 2669876.2032723394, 2892184.721340847, 3128157.745169566, 3378348.9693040396, 3643323.3721582615, 3923657.2272633705, 4219938.11431759, 4532764.930044501, 4862747.898866388, 5210508.58339898]], "0.027": [[0.16649309331940035, 0.182483030190433, 0.19847296706146564, 0.21446290393249828, 0.23045284080353093, 0.24644277767456357, 0.26243271454559625, 0.27842265141662886, 0.2944125882876615, 0.31040252515869415, 0.3263924620297268, 0.34238239890075944, 0.35837233577179206, 0.37436227264282473, 0.3903522095138574, 0.40634214638489, 0.42233208325592264, 0.4383220201269553, 0.454311956997988, 0.47030189386902055, 0.4862918307400532, 0.5022817676110859, 0.5182717044821186, 0.5342616413531511, 0.5502515782241838, 0.5662415150952165, 0.5822314519662491, 0.5982213888372817, 0.6142113257083144, 0.630201262579347, 0.6461911994503797, 0.6621811363214123, 0.678171073192445, 0.6941610100634776, 0.7101509469345103, 0.7261408838055429, 0.7421308206765755, 0.7581207575476082, 0.7741106944186408, 0.7901006312896734, 0.8060905681607061, 0.8220805050317388, 0.8380704419027715, 0.854060378773804, 0.8700503156448367, 0.8860402525158694, 0.9020301893869019, 0.9180201262579346, 0.9340100631289673, 0.95], [5468.085172729795, 7837.6185814063665, 10899.131991085329, 14773.975870409315, 19592.904116846257, 25496.02001248054, 32632.7263608321, 41161.67922100986, 51250.74476884835, 63076.95890054261, 76826.48926052805, 92694.59942724895, 110885.61503169381, 131612.89161674888, 155098.78407240633, 181574.61750403896, 211280.65940933782, 244466.0930548826, 281388.9919562666, 322316.29537668405, 367523.78476827056, 417296.0610885384, 471926.52293121605, 531717.3454168324, 596979.459793662, 668032.5337042526, 745204.9520768309, 828833.7986044567, 919264.83777798, 1016852.4974416813, 1121959.8518430032, 1234958.6051500367, 1356229.0754124594, 1486160.1789434347, 1625149.4151016597, 1773602.851454207, 1931935.1093021894, 2100569.3495524777, 2279937.2589198602, 2470479.036445027, 2672643.380314701, 2886887.4749711175, 3113676.9784988347, 3353486.010277555, 3606797.138890366, 3874101.37027735, 4155898.1361251604, 4452695.282483644, 4765009.058601058, 5093364.105969974]], "0.028": [[0.16086228309569525, 0.17645693037945656, 0.1920515776632179, 0.2076462249469792, 0.22324087223074054, 0.23883551951450185, 0.2544301667982632, 0.2700248140820245, 0.2856194613657858, 0.3012141086495471, 0.3168087559333085, 0.3324034032170698, 0.3479980505008311, 0.36359269778459247, 0.3791873450683537, 0.3947819923521151, 0.4103766396358764, 0.4259712869196377, 0.44156593420339907, 0.4571605814871603, 0.4727552287709217, 0.48834987605468305, 0.5039445233384443, 0.5195391706222057, 0.5351338179059669, 0.5507284651897283, 0.5663231124734897, 0.5819177597572509, 0.5975124070410123, 0.6131070543247735, 0.6287017016085349, 0.6442963488922963, 0.6598909961760575, 0.6754856434598189, 0.6910802907435802, 0.7066749380273415, 0.7222695853111029, 0.7378642325948642, 0.7534588798786255, 0.7690535271623868, 0.7846481744461481, 0.8002428217299095, 0.8158374690136708, 0.8314321162974321, 0.8470267635811934, 0.8626214108649547, 0.8782160581487161, 0.8938107054324774, 0.9094053527162387, 0.925], [7351.784623935149, 10437.296210676084, 14384.204343468678, 19333.142425012044, 25434.03802777508, 32845.95953390793, 41736.97619750019, 52284.02962630498, 64672.81508722999, 79097.67134484556, 95761.47797489158, 114875.5592753354, 136659.5940396937, 161341.5305707117, 189157.50640398124, 220351.77228568165, 255176.62001002993, 293892.3137730273, 336767.0247417555, 384076.76857446, 436105.34565718955, 493144.2838488304, 555492.7835487755, 623457.6649208019, 697353.3171234977, 777501.6494122329, 864232.0439904399, 957881.3104992642, 1058793.6420445598, 1167320.5726690071, 1283820.9361849695, 1408660.8262906529, 1542213.5578983945, 1684859.6296094912, 1836986.6872749934, 1998989.488586465, 2171269.8686447744, 2354236.7064587115, 2548305.892328611, 2753900.2960732253, 2971449.7360608676, 3201390.949008473, 3444167.5605144785, 3700230.0562936505, 3970035.7540839342, 4254048.776197178, 4552740.022687365, 4866587.145111387, 5196074.520858971, 5541693.228029603]], "0.029": [[0.1551194241825529, 0.1703210685869906, 0.18552271299142828, 0.20072435739586597, 0.2159260018003037, 0.23112764620474138, 0.24632929060917907, 0.2615309350136168, 0.27673257941805446, 0.2919342238224922, 0.30713586822692984, 0.32233751263136756, 0.3375391570358053, 0.35274080144024295, 0.36794244584468067, 0.38314409024911833, 0.39834573465355605, 0.41354737905799377, 0.4287490234624315, 0.4439506678668691, 0.4591523122713068, 0.47435395667574454, 0.48955560108018226, 0.50475724548462, 0.5199588898890576, 0.5351605342934953, 0.550362178697933, 0.5655638231023707, 0.5807654675068085, 0.5959671119112461, 0.6111687563156838, 0.6263704007201215, 0.6415720451245592, 0.6567736895289968, 0.6719753339334346, 0.6871769783378723, 0.70237862274231, 0.7175802671467476, 0.7327819115511853, 0.747983555955623, 0.7631852003600608, 0.7783868447644985, 0.7935884891689361, 0.8087901335733738, 0.8239917779778115, 0.8391934223822493, 0.854395066786687, 0.8695967111911246, 0.8847983555955623, 0.9], [10584.77989798664, 14823.786433336367, 20170.775328407944, 26788.324017289488, 34847.250689451255, 44526.359701930785, 56012.212708890314, 69498.92134469132, 85187.95819295043, 103287.98343518408, 124014.68507017406, 147590.63097620246, 174245.1313846288, 204214.1105669399, 237739.98672391754, 275071.55921611376, 316463.9023975682, 362178.26541568094, 412481.9774239439, 467648.35772427655, 527956.6304146902, 593691.8431679757, 665144.7898097328, 742611.9364005795, 826395.3505588723, 916802.6337875406, 1014146.8565923522, 1118746.4961996765, 1230925.3766999836, 1351012.6114593388, 1479342.5476553214, 1616254.7128063166, 1762093.7631743436, 1917209.4339315074, 2081956.4909891102, 2256694.6843964322, 2441788.7032234315, 2637608.13184807, 2844527.40757487, 3062925.779516611, 3293187.26867592, 3535700.629167902, 3790859.310528963, 4059061.4210606543, 4340709.69216068, 4636211.443596355, 4945978.549678543, 5270427.406296756, 5609978.898778476, 5965058.370537925]], "0.030000000000000002": [[0.14906750397942897, 0.16439265695944064, 0.17971780993945227, 0.19504296291946394, 0.21036811589947557, 0.22569326887948724, 0.2410184218594989, 0.25634357483951054, 0.2716687278195222, 0.28699388079953386, 0.3023190337795455, 0.3176441867595572, 0.3329693397395688, 0.34829449271958046, 0.36361964569959215, 0.37894479867960373, 0.3942699516596154, 0.40959510463962706, 0.42492025761963875, 0.4402454105996504, 0.455570563579662, 0.4708957165596737, 0.48622086953968535, 0.501546022519697, 0.5168711754997086, 0.5321963284797203, 0.547521481459732, 0.5628466344397436, 0.5781717874197553, 0.593496940399767, 0.6088220933797786, 0.6241472463597902, 0.6394723993398019, 0.6547975523198135, 0.6701227052998251, 0.6854478582798369, 0.7007730112598485, 0.7160981642398601, 0.7314233172198719, 0.7467484701998834, 0.762073623179895, 0.7773987761599068, 0.7927239291399184, 0.80804908211993, 0.8233742350999418, 0.8386993880799534, 0.854024541059965, 0.8693496940399768, 0.8846748470199883, 0.9], [14216.116081265569, 20000.71798901416, 27295.16760609801, 36313.5430142352, 47279.045029859975, 60423.622077527136, 75987.63734774581, 94219.57085560705, 115375.75070476273, 139720.1090832567, 167523.9594218278, 199065.7918271827, 234631.08442573753, 274512.1286604824, 319007.8669048432, 368423.7410138825, 423071.55064017646, 483269.3203103934, 549341.1743973512, 621617.2192373261, 700433.4317384928, 786131.5539071782, 879058.9927870447, 979568.725364592, 1088019.2080442559, 1204774.2903393628, 1330203.1324623274, 1464680.1265297977, 1608584.8211266117, 1762301.8489971026, 1926220.8576540325, 2100736.442714572, 2286248.0837896946, 2483160.0827684845, 2691881.5043522324, 2912826.118705226, 3146412.3460998875, 3393063.2034436283, 3653206.252583388, 3927273.550291786, 4215701.599845922, 4518931.304116209, 4837407.920088611, 5171581.014748937, 5521904.422262698, 5888836.202388478, 6272838.600066956, 6674378.006131265, 7093924.919087948, 7531953.907920934]], "0.031000000000000003": [[0.14293967557333417, 0.15787968219428652, 0.1728196888152389, 0.18775969543619125, 0.20269970205714363, 0.21763970867809598, 0.23257971529904836, 0.2475197219200007, 0.26245972854095306, 0.2773997351619054, 0.2923397417828578, 0.30727974840381017, 0.3222197550247625, 0.33715976164571493, 0.3520997682666672, 0.36703977488761963, 0.381979781508572, 0.39691978812952433, 0.41185979475047674, 0.42679980137142903, 0.44173980799238144, 0.45667981461333385, 0.47161982123428614, 0.48655982785523855, 0.5014998344761908, 0.5164398410971432, 0.5313798477180957, 0.546319854339048, 0.5612598609600004, 0.5761998675809527, 0.5911398742019051, 0.6060798808228575, 0.6210198874438098, 0.6359598940647622, 0.6508999006857146, 0.6658399073066669, 0.6807799139276193, 0.6957199205485717, 0.710659927169524, 0.7255999337904764, 0.7405399404114287, 0.7554799470323811, 0.7704199536533335, 0.7853599602742858, 0.8002999668952382, 0.8152399735161905, 0.8301799801371429, 0.8451199867580953, 0.8600599933790476, 0.875], [21019.385978495655, 29244.211222195594, 39489.596379638184, 52011.95380366668, 67074.94643904771, 84949.08994168167, 105911.40488866845, 130245.10970090398, 158239.3471573122, 190188.93898769518, 226394.16420348512, 267160.5576979287, 312798.72630790056, 363624.18003789533, 419957.17654344573, 482122.5772847123, 550449.7140115497, 625272.2644437382, 706928.1361750152, 795759.3579652094, 892111.9776971978, 996335.9663692628, 1108785.127572324, 1229817.0119682436, 1359792.8363421452, 1499077.406850277, 1648039.0461266409, 1807049.5239477067, 1976483.9911857867, 2156720.9168088916, 2348142.0277087768, 2551132.2511597504, 2766079.659729334, 2993375.41847812, 3233413.7343006385, 3486591.807271945, 3753309.783876085, 4033970.712002843, 4328980.497608449, 4638747.862944144, 4963684.3062639525, 5304204.06292984, 5660724.067838395, 6033663.919098852, 6423445.842897196, 6830494.6594857, 7255237.750241483, 7698105.025741382, 8159528.894804028, 8639944.234453214]], "0.032": [[0.1363993438599375, 0.15045241847504082, 0.16450549309014412, 0.17855856770524745, 0.19261164232035075, 0.20666471693545407, 0.22071779155055737, 0.2347708661656607, 0.24882394078076403, 0.26287701539586733, 0.2769300900109707, 0.290983164626074, 0.3050362392411773, 0.3190893138562806, 0.3331423884713839, 0.3471954630864872, 0.36124853770159054, 0.3753016123166939, 0.3893546869317972, 0.4034077615469005, 0.4174608361620038, 0.4315139107771071, 0.4455669853922104, 0.4596200600073137, 0.4736731346224171, 0.4877262092375204, 0.5017792838526237, 0.515832358467727, 0.5298854330828303, 0.5439385076979336, 0.5579915823130369, 0.5720446569281403, 0.5860977315432436, 0.6001508061583469, 0.6142038807734502, 0.6282569553885535, 0.6423100300036568, 0.6563631046187601, 0.6704161792338634, 0.6844692538489667, 0.6985223284640701, 0.7125754030791734, 0.7266284776942767, 0.74068155230938, 0.7547346269244833, 0.7687877015395866, 0.7828407761546899, 0.7968938507697934, 0.8109469253848967, 0.825], [32229.44579750659, 43825.3377196286, 57978.94471580544, 74962.81523848214, 95052.6453378291, 118527.06211501111, 145667.4369716734, 176757.72278138297, 212084.31057250546, 251935.90234391365, 296603.3973799721, 346379.7899804547, 401560.0769333625, 462441.17337316956, 529321.835910515, 602502.592110267, 682285.6755463459, 768974.9657831208, 862875.9327315114, 964295.5849082127, 1073542.4211925778, 1190926.385730554, 1316758.8256808827, 1451352.4515373139, 1595021.2997931654, 1748080.6977422868, 1910847.230234202, 2083638.7082215466, 2266774.138955526, 2460573.6977003515, 2665358.7008508868, 2881451.58034932, 3109175.8593068733, 3348856.1287454953, 3600818.0253823805, 3865388.2103871857, 4142894.349048003, 4433665.091287719, 4738030.052977315, 5056319.797997119, 5388865.821000966, 5736000.530841842, 6098057.234620811, 6475370.1223239, 6868274.252014316, 7277105.535549744, 7702200.724796661, 8143897.39831557, 8602533.948492892, 9078449.569096932]], "0.033": [[0.12990766670381132, 0.14358302044454987, 0.1572583741852884, 0.17093372792602696, 0.1846090816667655, 0.19828443540750407, 0.2119597891482426, 0.22563514288898115, 0.2393104966297197, 0.25298585037045823, 0.26666120411119676, 0.28033655785193534, 0.29401191159267387, 0.3076872653334124, 0.321362619074151, 0.3350379728148895, 0.34871332655562803, 0.3623886802963666, 0.37606403403710514, 0.3897393877778437, 0.40341474151858225, 0.4170900952593208, 0.43076544900005936, 0.4444408027407979, 0.4581161564815364, 0.471791510222275, 0.48546686396301353, 0.49914221770375206, 0.5128175714444907, 0.5264929251852292, 0.5401682789259676, 0.5538436326667062, 0.5675189864074448, 0.5811943401481834, 0.594869693888922, 0.6085450476296604, 0.6222204013703989, 0.6358957551111375, 0.6495711088518761, 0.6632464625926147, 0.6769218163333532, 0.6905971700740918, 0.7042725238148302, 0.7179478775555688, 0.7316232312963074, 0.7452985850370459, 0.7589739387777845, 0.7726492925185231, 0.7863246462592615, 0.8], [54585.22028238427, 72852.11617679561, 94709.84544342871, 120459.21257475016, 150397.99736594496, 184821.22493825082, 224021.39336458573, 268288.6680377075, 317911.04948338773, 373174.5196431885, 434363.1704662198, 501759.317793019, 575643.6028837954, 656295.0834702518, 743991.3158499635, 839008.4292641359, 941621.1935820545, 1052103.0811435017, 1170726.3234729501, 1297761.9634684266, 1433479.9035776737, 1578148.9504002081, 1732036.8560926488, 1895410.35690378, 2068535.2091231595, 2251676.222691123, 2445097.292687607, 2649061.42889128, 2863830.783578258, 3089666.6777106007, 3326829.625648343, 3575579.3585044434, 3836174.8462496717, 4108874.3186635487, 4393935.285217926, 4691614.55397141, 5002168.24954546, 5325851.83024639, 5662920.104391759, 6013627.2458944265, 6378226.80915292, 6756971.743292683, 7150114.405799004, 7557906.575579202, 7980599.465488463, 8418443.734351285, 8871689.49850778, 9340586.342912033, 9825383.331807641, 10326329.019003745]], "0.034": [[0.12298126056338228, 0.13679796953147652, 0.15061467849957075, 0.164431387467665, 0.17824809643575923, 0.19206480540385346, 0.2058815143719477, 0.21969822334004196, 0.2335149323081362, 0.24733164127623042, 0.26114835024432465, 0.2749650592124189, 0.28878176818051315, 0.3025984771486074, 0.3164151861167016, 0.3302318950847959, 0.3440486040528901, 0.35786531302098434, 0.37168202198907857, 0.3854987309571728, 0.399315439925267, 0.4131321488933613, 0.42694885786145553, 0.44076556682954976, 0.454582275797644, 0.4683989847657382, 0.4822156937338325, 0.4960324027019267, 0.509849111670021, 0.5236658206381152, 0.5374825296062095, 0.5512992385743037, 0.5651159475423979, 0.5789326565104922, 0.5927493654785864, 0.6065660744466806, 0.6203827834147749, 0.6341994923828692, 0.6480162013509634, 0.6618329103190577, 0.6756496192871518, 0.6894663282552461, 0.7032830372233404, 0.7170997461914346, 0.7309164551595289, 0.744733164127623, 0.7585498730957173, 0.7723665820638116, 0.7861832910319058, 0.8], [69222.64783845912, 94459.32953394314, 125095.32818956471, 161630.13882966017, 204559.56739953154, 254376.06628173118, 311569.0155119857, 376624.9617882055, 450027.82403391914, 532259.0720175476, 623797.8829524363, 725121.2798757942, 836704.2547821158, 959019.8788749132, 1092539.4018379943, 1237732.341672593, 1395066.5663706402, 1565008.3684772789, 1748022.5334228987, 1944572.4023661541, 2155119.930176822, 2380125.7390953233, 2620049.168529856, 2875348.321389182, 3146480.1072964617, 3433900.28298538, 3738063.4901424046, 4059423.2909272388, 4398432.201376431, 4755541.722871737, 5131202.371834835, 5525863.707792465, 5939974.359941111, 6373982.052326993, 6828333.627745644, 7303475.070455255, 7799851.527788849, 8317907.330742648, 8858086.013610769, 9420830.33273032, 10006582.284395205, 10615783.121992236, 11248873.372408368, 11906292.851754172, 12588480.680444868, 13295875.297676992, 14028914.475335998, 14788035.33136716, 15573674.342640022, 16386267.357334234]], "0.035": [[0.11634501023592955, 0.12876654063927792, 0.14118807104262632, 0.1536096014459747, 0.16603113184932305, 0.17845266225267142, 0.1908741926560198, 0.2032957230593682, 0.21571725346271656, 0.22813878386606493, 0.24056031426941332, 0.2529818446727617, 0.26540337507611006, 0.27782490547945843, 0.29024643588280685, 0.3026679662861552, 0.3150894966895036, 0.32751102709285196, 0.3399325574962003, 0.3523540878995487, 0.36477561830289706, 0.37719714870624543, 0.3896186791095938, 0.40204020951294217, 0.41446173991629054, 0.4268832703196389, 0.4393048007229873, 0.45172633112633565, 0.4641478615296841, 0.4765693919330325, 0.48899092233638086, 0.5014124527397292, 0.5138339831430776, 0.526255513546426, 0.5386770439497743, 0.5510985743531227, 0.5635201047564711, 0.5759416351598194, 0.5883631655631678, 0.6007846959665162, 0.6132062263698645, 0.625627756773213, 0.6380492871765614, 0.6504708175799098, 0.6628923479832581, 0.6753138783866065, 0.6877354087899549, 0.7001569391933032, 0.7125784695966516, 0.725], [128325.57282816585, 167309.8913283411, 212868.7975260469, 265385.67128752876, 325231.0849830997, 392764.2227172291, 468334.0483795631, 552280.2813370816, 644934.2218774646, 746619.4572847654, 857652.4716692987, 978343.1771808945, 1108995.3802631993, 1249907.1936809956, 1401371.4028611344, 1563675.7934216266, 1737103.4454797704, 1921932.9993289462, 2118438.896284171, 2326891.5978675126, 2547557.785998721, 2780700.546446314, 3026579.5374591216, 3285451.1452222816, 3557568.6275528367, 3843182.247059202, 4142539.3948285356, 4455884.705570862, 4783460.16503409, 5125505.210406267, 5482256.824337757, 5853949.623143882, 6240815.939686457, 6643085.901378673, 7060987.503710832, 7494746.679653464, 7944587.36525841, 8410731.561746908, 8893399.394345848, 9392809.168108769, 9909177.42093633, 10442718.973991588, 10993646.979688095, 11562172.967413476, 12148506.887137119, 12752857.15103842, 13375430.673280664, 14016432.908045694, 14676067.88593536, 15354538.248837516]], "0.036000000000000004": [[0.1090107617544359, 0.12107176661659028, 0.13313277147874464, 0.145193776340899, 0.15725478120305336, 0.16931578606520775, 0.1813767909273621, 0.19343779578951648, 0.20549880065167087, 0.2175598055138252, 0.2296208103759796, 0.24168181523813398, 0.2537428201002883, 0.2658038249624427, 0.2778648298245971, 0.2899258346867514, 0.3019868395489058, 0.31404784441106015, 0.32610884927321454, 0.33816985413536893, 0.35023085899752326, 0.36229186385967765, 0.37435286872183204, 0.3864138735839864, 0.39847487844614077, 0.41053588330829516, 0.4225968881704495, 0.4346578930326039, 0.44671889789475827, 0.4587799027569126, 0.470840907619067, 0.48290191248122133, 0.4949629173433757, 0.50702392220553, 0.5190849270676844, 0.5311459319298388, 0.5432069367919932, 0.5552679416541475, 0.567328946516302, 0.5793899513784563, 0.5914509562406106, 0.6035119611027651, 0.6155729659649194, 0.6276339708270737, 0.6396949756892282, 0.6517559805513825, 0.6638169854135368, 0.6758779902756913, 0.6879389951378456, 0.7], [256024.9603952719, 325078.3424165456, 403494.2339267809, 491521.15293624933, 589391.7660530113, 697325.1044284134, 815528.3262867488, 944198.1441656413, 1083521.9984652894, 1233679.035235342, 1394840.930303814, 1567172.5909835116, 1750832.7589483769, 1945974.5323849502, 2152745.8215116514, 2371289.748575871, 2601745.001188592, 2844246.146135808, 3098923.909474558, 3365905.4276794638, 3645314.473782055, 3937271.6617879574, 4241894.632128082, 4559298.220470862, 4889594.61187186, 5232893.481948367, 5589302.126527663, 5958925.58101825, 6341866.730586476, 6738226.412080294, 7148103.50852283, 7571595.036896991, 8008796.229855946, 8459800.611919824, 8924700.070655096, 9403584.92327768, 9896543.979072714, 10403664.597982273, 10925032.74567543, 11460733.045383327, 12010848.826753523, 12575462.171953157, 13154653.959228383, 13748503.904108284, 14357090.598423893, 14980491.547297744, 15618783.204245633, 16272041.004519753, 16940339.39681159, 17623751.87342293]], "0.037000000000000005": [[0.10110920589124035, 0.11129065066897015, 0.12147209544669993, 0.1316535402244297, 0.14183498500215952, 0.1520164297798893, 0.16219787455761908, 0.1723793193353489, 0.18256076411307864, 0.19274220889080845, 0.20292365366853823, 0.21310509844626802, 0.22328654322399782, 0.23346798800172758, 0.2436494327794574, 0.2538308775571872, 0.26401232233491695, 0.27419376711264676, 0.2843752118903765, 0.2945566566681063, 0.30473810144583613, 0.3149195462235659, 0.3251009910012957, 0.3352824357790255, 0.34546388055675525, 0.35564532533448506, 0.3658267701122148, 0.3760082148899446, 0.38618965966767443, 0.3963711044454042, 0.406552549223134, 0.41673399400086375, 0.42691543877859356, 0.43709688355632337, 0.4472783283340531, 0.45745977311178293, 0.4676412178895127, 0.4778226626672425, 0.4880041074449723, 0.49818555222270205, 0.5083669970004319, 0.5185484417781617, 0.5287298865558915, 0.5389113313336212, 0.5490927761113511, 0.5592742208890809, 0.5694556656668106, 0.5796371104445404, 0.5898185552222702, 0.6], [529045.5849601995, 640092.0395068323, 761627.9382111111, 893640.3445888779, 1036117.3804904739, 1189048.066753818, 1352422.197304439, 1526230.2379521925, 1710463.2438214377, 1905112.7911051388, 2110170.920011388, 2325630.0865824064, 2551483.1216375683, 2787723.195502496, 3034343.7874862663, 3291338.6592914853, 3558701.8317097714, 3836427.564083103, 4124510.336110265, 4422944.8316547135, 4731725.924270858, 5050848.664214093, 5380308.266738619, 5720100.101518389, 6070219.683052035, 6430662.661933519, 6801424.816887436, 7182502.047482349, 7573890.367447292, 7975585.898526793, 8387584.864818077, 8809883.587541332, 9242478.480200062, 9685366.044093631, 10138542.864148743, 10602005.605040321, 11075751.007575603, 11559775.885318272, 12054077.121431734, 12558651.665723128, 13073496.531871317, 13598608.79482394, 14133985.588350113, 14679624.102736572, 15235521.58261628, 15801675.324919546, 16378082.67693867, 16964741.034497786, 17561647.84022053, 18168800.581888575]]}
