# Supplementary material for: Superconductivity from a melted insulator in Josephson junction arrays
Source: Nat Phys. 2023 Aug 10;19(11):1630–5. doi: 10.1038/s41567-023-02161-w (PMC10635826; doi:10.1038/s41567-023-02161-w)
Supplement: Supplementary file 2 — Contains all data in the paper, including supplement, serialized into text files, and Python scripts that recreate all figures from the text files. [file 41567_2023_2161_MOESM2_ESM.zip › data_and_plotters_all/phase_figures/supfigs/sfig_collapse/collapse.json]

[{"0.0": [[0.125, 0.15, 0.175, 0.2, 0.225, 0.25, 0.275, 0.3, 0.325, 0.35, 0.375, 0.4, 0.425, 0.45, 0.475, 0.5, 0.525, 0.55, 0.575, 0.6, 0.625, 0.65, 0.675, 0.7, 0.725, 0.75, 0.775, 0.8, 0.825, 0.85, 0.875, 0.9, 0.925, 0.95, 0.975, 1.0, 1.025, 1.05, 1.075, 1.1, 1.125, 1.15, 1.175, 1.2, 1.225, 1.25], [615.7494532833098, 611.1498083235192, 767.6114782986151, 770.8714469649558, 874.9293159471663, 1041.3477130015553, 1168.9829923259404, 1274.0807989105751, 1432.638277271958, 1540.4999524759987, 1945.4192418493076, 2338.1812301223645, 3185.124054703914, 4218.609301203156, 5789.795123979236, 8134.296970084393, 11235.333978551445, 15661.428092820213, 20030.82290340785, 27831.96702025134, 36035.40847849644, 45982.91011688834, 57462.43032743784, 71903.84189843957, 88756.70821455852, 109723.72381145848, 132382.0651356194, 161828.6541629473, 196321.79557689448, 237540.36170084073, 285100.9582481718, 354699.9518806064, 421155.4562592824, 507095.86967085244, 616791.320714867, 742442.7223910915, 887239.1001578202, 1123096.1355069955, 1283770.0899786807, 1570028.75788592, 2035616.9729412147, 2226602.4563337043, 2754997.1269157114, 3116347.980876056, 2908292.0556324176, 3026150.984474487]], "0.001": [[0.125, 0.15, 0.175, 0.2, 0.225, 0.25, 0.275, 0.3, 0.325, 0.35, 0.375, 0.4, 0.425, 0.45, 0.475, 0.5, 0.525, 0.55, 0.575, 0.6, 0.625, 0.65, 0.675, 0.7, 0.725, 0.75, 0.775, 0.8, 0.825, 0.85, 0.875, 0.9, 0.925, 0.95, 0.975, 1.0, 1.025, 1.05, 1.075, 1.1, 1.125, 1.15, 1.175, 1.2, 1.225, 1.25], [628.0565555801368, 614.215300376567, 723.9745645902613, 837.0004556190388, 904.8146497761363, 1061.3174882308604, 1185.0944997989354, 1332.6629939405748, 1370.0075010097516, 1606.9440272955526, 1931.9592981656297, 2409.5769890774363, 3185.124054703914, 4298.67780097425, 5895.448485179186, 8315.47969782934, 11652.85885363324, 15709.152479659591, 22162.188724350883, 28204.832688301056, 36406.83269606662, 46427.471231651274, 58305.75325286094, 72531.36183896726, 90134.0417084192, 110272.84982672932, 133824.64268929863, 162676.282018081, 197325.56044403827, 239113.41150113844, 288170.4655966389, 354699.9518806064, 424639.0811699037, 512647.0409397846, 624238.243836202, 754331.0981115182, 918637.1614761208, 1132879.9221190708, 1299792.4570725053, 1628885.0425389088, 2035616.9729412147, 2389599.6792040425, 2769594.357695476, 3252027.373528501, 2860543.6895317817, 3043767.137100461]], "0.002": [[0.125, 0.15, 0.175, 0.2, 0.225, 0.25, 0.275, 0.3, 0.325, 0.35, 0.375, 0.4, 0.425, 0.45, 0.475, 0.5, 0.525, 0.55, 0.575, 0.6, 0.625, 0.65, 0.675, 0.7, 0.725, 0.75, 0.775, 0.8, 0.825, 0.85, 0.875, 0.9, 0.925, 0.95, 0.975, 1.0, 1.025, 1.05, 1.075, 1.1, 1.125, 1.15, 1.175, 1.2, 1.225, 1.25], [623.4343211079677, 643.5256261537061, 761.9030904313795, 820.2965128419291, 837.0004556190388, 1087.8416867430205, 1150.0979592289796, 1296.772208866456, 1386.3003552788405, 1687.2794122122987, 1983.7393391553023, 2442.2853232979805, 3243.506840938622, 4394.378633177672, 6067.280328421386, 8481.684305986375, 11765.691875446573, 16169.909924364441, 21948.58653007559, 28854.188365024565, 37322.47047092152, 47427.166764274494, 59835.15204460488, 73851.5474243503, 91517.74094536524, 112889.53273023055, 136046.28210602008, 165326.55354957626, 202092.5383921252, 242206.0837720866, 291471.9939405416, 359939.87080508174, 430329.68508181605, 532778.0960259563, 631097.6264163653, 754331.0981115182, 947110.9994671536, 1132879.9221190708, 1350341.8674845695, 1644293.163364059, 1974031.1436716912, 2422849.271218406, 2712105.4873410845, 2957658.986442656, 2799264.9508237164, 2860543.6895317817]], "0.003": [[0.125, 0.15, 0.175, 0.2, 0.225, 0.25, 0.275, 0.3, 0.325, 0.35, 0.375, 0.4, 0.425, 0.45, 0.475, 0.5, 0.525, 0.55, 0.575, 0.6, 0.625, 0.65, 0.675, 0.7, 0.725, 0.75, 0.775, 0.8, 0.825, 0.85, 0.875, 0.9, 0.925, 0.95, 0.975, 1.0, 1.025, 1.05, 1.075, 1.1, 1.125, 1.15, 1.175, 1.2, 1.225, 1.25], [632.6873040397377, 693.6985854799022, 740.8595517170461, 839.4974274067627, 874.0668857162445, 1069.5020565327732, 1150.0979592289796, 1301.7418821449937, 1459.7755705956451, 1613.5545519601174, 1942.964067108559, 2485.440048473497, 3328.2738900266613, 4489.837138183628, 6294.466576048886, 8721.551492248442, 12333.237061442771, 16796.949335051697, 22731.299209393936, 29808.968907468152, 38630.555997814045, 48956.95267771867, 61464.87162936518, 76086.13626302869, 94224.19251442378, 115135.86613895565, 139713.81532679248, 169897.1033564393, 206919.9891804165, 248145.0224638797, 299181.349176232, 368226.83285823406, 436175.21500070486, 536658.2016307494, 643667.1397556786, 793595.4354661091, 943673.9876939994, 1135351.8076463668, 1375298.5634578557, 1692315.498138703, 1989077.3421365293, 2378714.2059820932, 2924569.559219371, 3097875.8295485564, 3043767.137100461, 2844976.2715341607]], "0.004": [[0.125, 0.15, 0.175, 0.2, 0.225, 0.25, 0.275, 0.3, 0.325, 0.35, 0.375, 0.4, 0.425, 0.45, 0.475, 0.5, 0.525, 0.55, 0.575, 0.6, 0.625, 0.65, 0.675, 0.7, 0.725, 0.75, 0.775, 0.8, 0.825, 0.85, 0.875, 0.9, 0.925, 0.95, 0.975, 1.0, 1.025, 1.05, 1.075, 1.1, 1.125, 1.15, 1.175, 1.2, 1.225, 1.25], [705.6095331941196, 696.8919153100433, 773.3325056001322, 831.9588977308986, 937.6603966949206, 1100.7315973024397, 1209.9722867369028, 1360.8664343117198, 1475.544222283589, 1713.403637475164, 2087.398228940283, 2625.6788562194815, 3437.297699753126, 4708.54654922714, 6586.6929175382775, 9217.781554442528, 12843.965905230609, 17514.638101666387, 23735.885070536664, 31015.154144458407, 39985.85511569173, 51085.58207149871, 63574.49596911238, 78688.22307526131, 96637.75882084893, 118383.15022272864, 144926.61164478783, 175766.8705555085, 211889.1699686813, 253995.92974731457, 309731.5205850385, 372242.1598168012, 453490.133841286, 550988.9388738933, 660935.994677312, 776947.6684585572, 998055.0123251842, 1145349.0672660691, 1412586.5513806406, 1665297.1670248164, 2067876.8727684168, 2336160.985657042, 3008728.1995655065, 3153940.2290428327, 3097875.8295485564, 2892202.8641609116]], "0.005": [[], []], "0.006": [[0.125, 0.15, 0.175, 0.2, 0.225, 0.25, 0.275, 0.3, 0.325, 0.35, 0.375, 0.4, 0.425, 0.45, 0.475, 0.5, 0.525, 0.55, 0.575, 0.6, 0.625, 0.65, 0.675, 0.7, 0.725, 0.75, 0.775, 0.8, 0.825, 0.85, 0.875, 0.9, 0.925, 0.95, 0.975, 1.0, 1.025, 1.05, 1.075, 1.1, 1.125, 1.15, 1.175, 1.2, 1.225, 1.25], [765.1825375508761, 774.1355313061067, 839.4974274067627, 852.1008403361329, 1050.3932458726895, 1167.0918069109866, 1304.701815236117, 1428.4908288696797, 1584.9777059580438, 1939.304958604338, 2290.0371966068124, 2873.626557465286, 3893.593199253575, 5387.321503724075, 7583.108610103196, 10600.127501083756, 14506.808341683838, 20030.82290340785, 26703.71533879722, 34586.20278283516, 44484.45669814825, 56662.735854817234, 70082.90244974266, 86369.63574145177, 106960.31073981109, 129107.9617472988, 157466.51515960845, 190356.75854641342, 230599.95300000935, 276116.71178310446, 333630.83517278446, 399206.6288352719, 483307.33658146416, 595469.2285081851, 710861.5353804118, 873802.1445696369, 1023611.250555126, 1229212.9933989367, 1489289.9069879295, 1772834.3390110044, 2217150.8201965624, 2860543.6895317817, 3008728.1995655065, 3292991.7631153753, 3026150.984474487, 2656943.978709248]], "0.007": [[], []], "0.008": [[0.125, 0.15, 0.175, 0.2, 0.225, 0.25, 0.275, 0.3, 0.325, 0.35, 0.375, 0.4, 0.425, 0.45, 0.475, 0.5, 0.525, 0.55, 0.575, 0.6, 0.625, 0.65, 0.675, 0.7, 0.725, 0.75, 0.775, 0.8, 0.825, 0.85, 0.875, 0.9, 0.925, 0.95, 0.975, 1.0, 1.025, 1.05, 1.075, 1.1, 1.125, 1.15, 1.175, 1.2, 1.225, 1.25], [779.8710212115711, 834.4784627383651, 881.7273361079997, 970.0213189846363, 1074.9820694337213, 1291.8111912391632, 1339.6714612055603, 1501.9683064301935, 1737.454429400861, 2037.699166317957, 2534.95703794115, 3315.5135831616617, 4545.664036641439, 6370.91766064285, 8988.278829650217, 12575.96881854047, 17448.8496580655, 23487.468487160608, 31202.7727439413, 40433.60009325388, 51571.29791842742, 64703.24716158412, 79566.58130064233, 98239.89818122101, 119985.38073743116, 145182.14228552536, 176325.61333755025, 210823.6281107885, 257611.93726386168, 308419.6625927119, 369554.7963442179, 448740.7183186666, 540031.0151460707, 642865.9486329743, 798483.9591813795, 955827.3818440206, 1123096.1355069955, 1408767.898478018, 1589172.1673059543, 1861379.5506829685, 2422849.271218406, 2814335.5715972926, 3252027.373528501, 3400040.752517584, 2814335.5715972926, 2784354.625846735]], "0.009000000000000001": [[], []], "0.01": [[0.125, 0.15, 0.175, 0.2, 0.225, 0.25, 0.275, 0.3, 0.325, 0.35, 0.375, 0.4, 0.425, 0.45, 0.475, 0.5, 0.525, 0.55, 0.575, 0.6, 0.625, 0.65, 0.675, 0.7, 0.725, 0.75, 0.775, 0.8, 0.825, 0.85, 0.875, 0.9, 0.925, 0.95, 0.975, 1.0, 1.025, 1.05, 1.075, 1.1, 1.125, 1.15, 1.175, 1.2, 1.225, 1.25], [857.9829325873998, 922.0364240172848, 1000.0928815975631, 1076.8111814577069, 1148.2195763379523, 1402.685482841459, 1556.7066560240173, 1659.1371788657289, 1924.5906408707688, 2377.225810386776, 3096.6452512500646, 4047.515585666255, 5610.03005011021, 7873.733718892219, 11214.850347274269, 15746.221274006737, 21536.70406739393, 28849.986700005313, 37772.20598592291, 48654.619731013074, 61797.54671891859, 76284.20203324188, 93928.4169124877, 114539.29932858764, 139082.7275492576, 169089.4275542848, 201767.71331142454, 242438.0051539775, 291471.9939405416, 349130.5326644535, 416036.5813460697, 507596.06787019875, 605233.4274200922, 715770.5363830155, 875269.9478355721, 1031738.4363842084, 1252879.6491686867, 1570028.75788592, 1803476.9197393043, 2217150.8201965624, 2670526.840750905, 3026150.984474487, 3116347.980876056, 3097875.8295485564, 3116347.980876056, 2829577.1184687456]], "0.011": [[0.125, 0.15, 0.175, 0.2, 0.225, 0.25, 0.275, 0.3, 0.325, 0.35, 0.375, 0.4, 0.425, 0.45, 0.475, 0.5, 0.525, 0.55, 0.575, 0.6, 0.625, 0.65, 0.675, 0.7, 0.725, 0.75, 0.775, 0.8, 0.825, 0.85, 0.875, 0.9, 0.925, 0.95, 0.975, 1.0, 1.025, 1.05, 1.075, 1.1, 1.125, 1.15, 1.175, 1.2, 1.225, 1.25], [922.9146151266577, 945.4782599399168, 1054.0198853565016, 1147.2962478088166, 1168.0217375568627, 1434.7142156977143, 1584.9777059580438, 1758.2042676355568, 2056.694946990535, 2609.13290016892, 3385.19100966142, 4518.856245875029, 6389.5350141990275, 8950.083237768986, 12848.516627570029, 17929.004483664095, 24518.03183875305, 32423.054177759608, 42323.51360822333, 53827.89232498151, 67865.30037072097, 83700.29337397694, 103123.52883619757, 124543.9106882897, 150897.83017871674, 182911.51778522859, 218320.62147962218, 261195.784463709, 317444.55551657657, 372511.8855393986, 453090.02671741747, 545742.7620467511, 643667.1397556786, 776947.6684585572, 940252.7928659818, 1090142.1748990829, 1350341.8674845695, 1639125.823077732, 1874755.2821175824, 2346654.80073635, 3061598.6877525616, 3514285.981906917, 3444839.27027894, 3097875.8295485564, 2643505.374453538, 3008728.1995655065]], "0.012": [[0.125, 0.15, 0.175, 0.2, 0.225, 0.25, 0.275, 0.3, 0.325, 0.35, 0.375, 0.4, 0.425, 0.45, 0.475, 0.5, 0.525, 0.55, 0.575, 0.6, 0.625, 0.65, 0.675, 0.7, 0.725, 0.75, 0.775, 0.8, 0.825, 0.85, 0.875, 0.9, 0.925, 0.95, 0.975, 1.0, 1.025, 1.05, 1.075, 1.1, 1.125, 1.15, 1.175, 1.2, 1.225], [938.5152521380751, 1011.6946721865943, 1141.6705920166687, 1151.0530347606937, 1280.9789462920244, 1557.7713169057715, 1743.1853644751864, 1916.0820080087915, 2419.514723332287, 2878.497135911376, 3814.5644227214852, 5133.888205626899, 7337.3785034607645, 10323.789078776688, 14768.10427448725, 20549.29056692273, 27828.019684874416, 36746.16764594545, 47540.227186553704, 60519.04594970071, 75327.01470166151, 92456.99065330038, 113628.91708468573, 137298.85592343725, 165436.37963186266, 200318.76759301906, 236539.47118604858, 286546.3320395919, 340979.00164745783, 405518.3852494967, 486961.85852709366, 582705.978500179, 684542.473303479, 849483.4619851081, 1029695.1512312454, 1181766.4523659276, 1464186.2067446287, 1737408.2756794794, 2035616.9729412147, 2468643.8223365317, 3008728.1995655065, 3231929.7431648714, 3292991.7631153753, 2860543.6895317817, 3079630.581247243]], "0.013000000000000001": [[0.125, 0.15, 0.175, 0.2, 0.225, 0.25, 0.275, 0.3, 0.325, 0.35, 0.375, 0.4, 0.425, 0.45, 0.475, 0.5, 0.525, 0.55, 0.575, 0.6, 0.625, 0.65, 0.675, 0.7, 0.725, 0.75, 0.775, 0.8, 0.825, 0.85, 0.875, 0.9, 0.925, 0.95, 0.975, 1.0, 1.025, 1.05, 1.075, 1.1, 1.125, 1.15, 1.175, 1.2, 1.225], [988.5697658127574, 1098.8864754887136, 1214.7600813017252, 1250.6113961530637, 1374.072106612467, 1677.106325052263, 1773.2967874163514, 2179.8997223282313, 2555.602389944979, 3239.944686800467, 4280.25415784174, 5937.669641158811, 8489.288743268567, 12107.752040358147, 17264.66990625697, 23732.877205617577, 32033.98708050818, 42095.62476170992, 53795.70050164693, 68215.84041942909, 85114.29543298064, 103655.30702834939, 126409.92271749764, 151359.1154128317, 181714.72483868504, 219366.2090647691, 262276.62259391014, 313927.3806113159, 371431.05642351654, 443706.97209637874, 536099.6378652425, 628031.0650139134, 759863.0593450264, 905816.2673851306, 1076601.6128544062, 1252879.6491686867, 1594029.7026601064, 1861379.5506829685, 2265237.4708067877, 2784354.625846735, 3212068.3177870694, 3422299.471602941, 3422299.471602941, 2814335.5715972926, 3153940.2290428327]], "0.014": [[], []], "0.015": [[0.125, 0.15, 0.175, 0.2, 0.225, 0.25, 0.275, 0.3, 0.325, 0.35, 0.375, 0.4, 0.425, 0.45, 0.475, 0.5, 0.525, 0.55, 0.575, 0.6, 0.625, 0.65, 0.675, 0.7, 0.725, 0.75, 0.775, 0.8, 0.825, 0.85, 0.875, 0.9, 0.925, 0.95, 0.975, 1.0, 1.025, 1.05, 1.075, 1.1, 1.125, 1.15, 1.175, 1.2], [1180.3571428571422, 1136.9759252286767, 1322.6243955477967, 1445.1502788136668, 1659.1371788657289, 1908.790037158772, 2122.263747301412, 2579.2924393325, 3213.305011838688, 4133.2969245997865, 5851.163763366236, 8352.59706639257, 12134.828963729196, 17457.97127425415, 24508.50170126532, 33394.466134268616, 44023.80514260811, 56991.49973294697, 71036.96864085212, 88106.93802035152, 109327.60419154455, 132775.71660594354, 158219.6067207431, 190067.7805781138, 227379.25343902467, 270095.27181894286, 321648.32688301057, 386565.5676624559, 451895.97181916074, 541162.6660556365, 642066.7360540963, 762100.8469834358, 901101.8291136948, 1072161.8490165067, 1237982.641429734, 1537615.2906236215, 1848196.3211142255, 2135543.762277927, 2656943.978709248, 3292991.7631153753, 3334988.758281684, 3400040.752517584, 3192459.4053202127, 3212068.3177870694]], "0.016": [[0.125, 0.15, 0.175, 0.2, 0.225, 0.25, 0.275, 0.3, 0.325, 0.35, 0.375, 0.4, 0.425, 0.45, 0.475, 0.5, 0.525, 0.55, 0.575, 0.6, 0.625, 0.65, 0.675, 0.7, 0.725, 0.75, 0.775, 0.8, 0.825, 0.85, 0.875, 0.9, 0.925, 0.95, 0.975, 1.0, 1.025, 1.05, 1.075, 1.1, 1.125, 1.15, 1.175], [1255.4688383666999, 1357.8479467514217, 1488.2065111787588, 1550.2204556678826, 1689.5406050567535, 2021.2878534918946, 2294.157339474107, 2804.8704924528975, 3639.23144947343, 4926.270238006417, 7103.535036316658, 10187.764366759735, 14702.452181786575, 21217.37882979813, 29512.44484988656, 40015.82091541006, 51962.47837089892, 66574.33568021802, 83581.69980644026, 102903.39067984208, 125566.84545772374, 150622.41624138848, 180337.36812061133, 215794.96061813127, 258268.50184393284, 303641.1050050518, 364814.86459044844, 433599.0451620815, 506101.0056869811, 598921.8903281468, 730921.1515129232, 834455.8006878616, 1011654.6799986587, 1203631.4764681507, 1431997.7442809823, 1686840.3895264862, 2012078.6636392598, 2603984.9141450105, 3231929.7431648714, 3586586.6235748273, 3636465.0695405225, 3400040.752517584, 3135031.574519117]], "0.017": [[0.125, 0.15, 0.175, 0.2, 0.225, 0.25, 0.275, 0.3, 0.325, 0.35, 0.375, 0.4, 0.425, 0.45, 0.475, 0.5, 0.525, 0.55, 0.575, 0.6, 0.625, 0.65, 0.675, 0.7, 0.725, 0.75, 0.775, 0.8, 0.825, 0.85, 0.875, 0.9, 0.925, 0.95, 0.975, 1.0, 1.025, 1.05, 1.075, 1.1, 1.125, 1.15], [1256.4605263902158, 1489.2468242236491, 1623.4795231813605, 1740.8841645020048, 1879.750317127391, 2257.43502343417, 2628.6911171401644, 3266.771445876426, 4341.564390363299, 6146.453965783083, 8786.22777626136, 12628.899745758528, 18381.1190085657, 26447.53605305776, 36104.19623472991, 47752.054530188216, 62405.17606504151, 78938.88925928394, 98421.10259181152, 119544.30438738049, 144926.61164478783, 174659.0447199964, 206409.9105955169, 248145.0224638797, 292141.4372177296, 343499.90224012744, 412028.95513810863, 478810.8393855491, 565475.2543068322, 675608.432104558, 802194.7184177837, 945393.8947248445, 1127966.8959332174, 1316218.4191933398, 1560628.4991689697, 1916054.7636880411, 2180122.2231445755, 2924569.559219371, 3292991.7631153753, 3562162.760804901, 3467677.5523242084, 3356402.290722841]], "0.018000000000000002": [[], []], "0.019": [[0.125, 0.15, 0.175, 0.2, 0.225, 0.25, 0.275, 0.3, 0.325, 0.35, 0.375, 0.4, 0.425, 0.45, 0.475, 0.5, 0.525, 0.55, 0.575, 0.6, 0.625, 0.65, 0.675, 0.7, 0.725, 0.75, 0.775, 0.8, 0.825, 0.85, 0.875, 0.9, 0.925, 0.95, 0.975, 1.0, 1.025, 1.05, 1.075, 1.1, 1.125], [1508.3845885696383, 1670.3554193098007, 1745.4882897720627, 1934.405959409125, 2299.6288405622317, 2781.173834675016, 3346.533426291733, 4497.034618361698, 6318.07914872728, 9164.232745956839, 13723.821951573143, 20356.09061719409, 29403.083517278443, 41245.6346797274, 55265.871121718366, 71265.28703626637, 90579.38947248446, 112575.48193898557, 136310.1076291613, 163964.0569676623, 196861.10206554268, 232832.72767817957, 274624.08535904816, 324925.4426957263, 383384.77944740665, 446792.2755882418, 525715.8833320963, 606656.4555059241, 728866.8504722237, 850878.3503391178, 1025631.60136953, 1173769.925091956, 1412586.5513806406, 1639125.823077732, 2059719.8180271967, 2378714.2059820932, 2799264.9508237164, 3611360.3763283393, 3687748.6459044833, 3378080.7790529723, 3611360.3763283393]], "0.02": [[0.125, 0.15, 0.175, 0.2, 0.225, 0.25, 0.275, 0.3, 0.325, 0.35, 0.375, 0.4, 0.425, 0.45, 0.475, 0.5, 0.525, 0.55, 0.575, 0.6, 0.625, 0.65, 0.675, 0.7, 0.725, 0.75, 0.775, 0.8, 0.825, 0.85, 0.875, 0.9, 0.925, 0.95, 0.975, 1.0, 1.025, 1.05, 1.075, 1.1], [1597.037463493034, 1765.152094302166, 1934.405959409125, 2100.260010400415, 2591.1980816152454, 3199.188406678166, 3965.540664893171, 5557.580706191622, 8056.868094223748, 11908.50472212754, 17902.411782810188, 26443.825374598255, 37867.39197511296, 52507.09916062027, 69266.45303395286, 88707.2688844818, 110928.68097434282, 135895.94025637678, 136688.69682014294, 195708.85921941535, 231127.42834666808, 274031.3179546435, 320435.6331696161, 380255.3295919191, 440663.5773320218, 527331.0504346901, 614591.9097757392, 711834.8963966222, 852277.8034781117, 990446.6941244352, 1137834.4618990559, 1378938.2441840998, 1510875.4922372436, 1881513.5459512265, 2357248.714200357, 2630201.8062829985, 3538068.888266988, 4091576.931457922, 3740483.552845924, 3713929.1316214143]], "0.021": [[0.125, 0.15, 0.175, 0.2, 0.225, 0.25, 0.275, 0.3, 0.325, 0.35, 0.375, 0.4, 0.425, 0.45, 0.475, 0.5, 0.525, 0.55, 0.575, 0.6, 0.625, 0.65, 0.675, 0.7, 0.725, 0.75, 0.775, 0.8, 0.825, 0.85, 0.875, 0.9, 0.925, 0.95, 0.975, 1.0, 1.025, 1.05, 1.075], [1754.7172830616018, 1895.4452453649774, 2135.2642860877286, 2532.0245670950653, 3070.9938663140347, 3804.2530847991584, 4944.222467248499, 6922.681709226737, 10289.119475422163, 15518.13645915288, 23924.35923218327, 35126.94156336959, 49594.222618179854, 67488.65884518059, 87741.27099669212, 110878.02754683745, 136046.28210602008, 165822.61713869395, 241166.30044545728, 233910.85267623086, 277777.3936402859, 325339.17631153757, 380819.88350950717, 441799.4957945697, 521464.6529556222, 613860.9555841329, 708912.5521609803, 826482.2307526132, 977407.1141743493, 1132879.9221190708, 1274344.5797214126, 1542163.150039824, 1784966.5105742614, 2171059.511435303, 2829577.1184687456, 2814335.5715972926, 3850635.2542974004, 4476669.720963788, 3356402.290722841]], "0.022": [[0.125, 0.15, 0.175, 0.2, 0.225, 0.25, 0.275, 0.3, 0.325, 0.35, 0.375, 0.4, 0.425, 0.45, 0.475, 0.5, 0.525, 0.55, 0.575, 0.6, 0.625, 0.65, 0.675, 0.7, 0.725, 0.75, 0.775, 0.8, 0.825, 0.85, 0.875, 0.9, 0.925, 0.95, 0.975, 1.0, 1.025, 1.05], [2017.4966629017354, 2209.0795534905847, 2459.5103681499204, 2896.3408850461474, 3594.0524249958007, 4656.904531169335, 6066.447708580601, 9034.937285712751, 13741.379397923898, 21033.44956419784, 32191.702465548908, 47157.28788042833, 65860.7375972233, 87709.02023635173, 112341.14751878365, 140912.08676875324, 172008.22274007834, 204728.4571548073, 233802.99659369714, 283669.044388559, 335163.18591763556, 387150.3435854264, 450708.1336925653, 524647.3444468545, 606656.4555059241, 716762.5139725237, 810974.7054458876, 959353.2406202715, 1099360.0690512299, 1274344.5797214126, 1542163.150039824, 1791093.3117874137, 2043584.271480795, 2540673.247208054, 3292991.7631153753, 3740483.552845924, 4364644.446289151, 3997761.1670301957]], "0.023": [[0.125, 0.15, 0.175, 0.2, 0.225, 0.25, 0.275, 0.3, 0.325, 0.35, 0.375, 0.4, 0.425, 0.45, 0.475, 0.5, 0.525, 0.55, 0.575, 0.6, 0.625, 0.65, 0.675, 0.7, 0.725, 0.75, 0.775, 0.8, 0.825, 0.85, 0.875, 0.9, 0.925, 0.95, 0.975, 1.0, 1.025], [2187.832273790308, 2256.0613422613287, 2709.543851666477, 3301.0157639792687, 3991.2328399288417, 5790.594692534471, 7980.389957522881, 11990.083999180493, 19095.79895114753, 29472.929093797524, 44958.34155972359, 64575.98256287159, 88000.94618568894, 114701.35644534856, 145224.89039976778, 177453.8913095662, 212425.6721595837, 251974.7583667902, 299357.48002794565, 343268.88015853695, 401707.8622482131, 466232.5301204819, 549227.0878661551, 618268.8833678914, 730921.1515129232, 839859.4578165761, 962914.4449066058, 1168498.0786756573, 1322905.5961858546, 1493556.78694261, 1766831.306867595, 2153153.1621099142, 2285055.9108027974, 3008728.1995655065, 3586586.6235748273, 4476669.720963788, 4364644.446289151]], "0.024": [[0.125, 0.15, 0.175, 0.2, 0.225, 0.25, 0.275, 0.3, 0.325, 0.35, 0.375, 0.4, 0.425, 0.45, 0.475, 0.5, 0.525, 0.55, 0.575, 0.6, 0.625, 0.65, 0.675, 0.7, 0.725, 0.75, 0.775, 0.8, 0.825, 0.85, 0.875, 0.9, 0.925, 0.95, 0.975, 1.0], [2382.834003703427, 2630.2229283690576, 3277.543186180421, 4025.806560332987, 5158.2191126149355, 7555.787497833013, 10752.731961809051, 16869.174160505692, 27046.93643945207, 41845.55464605964, 62859.446589273444, 88855.7445538645, 118613.63729183016, 152712.89346960257, 186805.32009682633, 226664.28208327555, 268807.6213998065, 315676.8184364247, 363261.9275044211, 420122.0942523953, 490674.01356502797, 566096.2176100772, 646078.4268829724, 763218.7698141595, 859329.4108501688, 992340.6580481824, 1123096.1355069955, 1350341.8674845695, 1546737.9147742782, 1725913.3597494503, 2171059.511435303, 2378714.2059820932, 2814335.5715972926, 3713929.1316214143, 4123839.6360543934, 4156597.307834741]], "0.025": [[0.125, 0.15, 0.175, 0.2, 0.225, 0.25, 0.275, 0.3, 0.325, 0.35, 0.375, 0.4, 0.425, 0.45, 0.475, 0.5, 0.525, 0.55, 0.575, 0.6, 0.625, 0.65, 0.675, 0.7, 0.725, 0.75, 0.775, 0.8, 0.825, 0.85, 0.875, 0.9, 0.925, 0.95, 0.975], [2674.237043534853, 3188.6352598348712, 3755.2764638721237, 4830.371614761209, 6856.558352310014, 10087.798376207556, 15035.250491225954, 24258.796961021162, 39341.47041326941, 61119.206955518996, 89642.41312832086, 123599.01696754969, 161198.55598059183, 202174.01133678172, 245021.3424854338, 289482.54102600267, 340751.31433620496, 393388.29706830025, 452692.7075429438, 522520.36125659966, 608082.391131255, 700286.8723882543, 794813.5738433381, 908983.8130120657, 1046272.9034610216, 1179089.3764076126, 1371676.0915035557, 1598916.9420897951, 1797265.4595508089, 2059719.8180271967, 2528380.51177363, 2924569.559219371, 3586586.6235748273, 4761839.770457892, 4476669.720963788]], "0.026000000000000002": [[], []], "0.027": [[0.125, 0.15, 0.175, 0.2, 0.225, 0.25, 0.275, 0.3, 0.325, 0.35, 0.375, 0.4, 0.425, 0.45, 0.475, 0.5, 0.525, 0.55, 0.575, 0.6, 0.625, 0.65, 0.675, 0.7, 0.725, 0.75, 0.775, 0.8, 0.825, 0.85, 0.875, 0.9], [4064.963516007245, 4862.346708161978, 6252.74707715252, 8551.706970220139, 12479.77381103093, 20316.44063481706, 33022.208583906206, 55696.87616437697, 89963.65866777385, 134594.0997004677, 187154.734849936, 242438.0051539775, 300063.12494862184, 360193.58752798254, 421155.4562592824, 484215.2643408579, 548645.3441877699, 634194.071292642, 710861.5353804118, 829120.8755303277, 933492.7425859577, 1061222.0728693686, 1150414.421322493, 1343377.9185456936, 1510875.4922372436, 1676001.1453614205, 1966594.8399355088, 2255451.256590291, 2578284.6490389826, 3097875.8295485564, 3879185.6369468803, 4718886.27365776]], "0.028": [[0.125, 0.15, 0.175, 0.2, 0.225, 0.25, 0.275, 0.3, 0.325, 0.35, 0.375, 0.4, 0.425, 0.45, 0.475, 0.5, 0.525, 0.55, 0.575, 0.6, 0.625, 0.65, 0.675, 0.7, 0.725, 0.75, 0.775, 0.8, 0.825, 0.85, 0.875], [4555.437741796819, 6033.1205672278975, 7975.7168633993115, 11418.379691731416, 18072.566614305582, 30464.09973921653, 52199.82227655804, 88311.91626259722, 139476.40441355258, 202745.2689056308, 270815.97573695955, 338494.37138889363, 408422.25937622547, 484215.2643408579, 545742.7620467511, 625751.4884178155, 713799.9037612128, 808442.9181060758, 913789.3306399778, 1048383.40139578, 1171128.7822344683, 1255901.3884740395, 1416427.9164269017, 1613762.253129121, 1895180.5726095678, 2043584.271480795, 2540673.247208054, 2698105.492842414, 3116347.980876056, 3794761.1452191356, 4028557.3272785195]], "0.029": [[0.125, 0.15, 0.175, 0.2, 0.225, 0.25, 0.275, 0.3, 0.325, 0.35, 0.375, 0.4, 0.425, 0.45, 0.475, 0.5, 0.525, 0.55, 0.575, 0.6, 0.625, 0.65, 0.675, 0.7, 0.725, 0.75, 0.775, 0.8, 0.825, 0.85], [5623.8165882135945, 7449.857564712071, 11272.72835557032, 16542.934691552455, 27115.021635062352, 48218.00903977394, 85221.79602079224, 143286.05489195287, 218890.044836641, 305278.05869018566, 392784.7544603847, 479257.2224533029, 564855.6413234054, 650140.2182237087, 730921.1515129232, 810974.7054458876, 913789.3306399778, 1031738.4363842084, 1179089.3764076126, 1339920.9162891365, 1456004.0645965924, 1584341.5419372157, 1803476.9197393043, 1989077.3421365293, 2255451.256590291, 2468643.8223365317, 2829577.1184687456, 3173088.132081826, 3997761.1670301957, 5036811.907342524]], "0.03": [[], []]}, {"0.0": [[1.6911601755818346e-08, 6.72684406721394e-08, 2.1616652540871789e-07, 5.942264312889645e-07, 1.449845237273376e-06, 3.219849951530525e-06, 6.626674884895559e-06, 1.280743767296932e-05, 2.3480643379875884e-05, 4.115658507156597e-05, 6.939783456129544e-05, 0.00011313653038959845, 0.00017905547286345836, 0.00027604032925830597, 0.0004157105370097349, 0.0006130367696722909, 0.0008870531002684643, 0.0012616722599678451, 0.0017666126473248373, 0.0024384459950017898, 0.003321774847399682, 0.0044705492442540335, 0.005949532242335553, 0.007835924140198694, 0.010221155499693931, 0.013212859282925905, 0.01693703264470363, 0.021540399138476093, 0.027192982308447185, 0.03409090185217547, 0.04245940374662734, 0.05255613593650505, 0.064674681386829, 0.07914836050234039, 0.09635431511440236, 0.11671788643181892, 0.1407172995454577, 0.16888866726782775, 0.20183132627792388, 0.2402135187287761, 0.2847784326602879, 0.3363506147432241, 0.3958427690616218, 0.46426295582055505, 0.5427222040441316, 0.6324425525048455], [615.7494532833098, 611.1498083235192, 767.6114782986151, 770.8714469649558, 874.9293159471663, 1041.3477130015553, 1168.9829923259404, 1274.0807989105751, 1432.638277271958, 1540.4999524759987, 1945.4192418493076, 2338.1812301223645, 3185.124054703914, 4218.609301203156, 5789.795123979236, 8134.296970084393, 11235.333978551445, 15661.428092820213, 20030.82290340785, 27831.96702025134, 36035.40847849644, 45982.91011688834, 57462.43032743784, 71903.84189843957, 88756.70821455852, 109723.72381145848, 132382.0651356194, 161828.6541629473, 196321.79557689448, 237540.36170084073, 285100.9582481718, 354699.9518806064, 421155.4562592824, 507095.86967085244, 616791.320714867, 742442.7223910915, 887239.1001578202, 1123096.1355069955, 1283770.0899786807, 1570028.75788592, 2035616.9729412147, 2226602.4563337043, 2754997.1269157114, 3116347.980876056, 2908292.0556324176, 3026150.984474487]], "0.001": [[1.7120829692712508e-08, 6.805366224803396e-08, 2.185621736136111e-07, 6.00508089549256e-07, 1.4645182472333886e-06, 3.2511383718066494e-06, 6.688653476222076e-06, 1.2922964403455797e-05, 2.3685263323026068e-05, 4.1503588436671086e-05, 6.996466189340221e-05, 0.0001140327266583875, 0.00018043239918963858, 0.00027810284637187646, 0.00041873087817138573, 0.0006173708226963251, 0.0008931593184454304, 0.0012701334200830006, 0.0017781606695924186, 0.0024539900345746683, 0.003342432860160874, 0.004497683220843646, 0.005984787293808322, 0.007881271606338497, 0.0102789402368289, 0.013285851272087527, 0.017028483043154026, 0.021654100877986464, 0.027333335322247722, 0.034262982989209934, 0.0426690414066364, 0.05280998943252789, 0.06498032501295699, 0.07951437225397714, 0.09679036997588247, 0.11723485411201832, 0.14132734650598489, 0.16960536285052888, 0.20266975269875867, 0.24119038466363177, 0.28591219010499636, 0.3376615787849361, 0.3973532401517701, 0.46599734409091065, 0.5447071551569254, 0.6347070744755956], [628.0565555801368, 614.215300376567, 723.9745645902613, 837.0004556190388, 904.8146497761363, 1061.3174882308604, 1185.0944997989354, 1332.6629939405748, 1370.0075010097516, 1606.9440272955526, 1931.9592981656297, 2409.5769890774363, 3185.124054703914, 4298.67780097425, 5895.448485179186, 8315.47969782934, 11652.85885363324, 15709.152479659591, 22162.188724350883, 28204.832688301056, 36406.83269606662, 46427.471231651274, 58305.75325286094, 72531.36183896726, 90134.0417084192, 110272.84982672932, 133824.64268929863, 162676.282018081, 197325.56044403827, 239113.41150113844, 288170.4655966389, 354699.9518806064, 424639.0811699037, 512647.0409397846, 624238.243836202, 754331.0981115182, 918637.1614761208, 1132879.9221190708, 1299792.4570725053, 1628885.0425389088, 2035616.9729412147, 2389599.6792040425, 2769594.357695476, 3252027.373528501, 2860543.6895317817, 3043767.137100461]], "0.002": [[1.7786850469410943e-08, 7.054960217048941e-08, 2.2616779720305222e-07, 6.204297843979691e-07, 1.5110088386362997e-06, 3.3501909336496893e-06, 6.884715839639137e-06, 1.3288166894450402e-05, 2.4331693530700626e-05, 4.259918331107893e-05, 7.175331902837223e-05, 0.00011685926309612385, 0.00018477300738262275, 0.0002846017129659675, 0.00042824364196037383, 0.000631015553383706, 0.0009123756976854078, 0.0012967508006198078, 0.0018144756771421237, 0.0025028543603698495, 0.003407351869783884, 0.004582925977090965, 0.006095508557842577, 0.008023646342284911, 0.010460311100250884, 0.013514889512425715, 0.017315363194229695, 0.02201068954905221, 0.027773394334813604, 0.0348023870319831, 0.04332601030238746, 0.05360533502654066, 0.06593771260293338, 0.08066059638585817, 0.09815564432901892, 0.11885311509047868, 0.14323657004053797, 0.17184789379798454, 0.2052926461018993, 0.24424575800593273, 0.2894575855597147, 0.34176033431795866, 0.4020748681918542, 0.47141791632964425, 0.5509096918838744, 0.6417819366917032], [623.4343211079677, 643.5256261537061, 761.9030904313795, 820.2965128419291, 837.0004556190388, 1087.8416867430205, 1150.0979592289796, 1296.772208866456, 1386.3003552788405, 1687.2794122122987, 1983.7393391553023, 2442.2853232979805, 3243.506840938622, 4394.378633177672, 6067.280328421386, 8481.684305986375, 11765.691875446573, 16169.909924364441, 21948.58653007559, 28854.188365024565, 37322.47047092152, 47427.166764274494, 59835.15204460488, 73851.5474243503, 91517.74094536524, 112889.53273023055, 136046.28210602008, 165326.55354957626, 202092.5383921252, 242206.0837720866, 291471.9939405416, 359939.87080508174, 430329.68508181605, 532778.0960259563, 631097.6264163653, 754331.0981115182, 947110.9994671536, 1132879.9221190708, 1350341.8674845695, 1644293.163364059, 1974031.1436716912, 2422849.271218406, 2712105.4873410845, 2957658.986442656, 2799264.9508237164, 2860543.6895317817]], "0.003": [[1.891191722099544e-08, 7.475386462798381e-08, 2.389482175507049e-07, 6.538361971348132e-07, 1.5888246293890234e-06, 3.5157111165702604e-06, 7.211852767460339e-06, 1.3896686930684322e-05, 2.5407453490604968e-05, 4.442029303063144e-05, 7.47232058117913e-05, 0.0001215476548369692, 0.00019196588370455275, 0.00029536129767014706, 0.000443979525304195, 0.0006535680391755184, 0.0009441124678031031, 0.0013406779783003803, 0.0018743643502079567, 0.002583383596426927, 0.003514269217326048, 0.004723226399357097, 0.0062776326901895175, 0.00825769889875181, 0.010758300180897464, 0.01389098747992799, 0.01778618969611473, 0.022595617160854148, 0.028494877189342384, 0.03568631268082541, 0.044402074927714336, 0.05490744198429274, 0.06750439413250106, 0.08253545816648761, 0.10038783239936669, 0.12149780447502688, 0.14635547424497755, 0.1755097941451989, 0.209573939680849, 0.24923102279756573, 0.29524016108703227, 0.34844291594156274, 0.409770112937716, 0.48024905789246825, 0.5610111621973218, 0.6532999911958972], [632.6873040397377, 693.6985854799022, 740.8595517170461, 839.4974274067627, 874.0668857162445, 1069.5020565327732, 1150.0979592289796, 1301.7418821449937, 1459.7755705956451, 1613.5545519601174, 1942.964067108559, 2485.440048473497, 3328.2738900266613, 4489.837138183628, 6294.466576048886, 8721.551492248442, 12333.237061442771, 16796.949335051697, 22731.299209393936, 29808.968907468152, 38630.555997814045, 48956.95267771867, 61464.87162936518, 76086.13626302869, 94224.19251442378, 115135.86613895565, 139713.81532679248, 169897.1033564393, 206919.9891804165, 248145.0224638797, 299181.349176232, 368226.83285823406, 436175.21500070486, 536658.2016307494, 643667.1397556786, 793595.4354661091, 943673.9876939994, 1135351.8076463668, 1375298.5634578557, 1692315.498138703, 1989077.3421365293, 2378714.2059820932, 2924569.559219371, 3097875.8295485564, 3043767.137100461, 2844976.2715341607]], "0.004": [[2.0491143720419052e-08, 8.063145399021129e-08, 2.5675425516975196e-07, 7.002408896739446e-07, 1.6966349328849528e-06, 3.7444935658825628e-06, 7.66306053068116e-06, 1.4734363527656115e-05, 2.6885669526765444e-05, 4.691854537812225e-05, 7.879107067336974e-05, 0.00012796003686895937, 0.00020179024271193224, 0.00031003826221318297, 0.0004654183187916584, 0.0006842581486051464, 0.0009872529782029482, 0.0014003259770957, 0.0019556037751687883, 0.00269251585853182, 0.003659026875805167, 0.004913011100356447, 0.006523778502936219, 0.0085737620938103, 0.011160376394104707, 0.014398057092900901, 0.018420492139856515, 0.02338305471297115, 0.029465448687744648, 0.03687457741754879, 0.045847646815697016, 0.05665551390759232, 0.06960629219658115, 0.08504922535986216, 0.10337884096109967, 0.12503939603437067, 0.15052962655983335, 0.18040781301512132, 0.2152971743480276, 0.25589160287563634, 0.3029617527727232, 0.35736149496810155, 0.4200347514216412, 0.49202272190705143, 0.5744715165762071, 0.6686402077298802], [705.6095331941196, 696.8919153100433, 773.3325056001322, 831.9588977308986, 937.6603966949206, 1100.7315973024397, 1209.9722867369028, 1360.8664343117198, 1475.544222283589, 1713.403637475164, 2087.398228940283, 2625.6788562194815, 3437.297699753126, 4708.54654922714, 6586.6929175382775, 9217.781554442528, 12843.965905230609, 17514.638101666387, 23735.885070536664, 31015.154144458407, 39985.85511569173, 51085.58207149871, 63574.49596911238, 78688.22307526131, 96637.75882084893, 118383.15022272864, 144926.61164478783, 175766.8705555085, 211889.1699686813, 253995.92974731457, 309731.5205850385, 372242.1598168012, 453490.133841286, 550988.9388738933, 660935.994677312, 776947.6684585572, 998055.0123251842, 1145349.0672660691, 1412586.5513806406, 1665297.1670248164, 2067876.8727684168, 2336160.985657042, 3008728.1995655065, 3153940.2290428327, 3097875.8295485564, 2892202.8641609116]], "0.005": [[], []], "0.006": [[2.58027723859107e-08, 1.0022161023985847e-07, 3.156481174295351e-07, 8.52707152237166e-07, 2.0487792984660513e-06, 4.487853814485144e-06, 9.122162237958897e-06, 1.7431457716318474e-05, 3.162610216100317e-05, 5.490040320685471e-05, 9.174290821763644e-05, 0.00014831061517621736, 0.0002328743017956036, 0.00035634240585246887, 0.0005328711126236234, 0.0007805685202721288, 0.0011223009618230016, 0.0015866097636209977, 0.002208746915420205, 0.003031838316991582, 0.004108183450765733, 0.0055007005099210185, 0.0072845261868061196, 0.009548779497942283, 0.012398499189342932, 0.015956764429751736, 0.020367008659845913, 0.025795536622671856, 0.03243425475474977, 0.04050362526856347, 0.05025585440568568, 0.06197832548571591, 0.07599728751964853, 0.09268181029735754, 0.11244801699769354, 0.13576360550632582, 0.16315266976103446, 0.195200832576733, 0.2325607015331756, 0.27595765963714497, 0.32619600259798154, 0.3841654346807123, 0.4508479352247586, 0.5273250080383817, 0.6147853259996738, 0.7145327833140522], [765.1825375508761, 774.1355313061067, 839.4974274067627, 852.1008403361329, 1050.3932458726895, 1167.0918069109866, 1304.701815236117, 1428.4908288696797, 1584.9777059580438, 1939.304958604338, 2290.0371966068124, 2873.626557465286, 3893.593199253575, 5387.321503724075, 7583.108610103196, 10600.127501083756, 14506.808341683838, 20030.82290340785, 26703.71533879722, 34586.20278283516, 44484.45669814825, 56662.735854817234, 70082.90244974266, 86369.63574145177, 106960.31073981109, 129107.9617472988, 157466.51515960845, 190356.75854641342, 230599.95300000935, 276116.71178310446, 333630.83517278446, 399206.6288352719, 483307.33658146416, 595469.2285081851, 710861.5353804118, 873802.1445696369, 1023611.250555126, 1229212.9933989367, 1489289.9069879295, 1772834.3390110044, 2217150.8201965624, 2860543.6895317817, 3008728.1995655065, 3292991.7631153753, 3026150.984474487, 2656943.978709248]], "0.007": [[], []], "0.008": [[3.56723225963395e-08, 1.3604048390288482e-07, 4.2187269101021185e-07, 1.1244743477374614e-06, 2.6699533114026557e-06, 5.786930548246395e-06, 1.1650568819559375e-05, 2.2069121795187236e-05, 3.9719447548274276e-05, 6.843815556120882e-05, 0.00011357526772087574, 0.00018241747326845195, 0.0002846882468471352, 0.0004331322789095076, 0.0006441918398269816, 0.000938782863935631, 0.001343178698168866, 0.0018900096124739988, 0.002619386316406296, 0.0035801558685905274, 0.004831298503527747, 0.006443474033848448, 0.00850072661587537, 0.011102356792530197, 0.014364969850438435, 0.018424709647771636, 0.02343968718611034, 0.02959261331359031, 0.037093645057967785, 0.046183455197151974, 0.057136534781338004, 0.07026473842525217, 0.08592108229130381, 0.10450380478473092, 0.12646070008021965, 0.15229373469606416, 0.1825639574267917, 0.21789671303838362, 0.25898717022184514, 0.3066061743909954, 0.3616064359989913, 0.42492906513537887, 0.4976104632513638, 0.5807895829456339, 0.6757155668264531, 0.7837557765479153], [779.8710212115711, 834.4784627383651, 881.7273361079997, 970.0213189846363, 1074.9820694337213, 1291.8111912391632, 1339.6714612055603, 1501.9683064301935, 1737.454429400861, 2037.699166317957, 2534.95703794115, 3315.5135831616617, 4545.664036641439, 6370.91766064285, 8988.278829650217, 12575.96881854047, 17448.8496580655, 23487.468487160608, 31202.7727439413, 40433.60009325388, 51571.29791842742, 64703.24716158412, 79566.58130064233, 98239.89818122101, 119985.38073743116, 145182.14228552536, 176325.61333755025, 210823.6281107885, 257611.93726386168, 308419.6625927119, 369554.7963442179, 448740.7183186666, 540031.0151460707, 642865.9486329743, 798483.9591813795, 955827.3818440206, 1123096.1355069955, 1408767.898478018, 1589172.1673059543, 1861379.5506829685, 2422849.271218406, 2814335.5715972926, 3252027.373528501, 3400040.752517584, 2814335.5715972926, 2784354.625846735]], "0.009000000000000001": [[], []], "0.01": [[5.3385635572838197e-08, 1.9897945490270276e-07, 6.052103862397748e-07, 1.5862988610535521e-06, 3.7111570460678685e-06, 7.937839058157435e-06, 1.5790582504405838e-05, 2.9585990162888668e-05, 5.271506090286675e-05, 8.998792635412338e-05, 0.00014804828652102993, 0.00023586466513078383, 0.0003653057252812323, 0.0005518069989265384, 0.0008151364907312162, 0.0011802667185115974, 0.0016783608494326289, 0.0023478806838126845, 0.0032358243272146846, 0.004399101476816113, 0.005906054330154626, 0.007838132203502724, 0.010291728023564758, 0.01338018493011602, 0.017235981298797453, 0.022013102562701906, 0.02788960827878349, 0.035070402950619466, 0.043790219182773135, 0.0543168218040517, 0.0669544416574218, 0.08204744781332664, 0.09998426702072316, 0.12120155926639727, 0.14618865836809294, 0.1754922865807624, 0.20972155224788078, 0.24955323958130282, 0.2957373997036443, 0.3491032521366851, 0.41056540596783064, 0.48113040997434714, 0.5619036410318324, 0.6540965401793484, 0.7590342057587777, 0.878163353090316], [857.9829325873998, 922.0364240172848, 1000.0928815975631, 1076.8111814577069, 1148.2195763379523, 1402.685482841459, 1556.7066560240173, 1659.1371788657289, 1924.5906408707688, 2377.225810386776, 3096.6452512500646, 4047.515585666255, 5610.03005011021, 7873.733718892219, 11214.850347274269, 15746.221274006737, 21536.70406739393, 28849.986700005313, 37772.20598592291, 48654.619731013074, 61797.54671891859, 76284.20203324188, 93928.4169124877, 114539.29932858764, 139082.7275492576, 169089.4275542848, 201767.71331142454, 242438.0051539775, 291471.9939405416, 349130.5326644535, 416036.5813460697, 507596.06787019875, 605233.4274200922, 715770.5363830155, 875269.9478355721, 1031738.4363842084, 1252879.6491686867, 1570028.75788592, 1803476.9197393043, 2217150.8201965624, 2670526.840750905, 3026150.984474487, 3116347.980876056, 3097875.8295485564, 3116347.980876056, 2829577.1184687456]], "0.011": [[6.823360596771885e-08, 2.5078288925790626e-07, 7.537926263580117e-07, 1.955574912694592e-06, 4.533861483349293e-06, 9.619338883547093e-06, 1.8995927220085136e-05, 3.535450843838074e-05, 6.26069154578867e-05, 0.0001062670896257063, 0.0001739064024202498, 0.0002756902193659807, 0.00042500286064583873, 0.0006391681846630154, 0.0009402730884073186, 0.0013561012824135008, 0.0019211847587661027, 0.0026779804283485163, 0.0036781794586423023, 0.004984156896103424, 0.006670569207688304, 0.008826107424659809, 0.011555413618533296, 0.014981168484068538, 0.019246357847700457, 0.024516725961842397, 0.030983423486191247, 0.03886585809660185, 0.048414755700362404, 0.0599154402738645, 0.07369134037478675, 0.0901077304160641, 0.10957571482314528, 0.13255646322940207, 0.15956570489709646, 0.19117849058306735, 0.22803423009931992, 0.2708420138490102, 0.3203862266479664, 0.3775324621708863, 0.4432337463897467, 0.5185370783997707, 0.6045902970555458, 0.7026492818666125, 0.8140854966280439, 0.9403938842872386], [922.9146151266577, 945.4782599399168, 1054.0198853565016, 1147.2962478088166, 1168.0217375568627, 1434.7142156977143, 1584.9777059580438, 1758.2042676355568, 2056.694946990535, 2609.13290016892, 3385.19100966142, 4518.856245875029, 6389.5350141990275, 8950.083237768986, 12848.516627570029, 17929.004483664095, 24518.03183875305, 32423.054177759608, 42323.51360822333, 53827.89232498151, 67865.30037072097, 83700.29337397694, 103123.52883619757, 124543.9106882897, 150897.83017871674, 182911.51778522859, 218320.62147962218, 261195.784463709, 317444.55551657657, 372511.8855393986, 453090.02671741747, 545742.7620467511, 643667.1397556786, 776947.6684585572, 940252.7928659818, 1090142.1748990829, 1350341.8674845695, 1639125.823077732, 1874755.2821175824, 2346654.80073635, 3061598.6877525616, 3514285.981906917, 3444839.27027894, 3097875.8295485564, 2643505.374453538, 3008728.1995655065]], "0.012": [[8.867889330089026e-08, 3.210697508279484e-07, 9.528848250822089e-07, 2.4450482675803245e-06, 5.6139546107403935e-06, 1.1808040022356785e-05, 2.3135797030544284e-05, 4.27520498579167e-05, 7.520935113536139e-05, 0.00012688140021199621, 0.00020646541929401384, 0.00032557045679654136, 0.0004993986180141382, 0.0007475262518488317, 0.0010947921491532577, 0.0015722998334732248, 0.0022185410487923457, 0.0030806475714446877, 0.004215778494798887, 0.005692650155738977, 0.007593215891467815, 0.010014502833820509, 0.013070612966168365, 0.016894895685181936, 0.02164229912625867, 0.027491907527356516, 0.03464967192135254, 0.04335134146190283, 0.05386560270215466, 0.06649743415958273, 0.08159168351371524, 0.09953687479661803, 0.12076925294872183, 0.14577707312495167, 0.17510514214815093, 0.2093596195185079, 0.24921308539912246, 0.2954098830089755, 0.34877174286543555, 0.41020369632905557, 0.48070028591375114, 0.5613520798356259, 0.6533524982835786, 0.7580049589045402, 0.8767303490057097], [938.5152521380751, 1011.6946721865943, 1141.6705920166687, 1151.0530347606937, 1280.9789462920244, 1557.7713169057715, 1743.1853644751864, 1916.0820080087915, 2419.514723332287, 2878.497135911376, 3814.5644227214852, 5133.888205626899, 7337.3785034607645, 10323.789078776688, 14768.10427448725, 20549.29056692273, 27828.019684874416, 36746.16764594545, 47540.227186553704, 60519.04594970071, 75327.01470166151, 92456.99065330038, 113628.91708468573, 137298.85592343725, 165436.37963186266, 200318.76759301906, 236539.47118604858, 286546.3320395919, 340979.00164745783, 405518.3852494967, 486961.85852709366, 582705.978500179, 684542.473303479, 849483.4619851081, 1029695.1512312454, 1181766.4523659276, 1464186.2067446287, 1737408.2756794794, 2035616.9729412147, 2468643.8223365317, 3008728.1995655065, 3231929.7431648714, 3292991.7631153753, 2860543.6895317817, 3079630.581247243]], "0.013000000000000001": [[1.1210164115905418e-07, 4.004421480035616e-07, 1.1749884183329433e-06, 2.985349200208684e-06, 6.795110803691581e-06, 1.4181562634328894e-05, 2.7591283956332705e-05, 5.0658450176302684e-05, 8.859270393545792e-05, 0.00014864342463601687, 0.0002406472194552807, 0.0003776654492331103, 0.000576718593712781, 0.0008596242523606793, 0.0012539455692985734, 0.0017940568636817832, 0.0025223332400887313, 0.0034904709471033713, 0.004760945246230835, 0.006408612547553603, 0.008522463563080786, 0.011207534223541359, 0.014586981099400658, 0.018804328062119204, 0.024025890917106607, 0.030443386735435975, 0.03827673460716226, 0.047777054535019445, 0.05922987118334695, 0.07295852919330166, 0.08932782677174607, 0.10874787425765084, 0.1316781843664093, 0.1586320008091214, 0.190180871980668, 0.22695947640723663, 0.26967070664091114, 0.31909101828594394, 0.3760760508384272, 0.44156652701826865, 0.5165944372695812, 0.6022895161029473, 0.6998860169503569, 0.8107297922010572, 0.936285685084066], [988.5697658127574, 1098.8864754887136, 1214.7600813017252, 1250.6113961530637, 1374.072106612467, 1677.106325052263, 1773.2967874163514, 2179.8997223282313, 2555.602389944979, 3239.944686800467, 4280.25415784174, 5937.669641158811, 8489.288743268567, 12107.752040358147, 17264.66990625697, 23732.877205617577, 32033.98708050818, 42095.62476170992, 53795.70050164693, 68215.84041942909, 85114.29543298064, 103655.30702834939, 126409.92271749764, 151359.1154128317, 181714.72483868504, 219366.2090647691, 262276.62259391014, 313927.3806113159, 371431.05642351654, 443706.97209637874, 536099.6378652425, 628031.0650139134, 759863.0593450264, 905816.2673851306, 1076601.6128544062, 1252879.6491686867, 1594029.7026601064, 1861379.5506829685, 2265237.4708067877, 2784354.625846735, 3212068.3177870694, 3422299.471602941, 3422299.471602941, 2814335.5715972926, 3153940.2290428327]], "0.014": [[], []], "0.015": [[2.1184585374617769e-07, 7.293909763585099e-07, 2.0746127412733002e-06, 5.130852222343902e-06, 1.1404145881846357e-05, 2.3299761022919377e-05, 4.44674003811255e-05, 8.022170432369744e-05, 0.00013804451830617213, 0.00022817525210895814, 0.00036429553193008884, 0.0005643142337246934, 0.000851258884067083, 0.0012542793215858468, 0.0018097694263674042, 0.002562612645587113, 0.0035675569701572847, 0.004890724948679304, 0.006611264260872092, 0.008823144312434642, 0.011637104256574118, 0.015182757793841711, 0.019610860051163533, 0.025095741792770535, 0.03183791616989425, 0.04006686317240001, 0.05004399690380528, 0.06206582076121687, 0.07646727556348312, 0.093625285634168, 0.1139625078107058, 0.13795128831718742, 0.16611783240556866, 0.19904659163860186, 0.23738487365739733, 0.28184767924714804, 0.3332227714861566, 0.39237598173579946, 0.4602567572024328, 0.5379039547764265, 0.6264518858284277, 0.7271366166186616, 0.8413025289513885, 0.970409145683677], [1180.3571428571422, 1136.9759252286767, 1322.6243955477967, 1445.1502788136668, 1659.1371788657289, 1908.790037158772, 2122.263747301412, 2579.2924393325, 3213.305011838688, 4133.2969245997865, 5851.163763366236, 8352.59706639257, 12134.828963729196, 17457.97127425415, 24508.50170126532, 33394.466134268616, 44023.80514260811, 56991.49973294697, 71036.96864085212, 88106.93802035152, 109327.60419154455, 132775.71660594354, 158219.6067207431, 190067.7805781138, 227379.25343902467, 270095.27181894286, 321648.32688301057, 386565.5676624559, 451895.97181916074, 541162.6660556365, 642066.7360540963, 762100.8469834358, 901101.8291136948, 1072161.8490165067, 1237982.641429734, 1537615.2906236215, 1848196.3211142255, 2135543.762277927, 2656943.978709248, 3292991.7631153753, 3334988.758281684, 3400040.752517584, 3192459.4053202127, 3212068.3177870694]], "0.016": [[2.8952338049342866e-07, 9.788648098202152e-07, 2.7416933608484157e-06, 6.690898506443316e-06, 1.4697832340457132e-05, 2.9715014078951268e-05, 5.6174047714961974e-05, 0.00010046505244455668, 0.00017150368402367103, 0.0002813916329621849, 0.0004461763162238559, 0.0006867153284164896, 0.0010296510830113906, 0.0015085009513995426, 0.002164868095609521, 0.0030497780877227396, 0.004225146314173115, 0.005765381075189751, 0.007759127207789937, 0.010311154984252946, 0.013544398966310336, 0.01760215142787428, 0.02265041489555924, 0.02888041829616657, 0.036511301143370735, 0.04579297014179279, 0.057009132535222225, 0.07048051047673776, 0.08656824065168617, 0.10567746333973652, 0.1282611050593825, 0.15482385889717873, 0.18592636658454886, 0.22218960634707502, 0.26429949051468216, 0.31301167684595743, 0.36915659748592794, 0.4336447094438813, 0.5074719704461503, 0.5917255439882206, 0.6875897373808422, 0.7963521765562036, 0.9194102213723371], [1255.4688383666999, 1357.8479467514217, 1488.2065111787588, 1550.2204556678826, 1689.5406050567535, 2021.2878534918946, 2294.157339474107, 2804.8704924528975, 3639.23144947343, 4926.270238006417, 7103.535036316658, 10187.764366759735, 14702.452181786575, 21217.37882979813, 29512.44484988656, 40015.82091541006, 51962.47837089892, 66574.33568021802, 83581.69980644026, 102903.39067984208, 125566.84545772374, 150622.41624138848, 180337.36812061133, 215794.96061813127, 258268.50184393284, 303641.1050050518, 364814.86459044844, 433599.0451620815, 506101.0056869811, 598921.8903281468, 730921.1515129232, 834455.8006878616, 1011654.6799986587, 1203631.4764681507, 1431997.7442809823, 1686840.3895264862, 2012078.6636392598, 2603984.9141450105, 3231929.7431648714, 3586586.6235748273, 3636465.0695405225, 3400040.752517584, 3135031.574519117]], "0.017": [[4.228911941608566e-07, 1.3984085539288773e-06, 3.844015281410404e-06, 9.22985830797673e-06, 1.9986666751210146e-05, 3.9892927120584396e-05, 7.454518730313557e-05, 0.00013191717230571316, 0.00022301312028812586, 0.000362620512295151, 0.0005701671645595389, 0.0008706874720909424, 0.0012959024319233407, 0.0018854179304243247, 0.0026880456488210707, 0.003763250822486774, 0.005182730980895367, 0.007032129695145971, 0.009412889267479052, 0.012444246211340238, 0.01626537329053033, 0.021037671811166343, 0.026947217790019216, 0.034207365556817325, 0.04306151228590725, 0.05378602689388726, 0.06669334668417397, 0.08213524506664904, 0.10050627363033099, 0.12224738179920959, 0.1478497172557834, 0.17785861027328678, 0.21287774505592258, 0.25357352114651505, 0.300679607922717, 0.35500169516615615, 0.41742244265357786, 0.488906631685052, 0.5705065214315536, 0.6633674129526768, 0.7687334237047468, 0.8879534753302042], [1256.4605263902158, 1489.2468242236491, 1623.4795231813605, 1740.8841645020048, 1879.750317127391, 2257.43502343417, 2628.6911171401644, 3266.771445876426, 4341.564390363299, 6146.453965783083, 8786.22777626136, 12628.899745758528, 18381.1190085657, 26447.53605305776, 36104.19623472991, 47752.054530188216, 62405.17606504151, 78938.88925928394, 98421.10259181152, 119544.30438738049, 144926.61164478783, 174659.0447199964, 206409.9105955169, 248145.0224638797, 292141.4372177296, 343499.90224012744, 412028.95513810863, 478810.8393855491, 565475.2543068322, 675608.432104558, 802194.7184177837, 945393.8947248445, 1127966.8959332174, 1316218.4191933398, 1560628.4991689697, 1916054.7636880411, 2180122.2231445755, 2924569.559219371, 3292991.7631153753, 3562162.760804901, 3467677.5523242084, 3356402.290722841]], "0.018000000000000002": [[], []], "0.019": [[9.36823101820091e-07, 2.9556403934297655e-06, 7.808093586019024e-06, 1.811363911545257e-05, 3.805089662239647e-05, 7.39137115969523e-05, 0.0001347654190222833, 0.00023319488086900764, 0.000386177600124953, 0.0006160449889821945, 0.0009515646778969655, 0.001429134587895709, 0.002094093345274788, 0.0030021494917120144, 0.004220931830737499, 0.005831663151157656, 0.00793095947755184, 0.01063275691590322, 0.014070368087602064, 0.018398670076506682, 0.023796425750666823, 0.03046874026204421, 0.0386496544735453, 0.048604877012439464, 0.06063465660237008, 0.07507679628232536, 0.09230981107982687, 0.11275623066694887, 0.1368860484913785, 0.16522031884036772, 0.1983349032629234, 0.23686436774480057, 0.28150603200163893, 0.33302417222781233, 0.3922543786121258, 0.46010806890628814, 0.5375771593080473, 0.6257388938978773, 0.725760833846111, 0.8389060075863686, 0.9665382231308861], [1508.3845885696383, 1670.3554193098007, 1745.4882897720627, 1934.405959409125, 2299.6288405622317, 2781.173834675016, 3346.533426291733, 4497.034618361698, 6318.07914872728, 9164.232745956839, 13723.821951573143, 20356.09061719409, 29403.083517278443, 41245.6346797274, 55265.871121718366, 71265.28703626637, 90579.38947248446, 112575.48193898557, 136310.1076291613, 163964.0569676623, 196861.10206554268, 232832.72767817957, 274624.08535904816, 324925.4426957263, 383384.77944740665, 446792.2755882418, 525715.8833320963, 606656.4555059241, 728866.8504722237, 850878.3503391178, 1025631.60136953, 1173769.925091956, 1412586.5513806406, 1639125.823077732, 2059719.8180271967, 2378714.2059820932, 2799264.9508237164, 3611360.3763283393, 3687748.6459044833, 3378080.7790529723, 3611360.3763283393]], "0.02": [[1.4390367618185207e-06, 4.425267034669473e-06, 1.143999028917597e-05, 2.6045783823041512e-05, 5.381567034221368e-05, 0.00010300044701805778, 0.0001853003066997672, 0.0003167427649097911, 0.0005186687245738683, 0.0008188283613952355, 0.0012525883880899972, 0.0018642521496940723, 0.002708493910820463, 0.0038519086161632647, 0.0053746783355252455, 0.007372356542520113, 0.009957771320571239, 0.013263048539871978, 0.017441756003768183, 0.022671169521907196, 0.029154661829923784, 0.037124215240952683, 0.046843058882492405, 0.05860843134277709, 0.07275446952357931, 0.08965522447102621, 0.10972780493238357, 0.13343564936465496, 0.1612919271001324, 0.19386306935456687, 0.23177243074530965, 0.2757040819694912, 0.32640673427598094, 0.38469779634940676, 0.45146756420987727, 0.5276835447181148, 0.6143949132625113, 0.7127371061919962, 0.823936548546619, 0.9493155176262922], [1597.037463493034, 1765.152094302166, 1934.405959409125, 2100.260010400415, 2591.1980816152454, 3199.188406678166, 3965.540664893171, 5557.580706191622, 8056.868094223748, 11908.50472212754, 17902.411782810188, 26443.825374598255, 37867.39197511296, 52507.09916062027, 69266.45303395286, 88707.2688844818, 110928.68097434282, 135895.94025637678, 136688.69682014294, 195708.85921941535, 231127.42834666808, 274031.3179546435, 320435.6331696161, 380255.3295919191, 440663.5773320218, 527331.0504346901, 614591.9097757392, 711834.8963966222, 852277.8034781117, 990446.6941244352, 1137834.4618990559, 1378938.2441840998, 1510875.4922372436, 1881513.5459512265, 2357248.714200357, 2630201.8062829985, 3538068.888266988, 4091576.931457922, 3740483.552845924, 3713929.1316214143]], "0.021": [[2.2559735660965945e-06, 6.752408525481115e-06, 1.7061468551358067e-05, 3.8082701742753505e-05, 7.732375807566335e-05, 0.00014569924198742598, 0.0002584375543304394, 0.0004360958916084688, 0.0007056835527070334, 0.001101893689041009, 0.0016684436222615155, 0.0024595238437801962, 0.0035413558019559625, 0.004993858575540099, 0.00691242452566348, 0.009409804013103219, 0.012618099262653311, 0.016690867452042207, 0.02180533309890661, 0.028164709815781605, 0.0360006314998451, 0.045575693021221414, 0.0571861004709614, 0.07116443102734893, 0.08788250249691061, 0.10775435258439975, 0.1312393279440757, 0.15884528306278536, 0.1911318890236601, 0.2287140521976596, 0.2722654429087128, 0.32252213411681685, 0.3802863501621404, 0.4464303256119531, 0.521900274251035, 0.6077204682551123, 0.7049974275858399, 0.8149242196448543, 0.9387848692234633], [1754.7172830616018, 1895.4452453649774, 2135.2642860877286, 2532.0245670950653, 3070.9938663140347, 3804.2530847991584, 4944.222467248499, 6922.681709226737, 10289.119475422163, 15518.13645915288, 23924.35923218327, 35126.94156336959, 49594.222618179854, 67488.65884518059, 87741.27099669212, 110878.02754683745, 136046.28210602008, 165822.61713869395, 241166.30044545728, 233910.85267623086, 277777.3936402859, 325339.17631153757, 380819.88350950717, 441799.4957945697, 521464.6529556222, 613860.9555841329, 708912.5521609803, 826482.2307526132, 977407.1141743493, 1132879.9221190708, 1274344.5797214126, 1542163.150039824, 1784966.5105742614, 2171059.511435303, 2829577.1184687456, 2814335.5715972926, 3850635.2542974004, 4476669.720963788, 3356402.290722841]], "0.022": [[3.4948698173089865e-06, 1.0186675365573483e-05, 2.5167924700009182e-05, 5.5095887639917684e-05, 0.00010996643958915578, 0.0002040541441344357, 0.0003569602651744107, 0.000594767024798069, 0.0009512966253907335, 0.0014694737151195725, 0.002202790106545529, 0.0032168706662576286, 0.004591139384390213, 0.006420584710406806, 0.008817623308351393, 0.011914061442923205, 0.015863153258781765, 0.020841755260644027, 0.027052576341944103, 0.034726522745847, 0.04412513737485198, 0.05554313289458957, 0.06931101810411518, 0.08579781706938, 0.10541388053889658, 0.12861378918115232, 0.15589934820227652, 0.1878226729199904, 0.22498936488613155, 0.2680617781651744, 0.31776237539026236, 0.3748771732314493, 0.4402592769231843, 0.5148325035096489, 0.5995950934774366, 0.695623510455307, 0.804076328670421, 0.9261982078595734], [2017.4966629017354, 2209.0795534905847, 2459.5103681499204, 2896.3408850461474, 3594.0524249958007, 4656.904531169335, 6066.447708580601, 9034.937285712751, 13741.379397923898, 21033.44956419784, 32191.702465548908, 47157.28788042833, 65860.7375972233, 87709.02023635173, 112341.14751878365, 140912.08676875324, 172008.22274007834, 204728.4571548073, 233802.99659369714, 283669.044388559, 335163.18591763556, 387150.3435854264, 450708.1336925653, 524647.3444468545, 606656.4555059241, 716762.5139725237, 810974.7054458876, 959353.2406202715, 1099360.0690512299, 1274344.5797214126, 1542163.150039824, 1791093.3117874137, 2043584.271480795, 2540673.247208054, 3292991.7631153753, 3740483.552845924, 4364644.446289151, 3997761.1670301957]], "0.023": [[5.647327824965041e-06, 1.598463134036534e-05, 3.8525163813635496e-05, 8.254375368050527e-05, 0.00016165670997922148, 0.000294927792787645, 0.0005080766666200151, 0.000834786324763668, 0.0013181064506388065, 0.002011950055406657, 0.0029826810295641468, 0.004310790489933913, 0.006092660005724608, 0.00844240995762972, 0.01149383142905926, 0.015402400153586003, 0.020347371151327343, 0.026533952782185587, 0.034195559027900876, 0.04359613888952566, 0.05503258185364118, 0.06883719844056806, 0.08538027490192004, 0.10507270118389818, 0.12836867131737362, 0.1557684554365993, 0.18782124266579925, 0.2251280541472816, 0.2683447255164591, 0.318184958158515, 0.3754234386086762, 0.4408990254833634, 0.515518003353069, 0.6002574029898282, 0.6961683874427527, 0.8043797034143887, 0.926101197428817], [2187.832273790308, 2256.0613422613287, 2709.543851666477, 3301.0157639792687, 3991.2328399288417, 5790.594692534471, 7980.389957522881, 11990.083999180493, 19095.79895114753, 29472.929093797524, 44958.34155972359, 64575.98256287159, 88000.94618568894, 114701.35644534856, 145224.89039976778, 177453.8913095662, 212425.6721595837, 251974.7583667902, 299357.48002794565, 343268.88015853695, 401707.8622482131, 466232.5301204819, 549227.0878661551, 618268.8833678914, 730921.1515129232, 839859.4578165761, 962914.4449066058, 1168498.0786756573, 1322905.5961858546, 1493556.78694261, 1766831.306867595, 2153153.1621099142, 2285055.9108027974, 3008728.1995655065, 3586586.6235748273, 4476669.720963788, 4364644.446289151]], "0.024": [[9.642195360069273e-06, 2.6405237853129074e-05, 6.188751337741077e-05, 0.00012943037367953972, 0.0002481294389775074, 0.00044413015087342995, 0.0007520116852540806, 0.0012162543729537926, 0.0018927865225031807, 0.0028506071104219353, 0.004173481253309773, 0.005961705736429448, 0.008333942168252248, 0.011429115575234327, 0.015408376457072341, 0.02045712449798762, 0.026787092280271547, 0.03463848747699276, 0.04428219211496521, 0.05602201759958492, 0.07019701428215866, 0.08718383442964105, 0.107399147527691, 0.13130210691182997, 0.15939686677919626, 0.19223514868574332, 0.23041885668140433, 0.2746027402793031, 0.3254971044950127, 0.38387056622857296, 0.4505528562958078, 0.5264376664467647, 0.6124855407380692, 0.709726810652899, 0.8192645733873276, 0.9422777127451303], [2382.834003703427, 2630.2229283690576, 3277.543186180421, 4025.806560332987, 5158.2191126149355, 7555.787497833013, 10752.731961809051, 16869.174160505692, 27046.93643945207, 41845.55464605964, 62859.446589273444, 88855.7445538645, 118613.63729183016, 152712.89346960257, 186805.32009682633, 226664.28208327555, 268807.6213998065, 315676.8184364247, 363261.9275044211, 420122.0942523953, 490674.01356502797, 566096.2176100772, 646078.4268829724, 763218.7698141595, 859329.4108501688, 992340.6580481824, 1123096.1355069955, 1350341.8674845695, 1546737.9147742782, 1725913.3597494503, 2171059.511435303, 2378714.2059820932, 2814335.5715972926, 3713929.1316214143, 4123839.6360543934, 4156597.307834741]], "0.025": [[1.610752646873651e-05, 4.2720309607680846e-05, 9.745132996669803e-05, 0.00019908307455976138, 0.00037384468190078656, 0.0006568793613327148, 0.0010937777804548344, 0.0017421725021216407, 0.0026733893922743393, 0.003974152549976816, 0.005748339797623296, 0.008118786153962925, 0.011229133022673799, 0.015245721083324313, 0.02035952508274412, 0.02678812890249572, 0.03477773942921428, 0.04460523788426494, 0.056580267381420614, 0.07104735557916167, 0.08838807138015965, 0.10902321470644602, 0.13341503844622776, 0.16206950172854964, 0.19553855373603465, 0.23442244731461917, 0.2793720816832295, 0.3310913735863248, 0.3903396562686378, 0.45793410568473575, 0.5347521933865029, 0.6217341655597065, 0.7198855477066138, 0.8302796744955091, 0.9540602443200566], [2674.237043534853, 3188.6352598348712, 3755.2764638721237, 4830.371614761209, 6856.558352310014, 10087.798376207556, 15035.250491225954, 24258.796961021162, 39341.47041326941, 61119.206955518996, 89642.41312832086, 123599.01696754969, 161198.55598059183, 202174.01133678172, 245021.3424854338, 289482.54102600267, 340751.31433620496, 393388.29706830025, 452692.7075429438, 522520.36125659966, 608082.391131255, 700286.8723882543, 794813.5738433381, 908983.8130120657, 1046272.9034610216, 1179089.3764076126, 1371676.0915035557, 1598916.9420897951, 1797265.4595508089, 2059719.8180271967, 2528380.51177363, 2924569.559219371, 3586586.6235748273, 4761839.770457892, 4476669.720963788]], "0.026000000000000002": [[], []], "0.027": [[4.774739164726249e-05, 0.00011818894207117964, 0.00025432197946278936, 0.000493940315600792, 0.000887084085437149, 0.0014977358465252724, 0.002405510537395071, 0.003707340005305892, 0.005519152667359882, 0.007977548763598743, 0.011241471582351087, 0.015493874978230923, 0.020943387456412898, 0.027825973059566685, 0.03640658926369554, 0.04698084206439338, 0.05987663841449101, 0.07545583615680986, 0.09411589158111511, 0.1162915047218538, 0.14245626250248025, 0.17312427982282041, 0.2088518386777543, 0.2502390253883164, 0.2979313660199766, 0.35262146005723655, 0.4150506123986592, 0.48601046373195733, 0.566344619344733, 0.6569502764228117, 0.7587798498848194, 0.8728425967986663], [4064.963516007245, 4862.346708161978, 6252.74707715252, 8551.706970220139, 12479.77381103093, 20316.44063481706, 33022.208583906206, 55696.87616437697, 89963.65866777385, 134594.0997004677, 187154.734849936, 242438.0051539775, 300063.12494862184, 360193.58752798254, 421155.4562592824, 484215.2643408579, 548645.3441877699, 634194.071292642, 710861.5353804118, 829120.8755303277, 933492.7425859577, 1061222.0728693686, 1150414.421322493, 1343377.9185456936, 1510875.4922372436, 1676001.1453614205, 1966594.8399355088, 2255451.256590291, 2578284.6490389826, 3097875.8295485564, 3879185.6369468803, 4718886.27365776]], "0.028": [[8.428440436497802e-05, 0.00020108699990572325, 0.0004194414409514157, 0.0007929587808499049, 0.0013906275328191707, 0.0022984796807837757, 0.003621208880754134, 0.005483747400665331, 0.008032806876696772, 0.011438386930169632, 0.015895254935534817, 0.021624399664618273, 0.028874461097885325, 0.03792313835288229, 0.04907857740830209, 0.06268074008210102, 0.07910275554158347, 0.09875225547355988, 0.12207269391706654, 0.1495446526548328, 0.181687132968982, 0.21905883448847852, 0.26225942178834893, 0.3119307793419258, 0.36875825537589013, 0.43347189513254536, 0.50684766400367, 0.5897086609646298, 0.6829263227056396, 0.787421618828549, 0.9041662384519019], [4555.437741796819, 6033.1205672278975, 7975.7168633993115, 11418.379691731416, 18072.566614305582, 30464.09973921653, 52199.82227655804, 88311.91626259722, 139476.40441355258, 202745.2689056308, 270815.97573695955, 338494.37138889363, 408422.25937622547, 484215.2643408579, 545742.7620467511, 625751.4884178155, 713799.9037612128, 808442.9181060758, 913789.3306399778, 1048383.40139578, 1171128.7822344683, 1255901.3884740395, 1416427.9164269017, 1613762.253129121, 1895180.5726095678, 2043584.271480795, 2540673.247208054, 2698105.492842414, 3116347.980876056, 3794761.1452191356, 4028557.3272785195]], "0.029": [[0.00014919130547754798, 0.0003428243565325294, 0.0006927400105874406, 0.001274104936482982, 0.002180869839724301, 0.003527240886152368, 0.005449072124755975, 0.00810519140683029, 0.011678669264217885, 0.016378038123577954, 0.022438467744406606, 0.030122901671958763, 0.03972315866787879, 0.05156100244199396, 0.06598918250606803, 0.08339244856877584, 0.10418854056589404, 0.12882915615296972, 0.157800897266583, 0.19162619717517673, 0.23086422928404812, 0.27611179882596837, 0.328004218454723, 0.38721616866031217, 0.45446254383895857, 0.5304992847763027, 0.61612419823656, 0.7121777642925066, 0.8195439319798866, 0.9391509038142023], [5623.8165882135945, 7449.857564712071, 11272.72835557032, 16542.934691552455, 27115.021635062352, 48218.00903977394, 85221.79602079224, 143286.05489195287, 218890.044836641, 305278.05869018566, 392784.7544603847, 479257.2224533029, 564855.6413234054, 650140.2182237087, 730921.1515129232, 810974.7054458876, 913789.3306399778, 1031738.4363842084, 1179089.3764076126, 1339920.9162891365, 1456004.0645965924, 1584341.5419372157, 1803476.9197393043, 1989077.3421365293, 2255451.256590291, 2468643.8223365317, 2829577.1184687456, 3173088.132081826, 3997761.1670301957, 5036811.907342524]], "0.03": [[], []]}]
