# Supplementary material for: Superconductivity from a melted insulator in Josephson junction arrays
Source: Nat Phys. 2023 Aug 10;19(11):1630–5. doi: 10.1038/s41567-023-02161-w (PMC10635826; doi:10.1038/s41567-023-02161-w)
Supplement: Supplementary file 2 — Contains all data in the paper, including supplement, serialized into text files, and Python scripts that recreate all figures from the text files. [file 41567_2023_2161_MOESM2_ESM.zip › data_and_plotters_all/phase_figures/supfigs/sfig_collapse/sfig_collapse.py]

#%%
%matplotlib auto
import matplotlib.pyplot as plt, numpy as np, matplotlib as mpl
from matplotlib.gridspec import GridSpec
from matplotlib import gridspec

from phase_figures import load_json
from phase_figures.supfigs.sfig_collapse import figpath
from phase_figures import (cmap_tprt,
                            NJUNCTIONS_TRP, logscale_major_ticks)

def idx2float( data ) :
    """  convert dictionary keys to floats
    """
    return { np.round( float(k), 8 ) : d for k, d in data.items() }

def list2array(data):
    for b, d in data.items() :
        x, y = d
        data[b] = ( np.array(x), np.array(y) )
    return data

collapse = load_json('collapse.json')
bcuts = collapse[0]
scaled = collapse[1]
bcuts = idx2float(bcuts)
bcuts = list2array(bcuts)
scaled = idx2float(scaled)
scaled = list2array(scaled)

for b in bcuts:
    bcuts[b][1][:] /= NJUNCTIONS_TRP
    scaled[b][1][:] /= NJUNCTIONS_TRP

def get_colors(bs):
    return cmap_tprt( np.arange( len(bs) ) / ( len(bs) -1) )

bs = np.array(list(bcuts.keys()))
colors = get_colors(bs)

def plot_bcuts(ax):
    """plot the trimmed bcuts from the phase diagram data
    """
    for i, b in enumerate(bs) :
            ax.plot( *bcuts[b], marker='.', 
                markersize=2, linestyle='-', linewidth = 0.7,
                label=f'{b*1e3:.0f} mT',
                color=colors[i] )
    ax.set_xscale('log')
    ax.set_yscale('log')
    ax.xaxis.set_ticks( (0.1,1,) )
    ax.set_xticklabels( ('0.1','1',) ) 
    ax.set_xlabel('$T$ (K)', labelpad = 0)
    ax.set_ylabel('$\\rho$ ($\\Omega$)', labelpad = 2)
    ax.tick_params(axis='x', which='major', 
        left=True, length = logscale_major_ticks)
    ax.tick_params(axis='y', which='major', 
        left=True, length = logscale_major_ticks)

def plot_scaled(ax):
    """plot bcuts with temperature scaled with plasma frequency
    """
    for i, b in enumerate(bs) :
            ax.plot( *scaled[b], marker='.', 
                markersize=2, linestyle='',
                label=f'{b*1e3:.0f} mT',
                color=colors[i] )
    ax.set_xscale('log')
    ax.set_yscale('log')
    ax.xaxis.set_ticks( (10**(-8),10**(-7),10**(-6),10**(-5),
                    10**(-4),10**(-3),10**(-2),10**(-1),1) )
    ax.set_xticklabels( ('$10^{-8}$',None,None, None, 
                    None, None, None,None,'1',) )
    n_subticks=5
    locmaj = mpl.ticker.LogLocator(base=10, numticks=1000)
    ax.xaxis.set_major_locator(locmaj)
    locmin = mpl.ticker.LogLocator(
        base=10.0, subs=np.linspace(0, 1.0, n_subticks + 2)[1:-1], numticks=1000
    )
    ax.xaxis.set_minor_locator(locmin)
    ax.xaxis.set_minor_formatter(mpl.ticker.NullFormatter()) 
    ax.set_xlabel('$(T/T_p)^{\pi K_{c}-1}$', labelpad = -3)
    ax.set_ylabel('$\\rho$ ($\\Omega$)', labelpad = 2)
    ax.tick_params(axis='x', which='major', 
        left=True, length = logscale_major_ticks)
    ax.tick_params(axis='y', which='major', 
        left=True, length = logscale_major_ticks)

fig = plt.figure( figsize=(6.75,3))
fig.set_size_inches(6.75,3)

gs0 = GridSpec( 1, 2, figure=fig, left=0.07, right=0.99,
    bottom = 0.1 ,top=0.98)
gs00 = gridspec.GridSpecFromSubplotSpec(1, 7, subplot_spec=gs0[0,0],
    wspace=1.2 )
gs01 = gridspec.GridSpecFromSubplotSpec(1, 7, subplot_spec=gs0[0,1],
    wspace=1.2 )

ax0 = fig.add_subplot( gs00[0,:7] )    
ax1 = fig.add_subplot( gs01[0,:7] )

coords = { 'a' : ( 0.002, 0.96 ),
            'b' : ( 0.4925, 0.96 ),
        }

for lbl, xy in coords.items() :
    fig.text( *xy, lbl, 
            fontsize = 9, weight= 'bold')

plot_bcuts(ax0)
plot_scaled(ax1)
#%%
#fig.savefig( figpath / "sfig_collapse.pdf")
