# Supplementary material for: Superconductivity from a melted insulator in Josephson junction arrays
Source: Nat Phys. 2023 Aug 10;19(11):1630–5. doi: 10.1038/s41567-023-02161-w (PMC10635826; doi:10.1038/s41567-023-02161-w)
Supplement: Supplementary file 2 — Contains all data in the paper, including supplement, serialized into text files, and Python scripts that recreate all figures from the text files. [file 41567_2023_2161_MOESM2_ESM.zip › data_and_plotters_all/phase_figures/supfigs/sfig_cbt/gV.json]

{"0.14": [[-0.0015, -0.00148, -0.00146, -0.00144, -0.00142, -0.0014, -0.00138, -0.00136, -0.00134, -0.00132, -0.0013, -0.00128, -0.00126, -0.00124, -0.00122, -0.0012, -0.00118, -0.00116, -0.00114, -0.00112, -0.0011, -0.00108, -0.00106, -0.00104, -0.00102, -0.001, -0.00098, -0.00096, -0.00094, -0.00092, -0.0009, -0.00088, -0.00086, -0.00084, -0.00082, -0.0008, -0.00078, -0.00076, -0.00074, -0.00072, -0.0007, -0.00068, -0.00066, -0.00064, -0.00062, -0.0006, -0.00058, -0.00056, -0.00054, -0.00052, -0.0005, -0.000495, -0.00049, -0.000485, -0.00048, -0.00048, -0.000475, -0.00047, -0.000465, -0.00046, -0.00046, -0.000455, -0.00045, -0.000445, -0.00044, -0.00044, -0.000435, -0.00043, -0.000425, -0.00042, -0.000415, -0.00041, -0.000405, -0.0004, -0.0004, -0.000395, -0.00039, -0.000385, -0.00038, -0.00038, -0.000375, -0.00037, -0.000365, -0.00036, -0.00036, -0.000355, -0.00035, -0.000345, -0.00034, -0.000335, -0.00033, -0.000325, -0.00032, -0.000315, -0.00031, -0.000305, -0.0003, -0.0003, -0.000295, -0.00029, -0.000285, -0.00028, -0.00028, -0.000275, -0.00027, -0.000265, -0.00026, -0.00026, -0.000255, -0.00025, -0.000245, -0.00024, -0.000235, -0.00023, -0.000225, -0.00022, -0.00022, -0.000215, -0.00021, -0.000205, -0.0002, -0.0002, -0.000195, -0.00019, -0.000185, -0.00018, -0.00018, -0.000175, -0.00017, -0.000165, -0.00016, -0.000155, -0.00015, -0.000145, -0.00014, -0.00014, -0.000135, -0.00013, -0.000125, -0.00012, -0.00012, -0.000115, -0.00011, -0.000105, -0.0001, -9.99999999999998e-05, -9.5e-05, -9e-05, -8.5e-05, -8e-05, -7.5e-05, -7e-05, -6.5e-05, -6e-05, -5.99999999999999e-05, -5.5e-05, -5e-05, -4.5e-05, -4e-05, -3.99999999999999e-05, -3.5e-05, -3e-05, -2.5e-05, -1.99999999999999e-05, -1.99999999999998e-05, -1.5e-05, -9.99999999999992e-06, -5.00000000000001e-06, 0.0, 5.00000000000001e-06, 1e-05, 1.5e-05, 2.00000000000001e-05, 2.50000000000001e-05, 3.00000000000001e-05, 3.5e-05, 4e-05, 4.00000000000001e-05, 4.5e-05, 5e-05, 5.5e-05, 6e-05, 6.00000000000002e-05, 6.50000000000001e-05, 7.00000000000001e-05, 7.50000000000001e-05, 8e-05, 8.5e-05, 9e-05, 9.5e-05, 0.0001, 0.000105, 0.00011, 0.000115, 0.00012, 0.00012, 0.000125, 0.00013, 0.000135, 0.00014, 0.00014, 0.000145, 0.00015, 0.000155, 0.00016, 0.00016, 0.000165, 0.00017, 0.000175, 0.00018, 0.000185, 0.00019, 0.000195, 0.0002, 0.000205, 0.00021, 0.000215, 0.00022, 0.00022, 0.000225, 0.00023, 0.000235, 0.00024, 0.00024, 0.000245, 0.00025, 0.000255, 0.00026, 0.000265, 0.00027, 0.000275, 0.00028, 0.000285, 0.00029, 0.000295, 0.0003, 0.0003, 0.000305, 0.00031, 0.000315, 0.00032, 0.00032, 0.000325, 0.00033, 0.000335, 0.00034, 0.000345, 0.00035, 0.000355, 0.00036, 0.000365, 0.00037, 0.000375, 0.00038, 0.00038, 0.000385, 0.00039, 0.000395, 0.0004, 0.0004, 0.000405, 0.00041, 0.000415, 0.00042, 0.00042, 0.000425, 0.00043, 0.000435, 0.00044, 0.000445, 0.00045, 0.000455, 0.00046, 0.00046, 0.000465, 0.00047, 0.000475, 0.00048, 0.00048, 0.000485, 0.00049, 0.000495, 0.0005, 0.00052, 0.00054, 0.00056, 0.00058, 0.0006, 0.00062, 0.00064, 0.00066, 0.00068, 0.0007, 0.00072, 0.00074, 0.00076, 0.00078, 0.0008, 0.00082, 0.00084, 0.00086, 0.00088, 0.0009, 0.00092, 0.00094, 0.00096, 0.00098, 0.001, 0.00102, 0.00104, 0.00106, 0.00108, 0.0011, 0.00112, 0.00114, 0.00116, 0.00118, 0.0012, 0.00122, 0.00124, 0.00126, 0.00128, 0.0013, 0.00132, 0.00134, 0.00136, 0.00138, 0.0014, 0.00142, 0.00144, 0.00146, 0.00148, 0.0015], [0.00806329494288217, 0.00846408233682929, 0.00817553778482126, 0.00798342784664169, 0.00808792681578424, 0.00820866130067476, 0.00803885606512159, 0.00812933893427573, 0.00843016586164639, 0.00830894034108309, 0.00785709181269422, 0.0081987705568395, 0.00830510625262404, 0.00808391281854974, 0.00798699137092853, 0.00788477085083419, 0.00816125849805074, 0.00806445156245989, 0.00832338576545723, 0.00824830757811024, 0.00798770323119301, 0.00809103063286784, 0.00808294664507619, 0.00832365570199686, 0.00830428762483256, 0.00803114014684022, 0.00845910257434168, 0.00803122744672432, 0.00823452943563689, 0.00832630818124679, 0.00788384711951742, 0.00827425395537526, 0.00836026247040483, 0.00828032687355362, 0.00838910622271568, 0.00820801225181846, 0.0080921878709059, 0.00805809547219248, 0.0080941174949248, 0.00802389765813572, 0.00814501103963862, 0.00835002568033964, 0.00801993192780362, 0.00807661310178252, 0.0084812454627501, 0.00793275200408267, 0.00825906745070876, 0.0081148167397758, 0.00814889005529, 0.00825972935482927, 0.00834314831007817, 0.00812982577652027, 0.00815871953423833, 0.00847201697222352, 0.00820387494761266, 0.00802149312051493, 0.00832657721998136, 0.00791968963586109, 0.00806482016897374, 0.00803726289211685, 0.00834735121210993, 0.00804278066974272, 0.00806204280801632, 0.00841273688925909, 0.00808187033861737, 0.00834244207994062, 0.00786615673253833, 0.00826464186262382, 0.00781480459208769, 0.00788044000822829, 0.00827826233207472, 0.00835847566614197, 0.00838315550839471, 0.00786164026603444, 0.00822407670207005, 0.00823291704368477, 0.00814427867606669, 0.00813212314352028, 0.00803612361474969, 0.00804453270583441, 0.00798902372427551, 0.00836868620800243, 0.00826265169228437, 0.00829369240854954, 0.00821535699092329, 0.00823316724977766, 0.0080102039603139, 0.00839893962790823, 0.00799581046300829, 0.00781116998917887, 0.00827696440103512, 0.00811707560239565, 0.0083237716869183, 0.00817203776799666, 0.00798666316421303, 0.0082885354229189, 0.00792778895564324, 0.00828031120585367, 0.00781089029497301, 0.00798937787326272, 0.00834156657909855, 0.0081613611818098, 0.00802820211960292, 0.0081202816314706, 0.00843617818978105, 0.00793667799240165, 0.00825884543813415, 0.00798580971850037, 0.00827379602995673, 0.00811167769808392, 0.00806892826281896, 0.00822884323437441, 0.00796181800820964, 0.00819356413063142, 0.0080747938635481, 0.00784702199782854, 0.00788547654569911, 0.00832889965673055, 0.00831765210007547, 0.00790101708271747, 0.00811514363223402, 0.00805807852402636, 0.00802060093346822, 0.00847927733353725, 0.00783338101020625, 0.00797815320874568, 0.00825786909457079, 0.00835221960920448, 0.00808250489236508, 0.00801548374653273, 0.00813663477123493, 0.00820670789674046, 0.00820444353295927, 0.00817392470360398, 0.00786553797631255, 0.00842067958567339, 0.00790066788476944, 0.00837822908441671, 0.0083518757208712, 0.00788795217348439, 0.00805086452680214, 0.00839854050435843, 0.00821433562834356, 0.00809771565613516, 0.00825752470325663, 0.00830797074469877, 0.00805628963265463, 0.00808242963279068, 0.00830050498094496, 0.00817927444796506, 0.00795070209730392, 0.00793368735467056, 0.00800248929749273, 0.00829097228706001, 0.00822804741804751, 0.00828904255919394, 0.00788428746305187, 0.0082786951588689, 0.00806299796476097, 0.00806157389826263, 0.00823707296903147, 0.00817445333107443, 0.0081841036214364, 0.00806931167662722, 0.00834747883387337, 0.00811779934750605, 0.00796884701382936, 0.00815127602923419, 0.00805643195448496, 0.00833804670941318, 0.00788197947402329, 0.00807969701314142, 0.00813427142528534, 0.00804932834093306, 0.00837372248808779, 0.00802794175894717, 0.00827656375552945, 0.00802390833395999, 0.00800160080748346, 0.0080747464898167, 0.00823791122986336, 0.00800301861632576, 0.00818858397078542, 0.00818393327518649, 0.00808804081891379, 0.00803566945741583, 0.00825310524301553, 0.00774876581706013, 0.00815716909898704, 0.00830535610216934, 0.00818784309604406, 0.00813023043851954, 0.00800062849105507, 0.00841719661938769, 0.00815480271672382, 0.00799277228237841, 0.00825715121355826, 0.00797545788862014, 0.00822677743554813, 0.00831921427893003, 0.00823024809201944, 0.00790998221622868, 0.00783911596850365, 0.00772969690138316, 0.00828912086814261, 0.00801884291855038, 0.00819437518752574, 0.00804142763662547, 0.00825381511324343, 0.00815898392787002, 0.00811043704991307, 0.00834948702915155, 0.00789041624192435, 0.00835442165735736, 0.00787937109883885, 0.00821083312289065, 0.00802640280025363, 0.00825697162645188, 0.00782816920904681, 0.00816296774672723, 0.0085110823114272, 0.00815950832983835, 0.007804039182431, 0.0080524544164407, 0.00828816773502935, 0.00801523125347992, 0.00811369632435402, 0.00831287453985287, 0.00821169833591534, 0.00803390406739652, 0.00828627870320353, 0.00810476503488683, 0.00797098745664666, 0.00836349186371673, 0.00829116123728629, 0.00782156642806283, 0.00794169020082409, 0.00806390295535128, 0.00823805369876037, 0.007968614453186, 0.00792389961479398, 0.00810221692511168, 0.00814595280414855, 0.00813782511129594, 0.00792893589699564, 0.00814546995949692, 0.00833623721976916, 0.00783881501620359, 0.00770501769328102, 0.00778235961135479, 0.0078178257190887, 0.00780539997585847, 0.00793523151617366, 0.00824416981454552, 0.00808430676328949, 0.0079185463547321, 0.00822147245562024, 0.0079048260116505, 0.00844834952612564, 0.00783332475029205, 0.00814158260484903, 0.00805456925478863, 0.00797945199377483, 0.00835739251421205, 0.00792289079689671, 0.00800664183304139, 0.00835346098842739, 0.00797800692349548, 0.00820482083086944, 0.00817181583949812, 0.00808564245278775, 0.00785306474092583, 0.00838025725481824, 0.00832957047870034, 0.00789559218330242, 0.00822246942742372, 0.00803338494939011, 0.00832858909230187, 0.00787402882386829, 0.00829606049832361, 0.00823725829449122, 0.00780840916474086, 0.00809346678693139, 0.00835351339360511, 0.00793406745701205, 0.00781026382526174, 0.00814562012317222, 0.0078645720685425, 0.00837470434298618, 0.00795650445006666, 0.00809043368727607, 0.00836112289565143, 0.00792023169626283, 0.0083243109774353, 0.00827187709027603, 0.00839028688141412, 0.00786726522277396, 0.00793426391959447, 0.00815533280524196, 0.00817315584709971, 0.00825251448562108, 0.00795321621914205, 0.00802093208498428, 0.00811873042537515, 0.00807233539054116, 0.0081355524652734, 0.00818388954351448, 0.00776489378784719, 0.00819530602509228, 0.0081527199993033, 0.00805903386395726, 0.00841433157407562, 0.00817222712980913, 0.00799092236498553, 0.0083384279292511, 0.0078304951044774, 0.0079608650760298, 0.00829677879568253, 0.00793820621165538, 0.00825764183075325, 0.00829029229116283, 0.00800414684969192, 0.00793114376759163, 0.00805306587323297, 0.00839560938855545, 0.00783672056348969, 0.00803071365994003, 0.0081236079122329, 0.00797597720261059, 0.00807685312952712, 0.0081861414833148, 0.00814862320906493, 0.00808371572250205]], "0.1": [[-0.0015, -0.00148, -0.00146, -0.00144, -0.00142, -0.0014, -0.00138, -0.00136, -0.00134, -0.00132, -0.0013, -0.00128, -0.00126, -0.00124, -0.00122, -0.0012, -0.00118, -0.00116, -0.00114, -0.00112, -0.0011, -0.00108, -0.00106, -0.00104, -0.00102, -0.001, -0.00098, -0.00096, -0.00094, -0.00092, -0.0009, -0.00088, -0.00086, -0.00084, -0.00082, -0.0008, -0.00078, -0.00076, -0.00074, -0.00072, -0.0007, -0.00068, -0.00066, -0.00064, -0.00062, -0.0006, -0.00058, -0.00056, -0.00054, -0.00052, -0.0005, -0.000495, -0.00049, -0.000485, -0.00048, -0.00048, -0.000475, -0.00047, -0.000465, -0.00046, -0.00046, -0.000455, -0.00045, -0.000445, -0.00044, -0.00044, -0.000435, -0.00043, -0.000425, -0.00042, -0.000415, -0.00041, -0.000405, -0.0004, -0.0004, -0.000395, -0.00039, -0.000385, -0.00038, -0.00038, -0.000375, -0.00037, -0.000365, -0.00036, -0.00036, -0.000355, -0.00035, -0.000345, -0.00034, -0.000335, -0.00033, -0.000325, -0.00032, -0.000315, -0.00031, -0.000305, -0.0003, -0.0003, -0.000295, -0.00029, -0.000285, -0.00028, -0.00028, -0.000275, -0.00027, -0.000265, -0.00026, -0.00026, -0.000255, -0.00025, -0.000245, -0.00024, -0.000235, -0.00023, -0.000225, -0.00022, -0.00022, -0.000215, -0.00021, -0.000205, -0.0002, -0.0002, -0.000195, -0.00019, -0.000185, -0.00018, -0.00018, -0.000175, -0.00017, -0.000165, -0.00016, -0.000155, -0.00015, -0.000145, -0.00014, -0.00014, -0.000135, -0.00013, -0.000125, -0.00012, -0.00012, -0.000115, -0.00011, -0.000105, -0.0001, -9.99999999999998e-05, -9.5e-05, -9e-05, -8.5e-05, -8e-05, -7.5e-05, -7e-05, -6.5e-05, -6e-05, -5.99999999999999e-05, -5.5e-05, -5e-05, -4.5e-05, -4e-05, -3.99999999999999e-05, -3.5e-05, -3e-05, -2.5e-05, -1.99999999999999e-05, -1.99999999999998e-05, -1.5e-05, -9.99999999999992e-06, -5.00000000000001e-06, 0.0, 5.00000000000001e-06, 1e-05, 1.5e-05, 2.00000000000001e-05, 2.50000000000001e-05, 3.00000000000001e-05, 3.5e-05, 4e-05, 4.00000000000001e-05, 4.5e-05, 5e-05, 5.5e-05, 6e-05, 6.00000000000002e-05, 6.50000000000001e-05, 7.00000000000001e-05, 7.50000000000001e-05, 8e-05, 8.5e-05, 9e-05, 9.5e-05, 0.0001, 0.000105, 0.00011, 0.000115, 0.00012, 0.00012, 0.000125, 0.00013, 0.000135, 0.00014, 0.00014, 0.000145, 0.00015, 0.000155, 0.00016, 0.00016, 0.000165, 0.00017, 0.000175, 0.00018, 0.000185, 0.00019, 0.000195, 0.0002, 0.000205, 0.00021, 0.000215, 0.00022, 0.00022, 0.000225, 0.00023, 0.000235, 0.00024, 0.00024, 0.000245, 0.00025, 0.000255, 0.00026, 0.000265, 0.00027, 0.000275, 0.00028, 0.000285, 0.00029, 0.000295, 0.0003, 0.0003, 0.000305, 0.00031, 0.000315, 0.00032, 0.00032, 0.000325, 0.00033, 0.000335, 0.00034, 0.000345, 0.00035, 0.000355, 0.00036, 0.000365, 0.00037, 0.000375, 0.00038, 0.00038, 0.000385, 0.00039, 0.000395, 0.0004, 0.0004, 0.000405, 0.00041, 0.000415, 0.00042, 0.00042, 0.000425, 0.00043, 0.000435, 0.00044, 0.000445, 0.00045, 0.000455, 0.00046, 0.00046, 0.000465, 0.00047, 0.000475, 0.00048, 0.00048, 0.000485, 0.00049, 0.000495, 0.0005, 0.00052, 0.00054, 0.00056, 0.00058, 0.0006, 0.00062, 0.00064, 0.00066, 0.00068, 0.0007, 0.00072, 0.00074, 0.00076, 0.00078, 0.0008, 0.00082, 0.00084, 0.00086, 0.00088, 0.0009, 0.00092, 0.00094, 0.00096, 0.00098, 0.001, 0.00102, 0.00104, 0.00106, 0.00108, 0.0011, 0.00112, 0.00114, 0.00116, 0.00118, 0.0012, 0.00122, 0.00124, 0.00126, 0.00128, 0.0013, 0.00132, 0.00134, 0.00136, 0.00138, 0.0014, 0.00142, 0.00144, 0.00146, 0.00148, 0.0015], [0.0079252535916217, 0.00809274207018474, 0.00796788377082946, 0.00834831735776737, 0.00813247888074545, 0.00769800267457281, 0.00825455351001303, 0.0080151896207136, 0.00768139075404711, 0.00791730882674106, 0.00808400829517406, 0.00802630403992336, 0.00775812490101407, 0.0076312090516386, 0.00764422841349513, 0.00804736147788537, 0.00809123773114296, 0.00778302215379486, 0.00816598766748605, 0.00766473021166983, 0.00798559234286392, 0.00799346696009656, 0.00809383188157526, 0.00780678707611401, 0.00806340055199273, 0.00769736662413553, 0.00818258452690609, 0.00819930709197305, 0.0078404575876089, 0.00821720064771652, 0.0078584399200516, 0.00821438119657922, 0.00779377438199442, 0.0080701142161493, 0.00755279457452, 0.00808984332123823, 0.00804696834482834, 0.00781167962381765, 0.00800254015384537, 0.00791426155568134, 0.00792439111542035, 0.00798847927100147, 0.00833867756352112, 0.00826885153244232, 0.00815544895301288, 0.00796896369849189, 0.00808141369962331, 0.00814005710319976, 0.00768610842100524, 0.00808883763444855, 0.00763265213144486, 0.00793029192398086, 0.00763521401416381, 0.00810277274610794, 0.00786663910368775, 0.00795728594568699, 0.00788777747565105, 0.00788325163730387, 0.00797229314792884, 0.00819596099008541, 0.00789262030505313, 0.00769357459161603, 0.00817455650176406, 0.00803642411383601, 0.00766063399260446, 0.00805361103718688, 0.00796266149549457, 0.00752859928956631, 0.00756050599270918, 0.00758907885338078, 0.00788569441758409, 0.0081494393243511, 0.00801144687926371, 0.00815957244086898, 0.00786755110850241, 0.00770769068360752, 0.00789238999662407, 0.00784197419635044, 0.00758720785853397, 0.00809870697617582, 0.00791373610675019, 0.00765309595678062, 0.00765029831262329, 0.00775886993721678, 0.00798992376020529, 0.00782723115683315, 0.00778379141465411, 0.00774268275104281, 0.00786973852441748, 0.00796818559224477, 0.00773920346208736, 0.00776199276316297, 0.00786068164149877, 0.00813059759157619, 0.00784425586751488, 0.00755757288454502, 0.00745971153158641, 0.0080197475610949, 0.00787333560004357, 0.0078175033751516, 0.0078696747153617, 0.0079398665431333, 0.00777225218999336, 0.00785632822184357, 0.00792679744671388, 0.00779402618260827, 0.0075266173454096, 0.00777738591487047, 0.00791582575993782, 0.00794117235372079, 0.00792640269156376, 0.00783076288461711, 0.00780731806366431, 0.00796459191602196, 0.00769092107098488, 0.0078677966731119, 0.00786909679522649, 0.00765952317784228, 0.00764643684890053, 0.00782436892609767, 0.00768098727716616, 0.00795556504551457, 0.00796334665407114, 0.00783084440124159, 0.00776279538583952, 0.00765905484810142, 0.00778401316359696, 0.00775749131351445, 0.00804062439492281, 0.00766761540721654, 0.00776019031982756, 0.007767441746039, 0.00781978908525586, 0.00812303980656963, 0.00768213841888622, 0.00799933664848898, 0.0079376965178864, 0.0078964459891618, 0.00764574110669158, 0.0077158978402479, 0.00775811084699756, 0.00790954310499894, 0.00768066802781571, 0.00792910163232617, 0.00781749680016971, 0.00768685747043662, 0.00785665495013096, 0.0076108176723221, 0.00795372005100671, 0.00802979174341508, 0.00763767333059642, 0.00788388083759413, 0.00776811340829397, 0.00767077801419493, 0.0078582040433072, 0.00813552627799355, 0.00766704610354917, 0.00778518829727852, 0.00789746612013354, 0.00799011146274905, 0.00781386124292157, 0.00776325381674453, 0.0079779427929797, 0.00776249010895111, 0.00779780355441369, 0.00815108223319629, 0.00752759985615995, 0.00794812396168942, 0.00826310152520605, 0.00777015892247353, 0.00778116691611849, 0.00773285344999328, 0.00751339906531992, 0.00804580636138301, 0.00777632527017721, 0.00777276866520529, 0.00779259469928508, 0.00788699734526414, 0.00772867118748486, 0.00783675310547648, 0.00803606291224129, 0.00790896962497372, 0.00775405971001388, 0.00777820151005292, 0.00800491346689083, 0.00763234112602218, 0.00776101795256171, 0.00786865155145657, 0.00780720811785305, 0.00784097891729871, 0.00801403223573456, 0.00765357542816231, 0.00774042902820421, 0.00766562465059605, 0.00798812543562739, 0.00798956903795501, 0.00771025682952922, 0.00765416503237767, 0.00768805076709149, 0.00772179147630204, 0.00782735227644533, 0.00799590762207191, 0.0075411997989563, 0.00768006894607923, 0.00794940948273062, 0.00786306816126972, 0.00796636608236652, 0.00747435149993744, 0.00748966503542106, 0.0081725964255405, 0.00770315122737942, 0.00758385029566871, 0.00803004183608667, 0.00773521924315185, 0.00783178561212828, 0.0079784076267955, 0.00761737813426359, 0.00794491273108235, 0.00782310556908234, 0.00815469034139681, 0.00791613991243773, 0.00756863584579693, 0.00817180808288856, 0.00795806290264953, 0.00746117396326776, 0.00795646237537475, 0.00776414709435341, 0.00768661422279704, 0.00781913397618523, 0.00771297137309592, 0.00788358011905661, 0.00783994034141611, 0.00765985436240689, 0.00814864374194583, 0.00763162602750296, 0.00805055522984183, 0.00788406784194478, 0.00771516102021612, 0.00798596624117519, 0.00783276853088922, 0.00806172782356132, 0.00764434038511503, 0.00772683022624145, 0.00794207891038811, 0.00772967204609114, 0.00788105974511838, 0.00775342372059986, 0.00792565749921509, 0.00773925714863946, 0.00797184780591261, 0.00789722092657755, 0.00777223172763282, 0.00809546065331691, 0.00789481082374729, 0.00781471582366457, 0.00749736537601865, 0.00747527398401908, 0.00779358845478697, 0.00789752871150334, 0.00799284090935498, 0.00804864382869774, 0.00790017122223747, 0.0079717762599859, 0.00769440818885751, 0.00758395927665177, 0.00760385612346917, 0.00770540812235199, 0.00785172063890541, 0.00773194902507622, 0.0076904867631696, 0.00811210866116138, 0.0076081961313414, 0.00800756564528844, 0.007532725252655, 0.00789251285506432, 0.00819111122587279, 0.00767857848659549, 0.00786009645136742, 0.00795387893748249, 0.00780307942947485, 0.00797089760531894, 0.00767924135613631, 0.00798404636644729, 0.00788643411897887, 0.00784023313374205, 0.0077408999012457, 0.00781894223610918, 0.00762498823562573, 0.00806812657125475, 0.00800041114732021, 0.00763802929229012, 0.00779479355597004, 0.00781449411422848, 0.00775285645420864, 0.00774943711196351, 0.00820034323666147, 0.00797755677924479, 0.00768360155025901, 0.00803864520000004, 0.00767146949684627, 0.00787290960719662, 0.00797988256640787, 0.0076368202334756, 0.00792009595008644, 0.0080008249488377, 0.0078342982626812, 0.00821288780857788, 0.00771621394863078, 0.00804514691601832, 0.00804039189297961, 0.0076212009205284, 0.0078220965132151, 0.00810746731285363, 0.00795940266359138, 0.00799913613742043, 0.00782498011223182, 0.00795629449849394, 0.00800609634762521, 0.00790317057411002, 0.00782821795156884, 0.00785245837099703, 0.0077588265423695, 0.00797606308228204, 0.0080859644627212, 0.00782352409728776, 0.00785069555501712, 0.00808384152727095, 0.00784455063589396, 0.00783782255433346, 0.00787091274516425, 0.00783275215040992, 0.00782045767106416, 0.00823545834624415]], "0.05": [[-0.0015, -0.00148, -0.00146, -0.00144, -0.00142, -0.0014, -0.00138, -0.00136, -0.00134, -0.00132, -0.0013, -0.00128, -0.00126, -0.00124, -0.00122, -0.0012, -0.00118, -0.00116, -0.00114, -0.00112, -0.0011, -0.00108, -0.00106, -0.00104, -0.00102, -0.001, -0.00098, -0.00096, -0.00094, -0.00092, -0.0009, -0.00088, -0.00086, -0.00084, -0.00082, -0.0008, -0.00078, -0.00076, -0.00074, -0.00072, -0.0007, -0.00068, -0.00066, -0.00064, -0.00062, -0.0006, -0.00058, -0.00056, -0.00054, -0.00052, -0.0005, -0.000495, -0.00049, -0.000485, -0.00048, -0.00048, -0.000475, -0.00047, -0.000465, -0.00046, -0.00046, -0.000455, -0.00045, -0.000445, -0.00044, -0.00044, -0.000435, -0.00043, -0.000425, -0.00042, -0.000415, -0.00041, -0.000405, -0.0004, -0.0004, -0.000395, -0.00039, -0.000385, -0.00038, -0.00038, -0.000375, -0.00037, -0.000365, -0.00036, -0.00036, -0.000355, -0.00035, -0.000345, -0.00034, -0.000335, -0.00033, -0.000325, -0.00032, -0.000315, -0.00031, -0.000305, -0.0003, -0.0003, -0.000295, -0.00029, -0.000285, -0.00028, -0.00028, -0.000275, -0.00027, -0.000265, -0.00026, -0.00026, -0.000255, -0.00025, -0.000245, -0.00024, -0.000235, -0.00023, -0.000225, -0.00022, -0.00022, -0.000215, -0.00021, -0.000205, -0.0002, -0.0002, -0.000195, -0.00019, -0.000185, -0.00018, -0.00018, -0.000175, -0.00017, -0.000165, -0.00016, -0.000155, -0.00015, -0.000145, -0.00014, -0.00014, -0.000135, -0.00013, -0.000125, -0.00012, -0.00012, -0.000115, -0.00011, -0.000105, -0.0001, -9.99999999999998e-05, -9.5e-05, -9e-05, -8.5e-05, -8e-05, -7.5e-05, -7e-05, -6.5e-05, -6e-05, -5.99999999999999e-05, -5.5e-05, -5e-05, -4.5e-05, -4e-05, -3.99999999999999e-05, -3.5e-05, -3e-05, -2.5e-05, -1.99999999999999e-05, -1.99999999999998e-05, -1.5e-05, -9.99999999999992e-06, -5.00000000000001e-06, 0.0, 5.00000000000001e-06, 1e-05, 1.5e-05, 2.00000000000001e-05, 2.50000000000001e-05, 3.00000000000001e-05, 3.5e-05, 4e-05, 4.00000000000001e-05, 4.5e-05, 5e-05, 5.5e-05, 6e-05, 6.00000000000002e-05, 6.50000000000001e-05, 7.00000000000001e-05, 7.50000000000001e-05, 8e-05, 8.5e-05, 9e-05, 9.5e-05, 0.0001, 0.000105, 0.00011, 0.000115, 0.00012, 0.00012, 0.000125, 0.00013, 0.000135, 0.00014, 0.00014, 0.000145, 0.00015, 0.000155, 0.00016, 0.00016, 0.000165, 0.00017, 0.000175, 0.00018, 0.000185, 0.00019, 0.000195, 0.0002, 0.000205, 0.00021, 0.000215, 0.00022, 0.00022, 0.000225, 0.00023, 0.000235, 0.00024, 0.00024, 0.000245, 0.00025, 0.000255, 0.00026, 0.000265, 0.00027, 0.000275, 0.00028, 0.000285, 0.00029, 0.000295, 0.0003, 0.0003, 0.000305, 0.00031, 0.000315, 0.00032, 0.00032, 0.000325, 0.00033, 0.000335, 0.00034, 0.000345, 0.00035, 0.000355, 0.00036, 0.000365, 0.00037, 0.000375, 0.00038, 0.00038, 0.000385, 0.00039, 0.000395, 0.0004, 0.0004, 0.000405, 0.00041, 0.000415, 0.00042, 0.00042, 0.000425, 0.00043, 0.000435, 0.00044, 0.000445, 0.00045, 0.000455, 0.00046, 0.00046, 0.000465, 0.00047, 0.000475, 0.00048, 0.00048, 0.000485, 0.00049, 0.000495, 0.0005, 0.00052, 0.00054, 0.00056, 0.00058, 0.0006, 0.00062, 0.00064, 0.00066, 0.00068, 0.0007, 0.00072, 0.00074, 0.00076, 0.00078, 0.0008, 0.00082, 0.00084, 0.00086, 0.00088, 0.0009, 0.00092, 0.00094, 0.00096, 0.00098, 0.001, 0.00102, 0.00104, 0.00106, 0.00108, 0.0011, 0.00112, 0.00114, 0.00116, 0.00118, 0.0012, 0.00122, 0.00124, 0.00126, 0.00128, 0.0013, 0.00132, 0.00134, 0.00136, 0.00138, 0.0014, 0.00142, 0.00144, 0.00146, 0.00148, 0.0015], [0.00829858297285631, 0.00816494627995321, 0.00814357577109211, 0.00813311703523774, 0.00801077010566413, 0.00836192135074141, 0.00828099786261102, 0.00825310573577701, 0.00798676178496821, 0.00788508738452951, 0.00819141802233346, 0.00786134785190424, 0.00778077983334888, 0.00816098038982044, 0.00802686621687958, 0.0077613223041393, 0.00795193279432363, 0.00806733237475404, 0.00786547083228347, 0.00779792681867872, 0.0081283267882712, 0.00777250274165374, 0.00799334256861675, 0.00775627840110899, 0.00817198335424871, 0.00784799554372902, 0.00781538453911117, 0.00779095854348955, 0.0077093942669611, 0.00774788016541643, 0.00808703362123495, 0.00753131719725862, 0.00787602488868169, 0.00791442388534339, 0.00772181495343844, 0.00759965347697788, 0.00790446398228794, 0.00795331883511851, 0.00752859946172301, 0.00748898756715535, 0.00772380325723112, 0.00764878847293691, 0.00779422625004522, 0.00756893209621825, 0.00762937347999051, 0.00784201675899376, 0.00770295009326325, 0.00775780851041886, 0.00742455029910165, 0.00753257545851961, 0.00732119167107808, 0.00771703107348778, 0.00746906301174132, 0.00722279698248566, 0.00763642032417082, 0.0072802987783831, 0.00771467785470512, 0.00765849606155507, 0.00745427921829028, 0.0074593540502608, 0.00783549626419541, 0.00785454495306285, 0.0074185518581799, 0.00765432211759939, 0.00764442644606787, 0.00736474440375692, 0.00756074708632569, 0.00756914100955097, 0.00726635106600378, 0.00742809537433372, 0.00754776318130114, 0.00746423215802173, 0.00751636955418201, 0.00746001963055002, 0.00721445678561122, 0.00751532690198002, 0.00750632381269667, 0.00760978735100287, 0.00739115413041122, 0.00732965277854055, 0.00726040854327431, 0.00766138982128737, 0.00727001891828102, 0.00732572101861665, 0.00741305063731302, 0.00754416596475023, 0.0071542788629145, 0.00705384525368634, 0.00757400285297985, 0.00722884978509102, 0.00722000319628133, 0.00748664404849187, 0.00746266926490042, 0.00717587037652875, 0.0075001510573847, 0.00720278685774993, 0.00743796420222035, 0.00729810111073609, 0.00717983828951414, 0.007550572012603, 0.00729240020729951, 0.00709904546981811, 0.00748407041208883, 0.00738724708943404, 0.00728691856078267, 0.00735082941596042, 0.00725600723686896, 0.00738503201560616, 0.00693914381771956, 0.00739908422379251, 0.00705027295446883, 0.0070711830524386, 0.00706950335146253, 0.00732364112887826, 0.00725293286451687, 0.00720002680207574, 0.00726901765370104, 0.00728493278081579, 0.0072824609662016, 0.00730349722930138, 0.00713131632352504, 0.00710063221189228, 0.00706049975103815, 0.00727015120351761, 0.0069650161151892, 0.00728216060120959, 0.00688565939487528, 0.00711966932550355, 0.0070921662129413, 0.00735881939083069, 0.00719621388808137, 0.00688951343251804, 0.007031216399608, 0.0074811709098995, 0.00710585765162973, 0.00718940738995085, 0.00694196247309672, 0.00702472567563844, 0.0072578137908156, 0.00696325776235729, 0.00727876930705182, 0.00690158138022826, 0.00674084594391077, 0.00718376529879862, 0.00693410869903965, 0.00668827753492121, 0.00689908627785381, 0.00731956633793819, 0.00673674827592006, 0.00728063610339406, 0.00705904996302397, 0.00670033028600095, 0.00673245878303293, 0.00724829080744503, 0.00707601560822785, 0.0067640071547775, 0.00725408016100441, 0.00738352058365601, 0.00737920128040537, 0.00708921764581818, 0.00672540455747381, 0.0070694569895991, 0.00686828814771182, 0.00687312171053208, 0.00715424207019838, 0.0068934984767307, 0.00682093004770376, 0.00722479737471886, 0.00720607742891648, 0.0070379564495626, 0.00703522701993401, 0.00673957911381198, 0.00709561699365701, 0.007048670645822, 0.00706569156729072, 0.0068479432459188, 0.0072703079316715, 0.00680063568149459, 0.00695288826124059, 0.00721529658728675, 0.00686456890569215, 0.00693311947175439, 0.00707189021349607, 0.00701928980478934, 0.00696085079103671, 0.00702533010938114, 0.00708802476032945, 0.00707357133699549, 0.0069142128153611, 0.00705336065115552, 0.00702180483866089, 0.00716530775642526, 0.00679596904143024, 0.00712096660491513, 0.00709079094646374, 0.00669678845399328, 0.0071130224499836, 0.00740929180376913, 0.00686916882719815, 0.00727999038309671, 0.00742340933404196, 0.00707328245916425, 0.00710698662324871, 0.00745461049334566, 0.00721363616292981, 0.00681855371150547, 0.00695463155253452, 0.00737968799377163, 0.00714763960942487, 0.00725952175332584, 0.00716666571407684, 0.00718171275761473, 0.00707316287865639, 0.00721998600476611, 0.00712271808159413, 0.00680924325807525, 0.00733238658625639, 0.00720017684374967, 0.00745583430390717, 0.00700907967440381, 0.00737415003927739, 0.00749805537537746, 0.00697078826095324, 0.00739049417221232, 0.00744237663029409, 0.00720375359145744, 0.00713122012229228, 0.00732925257874229, 0.00716911718865203, 0.00710107954652945, 0.00722305590166848, 0.00746867466903751, 0.0069933076257872, 0.0075543493178419, 0.00742702302591336, 0.00731423875443206, 0.00714980786165994, 0.00699321269820939, 0.00718878228758467, 0.00759483424100718, 0.0075699572879595, 0.00739294689243617, 0.00737036526354149, 0.00762095361953437, 0.00703253708243588, 0.00755191928308897, 0.00721389382499171, 0.00701618993180635, 0.00746020831540288, 0.00742227219133261, 0.00742067152393562, 0.0070646493601306, 0.00741245548142062, 0.00768929592650594, 0.00758856619151835, 0.00732250078078159, 0.00708170087207297, 0.00757858016286271, 0.00735849470373505, 0.0074426564202597, 0.00725525806199036, 0.00779470218150204, 0.00728515819685574, 0.00723810424663202, 0.0074735294315114, 0.00773386099591852, 0.00714079840292002, 0.00767926958506345, 0.00763293178367319, 0.00717751868823723, 0.00762786178634491, 0.00757119292657049, 0.00733435739199527, 0.00757981128362332, 0.00733797844310668, 0.00780602323118555, 0.00739336738799965, 0.00726047140520888, 0.0073615995967508, 0.00781730521348746, 0.00733597530582743, 0.00771594471706903, 0.00747883288984672, 0.00731736212179156, 0.00759005812403715, 0.00762449102764193, 0.00764844477150974, 0.0076834615869386, 0.00775539104242217, 0.00739173654476098, 0.00755682186967502, 0.00787905918725472, 0.00773069866713812, 0.00776175925899051, 0.00738059052503034, 0.00798492391757953, 0.0077780489747114, 0.00742927844271827, 0.00775319073534942, 0.00778611768660317, 0.00780893569801391, 0.0077388873013226, 0.0077124000096055, 0.00773546121596945, 0.00807705130959723, 0.00780461500740435, 0.00785152415179609, 0.00785917288834124, 0.0079358074238658, 0.00772039549896806, 0.00793935124480453, 0.00785450382808889, 0.00765625899629221, 0.0079913109352414, 0.00833180761694617, 0.00818852774805394, 0.00774174376438852, 0.00806841802414933, 0.00781112261241934, 0.00789380626499751, 0.00796833225766506, 0.00796677408902896, 0.00790806900609155, 0.00789406534687115, 0.00806826226855511, 0.00788189089255773, 0.00796652282997118, 0.00797605578195356, 0.00799281008342128, 0.0078779258827927, 0.00776604528350581, 0.00796970138537654, 0.00796353593110323]], "0.015": [[-0.0015, -0.00148, -0.00146, -0.00144, -0.00142, -0.0014, -0.00138, -0.00136, -0.00134, -0.00132, -0.0013, -0.00128, -0.00126, -0.00124, -0.00122, -0.0012, -0.00118, -0.00116, -0.00114, -0.00112, -0.0011, -0.00108, -0.00106, -0.00104, -0.00102, -0.001, -0.00098, -0.00096, -0.00094, -0.00092, -0.0009, -0.00088, -0.00086, -0.00084, -0.00082, -0.0008, -0.00078, -0.00076, -0.00074, -0.00072, -0.0007, -0.00068, -0.00066, -0.00064, -0.00062, -0.0006, -0.00058, -0.00056, -0.00054, -0.00052, -0.0005, -0.000495, -0.00049, -0.000485, -0.00048, -0.00048, -0.000475, -0.00047, -0.000465, -0.00046, -0.00046, -0.000455, -0.00045, -0.000445, -0.00044, -0.00044, -0.000435, -0.00043, -0.000425, -0.00042, -0.000415, -0.00041, -0.000405, -0.0004, -0.0004, -0.000395, -0.00039, -0.000385, -0.00038, -0.00038, -0.000375, -0.00037, -0.000365, -0.00036, -0.00036, -0.000355, -0.00035, -0.000345, -0.00034, -0.000335, -0.00033, -0.000325, -0.00032, -0.000315, -0.00031, -0.000305, -0.0003, -0.0003, -0.000295, -0.00029, -0.000285, -0.00028, -0.00028, -0.000275, -0.00027, -0.000265, -0.00026, -0.00026, -0.000255, -0.00025, -0.000245, -0.00024, -0.000235, -0.00023, -0.000225, -0.00022, -0.00022, -0.000215, -0.00021, -0.000205, -0.0002, -0.0002, -0.000195, -0.00019, -0.000185, -0.00018, -0.00018, -0.000175, -0.00017, -0.000165, -0.00016, -0.000155, -0.00015, -0.000145, -0.00014, -0.00014, -0.000135, -0.00013, -0.000125, -0.00012, -0.00012, -0.000115, -0.00011, -0.000105, -0.0001, -9.99999999999998e-05, -9.5e-05, -9e-05, -8.5e-05, -8e-05, -7.5e-05, -7e-05, -6.5e-05, -6e-05, -5.99999999999999e-05, -5.5e-05, -5e-05, -4.5e-05, -4e-05, -3.99999999999999e-05, -3.5e-05, -3e-05, -2.5e-05, -1.99999999999999e-05, -1.99999999999998e-05, -1.5e-05, -9.99999999999992e-06, -5.00000000000001e-06, 0.0, 5.00000000000001e-06, 1e-05, 1.5e-05, 2.00000000000001e-05, 2.50000000000001e-05, 3.00000000000001e-05, 3.5e-05, 4e-05, 4.00000000000001e-05, 4.5e-05, 5e-05, 5.5e-05, 6e-05, 6.00000000000002e-05, 6.50000000000001e-05, 7.00000000000001e-05, 7.50000000000001e-05, 8e-05, 8.5e-05, 9e-05, 9.5e-05, 0.0001, 0.000105, 0.00011, 0.000115, 0.00012, 0.00012, 0.000125, 0.00013, 0.000135, 0.00014, 0.00014, 0.000145, 0.00015, 0.000155, 0.00016, 0.00016, 0.000165, 0.00017, 0.000175, 0.00018, 0.000185, 0.00019, 0.000195, 0.0002, 0.000205, 0.00021, 0.000215, 0.00022, 0.00022, 0.000225, 0.00023, 0.000235, 0.00024, 0.00024, 0.000245, 0.00025, 0.000255, 0.00026, 0.000265, 0.00027, 0.000275, 0.00028, 0.000285, 0.00029, 0.000295, 0.0003, 0.0003, 0.000305, 0.00031, 0.000315, 0.00032, 0.00032, 0.000325, 0.00033, 0.000335, 0.00034, 0.000345, 0.00035, 0.000355, 0.00036, 0.000365, 0.00037, 0.000375, 0.00038, 0.00038, 0.000385, 0.00039, 0.000395, 0.0004, 0.0004, 0.000405, 0.00041, 0.000415, 0.00042, 0.00042, 0.000425, 0.00043, 0.000435, 0.00044, 0.000445, 0.00045, 0.000455, 0.00046, 0.00046, 0.000465, 0.00047, 0.000475, 0.00048, 0.00048, 0.000485, 0.00049, 0.000495, 0.0005, 0.00052, 0.00054, 0.00056, 0.00058, 0.0006, 0.00062, 0.00064, 0.00066, 0.00068, 0.0007, 0.00072, 0.00074, 0.00076, 0.00078, 0.0008, 0.00082, 0.00084, 0.00086, 0.00088, 0.0009, 0.00092, 0.00094, 0.00096, 0.00098, 0.001, 0.00102, 0.00104, 0.00106, 0.00108, 0.0011, 0.00112, 0.00114, 0.00116, 0.00118, 0.0012, 0.00122, 0.00124, 0.00126, 0.00128, 0.0013, 0.00132, 0.00134, 0.00136, 0.00138, 0.0014, 0.00142, 0.00144, 0.00146, 0.00148, 0.0015], [0.00802510495030586, 0.00820847736557462, 0.00805628946170641, 0.00811321115186487, 0.00782603968489827, 0.00819452861816863, 0.00787943086539424, 0.00794707689842316, 0.00827410138187765, 0.00795479444962443, 0.00783878482493939, 0.00829514003612829, 0.00786161550605105, 0.00789745895553592, 0.00812708736983417, 0.00772872370088351, 0.00778524564676136, 0.00812971419194617, 0.00755233156513605, 0.00804933525353826, 0.00790056795546006, 0.00769419061159261, 0.00764010921572248, 0.00799934249404071, 0.0079223040055347, 0.00823848903040958, 0.00766506009959127, 0.0079096089888176, 0.00794088118909542, 0.00770013774948319, 0.0077690733116976, 0.00796298618185391, 0.00753533228515486, 0.00798182362114668, 0.00787042775252315, 0.00785827036794593, 0.00796771591328027, 0.00780616735311646, 0.00760515548256451, 0.00790999325013712, 0.00754453720787004, 0.00770976061882714, 0.00785612848908324, 0.00786176874462124, 0.00784976618003973, 0.00756840653259483, 0.0077161931792884, 0.00741802872784051, 0.00777031604343367, 0.00763236881311146, 0.00770754568164486, 0.007738099280289, 0.00779288220119874, 0.00759283554680762, 0.00773563340364525, 0.0074877694639996, 0.00745201664644465, 0.00753282989729883, 0.00748378172120821, 0.00771770336407012, 0.0075936002949047, 0.00777153620158739, 0.00760653981745686, 0.00742124075084156, 0.00765718535381487, 0.00770971470804035, 0.00758364891503545, 0.00724670324637174, 0.00761071281830237, 0.00762702258192095, 0.00739535019974308, 0.00750078229829471, 0.00752792440127748, 0.007472573953516, 0.00757122486512317, 0.00761093491515408, 0.00742131519476805, 0.00749977867554394, 0.00768395244186343, 0.00723674530771466, 0.00746801018334415, 0.00760798936603999, 0.0073993365619671, 0.00746831093796183, 0.00753477523976998, 0.00726683620163562, 0.00729228217053694, 0.0076547542552215, 0.00730134005452538, 0.00732308506118528, 0.00706278645750047, 0.00763364937237759, 0.00716898588177049, 0.00719375206364492, 0.0076565556635425, 0.0074620285329868, 0.00712375663450863, 0.00762115420157277, 0.00759502154468748, 0.00710903646178954, 0.00719009078826209, 0.00730976070634657, 0.0074347187794018, 0.00743530592617424, 0.00724825022576026, 0.00734568097442431, 0.00720718595689744, 0.00746267561746741, 0.00746139526005413, 0.00711171593680837, 0.00711302682376004, 0.00695075917558217, 0.00757098773433593, 0.00699576669555107, 0.00709947815446949, 0.0073908034743185, 0.00708972094310748, 0.00725785180629347, 0.00708573883981752, 0.00722364133960385, 0.00741153257580135, 0.00708669393000516, 0.00705216555859793, 0.00738566552289217, 0.00708128809515521, 0.00709042967435886, 0.00719522547249754, 0.00721164255307765, 0.00720747156721951, 0.00719552555631441, 0.00711576363369305, 0.00702305141591193, 0.00691450614731587, 0.00700428171717657, 0.00719345471533015, 0.00702832400075449, 0.00676353423849463, 0.00708711279957303, 0.00683398565549951, 0.00699782808850006, 0.00700975877717478, 0.00674518158676803, 0.00701742073560644, 0.00677570437497325, 0.00660373919051861, 0.00683427173101263, 0.00712349751623606, 0.0068154235007121, 0.00690146747035981, 0.0066297653108013, 0.00697255280048684, 0.00650170575244916, 0.00683885570312077, 0.00663083044265623, 0.00650330327194663, 0.00637888405972043, 0.00629486202868353, 0.00669494887709879, 0.00625492860833403, 0.00622235441254044, 0.00642011107216236, 0.00628136532308954, 0.00613770851159849, 0.00616757608244134, 0.00580428855367678, 0.00579535200499023, 0.00597360726342406, 0.00550456374130414, 0.00587562295542294, 0.00584734139277449, 0.00560265315936074, 0.00559777669513693, 0.00567174570742163, 0.00606844493661681, 0.00620663079980258, 0.00635349796145872, 0.00604055725143979, 0.00630842925742976, 0.00660999325562225, 0.00667128393817929, 0.00641909850835382, 0.00634243897161641, 0.00686131226436815, 0.00644268936078844, 0.00654951286795575, 0.00688245619877199, 0.0065908741033493, 0.00652759272762769, 0.00671694097269876, 0.00685325897636281, 0.0068993106057466, 0.0070529731786638, 0.00667980527547039, 0.00706495587279029, 0.00680758753192599, 0.0068833187468537, 0.00705255299081336, 0.00697712885815184, 0.00701137257950358, 0.00698603525165472, 0.00685905526587122, 0.0071336140189086, 0.00708047890780484, 0.0070486909420169, 0.00724126119592953, 0.00706242519895672, 0.0070217107214529, 0.00733744492145417, 0.00717523553033059, 0.00710942280999886, 0.00708890690008296, 0.0071580602528687, 0.00716570341877766, 0.00710878927946351, 0.00723912258581417, 0.00730655639507329, 0.00709407004801678, 0.00719125720105961, 0.0072765563277334, 0.00718672980003476, 0.00746339067677349, 0.0069303177928768, 0.00732496358678366, 0.00731944623677727, 0.0072335650485191, 0.007128904413859, 0.00742695998639327, 0.00756259311292644, 0.00740477436883295, 0.00740727442956828, 0.00724013528293146, 0.00750512470178115, 0.00730908516723992, 0.00731960699016234, 0.0072242032268647, 0.00741785814239946, 0.00714355788974369, 0.00745872236685727, 0.00715054850848926, 0.00731256496057279, 0.00729940424591163, 0.00739607362038538, 0.00733785536764809, 0.00737250143075684, 0.00749123449303446, 0.00735253499682174, 0.0073347727252399, 0.00740281190444263, 0.00743056183706384, 0.00756307565127525, 0.00772866332471186, 0.00712816637191266, 0.00758993243055859, 0.00733039221947601, 0.0073866728708384, 0.00748583731918484, 0.00734129834467346, 0.00738993106253219, 0.00754163540349268, 0.0076530877872623, 0.00735146213233235, 0.00736360812095973, 0.00769641721101139, 0.0071538323810116, 0.00762777612369353, 0.00745376055808597, 0.00773869956874296, 0.00727004775693138, 0.00754077365846616, 0.00736492164537939, 0.00764550245495353, 0.00725336501352489, 0.00763602952843836, 0.007504733667766, 0.00747263619552794, 0.00773968419501234, 0.00777672602990401, 0.00734277889849802, 0.00753665649979752, 0.00762478383184589, 0.00783849969393915, 0.00735486493631655, 0.00749256717056765, 0.00783649777967163, 0.00783821656055333, 0.00762932325778393, 0.00766081869533157, 0.00763605940478422, 0.00773113145112144, 0.00765878152481882, 0.00751221747606795, 0.00759832312543823, 0.00780281370672812, 0.00780547689854303, 0.00781465439121093, 0.00784120535109468, 0.00750245172926094, 0.00785576513923043, 0.00782301029298884, 0.00795620566383826, 0.00770756424589438, 0.00788391756445543, 0.00793744366251956, 0.00788138288208994, 0.00781510471679443, 0.00787353782956602, 0.00757323180854565, 0.00801784268688173, 0.00783179866945223, 0.00784171863834627, 0.00794329769703844, 0.00797408725122179, 0.0079328656586672, 0.00800130320842099, 0.00815943578646446, 0.00763002995093771, 0.00815746737947763, 0.00774006318040773, 0.00819555281870241, 0.00783601650635323, 0.00783195590432177, 0.00783251275553029, 0.00793683030015665, 0.00791061361451574, 0.00825922723575702, 0.00772947991662638, 0.00784665341929935, 0.00783548401755879, 0.00787071531942916, 0.00838248555055876, 0.007807625321752, 0.0079533869821395, 0.00793517179442366]], "0.0": [[-0.0015, -0.00148, -0.00146, -0.00144, -0.00142, -0.0014, -0.00138, -0.00136, -0.00134, -0.00132, -0.0013, -0.00128, -0.00126, -0.00124, -0.00122, -0.0012, -0.00118, -0.00116, -0.00114, -0.00112, -0.0011, -0.00108, -0.00106, -0.00104, -0.00102, -0.001, -0.00098, -0.00096, -0.00094, -0.00092, -0.0009, -0.00088, -0.00086, -0.00084, -0.00082, -0.0008, -0.00078, -0.00076, -0.00074, -0.00072, -0.0007, -0.00068, -0.00066, -0.00064, -0.00062, -0.0006, -0.00058, -0.00056, -0.00054, -0.00052, -0.0005, -0.000495, -0.00049, -0.000485, -0.00048, -0.00048, -0.000475, -0.00047, -0.000465, -0.00046, -0.00046, -0.000455, -0.00045, -0.000445, -0.00044, -0.00044, -0.000435, -0.00043, -0.000425, -0.00042, -0.000415, -0.00041, -0.000405, -0.0004, -0.0004, -0.000395, -0.00039, -0.000385, -0.00038, -0.00038, -0.000375, -0.00037, -0.000365, -0.00036, -0.00036, -0.000355, -0.00035, -0.000345, -0.00034, -0.000335, -0.00033, -0.000325, -0.00032, -0.000315, -0.00031, -0.000305, -0.0003, -0.0003, -0.000295, -0.00029, -0.000285, -0.00028, -0.00028, -0.000275, -0.00027, -0.000265, -0.00026, -0.00026, -0.000255, -0.00025, -0.000245, -0.00024, -0.000235, -0.00023, -0.000225, -0.00022, -0.00022, -0.000215, -0.00021, -0.000205, -0.0002, -0.0002, -0.000195, -0.00019, -0.000185, -0.00018, -0.00018, -0.000175, -0.00017, -0.000165, -0.00016, -0.000155, -0.00015, -0.000145, -0.00014, -0.00014, -0.000135, -0.00013, -0.000125, -0.00012, -0.00012, -0.000115, -0.00011, -0.000105, -0.0001, -9.99999999999998e-05, -9.5e-05, -9e-05, -8.5e-05, -8e-05, -7.5e-05, -7e-05, -6.5e-05, -6e-05, -5.99999999999999e-05, -5.5e-05, -5e-05, -4.5e-05, -4e-05, -3.99999999999999e-05, -3.5e-05, -3e-05, -2.5e-05, -1.99999999999999e-05, -1.99999999999998e-05, -1.5e-05, -9.99999999999992e-06, -5.00000000000001e-06, 0.0, 5.00000000000001e-06, 1e-05, 1.5e-05, 2.00000000000001e-05, 2.50000000000001e-05, 3.00000000000001e-05, 3.5e-05, 4e-05, 4.00000000000001e-05, 4.5e-05, 5e-05, 5.5e-05, 6e-05, 6.00000000000002e-05, 6.50000000000001e-05, 7.00000000000001e-05, 7.50000000000001e-05, 8e-05, 8.5e-05, 9e-05, 9.5e-05, 0.0001, 0.000105, 0.00011, 0.000115, 0.00012, 0.00012, 0.000125, 0.00013, 0.000135, 0.00014, 0.00014, 0.000145, 0.00015, 0.000155, 0.00016, 0.00016, 0.000165, 0.00017, 0.000175, 0.00018, 0.000185, 0.00019, 0.000195, 0.0002, 0.000205, 0.00021, 0.000215, 0.00022, 0.00022, 0.000225, 0.00023, 0.000235, 0.00024, 0.00024, 0.000245, 0.00025, 0.000255, 0.00026, 0.000265, 0.00027, 0.000275, 0.00028, 0.000285, 0.00029, 0.000295, 0.0003, 0.0003, 0.000305, 0.00031, 0.000315, 0.00032, 0.00032, 0.000325, 0.00033, 0.000335, 0.00034, 0.000345, 0.00035, 0.000355, 0.00036, 0.000365, 0.00037, 0.000375, 0.00038, 0.00038, 0.000385, 0.00039, 0.000395, 0.0004, 0.0004, 0.000405, 0.00041, 0.000415, 0.00042, 0.00042, 0.000425, 0.00043, 0.000435, 0.00044, 0.000445, 0.00045, 0.000455, 0.00046, 0.00046, 0.000465, 0.00047, 0.000475, 0.00048, 0.00048, 0.000485, 0.00049, 0.000495, 0.0005, 0.00052, 0.00054, 0.00056, 0.00058, 0.0006, 0.00062, 0.00064, 0.00066, 0.00068, 0.0007, 0.00072, 0.00074, 0.00076, 0.00078, 0.0008, 0.00082, 0.00084, 0.00086, 0.00088, 0.0009, 0.00092, 0.00094, 0.00096, 0.00098, 0.001, 0.00102, 0.00104, 0.00106, 0.00108, 0.0011, 0.00112, 0.00114, 0.00116, 0.00118, 0.0012, 0.00122, 0.00124, 0.00126, 0.00128, 0.0013, 0.00132, 0.00134, 0.00136, 0.00138, 0.0014, 0.00142, 0.00144, 0.00146, 0.00148, 0.0015], [0.00820577005674893, 0.00772845951346128, 0.00796117921550916, 0.00795555413806168, 0.00790788923142815, 0.00820045723298666, 0.00820349183647105, 0.00812179857232747, 0.00796397158820679, 0.00803044773034037, 0.00796433718953393, 0.00808903423043881, 0.00821557699134032, 0.0078816639812607, 0.00803371300078585, 0.00803581220186885, 0.00799073937029287, 0.00801672477734649, 0.00782520553598563, 0.00807953455215023, 0.00795356193363446, 0.00785315785042334, 0.00798966853544529, 0.00790828586994768, 0.00791270828691805, 0.00798818776895756, 0.0079208536144406, 0.0077267697832622, 0.00782912580731681, 0.00784706455415587, 0.0077241653297537, 0.00770474702088502, 0.00808266116782567, 0.0079240011048694, 0.00781701165122243, 0.00779164224265993, 0.00766033331362703, 0.00766176635673178, 0.00796443542418717, 0.00754913870774383, 0.00744813550349724, 0.00774997290352569, 0.00780814352882909, 0.00748148253267828, 0.00787390443883746, 0.00742859086448971, 0.00776916428501202, 0.00754190257947022, 0.00769080442527824, 0.00746277956788457, 0.00750647106238107, 0.00779438139896492, 0.00757850628523462, 0.00757479249439271, 0.00773792239622257, 0.00772152599864127, 0.00757199340979333, 0.00734846419958903, 0.00753618738701297, 0.0075711648695663, 0.00755757220300981, 0.00754679653112106, 0.00768149895968474, 0.00762558099092856, 0.00773332786429239, 0.00757793325517636, 0.00755251226908393, 0.00770322017921653, 0.00769657517742592, 0.0073263862243691, 0.00783807715377051, 0.00754288767081097, 0.00729252299174755, 0.00777528404757262, 0.0073095565199547, 0.00766073071822548, 0.00759069713826036, 0.00735787311421297, 0.00741459096321437, 0.00755886883323818, 0.00742030311171104, 0.00772493485537357, 0.00763315880033443, 0.00711378090699303, 0.00759276439035707, 0.00784941005192129, 0.00784272394012256, 0.00775427871758475, 0.00748143939138193, 0.00738320220196009, 0.00739652126600766, 0.00732914610282149, 0.00776225878674988, 0.00729368588552787, 0.00703377789229991, 0.00767291878104409, 0.00729886146778125, 0.00735163137970608, 0.00759907160254693, 0.00739204608554691, 0.00731800079571151, 0.0076120817997788, 0.00748014131665191, 0.00747477830209138, 0.00750412170362593, 0.00745464437861118, 0.00739175352303001, 0.00737946385620876, 0.00748497316358119, 0.00717704626888444, 0.00749284994239305, 0.0073546363795219, 0.00743074145075088, 0.0073575897697367, 0.00741949365044626, 0.00721379637086084, 0.00720226851730003, 0.00716218821833889, 0.00696535639540726, 0.0070551661138669, 0.00748344759265886, 0.00700724453521745, 0.0074663332516796, 0.00727340892782307, 0.00703727556675888, 0.00714160912852508, 0.00724420329934734, 0.00695748731785009, 0.00713556789563053, 0.00714555987090669, 0.00713399781322865, 0.00717760244200571, 0.00707117291366697, 0.00695622239922591, 0.0071358613471673, 0.00700078429149467, 0.00710144970672709, 0.00715552659633829, 0.00679112753768075, 0.00686350555781582, 0.00682128522350947, 0.00695570331826238, 0.00662563822625498, 0.00705554272583724, 0.00685094247381673, 0.00703973085809041, 0.00668806298112172, 0.0068006614522546, 0.00654152607828549, 0.00647015368981146, 0.00651314223868566, 0.0068729028254174, 0.00655288703967377, 0.00627610355401418, 0.00655034926793013, 0.00672510957842806, 0.00633791750395548, 0.00627806181693122, 0.00672534693486147, 0.00661007181540283, 0.00603500901013109, 0.00639797154371451, 0.00639640677736805, 0.00590163360699626, 0.00583400437156184, 0.00620779471587712, 0.00593509660605741, 0.00562919823921831, 0.00580701181400487, 0.00541177496166824, 0.00557178493549455, 0.00600734300995139, 0.00572499545744732, 0.006186627494516, 0.00636401965154749, 0.00596920883081361, 0.00648260668427318, 0.00661307376118858, 0.00624029647077547, 0.0065350592283063, 0.00660957928838927, 0.00654004886181196, 0.00654733054258, 0.00661193139009275, 0.00652351453520502, 0.00658973635390155, 0.00685682746455754, 0.00689264868135131, 0.00670891563351339, 0.00697444954866915, 0.00665529404726204, 0.00680640574273371, 0.00679789011088093, 0.00714414027112043, 0.0069178696791504, 0.00662508823013664, 0.00684746912396152, 0.00728192074670456, 0.00720965222204709, 0.00737721125696212, 0.00723579014918274, 0.00694299330938718, 0.0072218221580442, 0.00676600415970105, 0.00696080402978513, 0.00716116454571404, 0.00692883979151285, 0.00744071929271311, 0.00745295409397976, 0.00743630298725098, 0.00743844086755847, 0.00712939019026041, 0.00712670390799537, 0.00723771959991385, 0.00717029227051028, 0.0072007356880096, 0.00739825204841436, 0.00719599362697695, 0.00703012141536909, 0.00734650065766653, 0.00726220892213011, 0.00734344229566371, 0.00706743708768295, 0.0071517342381885, 0.0074631736712096, 0.007177829906132, 0.00717113161977392, 0.0071656492341318, 0.00750213776216232, 0.00738182490046786, 0.0072167837891769, 0.00743864600001015, 0.00716947806809865, 0.00765461936495212, 0.00719917782702167, 0.00759746096396751, 0.00719353381472931, 0.00727602725851568, 0.00745399128913626, 0.00728785367741991, 0.00722266713158161, 0.00750060240746172, 0.00752877515060812, 0.00707125952140949, 0.00761321859768045, 0.00733409324436405, 0.00744970321301622, 0.00772113032384456, 0.00754047937827609, 0.00748594951084965, 0.0075130267033592, 0.00747692161109805, 0.00755381533959924, 0.00737507536009609, 0.00739269078019139, 0.00768237304546176, 0.00767778634189106, 0.00754763243243356, 0.0073218253210111, 0.00746942298173099, 0.00769709015980796, 0.00735610462746151, 0.00759525464861333, 0.0076709340282684, 0.00741417423380784, 0.00765573910756633, 0.0075996718891565, 0.00728882783803241, 0.00744176429655803, 0.00755603972656284, 0.00764181788282744, 0.00749912556702297, 0.00721224745911735, 0.00767695595299633, 0.0075217547973203, 0.00780347475223346, 0.00741390165321151, 0.00781803661922915, 0.00761662535197406, 0.00763397740157615, 0.00725036575770278, 0.00783460326165488, 0.0075397569462205, 0.00783510490138666, 0.00771272091310657, 0.00736952920967398, 0.00749184230913433, 0.00779278042903757, 0.00794893753453744, 0.00743922238635883, 0.00772152793657553, 0.0074712134746467, 0.0079818870835752, 0.00756735175355366, 0.0079733088047005, 0.00752919091565558, 0.00788490322507714, 0.00802350479116745, 0.00778122051191256, 0.00751724149191092, 0.00749348744445533, 0.00745445954826298, 0.0079750158581006, 0.00787750930159646, 0.00789329632739768, 0.00780115235686793, 0.00783707119677186, 0.00809743185533436, 0.00761074426127238, 0.00797572598824446, 0.00807960868881448, 0.00792769748251336, 0.00765991731427917, 0.00801058462434931, 0.00778597576034326, 0.00788861590542323, 0.00804714079760325, 0.00809186959480566, 0.00794262612985673, 0.00791026779163593, 0.00801744731717299, 0.00800897315268001, 0.00809769508987634, 0.00794789882010499, 0.00813743378651513, 0.00782307103583062, 0.00754806718314346, 0.00795149666046911, 0.00793596702917487, 0.00790072413259168, 0.00822300159206148, 0.00793483529903638, 0.00778316571320855]]}
