# Supplementary material for: Superconductivity from a melted insulator in Josephson junction arrays
Source: Nat Phys. 2023 Aug 10;19(11):1630–5. doi: 10.1038/s41567-023-02161-w (PMC10635826; doi:10.1038/s41567-023-02161-w)
Supplement: Supplementary file 2 — Contains all data in the paper, including supplement, serialized into text files, and Python scripts that recreate all figures from the text files. [file 41567_2023_2161_MOESM2_ESM.zip › data_and_plotters_all/phase_figures/supfigs/sfig_cbt/gT.json]

{"g_exp": [[0.0, 0.01, 0.02, 0.03, 0.04, 0.05, 0.06, 0.07, 0.08, 0.09, 0.1, 0.11, 0.12, 0.13, 0.14, 0.15, 0.16, 0.17, 0.18, 0.19, 0.2, 0.21, 0.22, 0.23, 0.24, 0.25, 0.26, 0.27, 0.28, 0.29, 0.3, 0.32, 0.34, 0.36, 0.38, 0.4, 0.42, 0.44, 0.46, 0.48, 0.5, 0.52, 0.54, 0.56, 0.58, 0.6, 0.62, 0.64, 0.66, 0.68, 0.7, 0.72, 0.74, 0.76, 0.78, 0.8, 0.82, 0.84, 0.86, 0.88, 0.9, 0.92, 0.94, 0.96, 0.98, 1.0], [0.00563663281797561, 0.00574776579750582, 0.00585986758306644, 0.00610600260815768, 0.00659339310498376, 0.00696927911776586, 0.0072263082052775, 0.0074591930525647, 0.00758244708395376, 0.0077146730303764, 0.00781731460623761, 0.00795469936929984, 0.00795926075261325, 0.00800886836164843, 0.00808885122446167, 0.00813732534860293, 0.00820425323873369, 0.00827221068732835, 0.00828500260713729, 0.00831571457039145, 0.00831413815961028, 0.00837920744387143, 0.00845593728161952, 0.00846271630232471, 0.0084405893604793, 0.00856612021015081, 0.0085360780435085, 0.00856863140872778, 0.00859203274840978, 0.00855756810566643, 0.00860525561110185, 0.00864103631693436, 0.00868290174579254, 0.00868002716850026, 0.00874249687370689, 0.00874122864541654, 0.00873233512710512, 0.00880621749459964, 0.00877476280190187, 0.00881977464309653, 0.0088163856008503, 0.00881960714383382, 0.00881977259473229, 0.00881245755191811, 0.00890850327652534, 0.00884932119874314, 0.00890558245784071, 0.00893473859167399, 0.00893345675762351, 0.00887205242310916, 0.00890740740477646, 0.00895135904141589, 0.00886433563687793, 0.00893193218639938, 0.00896472142787898, 0.00897502601711042, 0.00892778809455451, 0.00895851431266643, 0.00898759243207457, 0.00904454326270792, 0.00897955103382879, 0.00903785473976038, 0.00899212571997243, 0.00897203797899064, 0.00903535954978615, 0.00904519987412494]], "g_theory": [[0.03, 0.0319438877755511, 0.0338877755511022, 0.0358316633266533, 0.03777555110220441, 0.03971943887775551, 0.04166332665330661, 0.04360721442885771, 0.04555110220440882, 0.04749498997995992, 0.04943887775551102, 0.05138276553106212, 0.05332665330661322, 0.05527054108216432, 0.057214428857715424, 0.05915831663326653, 0.06110220440881763, 0.06304609218436874, 0.06498997995991984, 0.06693386773547094, 0.06887775551102204, 0.07082164328657314, 0.07276553106212424, 0.07470941883767535, 0.07665330661322645, 0.07859719438877755, 0.08054108216432865, 0.08248496993987975, 0.08442885771543085, 0.08637274549098195, 0.08831663326653307, 0.09026052104208417, 0.09220440881763527, 0.09414829659318637, 0.09609218436873747, 0.09803607214428857, 0.09997995991983967, 0.10192384769539077, 0.10386773547094189, 0.10581162324649299, 0.10775551102204409, 0.10969939879759519, 0.11164328657314629, 0.11358717434869739, 0.11553106212424849, 0.11747494989979959, 0.11941883767535069, 0.12136272545090179, 0.1233066132264529, 0.12525050100200402, 0.12719438877755512, 0.12913827655310622, 0.13108216432865732, 0.13302605210420843, 0.13496993987975953, 0.13691382765531063, 0.13885771543086173, 0.14080160320641283, 0.14274549098196393, 0.14468937875751503, 0.14663326653306613, 0.14857715430861723, 0.15052104208416833, 0.15246492985971943, 0.15440881763527053, 0.15635270541082164, 0.15829659318637274, 0.16024048096192384, 0.16218436873747494, 0.16412825651302604, 0.16607214428857714, 0.16801603206412824, 0.16995991983967934, 0.17190380761523044, 0.17384769539078154, 0.17579158316633267, 0.17773547094188377, 0.17967935871743487, 0.18162324649298597, 0.18356713426853707, 0.18551102204408818, 0.18745490981963928, 0.18939879759519038, 0.19134268537074148, 0.19328657314629258, 0.19523046092184368, 0.19717434869739478, 0.19911823647294588, 0.20106212424849698, 0.20300601202404808, 0.20494989979959918, 0.20689378757515028, 0.20883767535070138, 0.21078156312625249, 0.2127254509018036, 0.2146693386773547, 0.2166132264529058, 0.21855711422845692, 0.22050100200400802, 0.22244488977955912, 0.22438877755511022, 0.22633266533066132, 0.22827655310621242, 0.23022044088176352, 0.23216432865731462, 0.23410821643286572, 0.23605210420841682, 0.23799599198396792, 0.23993987975951903, 0.24188376753507013, 0.24382765531062123, 0.24577154308617233, 0.24771543086172343, 0.24965931863727453, 0.25160320641282563, 0.25354709418837673, 0.25549098196392783, 0.25743486973947893, 0.25937875751503003, 0.26132264529058113, 0.26326653306613224, 0.26521042084168334, 0.26715430861723444, 0.26909819639278554, 0.27104208416833664, 0.27298597194388774, 0.27492985971943884, 0.27687374749498994, 0.27881763527054104, 0.28076152304609214, 0.28270541082164324, 0.28464929859719434, 0.28659318637274545, 0.28853707414829655, 0.29048096192384765, 0.29242484969939875, 0.29436873747494985, 0.29631262525050095, 0.29825651302605205, 0.30020040080160315, 0.30214428857715425, 0.30408817635270535, 0.30603206412825645, 0.30797595190380755, 0.30991983967935866, 0.31186372745490976, 0.31380761523046086, 0.31575150300601196, 0.31769539078156306, 0.31963927855711416, 0.32158316633266537, 0.32352705410821647, 0.3254709418837676, 0.3274148296593187, 0.3293587174348698, 0.3313026052104209, 0.333246492985972, 0.3351903807615231, 0.3371342685370742, 0.3390781563126253, 0.3410220440881764, 0.3429659318637275, 0.3449098196392786, 0.3468537074148297, 0.3487975951903808, 0.3507414829659319, 0.352685370741483, 0.3546292585170341, 0.3565731462925852, 0.3585170340681363, 0.3604609218436874, 0.3624048096192385, 0.3643486973947896, 0.3662925851703407, 0.3682364729458918, 0.3701803607214429, 0.372124248496994, 0.3740681362725451, 0.3760120240480962, 0.3779559118236473, 0.3798997995991984, 0.3818436873747495, 0.3837875751503006, 0.3857314629258517, 0.3876753507014028, 0.3896192384769539, 0.391563126252505, 0.3935070140280561, 0.3954509018036072, 0.3973947895791583, 0.3993386773547094, 0.4012825651302605, 0.4032264529058116, 0.4051703406813627, 0.4071142284569138, 0.4090581162324649, 0.411002004008016, 0.4129458917835671, 0.4148897795591182, 0.4168336673346693, 0.4187775551102204, 0.4207214428857715, 0.4226653306613226, 0.4246092184368737, 0.4265531062124248, 0.4284969939879759, 0.430440881763527, 0.4323847695390781, 0.4343286573146292, 0.4362725450901803, 0.4382164328657314, 0.4401603206412825, 0.4421042084168336, 0.4440480961923847, 0.4459919839679358, 0.4479358717434869, 0.449879759519038, 0.4518236472945891, 0.4537675350701402, 0.4557114228456913, 0.45765531062124243, 0.45959919839679353, 0.46154308617234463, 0.46348697394789573, 0.46543086172344683, 0.46737474949899793, 0.46931863727454903, 0.47126252505010013, 0.47320641282565123, 0.47515030060120234, 0.47709418837675344, 0.47903807615230454, 0.48098196392785564, 0.48292585170340674, 0.48486973947895784, 0.48681362725450905, 0.48875751503006015, 0.49070140280561125, 0.49264529058116235, 0.49458917835671345, 0.49653306613226456, 0.49847695390781566, 0.5004208416833668, 0.5023647294589179, 0.504308617234469, 0.5062525050100201, 0.5081963927855712, 0.5101402805611223, 0.5120841683366734, 0.5140280561122245, 0.5159719438877756, 0.5179158316633267, 0.5198597194388778, 0.5218036072144289, 0.52374749498998, 0.5256913827655311, 0.5276352705410822, 0.5295791583166333, 0.5315230460921844, 0.5334669338677355, 0.5354108216432866, 0.5373547094188377, 0.5392985971943888, 0.5412424849699399, 0.543186372745491, 0.5451302605210421, 0.5470741482965932, 0.5490180360721443, 0.5509619238476954, 0.5529058116232465, 0.5548496993987976, 0.5567935871743487, 0.5587374749498998, 0.5606813627254509, 0.562625250501002, 0.5645691382765531, 0.5665130260521042, 0.5684569138276553, 0.5704008016032064, 0.5723446893787575, 0.5742885771543086, 0.5762324649298597, 0.5781763527054108, 0.5801202404809619, 0.582064128256513, 0.5840080160320641, 0.5859519038076152, 0.5878957915831663, 0.5898396793587174, 0.5917835671342685, 0.5937274549098196, 0.5956713426853707, 0.5976152304609218, 0.5995591182364729, 0.601503006012024, 0.6034468937875751, 0.6053907815631262, 0.6073346693386773, 0.6092785571142284, 0.6112224448897796, 0.6131663326653307, 0.6151102204408818, 0.6170541082164329, 0.618997995991984, 0.6209418837675351, 0.6228857715430862, 0.6248296593186373, 0.6267735470941884, 0.6287174348697395, 0.6306613226452906, 0.6326052104208417, 0.6345490981963928, 0.6364929859719439, 0.638436873747495, 0.6403807615230461, 0.6423246492985972, 0.6442685370741483, 0.6462124248496994, 0.6481563126252505, 0.6501002004008016, 0.6520440881763527, 0.6539879759519038, 0.6559318637274549, 0.657875751503006, 0.6598196392785571, 0.6617635270541082, 0.6637074148296593, 0.6656513026052104, 0.6675951903807615, 0.6695390781563126, 0.6714829659318637, 0.6734268537074148, 0.6753707414829659, 0.677314629258517, 0.6792585170340681, 0.6812024048096192, 0.6831462925851703, 0.6850901803607214, 0.6870340681362725, 0.6889779559118236, 0.6909218436873747, 0.6928657314629258, 0.694809619238477, 0.696753507014028, 0.6986973947895792, 0.7006412825651303, 0.7025851703406814, 0.7045290581162325, 0.7064729458917836, 0.7084168336673347, 0.7103607214428858, 0.7123046092184369, 0.714248496993988, 0.7161923847695391, 0.7181362725450902, 0.7200801603206413, 0.7220240480961924, 0.7239679358717435, 0.7259118236472946, 0.7278557114228457, 0.7297995991983968, 0.7317434869739479, 0.733687374749499, 0.7356312625250501, 0.7375751503006012, 0.7395190380761523, 0.7414629258517034, 0.7434068136272545, 0.7453507014028056, 0.7472945891783567, 0.7492384769539078, 0.7511823647294589, 0.75312625250501, 0.7550701402805611, 0.7570140280561122, 0.7589579158316633, 0.7609018036072144, 0.7628456913827655, 0.7647895791583166, 0.7667334669338677, 0.7686773547094188, 0.7706212424849699, 0.772565130260521, 0.7745090180360721, 0.7764529058116232, 0.7783967935871744, 0.7803406813627255, 0.7822845691382766, 0.7842284569138277, 0.7861723446893788, 0.7881162324649299, 0.790060120240481, 0.7920040080160321, 0.7939478957915832, 0.7958917835671343, 0.7978356713426854, 0.7997795591182365, 0.8017234468937876, 0.8036673346693387, 0.8056112224448898, 0.8075551102204409, 0.809498997995992, 0.8114428857715431, 0.8133867735470942, 0.8153306613226453, 0.8172745490981964, 0.8192184368737475, 0.8211623246492986, 0.8231062124248497, 0.8250501002004008, 0.8269939879759519, 0.828937875751503, 0.8308817635270541, 0.8328256513026052, 0.8347695390781563, 0.8367134268537074, 0.8386573146292585, 0.8406012024048096, 0.8425450901803607, 0.8444889779559118, 0.8464328657314629, 0.848376753507014, 0.8503206412825651, 0.8522645290581162, 0.8542084168336673, 0.8561523046092184, 0.8580961923847695, 0.8600400801603206, 0.8619839679358717, 0.8639278557114228, 0.8658717434869739, 0.867815631262525, 0.8697595190380761, 0.8717034068136272, 0.8736472945891783, 0.8755911823647294, 0.8775350701402805, 0.8794789579158316, 0.8814228456913827, 0.8833667334669338, 0.8853106212424849, 0.887254509018036, 0.8891983967935871, 0.8911422845691382, 0.8930861723446893, 0.8950300601202404, 0.8969739478957915, 0.8989178356713426, 0.9008617234468937, 0.9028056112224448, 0.904749498997996, 0.906693386773547, 0.9086372745490982, 0.9105811623246493, 0.9125250501002004, 0.9144689378757515, 0.9164128256513026, 0.9183567134268537, 0.9203006012024048, 0.9222444889779559, 0.924188376753507, 0.9261322645290581, 0.9280761523046092, 0.9300200400801603, 0.9319639278557114, 0.9339078156312625, 0.9358517034068136, 0.9377955911823647, 0.9397394789579158, 0.9416833667334669, 0.9436272545090181, 0.9455711422845692, 0.9475150300601203, 0.9494589178356714, 0.9514028056112225, 0.9533466933867736, 0.9552905811623247, 0.9572344689378758, 0.9591783567134269, 0.961122244488978, 0.9630661322645291, 0.9650100200400802, 0.9669539078156313, 0.9688977955911824, 0.9708416833667335, 0.9727855711422846, 0.9747294589178357, 0.9766733466933868, 0.9786172344689379, 0.980561122244489, 0.9825050100200401, 0.9844488977955912, 0.9863927855711423, 0.9883366733466934, 0.9902805611222445, 0.9922244488977956, 0.9941683366733467, 0.9961122244488978, 0.9980561122244489, 1.0], [0.005141455963055565, 0.0053788834688900345, 0.005589072100607482, 0.005776455030673258, 0.005944552927087703, 0.006096197245346547, 0.006233691011540833, 0.006358926601888753, 0.006473473364903855, 0.006578643726220673, 0.0066755436983621935, 0.006765111925341681, 0.006848150187633448, 0.006925347469909042, 0.0069972991224958574, 0.0070645222450684995, 0.00712746813386643, 0.007186532426215918, 0.00724206342448098, 0.007294368969553398, 0.007343722150429119, 0.007390366073497855, 0.007434517867380324, 0.007476372062546806, 0.007516103456703536, 0.00755386955497388, 0.007589812656711643, 0.0076240616472401926, 0.007656733542073859, 0.007687934822615707, 0.00771776259545955, 0.007746305601888715, 0.007773645099679049, 0.007799855635661951, 0.00782500572451645, 0.007849158446805582, 0.007872371977247834, 0.00789470005253755, 0.00791619238663371, 0.007936895040272549, 0.00795685075048458, 0.007976099225077115, 0.0079946774063523, 0.008012619707746154, 0.008029958226577923, 0.008046722935676948, 0.008062941856293807, 0.00807864121439421, 0.008093845582169327, 0.008108578006368706, 0.00812286012486544, 0.008136712272693587, 0.008150153578650668, 0.008163202053430333, 0.008175874670139137, 0.008188187437954277, 0.00820015546959448, 0.00821179304320192, 0.008223113659167938, 0.008234130092378084, 0.008244854440301529, 0.00825529816730548, 0.008265472145535796, 0.008275386692670333, 0.008285051606820562, 0.008294476198829656, 0.008303669322190847, 0.00831263940078815, 0.008321394454642108, 0.00832994212382602, 0.008338289690702503, 0.008346444100616433, 0.008354411981167872, 0.008362199660177342, 0.008369813182445854, 0.00837725832540291, 0.008384540613727686, 0.008391665333021122, 0.008398637542600014, 0.008405462087478216, 0.008412143609594577, 0.008418686558342263, 0.008425095200449696, 0.008431373629259175, 0.008437525773445633, 0.008443555405214501, 0.008449466148014657, 0.008455261483799591, 0.008460944759867365, 0.008466519195307583, 0.008471987887081485, 0.008477353815759288, 0.00848261985093709, 0.008487788756354055, 0.008492863194729014, 0.0084978457323343, 0.008502738843323301, 0.008507544913827077, 0.008512266245834284, 0.008516905060867672, 0.008521463503469474, 0.008525943644507192, 0.008530347484310488, 0.008534676955649138, 0.008538933926561403, 0.008543120203041463, 0.0085472375315941, 0.00855128760166415, 0.008555272047947881, 0.008559192452592918, 0.008563050347292928, 0.008566847215282909, 0.008570584493240524, 0.008574263573098624, 0.008577885803773732, 0.008581452492815028, 0.008584964907978058, 0.008588424278727136, 0.008591831797670195, 0.008595188621929591, 0.008598495874452189, 0.008601754645261821, 0.008604965992657075, 0.008608130944357166, 0.008611250498598486, 0.00861432562518434, 0.008617357266490095, 0.008620346338426038, 0.008623293731359928, 0.008626200311001229, 0.008629066919248866, 0.008631894375004244, 0.00863468347495118, 0.008637434994304303, 0.008640149687527417, 0.008642828289023193, 0.008645471513795558, 0.008648080058085993, 0.008650654599984951, 0.00865319580001953, 0.008655704301718452, 0.008658180732155374, 0.008660625702471494, 0.008663039808378365, 0.008665423630641787, 0.008667777735547602, 0.00867010267535017, 0.008672398988704293, 0.008674667201081272, 0.008676907825169776, 0.008679121361262197, 0.008681308297627043, 0.00868346911086802, 0.008685604266270294, 0.008687714218134506, 0.00868979941009903, 0.008691860275450939, 0.008693897237426175, 0.0086959107094993, 0.008697901095663313, 0.008699868790699877, 0.008701814180440361, 0.008703737642018063, 0.008705639544111937, 0.008707520247182186, 0.008709380103698004, 0.008711219458357806, 0.008713038648302189, 0.008714838003319963, 0.008716617846047436, 0.008718378492161291, 0.008720120250565233, 0.008721843423570663, 0.008723548307071604, 0.008725235190714085, 0.00872690435806019, 0.008728556086746964, 0.008730190648640357, 0.008731808309984409, 0.008733409331545811, 0.008734993968754049, 0.008736562471837255, 0.008738115085953924, 0.008739652051320664, 0.008741173603336089, 0.008742679972701018, 0.00874417138553507, 0.008745648063489828, 0.008747110223858653, 0.008748558079683274, 0.008749991839857273, 0.008751411709226548, 0.008752817888686891, 0.008754210575278736, 0.008755589962279204, 0.008756956239291522, 0.008758309592331908, 0.008759650203913987, 0.008760978253130857, 0.008762293915734841, 0.008763597364215017, 0.00876488876787262, 0.00876616829289433, 0.00876743610242358, 0.008768692356629897, 0.008769937212776349, 0.008771170825285182, 0.008772393345801677, 0.008773604923256286, 0.008774805703925128, 0.008775995831488845, 0.008777175447089924, 0.008778344689388496, 0.00877950369461667, 0.00878065259663144, 0.008781791526966233, 0.008782920614881099, 0.008784039987411616, 0.008785149769416547, 0.008786250083624247, 0.008787341050677931, 0.008788422789179753, 0.008789495415733792, 0.00879055904498796, 0.008791613789674836, 0.008792659760651514, 0.008793697066938432, 0.008794725815757257, 0.008795746112567832, 0.008796758061104207, 0.008797761763409807, 0.008798757319871729, 0.008799744829254212, 0.0088007243887313, 0.00880169609391872, 0.008802660038904987, 0.008803616316281786, 0.00880456501717361, 0.008805506231266712, 0.008806440046837363, 0.008807366550779457, 0.00880828582863147, 0.008809197964602767, 0.00881010304159934, 0.008811001141248907, 0.008811892343925473, 0.00881277672877329, 0.008813654373730294, 0.008814525355551007, 0.008815389749828907, 0.008816247631018292, 0.008817099072455677, 0.008817944146380674, 0.008818782923956433, 0.008819615475289616, 0.008820441869449934, 0.008821262174489239, 0.008822076457460219, 0.008822884784434652, 0.008823687220521292, 0.008824483829883345, 0.00882527467575557, 0.008826059820461016, 0.00882683932542739, 0.008827613251203079, 0.008828381657472833, 0.008829144603073099, 0.008829902146007047, 0.008830654343459267, 0.008831401251810153, 0.008832142926650004, 0.008832879422792803, 0.008833610794289721, 0.008834337094442358, 0.008835058375815667, 0.008835774690250651, 0.008836486088876787, 0.008837192622124177, 0.00883789433973548, 0.008838591290777574, 0.008839283523653001, 0.008839971086111169, 0.008840654025259336, 0.008841332387573361, 0.008842006218908252, 0.0088426755645085, 0.008843340469018204, 0.008844000976490993, 0.008844657130399766, 0.008845308973646219, 0.008845956548570202, 0.008846599896958886, 0.008847239060055748, 0.00884787407856939, 0.008848504992682176, 0.008849131842058716, 0.008849754665854168, 0.008850373502722402, 0.008850988390823987, 0.00885159936783404, 0.008852206470949921, 0.008852809736898785, 0.008853409201944978, 0.008854004901897318, 0.008854596872116214, 0.008855185147520669, 0.008855769762595143, 0.008856350751396293, 0.00885692814755959, 0.0088575019843058, 0.008858072294447369, 0.008858639110394664, 0.008859202464162122, 0.008859762387374277, 0.00886031891127167, 0.008860872066716673, 0.008861421884199177, 0.008861968393842208, 0.008862511625407426, 0.008863051608300521, 0.008863588371576527, 0.008864121943945025, 0.008864652353775274, 0.008865179629101227, 0.008865703797626473, 0.008866224886729094, 0.008866742923466429, 0.008867257934579757, 0.008867769946498896, 0.00886827898534673, 0.008868785076943648, 0.008869288246811907, 0.008869788520179932, 0.00887028592198652, 0.008870780476884995, 0.008871272209247277, 0.008871761143167884, 0.008872247302467868, 0.008872730710698686, 0.008873211391146003, 0.00887368936683343, 0.008874164660526197, 0.00887463729473477, 0.008875107291718412, 0.008875574673488665, 0.008876039461812792, 0.00887650167821716, 0.008876961343990554, 0.008877418480187457, 0.008877873107631258, 0.008878325246917413, 0.008878774918416555, 0.008879222142277562, 0.008879666938430553, 0.00888010932658986, 0.008880549326256934, 0.008880986956723215, 0.008881422237072946, 0.008881855186185953, 0.008882285822740373, 0.008882714165215334, 0.008883140231893613, 0.00888356404086422, 0.008883985610024967, 0.008884404957084988, 0.00888482209956722, 0.008885237054810834, 0.008885649839973652, 0.0088860604720345, 0.00888646896779554, 0.008886875343884564, 0.008887279616757249, 0.008887681802699377, 0.00888808191782902, 0.008888479978098699, 0.008888875999297498, 0.008889269997053159, 0.008889661986834128, 0.008890051983951588, 0.00889044000356145, 0.008890826060666308, 0.008891210170117389, 0.008891592346616446, 0.008891972604717635, 0.008892350958829363, 0.008892727423216113, 0.008893102012000225, 0.008893474739163677, 0.008893845618549813, 0.008894214663865063, 0.008894581888680624, 0.008894947306434139, 0.008895310930431314, 0.008895672773847558, 0.008896032849729549, 0.008896391170996824, 0.008896747750443312, 0.008897102600738855, 0.00889745573443072, 0.008897807163945068, 0.008898156901588412, 0.008898504959549062, 0.00889885134989853, 0.008899196084592931, 0.008899539175474362, 0.008899880634272252, 0.008900220472604699, 0.008900558701979793, 0.008900895333796911, 0.008901230379347999, 0.00890156384981883, 0.008901895756290256, 0.008902226109739434, 0.008902554921041032, 0.008902882200968425, 0.008903207960194871, 0.008903532209294674, 0.008903854958744323, 0.008904176218923624, 0.00890449600011681, 0.008904814312513647, 0.008905131166210504, 0.008905446571211426, 0.00890576053742919, 0.008906073074686337, 0.008906384192716202, 0.008906693901163927, 0.008907002209587442, 0.008907309127458471, 0.008907614664163484, 0.008907918829004659, 0.008908221631200832, 0.00890852307988842, 0.008908823184122349, 0.008909121952876945, 0.008909419395046851, 0.008909715519447888, 0.008910010334817938, 0.008910303849817808, 0.008910596073032058, 0.008910887012969864, 0.008911176678065822, 0.008911465076680777, 0.008911752217102619, 0.008912038107547085, 0.008912322756158532, 0.008912606171010721, 0.008912888360107576, 0.008913169331383933, 0.008913449092706293, 0.008913727651873548, 0.008914005016617708, 0.00891428119460462, 0.008914556193434672, 0.008914830020643487, 0.008915102683702615, 0.008915374190020212, 0.00891564454694171, 0.00891591376175048, 0.008916181841668487, 0.008916448793856937, 0.008916714625416907, 0.008916979343389982, 0.008917242954758877, 0.00891750546644805, 0.0089177668853243, 0.008918027218197382, 0.008918286471820585, 0.00891854465289132, 0.008918801768051696, 0.008919057823889093, 0.008919312826936721, 0.008919566783674178, 0.008919819700527994, 0.008920071583872183, 0.008920322440028765, 0.008920572275268308, 0.00892082109581044, 0.008921068907824374, 0.008921315717429412, 0.008921561530695447, 0.00892180635364347, 0.00892205019224605, 0.008922293052427829, 0.008922534940065997, 0.008922775860990766, 0.00892301582098584, 0.00892325482578888, 0.008923492881091953, 0.008923729992541997, 0.008923966165741253, 0.00892420140624772, 0.008924435719575578, 0.008924669111195629, 0.008924901586535718, 0.008925133150981158, 0.008925363809875136, 0.008925593568519135, 0.008925822432173337, 0.00892605040605702]]}
