# Supplementary material for: Superconductivity from a melted insulator in Josephson junction arrays
Source: Nat Phys. 2023 Aug 10;19(11):1630–5. doi: 10.1038/s41567-023-02161-w (PMC10635826; doi:10.1038/s41567-023-02161-w)
Supplement: Supplementary file 2 — Contains all data in the paper, including supplement, serialized into text files, and Python scripts that recreate all figures from the text files. [file 41567_2023_2161_MOESM2_ESM.zip › data_and_plotters_all/phase_figures/supfigs/sfig_cbt/sfig_cbt.py]

#%%
%matplotlib auto
import matplotlib.pyplot as plt, numpy as np
from matplotlib.gridspec import GridSpec
from matplotlib import gridspec

from phase_figures import load_json
from phase_figures.supfigs.sfig_cbt import figpath
from phase_figures import cmap_tprt, tprt_label_color

def idx2float( data ) :
    """  convert dictionary keys to floats
    """
    return { np.round( float(k), 8 ) : d for k, d in data.items() }

def list2array(data):
    for b, d in data.items() :
        x, y = d
        data[b] = ( np.array(x)*1e3, np.array(y)*1e3 )
    return data

gv_t = load_json('gV.json')
gv_t = idx2float(gv_t)
gv_t = list2array(gv_t)
gt = load_json('gT.json')
gt = list2array(gt)

def get_colors(ts):
    return cmap_tprt( np.arange( len(ts) ) / ( len(ts) -1) )

def plot_gv_t(ax):
    """plot the conductance versus bias voltage data at 
        various pid setpoint temeperatures
    """
    ts = np.array(list(gv_t.keys()))
    ts = ts[:-1]
    colors =  get_colors(ts)

    for i, t in enumerate(ts) :
            ax.plot( *gv_t[t], marker='.', 
                markersize=2, linestyle='-', linewidth = 0.7,
                label=f'{t*1e3:.0f} mK',
                color=colors[len(ts) -i -1] )
    ax.set_xlabel('$V$ (mV)')
    ax.set_ylabel('$g$ ($10^{-3} e^{2}/h$)')
    ax.legend(fontsize= 8)

def plot_gt(ax):
    """plot the extracted conductance and the fit 
        with pid setpoint temperature 
    """
    ax.plot(*gt['g_exp'], marker = '.',
            markersize =3, linestyle ='',
            label = 'exp', color = tprt_label_color)
    ax.plot(*gt['g_theory'], marker = '',
            linewidth = 0.7, linestyle ='-',
            label = 'fit', color = 'black')
    ax.set_xlabel('$T$ (mK)')
    ax.set_ylabel('$g_0$ ($10^{-3} e^{2}/h$)')
    ax.legend( fontsize=8, handletextpad = 0.5, borderaxespad = 0.6, 
            loc= 1, bbox_to_anchor=(0.99, 0.85), framealpha  = 0.93)
    
    ax.axhline(y=gt['g_exp'][1].min(), linestyle = '--')
    ax.text(100,5.8, '$T_{el}$', fontsize = 10)


fig = plt.figure( figsize=(6.75,3))
fig.set_size_inches(6.75,3)

gs0 = GridSpec( 1, 2, figure=fig, left=0.07, right=0.99,
    bottom = 0.12 ,top=0.98)
gs00 = gridspec.GridSpecFromSubplotSpec(1, 7, subplot_spec=gs0[0,0],
    wspace=1.2 )
gs01 = gridspec.GridSpecFromSubplotSpec(1, 7, subplot_spec=gs0[0,1],
    wspace=1.2 )

ax0 = fig.add_subplot( gs00[0,:7] )    
ax1 = fig.add_subplot( gs01[0,:7] )

coords = { 'a' : ( 0.002, 0.96 ),
            'b' : ( 0.4925, 0.96 ),
        }

for lbl, xy in coords.items() :
    fig.text( *xy, lbl, 
            fontsize = 9, weight= 'bold')

plot_gv_t(ax0)
plot_gt(ax1)

#%%
#fig.savefig( figpath / "sfig_cbt.pdf")
