# Supplementary material for: Superconductivity from a melted insulator in Josephson junction arrays
Source: Nat Phys. 2023 Aug 10;19(11):1630–5. doi: 10.1038/s41567-023-02161-w (PMC10635826; doi:10.1038/s41567-023-02161-w)
Supplement: Supplementary file 2 — Contains all data in the paper, including supplement, serialized into text files, and Python scripts that recreate all figures from the text files. [file 41567_2023_2161_MOESM2_ESM.zip › data_and_plotters_all/phase_figures/supfigs/sfig_bc_bins/iVB.json]

{"i_VB": [[-0.184, -0.183, -0.182, -0.181, -0.18, -0.179, -0.178, -0.177, -0.176, -0.17500000000000002, -0.17400000000000002, -0.17300000000000001, -0.17200000000000001, -0.171, -0.17, -0.169, -0.168, -0.167, -0.166, -0.165, -0.164, -0.163, -0.162, -0.161, -0.16, -0.159, -0.158, -0.157, -0.156, -0.155, -0.154, -0.153, -0.152, -0.151, -0.15, -0.149, -0.148, -0.147, -0.146, -0.145, -0.14400000000000002, -0.14300000000000002, -0.14200000000000002, -0.14100000000000001, -0.14, -0.139, -0.138, -0.137, -0.136, -0.135, -0.134, -0.133, -0.132, -0.131, -0.13, -0.129, -0.128, -0.127, -0.126, -0.125, -0.124, -0.123, -0.122, -0.12100000000000001, -0.12000000000000001, -0.11900000000000001, -0.11800000000000001, -0.117, -0.116, -0.115, -0.114, -0.113, -0.112, -0.111, -0.11, -0.109, -0.108, -0.107, -0.106, -0.10500000000000001, -0.10400000000000001, -0.10300000000000001, -0.10200000000000001, -0.101, -0.1, -0.099, -0.098, -0.097, -0.096, -0.095, -0.094, -0.093, -0.092, -0.091, -0.09, -0.08900000000000001, -0.08800000000000001, -0.08700000000000001, -0.08600000000000001, -0.085, -0.084, -0.083, -0.082, -0.081, -0.08, -0.079, -0.078, -0.077, -0.076, -0.075, -0.07400000000000001, -0.07300000000000001, -0.07200000000000001, -0.07100000000000001, -0.07, -0.069, -0.068, -0.067, -0.066, -0.065, -0.064, -0.063, -0.062, -0.061, -0.06, -0.059, -0.057999999999999996, -0.056999999999999995, -0.055999999999999994, -0.05499999999999999, -0.054000000000000006, -0.053000000000000005, -0.052000000000000005, -0.051000000000000004, -0.05, -0.049, -0.048, -0.047, -0.046, -0.045, -0.044, -0.043, -0.041999999999999996, -0.040999999999999995, -0.039999999999999994, -0.03900000000000001, -0.038000000000000006, -0.037000000000000005, -0.036000000000000004, -0.035, -0.034, -0.033, -0.032, -0.031, -0.03, -0.029, -0.028, -0.027, -0.026, -0.025, -0.024, -0.023, -0.022, -0.021, -0.02, -0.019, -0.018000000000000002, -0.017, -0.016, -0.015, -0.014, -0.013, -0.012, -0.011, -0.01, -0.009000000000000001, -0.008, -0.007, -0.006, -0.005, -0.004, -0.003, -0.002, -0.001, 0.0, 0.001, 0.002, 0.003, 0.004, 0.004999999999999999, 0.006, 0.006999999999999999, 0.008, 0.009, 0.01, 0.011, 0.012, 0.013000000000000001, 0.013999999999999999, 0.015, 0.016, 0.017, 0.018, 0.019, 0.02, 0.021, 0.022, 0.023, 0.024, 0.025, 0.026, 0.027, 0.028, 0.029, 0.030000000000000002, 0.031000000000000003, 0.032, 0.033, 0.034, 0.035, 0.036000000000000004, 0.037000000000000005, 0.038000000000000006, 0.03899999999999999, 0.039999999999999994, 0.040999999999999995, 0.041999999999999996, 0.043, 0.044, 0.045, 0.046, 0.047, 0.048, 0.049, 0.05, 0.051000000000000004, 0.052000000000000005, 0.053000000000000005, 0.054000000000000006, 0.05499999999999999, 0.055999999999999994, 0.056999999999999995, 0.057999999999999996, 0.059, 0.06, 0.061, 0.062, 0.063, 0.064, 0.065, 0.066, 0.06699999999999999, 0.06799999999999999, 0.06899999999999999, 0.06999999999999999, 0.071, 0.072, 0.073, 0.074, 0.075, 0.076, 0.077, 0.078, 0.079, 0.08, 0.081, 0.08199999999999999, 0.08299999999999999, 0.08399999999999999, 0.08499999999999999, 0.086, 0.087, 0.088, 0.089, 0.09, 0.091, 0.092, 0.093, 0.094, 0.095, 0.096, 0.097, 0.09799999999999999, 0.09899999999999999, 0.09999999999999999, 0.10099999999999999, 0.102, 0.103, 0.104, 0.105, 0.106, 0.107, 0.108, 0.109, 0.11, 0.111, 0.112, 0.113, 0.11399999999999999, 0.11499999999999999, 0.11599999999999999, 0.11699999999999999, 0.118, 0.119, 0.12, 0.121, 0.122, 0.123, 0.124, 0.125, 0.126, 0.127, 0.128, 0.129, 0.13, 0.131, 0.132, 0.133, 0.134, 0.135, 0.136, 0.13699999999999998, 0.13799999999999998, 0.13899999999999998, 0.13999999999999999, 0.141, 0.142, 0.143, 0.144, 0.145, 0.146, 0.147, 0.148, 0.149, 0.15, 0.151, 0.152, 0.153, 0.154, 0.155, 0.156, 0.157, 0.158, 0.159, 0.16, 0.161, 0.162, 0.163, 0.164, 0.165, 0.166, 0.167, 0.16799999999999998, 0.16899999999999998, 0.16999999999999998, 0.17099999999999999, 0.172, 0.173, 0.174, 0.175, 0.176], [-0.5, -0.495, -0.49, -0.485, -0.48, -0.475, -0.47, -0.465, -0.46, -0.455, -0.45, -0.445, -0.44, -0.435, -0.43, -0.425, -0.42, -0.415, -0.41, -0.405, -0.4, -0.395, -0.39, -0.385, -0.38, -0.375, -0.37, -0.365, -0.36, -0.355, -0.35, -0.345, -0.34, -0.335, -0.33, -0.325, -0.32, -0.315, -0.31, -0.305, -0.3, -0.295, -0.29, -0.285, -0.28, -0.275, -0.27, -0.265, -0.26, -0.255, -0.25, -0.245, -0.24, -0.235, -0.23, -0.225, -0.22, -0.215, -0.21, -0.205, -0.2, -0.195, -0.19, -0.185, -0.18, -0.175, -0.17, -0.165, -0.16, -0.155, -0.15, -0.145, -0.14, -0.135, -0.13, -0.125, -0.12, -0.115, -0.11, -0.105, -0.1, -0.095, -0.09, -0.085, -0.08, -0.075, -0.07, -0.065, -0.06, -0.055, -0.05, -0.045, -0.04, -0.035, -0.03, -0.025, -0.02, -0.015, -0.01, -0.005, 0.0, 0.005, 0.01, 0.015, 0.02, 0.025, 0.03, 0.035, 0.04, 0.045, 0.05, 0.055, 0.0600000000000001, 0.0650000000000001, 0.0700000000000001, 0.0750000000000001, 0.08, 0.085, 0.09, 0.095, 0.1, 0.105, 0.11, 0.115, 0.12, 0.125, 0.13, 0.135, 0.14, 0.145, 0.15, 0.155, 0.16, 0.165, 0.17, 0.175, 0.18, 0.185, 0.19, 0.195, 0.2, 0.205, 0.21, 0.215, 0.22, 0.225, 0.23, 0.235, 0.24, 0.245, 0.25, 0.255, 0.26, 0.265, 0.27, 0.275, 0.28, 0.285, 0.29, 0.295, 0.3, 0.305, 0.31, 0.315, 0.32, 0.325, 0.33, 0.335, 0.34, 0.345, 0.35, 0.355, 0.36, 0.365, 0.37, 0.375, 0.38, 0.385, 0.39, 0.395, 0.4, 0.405, 0.41, 0.415, 0.42, 0.425, 0.43, 0.435, 0.44, 0.445, 0.45, 0.455, 0.46, 0.465, 0.47, 0.475, 0.48, 0.485, 0.49, 0.495, 0.5], [[-1.6853929e-07, -1.6855628e-07, -1.68543069e-07, -1.68540645e-07, -1.68547569e-07, -1.68551338e-07, -1.68543025e-07, -1.68549768e-07, -1.68556842e-07, -1.68561954e-07, -1.68554687e-07, -1.68550706e-07, -1.68557499e-07, -1.68561908e-07, -1.68565238e-07, -1.68563534e-07, -1.68564773e-07, -1.68563239e-07, -1.68569681e-07, -1.68564086e-07, -1.68565893e-07, -1.68572666e-07, -1.68570527e-07, -1.68569278e-07, -1.68569354e-07, -1.68574735e-07, -1.68576219e-07, -1.68572643e-07, -1.68573418e-07, -1.68573834e-07, -1.68571815e-07, -1.68561726e-07, -1.68565419e-07, -1.68561335e-07, -1.68555659e-07, -1.6854739e-07, -1.68552686e-07, -1.68549213e-07, -1.68556163e-07, -1.68554339e-07, -1.68549892e-07, -1.68545513e-07, -1.6854303e-07, -1.68543664e-07, -1.68553116e-07, -1.68552118e-07, -1.68546714e-07, -1.68549368e-07, -1.68555717e-07, -1.68555395e-07, -1.68553863e-07, -1.68546203e-07, -1.68548057e-07, -1.68540879e-07, -1.68550317e-07, -1.68547006e-07, -1.68559902e-07, -1.68567767e-07, -1.68559392e-07, -1.68553518e-07, -1.68556232e-07, -1.68553084e-07, -1.68559518e-07, -1.68547967e-07, -1.68546392e-07, -1.68550076e-07, -1.68544819e-07, -1.68546187e-07, -1.6855201e-07, -1.68552877e-07, -1.68548581e-07, -1.6854765e-07, -1.68532021e-07, -1.68539971e-07, -1.68545295e-07, -1.6853511e-07, -1.68540978e-07, -1.68539877e-07, -1.68530915e-07, -1.68541498e-07, -1.68534183e-07, -1.68545088e-07, -1.68537777e-07, -1.68532419e-07, -1.68541818e-07, -1.68533199e-07, -1.68537848e-07, -1.68519906e-07, -1.68528188e-07, -1.68525113e-07, -1.68525784e-07, -1.68527284e-07, -1.685203e-07, -1.68536036e-07, -1.68535176e-07, -1.68534335e-07, -1.68537989e-07, -1.68537375e-07, -1.68541029e-07, -1.6853585e-07, -1.68545585e-07, -1.68537687e-07, -1.68537791e-07, -1.68530416e-07, -1.68526405e-07, -1.68522995e-07, -1.68517986e-07, -1.68530059e-07, -1.68516691e-07, -1.68518506e-07, -1.68520447e-07, -1.68516445e-07, -1.68518062e-07, -1.68502714e-07, -1.68506331e-07, -1.6851614e-07, -1.68516328e-07, -1.685203e-07, -1.68509569e-07, -1.68496799e-07, -1.68434959e-07, -1.68292105e-07, -1.68046124e-07, -1.67718551e-07, -1.67389514e-07, -1.67076366e-07, -1.66817903e-07, -1.6657838e-07, -1.6634798e-07, -1.66127496e-07, -1.65920753e-07, -1.65715077e-07, -1.65526597e-07, -1.65315917e-07, -1.65139444e-07, -1.64939763e-07, -1.6474235e-07, -1.64555259e-07, -1.64374008e-07, -1.64202641e-07, -1.64029084e-07, -1.63843592e-07, -1.63660055e-07, -1.63501991e-07, -1.6334524e-07, -1.63195989e-07, -1.63045277e-07, -1.62896113e-07, -1.6275451e-07, -1.6261916e-07, -1.62485506e-07, -1.62360488e-07, -1.62238837e-07, -1.62101726e-07, -1.61993777e-07, -1.61877961e-07, -1.61766787e-07, -1.61664914e-07, -1.61560504e-07, -1.61474404e-07, -1.61232864e-07, -1.60475925e-07, -1.59712154e-07, -1.59044088e-07, -1.58428786e-07, -1.57813015e-07, -1.57306739e-07, -1.56794465e-07, -1.56294221e-07, -1.55867734e-07, -1.55503078e-07, -1.55146704e-07, -1.5484454e-07, -1.54561947e-07, -1.54314223e-07, -1.54096782e-07, -1.53911244e-07, -1.5377579e-07, -1.53657046e-07, -1.5355205e-07, -1.53476329e-07, -1.53423429e-07, -1.53369009e-07, -1.53362681e-07, -1.53348726e-07, -1.53375e-07, -1.53400372e-07, -1.53464858e-07, -1.53530113e-07, -1.53647337e-07, -1.5376331e-07, -1.53907537e-07, -1.54087937e-07, -1.54304829e-07, -1.54538971e-07, -1.54803581e-07, -1.55115219e-07, -1.55479493e-07, -1.55871034e-07, -1.56277817e-07, -1.5673729e-07, -1.57287543e-07, -1.57843194e-07, -1.58381353e-07, -1.59028839e-07, -1.59755093e-07, -1.60555613e-07, -1.61248026e-07, -1.61416091e-07, -1.6151457e-07, -1.61609078e-07, -1.61725634e-07, -1.61838284e-07, -1.61957258e-07, -1.62063197e-07, -1.62190887e-07, -1.62322295e-07, -1.62449382e-07, -1.62582306e-07, -1.62738981e-07, -1.62889182e-07, -1.6303609e-07, -1.6318834e-07, -1.63357743e-07, -1.63507071e-07, -1.63680388e-07, -1.63840519e-07, -1.64017362e-07, -1.64201449e-07, -1.64374353e-07, -1.64568519e-07, -1.64774216e-07, -1.64980764e-07, -1.6516747e-07, -1.65359222e-07, -1.65585361e-07, -1.65799463e-07, -1.6600729e-07, -1.6624084e-07, -1.66475727e-07, -1.66713854e-07, -1.66984253e-07, -1.67290853e-07, -1.6760807e-07, -1.67939344e-07, -1.68242259e-07, -1.68406298e-07, -1.68479129e-07, -1.68505664e-07, -1.68497942e-07, -1.68507421e-07, -1.68513713e-07, -1.68507796e-07, -1.68526074e-07, -1.68526442e-07, -1.68527219e-07, -1.6852538e-07, -1.68526417e-07, -1.68529319e-07, -1.68520967e-07, -1.6852282e-07, -1.68513764e-07, -1.68514435e-07, -1.68507792e-07, -1.68504531e-07, -1.68519428e-07, -1.68514734e-07, -1.68507948e-07, -1.68506681e-07, -1.68517524e-07, -1.68527748e-07, -1.68519488e-07, -1.68517197e-07, -1.68524722e-07, -1.68521861e-07, -1.68520716e-07, -1.6851854e-07, -1.68513518e-07, -1.68520573e-07, -1.68528093e-07, -1.68523487e-07, -1.6851191e-07, -1.68518809e-07, -1.68509641e-07, -1.68506488e-07, -1.6850747e-07, -1.68515061e-07, -1.68511883e-07, -1.68511973e-07, -1.6851573e-07, -1.68496284e-07, -1.68507631e-07, -1.6850038e-07, -1.68501343e-07, -1.68496174e-07, -1.68506897e-07, -1.68505869e-07, -1.68511126e-07, -1.68507187e-07, -1.68514465e-07, -1.68510124e-07, -1.68511655e-07, -1.68507858e-07, -1.68513037e-07, -1.68518796e-07, -1.68527454e-07, -1.68518943e-07, -1.68521921e-07, -1.68532755e-07, -1.6852492e-07, -1.68527088e-07, -1.68525265e-07, -1.68523975e-07, -1.68527445e-07, -1.68519534e-07, -1.68512504e-07, -1.68514217e-07, -1.68520734e-07, -1.68516657e-07, -1.68513796e-07, -1.68516432e-07, -1.68523197e-07, -1.68521751e-07, -1.68513562e-07, -1.68513718e-07, -1.68515647e-07, -1.68506805e-07, -1.68499333e-07, -1.68510912e-07, -1.68507277e-07, -1.68502937e-07, -1.68512695e-07, -1.68506743e-07, -1.68513642e-07, -1.6850098e-07, -1.68493474e-07, -1.68496102e-07, -1.68498899e-07, -1.68502884e-07, -1.68495578e-07, -1.68499805e-07, -1.68501502e-07, -1.68496567e-07, -1.68513159e-07, -1.6851192e-07, -1.68507888e-07, -1.68502647e-07, -1.68510763e-07, -1.68513141e-07, -1.68531262e-07, -1.68514199e-07, -1.68522158e-07, -1.68520792e-07, -1.68518706e-07, -1.68520251e-07, -1.68525736e-07, -1.68518876e-07, -1.68526647e-07, -1.6853686e-07, -1.68544009e-07, -1.68532966e-07], [-1.66788378e-07, -1.66801941e-07, -1.66789668e-07, -1.66803746e-07, -1.66798719e-07, -1.66806545e-07, -1.66793552e-07, -1.6680018e-07, -1.66803783e-07, -1.6681177e-07, -1.66803542e-07, -1.66802838e-07, -1.6680876e-07, -1.66812768e-07, -1.66816514e-07, -1.66810508e-07, -1.66814447e-07, -1.66808047e-07, -1.66823011e-07, -1.66815974e-07, -1.6681717e-07, -1.66819322e-07, -1.66818499e-07, -1.6681719e-07, -1.66817455e-07, -1.66833631e-07, -1.66822102e-07, -1.66818347e-07, -1.66821042e-07, -1.66820879e-07, -1.66815785e-07, -1.66809254e-07, -1.66814858e-07, -1.66810974e-07, -1.66812221e-07, -1.6679851e-07, -1.66797448e-07, -1.66800686e-07, -1.66812561e-07, -1.66805572e-07, -1.66796033e-07, -1.66797542e-07, -1.66793357e-07, -1.66794203e-07, -1.6679799e-07, -1.66809146e-07, -1.66800686e-07, -1.66808725e-07, -1.66804956e-07, -1.66802615e-07, -1.66800835e-07, -1.66796795e-07, -1.66799547e-07, -1.66792278e-07, -1.66800327e-07, -1.66797655e-07, -1.66807771e-07, -1.6681143e-07, -1.66802121e-07, -1.66803376e-07, -1.66806071e-07, -1.66802824e-07, -1.66808394e-07, -1.66806092e-07, -1.66794233e-07, -1.66797068e-07, -1.66800375e-07, -1.66799991e-07, -1.66796155e-07, -1.66802449e-07, -1.66796422e-07, -1.66802958e-07, -1.66780941e-07, -1.66788884e-07, -1.66792611e-07, -1.66779759e-07, -1.66782424e-07, -1.66786977e-07, -1.66784298e-07, -1.66792023e-07, -1.66787929e-07, -1.66792306e-07, -1.66792857e-07, -1.66783942e-07, -1.6679119e-07, -1.66782065e-07, -1.66783171e-07, -1.66772995e-07, -1.66779894e-07, -1.66772475e-07, -1.6677566e-07, -1.6677569e-07, -1.66780533e-07, -1.66792809e-07, -1.66795957e-07, -1.66781635e-07, -1.66783243e-07, -1.66783721e-07, -1.66785006e-07, -1.66794686e-07, -1.66795537e-07, -1.66787945e-07, -1.6678077e-07, -1.66785374e-07, -1.66768101e-07, -1.66768304e-07, -1.66773135e-07, -1.66779805e-07, -1.66762962e-07, -1.6677041e-07, -1.66772579e-07, -1.66765448e-07, -1.66767816e-07, -1.66749948e-07, -1.66752063e-07, -1.66761741e-07, -1.66760365e-07, -1.66767802e-07, -1.66741848e-07, -1.66692702e-07, -1.66559024e-07, -1.66322996e-07, -1.66012338e-07, -1.65680841e-07, -1.65376099e-07, -1.65074632e-07, -1.64827155e-07, -1.6460068e-07, -1.64357243e-07, -1.64137224e-07, -1.63943529e-07, -1.63744333e-07, -1.63552271e-07, -1.63332275e-07, -1.63147785e-07, -1.62940081e-07, -1.62756684e-07, -1.62566293e-07, -1.62380755e-07, -1.62207313e-07, -1.62038138e-07, -1.61838091e-07, -1.61665622e-07, -1.61500928e-07, -1.61343147e-07, -1.61186015e-07, -1.61040613e-07, -1.60895556e-07, -1.60749039e-07, -1.60606977e-07, -1.60475042e-07, -1.60352757e-07, -1.60225216e-07, -1.60091808e-07, -1.59979733e-07, -1.598674e-07, -1.5975857e-07, -1.59652854e-07, -1.59551972e-07, -1.59450742e-07, -1.59082099e-07, -1.58244672e-07, -1.5750475e-07, -1.56837227e-07, -1.5622497e-07, -1.5560124e-07, -1.55089325e-07, -1.54578111e-07, -1.54089584e-07, -1.5365939e-07, -1.53299578e-07, -1.52952135e-07, -1.52654644e-07, -1.52368192e-07, -1.52128308e-07, -1.51911248e-07, -1.51726023e-07, -1.51589043e-07, -1.51479063e-07, -1.51379135e-07, -1.51298207e-07, -1.51239855e-07, -1.51200027e-07, -1.5118863e-07, -1.51182174e-07, -1.51197534e-07, -1.51227536e-07, -1.5128658e-07, -1.51354232e-07, -1.51463501e-07, -1.51581737e-07, -1.51731124e-07, -1.51906922e-07, -1.52120678e-07, -1.5235096e-07, -1.52622088e-07, -1.529253e-07, -1.53279253e-07, -1.53665585e-07, -1.5407935e-07, -1.54532479e-07, -1.55091581e-07, -1.5562549e-07, -1.56193341e-07, -1.5683349e-07, -1.57561263e-07, -1.58343303e-07, -1.59136724e-07, -1.59412993e-07, -1.59514639e-07, -1.59608574e-07, -1.59711864e-07, -1.59828281e-07, -1.59945049e-07, -1.60056921e-07, -1.601802e-07, -1.60316958e-07, -1.60445061e-07, -1.60575853e-07, -1.60727064e-07, -1.60877214e-07, -1.6102435e-07, -1.61187574e-07, -1.61351675e-07, -1.61506868e-07, -1.61674324e-07, -1.61839703e-07, -1.62034435e-07, -1.62212157e-07, -1.62386026e-07, -1.62579378e-07, -1.62786559e-07, -1.62983797e-07, -1.63200285e-07, -1.63385675e-07, -1.63613748e-07, -1.63828803e-07, -1.64040971e-07, -1.64254604e-07, -1.64502776e-07, -1.6473365e-07, -1.64989186e-07, -1.65289218e-07, -1.65581376e-07, -1.65905274e-07, -1.66259268e-07, -1.66532732e-07, -1.66677485e-07, -1.66739119e-07, -1.66754333e-07, -1.66761897e-07, -1.66761212e-07, -1.66755074e-07, -1.66774196e-07, -1.66778358e-07, -1.66776509e-07, -1.66779478e-07, -1.66778008e-07, -1.66782458e-07, -1.66767766e-07, -1.6676978e-07, -1.66763566e-07, -1.66762511e-07, -1.6676134e-07, -1.66761127e-07, -1.66766625e-07, -1.66771937e-07, -1.6675428e-07, -1.66757705e-07, -1.66771201e-07, -1.66768058e-07, -1.66763902e-07, -1.66753947e-07, -1.66773402e-07, -1.667701e-07, -1.66776088e-07, -1.66771611e-07, -1.66762743e-07, -1.66766894e-07, -1.66774405e-07, -1.66770447e-07, -1.66762934e-07, -1.66768536e-07, -1.66760342e-07, -1.66753287e-07, -1.66760577e-07, -1.66762309e-07, -1.66764171e-07, -1.66759588e-07, -1.66761701e-07, -1.66749801e-07, -1.66752836e-07, -1.6675156e-07, -1.66753655e-07, -1.66748632e-07, -1.66748414e-07, -1.66751863e-07, -1.66757148e-07, -1.6676025e-07, -1.66758211e-07, -1.66755154e-07, -1.6676321e-07, -1.66761892e-07, -1.66766287e-07, -1.66765057e-07, -1.66766857e-07, -1.66769118e-07, -1.66775295e-07, -1.66777875e-07, -1.66773273e-07, -1.66773126e-07, -1.66770502e-07, -1.66774393e-07, -1.66775637e-07, -1.66768538e-07, -1.66764171e-07, -1.66766069e-07, -1.66769907e-07, -1.6676657e-07, -1.6676037e-07, -1.6676855e-07, -1.6676703e-07, -1.66769014e-07, -1.66766772e-07, -1.66762228e-07, -1.66761996e-07, -1.66756541e-07, -1.66750585e-07, -1.66752321e-07, -1.66751224e-07, -1.66746429e-07, -1.66759694e-07, -1.66758983e-07, -1.6676413e-07, -1.6675397e-07, -1.66744964e-07, -1.66742823e-07, -1.66747347e-07, -1.66745772e-07, -1.6674665e-07, -1.66756375e-07, -1.66750748e-07, -1.66748552e-07, -1.66754733e-07, -1.66766643e-07, -1.66758767e-07, -1.66752482e-07, -1.66766678e-07, -1.66768428e-07, -1.66776238e-07, -1.6676611e-07, -1.66770767e-07, -1.66763946e-07, -1.66769704e-07, -1.66768511e-07, -1.66778728e-07, -1.66769578e-07, -1.6677437e-07, -1.66786152e-07, -1.66794543e-07, -1.66790818e-07], [-1.65060087e-07, -1.65069569e-07, -1.65068745e-07, -1.65074646e-07, -1.65062911e-07, -1.65072278e-07, -1.65071811e-07, -1.65073768e-07, -1.65077675e-07, -1.65085731e-07, -1.65076633e-07, -1.6507718e-07, -1.65085475e-07, -1.65085869e-07, -1.65088063e-07, -1.65085091e-07, -1.65087177e-07, -1.65084588e-07, -1.65090066e-07, -1.65090473e-07, -1.65091979e-07, -1.65094189e-07, -1.65093998e-07, -1.65090024e-07, -1.65088026e-07, -1.65096139e-07, -1.65095707e-07, -1.65089054e-07, -1.65099193e-07, -1.65094189e-07, -1.65094269e-07, -1.65083737e-07, -1.65088844e-07, -1.65081649e-07, -1.65083337e-07, -1.65076468e-07, -1.65069605e-07, -1.6507291e-07, -1.65083447e-07, -1.65074193e-07, -1.65073069e-07, -1.65071753e-07, -1.6507389e-07, -1.65069801e-07, -1.65077673e-07, -1.65079499e-07, -1.65075157e-07, -1.65079991e-07, -1.65076249e-07, -1.6508037e-07, -1.6507718e-07, -1.65070534e-07, -1.65073782e-07, -1.6506459e-07, -1.65075152e-07, -1.6507354e-07, -1.65082992e-07, -1.65084399e-07, -1.65075026e-07, -1.65077748e-07, -1.65077923e-07, -1.65074798e-07, -1.65080798e-07, -1.65079556e-07, -1.65069109e-07, -1.65075465e-07, -1.65073416e-07, -1.65067513e-07, -1.65074846e-07, -1.65074628e-07, -1.65074391e-07, -1.65074327e-07, -1.65054124e-07, -1.65060374e-07, -1.65068382e-07, -1.65058749e-07, -1.6505204e-07, -1.65058493e-07, -1.65058229e-07, -1.65060768e-07, -1.65059137e-07, -1.65064061e-07, -1.65062594e-07, -1.65057311e-07, -1.65064332e-07, -1.65056819e-07, -1.6506396e-07, -1.6505001e-07, -1.65056414e-07, -1.65039707e-07, -1.65046195e-07, -1.65051707e-07, -1.65053333e-07, -1.6506344e-07, -1.65058689e-07, -1.65052576e-07, -1.65057008e-07, -1.65059066e-07, -1.6505813e-07, -1.65063619e-07, -1.65065029e-07, -1.65061032e-07, -1.65060775e-07, -1.65051895e-07, -1.65044808e-07, -1.65046521e-07, -1.65038665e-07, -1.6504424e-07, -1.6504025e-07, -1.65035733e-07, -1.65042699e-07, -1.65041846e-07, -1.65039595e-07, -1.65031716e-07, -1.65017807e-07, -1.65033475e-07, -1.65027857e-07, -1.65026443e-07, -1.64967704e-07, -1.64867475e-07, -1.64631609e-07, -1.64315451e-07, -1.63993013e-07, -1.63692268e-07, -1.63387425e-07, -1.63110615e-07, -1.6287207e-07, -1.62637038e-07, -1.62401107e-07, -1.62187168e-07, -1.6199477e-07, -1.61788521e-07, -1.61590186e-07, -1.61372839e-07, -1.61174609e-07, -1.60973932e-07, -1.60784139e-07, -1.60602389e-07, -1.60418056e-07, -1.60237184e-07, -1.60051559e-07, -1.59863663e-07, -1.59689647e-07, -1.59518926e-07, -1.59364063e-07, -1.59199392e-07, -1.59055041e-07, -1.58896366e-07, -1.58760926e-07, -1.58621016e-07, -1.58482642e-07, -1.58361815e-07, -1.58234169e-07, -1.58105178e-07, -1.57993292e-07, -1.5787963e-07, -1.57774526e-07, -1.57666523e-07, -1.57564896e-07, -1.574557e-07, -1.56909971e-07, -1.56039975e-07, -1.55323835e-07, -1.54649093e-07, -1.54040525e-07, -1.53419439e-07, -1.52904309e-07, -1.52392612e-07, -1.51901323e-07, -1.51476954e-07, -1.51119614e-07, -1.50778758e-07, -1.50477657e-07, -1.50212711e-07, -1.49962821e-07, -1.49748325e-07, -1.49569339e-07, -1.49431216e-07, -1.49311069e-07, -1.49215768e-07, -1.49142263e-07, -1.49089139e-07, -1.49049032e-07, -1.49038622e-07, -1.4902928e-07, -1.49036409e-07, -1.49074623e-07, -1.49134444e-07, -1.49199293e-07, -1.49310211e-07, -1.49422111e-07, -1.49570592e-07, -1.49746253e-07, -1.49959507e-07, -1.50183937e-07, -1.5045446e-07, -1.50762598e-07, -1.5110657e-07, -1.51485182e-07, -1.51897885e-07, -1.5235883e-07, -1.52901439e-07, -1.53444784e-07, -1.54021757e-07, -1.54672708e-07, -1.55392202e-07, -1.56161573e-07, -1.56988675e-07, -1.57419918e-07, -1.57519156e-07, -1.57624612e-07, -1.57733642e-07, -1.57841522e-07, -1.57959236e-07, -1.58071911e-07, -1.58190983e-07, -1.58328327e-07, -1.58458293e-07, -1.58588993e-07, -1.5874344e-07, -1.58890357e-07, -1.59045341e-07, -1.59206967e-07, -1.59373344e-07, -1.59528322e-07, -1.59703884e-07, -1.59867129e-07, -1.6005237e-07, -1.60240406e-07, -1.60425912e-07, -1.60622571e-07, -1.60816795e-07, -1.61015045e-07, -1.61218539e-07, -1.61436931e-07, -1.616593e-07, -1.61883197e-07, -1.62091279e-07, -1.6230706e-07, -1.62540944e-07, -1.62787324e-07, -1.63040015e-07, -1.63316832e-07, -1.63599046e-07, -1.63900734e-07, -1.64246079e-07, -1.6459067e-07, -1.64849643e-07, -1.64963786e-07, -1.65012028e-07, -1.65029589e-07, -1.65029186e-07, -1.65023189e-07, -1.65047269e-07, -1.65053441e-07, -1.65050985e-07, -1.6504289e-07, -1.65043607e-07, -1.65048768e-07, -1.65037812e-07, -1.65047494e-07, -1.65037792e-07, -1.65037318e-07, -1.6503086e-07, -1.65034287e-07, -1.6504516e-07, -1.65036614e-07, -1.6502894e-07, -1.65028082e-07, -1.65040128e-07, -1.65040758e-07, -1.65044044e-07, -1.65038265e-07, -1.65044879e-07, -1.65045328e-07, -1.65050026e-07, -1.65040179e-07, -1.65039459e-07, -1.65047462e-07, -1.65042993e-07, -1.65045774e-07, -1.65037686e-07, -1.65038739e-07, -1.65032376e-07, -1.65031649e-07, -1.65029591e-07, -1.65030722e-07, -1.65037948e-07, -1.6503488e-07, -1.65034558e-07, -1.65023563e-07, -1.65030019e-07, -1.65022087e-07, -1.65025852e-07, -1.6502162e-07, -1.65017667e-07, -1.65026841e-07, -1.65032433e-07, -1.65030405e-07, -1.65036504e-07, -1.65030391e-07, -1.65038387e-07, -1.65034563e-07, -1.6504036e-07, -1.65040657e-07, -1.65045627e-07, -1.65044251e-07, -1.6504697e-07, -1.65051622e-07, -1.65048715e-07, -1.65048237e-07, -1.65044336e-07, -1.65043904e-07, -1.65049403e-07, -1.65041802e-07, -1.65039979e-07, -1.65045907e-07, -1.65043297e-07, -1.65036138e-07, -1.65041319e-07, -1.65041499e-07, -1.65039348e-07, -1.65045744e-07, -1.65040662e-07, -1.65034618e-07, -1.65036412e-07, -1.65033153e-07, -1.65023205e-07, -1.65025974e-07, -1.65031295e-07, -1.65023161e-07, -1.65029724e-07, -1.65029961e-07, -1.65032581e-07, -1.65027266e-07, -1.65016692e-07, -1.65022676e-07, -1.65021388e-07, -1.6502553e-07, -1.65020949e-07, -1.65035437e-07, -1.65021903e-07, -1.65022108e-07, -1.65031716e-07, -1.65042322e-07, -1.65028775e-07, -1.65030297e-07, -1.65031198e-07, -1.65043003e-07, -1.65043056e-07, -1.65037978e-07, -1.65038875e-07, -1.65040443e-07, -1.65037805e-07, -1.65050658e-07, -1.65048308e-07, -1.65036734e-07, -1.65055805e-07, -1.65058353e-07, -1.6506768e-07, -1.65062334e-07], [-1.63315951e-07, -1.63330692e-07, -1.63316011e-07, -1.63325159e-07, -1.63322503e-07, -1.63324713e-07, -1.63324283e-07, -1.63326946e-07, -1.63330879e-07, -1.63338518e-07, -1.6333081e-07, -1.63326912e-07, -1.63337003e-07, -1.63337651e-07, -1.63342952e-07, -1.63344518e-07, -1.63344536e-07, -1.63338385e-07, -1.63346627e-07, -1.63342451e-07, -1.63344766e-07, -1.63346238e-07, -1.63353107e-07, -1.63346408e-07, -1.63344332e-07, -1.63351049e-07, -1.63350787e-07, -1.63346512e-07, -1.63350138e-07, -1.63344408e-07, -1.6334412e-07, -1.63338918e-07, -1.63341915e-07, -1.63341779e-07, -1.63338773e-07, -1.63330058e-07, -1.63321287e-07, -1.63326443e-07, -1.63330531e-07, -1.63330773e-07, -1.63330587e-07, -1.63321813e-07, -1.63325674e-07, -1.63321133e-07, -1.63329625e-07, -1.63326318e-07, -1.63326691e-07, -1.63331739e-07, -1.63330837e-07, -1.63334855e-07, -1.63329349e-07, -1.6333488e-07, -1.63329101e-07, -1.63316372e-07, -1.63331028e-07, -1.63323271e-07, -1.63333944e-07, -1.63341098e-07, -1.63326599e-07, -1.63331136e-07, -1.6333261e-07, -1.63323614e-07, -1.63336191e-07, -1.63328811e-07, -1.6332251e-07, -1.6332214e-07, -1.63326479e-07, -1.6332521e-07, -1.63323182e-07, -1.63331684e-07, -1.63322825e-07, -1.63329986e-07, -1.63313279e-07, -1.63317138e-07, -1.63316283e-07, -1.6330458e-07, -1.63314926e-07, -1.63316798e-07, -1.63313544e-07, -1.63314675e-07, -1.63312431e-07, -1.6330595e-07, -1.63311649e-07, -1.63311828e-07, -1.63315823e-07, -1.63318283e-07, -1.63315266e-07, -1.63301553e-07, -1.63311888e-07, -1.63294537e-07, -1.63301519e-07, -1.63297432e-07, -1.63307965e-07, -1.63321972e-07, -1.63314645e-07, -1.63307638e-07, -1.63312472e-07, -1.63309607e-07, -1.63313994e-07, -1.63317989e-07, -1.63321951e-07, -1.63313212e-07, -1.63317616e-07, -1.6330813e-07, -1.63301282e-07, -1.63301666e-07, -1.63298389e-07, -1.63299578e-07, -1.63290864e-07, -1.63298147e-07, -1.63294988e-07, -1.63292435e-07, -1.63291467e-07, -1.63280454e-07, -1.6327762e-07, -1.63291807e-07, -1.63271818e-07, -1.63239384e-07, -1.63142935e-07, -1.62929564e-07, -1.62604351e-07, -1.62280864e-07, -1.6197153e-07, -1.61676394e-07, -1.6139306e-07, -1.6112982e-07, -1.60886804e-07, -1.60649424e-07, -1.60424762e-07, -1.60213111e-07, -1.60015727e-07, -1.59808287e-07, -1.59598471e-07, -1.59377091e-07, -1.59186082e-07, -1.58986053e-07, -1.58793945e-07, -1.58604277e-07, -1.58415991e-07, -1.58229446e-07, -1.5804968e-07, -1.57860113e-07, -1.57678123e-07, -1.57504088e-07, -1.57343088e-07, -1.57181779e-07, -1.57040827e-07, -1.56882356e-07, -1.56746799e-07, -1.56607607e-07, -1.56470275e-07, -1.56349578e-07, -1.56221932e-07, -1.5609784e-07, -1.55979576e-07, -1.55864765e-07, -1.5576064e-07, -1.55654314e-07, -1.55550728e-07, -1.55381221e-07, -1.54661419e-07, -1.53826089e-07, -1.531122e-07, -1.52437658e-07, -1.51812169e-07, -1.51205146e-07, -1.50676128e-07, -1.50170346e-07, -1.49676221e-07, -1.49262369e-07, -1.4890562e-07, -1.48565734e-07, -1.48277796e-07, -1.4800725e-07, -1.47764917e-07, -1.47551144e-07, -1.47368108e-07, -1.47238227e-07, -1.47117947e-07, -1.47022556e-07, -1.46952165e-07, -1.46901565e-07, -1.46856827e-07, -1.46844264e-07, -1.46834658e-07, -1.46851389e-07, -1.46885799e-07, -1.46942566e-07, -1.47007537e-07, -1.47113653e-07, -1.4723144e-07, -1.47377012e-07, -1.4755168e-07, -1.4775995e-07, -1.47990442e-07, -1.48253801e-07, -1.48558784e-07, -1.48902041e-07, -1.49274764e-07, -1.49676279e-07, -1.5014407e-07, -1.50681854e-07, -1.5122636e-07, -1.51813914e-07, -1.52472158e-07, -1.53186017e-07, -1.53937867e-07, -1.54772321e-07, -1.55388173e-07, -1.55511431e-07, -1.55618253e-07, -1.55718071e-07, -1.5583302e-07, -1.55945578e-07, -1.56055999e-07, -1.56182852e-07, -1.56316969e-07, -1.56446611e-07, -1.56579017e-07, -1.56730513e-07, -1.56887708e-07, -1.57037725e-07, -1.5719308e-07, -1.57361349e-07, -1.57522476e-07, -1.57695069e-07, -1.57864576e-07, -1.58051966e-07, -1.5823973e-07, -1.58426204e-07, -1.58632232e-07, -1.58835144e-07, -1.59027294e-07, -1.59231779e-07, -1.59436724e-07, -1.59676642e-07, -1.59897837e-07, -1.60116304e-07, -1.60336224e-07, -1.60564509e-07, -1.60795918e-07, -1.61063433e-07, -1.61335416e-07, -1.61596215e-07, -1.6189587e-07, -1.62217404e-07, -1.62563423e-07, -1.62911946e-07, -1.63134937e-07, -1.6323148e-07, -1.63265384e-07, -1.63287153e-07, -1.63276967e-07, -1.63289533e-07, -1.63298246e-07, -1.63301703e-07, -1.63299741e-07, -1.63296328e-07, -1.6330873e-07, -1.63296997e-07, -1.63295903e-07, -1.63286663e-07, -1.63285715e-07, -1.632819e-07, -1.63292005e-07, -1.63296413e-07, -1.63290531e-07, -1.63287304e-07, -1.63288222e-07, -1.63296225e-07, -1.63300327e-07, -1.63295307e-07, -1.63287721e-07, -1.632995e-07, -1.63296607e-07, -1.63299925e-07, -1.63296351e-07, -1.6329155e-07, -1.63300479e-07, -1.63302498e-07, -1.63305704e-07, -1.63295107e-07, -1.63294753e-07, -1.63284565e-07, -1.63284112e-07, -1.63280764e-07, -1.63281507e-07, -1.63290459e-07, -1.63283754e-07, -1.63287635e-07, -1.63276797e-07, -1.63281838e-07, -1.63276949e-07, -1.63280382e-07, -1.63275019e-07, -1.63277505e-07, -1.63280755e-07, -1.63283301e-07, -1.63281725e-07, -1.6328781e-07, -1.63283979e-07, -1.63294153e-07, -1.63289018e-07, -1.63290234e-07, -1.63298343e-07, -1.63299651e-07, -1.63289542e-07, -1.63301965e-07, -1.63309827e-07, -1.63301532e-07, -1.63303262e-07, -1.63298219e-07, -1.63298876e-07, -1.63300976e-07, -1.63305902e-07, -1.63296664e-07, -1.63300465e-07, -1.63292635e-07, -1.63291665e-07, -1.63294965e-07, -1.63291897e-07, -1.63299695e-07, -1.63304025e-07, -1.63293893e-07, -1.63292465e-07, -1.63291784e-07, -1.63282737e-07, -1.6327711e-07, -1.632747e-07, -1.6328356e-07, -1.63282723e-07, -1.63290177e-07, -1.63287362e-07, -1.63285361e-07, -1.63280688e-07, -1.63268741e-07, -1.63274146e-07, -1.63279281e-07, -1.63276542e-07, -1.63275788e-07, -1.6328216e-07, -1.63277919e-07, -1.6327519e-07, -1.63283977e-07, -1.6329043e-07, -1.63293256e-07, -1.6328351e-07, -1.63285101e-07, -1.63292304e-07, -1.63305614e-07, -1.63291621e-07, -1.63294753e-07, -1.63303236e-07, -1.63288539e-07, -1.63297703e-07, -1.63303388e-07, -1.63296871e-07, -1.6330107e-07, -1.63313709e-07, -1.63322542e-07, -1.63315991e-07], [-1.6157389e-07, -1.61582479e-07, -1.61576799e-07, -1.61578181e-07, -1.61578752e-07, -1.61578899e-07, -1.61575997e-07, -1.61578545e-07, -1.61586276e-07, -1.61588357e-07, -1.61587189e-07, -1.61574513e-07, -1.61587169e-07, -1.61598697e-07, -1.61592357e-07, -1.6159361e-07, -1.61596367e-07, -1.6159369e-07, -1.61600399e-07, -1.6159935e-07, -1.61598796e-07, -1.61602362e-07, -1.61598782e-07, -1.61601146e-07, -1.61595415e-07, -1.61606713e-07, -1.61604996e-07, -1.6159737e-07, -1.61600192e-07, -1.61599382e-07, -1.61600405e-07, -1.61592327e-07, -1.61596404e-07, -1.61587325e-07, -1.61585481e-07, -1.61579885e-07, -1.61576549e-07, -1.61578894e-07, -1.61578303e-07, -1.61582328e-07, -1.61579874e-07, -1.61572747e-07, -1.61578756e-07, -1.61569843e-07, -1.61584303e-07, -1.61583542e-07, -1.61579745e-07, -1.61588116e-07, -1.61581537e-07, -1.6157625e-07, -1.61579021e-07, -1.61566421e-07, -1.61576969e-07, -1.61568548e-07, -1.61582707e-07, -1.61578004e-07, -1.61586053e-07, -1.61589093e-07, -1.61580957e-07, -1.61581327e-07, -1.61578784e-07, -1.61582427e-07, -1.61590177e-07, -1.61583236e-07, -1.6157682e-07, -1.61576388e-07, -1.61580398e-07, -1.61577726e-07, -1.61579839e-07, -1.61582128e-07, -1.61573451e-07, -1.61577032e-07, -1.61564268e-07, -1.61567621e-07, -1.61568093e-07, -1.61560731e-07, -1.6156448e-07, -1.61563597e-07, -1.61566131e-07, -1.6156723e-07, -1.61566212e-07, -1.61568948e-07, -1.61566435e-07, -1.61561686e-07, -1.61567716e-07, -1.61565374e-07, -1.61562155e-07, -1.61555647e-07, -1.61551797e-07, -1.61548706e-07, -1.61552565e-07, -1.61556045e-07, -1.61555978e-07, -1.61574893e-07, -1.6156715e-07, -1.61559536e-07, -1.61560361e-07, -1.61563084e-07, -1.6156769e-07, -1.61571781e-07, -1.61570604e-07, -1.61569082e-07, -1.61567716e-07, -1.61559529e-07, -1.61554212e-07, -1.61549159e-07, -1.61553469e-07, -1.61555596e-07, -1.61541955e-07, -1.61547722e-07, -1.61540409e-07, -1.61538799e-07, -1.61544006e-07, -1.61531755e-07, -1.61524666e-07, -1.61533795e-07, -1.61497212e-07, -1.61416374e-07, -1.61212774e-07, -1.60910663e-07, -1.60569752e-07, -1.602492e-07, -1.59961273e-07, -1.59677065e-07, -1.59405094e-07, -1.59139272e-07, -1.58893705e-07, -1.58672152e-07, -1.58445171e-07, -1.58225072e-07, -1.58026156e-07, -1.57806188e-07, -1.57594454e-07, -1.57386326e-07, -1.57189888e-07, -1.56984193e-07, -1.56796689e-07, -1.56594043e-07, -1.56404552e-07, -1.56218964e-07, -1.56038287e-07, -1.55840989e-07, -1.55660029e-07, -1.55489087e-07, -1.55328652e-07, -1.55166757e-07, -1.55023324e-07, -1.54858292e-07, -1.5472544e-07, -1.54585794e-07, -1.54449925e-07, -1.54335527e-07, -1.54203059e-07, -1.54074059e-07, -1.53962142e-07, -1.538435e-07, -1.53742321e-07, -1.536389e-07, -1.53528285e-07, -1.53264864e-07, -1.5241557e-07, -1.51595852e-07, -1.50882264e-07, -1.50210944e-07, -1.49585869e-07, -1.4896471e-07, -1.48431895e-07, -1.47925895e-07, -1.47442286e-07, -1.47034454e-07, -1.46684098e-07, -1.46351087e-07, -1.46056082e-07, -1.45793918e-07, -1.45554798e-07, -1.45337407e-07, -1.451607e-07, -1.4502802e-07, -1.44915554e-07, -1.44817429e-07, -1.44752192e-07, -1.44695806e-07, -1.44658296e-07, -1.4464132e-07, -1.44631712e-07, -1.44652441e-07, -1.44675659e-07, -1.44740783e-07, -1.44807971e-07, -1.44913259e-07, -1.45022827e-07, -1.45170214e-07, -1.45341468e-07, -1.45549072e-07, -1.45771004e-07, -1.46043578e-07, -1.46343199e-07, -1.46672336e-07, -1.47049354e-07, -1.47445989e-07, -1.47913529e-07, -1.4845612e-07, -1.4899226e-07, -1.49590344e-07, -1.50247282e-07, -1.50970441e-07, -1.51721237e-07, -1.52529066e-07, -1.53310439e-07, -1.53495013e-07, -1.5360213e-07, -1.53701393e-07, -1.53814655e-07, -1.53924777e-07, -1.5405045e-07, -1.54166713e-07, -1.54301669e-07, -1.54428119e-07, -1.54568938e-07, -1.54708655e-07, -1.54860065e-07, -1.55017156e-07, -1.55182158e-07, -1.5534421e-07, -1.55504226e-07, -1.55675853e-07, -1.55850213e-07, -1.56038883e-07, -1.56228093e-07, -1.56415066e-07, -1.56620214e-07, -1.56834256e-07, -1.57033082e-07, -1.5723449e-07, -1.57443717e-07, -1.57675837e-07, -1.57905966e-07, -1.58133156e-07, -1.58353759e-07, -1.58585845e-07, -1.58821332e-07, -1.5906726e-07, -1.59342506e-07, -1.59603986e-07, -1.59889643e-07, -1.60198004e-07, -1.60525766e-07, -1.60888651e-07, -1.6121902e-07, -1.61407711e-07, -1.61493075e-07, -1.61527986e-07, -1.61530969e-07, -1.6154508e-07, -1.61554778e-07, -1.61544988e-07, -1.61553186e-07, -1.61550443e-07, -1.61555113e-07, -1.61543854e-07, -1.61548831e-07, -1.61541679e-07, -1.61541619e-07, -1.61536364e-07, -1.61543826e-07, -1.61549951e-07, -1.61549141e-07, -1.6152972e-07, -1.61539241e-07, -1.61545885e-07, -1.61548311e-07, -1.6154488e-07, -1.61541571e-07, -1.61555999e-07, -1.61544167e-07, -1.61548357e-07, -1.61548578e-07, -1.61548612e-07, -1.61554216e-07, -1.6154855e-07, -1.61551602e-07, -1.61547699e-07, -1.61551043e-07, -1.61536157e-07, -1.61534106e-07, -1.61540062e-07, -1.61536564e-07, -1.61542601e-07, -1.6154333e-07, -1.6153279e-07, -1.61526459e-07, -1.61531873e-07, -1.61527342e-07, -1.61531972e-07, -1.61529982e-07, -1.61530491e-07, -1.61535302e-07, -1.61530263e-07, -1.61538903e-07, -1.61544546e-07, -1.61531344e-07, -1.61536033e-07, -1.61538496e-07, -1.61551931e-07, -1.61544454e-07, -1.6155079e-07, -1.61551464e-07, -1.61553398e-07, -1.6156241e-07, -1.61552802e-07, -1.61548966e-07, -1.61552048e-07, -1.61550999e-07, -1.61555628e-07, -1.61546395e-07, -1.61542667e-07, -1.61547297e-07, -1.61544555e-07, -1.6154149e-07, -1.61544234e-07, -1.6154252e-07, -1.61544746e-07, -1.61553798e-07, -1.61551162e-07, -1.61552301e-07, -1.61542633e-07, -1.61531716e-07, -1.61529302e-07, -1.61526255e-07, -1.61534724e-07, -1.61533664e-07, -1.61547032e-07, -1.61537079e-07, -1.61540536e-07, -1.6153506e-07, -1.61521791e-07, -1.61530233e-07, -1.61533708e-07, -1.61528846e-07, -1.61529635e-07, -1.61528587e-07, -1.61525834e-07, -1.61533722e-07, -1.61530061e-07, -1.61548003e-07, -1.61532195e-07, -1.61530606e-07, -1.61539439e-07, -1.61540021e-07, -1.61555628e-07, -1.61539542e-07, -1.61548962e-07, -1.6154907e-07, -1.6154534e-07, -1.61547646e-07, -1.61554872e-07, -1.61555776e-07, -1.61558434e-07, -1.61568861e-07, -1.61568548e-07, -1.61558521e-07], [-1.5982633e-07, -1.59836398e-07, -1.59825222e-07, -1.59834375e-07, -1.59830658e-07, -1.59838606e-07, -1.59825705e-07, -1.59835136e-07, -1.59843314e-07, -1.59842729e-07, -1.59842058e-07, -1.59829377e-07, -1.59846195e-07, -1.59844224e-07, -1.59846593e-07, -1.59848674e-07, -1.59848867e-07, -1.59848543e-07, -1.59851942e-07, -1.59850712e-07, -1.59852905e-07, -1.59853303e-07, -1.59846515e-07, -1.5984952e-07, -1.59852728e-07, -1.59860662e-07, -1.59858222e-07, -1.598511e-07, -1.59857107e-07, -1.59855546e-07, -1.5985615e-07, -1.5985004e-07, -1.59851583e-07, -1.59836835e-07, -1.59843454e-07, -1.59830497e-07, -1.59830217e-07, -1.59830465e-07, -1.59837654e-07, -1.59838659e-07, -1.59838408e-07, -1.59831461e-07, -1.598249e-07, -1.59824794e-07, -1.59842943e-07, -1.59838608e-07, -1.59835794e-07, -1.59840995e-07, -1.598294e-07, -1.59840354e-07, -1.59834336e-07, -1.59829987e-07, -1.59838521e-07, -1.59828872e-07, -1.59838441e-07, -1.59827395e-07, -1.59838937e-07, -1.59845563e-07, -1.59837661e-07, -1.59838029e-07, -1.59832583e-07, -1.59834177e-07, -1.59845192e-07, -1.59839137e-07, -1.59830757e-07, -1.59828575e-07, -1.59833659e-07, -1.59831875e-07, -1.59836506e-07, -1.5983489e-07, -1.59830927e-07, -1.59838498e-07, -1.59822467e-07, -1.59823414e-07, -1.59823702e-07, -1.59813776e-07, -1.59819919e-07, -1.59820873e-07, -1.59823389e-07, -1.59825581e-07, -1.59825332e-07, -1.59823111e-07, -1.59823276e-07, -1.5981902e-07, -1.59819901e-07, -1.59817412e-07, -1.59824139e-07, -1.59805801e-07, -1.59812141e-07, -1.59803658e-07, -1.59805539e-07, -1.59810019e-07, -1.59812974e-07, -1.59828021e-07, -1.5981982e-07, -1.59815423e-07, -1.59821552e-07, -1.59812056e-07, -1.59820908e-07, -1.59831268e-07, -1.59822587e-07, -1.59817541e-07, -1.59819105e-07, -1.59817357e-07, -1.59802759e-07, -1.5980372e-07, -1.59807687e-07, -1.59800935e-07, -1.59801204e-07, -1.5979368e-07, -1.59799652e-07, -1.59792615e-07, -1.59799146e-07, -1.59786063e-07, -1.59775215e-07, -1.5976248e-07, -1.59691401e-07, -1.59515228e-07, -1.59213365e-07, -1.58875303e-07, -1.58533408e-07, -1.58234624e-07, -1.57951221e-07, -1.57684484e-07, -1.57412395e-07, -1.57139557e-07, -1.5691297e-07, -1.56687502e-07, -1.5645535e-07, -1.56236386e-07, -1.56024333e-07, -1.55801043e-07, -1.55598159e-07, -1.55388039e-07, -1.55195754e-07, -1.5497966e-07, -1.54778675e-07, -1.54579298e-07, -1.54386812e-07, -1.54201879e-07, -1.54011206e-07, -1.53823228e-07, -1.53637743e-07, -1.53471481e-07, -1.53303137e-07, -1.53145382e-07, -1.52999971e-07, -1.5284486e-07, -1.52703414e-07, -1.5256834e-07, -1.52430913e-07, -1.52311588e-07, -1.52183604e-07, -1.52055647e-07, -1.51941466e-07, -1.51828579e-07, -1.51725096e-07, -1.51607716e-07, -1.51505691e-07, -1.51079289e-07, -1.50170707e-07, -1.49364481e-07, -1.48655479e-07, -1.47973323e-07, -1.47339907e-07, -1.46720238e-07, -1.46185726e-07, -1.45678104e-07, -1.45210069e-07, -1.44802251e-07, -1.44452896e-07, -1.44114613e-07, -1.43823584e-07, -1.43567248e-07, -1.43332088e-07, -1.4311412e-07, -1.42942805e-07, -1.42807789e-07, -1.42688433e-07, -1.42603207e-07, -1.4253467e-07, -1.42489677e-07, -1.42439162e-07, -1.42432569e-07, -1.42425451e-07, -1.42436655e-07, -1.4246487e-07, -1.42522465e-07, -1.42580056e-07, -1.42696305e-07, -1.42804827e-07, -1.42944838e-07, -1.43118029e-07, -1.43325472e-07, -1.43550668e-07, -1.43818185e-07, -1.44113318e-07, -1.44447866e-07, -1.44819292e-07, -1.45215979e-07, -1.45677488e-07, -1.46210491e-07, -1.46744677e-07, -1.4736269e-07, -1.4802376e-07, -1.48742669e-07, -1.494952e-07, -1.50297488e-07, -1.51177058e-07, -1.5146621e-07, -1.51575822e-07, -1.51678518e-07, -1.51792215e-07, -1.51911055e-07, -1.52018551e-07, -1.52144578e-07, -1.52279818e-07, -1.52409513e-07, -1.52536825e-07, -1.52690432e-07, -1.52846021e-07, -1.52998858e-07, -1.53156869e-07, -1.53328643e-07, -1.53494068e-07, -1.53659013e-07, -1.5383035e-07, -1.54025418e-07, -1.54215171e-07, -1.54409747e-07, -1.5461497e-07, -1.54820695e-07, -1.55029119e-07, -1.55240775e-07, -1.55451253e-07, -1.5568396e-07, -1.55902721e-07, -1.56145328e-07, -1.56364943e-07, -1.56610302e-07, -1.56842436e-07, -1.57081692e-07, -1.57349147e-07, -1.57623593e-07, -1.57887095e-07, -1.58193612e-07, -1.58498515e-07, -1.58851297e-07, -1.59215807e-07, -1.59509223e-07, -1.59682939e-07, -1.59760877e-07, -1.597805e-07, -1.59796076e-07, -1.59807997e-07, -1.59803984e-07, -1.59813979e-07, -1.59806944e-07, -1.59808995e-07, -1.59799226e-07, -1.59800457e-07, -1.59795572e-07, -1.59795276e-07, -1.59791633e-07, -1.59791844e-07, -1.59806017e-07, -1.59799098e-07, -1.59785385e-07, -1.59790375e-07, -1.59798313e-07, -1.59802887e-07, -1.59801356e-07, -1.59799857e-07, -1.59808662e-07, -1.59798877e-07, -1.59804787e-07, -1.59805323e-07, -1.59797828e-07, -1.59805601e-07, -1.59810338e-07, -1.59806838e-07, -1.59799578e-07, -1.59800878e-07, -1.59791442e-07, -1.59787376e-07, -1.59787349e-07, -1.59790271e-07, -1.59791992e-07, -1.59791235e-07, -1.59790697e-07, -1.59782568e-07, -1.59789476e-07, -1.59784295e-07, -1.59787277e-07, -1.59779914e-07, -1.59779316e-07, -1.59784492e-07, -1.59784559e-07, -1.59791686e-07, -1.5979046e-07, -1.59789278e-07, -1.59802561e-07, -1.5980048e-07, -1.59800475e-07, -1.59799875e-07, -1.59805905e-07, -1.59801294e-07, -1.59806903e-07, -1.59812298e-07, -1.59808476e-07, -1.59808954e-07, -1.59808816e-07, -1.59804106e-07, -1.59811205e-07, -1.59797076e-07, -1.59794938e-07, -1.59802894e-07, -1.59803071e-07, -1.59797136e-07, -1.59800834e-07, -1.59805176e-07, -1.59801519e-07, -1.59805801e-07, -1.59793199e-07, -1.59801899e-07, -1.59799185e-07, -1.59793622e-07, -1.59790649e-07, -1.59780417e-07, -1.59789395e-07, -1.59789731e-07, -1.59793719e-07, -1.59794002e-07, -1.59795335e-07, -1.59789464e-07, -1.59778028e-07, -1.59780965e-07, -1.59781747e-07, -1.5978331e-07, -1.59781912e-07, -1.59786272e-07, -1.5978782e-07, -1.59782639e-07, -1.59787979e-07, -1.59802731e-07, -1.59793815e-07, -1.59789565e-07, -1.59794291e-07, -1.59797904e-07, -1.5980601e-07, -1.59801515e-07, -1.59807144e-07, -1.59806684e-07, -1.59806799e-07, -1.5980188e-07, -1.59808089e-07, -1.59807169e-07, -1.59802154e-07, -1.59823858e-07, -1.59824764e-07, -1.59826733e-07], [-1.58085017e-07, -1.58089568e-07, -1.58082041e-07, -1.58082744e-07, -1.58077211e-07, -1.58091143e-07, -1.58082991e-07, -1.58091601e-07, -1.58097044e-07, -1.58099521e-07, -1.58093691e-07, -1.58090931e-07, -1.58098886e-07, -1.58096641e-07, -1.58102306e-07, -1.58102926e-07, -1.58100751e-07, -1.58102887e-07, -1.58102761e-07, -1.58108032e-07, -1.58108482e-07, -1.58110681e-07, -1.58110145e-07, -1.58105493e-07, -1.58104831e-07, -1.58110256e-07, -1.58112298e-07, -1.58107328e-07, -1.58112157e-07, -1.58106507e-07, -1.58104311e-07, -1.5809798e-07, -1.58102133e-07, -1.58091449e-07, -1.58098463e-07, -1.58090727e-07, -1.58082905e-07, -1.58081388e-07, -1.58092969e-07, -1.58091918e-07, -1.58088583e-07, -1.58086265e-07, -1.58078909e-07, -1.58080194e-07, -1.58087026e-07, -1.58094093e-07, -1.58093459e-07, -1.58102209e-07, -1.58087118e-07, -1.58094963e-07, -1.58090566e-07, -1.58078106e-07, -1.58084129e-07, -1.58084145e-07, -1.58087974e-07, -1.58088866e-07, -1.58098212e-07, -1.58099502e-07, -1.58089365e-07, -1.58090345e-07, -1.58093776e-07, -1.58091741e-07, -1.58098339e-07, -1.58095464e-07, -1.58077533e-07, -1.58085348e-07, -1.58089294e-07, -1.58087912e-07, -1.58087992e-07, -1.58081935e-07, -1.5808394e-07, -1.58084366e-07, -1.58071816e-07, -1.58074804e-07, -1.58081648e-07, -1.58069077e-07, -1.58073208e-07, -1.58076239e-07, -1.58075112e-07, -1.58079396e-07, -1.5807915e-07, -1.58077878e-07, -1.58080167e-07, -1.58068599e-07, -1.58072658e-07, -1.58070961e-07, -1.58065191e-07, -1.58057894e-07, -1.58067909e-07, -1.5805866e-07, -1.58064747e-07, -1.58059223e-07, -1.58068077e-07, -1.5808127e-07, -1.58076683e-07, -1.58070237e-07, -1.58076666e-07, -1.58070089e-07, -1.58073661e-07, -1.58078853e-07, -1.58078847e-07, -1.58070993e-07, -1.58073863e-07, -1.58071515e-07, -1.58063731e-07, -1.58057163e-07, -1.58055305e-07, -1.58053881e-07, -1.58050305e-07, -1.58050333e-07, -1.58052633e-07, -1.58052122e-07, -1.58051559e-07, -1.58033359e-07, -1.58002895e-07, -1.57960645e-07, -1.57801351e-07, -1.57526636e-07, -1.57174015e-07, -1.56827718e-07, -1.56523816e-07, -1.56223669e-07, -1.55952097e-07, -1.55686938e-07, -1.55406448e-07, -1.55151621e-07, -1.54927596e-07, -1.54700127e-07, -1.54465342e-07, -1.54226596e-07, -1.54025478e-07, -1.53799012e-07, -1.53592895e-07, -1.53375019e-07, -1.53181508e-07, -1.5296517e-07, -1.52769309e-07, -1.52565074e-07, -1.52367242e-07, -1.5217185e-07, -1.51989253e-07, -1.51793369e-07, -1.51624352e-07, -1.51445177e-07, -1.51277671e-07, -1.51116578e-07, -1.5097349e-07, -1.50818524e-07, -1.50672975e-07, -1.50540176e-07, -1.50409621e-07, -1.50286346e-07, -1.5015721e-07, -1.50033239e-07, -1.49916749e-07, -1.49803782e-07, -1.49695605e-07, -1.4958333e-07, -1.49446702e-07, -1.48835254e-07, -1.47924485e-07, -1.47125878e-07, -1.46405624e-07, -1.45718937e-07, -1.45079402e-07, -1.44460402e-07, -1.43921491e-07, -1.43417801e-07, -1.42957378e-07, -1.42553012e-07, -1.4220568e-07, -1.41867145e-07, -1.41580938e-07, -1.413304e-07, -1.41089136e-07, -1.40877745e-07, -1.40711683e-07, -1.40579845e-07, -1.4046131e-07, -1.40375737e-07, -1.40301011e-07, -1.40252262e-07, -1.40212526e-07, -1.40209396e-07, -1.40196199e-07, -1.40213283e-07, -1.40234741e-07, -1.4029586e-07, -1.4035833e-07, -1.40464438e-07, -1.40572283e-07, -1.40713472e-07, -1.40881774e-07, -1.41084629e-07, -1.41311565e-07, -1.41583965e-07, -1.41872351e-07, -1.42209615e-07, -1.42577904e-07, -1.42974141e-07, -1.43415582e-07, -1.43948648e-07, -1.44484988e-07, -1.45109428e-07, -1.45778945e-07, -1.4651208e-07, -1.47262525e-07, -1.48060398e-07, -1.48986338e-07, -1.49434569e-07, -1.49547922e-07, -1.49661807e-07, -1.49769537e-07, -1.49888599e-07, -1.49996304e-07, -1.50125288e-07, -1.50265394e-07, -1.50399113e-07, -1.50526626e-07, -1.50665885e-07, -1.50820456e-07, -1.5097455e-07, -1.51130514e-07, -1.51295369e-07, -1.51471989e-07, -1.51644336e-07, -1.51816704e-07, -1.52001306e-07, -1.52192216e-07, -1.52386362e-07, -1.52598629e-07, -1.52812124e-07, -1.53010908e-07, -1.53232528e-07, -1.53451556e-07, -1.53681904e-07, -1.53901247e-07, -1.54129881e-07, -1.54370887e-07, -1.54622276e-07, -1.54857182e-07, -1.55100122e-07, -1.55359323e-07, -1.55621268e-07, -1.55901675e-07, -1.56179588e-07, -1.5648763e-07, -1.56819196e-07, -1.57176421e-07, -1.57535262e-07, -1.57814246e-07, -1.57963138e-07, -1.5801363e-07, -1.58049316e-07, -1.58064388e-07, -1.58055919e-07, -1.58062845e-07, -1.5805851e-07, -1.58063239e-07, -1.58051595e-07, -1.58059129e-07, -1.58049682e-07, -1.58047109e-07, -1.5804881e-07, -1.5803923e-07, -1.58060458e-07, -1.58057756e-07, -1.58043917e-07, -1.58047049e-07, -1.58054691e-07, -1.58060212e-07, -1.58056721e-07, -1.58056524e-07, -1.58063232e-07, -1.58055422e-07, -1.58060311e-07, -1.58052363e-07, -1.58057165e-07, -1.58058773e-07, -1.58062103e-07, -1.58057172e-07, -1.58058589e-07, -1.58053812e-07, -1.58048442e-07, -1.58042394e-07, -1.58045416e-07, -1.58045605e-07, -1.58049217e-07, -1.58045552e-07, -1.58045122e-07, -1.58036217e-07, -1.58043047e-07, -1.58037797e-07, -1.58043818e-07, -1.58032402e-07, -1.58033451e-07, -1.58039931e-07, -1.58037892e-07, -1.58044068e-07, -1.5804876e-07, -1.58042891e-07, -1.58049477e-07, -1.58055001e-07, -1.5805321e-07, -1.58056576e-07, -1.58059138e-07, -1.58054022e-07, -1.58062544e-07, -1.58062388e-07, -1.58060164e-07, -1.58059219e-07, -1.58059124e-07, -1.58050409e-07, -1.58061367e-07, -1.58057754e-07, -1.58051671e-07, -1.58063519e-07, -1.5805648e-07, -1.5804939e-07, -1.58052453e-07, -1.58054293e-07, -1.58058586e-07, -1.5805719e-07, -1.58055588e-07, -1.580586e-07, -1.58049841e-07, -1.58044611e-07, -1.58038119e-07, -1.58038342e-07, -1.58045715e-07, -1.58039964e-07, -1.58044289e-07, -1.58041741e-07, -1.58051347e-07, -1.58044632e-07, -1.58028661e-07, -1.58033023e-07, -1.58031319e-07, -1.58037241e-07, -1.58026331e-07, -1.58045076e-07, -1.58038717e-07, -1.58036914e-07, -1.58047217e-07, -1.58056165e-07, -1.58045228e-07, -1.58052306e-07, -1.58046589e-07, -1.58055512e-07, -1.58065078e-07, -1.5805057e-07, -1.58060532e-07, -1.58058154e-07, -1.58053527e-07, -1.5806159e-07, -1.58060766e-07, -1.58055017e-07, -1.58062974e-07, -1.58079868e-07, -1.5807955e-07, -1.58076227e-07], [-1.56334212e-07, -1.5634712e-07, -1.56328389e-07, -1.563446e-07, -1.56335028e-07, -1.56337687e-07, -1.56336197e-07, -1.56342065e-07, -1.56349109e-07, -1.56354458e-07, -1.56347762e-07, -1.56341617e-07, -1.56349891e-07, -1.56353642e-07, -1.56354879e-07, -1.56356001e-07, -1.56353509e-07, -1.56350041e-07, -1.56358283e-07, -1.56358506e-07, -1.56359396e-07, -1.56357807e-07, -1.56360672e-07, -1.56357584e-07, -1.56357726e-07, -1.56366805e-07, -1.56362328e-07, -1.56364446e-07, -1.56364552e-07, -1.56359106e-07, -1.56358595e-07, -1.56356116e-07, -1.5635923e-07, -1.56344048e-07, -1.56346632e-07, -1.56345402e-07, -1.56336721e-07, -1.56337236e-07, -1.56345469e-07, -1.56343257e-07, -1.56339476e-07, -1.5633466e-07, -1.56332078e-07, -1.56333874e-07, -1.5633518e-07, -1.56339094e-07, -1.56336576e-07, -1.56346722e-07, -1.56342208e-07, -1.56342012e-07, -1.56343742e-07, -1.56338305e-07, -1.56340118e-07, -1.56337894e-07, -1.56342679e-07, -1.56341497e-07, -1.56345066e-07, -1.5635243e-07, -1.56343406e-07, -1.5633894e-07, -1.56343857e-07, -1.56344793e-07, -1.56351848e-07, -1.56341695e-07, -1.56334003e-07, -1.56339416e-07, -1.56339867e-07, -1.56334755e-07, -1.56340026e-07, -1.56337597e-07, -1.56338315e-07, -1.56338427e-07, -1.56321492e-07, -1.56329495e-07, -1.56331857e-07, -1.56319676e-07, -1.56322548e-07, -1.56332351e-07, -1.56329293e-07, -1.56334092e-07, -1.5632051e-07, -1.56328502e-07, -1.56329753e-07, -1.56327055e-07, -1.56329964e-07, -1.56321527e-07, -1.56320478e-07, -1.56315097e-07, -1.56320412e-07, -1.56308826e-07, -1.56306712e-07, -1.56311905e-07, -1.56317178e-07, -1.56331678e-07, -1.56328437e-07, -1.5632497e-07, -1.56326966e-07, -1.56319528e-07, -1.56324385e-07, -1.5632594e-07, -1.5632858e-07, -1.56329539e-07, -1.5632298e-07, -1.56320791e-07, -1.56317882e-07, -1.5631079e-07, -1.56304693e-07, -1.56312156e-07, -1.56300046e-07, -1.56301876e-07, -1.56307172e-07, -1.56298059e-07, -1.56300749e-07, -1.56267459e-07, -1.56204395e-07, -1.56089531e-07, -1.55832128e-07, -1.55486321e-07, -1.55133497e-07, -1.54805193e-07, -1.5449596e-07, -1.54222289e-07, -1.5395471e-07, -1.53680593e-07, -1.53417816e-07, -1.53158502e-07, -1.52931551e-07, -1.52704352e-07, -1.52451265e-07, -1.5222044e-07, -1.5200734e-07, -1.51792888e-07, -1.5158706e-07, -1.51355292e-07, -1.51155629e-07, -1.50940554e-07, -1.50743003e-07, -1.50525609e-07, -1.50332464e-07, -1.50141181e-07, -1.4995715e-07, -1.4976879e-07, -1.49578386e-07, -1.49410217e-07, -1.4925182e-07, -1.49081527e-07, -1.48945158e-07, -1.48785832e-07, -1.48646837e-07, -1.4850918e-07, -1.48379113e-07, -1.48251784e-07, -1.48126408e-07, -1.47995851e-07, -1.47884434e-07, -1.47771779e-07, -1.47665019e-07, -1.47552163e-07, -1.47332969e-07, -1.46553061e-07, -1.45668535e-07, -1.44872286e-07, -1.44148835e-07, -1.43450928e-07, -1.42801897e-07, -1.42185535e-07, -1.41645568e-07, -1.41148649e-07, -1.40691807e-07, -1.4029166e-07, -1.39946851e-07, -1.39615203e-07, -1.39323588e-07, -1.39066291e-07, -1.38837041e-07, -1.38624909e-07, -1.38452104e-07, -1.38320551e-07, -1.38213294e-07, -1.38127762e-07, -1.38056261e-07, -1.38011461e-07, -1.37969073e-07, -1.3795702e-07, -1.37955933e-07, -1.37970841e-07, -1.37991148e-07, -1.38047267e-07, -1.38113146e-07, -1.38219266e-07, -1.38319291e-07, -1.38474301e-07, -1.38625675e-07, -1.38832745e-07, -1.39057805e-07, -1.39322921e-07, -1.3961579e-07, -1.39947116e-07, -1.40311886e-07, -1.40711862e-07, -1.4115177e-07, -1.41678812e-07, -1.42211514e-07, -1.42841783e-07, -1.43518495e-07, -1.44259589e-07, -1.45017885e-07, -1.45805226e-07, -1.46747788e-07, -1.47373498e-07, -1.47518679e-07, -1.47630823e-07, -1.47741833e-07, -1.47858627e-07, -1.47968416e-07, -1.48094675e-07, -1.48239454e-07, -1.48356383e-07, -1.48495477e-07, -1.48641881e-07, -1.48795686e-07, -1.48940637e-07, -1.4910212e-07, -1.49271623e-07, -1.49435482e-07, -1.49606417e-07, -1.49782222e-07, -1.49971081e-07, -1.50161768e-07, -1.50358683e-07, -1.50574905e-07, -1.50789541e-07, -1.51004278e-07, -1.51213875e-07, -1.51439513e-07, -1.51672599e-07, -1.51896595e-07, -1.52129623e-07, -1.52359037e-07, -1.52609794e-07, -1.52862082e-07, -1.53111282e-07, -1.53372786e-07, -1.53617379e-07, -1.53896036e-07, -1.54185816e-07, -1.54477201e-07, -1.54795525e-07, -1.55134424e-07, -1.55494255e-07, -1.55855026e-07, -1.56103787e-07, -1.5622687e-07, -1.56282304e-07, -1.56313887e-07, -1.56306901e-07, -1.56315911e-07, -1.56306623e-07, -1.56311443e-07, -1.56304781e-07, -1.56306609e-07, -1.5630309e-07, -1.56297468e-07, -1.56297705e-07, -1.56293662e-07, -1.5631139e-07, -1.56304245e-07, -1.56298859e-07, -1.56297951e-07, -1.56303272e-07, -1.56309994e-07, -1.56310288e-07, -1.5631392e-07, -1.56319986e-07, -1.56309375e-07, -1.56308934e-07, -1.56305406e-07, -1.56304109e-07, -1.56310146e-07, -1.56309679e-07, -1.56310176e-07, -1.56305452e-07, -1.56305735e-07, -1.56289467e-07, -1.56293572e-07, -1.56299383e-07, -1.56294149e-07, -1.56304031e-07, -1.56295053e-07, -1.56296088e-07, -1.56292036e-07, -1.56293625e-07, -1.56285491e-07, -1.56285422e-07, -1.56288e-07, -1.56288632e-07, -1.5628986e-07, -1.56289929e-07, -1.56297511e-07, -1.56302391e-07, -1.56296796e-07, -1.56302522e-07, -1.56294395e-07, -1.56301639e-07, -1.56309895e-07, -1.56311082e-07, -1.56300699e-07, -1.56308994e-07, -1.5632264e-07, -1.56309707e-07, -1.56310088e-07, -1.56312406e-07, -1.5630955e-07, -1.56316153e-07, -1.56310102e-07, -1.56303251e-07, -1.56309693e-07, -1.56308552e-07, -1.56303721e-07, -1.56302916e-07, -1.56310203e-07, -1.56300246e-07, -1.56310341e-07, -1.56298174e-07, -1.56311247e-07, -1.56303277e-07, -1.5629667e-07, -1.56294655e-07, -1.56295067e-07, -1.56298631e-07, -1.56296787e-07, -1.56299209e-07, -1.56298751e-07, -1.5630355e-07, -1.56292735e-07, -1.56282777e-07, -1.56286135e-07, -1.56289936e-07, -1.56288343e-07, -1.56287388e-07, -1.56295538e-07, -1.56287443e-07, -1.5628846e-07, -1.56298344e-07, -1.56308676e-07, -1.56299261e-07, -1.56302065e-07, -1.5629632e-07, -1.56308978e-07, -1.5631834e-07, -1.563037e-07, -1.56307526e-07, -1.56313834e-07, -1.56303875e-07, -1.56306899e-07, -1.56308564e-07, -1.5631041e-07, -1.56316895e-07, -1.56325935e-07, -1.56337038e-07, -1.56325448e-07], [-1.54583591e-07, -1.54596244e-07, -1.54588607e-07, -1.54591762e-07, -1.54590778e-07, -1.54600321e-07, -1.54586944e-07, -1.54594975e-07, -1.54598804e-07, -1.54603578e-07, -1.54602329e-07, -1.54594117e-07, -1.54605178e-07, -1.54607457e-07, -1.54607248e-07, -1.54614205e-07, -1.54608649e-07, -1.54607731e-07, -1.54613671e-07, -1.5461305e-07, -1.54610716e-07, -1.54612726e-07, -1.54608465e-07, -1.54611983e-07, -1.54609325e-07, -1.546169e-07, -1.54613324e-07, -1.54608658e-07, -1.5461167e-07, -1.5460794e-07, -1.54612857e-07, -1.5460688e-07, -1.54608205e-07, -1.54596476e-07, -1.54595285e-07, -1.54596246e-07, -1.54590336e-07, -1.54586174e-07, -1.54595975e-07, -1.54596e-07, -1.54589635e-07, -1.54591928e-07, -1.54590205e-07, -1.54581747e-07, -1.54589389e-07, -1.54596175e-07, -1.54592788e-07, -1.54598415e-07, -1.54589393e-07, -1.54595451e-07, -1.54591504e-07, -1.54592183e-07, -1.54592618e-07, -1.54589313e-07, -1.54594894e-07, -1.54590329e-07, -1.54603631e-07, -1.54602823e-07, -1.54593025e-07, -1.54587965e-07, -1.54595658e-07, -1.54598387e-07, -1.54603431e-07, -1.54592164e-07, -1.54591652e-07, -1.54593507e-07, -1.54593034e-07, -1.54585118e-07, -1.54591762e-07, -1.54589398e-07, -1.54587517e-07, -1.54589541e-07, -1.5457276e-07, -1.54585226e-07, -1.54572695e-07, -1.54574802e-07, -1.54583803e-07, -1.54579477e-07, -1.54583049e-07, -1.54583028e-07, -1.54572923e-07, -1.54575775e-07, -1.54573567e-07, -1.54571716e-07, -1.54578465e-07, -1.54577083e-07, -1.54578116e-07, -1.545708e-07, -1.54565833e-07, -1.54563524e-07, -1.54563911e-07, -1.54562308e-07, -1.54572026e-07, -1.54583568e-07, -1.54575703e-07, -1.54572348e-07, -1.54574485e-07, -1.54575742e-07, -1.54585042e-07, -1.54580413e-07, -1.54575138e-07, -1.54566758e-07, -1.5457569e-07, -1.54571332e-07, -1.54567834e-07, -1.54559334e-07, -1.54561659e-07, -1.54563561e-07, -1.54555015e-07, -1.54553645e-07, -1.54554795e-07, -1.54545131e-07, -1.54541804e-07, -1.54481955e-07, -1.54358333e-07, -1.54130902e-07, -1.53790014e-07, -1.53438207e-07, -1.53095886e-07, -1.52781228e-07, -1.52494881e-07, -1.52215841e-07, -1.51944982e-07, -1.51685866e-07, -1.51426405e-07, -1.51164467e-07, -1.50927154e-07, -1.50677011e-07, -1.50438608e-07, -1.50207083e-07, -1.50003812e-07, -1.49776676e-07, -1.4954952e-07, -1.49333346e-07, -1.49131671e-07, -1.48906827e-07, -1.48701532e-07, -1.48493651e-07, -1.4829747e-07, -1.48108204e-07, -1.47926454e-07, -1.47728166e-07, -1.47547628e-07, -1.47373211e-07, -1.4721416e-07, -1.47045474e-07, -1.46907949e-07, -1.46756177e-07, -1.466162e-07, -1.46481088e-07, -1.46347258e-07, -1.462194e-07, -1.46090961e-07, -1.45967776e-07, -1.4584872e-07, -1.45735109e-07, -1.45625987e-07, -1.45510975e-07, -1.45165761e-07, -1.44285688e-07, -1.43403164e-07, -1.42604697e-07, -1.41862764e-07, -1.41167339e-07, -1.40513862e-07, -1.39888718e-07, -1.39356264e-07, -1.38859826e-07, -1.38407973e-07, -1.38009168e-07, -1.37666458e-07, -1.37332842e-07, -1.37046886e-07, -1.36787409e-07, -1.36557372e-07, -1.36352912e-07, -1.36180696e-07, -1.36056569e-07, -1.35943586e-07, -1.35861749e-07, -1.35790919e-07, -1.35751103e-07, -1.35705753e-07, -1.35695637e-07, -1.35697996e-07, -1.35708747e-07, -1.35734324e-07, -1.35785722e-07, -1.35846323e-07, -1.35954836e-07, -1.36047002e-07, -1.36202467e-07, -1.3636057e-07, -1.36556397e-07, -1.36773822e-07, -1.37047512e-07, -1.37340286e-07, -1.37665608e-07, -1.38029511e-07, -1.38433868e-07, -1.3887637e-07, -1.3938648e-07, -1.39924469e-07, -1.40554238e-07, -1.41245323e-07, -1.41986479e-07, -1.427438e-07, -1.43552636e-07, -1.44475798e-07, -1.45273069e-07, -1.45486488e-07, -1.4558941e-07, -1.45703776e-07, -1.45827199e-07, -1.45937062e-07, -1.46059798e-07, -1.46197397e-07, -1.46329897e-07, -1.4646544e-07, -1.46608393e-07, -1.46755966e-07, -1.46910511e-07, -1.47072017e-07, -1.47239342e-07, -1.47398648e-07, -1.47577717e-07, -1.47748544e-07, -1.47937566e-07, -1.48129379e-07, -1.48321614e-07, -1.48543411e-07, -1.48749255e-07, -1.48972786e-07, -1.49191129e-07, -1.49405487e-07, -1.49653907e-07, -1.49889896e-07, -1.5012383e-07, -1.5034824e-07, -1.50592383e-07, -1.50851807e-07, -1.51115955e-07, -1.5137431e-07, -1.51630405e-07, -1.51893945e-07, -1.52183056e-07, -1.52472199e-07, -1.52775587e-07, -1.53106931e-07, -1.53454454e-07, -1.53827597e-07, -1.54170208e-07, -1.54386042e-07, -1.54510151e-07, -1.54549101e-07, -1.54557205e-07, -1.54566923e-07, -1.54558426e-07, -1.54565985e-07, -1.54552969e-07, -1.54557966e-07, -1.54553238e-07, -1.54552352e-07, -1.54553323e-07, -1.54546863e-07, -1.54566645e-07, -1.54566033e-07, -1.54547813e-07, -1.54547834e-07, -1.54555101e-07, -1.54560703e-07, -1.54555365e-07, -1.54554946e-07, -1.54558e-07, -1.54562138e-07, -1.54559362e-07, -1.54555124e-07, -1.54557053e-07, -1.54559797e-07, -1.54561583e-07, -1.54567098e-07, -1.54558994e-07, -1.54561213e-07, -1.54548519e-07, -1.5454658e-07, -1.54548174e-07, -1.54548648e-07, -1.54558316e-07, -1.54548418e-07, -1.54550752e-07, -1.54535875e-07, -1.54544025e-07, -1.54540247e-07, -1.54544037e-07, -1.54537722e-07, -1.54544987e-07, -1.54541289e-07, -1.54545923e-07, -1.54550458e-07, -1.54549402e-07, -1.54555199e-07, -1.54559599e-07, -1.54549144e-07, -1.54561381e-07, -1.54553668e-07, -1.54565589e-07, -1.54554992e-07, -1.5456533e-07, -1.54575496e-07, -1.5456156e-07, -1.54568025e-07, -1.54570336e-07, -1.54562644e-07, -1.54569269e-07, -1.54560732e-07, -1.54551729e-07, -1.54561248e-07, -1.54555239e-07, -1.54554169e-07, -1.54555153e-07, -1.54552962e-07, -1.54561172e-07, -1.54557718e-07, -1.54554043e-07, -1.54558405e-07, -1.54554282e-07, -1.54546486e-07, -1.54546992e-07, -1.54546888e-07, -1.54549952e-07, -1.54545191e-07, -1.54549034e-07, -1.54549285e-07, -1.54552145e-07, -1.5454624e-07, -1.54536218e-07, -1.54539946e-07, -1.54535155e-07, -1.54540376e-07, -1.54538899e-07, -1.54544373e-07, -1.5454004e-07, -1.54540608e-07, -1.54549384e-07, -1.54557929e-07, -1.54554523e-07, -1.54552562e-07, -1.54555807e-07, -1.54562804e-07, -1.54568547e-07, -1.5456378e-07, -1.54561059e-07, -1.54562025e-07, -1.5455806e-07, -1.54568602e-07, -1.54562218e-07, -1.54561501e-07, -1.54571973e-07, -1.54577274e-07, -1.54585058e-07, -1.54579735e-07], [-1.52839545e-07, -1.52852435e-07, -1.52842363e-07, -1.52844566e-07, -1.52835624e-07, -1.52855859e-07, -1.52845262e-07, -1.52850791e-07, -1.52852212e-07, -1.52862593e-07, -1.52859769e-07, -1.52852529e-07, -1.52857338e-07, -1.5285955e-07, -1.52858152e-07, -1.52867785e-07, -1.52864837e-07, -1.5286053e-07, -1.52871099e-07, -1.52866249e-07, -1.52869703e-07, -1.52862938e-07, -1.52866445e-07, -1.52868473e-07, -1.52870524e-07, -1.52869483e-07, -1.52867689e-07, -1.52869036e-07, -1.52871548e-07, -1.52870524e-07, -1.52865141e-07, -1.52862961e-07, -1.52865642e-07, -1.52850832e-07, -1.52852932e-07, -1.52854813e-07, -1.5284182e-07, -1.52844152e-07, -1.52853806e-07, -1.52850407e-07, -1.52847546e-07, -1.5284184e-07, -1.52841548e-07, -1.52839989e-07, -1.52848392e-07, -1.52846736e-07, -1.52850508e-07, -1.52857212e-07, -1.52849839e-07, -1.52854737e-07, -1.52850793e-07, -1.5284523e-07, -1.5284446e-07, -1.52835905e-07, -1.52848017e-07, -1.52847585e-07, -1.52856664e-07, -1.52856696e-07, -1.52850724e-07, -1.52847438e-07, -1.52848217e-07, -1.52856048e-07, -1.52862029e-07, -1.52850395e-07, -1.52846624e-07, -1.52849301e-07, -1.52849135e-07, -1.528448e-07, -1.52846357e-07, -1.52851718e-07, -1.52839782e-07, -1.52844032e-07, -1.5283189e-07, -1.52839e-07, -1.52837933e-07, -1.52827332e-07, -1.52828314e-07, -1.52834367e-07, -1.52832863e-07, -1.52837644e-07, -1.52828047e-07, -1.52837016e-07, -1.52829514e-07, -1.52828173e-07, -1.5283249e-07, -1.5283444e-07, -1.52833355e-07, -1.52820371e-07, -1.52829185e-07, -1.52820125e-07, -1.52823179e-07, -1.52817793e-07, -1.52828036e-07, -1.52839895e-07, -1.52838136e-07, -1.52830501e-07, -1.52836243e-07, -1.52830696e-07, -1.52834498e-07, -1.52834709e-07, -1.52840231e-07, -1.52826998e-07, -1.52835033e-07, -1.52828962e-07, -1.52819283e-07, -1.52817689e-07, -1.52813127e-07, -1.52818446e-07, -1.5280609e-07, -1.52801948e-07, -1.52808845e-07, -1.52795224e-07, -1.52755205e-07, -1.5264146e-07, -1.52424874e-07, -1.52106392e-07, -1.5174925e-07, -1.51401835e-07, -1.51076518e-07, -1.50772524e-07, -1.50489659e-07, -1.50208369e-07, -1.49943503e-07, -1.49686871e-07, -1.49422751e-07, -1.49156055e-07, -1.48908365e-07, -1.48667808e-07, -1.48420956e-07, -1.48199062e-07, -1.47980997e-07, -1.47754284e-07, -1.47529023e-07, -1.47306571e-07, -1.47093828e-07, -1.46870563e-07, -1.46665611e-07, -1.46460588e-07, -1.46259631e-07, -1.46071062e-07, -1.45884167e-07, -1.45691077e-07, -1.45516228e-07, -1.45341912e-07, -1.4517866e-07, -1.45018699e-07, -1.44876807e-07, -1.44720592e-07, -1.44580627e-07, -1.44444555e-07, -1.4431468e-07, -1.44183663e-07, -1.44057827e-07, -1.43927226e-07, -1.43805332e-07, -1.43700464e-07, -1.43583491e-07, -1.43457025e-07, -1.42936619e-07, -1.42001825e-07, -1.41132317e-07, -1.40325399e-07, -1.39573027e-07, -1.38858775e-07, -1.38202375e-07, -1.37587352e-07, -1.37049935e-07, -1.36557059e-07, -1.36107495e-07, -1.35712951e-07, -1.35370228e-07, -1.35035401e-07, -1.34759281e-07, -1.34499797e-07, -1.34267394e-07, -1.34065317e-07, -1.3389589e-07, -1.33767796e-07, -1.33659718e-07, -1.33581901e-07, -1.33516112e-07, -1.33468454e-07, -1.33439211e-07, -1.33423246e-07, -1.3342117e-07, -1.33430024e-07, -1.33458604e-07, -1.33507067e-07, -1.33571088e-07, -1.33666527e-07, -1.33767626e-07, -1.33912719e-07, -1.3407093e-07, -1.34265287e-07, -1.34490973e-07, -1.34756023e-07, -1.35048378e-07, -1.35369726e-07, -1.35739029e-07, -1.36136011e-07, -1.36583545e-07, -1.37091624e-07, -1.37618616e-07, -1.38256921e-07, -1.38953032e-07, -1.39696575e-07, -1.40477663e-07, -1.41288594e-07, -1.42203017e-07, -1.43110928e-07, -1.43444703e-07, -1.43556992e-07, -1.43668066e-07, -1.43787357e-07, -1.43900892e-07, -1.44020128e-07, -1.44156918e-07, -1.44295324e-07, -1.4443273e-07, -1.44579171e-07, -1.44731049e-07, -1.4487829e-07, -1.45040346e-07, -1.45204028e-07, -1.45370318e-07, -1.45542518e-07, -1.45713122e-07, -1.45903298e-07, -1.46096e-07, -1.46291654e-07, -1.46508776e-07, -1.46717536e-07, -1.46934179e-07, -1.47160534e-07, -1.47392494e-07, -1.47626589e-07, -1.47861934e-07, -1.48108156e-07, -1.48341704e-07, -1.48582379e-07, -1.488403e-07, -1.49105464e-07, -1.49372779e-07, -1.49633068e-07, -1.49898464e-07, -1.50177558e-07, -1.50468398e-07, -1.50771516e-07, -1.51078645e-07, -1.51417714e-07, -1.51784883e-07, -1.52161644e-07, -1.5247942e-07, -1.52685699e-07, -1.52773726e-07, -1.52805933e-07, -1.52816224e-07, -1.52814955e-07, -1.5282239e-07, -1.52804586e-07, -1.5280895e-07, -1.52806393e-07, -1.52810696e-07, -1.5280591e-07, -1.5280749e-07, -1.52814143e-07, -1.52812993e-07, -1.52802208e-07, -1.52804259e-07, -1.52817032e-07, -1.52819382e-07, -1.52810374e-07, -1.52810528e-07, -1.5281739e-07, -1.52816328e-07, -1.52814801e-07, -1.52817434e-07, -1.52814743e-07, -1.52818754e-07, -1.52816537e-07, -1.52820102e-07, -1.528081e-07, -1.52816185e-07, -1.52805947e-07, -1.52799938e-07, -1.5280095e-07, -1.52805547e-07, -1.52806883e-07, -1.52804041e-07, -1.5280408e-07, -1.5279136e-07, -1.52805145e-07, -1.52794118e-07, -1.52799476e-07, -1.52795113e-07, -1.52792036e-07, -1.52797606e-07, -1.52799232e-07, -1.52809358e-07, -1.52807939e-07, -1.52798547e-07, -1.52812669e-07, -1.52809615e-07, -1.52815962e-07, -1.52813812e-07, -1.52813741e-07, -1.52814304e-07, -1.52816275e-07, -1.52830013e-07, -1.52820495e-07, -1.52811958e-07, -1.52815153e-07, -1.52817926e-07, -1.52827221e-07, -1.52816956e-07, -1.52807552e-07, -1.52819083e-07, -1.52816171e-07, -1.52808502e-07, -1.52812092e-07, -1.52815281e-07, -1.52814311e-07, -1.52823222e-07, -1.52815249e-07, -1.52816599e-07, -1.52818611e-07, -1.52805644e-07, -1.52796206e-07, -1.52802486e-07, -1.52806662e-07, -1.52794722e-07, -1.52804894e-07, -1.52807826e-07, -1.52811485e-07, -1.52806283e-07, -1.52783861e-07, -1.5279099e-07, -1.52794359e-07, -1.52795318e-07, -1.52792207e-07, -1.52797507e-07, -1.5280376e-07, -1.52789992e-07, -1.52805825e-07, -1.52812612e-07, -1.52803666e-07, -1.52807642e-07, -1.52804406e-07, -1.52816086e-07, -1.52824466e-07, -1.52810786e-07, -1.52814865e-07, -1.52821992e-07, -1.52815406e-07, -1.52820725e-07, -1.52817229e-07, -1.52815155e-07, -1.5282873e-07, -1.52838713e-07, -1.52839771e-07, -1.52832759e-07], [-1.5109015e-07, -1.51106506e-07, -1.5108614e-07, -1.5110637e-07, -1.51103399e-07, -1.51105878e-07, -1.51097854e-07, -1.51107396e-07, -1.51109118e-07, -1.51116546e-07, -1.51110765e-07, -1.51105524e-07, -1.5110453e-07, -1.51113497e-07, -1.51111581e-07, -1.51121587e-07, -1.51125634e-07, -1.5111917e-07, -1.51120203e-07, -1.51113879e-07, -1.51113803e-07, -1.51117648e-07, -1.5112273e-07, -1.51120283e-07, -1.51118167e-07, -1.51126014e-07, -1.51116749e-07, -1.51121385e-07, -1.51122035e-07, -1.51123825e-07, -1.51118692e-07, -1.51116489e-07, -1.51112933e-07, -1.51113076e-07, -1.51108442e-07, -1.51104565e-07, -1.51096481e-07, -1.51098204e-07, -1.51107391e-07, -1.51105089e-07, -1.51106485e-07, -1.5109354e-07, -1.51098846e-07, -1.51087646e-07, -1.51102527e-07, -1.51103836e-07, -1.51101628e-07, -1.51110282e-07, -1.51101764e-07, -1.5110761e-07, -1.51101812e-07, -1.51092634e-07, -1.51099085e-07, -1.51092512e-07, -1.51100648e-07, -1.51098374e-07, -1.51109675e-07, -1.51110247e-07, -1.51102691e-07, -1.51104825e-07, -1.51105413e-07, -1.51106651e-07, -1.51111335e-07, -1.51103291e-07, -1.51094058e-07, -1.51099887e-07, -1.51099225e-07, -1.51093048e-07, -1.5110477e-07, -1.5110539e-07, -1.51098758e-07, -1.51096794e-07, -1.51080671e-07, -1.51094058e-07, -1.51087754e-07, -1.5108178e-07, -1.51085406e-07, -1.5108737e-07, -1.51086685e-07, -1.51085418e-07, -1.51083238e-07, -1.510872e-07, -1.51084661e-07, -1.51081469e-07, -1.51087598e-07, -1.51091149e-07, -1.51082736e-07, -1.51072224e-07, -1.51080614e-07, -1.51073993e-07, -1.51074982e-07, -1.51069419e-07, -1.51069913e-07, -1.51096682e-07, -1.51087738e-07, -1.51078489e-07, -1.51091569e-07, -1.51082283e-07, -1.51085742e-07, -1.51090983e-07, -1.51090065e-07, -1.51085402e-07, -1.51086073e-07, -1.51077114e-07, -1.51070532e-07, -1.51067878e-07, -1.51062961e-07, -1.51068455e-07, -1.51062649e-07, -1.51057424e-07, -1.5105388e-07, -1.51017018e-07, -1.50934283e-07, -1.50728526e-07, -1.50412969e-07, -1.50058754e-07, -1.49700692e-07, -1.49374319e-07, -1.49054048e-07, -1.4876806e-07, -1.48476033e-07, -1.48201189e-07, -1.47943991e-07, -1.47681989e-07, -1.4740826e-07, -1.47127598e-07, -1.46892056e-07, -1.46647437e-07, -1.46409085e-07, -1.46174469e-07, -1.45945975e-07, -1.45720133e-07, -1.45490722e-07, -1.45265625e-07, -1.45052429e-07, -1.4482953e-07, -1.44630723e-07, -1.44415328e-07, -1.44216082e-07, -1.44026738e-07, -1.43840862e-07, -1.43650492e-07, -1.43472538e-07, -1.43302546e-07, -1.43138772e-07, -1.42977247e-07, -1.42828182e-07, -1.42675831e-07, -1.42541442e-07, -1.42402997e-07, -1.42264453e-07, -1.42137973e-07, -1.42006422e-07, -1.41881251e-07, -1.41758131e-07, -1.41647447e-07, -1.41539992e-07, -1.41365336e-07, -1.4064668e-07, -1.39707446e-07, -1.38826227e-07, -1.38025245e-07, -1.37263647e-07, -1.3653977e-07, -1.35875991e-07, -1.35255798e-07, -1.34731113e-07, -1.34237995e-07, -1.33788003e-07, -1.33395683e-07, -1.33042576e-07, -1.32716923e-07, -1.32432566e-07, -1.32189483e-07, -1.3195888e-07, -1.31750084e-07, -1.3158102e-07, -1.31452694e-07, -1.31354691e-07, -1.31279105e-07, -1.31209422e-07, -1.31171717e-07, -1.31137445e-07, -1.3112921e-07, -1.31115469e-07, -1.31124557e-07, -1.31149785e-07, -1.31201677e-07, -1.31264208e-07, -1.31366725e-07, -1.31459204e-07, -1.31602932e-07, -1.31759554e-07, -1.3195558e-07, -1.32173638e-07, -1.3244093e-07, -1.32732016e-07, -1.33058757e-07, -1.33418689e-07, -1.33819076e-07, -1.34260729e-07, -1.34776678e-07, -1.35300287e-07, -1.35930385e-07, -1.36631327e-07, -1.37395738e-07, -1.38182297e-07, -1.39001612e-07, -1.39915019e-07, -1.40896055e-07, -1.41393535e-07, -1.41513082e-07, -1.41623337e-07, -1.41744839e-07, -1.41857502e-07, -1.41980268e-07, -1.4212105e-07, -1.42249558e-07, -1.42388873e-07, -1.42535242e-07, -1.42687019e-07, -1.42841107e-07, -1.43001373e-07, -1.43168243e-07, -1.43327537e-07, -1.4349915e-07, -1.43675719e-07, -1.4386244e-07, -1.44053471e-07, -1.44249593e-07, -1.44470049e-07, -1.44682661e-07, -1.44894358e-07, -1.45119145e-07, -1.45350159e-07, -1.45595164e-07, -1.45836354e-07, -1.46077795e-07, -1.46323019e-07, -1.46568321e-07, -1.46831036e-07, -1.47086271e-07, -1.47361004e-07, -1.47631315e-07, -1.47897135e-07, -1.48180071e-07, -1.48451325e-07, -1.48758856e-07, -1.49069833e-07, -1.49391061e-07, -1.49734345e-07, -1.50111916e-07, -1.50477284e-07, -1.50796518e-07, -1.50970912e-07, -1.51035448e-07, -1.51068678e-07, -1.51067345e-07, -1.51077307e-07, -1.51068782e-07, -1.51067731e-07, -1.51056255e-07, -1.51066696e-07, -1.51064636e-07, -1.51062872e-07, -1.5107072e-07, -1.51059022e-07, -1.51053921e-07, -1.51057249e-07, -1.51064493e-07, -1.51071213e-07, -1.51075359e-07, -1.51060574e-07, -1.51077741e-07, -1.51061503e-07, -1.51068011e-07, -1.51067876e-07, -1.51070596e-07, -1.51069325e-07, -1.51072684e-07, -1.51076826e-07, -1.51067972e-07, -1.51071491e-07, -1.51052921e-07, -1.51054469e-07, -1.51059443e-07, -1.51063316e-07, -1.51061122e-07, -1.51055938e-07, -1.51060558e-07, -1.51046739e-07, -1.51057157e-07, -1.51050104e-07, -1.51053372e-07, -1.51048887e-07, -1.51046558e-07, -1.51052093e-07, -1.51049442e-07, -1.51049752e-07, -1.51064677e-07, -1.51056382e-07, -1.51064654e-07, -1.51062426e-07, -1.51059466e-07, -1.51067963e-07, -1.51070286e-07, -1.51066951e-07, -1.51073795e-07, -1.51080018e-07, -1.5107744e-07, -1.51071401e-07, -1.51076352e-07, -1.51067501e-07, -1.5107664e-07, -1.51068625e-07, -1.51063982e-07, -1.51070417e-07, -1.51072176e-07, -1.51064194e-07, -1.51067443e-07, -1.51066616e-07, -1.51065089e-07, -1.5107549e-07, -1.51065841e-07, -1.51068276e-07, -1.51057589e-07, -1.51052123e-07, -1.51051891e-07, -1.51054715e-07, -1.51057888e-07, -1.51055168e-07, -1.51059788e-07, -1.51055798e-07, -1.5106525e-07, -1.51056761e-07, -1.51047954e-07, -1.51049699e-07, -1.51051541e-07, -1.51048112e-07, -1.5104754e-07, -1.51053471e-07, -1.51051205e-07, -1.51045626e-07, -1.51064895e-07, -1.51064918e-07, -1.51056315e-07, -1.51056014e-07, -1.51060144e-07, -1.5106392e-07, -1.51076868e-07, -1.51066503e-07, -1.5107118e-07, -1.51069722e-07, -1.51066356e-07, -1.51074745e-07, -1.51073692e-07, -1.51072606e-07, -1.51078096e-07, -1.51091395e-07, -1.51094823e-07, -1.5108573e-07], [-1.49342869e-07, -1.49356078e-07, -1.49340687e-07, -1.49357226e-07, -1.49352866e-07, -1.49360342e-07, -1.49353972e-07, -1.49360059e-07, -1.49361464e-07, -1.49366096e-07, -1.49366496e-07, -1.49357437e-07, -1.49356961e-07, -1.49371026e-07, -1.49367275e-07, -1.49373059e-07, -1.49371898e-07, -1.4936937e-07, -1.49372004e-07, -1.49374262e-07, -1.49371413e-07, -1.49375315e-07, -1.49372089e-07, -1.49368145e-07, -1.49379121e-07, -1.49376148e-07, -1.4937491e-07, -1.49376378e-07, -1.49373376e-07, -1.49374765e-07, -1.49372962e-07, -1.49370527e-07, -1.49361356e-07, -1.49366887e-07, -1.49363676e-07, -1.49358272e-07, -1.49355577e-07, -1.49351863e-07, -1.49358684e-07, -1.49359588e-07, -1.4935775e-07, -1.4934966e-07, -1.49354505e-07, -1.49347103e-07, -1.49350113e-07, -1.49355145e-07, -1.49358143e-07, -1.49362959e-07, -1.49353533e-07, -1.49362269e-07, -1.49357918e-07, -1.49351996e-07, -1.49352923e-07, -1.49339665e-07, -1.49355308e-07, -1.49352063e-07, -1.49361089e-07, -1.49365574e-07, -1.49360609e-07, -1.49356644e-07, -1.49359808e-07, -1.49357907e-07, -1.49366349e-07, -1.4935732e-07, -1.49349674e-07, -1.49354124e-07, -1.49354422e-07, -1.49346686e-07, -1.49361724e-07, -1.49353779e-07, -1.4934845e-07, -1.4935095e-07, -1.49339475e-07, -1.49345675e-07, -1.49344141e-07, -1.49340024e-07, -1.49340468e-07, -1.49338194e-07, -1.49339914e-07, -1.49340608e-07, -1.49337495e-07, -1.49345778e-07, -1.49341744e-07, -1.4933869e-07, -1.49340756e-07, -1.49337012e-07, -1.49342066e-07, -1.49323676e-07, -1.49335229e-07, -1.49322002e-07, -1.4932971e-07, -1.49329791e-07, -1.49333739e-07, -1.49337826e-07, -1.49340413e-07, -1.49334289e-07, -1.4934461e-07, -1.49330651e-07, -1.49341901e-07, -1.493387e-07, -1.4934251e-07, -1.49344157e-07, -1.49340344e-07, -1.49333153e-07, -1.49325975e-07, -1.49321493e-07, -1.49318366e-07, -1.49322981e-07, -1.49312049e-07, -1.49307146e-07, -1.49284167e-07, -1.4921523e-07, -1.49038311e-07, -1.48721491e-07, -1.48361594e-07, -1.48017721e-07, -1.47664203e-07, -1.4734831e-07, -1.4704837e-07, -1.46746077e-07, -1.46464868e-07, -1.46190452e-07, -1.45939426e-07, -1.45663575e-07, -1.45382138e-07, -1.45106154e-07, -1.44867449e-07, -1.44632004e-07, -1.4437372e-07, -1.44132953e-07, -1.43908118e-07, -1.43676632e-07, -1.43445368e-07, -1.43220358e-07, -1.43006973e-07, -1.42788432e-07, -1.42582464e-07, -1.42371857e-07, -1.42172027e-07, -1.4198355e-07, -1.41796887e-07, -1.41609022e-07, -1.41429537e-07, -1.41262336e-07, -1.41094524e-07, -1.40930173e-07, -1.40789187e-07, -1.40634363e-07, -1.40493924e-07, -1.40354173e-07, -1.4022146e-07, -1.40089956e-07, -1.39961857e-07, -1.39836051e-07, -1.3971173e-07, -1.39598151e-07, -1.39484112e-07, -1.39220043e-07, -1.38341711e-07, -1.37404999e-07, -1.36522072e-07, -1.35701436e-07, -1.34924941e-07, -1.34198979e-07, -1.33526587e-07, -1.32918203e-07, -1.32390617e-07, -1.31897658e-07, -1.31446556e-07, -1.310466e-07, -1.30702461e-07, -1.30370525e-07, -1.30095605e-07, -1.29844372e-07, -1.29614051e-07, -1.2941278e-07, -1.29247618e-07, -1.29126631e-07, -1.29021525e-07, -1.28948078e-07, -1.28878807e-07, -1.28848242e-07, -1.28805757e-07, -1.28806491e-07, -1.2879631e-07, -1.28805194e-07, -1.28828322e-07, -1.28873343e-07, -1.28930469e-07, -1.29029058e-07, -1.2912627e-07, -1.29270495e-07, -1.29423704e-07, -1.29620425e-07, -1.29835319e-07, -1.30100152e-07, -1.303928e-07, -1.30709137e-07, -1.31079909e-07, -1.31492055e-07, -1.31924969e-07, -1.32433387e-07, -1.32959365e-07, -1.33592139e-07, -1.34293895e-07, -1.35065759e-07, -1.35865806e-07, -1.36694943e-07, -1.37614435e-07, -1.38614577e-07, -1.39305678e-07, -1.39454923e-07, -1.39572919e-07, -1.39693832e-07, -1.39812332e-07, -1.39932373e-07, -1.40069604e-07, -1.40208226e-07, -1.40344089e-07, -1.40491967e-07, -1.4063761e-07, -1.40791725e-07, -1.40961715e-07, -1.41127506e-07, -1.41286874e-07, -1.41459685e-07, -1.4163895e-07, -1.41820795e-07, -1.42014188e-07, -1.42208109e-07, -1.42424524e-07, -1.42634142e-07, -1.42856714e-07, -1.43074699e-07, -1.43308208e-07, -1.43553227e-07, -1.43801151e-07, -1.44046156e-07, -1.44286263e-07, -1.44544193e-07, -1.44800435e-07, -1.4506266e-07, -1.45334723e-07, -1.45613927e-07, -1.45890367e-07, -1.46179797e-07, -1.46447112e-07, -1.46744426e-07, -1.47055697e-07, -1.47368887e-07, -1.47701193e-07, -1.48064379e-07, -1.48444261e-07, -1.48817048e-07, -1.49107426e-07, -1.49242769e-07, -1.49302864e-07, -1.49319861e-07, -1.49326465e-07, -1.49311736e-07, -1.4931981e-07, -1.493197e-07, -1.49314636e-07, -1.4931525e-07, -1.49315487e-07, -1.49329487e-07, -1.49317963e-07, -1.49305423e-07, -1.4930592e-07, -1.49318943e-07, -1.49326456e-07, -1.49316167e-07, -1.49315567e-07, -1.49329549e-07, -1.49323423e-07, -1.49320518e-07, -1.49320327e-07, -1.49319237e-07, -1.49321217e-07, -1.49323984e-07, -1.493277e-07, -1.49319658e-07, -1.49323011e-07, -1.4931576e-07, -1.49306525e-07, -1.49319727e-07, -1.49317315e-07, -1.49316409e-07, -1.49312757e-07, -1.49315298e-07, -1.49301339e-07, -1.49304858e-07, -1.49291848e-07, -1.49306525e-07, -1.49302988e-07, -1.49302965e-07, -1.49307394e-07, -1.49302236e-07, -1.49308332e-07, -1.49315581e-07, -1.4931037e-07, -1.49314739e-07, -1.49313794e-07, -1.49322386e-07, -1.49314254e-07, -1.49328188e-07, -1.49320659e-07, -1.493283e-07, -1.49334441e-07, -1.49328277e-07, -1.49327772e-07, -1.49327022e-07, -1.49324557e-07, -1.49329664e-07, -1.49323591e-07, -1.49319231e-07, -1.49327148e-07, -1.49319152e-07, -1.49320905e-07, -1.4931987e-07, -1.49321236e-07, -1.49320054e-07, -1.49328471e-07, -1.49321606e-07, -1.49322485e-07, -1.49315618e-07, -1.49315949e-07, -1.4930741e-07, -1.49309487e-07, -1.49314935e-07, -1.49313808e-07, -1.49315425e-07, -1.49311964e-07, -1.49316915e-07, -1.49306904e-07, -1.49297804e-07, -1.49304294e-07, -1.49298506e-07, -1.49309448e-07, -1.49296701e-07, -1.49311501e-07, -1.49301854e-07, -1.49302245e-07, -1.49314493e-07, -1.4932326e-07, -1.49318731e-07, -1.49313566e-07, -1.49314079e-07, -1.49320153e-07, -1.49338014e-07, -1.4932136e-07, -1.49323844e-07, -1.49327544e-07, -1.49325812e-07, -1.4932951e-07, -1.49329482e-07, -1.49331003e-07, -1.49330324e-07, -1.49347172e-07, -1.49350787e-07, -1.49343366e-07], [-1.47597961e-07, -1.47610593e-07, -1.47602328e-07, -1.476089e-07, -1.47607686e-07, -1.4762075e-07, -1.47606035e-07, -1.47611296e-07, -1.47612945e-07, -1.47620755e-07, -1.47618924e-07, -1.47608852e-07, -1.47616942e-07, -1.47621167e-07, -1.47618212e-07, -1.47626417e-07, -1.47623137e-07, -1.47622282e-07, -1.47632e-07, -1.47620688e-07, -1.4762601e-07, -1.47632336e-07, -1.47629202e-07, -1.47625304e-07, -1.47627098e-07, -1.47635054e-07, -1.47633672e-07, -1.47628549e-07, -1.47632166e-07, -1.47626987e-07, -1.4762357e-07, -1.47621024e-07, -1.47618239e-07, -1.47615378e-07, -1.47620405e-07, -1.4761433e-07, -1.47602539e-07, -1.47608279e-07, -1.47612915e-07, -1.47619246e-07, -1.4761295e-07, -1.47601093e-07, -1.47604933e-07, -1.4759748e-07, -1.47615261e-07, -1.47602691e-07, -1.47613127e-07, -1.4761361e-07, -1.47619256e-07, -1.47616174e-07, -1.4760954e-07, -1.47603733e-07, -1.47609208e-07, -1.47602629e-07, -1.47609167e-07, -1.47607921e-07, -1.4762015e-07, -1.47621995e-07, -1.47610627e-07, -1.47609061e-07, -1.47611989e-07, -1.47610101e-07, -1.47619115e-07, -1.47606049e-07, -1.47599828e-07, -1.47606062e-07, -1.47594166e-07, -1.47604262e-07, -1.47614518e-07, -1.4760761e-07, -1.47604581e-07, -1.47599037e-07, -1.47593221e-07, -1.47599216e-07, -1.47599094e-07, -1.4759254e-07, -1.47594488e-07, -1.47594985e-07, -1.47590431e-07, -1.47599557e-07, -1.47588672e-07, -1.47592421e-07, -1.47590096e-07, -1.47589088e-07, -1.47597425e-07, -1.47589599e-07, -1.47595238e-07, -1.47586439e-07, -1.47584013e-07, -1.47579805e-07, -1.47580283e-07, -1.47586846e-07, -1.4758488e-07, -1.47595445e-07, -1.47594851e-07, -1.47589863e-07, -1.47594955e-07, -1.47580623e-07, -1.47588077e-07, -1.4759848e-07, -1.4760098e-07, -1.47597756e-07, -1.4759028e-07, -1.47585687e-07, -1.47580674e-07, -1.47568943e-07, -1.47575086e-07, -1.47572418e-07, -1.47560386e-07, -1.47539979e-07, -1.47483237e-07, -1.47337055e-07, -1.47058475e-07, -1.46683289e-07, -1.46314881e-07, -1.45972468e-07, -1.45636816e-07, -1.45334976e-07, -1.45019881e-07, -1.44740542e-07, -1.44455078e-07, -1.4418157e-07, -1.43910029e-07, -1.43631766e-07, -1.43355034e-07, -1.430806e-07, -1.42845149e-07, -1.42583835e-07, -1.42331054e-07, -1.42092715e-07, -1.41858128e-07, -1.41619177e-07, -1.41392468e-07, -1.41171503e-07, -1.40958146e-07, -1.40736901e-07, -1.40531103e-07, -1.40321793e-07, -1.40124646e-07, -1.39932582e-07, -1.39753688e-07, -1.39560512e-07, -1.39381211e-07, -1.39209018e-07, -1.39039805e-07, -1.38881857e-07, -1.38737621e-07, -1.38579964e-07, -1.38441726e-07, -1.38299631e-07, -1.38164104e-07, -1.38034853e-07, -1.37908792e-07, -1.37774097e-07, -1.37655838e-07, -1.37536071e-07, -1.37422665e-07, -1.3700996e-07, -1.36025203e-07, -1.35079983e-07, -1.34192123e-07, -1.33351273e-07, -1.32562873e-07, -1.31828296e-07, -1.31160041e-07, -1.30551066e-07, -1.30019045e-07, -1.29519945e-07, -1.29071598e-07, -1.28680724e-07, -1.28330651e-07, -1.2800391e-07, -1.27722669e-07, -1.27469748e-07, -1.27245217e-07, -1.27041145e-07, -1.26884022e-07, -1.26763726e-07, -1.26662269e-07, -1.26581872e-07, -1.2653569e-07, -1.26492539e-07, -1.26464209e-07, -1.2645972e-07, -1.26448424e-07, -1.26455942e-07, -1.26477156e-07, -1.26523237e-07, -1.26582866e-07, -1.26673949e-07, -1.26769684e-07, -1.26907953e-07, -1.27053658e-07, -1.27252412e-07, -1.27463495e-07, -1.27732415e-07, -1.28020512e-07, -1.28343938e-07, -1.28711776e-07, -1.29119125e-07, -1.29555873e-07, -1.30070918e-07, -1.30599157e-07, -1.3122124e-07, -1.31925961e-07, -1.32706179e-07, -1.33524998e-07, -1.34377657e-07, -1.35298397e-07, -1.36298918e-07, -1.37172777e-07, -1.3739247e-07, -1.37513567e-07, -1.37635254e-07, -1.37757215e-07, -1.37876683e-07, -1.38022012e-07, -1.3815282e-07, -1.38294586e-07, -1.38441461e-07, -1.38592194e-07, -1.38749349e-07, -1.38909177e-07, -1.39082161e-07, -1.39247954e-07, -1.39409706e-07, -1.39587172e-07, -1.39771993e-07, -1.39965223e-07, -1.4015506e-07, -1.403767e-07, -1.40586629e-07, -1.40805728e-07, -1.41024881e-07, -1.41261343e-07, -1.41501293e-07, -1.41752839e-07, -1.42004295e-07, -1.42253693e-07, -1.42507791e-07, -1.42773128e-07, -1.43039408e-07, -1.43304377e-07, -1.43581704e-07, -1.43868145e-07, -1.44160901e-07, -1.44435448e-07, -1.44727098e-07, -1.45030871e-07, -1.45348606e-07, -1.45676796e-07, -1.46027304e-07, -1.46392807e-07, -1.46782785e-07, -1.4715797e-07, -1.47392786e-07, -1.4751913e-07, -1.47559524e-07, -1.47574628e-07, -1.4756628e-07, -1.47568474e-07, -1.47565119e-07, -1.47562679e-07, -1.47560011e-07, -1.47564838e-07, -1.47577615e-07, -1.47572216e-07, -1.47562205e-07, -1.47567202e-07, -1.47573067e-07, -1.47573796e-07, -1.47578471e-07, -1.4756663e-07, -1.4758391e-07, -1.47579745e-07, -1.4757317e-07, -1.47576125e-07, -1.47584871e-07, -1.47577054e-07, -1.4757928e-07, -1.47580042e-07, -1.47570371e-07, -1.47582463e-07, -1.47568214e-07, -1.47564852e-07, -1.47566078e-07, -1.47564519e-07, -1.47561594e-07, -1.47566639e-07, -1.47559949e-07, -1.47547538e-07, -1.47567108e-07, -1.47555943e-07, -1.47563249e-07, -1.47549792e-07, -1.47552836e-07, -1.47560214e-07, -1.47559873e-07, -1.4756376e-07, -1.47573858e-07, -1.47561315e-07, -1.47570981e-07, -1.47567667e-07, -1.47571052e-07, -1.47573237e-07, -1.47582015e-07, -1.47575417e-07, -1.47575766e-07, -1.47587916e-07, -1.47577537e-07, -1.47581578e-07, -1.47582235e-07, -1.47575203e-07, -1.47579733e-07, -1.47575886e-07, -1.47572687e-07, -1.47579428e-07, -1.47579975e-07, -1.47571864e-07, -1.47569284e-07, -1.47573241e-07, -1.47576806e-07, -1.47581913e-07, -1.47574674e-07, -1.47577431e-07, -1.47574274e-07, -1.47558588e-07, -1.47555538e-07, -1.47565652e-07, -1.4756935e-07, -1.47562513e-07, -1.47558427e-07, -1.47564516e-07, -1.4757303e-07, -1.47566135e-07, -1.47553427e-07, -1.4755469e-07, -1.47557854e-07, -1.4755434e-07, -1.47552087e-07, -1.47564689e-07, -1.47555159e-07, -1.47559613e-07, -1.47563367e-07, -1.47577397e-07, -1.47561221e-07, -1.47563649e-07, -1.47566683e-07, -1.47577539e-07, -1.47587561e-07, -1.47574646e-07, -1.47576827e-07, -1.47588861e-07, -1.47573701e-07, -1.47575102e-07, -1.47587069e-07, -1.47576192e-07, -1.47595484e-07, -1.47595649e-07, -1.47604844e-07, -1.47595571e-07], [-1.45849833e-07, -1.45862102e-07, -1.45854347e-07, -1.45860358e-07, -1.45857925e-07, -1.45867106e-07, -1.45858024e-07, -1.45863808e-07, -1.45869541e-07, -1.45875244e-07, -1.45872827e-07, -1.45864576e-07, -1.45863702e-07, -1.45874672e-07, -1.45871011e-07, -1.45881285e-07, -1.45879363e-07, -1.45875371e-07, -1.4588218e-07, -1.45875948e-07, -1.45879149e-07, -1.45878179e-07, -1.45881916e-07, -1.45878586e-07, -1.45883102e-07, -1.45891149e-07, -1.4588123e-07, -1.45880878e-07, -1.45886384e-07, -1.45877371e-07, -1.45872797e-07, -1.45873267e-07, -1.45874504e-07, -1.45872241e-07, -1.45872515e-07, -1.45867156e-07, -1.45857097e-07, -1.45853912e-07, -1.45866126e-07, -1.45868166e-07, -1.45863695e-07, -1.45858004e-07, -1.45854531e-07, -1.45854379e-07, -1.45866032e-07, -1.45860575e-07, -1.45858017e-07, -1.4586668e-07, -1.45860239e-07, -1.45872728e-07, -1.45858565e-07, -1.45858001e-07, -1.45856191e-07, -1.45853455e-07, -1.45858415e-07, -1.45857647e-07, -1.45866533e-07, -1.45870978e-07, -1.45862329e-07, -1.45862283e-07, -1.45864808e-07, -1.45862249e-07, -1.45875741e-07, -1.45860977e-07, -1.45852208e-07, -1.45857999e-07, -1.45858769e-07, -1.45855393e-07, -1.45865848e-07, -1.45857981e-07, -1.45858949e-07, -1.45855865e-07, -1.45842255e-07, -1.45855748e-07, -1.45857491e-07, -1.45846427e-07, -1.458437e-07, -1.45844366e-07, -1.45843437e-07, -1.45854133e-07, -1.4584708e-07, -1.45843844e-07, -1.45849637e-07, -1.45843925e-07, -1.45846158e-07, -1.45843083e-07, -1.45847345e-07, -1.45837902e-07, -1.45838937e-07, -1.45831688e-07, -1.45835632e-07, -1.45834648e-07, -1.45842989e-07, -1.45854007e-07, -1.45850587e-07, -1.45836968e-07, -1.45848446e-07, -1.45840625e-07, -1.45849407e-07, -1.45849987e-07, -1.45853604e-07, -1.4584754e-07, -1.45844355e-07, -1.45833655e-07, -1.45831003e-07, -1.4582547e-07, -1.45818868e-07, -1.45821186e-07, -1.45797014e-07, -1.45749659e-07, -1.45625423e-07, -1.45370095e-07, -1.45018426e-07, -1.44634577e-07, -1.44265589e-07, -1.43938405e-07, -1.43609636e-07, -1.43301493e-07, -1.43003123e-07, -1.42716195e-07, -1.42436641e-07, -1.4215328e-07, -1.41873163e-07, -1.41602597e-07, -1.4131935e-07, -1.41049257e-07, -1.40791224e-07, -1.40543367e-07, -1.40286771e-07, -1.40035734e-07, -1.3980251e-07, -1.39566149e-07, -1.3934351e-07, -1.39115308e-07, -1.38893525e-07, -1.38679743e-07, -1.38476193e-07, -1.38262783e-07, -1.38068868e-07, -1.37878452e-07, -1.3769735e-07, -1.37506536e-07, -1.37328884e-07, -1.37153952e-07, -1.36987225e-07, -1.36824544e-07, -1.36682079e-07, -1.36518818e-07, -1.36385687e-07, -1.36239554e-07, -1.36104158e-07, -1.35976149e-07, -1.35840767e-07, -1.35714356e-07, -1.35590323e-07, -1.35471388e-07, -1.35338973e-07, -1.34732639e-07, -1.33691428e-07, -1.32730225e-07, -1.31838874e-07, -1.30984155e-07, -1.30173815e-07, -1.29435653e-07, -1.28763827e-07, -1.28159536e-07, -1.27622771e-07, -1.2712205e-07, -1.26675432e-07, -1.26280642e-07, -1.25927368e-07, -1.25596669e-07, -1.25314407e-07, -1.25073083e-07, -1.24842152e-07, -1.24646725e-07, -1.24485989e-07, -1.24367054e-07, -1.24271397e-07, -1.24194165e-07, -1.2414379e-07, -1.24110387e-07, -1.24080101e-07, -1.24077773e-07, -1.2407135e-07, -1.24072084e-07, -1.24088543e-07, -1.24132864e-07, -1.24192718e-07, -1.24279172e-07, -1.2437115e-07, -1.24505782e-07, -1.2465947e-07, -1.24843626e-07, -1.25064685e-07, -1.25327108e-07, -1.25620137e-07, -1.25945827e-07, -1.26305092e-07, -1.26716463e-07, -1.27163925e-07, -1.27678115e-07, -1.28206923e-07, -1.28829297e-07, -1.29532582e-07, -1.30320919e-07, -1.31153536e-07, -1.32031051e-07, -1.32965367e-07, -1.33972083e-07, -1.34976095e-07, -1.35325453e-07, -1.35452871e-07, -1.35579112e-07, -1.35695073e-07, -1.35816556e-07, -1.35958658e-07, -1.3609174e-07, -1.3623082e-07, -1.36377569e-07, -1.3653423e-07, -1.3668887e-07, -1.36841336e-07, -1.37021272e-07, -1.37185998e-07, -1.37362124e-07, -1.37534445e-07, -1.37719321e-07, -1.37909937e-07, -1.38109627e-07, -1.38320977e-07, -1.38529987e-07, -1.3874725e-07, -1.38971822e-07, -1.39207112e-07, -1.39451839e-07, -1.39693339e-07, -1.3994314e-07, -1.40185346e-07, -1.40460795e-07, -1.40733148e-07, -1.41003887e-07, -1.41278429e-07, -1.41550249e-07, -1.41832691e-07, -1.4213307e-07, -1.42422312e-07, -1.42718276e-07, -1.4301637e-07, -1.43317731e-07, -1.43659546e-07, -1.43984642e-07, -1.44338868e-07, -1.44729565e-07, -1.4513535e-07, -1.4546804e-07, -1.4569259e-07, -1.45775654e-07, -1.45820367e-07, -1.45820287e-07, -1.45827811e-07, -1.45819902e-07, -1.45812921e-07, -1.45814735e-07, -1.45816579e-07, -1.45831504e-07, -1.45820565e-07, -1.45812399e-07, -1.45821563e-07, -1.45823651e-07, -1.45831187e-07, -1.45826962e-07, -1.45821289e-07, -1.4583219e-07, -1.45830699e-07, -1.45830302e-07, -1.45834648e-07, -1.45825562e-07, -1.45833843e-07, -1.45826962e-07, -1.45827073e-07, -1.45822543e-07, -1.45827549e-07, -1.45815832e-07, -1.45820277e-07, -1.45818679e-07, -1.45814471e-07, -1.45821039e-07, -1.45815096e-07, -1.4581962e-07, -1.45807505e-07, -1.45819065e-07, -1.45806346e-07, -1.45812272e-07, -1.45802586e-07, -1.45808945e-07, -1.45815563e-07, -1.45814834e-07, -1.45818649e-07, -1.45818803e-07, -1.45822283e-07, -1.45830676e-07, -1.45826086e-07, -1.45827144e-07, -1.45826392e-07, -1.45831093e-07, -1.45825143e-07, -1.45834634e-07, -1.45839029e-07, -1.45830263e-07, -1.45836727e-07, -1.45837072e-07, -1.45828851e-07, -1.45838753e-07, -1.45836987e-07, -1.45824467e-07, -1.45836814e-07, -1.45828515e-07, -1.45823573e-07, -1.4582338e-07, -1.45830467e-07, -1.45826827e-07, -1.45836633e-07, -1.45820788e-07, -1.45834482e-07, -1.45824187e-07, -1.45816894e-07, -1.45818217e-07, -1.45818235e-07, -1.4581936e-07, -1.458214e-07, -1.45823883e-07, -1.45821181e-07, -1.45822011e-07, -1.45821285e-07, -1.45801211e-07, -1.45809623e-07, -1.45807061e-07, -1.45816722e-07, -1.45810711e-07, -1.45814156e-07, -1.45811095e-07, -1.45810483e-07, -1.45815834e-07, -1.45832031e-07, -1.45823035e-07, -1.45823777e-07, -1.4582291e-07, -1.45828312e-07, -1.45834538e-07, -1.4582713e-07, -1.45832401e-07, -1.45823925e-07, -1.45830256e-07, -1.45833549e-07, -1.45838164e-07, -1.4582923e-07, -1.45834942e-07, -1.45850399e-07, -1.45856214e-07, -1.45841646e-07], [-1.44123711e-07, -1.44139958e-07, -1.44126024e-07, -1.44136922e-07, -1.44129101e-07, -1.44140204e-07, -1.44138132e-07, -1.44135404e-07, -1.44144196e-07, -1.44151157e-07, -1.44149559e-07, -1.44144214e-07, -1.4414533e-07, -1.44157355e-07, -1.44150518e-07, -1.44155814e-07, -1.44154777e-07, -1.44149966e-07, -1.44156699e-07, -1.44155e-07, -1.44153052e-07, -1.44158903e-07, -1.44161563e-07, -1.44149791e-07, -1.44160802e-07, -1.44162805e-07, -1.44153611e-07, -1.44155747e-07, -1.44159452e-07, -1.44157546e-07, -1.44153521e-07, -1.44155465e-07, -1.44148722e-07, -1.44151189e-07, -1.44147255e-07, -1.44143311e-07, -1.44138215e-07, -1.44137396e-07, -1.44139263e-07, -1.44139709e-07, -1.44141289e-07, -1.44134356e-07, -1.44135032e-07, -1.4412713e-07, -1.44135089e-07, -1.44139732e-07, -1.44139047e-07, -1.44145629e-07, -1.44138914e-07, -1.44142711e-07, -1.44139401e-07, -1.441333e-07, -1.44131702e-07, -1.44130062e-07, -1.44140512e-07, -1.44138017e-07, -1.44143359e-07, -1.44146149e-07, -1.44141876e-07, -1.44144663e-07, -1.44138417e-07, -1.44140243e-07, -1.4414507e-07, -1.44136674e-07, -1.44133765e-07, -1.44135639e-07, -1.44134781e-07, -1.44126854e-07, -1.44144323e-07, -1.44132226e-07, -1.44130922e-07, -1.44133804e-07, -1.44121517e-07, -1.44129296e-07, -1.44125877e-07, -1.44121252e-07, -1.44121625e-07, -1.44125739e-07, -1.44123699e-07, -1.44129356e-07, -1.44115597e-07, -1.44122402e-07, -1.44120047e-07, -1.4411513e-07, -1.44120772e-07, -1.4412128e-07, -1.44122896e-07, -1.4411508e-07, -1.44111451e-07, -1.44112217e-07, -1.44110471e-07, -1.44115991e-07, -1.44109241e-07, -1.44128425e-07, -1.44126691e-07, -1.44111617e-07, -1.44122483e-07, -1.44117828e-07, -1.44121181e-07, -1.44126157e-07, -1.44128436e-07, -1.44116246e-07, -1.4411757e-07, -1.4410911e-07, -1.44105573e-07, -1.44095979e-07, -1.44097977e-07, -1.4408549e-07, -1.44035196e-07, -1.43930351e-07, -1.43715076e-07, -1.43370612e-07, -1.42991354e-07, -1.42603483e-07, -1.42242677e-07, -1.41930193e-07, -1.41603533e-07, -1.41307318e-07, -1.41009178e-07, -1.40724476e-07, -1.40438509e-07, -1.40138118e-07, -1.39872172e-07, -1.39589921e-07, -1.39311121e-07, -1.39023965e-07, -1.38766565e-07, -1.38520653e-07, -1.38245596e-07, -1.38001275e-07, -1.37765018e-07, -1.37539636e-07, -1.37300129e-07, -1.37074234e-07, -1.36864009e-07, -1.36644189e-07, -1.36444915e-07, -1.36233869e-07, -1.36040492e-07, -1.35850504e-07, -1.3566099e-07, -1.35473554e-07, -1.35290691e-07, -1.35116918e-07, -1.34944194e-07, -1.34791824e-07, -1.34644313e-07, -1.34488862e-07, -1.34346664e-07, -1.34199068e-07, -1.34064979e-07, -1.33938078e-07, -1.33801212e-07, -1.33671076e-07, -1.33545019e-07, -1.33426328e-07, -1.33231656e-07, -1.32421693e-07, -1.31364736e-07, -1.30393683e-07, -1.29480745e-07, -1.28606435e-07, -1.27789877e-07, -1.27047923e-07, -1.26376382e-07, -1.25770196e-07, -1.25223896e-07, -1.24730351e-07, -1.24271809e-07, -1.2387556e-07, -1.23515573e-07, -1.23183293e-07, -1.22908203e-07, -1.22657147e-07, -1.22437535e-07, -1.22240898e-07, -1.22080859e-07, -1.21966793e-07, -1.21869218e-07, -1.21806676e-07, -1.21755991e-07, -1.21720785e-07, -1.21693117e-07, -1.21695626e-07, -1.21687141e-07, -1.21683792e-07, -1.2170325e-07, -1.21745497e-07, -1.21799185e-07, -1.21875342e-07, -1.21974819e-07, -1.22099549e-07, -1.22252452e-07, -1.22439418e-07, -1.22654813e-07, -1.22919025e-07, -1.23210953e-07, -1.23533633e-07, -1.23896188e-07, -1.24316685e-07, -1.24760341e-07, -1.25281922e-07, -1.25821762e-07, -1.2645217e-07, -1.27148809e-07, -1.27942205e-07, -1.28795374e-07, -1.29685152e-07, -1.30634714e-07, -1.31650073e-07, -1.32737023e-07, -1.33272452e-07, -1.33404953e-07, -1.33534017e-07, -1.33646646e-07, -1.33775049e-07, -1.33923102e-07, -1.34052726e-07, -1.34195517e-07, -1.34336886e-07, -1.34501306e-07, -1.34653694e-07, -1.34818942e-07, -1.3498726e-07, -1.35152128e-07, -1.35325246e-07, -1.35506966e-07, -1.35685748e-07, -1.3588326e-07, -1.36076806e-07, -1.36289163e-07, -1.36498698e-07, -1.36707959e-07, -1.36942439e-07, -1.37167175e-07, -1.37420236e-07, -1.37661314e-07, -1.37913e-07, -1.38159615e-07, -1.38433461e-07, -1.38712432e-07, -1.38975677e-07, -1.39265944e-07, -1.39545946e-07, -1.39829266e-07, -1.40120433e-07, -1.40415268e-07, -1.40725591e-07, -1.41025035e-07, -1.4132561e-07, -1.41644179e-07, -1.41984651e-07, -1.42323617e-07, -1.42701707e-07, -1.43106342e-07, -1.43487316e-07, -1.43806838e-07, -1.43988349e-07, -1.44071894e-07, -1.4408669e-07, -1.44088742e-07, -1.44087438e-07, -1.44092695e-07, -1.4409046e-07, -1.44091333e-07, -1.44106934e-07, -1.44094252e-07, -1.44088091e-07, -1.44095165e-07, -1.44101422e-07, -1.44098706e-07, -1.44102356e-07, -1.44099212e-07, -1.44111111e-07, -1.44107364e-07, -1.44108774e-07, -1.44101208e-07, -1.441005e-07, -1.4410937e-07, -1.44110807e-07, -1.44102521e-07, -1.4409637e-07, -1.44103416e-07, -1.44099378e-07, -1.440916e-07, -1.44094082e-07, -1.44094663e-07, -1.44092996e-07, -1.44092994e-07, -1.44093272e-07, -1.44083448e-07, -1.44087829e-07, -1.44086621e-07, -1.44092998e-07, -1.44082951e-07, -1.44087079e-07, -1.4408724e-07, -1.44088261e-07, -1.44097572e-07, -1.44090257e-07, -1.44092796e-07, -1.44094909e-07, -1.44101208e-07, -1.44100806e-07, -1.44098796e-07, -1.44107955e-07, -1.4410431e-07, -1.44104964e-07, -1.44114666e-07, -1.44108802e-07, -1.44108471e-07, -1.44113383e-07, -1.44108684e-07, -1.44115289e-07, -1.44109423e-07, -1.44101296e-07, -1.44111005e-07, -1.44105766e-07, -1.4410004e-07, -1.44101043e-07, -1.44098966e-07, -1.44101857e-07, -1.4410928e-07, -1.44101369e-07, -1.44106787e-07, -1.44101997e-07, -1.44094291e-07, -1.44084418e-07, -1.44087891e-07, -1.44094771e-07, -1.44092265e-07, -1.44094224e-07, -1.44098575e-07, -1.44100845e-07, -1.44091168e-07, -1.44080311e-07, -1.44083793e-07, -1.44084724e-07, -1.44087537e-07, -1.44083494e-07, -1.44090795e-07, -1.4408759e-07, -1.44087902e-07, -1.44094546e-07, -1.4410492e-07, -1.44097388e-07, -1.44095995e-07, -1.44093277e-07, -1.44104442e-07, -1.44108813e-07, -1.44105378e-07, -1.44108744e-07, -1.44112826e-07, -1.44103837e-07, -1.44104697e-07, -1.44111729e-07, -1.44113238e-07, -1.44110911e-07, -1.44132755e-07, -1.44128876e-07, -1.44119362e-07], [-1.42382762e-07, -1.42393635e-07, -1.42382981e-07, -1.42387444e-07, -1.42389841e-07, -1.42395316e-07, -1.42392674e-07, -1.42395302e-07, -1.42396857e-07, -1.42401838e-07, -1.42401521e-07, -1.42394532e-07, -1.42395737e-07, -1.42404221e-07, -1.42402333e-07, -1.4240939e-07, -1.42406327e-07, -1.42405375e-07, -1.42411474e-07, -1.42413992e-07, -1.4240859e-07, -1.42407488e-07, -1.42411338e-07, -1.42406847e-07, -1.42409082e-07, -1.42414259e-07, -1.42412373e-07, -1.42410434e-07, -1.42413063e-07, -1.42409176e-07, -1.42409754e-07, -1.42402995e-07, -1.42403485e-07, -1.4240164e-07, -1.42401266e-07, -1.42388744e-07, -1.42386451e-07, -1.4238813e-07, -1.42398007e-07, -1.42394509e-07, -1.42395615e-07, -1.42384161e-07, -1.42385653e-07, -1.42382958e-07, -1.42392202e-07, -1.42394224e-07, -1.42395661e-07, -1.42397119e-07, -1.42395132e-07, -1.42393148e-07, -1.42385733e-07, -1.42388985e-07, -1.42390025e-07, -1.42386985e-07, -1.42390466e-07, -1.42390528e-07, -1.42397913e-07, -1.42401661e-07, -1.42392987e-07, -1.42387686e-07, -1.42389992e-07, -1.42388985e-07, -1.42400021e-07, -1.42391043e-07, -1.42383618e-07, -1.42388178e-07, -1.42388663e-07, -1.42386393e-07, -1.42396896e-07, -1.42390694e-07, -1.42383013e-07, -1.42385481e-07, -1.42375555e-07, -1.42384138e-07, -1.42383321e-07, -1.42369801e-07, -1.42371843e-07, -1.42375813e-07, -1.42374233e-07, -1.42384963e-07, -1.42373186e-07, -1.42376427e-07, -1.42373589e-07, -1.42371949e-07, -1.42374914e-07, -1.42374132e-07, -1.42377409e-07, -1.42366973e-07, -1.42367716e-07, -1.4236256e-07, -1.42364963e-07, -1.42360708e-07, -1.42365526e-07, -1.42383629e-07, -1.42374941e-07, -1.42368468e-07, -1.4237854e-07, -1.42370553e-07, -1.42376454e-07, -1.42377041e-07, -1.42377004e-07, -1.42371701e-07, -1.42366851e-07, -1.4236674e-07, -1.4235532e-07, -1.42351576e-07, -1.42339135e-07, -1.42306788e-07, -1.42216024e-07, -1.42016178e-07, -1.41696957e-07, -1.413126e-07, -1.4093115e-07, -1.4055275e-07, -1.40214759e-07, -1.39893368e-07, -1.39577346e-07, -1.39281853e-07, -1.38985768e-07, -1.38687276e-07, -1.38388373e-07, -1.38097455e-07, -1.37822726e-07, -1.3754889e-07, -1.37251185e-07, -1.36968844e-07, -1.36710609e-07, -1.3644366e-07, -1.3618195e-07, -1.35936238e-07, -1.35703318e-07, -1.35466736e-07, -1.3524013e-07, -1.35007062e-07, -1.34800434e-07, -1.34584515e-07, -1.34384413e-07, -1.34176639e-07, -1.33973868e-07, -1.33786166e-07, -1.33598604e-07, -1.33406279e-07, -1.33229853e-07, -1.33053707e-07, -1.32884733e-07, -1.32719757e-07, -1.32574927e-07, -1.32414856e-07, -1.32277078e-07, -1.32132881e-07, -1.31991145e-07, -1.31861054e-07, -1.31727839e-07, -1.31600524e-07, -1.31473179e-07, -1.31345257e-07, -1.31033536e-07, -1.30048149e-07, -1.28991265e-07, -1.28006231e-07, -1.27065973e-07, -1.26170455e-07, -1.25343718e-07, -1.24597533e-07, -1.23919751e-07, -1.23305636e-07, -1.22759883e-07, -1.22258654e-07, -1.21802389e-07, -1.21396266e-07, -1.21039418e-07, -1.2069919e-07, -1.20417847e-07, -1.20173203e-07, -1.19951373e-07, -1.19753985e-07, -1.19606711e-07, -1.19487337e-07, -1.19402217e-07, -1.19337978e-07, -1.19288185e-07, -1.19261033e-07, -1.19243116e-07, -1.19241014e-07, -1.19232735e-07, -1.19233589e-07, -1.19242907e-07, -1.1928234e-07, -1.19330175e-07, -1.19409555e-07, -1.1949239e-07, -1.19621788e-07, -1.19767155e-07, -1.19947618e-07, -1.20160152e-07, -1.20429734e-07, -1.20727485e-07, -1.21052335e-07, -1.21421082e-07, -1.2184247e-07, -1.22294918e-07, -1.22821105e-07, -1.23362371e-07, -1.23991963e-07, -1.24699549e-07, -1.25500163e-07, -1.26355457e-07, -1.27281154e-07, -1.28255555e-07, -1.29280098e-07, -1.30403886e-07, -1.31153579e-07, -1.31326986e-07, -1.31456895e-07, -1.315727e-07, -1.31702319e-07, -1.31848496e-07, -1.31989931e-07, -1.32122532e-07, -1.32273932e-07, -1.32431761e-07, -1.32585108e-07, -1.327491e-07, -1.32918789e-07, -1.3308328e-07, -1.33258665e-07, -1.33442561e-07, -1.33617712e-07, -1.33818614e-07, -1.340197e-07, -1.34231133e-07, -1.34445341e-07, -1.34652539e-07, -1.34878202e-07, -1.35105111e-07, -1.35348365e-07, -1.3559787e-07, -1.35847675e-07, -1.3609298e-07, -1.36370519e-07, -1.36650635e-07, -1.36925394e-07, -1.37213415e-07, -1.37500189e-07, -1.37785966e-07, -1.38080065e-07, -1.38370371e-07, -1.38690723e-07, -1.39001392e-07, -1.39304312e-07, -1.39621378e-07, -1.39950476e-07, -1.4028951e-07, -1.40651682e-07, -1.41043816e-07, -1.4143383e-07, -1.41819555e-07, -1.42112265e-07, -1.42270002e-07, -1.42324539e-07, -1.42348375e-07, -1.4234889e-07, -1.42342941e-07, -1.42342985e-07, -1.42343884e-07, -1.42356997e-07, -1.42346768e-07, -1.4234227e-07, -1.42345537e-07, -1.42352036e-07, -1.42358963e-07, -1.42357521e-07, -1.42352069e-07, -1.42364335e-07, -1.42358855e-07, -1.4236118e-07, -1.42354771e-07, -1.42353349e-07, -1.42366745e-07, -1.42362304e-07, -1.42359181e-07, -1.42353389e-07, -1.42363162e-07, -1.42348952e-07, -1.42345855e-07, -1.42346499e-07, -1.42351903e-07, -1.42351827e-07, -1.42350404e-07, -1.42345452e-07, -1.42331864e-07, -1.42341764e-07, -1.42336396e-07, -1.42344528e-07, -1.42334474e-07, -1.42338901e-07, -1.42343718e-07, -1.42343153e-07, -1.42347492e-07, -1.42352381e-07, -1.42344799e-07, -1.42350608e-07, -1.42353936e-07, -1.42355359e-07, -1.42358859e-07, -1.42362433e-07, -1.42356902e-07, -1.42360915e-07, -1.42366444e-07, -1.42360419e-07, -1.42369176e-07, -1.42368642e-07, -1.42358613e-07, -1.42367709e-07, -1.4235945e-07, -1.42357687e-07, -1.42354306e-07, -1.4236138e-07, -1.42357148e-07, -1.4235521e-07, -1.42356233e-07, -1.42354656e-07, -1.42361513e-07, -1.42355189e-07, -1.42361649e-07, -1.42354706e-07, -1.4234829e-07, -1.42343695e-07, -1.42342474e-07, -1.42347568e-07, -1.42342097e-07, -1.42354154e-07, -1.42349203e-07, -1.42353264e-07, -1.42340715e-07, -1.42334715e-07, -1.42341736e-07, -1.42338981e-07, -1.42340142e-07, -1.42335297e-07, -1.4234849e-07, -1.42345648e-07, -1.42339993e-07, -1.42346533e-07, -1.42364599e-07, -1.42349208e-07, -1.42348152e-07, -1.42357884e-07, -1.42357942e-07, -1.42372057e-07, -1.42361026e-07, -1.42358452e-07, -1.42359096e-07, -1.42363624e-07, -1.42368488e-07, -1.42370142e-07, -1.42365124e-07, -1.42375314e-07, -1.42383855e-07, -1.42377022e-07, -1.4237653e-07], [-1.40634358e-07, -1.4064749e-07, -1.40639482e-07, -1.40641133e-07, -1.40644061e-07, -1.40653177e-07, -1.40640418e-07, -1.40647635e-07, -1.40657749e-07, -1.40656619e-07, -1.40660251e-07, -1.40651031e-07, -1.40652733e-07, -1.40658898e-07, -1.4065802e-07, -1.4066221e-07, -1.4066278e-07, -1.40661849e-07, -1.40669456e-07, -1.40662633e-07, -1.40663491e-07, -1.40664845e-07, -1.40666706e-07, -1.40658862e-07, -1.40662166e-07, -1.40671731e-07, -1.40663498e-07, -1.40662313e-07, -1.4066895e-07, -1.40668228e-07, -1.40659961e-07, -1.40660152e-07, -1.40659986e-07, -1.40654812e-07, -1.40657385e-07, -1.40645728e-07, -1.40638585e-07, -1.40646055e-07, -1.40648472e-07, -1.40653191e-07, -1.40649035e-07, -1.40639823e-07, -1.40642881e-07, -1.40635205e-07, -1.4064725e-07, -1.40649279e-07, -1.40649794e-07, -1.40658581e-07, -1.4065302e-07, -1.40650935e-07, -1.4064484e-07, -1.40646995e-07, -1.40644604e-07, -1.40647202e-07, -1.40642373e-07, -1.40650316e-07, -1.40650123e-07, -1.4065127e-07, -1.4065388e-07, -1.40645912e-07, -1.40644268e-07, -1.4064826e-07, -1.40655895e-07, -1.40642968e-07, -1.40640305e-07, -1.40643932e-07, -1.40640515e-07, -1.40639514e-07, -1.40648212e-07, -1.40646896e-07, -1.40640032e-07, -1.40640853e-07, -1.40628768e-07, -1.4064344e-07, -1.40639052e-07, -1.40631585e-07, -1.40633554e-07, -1.40633404e-07, -1.406313e-07, -1.40632933e-07, -1.40624817e-07, -1.40631813e-07, -1.40632038e-07, -1.40631298e-07, -1.40629495e-07, -1.40628421e-07, -1.40635145e-07, -1.40621427e-07, -1.40623177e-07, -1.4061417e-07, -1.4061373e-07, -1.40621386e-07, -1.4062427e-07, -1.40637622e-07, -1.40629405e-07, -1.40623513e-07, -1.4063265e-07, -1.40623603e-07, -1.40630615e-07, -1.406348e-07, -1.40630601e-07, -1.40624495e-07, -1.40629175e-07, -1.40619171e-07, -1.4061417e-07, -1.40603147e-07, -1.40564954e-07, -1.40492818e-07, -1.40310959e-07, -1.40010897e-07, -1.3964216e-07, -1.39244893e-07, -1.38879746e-07, -1.38514745e-07, -1.38175478e-07, -1.37860668e-07, -1.37550412e-07, -1.37250865e-07, -1.36948612e-07, -1.36642336e-07, -1.3634915e-07, -1.36053184e-07, -1.3577903e-07, -1.35492416e-07, -1.35195459e-07, -1.349059e-07, -1.34641779e-07, -1.34380966e-07, -1.34116937e-07, -1.3386866e-07, -1.33634414e-07, -1.33392983e-07, -1.33174076e-07, -1.32941022e-07, -1.32738934e-07, -1.32519685e-07, -1.32316883e-07, -1.3210686e-07, -1.31908688e-07, -1.31718665e-07, -1.31534486e-07, -1.31340734e-07, -1.31153625e-07, -1.30979737e-07, -1.30818325e-07, -1.30649706e-07, -1.30504948e-07, -1.30343952e-07, -1.30203244e-07, -1.3004714e-07, -1.29915288e-07, -1.29787e-07, -1.29651988e-07, -1.29520907e-07, -1.29386263e-07, -1.29257377e-07, -1.28769613e-07, -1.27679203e-07, -1.2658566e-07, -1.25589819e-07, -1.24611965e-07, -1.23704232e-07, -1.22862817e-07, -1.22115773e-07, -1.2142982e-07, -1.20812759e-07, -1.20255996e-07, -1.19751177e-07, -1.19280481e-07, -1.18872105e-07, -1.18511968e-07, -1.18166543e-07, -1.1788655e-07, -1.17641492e-07, -1.17419704e-07, -1.17223456e-07, -1.17079708e-07, -1.16972476e-07, -1.16878783e-07, -1.16823114e-07, -1.16780504e-07, -1.16760961e-07, -1.16744491e-07, -1.16745033e-07, -1.167366e-07, -1.16738252e-07, -1.16743888e-07, -1.16774653e-07, -1.16815698e-07, -1.16884755e-07, -1.1697226e-07, -1.17095215e-07, -1.17239476e-07, -1.17419094e-07, -1.17633657e-07, -1.1789921e-07, -1.18195399e-07, -1.1853123e-07, -1.18896888e-07, -1.19324132e-07, -1.19784017e-07, -1.20308874e-07, -1.20867386e-07, -1.21517052e-07, -1.22224637e-07, -1.23024187e-07, -1.23898355e-07, -1.24844737e-07, -1.25851685e-07, -1.26894637e-07, -1.28029984e-07, -1.28977309e-07, -1.29240907e-07, -1.29375779e-07, -1.29494279e-07, -1.29624397e-07, -1.2977483e-07, -1.29903336e-07, -1.30048915e-07, -1.30200043e-07, -1.3036149e-07, -1.30513464e-07, -1.30682495e-07, -1.30854964e-07, -1.31016886e-07, -1.31195093e-07, -1.31383209e-07, -1.31560234e-07, -1.31756946e-07, -1.31946402e-07, -1.32160578e-07, -1.32369352e-07, -1.32595618e-07, -1.32813174e-07, -1.33044779e-07, -1.33285827e-07, -1.33527647e-07, -1.33779837e-07, -1.34031286e-07, -1.34305812e-07, -1.34589829e-07, -1.34857859e-07, -1.35151558e-07, -1.35441154e-07, -1.35736007e-07, -1.36039114e-07, -1.36333367e-07, -1.36645769e-07, -1.36965218e-07, -1.3727738e-07, -1.37596256e-07, -1.37923188e-07, -1.38260566e-07, -1.38612785e-07, -1.38999768e-07, -1.39375239e-07, -1.39782866e-07, -1.40146128e-07, -1.40411632e-07, -1.40533186e-07, -1.40579792e-07, -1.40597748e-07, -1.40595496e-07, -1.40597955e-07, -1.40594454e-07, -1.4061104e-07, -1.40607404e-07, -1.40597536e-07, -1.40604686e-07, -1.40608457e-07, -1.4061181e-07, -1.40602096e-07, -1.40609469e-07, -1.40621492e-07, -1.40617596e-07, -1.40610918e-07, -1.40614586e-07, -1.4060748e-07, -1.40618051e-07, -1.40611081e-07, -1.40616161e-07, -1.4060757e-07, -1.40612171e-07, -1.40598401e-07, -1.40596768e-07, -1.40602685e-07, -1.40602871e-07, -1.40604518e-07, -1.40600291e-07, -1.40606585e-07, -1.40588772e-07, -1.40599585e-07, -1.40589784e-07, -1.40595988e-07, -1.40593208e-07, -1.40593454e-07, -1.40595289e-07, -1.40597453e-07, -1.40601698e-07, -1.40604125e-07, -1.40598966e-07, -1.40607834e-07, -1.40605964e-07, -1.40607211e-07, -1.40609071e-07, -1.40614818e-07, -1.40610807e-07, -1.40618571e-07, -1.40624247e-07, -1.40621542e-07, -1.40624463e-07, -1.40615687e-07, -1.40610552e-07, -1.40622878e-07, -1.40615124e-07, -1.40607643e-07, -1.40615292e-07, -1.40617872e-07, -1.40606461e-07, -1.40606146e-07, -1.4061505e-07, -1.40610322e-07, -1.40618955e-07, -1.40610023e-07, -1.40613077e-07, -1.40607705e-07, -1.40600556e-07, -1.40594461e-07, -1.40597019e-07, -1.40600726e-07, -1.40604419e-07, -1.40604442e-07, -1.40610325e-07, -1.4061084e-07, -1.40596641e-07, -1.40591189e-07, -1.40587958e-07, -1.40597525e-07, -1.4060005e-07, -1.40599854e-07, -1.40603554e-07, -1.40589591e-07, -1.40595466e-07, -1.40601549e-07, -1.40617249e-07, -1.40604996e-07, -1.40602471e-07, -1.40605185e-07, -1.40610695e-07, -1.40623934e-07, -1.40613215e-07, -1.40619963e-07, -1.4061669e-07, -1.40612339e-07, -1.40617578e-07, -1.4061844e-07, -1.40620165e-07, -1.4062077e-07, -1.40636279e-07, -1.40640706e-07, -1.4063012e-07], [-1.38897143e-07, -1.38901077e-07, -1.38893511e-07, -1.3890136e-07, -1.38897881e-07, -1.38907328e-07, -1.38900935e-07, -1.38907873e-07, -1.3890736e-07, -1.38910255e-07, -1.38909014e-07, -1.38905792e-07, -1.38912654e-07, -1.38917421e-07, -1.38915758e-07, -1.38918707e-07, -1.38920218e-07, -1.3891333e-07, -1.38925355e-07, -1.38921788e-07, -1.38922706e-07, -1.38918686e-07, -1.38923412e-07, -1.3891655e-07, -1.38920165e-07, -1.38926636e-07, -1.3892604e-07, -1.38921972e-07, -1.38924295e-07, -1.38922724e-07, -1.38920728e-07, -1.38918373e-07, -1.38910515e-07, -1.38913335e-07, -1.38910814e-07, -1.38907082e-07, -1.38896703e-07, -1.388978e-07, -1.38905116e-07, -1.38906808e-07, -1.38905139e-07, -1.38893672e-07, -1.38899546e-07, -1.38890186e-07, -1.38909476e-07, -1.38900546e-07, -1.38903062e-07, -1.3891011e-07, -1.38907408e-07, -1.38908199e-07, -1.38902282e-07, -1.38894935e-07, -1.38902112e-07, -1.38894291e-07, -1.38901852e-07, -1.38899024e-07, -1.38912452e-07, -1.38902988e-07, -1.3890354e-07, -1.38901029e-07, -1.38901091e-07, -1.38903209e-07, -1.38912456e-07, -1.38899596e-07, -1.38895137e-07, -1.38900031e-07, -1.38904557e-07, -1.38893941e-07, -1.38903437e-07, -1.38902701e-07, -1.38898557e-07, -1.38892665e-07, -1.38878678e-07, -1.3889172e-07, -1.38894666e-07, -1.38880325e-07, -1.38887914e-07, -1.38888937e-07, -1.3888394e-07, -1.38889066e-07, -1.3888641e-07, -1.38885035e-07, -1.38885412e-07, -1.38882673e-07, -1.38883312e-07, -1.38884398e-07, -1.38887723e-07, -1.38876225e-07, -1.38879276e-07, -1.38872023e-07, -1.38878435e-07, -1.38878087e-07, -1.38886325e-07, -1.38894001e-07, -1.3888658e-07, -1.38881542e-07, -1.38890191e-07, -1.38880698e-07, -1.3888793e-07, -1.38891524e-07, -1.38882717e-07, -1.38879548e-07, -1.38882195e-07, -1.38877467e-07, -1.38860856e-07, -1.38831958e-07, -1.38766698e-07, -1.38616596e-07, -1.38337739e-07, -1.37963499e-07, -1.37574345e-07, -1.37189735e-07, -1.36832731e-07, -1.36475368e-07, -1.36139415e-07, -1.35832444e-07, -1.35522022e-07, -1.35214553e-07, -1.34898168e-07, -1.34593688e-07, -1.34302554e-07, -1.34006445e-07, -1.33712831e-07, -1.33425507e-07, -1.33122235e-07, -1.32838303e-07, -1.32569792e-07, -1.32306146e-07, -1.32044286e-07, -1.31792651e-07, -1.31565974e-07, -1.31330277e-07, -1.31098095e-07, -1.30875849e-07, -1.30668527e-07, -1.30454139e-07, -1.30247708e-07, -1.30041075e-07, -1.29838757e-07, -1.29646333e-07, -1.29458312e-07, -1.29265169e-07, -1.29085003e-07, -1.28910841e-07, -1.28737211e-07, -1.28570963e-07, -1.28425303e-07, -1.28263705e-07, -1.28121323e-07, -1.27974454e-07, -1.27832421e-07, -1.27696733e-07, -1.27567001e-07, -1.27436984e-07, -1.27304698e-07, -1.27134331e-07, -1.26420623e-07, -1.25262653e-07, -1.24156864e-07, -1.23133017e-07, -1.22132503e-07, -1.21199441e-07, -1.2035166e-07, -1.19596296e-07, -1.18900685e-07, -1.18272558e-07, -1.17700552e-07, -1.17184851e-07, -1.16710028e-07, -1.16299429e-07, -1.1592899e-07, -1.15587955e-07, -1.1530032e-07, -1.15048384e-07, -1.14830765e-07, -1.14639719e-07, -1.14487669e-07, -1.14385166e-07, -1.14311822e-07, -1.14255443e-07, -1.14222963e-07, -1.14208767e-07, -1.14188145e-07, -1.14198423e-07, -1.14185459e-07, -1.14186756e-07, -1.14184914e-07, -1.14205853e-07, -1.14244177e-07, -1.14313039e-07, -1.14392782e-07, -1.14511471e-07, -1.14656831e-07, -1.14830188e-07, -1.15041455e-07, -1.1531244e-07, -1.1561504e-07, -1.15944051e-07, -1.16322116e-07, -1.16757806e-07, -1.17228462e-07, -1.17767937e-07, -1.18329475e-07, -1.18990322e-07, -1.19707872e-07, -1.20512145e-07, -1.21402252e-07, -1.22372208e-07, -1.23408325e-07, -1.24463859e-07, -1.256412e-07, -1.26741557e-07, -1.27157916e-07, -1.27294979e-07, -1.27415126e-07, -1.27538821e-07, -1.27692348e-07, -1.2782511e-07, -1.27967849e-07, -1.28121116e-07, -1.28277567e-07, -1.28434394e-07, -1.28601767e-07, -1.28775068e-07, -1.28942786e-07, -1.29119116e-07, -1.29303557e-07, -1.29485407e-07, -1.2968572e-07, -1.29876386e-07, -1.30097314e-07, -1.30308781e-07, -1.30524486e-07, -1.30749448e-07, -1.30971746e-07, -1.31220629e-07, -1.31458657e-07, -1.31706852e-07, -1.31961521e-07, -1.32239439e-07, -1.32503982e-07, -1.32793958e-07, -1.33083007e-07, -1.3337755e-07, -1.33674792e-07, -1.33989213e-07, -1.34291097e-07, -1.34598058e-07, -1.34917064e-07, -1.35239746e-07, -1.35566917e-07, -1.35895336e-07, -1.36217627e-07, -1.36580419e-07, -1.36953455e-07, -1.37318046e-07, -1.37727324e-07, -1.38121275e-07, -1.3848366e-07, -1.38699368e-07, -1.38802594e-07, -1.38835415e-07, -1.38849123e-07, -1.38853805e-07, -1.38851643e-07, -1.38869425e-07, -1.38856657e-07, -1.38856289e-07, -1.38859152e-07, -1.38865688e-07, -1.3886888e-07, -1.38855284e-07, -1.38864556e-07, -1.38874771e-07, -1.38873467e-07, -1.38872393e-07, -1.38874843e-07, -1.38867054e-07, -1.38877437e-07, -1.38874638e-07, -1.38873329e-07, -1.38864223e-07, -1.38874215e-07, -1.38855104e-07, -1.388512e-07, -1.3885536e-07, -1.38858292e-07, -1.38861709e-07, -1.38860056e-07, -1.38854831e-07, -1.3884841e-07, -1.38855431e-07, -1.38854192e-07, -1.38850036e-07, -1.38845938e-07, -1.38844604e-07, -1.38851942e-07, -1.38852074e-07, -1.38853283e-07, -1.38863103e-07, -1.38857147e-07, -1.3886557e-07, -1.38866536e-07, -1.38863169e-07, -1.38869537e-07, -1.38869694e-07, -1.38864085e-07, -1.3887306e-07, -1.38881095e-07, -1.38871184e-07, -1.38875188e-07, -1.38870763e-07, -1.38868615e-07, -1.38877085e-07, -1.38868654e-07, -1.38862781e-07, -1.38871957e-07, -1.38868213e-07, -1.3886738e-07, -1.38858179e-07, -1.38868861e-07, -1.38865883e-07, -1.38871536e-07, -1.38862298e-07, -1.38867461e-07, -1.3886994e-07, -1.3885891e-07, -1.38856556e-07, -1.38854628e-07, -1.38856956e-07, -1.38857365e-07, -1.3886348e-07, -1.38862889e-07, -1.38865474e-07, -1.38858671e-07, -1.3884534e-07, -1.38847842e-07, -1.38844524e-07, -1.38845322e-07, -1.38849006e-07, -1.38861224e-07, -1.38849072e-07, -1.3885381e-07, -1.3886342e-07, -1.38871607e-07, -1.3886052e-07, -1.38858685e-07, -1.38865593e-07, -1.3886905e-07, -1.38878745e-07, -1.3886819e-07, -1.38869871e-07, -1.38872106e-07, -1.38875452e-07, -1.38875286e-07, -1.38871402e-07, -1.38882443e-07, -1.38878396e-07, -1.3889379e-07, -1.38893422e-07, -1.38884872e-07], [-1.37139611e-07, -1.3715687e-07, -1.37148792e-07, -1.3714956e-07, -1.37150441e-07, -1.37159982e-07, -1.37154026e-07, -1.37156477e-07, -1.37166478e-07, -1.37168806e-07, -1.37162659e-07, -1.37157466e-07, -1.3716331e-07, -1.37170146e-07, -1.37170211e-07, -1.37177379e-07, -1.37175576e-07, -1.37168668e-07, -1.37177784e-07, -1.37179136e-07, -1.37172911e-07, -1.37171142e-07, -1.37184386e-07, -1.37173927e-07, -1.37176436e-07, -1.37181475e-07, -1.37175719e-07, -1.37174622e-07, -1.3717659e-07, -1.37174599e-07, -1.37169461e-07, -1.37165623e-07, -1.37168125e-07, -1.37165055e-07, -1.37163392e-07, -1.37161203e-07, -1.37152099e-07, -1.37151772e-07, -1.37162843e-07, -1.37161599e-07, -1.37159835e-07, -1.37149776e-07, -1.37149636e-07, -1.37148732e-07, -1.37157471e-07, -1.37157181e-07, -1.37155918e-07, -1.3716342e-07, -1.37159552e-07, -1.37158961e-07, -1.37155684e-07, -1.37152483e-07, -1.37157183e-07, -1.37143995e-07, -1.37156751e-07, -1.37154998e-07, -1.37157445e-07, -1.37164659e-07, -1.37159782e-07, -1.37149475e-07, -1.3714772e-07, -1.37162162e-07, -1.37168877e-07, -1.37161771e-07, -1.37146168e-07, -1.37153649e-07, -1.37155309e-07, -1.37148557e-07, -1.37154233e-07, -1.37152448e-07, -1.37148511e-07, -1.37149725e-07, -1.3713449e-07, -1.37145611e-07, -1.37146359e-07, -1.37132694e-07, -1.3713857e-07, -1.37140598e-07, -1.37142789e-07, -1.37149514e-07, -1.37137691e-07, -1.37141194e-07, -1.37138183e-07, -1.37135203e-07, -1.3713733e-07, -1.37137463e-07, -1.37140513e-07, -1.37131496e-07, -1.37132314e-07, -1.37128329e-07, -1.37130525e-07, -1.37124923e-07, -1.37133618e-07, -1.37142778e-07, -1.3713813e-07, -1.37138664e-07, -1.37145034e-07, -1.37131648e-07, -1.37135907e-07, -1.37145142e-07, -1.37141743e-07, -1.37132144e-07, -1.37128067e-07, -1.37124762e-07, -1.37097304e-07, -1.37037414e-07, -1.36906801e-07, -1.36652549e-07, -1.36286893e-07, -1.35890125e-07, -1.35512053e-07, -1.35136638e-07, -1.34786201e-07, -1.34427415e-07, -1.34104409e-07, -1.33794488e-07, -1.33473754e-07, -1.331555e-07, -1.32843387e-07, -1.32541049e-07, -1.32240609e-07, -1.31928959e-07, -1.31645972e-07, -1.31342852e-07, -1.31044899e-07, -1.3075837e-07, -1.30488549e-07, -1.30225404e-07, -1.2995796e-07, -1.2970888e-07, -1.29484712e-07, -1.29250918e-07, -1.29027881e-07, -1.28798661e-07, -1.28592347e-07, -1.28377189e-07, -1.28168353e-07, -1.27957602e-07, -1.27754414e-07, -1.27567229e-07, -1.27376643e-07, -1.27184211e-07, -1.27001671e-07, -1.26826277e-07, -1.26653677e-07, -1.26486268e-07, -1.26340611e-07, -1.26177009e-07, -1.26032182e-07, -1.25885189e-07, -1.25744686e-07, -1.25608565e-07, -1.25474218e-07, -1.25344183e-07, -1.25206437e-07, -1.24947659e-07, -1.24010333e-07, -1.22824704e-07, -1.21698874e-07, -1.20629519e-07, -1.19597011e-07, -1.18646626e-07, -1.17794574e-07, -1.17025208e-07, -1.16314145e-07, -1.15673563e-07, -1.15088787e-07, -1.14561926e-07, -1.14070662e-07, -1.13647774e-07, -1.13269751e-07, -1.12924015e-07, -1.12634653e-07, -1.12388254e-07, -1.12166797e-07, -1.11976232e-07, -1.11828259e-07, -1.11729647e-07, -1.11662528e-07, -1.11615203e-07, -1.11581833e-07, -1.11579885e-07, -1.11574379e-07, -1.11580198e-07, -1.11572013e-07, -1.11565004e-07, -1.11556677e-07, -1.1157102e-07, -1.11604726e-07, -1.11661342e-07, -1.11735918e-07, -1.11850976e-07, -1.11987241e-07, -1.12164792e-07, -1.12379883e-07, -1.12651245e-07, -1.12952505e-07, -1.13294739e-07, -1.13680501e-07, -1.14123064e-07, -1.14607777e-07, -1.15155613e-07, -1.15729969e-07, -1.16411624e-07, -1.17138727e-07, -1.17958422e-07, -1.18859233e-07, -1.19840094e-07, -1.20919377e-07, -1.22015735e-07, -1.23212959e-07, -1.24405132e-07, -1.25044004e-07, -1.25195585e-07, -1.25320768e-07, -1.25445551e-07, -1.2559353e-07, -1.25735627e-07, -1.25884984e-07, -1.26026983e-07, -1.26196354e-07, -1.26349273e-07, -1.26516943e-07, -1.26688851e-07, -1.26858342e-07, -1.27042323e-07, -1.2722224e-07, -1.2740225e-07, -1.27605151e-07, -1.2780043e-07, -1.28018097e-07, -1.28231112e-07, -1.28446529e-07, -1.28667101e-07, -1.28908139e-07, -1.29144035e-07, -1.2938081e-07, -1.29634269e-07, -1.29881163e-07, -1.30151193e-07, -1.30431791e-07, -1.30713557e-07, -1.31011259e-07, -1.31301541e-07, -1.31609047e-07, -1.31914182e-07, -1.32232666e-07, -1.32546345e-07, -1.3286399e-07, -1.33180279e-07, -1.33524853e-07, -1.33853716e-07, -1.34188761e-07, -1.34537742e-07, -1.34902073e-07, -1.35259705e-07, -1.35659318e-07, -1.36059595e-07, -1.36466507e-07, -1.36789216e-07, -1.36982808e-07, -1.37068015e-07, -1.37091539e-07, -1.37103499e-07, -1.37101414e-07, -1.37117311e-07, -1.37113091e-07, -1.37107561e-07, -1.37115423e-07, -1.37120388e-07, -1.37127685e-07, -1.37117291e-07, -1.37115329e-07, -1.37124456e-07, -1.3712573e-07, -1.3712536e-07, -1.37123548e-07, -1.37120186e-07, -1.37128817e-07, -1.37126871e-07, -1.37127409e-07, -1.3711968e-07, -1.37122398e-07, -1.37109948e-07, -1.37110624e-07, -1.37111323e-07, -1.37109922e-07, -1.37110399e-07, -1.37110118e-07, -1.37116185e-07, -1.37101329e-07, -1.37113206e-07, -1.37097757e-07, -1.3710608e-07, -1.37102835e-07, -1.37099507e-07, -1.37105498e-07, -1.3710714e-07, -1.37112077e-07, -1.37117224e-07, -1.37106142e-07, -1.37115571e-07, -1.37112374e-07, -1.37114398e-07, -1.37120096e-07, -1.37128106e-07, -1.37120039e-07, -1.37131289e-07, -1.37134223e-07, -1.37124744e-07, -1.3712884e-07, -1.37124498e-07, -1.37124985e-07, -1.37127205e-07, -1.37129355e-07, -1.3711164e-07, -1.37124284e-07, -1.37125103e-07, -1.37114761e-07, -1.37118829e-07, -1.37119344e-07, -1.37121782e-07, -1.37129247e-07, -1.3712117e-07, -1.37116412e-07, -1.3712264e-07, -1.37112979e-07, -1.37108954e-07, -1.37109573e-07, -1.37118082e-07, -1.37104638e-07, -1.37114761e-07, -1.3711641e-07, -1.37112006e-07, -1.37111493e-07, -1.37098339e-07, -1.37103063e-07, -1.37109072e-07, -1.37102016e-07, -1.37101106e-07, -1.37105514e-07, -1.37102665e-07, -1.37103286e-07, -1.37115281e-07, -1.37123617e-07, -1.37113597e-07, -1.3711541e-07, -1.3711331e-07, -1.37119864e-07, -1.37134101e-07, -1.37116233e-07, -1.37120043e-07, -1.37130928e-07, -1.37124887e-07, -1.37133784e-07, -1.37129771e-07, -1.37128582e-07, -1.37130505e-07, -1.37154288e-07, -1.3714126e-07, -1.37137992e-07], [-1.35388174e-07, -1.35414719e-07, -1.35404966e-07, -1.35408294e-07, -1.35403078e-07, -1.35410994e-07, -1.35407673e-07, -1.35409419e-07, -1.35416214e-07, -1.35418932e-07, -1.35420328e-07, -1.35409589e-07, -1.35416026e-07, -1.35422357e-07, -1.35421336e-07, -1.35432268e-07, -1.35427253e-07, -1.35424594e-07, -1.35428225e-07, -1.35429069e-07, -1.35429681e-07, -1.3542743e-07, -1.35432788e-07, -1.35421577e-07, -1.35428423e-07, -1.35437362e-07, -1.35429426e-07, -1.35428173e-07, -1.35432443e-07, -1.35426761e-07, -1.3542275e-07, -1.35422159e-07, -1.35422297e-07, -1.35415602e-07, -1.354189e-07, -1.35413712e-07, -1.3540602e-07, -1.35410086e-07, -1.35416736e-07, -1.35415717e-07, -1.35411461e-07, -1.3540286e-07, -1.35397851e-07, -1.35397557e-07, -1.35413599e-07, -1.35415462e-07, -1.35408956e-07, -1.35417983e-07, -1.35412144e-07, -1.35413556e-07, -1.35412532e-07, -1.35408657e-07, -1.35407892e-07, -1.35395602e-07, -1.35407229e-07, -1.35411274e-07, -1.35411033e-07, -1.3541351e-07, -1.35413158e-07, -1.35409794e-07, -1.35409258e-07, -1.35410833e-07, -1.35416676e-07, -1.35406999e-07, -1.35402931e-07, -1.35404661e-07, -1.35408154e-07, -1.35402561e-07, -1.35406698e-07, -1.35410375e-07, -1.35403428e-07, -1.35401358e-07, -1.35391824e-07, -1.35401798e-07, -1.3539896e-07, -1.35395016e-07, -1.35390249e-07, -1.3539416e-07, -1.35390269e-07, -1.35393891e-07, -1.35382821e-07, -1.35393551e-07, -1.35385718e-07, -1.35387473e-07, -1.35393624e-07, -1.35391021e-07, -1.35393397e-07, -1.35381827e-07, -1.3538785e-07, -1.35377833e-07, -1.35386263e-07, -1.35375266e-07, -1.35388103e-07, -1.35399243e-07, -1.3539302e-07, -1.35384361e-07, -1.35396646e-07, -1.35385454e-07, -1.35386174e-07, -1.35387496e-07, -1.35393919e-07, -1.35389651e-07, -1.35378594e-07, -1.35363248e-07, -1.35310716e-07, -1.35196581e-07, -1.34966926e-07, -1.34626576e-07, -1.34221596e-07, -1.33826019e-07, -1.33455548e-07, -1.33091782e-07, -1.32733996e-07, -1.32389875e-07, -1.32061646e-07, -1.31741646e-07, -1.3140911e-07, -1.31097341e-07, -1.3078392e-07, -1.30480755e-07, -1.30167128e-07, -1.29844623e-07, -1.29556561e-07, -1.29253272e-07, -1.28959689e-07, -1.28674069e-07, -1.28400837e-07, -1.28144011e-07, -1.27879495e-07, -1.27632328e-07, -1.27407305e-07, -1.27169185e-07, -1.26951543e-07, -1.26711578e-07, -1.2651103e-07, -1.26293888e-07, -1.26085116e-07, -1.2587336e-07, -1.25671747e-07, -1.25481232e-07, -1.25292587e-07, -1.25088335e-07, -1.24908477e-07, -1.24735444e-07, -1.24560602e-07, -1.24395885e-07, -1.24245102e-07, -1.24077769e-07, -1.23934064e-07, -1.23785661e-07, -1.23645001e-07, -1.23505862e-07, -1.23368235e-07, -1.2323542e-07, -1.23100493e-07, -1.22689062e-07, -1.21560431e-07, -1.20339973e-07, -1.19187832e-07, -1.18075379e-07, -1.17012978e-07, -1.16051968e-07, -1.15184916e-07, -1.14398423e-07, -1.13669524e-07, -1.13007854e-07, -1.12408767e-07, -1.11858291e-07, -1.11359861e-07, -1.1093394e-07, -1.10542843e-07, -1.10179878e-07, -1.09886103e-07, -1.0963435e-07, -1.09413685e-07, -1.09226925e-07, -1.09085061e-07, -1.08996762e-07, -1.08933498e-07, -1.08901247e-07, -1.08871117e-07, -1.08872987e-07, -1.08882011e-07, -1.08892893e-07, -1.08881321e-07, -1.08869728e-07, -1.08854414e-07, -1.08859669e-07, -1.08879221e-07, -1.08932249e-07, -1.08996794e-07, -1.09108306e-07, -1.09242927e-07, -1.0941887e-07, -1.09632246e-07, -1.09904645e-07, -1.10211229e-07, -1.10549257e-07, -1.10959685e-07, -1.11414874e-07, -1.1191099e-07, -1.12485225e-07, -1.13071695e-07, -1.13769116e-07, -1.14519285e-07, -1.15353376e-07, -1.16263023e-07, -1.172792e-07, -1.18384092e-07, -1.19523279e-07, -1.20737272e-07, -1.21996013e-07, -1.22872349e-07, -1.23091876e-07, -1.23215005e-07, -1.23352333e-07, -1.23496026e-07, -1.2364269e-07, -1.23782354e-07, -1.23931063e-07, -1.24095009e-07, -1.24256081e-07, -1.24427807e-07, -1.24599211e-07, -1.24769339e-07, -1.24943666e-07, -1.25135076e-07, -1.25317939e-07, -1.25513242e-07, -1.25719553e-07, -1.25934888e-07, -1.26148944e-07, -1.26357732e-07, -1.26591436e-07, -1.26819854e-07, -1.27065648e-07, -1.27301085e-07, -1.27554498e-07, -1.27793835e-07, -1.2806266e-07, -1.28348264e-07, -1.28635905e-07, -1.28924248e-07, -1.29215887e-07, -1.29522011e-07, -1.29840553e-07, -1.30158667e-07, -1.30484557e-07, -1.30812716e-07, -1.31132776e-07, -1.31463801e-07, -1.31807513e-07, -1.32139605e-07, -1.32490265e-07, -1.328491e-07, -1.33218932e-07, -1.33601656e-07, -1.33993833e-07, -1.34409739e-07, -1.34796566e-07, -1.35093753e-07, -1.35260423e-07, -1.35329084e-07, -1.35353564e-07, -1.35353714e-07, -1.35369917e-07, -1.35361017e-07, -1.35357621e-07, -1.35357697e-07, -1.35369232e-07, -1.35377037e-07, -1.35370589e-07, -1.35370209e-07, -1.35376853e-07, -1.35376131e-07, -1.3536687e-07, -1.35372649e-07, -1.35374753e-07, -1.35385605e-07, -1.35381169e-07, -1.35383028e-07, -1.35373539e-07, -1.3538176e-07, -1.35363004e-07, -1.35363269e-07, -1.35358904e-07, -1.35369935e-07, -1.35374664e-07, -1.35360806e-07, -1.35362795e-07, -1.35354061e-07, -1.35359253e-07, -1.3535539e-07, -1.35352759e-07, -1.35349252e-07, -1.35354017e-07, -1.3536305e-07, -1.35360033e-07, -1.35366557e-07, -1.35364699e-07, -1.353617e-07, -1.35370998e-07, -1.35364021e-07, -1.35368793e-07, -1.35370402e-07, -1.35375813e-07, -1.35373286e-07, -1.35380167e-07, -1.35387615e-07, -1.35377472e-07, -1.35384451e-07, -1.35380822e-07, -1.35376915e-07, -1.35381027e-07, -1.35373571e-07, -1.35370418e-07, -1.3537927e-07, -1.35377683e-07, -1.3537008e-07, -1.35367562e-07, -1.35372419e-07, -1.35373109e-07, -1.35381436e-07, -1.35369538e-07, -1.35375218e-07, -1.3536716e-07, -1.35368043e-07, -1.35360511e-07, -1.35363699e-07, -1.35375675e-07, -1.3535912e-07, -1.35366923e-07, -1.35364025e-07, -1.35370858e-07, -1.35365191e-07, -1.35353725e-07, -1.35359357e-07, -1.35355296e-07, -1.35358255e-07, -1.35356312e-07, -1.35366861e-07, -1.35357871e-07, -1.35362441e-07, -1.35370271e-07, -1.35373755e-07, -1.35361891e-07, -1.35364e-07, -1.35367496e-07, -1.35380604e-07, -1.35385771e-07, -1.35370706e-07, -1.35376862e-07, -1.35386337e-07, -1.35380162e-07, -1.35382078e-07, -1.35381634e-07, -1.35386484e-07, -1.35384755e-07, -1.35393802e-07, -1.35395867e-07, -1.35391842e-07], [-1.33654454e-07, -1.33674845e-07, -1.33653992e-07, -1.33659916e-07, -1.33662422e-07, -1.33667258e-07, -1.33658957e-07, -1.33664333e-07, -1.33668698e-07, -1.33673162e-07, -1.33666371e-07, -1.33665699e-07, -1.33666352e-07, -1.33679352e-07, -1.33678419e-07, -1.33686504e-07, -1.33684322e-07, -1.33674551e-07, -1.33683004e-07, -1.33680298e-07, -1.33683057e-07, -1.33684736e-07, -1.33687305e-07, -1.33677989e-07, -1.33684945e-07, -1.33689754e-07, -1.3368371e-07, -1.33681976e-07, -1.33680656e-07, -1.33676257e-07, -1.33682698e-07, -1.33678633e-07, -1.3367849e-07, -1.33671023e-07, -1.33674443e-07, -1.33669747e-07, -1.33658195e-07, -1.33659745e-07, -1.33666444e-07, -1.33667553e-07, -1.33662806e-07, -1.33654732e-07, -1.33652991e-07, -1.33653003e-07, -1.3366667e-07, -1.33663147e-07, -1.33665226e-07, -1.33672189e-07, -1.33663561e-07, -1.33668887e-07, -1.3366736e-07, -1.33654431e-07, -1.33665113e-07, -1.33652384e-07, -1.33661203e-07, -1.33661401e-07, -1.33668328e-07, -1.33670216e-07, -1.33660686e-07, -1.33660169e-07, -1.33662199e-07, -1.33662832e-07, -1.33673806e-07, -1.33661907e-07, -1.33655792e-07, -1.33656696e-07, -1.33661123e-07, -1.33652872e-07, -1.3366351e-07, -1.33659203e-07, -1.33659709e-07, -1.3366101e-07, -1.33642652e-07, -1.33651731e-07, -1.33656128e-07, -1.33645154e-07, -1.33647074e-07, -1.33649914e-07, -1.33648737e-07, -1.33653755e-07, -1.33645487e-07, -1.33652598e-07, -1.3364373e-07, -1.33641852e-07, -1.33645464e-07, -1.33642594e-07, -1.33649792e-07, -1.33633814e-07, -1.33633203e-07, -1.33632126e-07, -1.33635279e-07, -1.3363446e-07, -1.33638108e-07, -1.33647822e-07, -1.33646828e-07, -1.33637903e-07, -1.33646686e-07, -1.33645209e-07, -1.33642171e-07, -1.33644312e-07, -1.33650227e-07, -1.336378e-07, -1.3362043e-07, -1.33587032e-07, -1.33481196e-07, -1.33281354e-07, -1.32950168e-07, -1.32552811e-07, -1.32147583e-07, -1.31761069e-07, -1.31395814e-07, -1.3102858e-07, -1.30689412e-07, -1.30333539e-07, -1.30003105e-07, -1.29677883e-07, -1.29342463e-07, -1.2903122e-07, -1.28704797e-07, -1.28394223e-07, -1.28085889e-07, -1.2776413e-07, -1.27467467e-07, -1.27171491e-07, -1.26870295e-07, -1.26575458e-07, -1.26309434e-07, -1.26050702e-07, -1.25789527e-07, -1.25538363e-07, -1.25321619e-07, -1.25083625e-07, -1.2485707e-07, -1.24627003e-07, -1.24417197e-07, -1.24206624e-07, -1.23993722e-07, -1.23781858e-07, -1.23573307e-07, -1.23383848e-07, -1.2319291e-07, -1.22993546e-07, -1.22808008e-07, -1.22629756e-07, -1.22464699e-07, -1.22292234e-07, -1.22143158e-07, -1.21976401e-07, -1.21827202e-07, -1.21678878e-07, -1.2154259e-07, -1.21402939e-07, -1.21260118e-07, -1.21126067e-07, -1.2097117e-07, -1.2033762e-07, -1.1909013e-07, -1.17827531e-07, -1.16630884e-07, -1.15485024e-07, -1.14380341e-07, -1.13411677e-07, -1.12517742e-07, -1.11703824e-07, -1.10952415e-07, -1.1027499e-07, -1.09650726e-07, -1.09075958e-07, -1.0856115e-07, -1.08106612e-07, -1.07713992e-07, -1.07343995e-07, -1.07047803e-07, -1.06782039e-07, -1.06564376e-07, -1.0638419e-07, -1.06244751e-07, -1.06148707e-07, -1.06098882e-07, -1.06078109e-07, -1.06065047e-07, -1.06083196e-07, -1.0609567e-07, -1.06114536e-07, -1.06096707e-07, -1.06082313e-07, -1.0605612e-07, -1.06049276e-07, -1.06059438e-07, -1.06098045e-07, -1.06155558e-07, -1.06261817e-07, -1.06392172e-07, -1.06563309e-07, -1.06790858e-07, -1.07066677e-07, -1.0737611e-07, -1.0772961e-07, -1.08142388e-07, -1.08616283e-07, -1.09135642e-07, -1.09726606e-07, -1.10339082e-07, -1.11058371e-07, -1.11838026e-07, -1.1269137e-07, -1.13625405e-07, -1.14657822e-07, -1.15798576e-07, -1.16986097e-07, -1.18236802e-07, -1.19534745e-07, -1.20643512e-07, -1.20975965e-07, -1.21107378e-07, -1.21239934e-07, -1.21387704e-07, -1.21532906e-07, -1.21681205e-07, -1.21828401e-07, -1.21988132e-07, -1.22154099e-07, -1.22325267e-07, -1.22499736e-07, -1.22670241e-07, -1.228523e-07, -1.23044436e-07, -1.2322761e-07, -1.23427972e-07, -1.23624665e-07, -1.2384299e-07, -1.24058318e-07, -1.24276608e-07, -1.24500714e-07, -1.24730516e-07, -1.24976412e-07, -1.25213794e-07, -1.25474609e-07, -1.25706681e-07, -1.25975392e-07, -1.2625942e-07, -1.26537762e-07, -1.26832367e-07, -1.27133894e-07, -1.27426001e-07, -1.27755405e-07, -1.28078825e-07, -1.28396606e-07, -1.28732952e-07, -1.29066235e-07, -1.29396839e-07, -1.29744856e-07, -1.30094633e-07, -1.30444628e-07, -1.30804214e-07, -1.31153653e-07, -1.3153904e-07, -1.31922674e-07, -1.3233637e-07, -1.32741721e-07, -1.33130392e-07, -1.33395301e-07, -1.33533118e-07, -1.33584215e-07, -1.33599328e-07, -1.33620517e-07, -1.33614557e-07, -1.33610633e-07, -1.33615028e-07, -1.33624176e-07, -1.33628157e-07, -1.33622631e-07, -1.33621803e-07, -1.3362858e-07, -1.33630636e-07, -1.33625174e-07, -1.33632356e-07, -1.33618388e-07, -1.33633506e-07, -1.33630273e-07, -1.33624763e-07, -1.33617068e-07, -1.33631273e-07, -1.33618427e-07, -1.33617574e-07, -1.3361914e-07, -1.33619444e-07, -1.33619756e-07, -1.33617608e-07, -1.33619972e-07, -1.33608104e-07, -1.33612866e-07, -1.3361018e-07, -1.33608601e-07, -1.33607145e-07, -1.33599942e-07, -1.33607393e-07, -1.33611507e-07, -1.33618616e-07, -1.33624839e-07, -1.33617263e-07, -1.3362319e-07, -1.33620398e-07, -1.33623588e-07, -1.33625841e-07, -1.3362778e-07, -1.33625712e-07, -1.33630951e-07, -1.33645205e-07, -1.33627108e-07, -1.33636077e-07, -1.33629369e-07, -1.33635008e-07, -1.33640302e-07, -1.33629521e-07, -1.33619883e-07, -1.33631078e-07, -1.3363042e-07, -1.33623473e-07, -1.33616544e-07, -1.33628403e-07, -1.33619703e-07, -1.33633285e-07, -1.33626644e-07, -1.33628169e-07, -1.33624788e-07, -1.33621033e-07, -1.33611905e-07, -1.33617174e-07, -1.33612965e-07, -1.33620156e-07, -1.33623348e-07, -1.33624001e-07, -1.33622941e-07, -1.3361724e-07, -1.33610629e-07, -1.33614895e-07, -1.33606112e-07, -1.33609169e-07, -1.33616624e-07, -1.3361461e-07, -1.33614283e-07, -1.33611949e-07, -1.33624933e-07, -1.33634904e-07, -1.33623406e-07, -1.3362006e-07, -1.3362316e-07, -1.33631607e-07, -1.33639294e-07, -1.3363128e-07, -1.33629477e-07, -1.33635852e-07, -1.33637176e-07, -1.33631839e-07, -1.33633828e-07, -1.33632457e-07, -1.33642978e-07, -1.33657512e-07, -1.33653957e-07, -1.33642969e-07], [-1.31909704e-07, -1.3192189e-07, -1.3191429e-07, -1.31922391e-07, -1.31913317e-07, -1.31916546e-07, -1.31919048e-07, -1.31916258e-07, -1.31931059e-07, -1.31924197e-07, -1.31928382e-07, -1.31924581e-07, -1.31927734e-07, -1.31928288e-07, -1.31935612e-07, -1.31940009e-07, -1.31940354e-07, -1.3193704e-07, -1.31940805e-07, -1.31938441e-07, -1.31941973e-07, -1.31939968e-07, -1.31944142e-07, -1.31934131e-07, -1.31938473e-07, -1.31945234e-07, -1.3194388e-07, -1.31944714e-07, -1.31942337e-07, -1.31937999e-07, -1.31932551e-07, -1.31933593e-07, -1.31934557e-07, -1.31925317e-07, -1.31931238e-07, -1.31923997e-07, -1.31912547e-07, -1.31915637e-07, -1.31926066e-07, -1.31925639e-07, -1.31920621e-07, -1.31916012e-07, -1.31910031e-07, -1.31908393e-07, -1.31923852e-07, -1.31919728e-07, -1.31917364e-07, -1.3192622e-07, -1.31922527e-07, -1.31924254e-07, -1.31924286e-07, -1.3191908e-07, -1.31912054e-07, -1.31908145e-07, -1.31917339e-07, -1.31920699e-07, -1.31931687e-07, -1.31929205e-07, -1.31921299e-07, -1.31917222e-07, -1.31917587e-07, -1.31924434e-07, -1.31930061e-07, -1.31916332e-07, -1.31914814e-07, -1.31914177e-07, -1.31916254e-07, -1.3190726e-07, -1.31920911e-07, -1.31915582e-07, -1.31915028e-07, -1.31915131e-07, -1.31905319e-07, -1.31910433e-07, -1.31906234e-07, -1.31897527e-07, -1.31904104e-07, -1.31895492e-07, -1.31897594e-07, -1.31909182e-07, -1.31894851e-07, -1.3189741e-07, -1.3189802e-07, -1.31894926e-07, -1.31900869e-07, -1.31896676e-07, -1.31910054e-07, -1.31893234e-07, -1.31898422e-07, -1.31886707e-07, -1.31891249e-07, -1.31889e-07, -1.31899082e-07, -1.3190533e-07, -1.3190392e-07, -1.31904999e-07, -1.31905151e-07, -1.31895442e-07, -1.31894565e-07, -1.31899172e-07, -1.31903755e-07, -1.3188378e-07, -1.31860544e-07, -1.31771229e-07, -1.31590477e-07, -1.31274558e-07, -1.30884669e-07, -1.30483683e-07, -1.30085749e-07, -1.29702059e-07, -1.2933756e-07, -1.28986719e-07, -1.28634206e-07, -1.28280327e-07, -1.27930137e-07, -1.27610727e-07, -1.27277315e-07, -1.26957209e-07, -1.26624175e-07, -1.2631298e-07, -1.25992214e-07, -1.25670045e-07, -1.25379577e-07, -1.25077894e-07, -1.2477418e-07, -1.24483034e-07, -1.24222041e-07, -1.23965204e-07, -1.23703514e-07, -1.23457394e-07, -1.23233352e-07, -1.22994834e-07, -1.22772706e-07, -1.22543175e-07, -1.22329229e-07, -1.22113839e-07, -1.21906072e-07, -1.21688373e-07, -1.21483364e-07, -1.21286217e-07, -1.21092248e-07, -1.20897569e-07, -1.20711311e-07, -1.20533245e-07, -1.20357034e-07, -1.20186242e-07, -1.20035043e-07, -1.19868226e-07, -1.19727727e-07, -1.19577414e-07, -1.19429701e-07, -1.19289641e-07, -1.19149515e-07, -1.19007103e-07, -1.18791131e-07, -1.17901507e-07, -1.16566854e-07, -1.15269753e-07, -1.14025266e-07, -1.12825078e-07, -1.11703861e-07, -1.1070124e-07, -1.09788647e-07, -1.08946464e-07, -1.08165371e-07, -1.07452602e-07, -1.06803584e-07, -1.06204921e-07, -1.05670087e-07, -1.051936e-07, -1.04778292e-07, -1.04390937e-07, -1.04076962e-07, -1.03817763e-07, -1.035931e-07, -1.03406647e-07, -1.03281218e-07, -1.03193028e-07, -1.0315282e-07, -1.03143945e-07, -1.03145042e-07, -1.03170132e-07, -1.03196447e-07, -1.03233939e-07, -1.03216611e-07, -1.0318427e-07, -1.03153602e-07, -1.03129641e-07, -1.03120737e-07, -1.03153123e-07, -1.03192374e-07, -1.032979e-07, -1.03417403e-07, -1.03598042e-07, -1.03817229e-07, -1.04105176e-07, -1.04426711e-07, -1.04804706e-07, -1.05236991e-07, -1.05728954e-07, -1.06269526e-07, -1.06883296e-07, -1.07524393e-07, -1.08274645e-07, -1.09081841e-07, -1.09966293e-07, -1.10928287e-07, -1.1199141e-07, -1.13152954e-07, -1.14396731e-07, -1.15693499e-07, -1.17049246e-07, -1.18333019e-07, -1.18855328e-07, -1.1899008e-07, -1.19133217e-07, -1.19284303e-07, -1.19423501e-07, -1.19570945e-07, -1.1972977e-07, -1.19887003e-07, -1.20049188e-07, -1.20222471e-07, -1.20400894e-07, -1.20569897e-07, -1.20752947e-07, -1.2094282e-07, -1.21126419e-07, -1.21333811e-07, -1.21533582e-07, -1.2175278e-07, -1.21966347e-07, -1.2218187e-07, -1.22414894e-07, -1.22649004e-07, -1.22888161e-07, -1.2313557e-07, -1.23384264e-07, -1.23627319e-07, -1.23892392e-07, -1.24173235e-07, -1.24449523e-07, -1.2474344e-07, -1.2504321e-07, -1.25347522e-07, -1.25658843e-07, -1.25988941e-07, -1.2631654e-07, -1.26655866e-07, -1.2698846e-07, -1.27332174e-07, -1.27682447e-07, -1.28026514e-07, -1.28396265e-07, -1.28753598e-07, -1.29106737e-07, -1.29480285e-07, -1.29861047e-07, -1.30270284e-07, -1.30677176e-07, -1.31098479e-07, -1.31458277e-07, -1.31690605e-07, -1.31806817e-07, -1.31850099e-07, -1.3187568e-07, -1.3187483e-07, -1.3187216e-07, -1.31871083e-07, -1.31877053e-07, -1.31890235e-07, -1.31880841e-07, -1.31885539e-07, -1.31890217e-07, -1.31886519e-07, -1.31884546e-07, -1.31882901e-07, -1.31877447e-07, -1.3189489e-07, -1.31888743e-07, -1.31887818e-07, -1.31875881e-07, -1.31884709e-07, -1.31872829e-07, -1.31870851e-07, -1.3187187e-07, -1.31871785e-07, -1.31879114e-07, -1.3187568e-07, -1.31873034e-07, -1.31862039e-07, -1.3187623e-07, -1.31862294e-07, -1.31867137e-07, -1.31864856e-07, -1.3186185e-07, -1.31865817e-07, -1.31871265e-07, -1.31872555e-07, -1.31878532e-07, -1.31873599e-07, -1.3188051e-07, -1.31879445e-07, -1.31882221e-07, -1.31883e-07, -1.31888515e-07, -1.31882874e-07, -1.31888727e-07, -1.31900147e-07, -1.31888004e-07, -1.31892624e-07, -1.31886825e-07, -1.3189012e-07, -1.31888899e-07, -1.31881512e-07, -1.31885891e-07, -1.31892443e-07, -1.31885022e-07, -1.31874726e-07, -1.31887105e-07, -1.31884307e-07, -1.31885318e-07, -1.31897451e-07, -1.31888851e-07, -1.31891189e-07, -1.31881924e-07, -1.3188209e-07, -1.31874857e-07, -1.31870594e-07, -1.31871141e-07, -1.31875023e-07, -1.31880873e-07, -1.31880579e-07, -1.31876299e-07, -1.31876777e-07, -1.31868177e-07, -1.31861685e-07, -1.31868002e-07, -1.31868016e-07, -1.3186647e-07, -1.31867128e-07, -1.31869623e-07, -1.31867093e-07, -1.31877279e-07, -1.31890017e-07, -1.31884845e-07, -1.31877198e-07, -1.31882713e-07, -1.31881181e-07, -1.31888761e-07, -1.31882276e-07, -1.3188992e-07, -1.31892204e-07, -1.31888543e-07, -1.31894384e-07, -1.31891645e-07, -1.31888e-07, -1.31895414e-07, -1.31912002e-07, -1.31916484e-07, -1.3190174e-07], [-1.30160981e-07, -1.30172079e-07, -1.30170202e-07, -1.30170888e-07, -1.30173045e-07, -1.30183621e-07, -1.30165994e-07, -1.30174234e-07, -1.30183722e-07, -1.30185819e-07, -1.30180411e-07, -1.30174183e-07, -1.30180843e-07, -1.30191576e-07, -1.30193017e-07, -1.30185245e-07, -1.30188487e-07, -1.30187372e-07, -1.30194365e-07, -1.30189448e-07, -1.30191219e-07, -1.30197042e-07, -1.30195807e-07, -1.30192199e-07, -1.30188814e-07, -1.30203948e-07, -1.30197925e-07, -1.3019069e-07, -1.30189428e-07, -1.301935e-07, -1.30189018e-07, -1.30183734e-07, -1.30185617e-07, -1.30176248e-07, -1.30185093e-07, -1.30175016e-07, -1.30166656e-07, -1.30176561e-07, -1.30175735e-07, -1.30184506e-07, -1.30172893e-07, -1.30168825e-07, -1.30165387e-07, -1.30168951e-07, -1.3017026e-07, -1.30176283e-07, -1.30177663e-07, -1.30183405e-07, -1.30174802e-07, -1.30180859e-07, -1.30177479e-07, -1.30170872e-07, -1.30164975e-07, -1.30161781e-07, -1.30176628e-07, -1.30169634e-07, -1.3018346e-07, -1.30184959e-07, -1.30176274e-07, -1.30172948e-07, -1.30178339e-07, -1.30178872e-07, -1.30185622e-07, -1.30169499e-07, -1.30162163e-07, -1.30167208e-07, -1.3016908e-07, -1.30162441e-07, -1.30174381e-07, -1.30169639e-07, -1.30164106e-07, -1.30164373e-07, -1.30160109e-07, -1.30160739e-07, -1.30162561e-07, -1.30153642e-07, -1.30161289e-07, -1.30155213e-07, -1.30155733e-07, -1.30162041e-07, -1.30155119e-07, -1.30160415e-07, -1.30150174e-07, -1.30150312e-07, -1.30158683e-07, -1.30159723e-07, -1.30153822e-07, -1.30147456e-07, -1.30150356e-07, -1.3014144e-07, -1.30149098e-07, -1.30145803e-07, -1.30148767e-07, -1.30157791e-07, -1.30162073e-07, -1.30159074e-07, -1.30158612e-07, -1.30148762e-07, -1.30153902e-07, -1.30150719e-07, -1.30148923e-07, -1.30114605e-07, -1.30058077e-07, -1.29893514e-07, -1.2961317e-07, -1.29230018e-07, -1.28811049e-07, -1.28408706e-07, -1.28019051e-07, -1.27633085e-07, -1.2728036e-07, -1.26923767e-07, -1.26576229e-07, -1.26209034e-07, -1.25860718e-07, -1.25537363e-07, -1.25195612e-07, -1.24863766e-07, -1.24537743e-07, -1.242108e-07, -1.23887799e-07, -1.23568804e-07, -1.2327491e-07, -1.2297657e-07, -1.22674471e-07, -1.22390964e-07, -1.22125036e-07, -1.21869714e-07, -1.21605281e-07, -1.21360375e-07, -1.21140475e-07, -1.20898411e-07, -1.20670239e-07, -1.20440223e-07, -1.20230619e-07, -1.20010464e-07, -1.19794131e-07, -1.19579348e-07, -1.19378645e-07, -1.19176476e-07, -1.18984246e-07, -1.18790238e-07, -1.18608444e-07, -1.18418679e-07, -1.18249048e-07, -1.18073042e-07, -1.1791938e-07, -1.17752791e-07, -1.17606405e-07, -1.17451324e-07, -1.17308804e-07, -1.17168252e-07, -1.17023145e-07, -1.16887593e-07, -1.16543469e-07, -1.15393517e-07, -1.1399908e-07, -1.12654037e-07, -1.11351709e-07, -1.10104901e-07, -1.08963902e-07, -1.07925078e-07, -1.06981543e-07, -1.06093269e-07, -1.05276989e-07, -1.04530295e-07, -1.03838163e-07, -1.03208198e-07, -1.02641245e-07, -1.02136197e-07, -1.016951e-07, -1.01299263e-07, -1.00966895e-07, -1.00688712e-07, -1.00467842e-07, -1.0027839e-07, -1.00149079e-07, -1.00076828e-07, -1.00042429e-07, -1.00054369e-07, -1.00075354e-07, -1.00125114e-07, -1.00162921e-07, -1.00203756e-07, -1.00190733e-07, -1.00148621e-07, -1.00093475e-07, -1.00048477e-07, -1.00027704e-07, -1.00040159e-07, -1.00071421e-07, -1.00166262e-07, -1.00284033e-07, -1.00471347e-07, -1.00690265e-07, -1.00985166e-07, -1.01332926e-07, -1.01717887e-07, -1.02185621e-07, -1.02700696e-07, -1.03278129e-07, -1.03932376e-07, -1.04609986e-07, -1.05392856e-07, -1.06242934e-07, -1.07167104e-07, -1.08162926e-07, -1.09252408e-07, -1.10453595e-07, -1.11751314e-07, -1.1310425e-07, -1.14506577e-07, -1.15908955e-07, -1.16699332e-07, -1.16872684e-07, -1.17004538e-07, -1.17156186e-07, -1.1730256e-07, -1.17452286e-07, -1.17607417e-07, -1.17768839e-07, -1.17931108e-07, -1.18105613e-07, -1.18290047e-07, -1.18458376e-07, -1.18642243e-07, -1.1883126e-07, -1.19025353e-07, -1.19219344e-07, -1.19430243e-07, -1.19650375e-07, -1.19861502e-07, -1.20081262e-07, -1.20311372e-07, -1.20552684e-07, -1.20795424e-07, -1.21037224e-07, -1.2128675e-07, -1.21526467e-07, -1.21804988e-07, -1.22075296e-07, -1.2235866e-07, -1.22646396e-07, -1.22933817e-07, -1.23239373e-07, -1.23560794e-07, -1.23882305e-07, -1.24215811e-07, -1.24569166e-07, -1.2489753e-07, -1.25255687e-07, -1.25607291e-07, -1.25947398e-07, -1.2632268e-07, -1.26697638e-07, -1.27049459e-07, -1.27428121e-07, -1.27800097e-07, -1.28198267e-07, -1.28602358e-07, -1.29026901e-07, -1.29440126e-07, -1.29780547e-07, -1.29976742e-07, -1.30070654e-07, -1.3011883e-07, -1.30122192e-07, -1.30114661e-07, -1.30126598e-07, -1.30130811e-07, -1.30138708e-07, -1.301351e-07, -1.30126465e-07, -1.30143522e-07, -1.30140842e-07, -1.30139971e-07, -1.30136581e-07, -1.30133026e-07, -1.30151136e-07, -1.3014673e-07, -1.30138133e-07, -1.30132382e-07, -1.30137786e-07, -1.30127109e-07, -1.30130137e-07, -1.30131536e-07, -1.30131388e-07, -1.30128953e-07, -1.30129339e-07, -1.30127396e-07, -1.30115912e-07, -1.30124036e-07, -1.30117841e-07, -1.30120913e-07, -1.30115854e-07, -1.30113936e-07, -1.30123047e-07, -1.3011797e-07, -1.30119637e-07, -1.30134114e-07, -1.30124952e-07, -1.30127937e-07, -1.30132444e-07, -1.30127649e-07, -1.30136487e-07, -1.30143682e-07, -1.30139773e-07, -1.30148114e-07, -1.3015743e-07, -1.30141613e-07, -1.30146644e-07, -1.30140369e-07, -1.30132642e-07, -1.30150621e-07, -1.30142742e-07, -1.30134203e-07, -1.30149179e-07, -1.30140357e-07, -1.30136873e-07, -1.30127976e-07, -1.30140578e-07, -1.30139026e-07, -1.30151566e-07, -1.3013737e-07, -1.30143197e-07, -1.30138368e-07, -1.30130703e-07, -1.30123606e-07, -1.30126492e-07, -1.30126499e-07, -1.30127497e-07, -1.30133385e-07, -1.30128817e-07, -1.30138232e-07, -1.30130326e-07, -1.30110167e-07, -1.30128111e-07, -1.30120136e-07, -1.3012675e-07, -1.30123459e-07, -1.30129832e-07, -1.30131234e-07, -1.30125124e-07, -1.30132386e-07, -1.30138232e-07, -1.30125828e-07, -1.30131885e-07, -1.30137887e-07, -1.30143395e-07, -1.30149963e-07, -1.30137338e-07, -1.30140534e-07, -1.30147311e-07, -1.30142859e-07, -1.30148848e-07, -1.30148852e-07, -1.30141268e-07, -1.30145334e-07, -1.30167459e-07, -1.30169262e-07, -1.30156342e-07], [-1.28420872e-07, -1.28433097e-07, -1.28424551e-07, -1.28430615e-07, -1.28430183e-07, -1.2843504e-07, -1.28427412e-07, -1.28431809e-07, -1.28442682e-07, -1.28443142e-07, -1.28436926e-07, -1.28426993e-07, -1.28438809e-07, -1.2844617e-07, -1.28446191e-07, -1.28445623e-07, -1.28450108e-07, -1.28442493e-07, -1.2844933e-07, -1.28452736e-07, -1.28449988e-07, -1.28457961e-07, -1.28454093e-07, -1.28441751e-07, -1.2844267e-07, -1.28454031e-07, -1.28457211e-07, -1.28447307e-07, -1.28448976e-07, -1.28445278e-07, -1.28445232e-07, -1.28440775e-07, -1.28440601e-07, -1.28438356e-07, -1.28436082e-07, -1.28434444e-07, -1.28421858e-07, -1.28430093e-07, -1.28436763e-07, -1.2842984e-07, -1.28432529e-07, -1.28423394e-07, -1.2842339e-07, -1.28421116e-07, -1.28434063e-07, -1.28434628e-07, -1.2842763e-07, -1.28434978e-07, -1.28437285e-07, -1.28436447e-07, -1.28439977e-07, -1.28421546e-07, -1.28422461e-07, -1.28419956e-07, -1.28434005e-07, -1.28424944e-07, -1.28433982e-07, -1.2843363e-07, -1.28432195e-07, -1.28428141e-07, -1.28432685e-07, -1.28435896e-07, -1.28441097e-07, -1.28425142e-07, -1.28417369e-07, -1.28427752e-07, -1.28428178e-07, -1.28419119e-07, -1.28432453e-07, -1.28425329e-07, -1.28423123e-07, -1.28423806e-07, -1.28414943e-07, -1.28421851e-07, -1.28422854e-07, -1.28410054e-07, -1.28413241e-07, -1.28417434e-07, -1.28417142e-07, -1.28414037e-07, -1.28410608e-07, -1.28416162e-07, -1.28407837e-07, -1.28409431e-07, -1.28414338e-07, -1.28410496e-07, -1.28410951e-07, -1.28405636e-07, -1.28404574e-07, -1.28394327e-07, -1.28402667e-07, -1.28401453e-07, -1.28406554e-07, -1.28418372e-07, -1.28415987e-07, -1.28408769e-07, -1.28410063e-07, -1.28398951e-07, -1.28405738e-07, -1.28403307e-07, -1.28385618e-07, -1.28321461e-07, -1.28192063e-07, -1.27938694e-07, -1.275659e-07, -1.27152408e-07, -1.2672869e-07, -1.26335896e-07, -1.25946345e-07, -1.25575091e-07, -1.2521886e-07, -1.24860901e-07, -1.24501436e-07, -1.24131639e-07, -1.23782904e-07, -1.23451994e-07, -1.2309516e-07, -1.2276654e-07, -1.22430192e-07, -1.22109267e-07, -1.21792565e-07, -1.21463713e-07, -1.2116914e-07, -1.20867404e-07, -1.20572218e-07, -1.20292749e-07, -1.20026605e-07, -1.19776409e-07, -1.19503396e-07, -1.1926675e-07, -1.19034494e-07, -1.18791151e-07, -1.18562681e-07, -1.18336707e-07, -1.18123608e-07, -1.17901804e-07, -1.17685356e-07, -1.17468537e-07, -1.17269696e-07, -1.17068541e-07, -1.16876356e-07, -1.16674661e-07, -1.16488663e-07, -1.16306144e-07, -1.16132558e-07, -1.15950931e-07, -1.1579907e-07, -1.1562655e-07, -1.15479868e-07, -1.15328563e-07, -1.15181917e-07, -1.15044727e-07, -1.14892955e-07, -1.14742122e-07, -1.1419739e-07, -1.12842498e-07, -1.11382393e-07, -1.09974815e-07, -1.08609892e-07, -1.07319664e-07, -1.06145265e-07, -1.05065566e-07, -1.04078001e-07, -1.03143127e-07, -1.02278418e-07, -1.01479836e-07, -1.00743442e-07, -1.00074685e-07, -9.94601203e-08, -9.89179981e-08, -9.84521633e-08, -9.80153813e-08, -9.76597353e-08, -9.73671007e-08, -9.71303645e-08, -9.69385127e-08, -9.68190431e-08, -9.67472043e-08, -9.67334446e-08, -9.675877e-08, -9.68100977e-08, -9.68808374e-08, -9.69591867e-08, -9.69972297e-08, -9.69928558e-08, -9.69328701e-08, -9.68519102e-08, -9.67876493e-08, -9.67311445e-08, -9.67294079e-08, -9.67449642e-08, -9.68300927e-08, -9.69465425e-08, -9.71310997e-08, -9.7372886e-08, -9.76856568e-08, -9.80479738e-08, -9.84798391e-08, -9.89710765e-08, -9.95348098e-08, -1.00142109e-07, -1.00840358e-07, -1.01569234e-07, -1.02401133e-07, -1.03302798e-07, -1.04273975e-07, -1.05311098e-07, -1.06446877e-07, -1.07679198e-07, -1.09027012e-07, -1.10456393e-07, -1.11907642e-07, -1.13396918e-07, -1.14473719e-07, -1.14738817e-07, -1.14879672e-07, -1.15036651e-07, -1.1517531e-07, -1.15325069e-07, -1.15485484e-07, -1.15651362e-07, -1.15808409e-07, -1.1599067e-07, -1.16168573e-07, -1.16344252e-07, -1.16531639e-07, -1.16721043e-07, -1.1690872e-07, -1.17114019e-07, -1.17320365e-07, -1.1753426e-07, -1.17758837e-07, -1.1797779e-07, -1.18209986e-07, -1.18453444e-07, -1.18687542e-07, -1.18929077e-07, -1.19184907e-07, -1.19428521e-07, -1.19701667e-07, -1.19978305e-07, -1.20263665e-07, -1.20546399e-07, -1.208345e-07, -1.21139684e-07, -1.21459721e-07, -1.21784405e-07, -1.22115118e-07, -1.22464974e-07, -1.22809441e-07, -1.23161841e-07, -1.23531108e-07, -1.23876308e-07, -1.24253011e-07, -1.24624246e-07, -1.24989734e-07, -1.25367943e-07, -1.25737488e-07, -1.26142125e-07, -1.26529897e-07, -1.26949135e-07, -1.2737234e-07, -1.27778008e-07, -1.28089079e-07, -1.28262601e-07, -1.28347995e-07, -1.28377932e-07, -1.28370564e-07, -1.28380671e-07, -1.2838809e-07, -1.28393466e-07, -1.2838496e-07, -1.28385758e-07, -1.28400048e-07, -1.28398717e-07, -1.2839176e-07, -1.28393494e-07, -1.2838651e-07, -1.28403459e-07, -1.28403741e-07, -1.28393887e-07, -1.28388104e-07, -1.28398091e-07, -1.28378061e-07, -1.28382111e-07, -1.28385604e-07, -1.28383157e-07, -1.28384684e-07, -1.28386179e-07, -1.28386648e-07, -1.28381159e-07, -1.28383357e-07, -1.28378247e-07, -1.28373411e-07, -1.28374561e-07, -1.28372953e-07, -1.28379983e-07, -1.28375649e-07, -1.28383587e-07, -1.28391162e-07, -1.28379696e-07, -1.28391309e-07, -1.28390516e-07, -1.28384939e-07, -1.28393963e-07, -1.28404873e-07, -1.28395279e-07, -1.2839787e-07, -1.28407982e-07, -1.28397144e-07, -1.28399252e-07, -1.28395419e-07, -1.28396318e-07, -1.284033e-07, -1.28403528e-07, -1.28393193e-07, -1.28401382e-07, -1.28397728e-07, -1.28388449e-07, -1.28391282e-07, -1.28396672e-07, -1.28391498e-07, -1.28400786e-07, -1.28394874e-07, -1.28394258e-07, -1.28393117e-07, -1.28385951e-07, -1.28380466e-07, -1.28385815e-07, -1.28387708e-07, -1.283783e-07, -1.28389355e-07, -1.28385266e-07, -1.28387908e-07, -1.283857e-07, -1.28369918e-07, -1.28375563e-07, -1.28378003e-07, -1.28374959e-07, -1.28373133e-07, -1.28383626e-07, -1.28377847e-07, -1.28379399e-07, -1.2838301e-07, -1.28391385e-07, -1.28384052e-07, -1.28386662e-07, -1.28392554e-07, -1.28398652e-07, -1.28405634e-07, -1.28393547e-07, -1.28397953e-07, -1.28401311e-07, -1.28399593e-07, -1.28406308e-07, -1.28400993e-07, -1.28403015e-07, -1.28406651e-07, -1.28419239e-07, -1.2842434e-07, -1.28409481e-07], [-1.26669154e-07, -1.26693977e-07, -1.26668108e-07, -1.26685721e-07, -1.26685751e-07, -1.26691346e-07, -1.26680567e-07, -1.26685604e-07, -1.26688096e-07, -1.266989e-07, -1.26690341e-07, -1.26688724e-07, -1.26688821e-07, -1.2669735e-07, -1.26700621e-07, -1.26703171e-07, -1.2670588e-07, -1.26697495e-07, -1.26699547e-07, -1.26703139e-07, -1.26706358e-07, -1.26705082e-07, -1.26705907e-07, -1.26700105e-07, -1.26707589e-07, -1.267107e-07, -1.26705553e-07, -1.26704077e-07, -1.26706712e-07, -1.26701129e-07, -1.26699931e-07, -1.26699871e-07, -1.2669245e-07, -1.26689032e-07, -1.26696502e-07, -1.26686119e-07, -1.26679882e-07, -1.26686356e-07, -1.26696385e-07, -1.26683102e-07, -1.26683522e-07, -1.26674908e-07, -1.26672438e-07, -1.26674515e-07, -1.26684946e-07, -1.26686144e-07, -1.26684681e-07, -1.26692592e-07, -1.26684601e-07, -1.26683258e-07, -1.2668542e-07, -1.26674429e-07, -1.26676959e-07, -1.26668593e-07, -1.2668461e-07, -1.26679045e-07, -1.26697353e-07, -1.26690309e-07, -1.26682384e-07, -1.26680498e-07, -1.26684104e-07, -1.26686549e-07, -1.26691822e-07, -1.26682451e-07, -1.26682837e-07, -1.26678992e-07, -1.26675674e-07, -1.266766e-07, -1.26687685e-07, -1.26680505e-07, -1.26678902e-07, -1.26677007e-07, -1.26661708e-07, -1.26671488e-07, -1.26678879e-07, -1.26660574e-07, -1.26665891e-07, -1.26665104e-07, -1.2666624e-07, -1.2666951e-07, -1.26668296e-07, -1.2666946e-07, -1.26663658e-07, -1.26662533e-07, -1.26668492e-07, -1.26661236e-07, -1.26667142e-07, -1.26657028e-07, -1.26660116e-07, -1.26654498e-07, -1.266636e-07, -1.26655554e-07, -1.26652419e-07, -1.26670973e-07, -1.26661066e-07, -1.26662055e-07, -1.26663361e-07, -1.26650398e-07, -1.2665815e-07, -1.26644101e-07, -1.26602355e-07, -1.26486159e-07, -1.26257719e-07, -1.25913238e-07, -1.2549056e-07, -1.25068309e-07, -1.24651014e-07, -1.24262106e-07, -1.23881953e-07, -1.23508552e-07, -1.23148646e-07, -1.22774159e-07, -1.22414814e-07, -1.22041733e-07, -1.21685368e-07, -1.21351629e-07, -1.20995954e-07, -1.20664738e-07, -1.2031627e-07, -1.19996229e-07, -1.19675982e-07, -1.1935405e-07, -1.19063695e-07, -1.18765117e-07, -1.18471342e-07, -1.18185837e-07, -1.17921813e-07, -1.1766679e-07, -1.17400879e-07, -1.17148661e-07, -1.16922267e-07, -1.16689055e-07, -1.16454934e-07, -1.16222116e-07, -1.16010201e-07, -1.15790421e-07, -1.15572667e-07, -1.15355018e-07, -1.1515358e-07, -1.14947327e-07, -1.14753346e-07, -1.14553125e-07, -1.14358409e-07, -1.14176341e-07, -1.13997718e-07, -1.13826199e-07, -1.13666645e-07, -1.13503304e-07, -1.13352668e-07, -1.13204442e-07, -1.13051035e-07, -1.12905433e-07, -1.12755835e-07, -1.1255987e-07, -1.11727156e-07, -1.10226524e-07, -1.08705345e-07, -1.07214863e-07, -1.05786595e-07, -1.04457922e-07, -1.03236797e-07, -1.02109594e-07, -1.01054803e-07, -1.0006946e-07, -9.91362569e-08, -9.82795219e-08, -9.7486906e-08, -9.67568875e-08, -9.60879037e-08, -9.54874337e-08, -9.49656338e-08, -9.44876381e-08, -9.41004256e-08, -9.37796064e-08, -9.35184333e-08, -9.33231595e-08, -9.32016697e-08, -9.31443075e-08, -9.31472221e-08, -9.32028137e-08, -9.32836372e-08, -9.33949049e-08, -9.34973169e-08, -9.35632938e-08, -9.354707e-08, -9.34656253e-08, -9.33528189e-08, -9.32497935e-08, -9.31747344e-08, -9.31480554e-08, -9.3139159e-08, -9.32090272e-08, -9.33352361e-08, -9.35323915e-08, -9.37791895e-08, -9.41312449e-08, -9.45307691e-08, -9.50050795e-08, -9.55482326e-08, -9.61652645e-08, -9.68387913e-08, -9.75978257e-08, -9.83795319e-08, -9.92763423e-08, -1.00244987e-07, -1.01274673e-07, -1.02365921e-07, -1.03557292e-07, -1.04835012e-07, -1.06233106e-07, -1.07731355e-07, -1.0925107e-07, -1.1082295e-07, -1.12159836e-07, -1.12595676e-07, -1.12741077e-07, -1.1290082e-07, -1.13047252e-07, -1.13198007e-07, -1.13353585e-07, -1.13520445e-07, -1.13686894e-07, -1.13860743e-07, -1.14046398e-07, -1.14221879e-07, -1.14399454e-07, -1.14599406e-07, -1.14789631e-07, -1.14992596e-07, -1.15201959e-07, -1.1542046e-07, -1.15643416e-07, -1.15865763e-07, -1.1609889e-07, -1.16334435e-07, -1.16580443e-07, -1.16827833e-07, -1.17081633e-07, -1.17322545e-07, -1.17598025e-07, -1.17875654e-07, -1.1815997e-07, -1.18445756e-07, -1.18728837e-07, -1.19027206e-07, -1.19345898e-07, -1.19672478e-07, -1.2000752e-07, -1.20348348e-07, -1.20696998e-07, -1.21052717e-07, -1.21422204e-07, -1.2178986e-07, -1.22161297e-07, -1.22541607e-07, -1.22909797e-07, -1.2329979e-07, -1.23670696e-07, -1.24066335e-07, -1.24455585e-07, -1.24869364e-07, -1.25297389e-07, -1.25718242e-07, -1.26115313e-07, -1.26397774e-07, -1.26560639e-07, -1.26608909e-07, -1.26624929e-07, -1.2663086e-07, -1.2664294e-07, -1.26643014e-07, -1.26634746e-07, -1.26639559e-07, -1.26648926e-07, -1.26651561e-07, -1.26648284e-07, -1.26646086e-07, -1.26643807e-07, -1.26655181e-07, -1.26656911e-07, -1.26650356e-07, -1.26642549e-07, -1.26649816e-07, -1.26639465e-07, -1.26635618e-07, -1.26646399e-07, -1.26636738e-07, -1.26639902e-07, -1.26639451e-07, -1.2664053e-07, -1.26627946e-07, -1.26637773e-07, -1.2663e-07, -1.26630538e-07, -1.26624113e-07, -1.26623625e-07, -1.26640063e-07, -1.2663224e-07, -1.26631527e-07, -1.26643713e-07, -1.26634581e-07, -1.26648574e-07, -1.2664538e-07, -1.26645109e-07, -1.26644483e-07, -1.26663423e-07, -1.26643002e-07, -1.26653178e-07, -1.26668354e-07, -1.26652737e-07, -1.2665562e-07, -1.26643386e-07, -1.26648563e-07, -1.26655577e-07, -1.2665256e-07, -1.26643655e-07, -1.26651628e-07, -1.26654901e-07, -1.26646171e-07, -1.26641314e-07, -1.26645854e-07, -1.26652005e-07, -1.26658658e-07, -1.26647273e-07, -1.26651141e-07, -1.26647949e-07, -1.26647231e-07, -1.2664122e-07, -1.26637957e-07, -1.26647723e-07, -1.26636013e-07, -1.2664044e-07, -1.26635758e-07, -1.26637736e-07, -1.26636561e-07, -1.26626907e-07, -1.26630632e-07, -1.26631621e-07, -1.26633493e-07, -1.2663335e-07, -1.26636202e-07, -1.26634289e-07, -1.26634622e-07, -1.26637807e-07, -1.26650271e-07, -1.26643812e-07, -1.26636259e-07, -1.26650952e-07, -1.26651355e-07, -1.26662575e-07, -1.26646051e-07, -1.26652863e-07, -1.26656402e-07, -1.26652336e-07, -1.26656602e-07, -1.26653353e-07, -1.2665534e-07, -1.2666013e-07, -1.26684136e-07, -1.26674246e-07, -1.26666716e-07], [-1.24930147e-07, -1.24938609e-07, -1.24931922e-07, -1.24936073e-07, -1.24936101e-07, -1.24947017e-07, -1.24934824e-07, -1.24942119e-07, -1.24947378e-07, -1.2495355e-07, -1.24947387e-07, -1.24942503e-07, -1.24946953e-07, -1.24951501e-07, -1.24959948e-07, -1.24955333e-07, -1.2496199e-07, -1.24953153e-07, -1.24957506e-07, -1.24954167e-07, -1.24952566e-07, -1.2496113e-07, -1.2496084e-07, -1.2495502e-07, -1.24956623e-07, -1.24966985e-07, -1.24957989e-07, -1.24961146e-07, -1.24958046e-07, -1.24958417e-07, -1.24953886e-07, -1.24952201e-07, -1.24955135e-07, -1.24947912e-07, -1.24952136e-07, -1.24942793e-07, -1.24935059e-07, -1.24932596e-07, -1.24944531e-07, -1.24945619e-07, -1.2494207e-07, -1.24930174e-07, -1.24927447e-07, -1.24931076e-07, -1.24940748e-07, -1.24939302e-07, -1.24942225e-07, -1.24937529e-07, -1.24941599e-07, -1.24944285e-07, -1.24937641e-07, -1.24936758e-07, -1.24936549e-07, -1.24929199e-07, -1.24939279e-07, -1.24938881e-07, -1.24948268e-07, -1.24943126e-07, -1.24938469e-07, -1.24939306e-07, -1.24938322e-07, -1.24939909e-07, -1.24949151e-07, -1.24936894e-07, -1.24930462e-07, -1.24928491e-07, -1.24929553e-07, -1.24930236e-07, -1.24941164e-07, -1.2493567e-07, -1.2493149e-07, -1.24927357e-07, -1.24921091e-07, -1.24924883e-07, -1.24929926e-07, -1.24917692e-07, -1.24917432e-07, -1.24922128e-07, -1.24920792e-07, -1.24922776e-07, -1.24922537e-07, -1.24926771e-07, -1.2492305e-07, -1.24915176e-07, -1.24923944e-07, -1.24914375e-07, -1.24922532e-07, -1.24910687e-07, -1.24915776e-07, -1.24906041e-07, -1.2491337e-07, -1.24914714e-07, -1.24911257e-07, -1.2492468e-07, -1.24918354e-07, -1.24914934e-07, -1.24917241e-07, -1.24905954e-07, -1.2489951e-07, -1.24860965e-07, -1.2477685e-07, -1.24574331e-07, -1.24242111e-07, -1.23830882e-07, -1.23401433e-07, -1.22981123e-07, -1.22573844e-07, -1.22190237e-07, -1.21804371e-07, -1.21433454e-07, -1.21062373e-07, -1.20690255e-07, -1.20315527e-07, -1.19945298e-07, -1.19577634e-07, -1.19239071e-07, -1.18874613e-07, -1.18539941e-07, -1.18206851e-07, -1.17872379e-07, -1.1755894e-07, -1.17241122e-07, -1.16948378e-07, -1.16647918e-07, -1.16354877e-07, -1.16076586e-07, -1.15804419e-07, -1.15552045e-07, -1.15284724e-07, -1.15036773e-07, -1.14802918e-07, -1.145642e-07, -1.14340044e-07, -1.14105205e-07, -1.13888189e-07, -1.13663833e-07, -1.13453483e-07, -1.13225491e-07, -1.13022176e-07, -1.1282103e-07, -1.12621439e-07, -1.12416754e-07, -1.12228992e-07, -1.12045581e-07, -1.11859452e-07, -1.11688191e-07, -1.11527866e-07, -1.11361356e-07, -1.11210193e-07, -1.11051667e-07, -1.10904313e-07, -1.10761089e-07, -1.10608515e-07, -1.10300553e-07, -1.09147674e-07, -1.0754507e-07, -1.05943507e-07, -1.043781e-07, -1.02883661e-07, -1.01509017e-07, -1.00226468e-07, -9.90253546e-08, -9.7899417e-08, -9.68349654e-08, -9.58313997e-08, -9.48935586e-08, -9.40159204e-08, -9.32132572e-08, -9.24570655e-08, -9.17853954e-08, -9.11896152e-08, -9.06445405e-08, -9.01949897e-08, -8.98324411e-08, -8.95386459e-08, -8.93147002e-08, -8.9185501e-08, -8.91395805e-08, -8.91626275e-08, -8.92502898e-08, -8.93760608e-08, -8.95312665e-08, -8.96924138e-08, -8.97756993e-08, -8.97649161e-08, -8.96456973e-08, -8.94849111e-08, -8.9342011e-08, -8.92121725e-08, -8.91532896e-08, -8.91310937e-08, -8.91929659e-08, -8.93198374e-08, -8.95410102e-08, -8.98384044e-08, -9.02306195e-08, -9.06972798e-08, -9.12342195e-08, -9.18526185e-08, -9.25532499e-08, -9.33056236e-08, -9.41487624e-08, -9.50119019e-08, -9.59889502e-08, -9.70279271e-08, -9.81358846e-08, -9.93102784e-08, -1.0056258e-07, -1.01903851e-07, -1.03354456e-07, -1.04928172e-07, -1.06531314e-07, -1.08183157e-07, -1.09732542e-07, -1.10424338e-07, -1.10594427e-07, -1.10750711e-07, -1.10903754e-07, -1.11049112e-07, -1.11215476e-07, -1.11379305e-07, -1.11545896e-07, -1.1172419e-07, -1.11907145e-07, -1.12086536e-07, -1.12273399e-07, -1.1246777e-07, -1.12658988e-07, -1.12869128e-07, -1.1307554e-07, -1.13298085e-07, -1.13519528e-07, -1.13747359e-07, -1.13976902e-07, -1.14215245e-07, -1.14467023e-07, -1.14709503e-07, -1.1496724e-07, -1.15211645e-07, -1.15485267e-07, -1.15760313e-07, -1.16040828e-07, -1.16333862e-07, -1.16622504e-07, -1.16920099e-07, -1.17238199e-07, -1.17552266e-07, -1.17885287e-07, -1.18234976e-07, -1.18582872e-07, -1.18941339e-07, -1.19315929e-07, -1.19685864e-07, -1.2006569e-07, -1.20454849e-07, -1.20823059e-07, -1.21216928e-07, -1.21597108e-07, -1.21992501e-07, -1.22381998e-07, -1.22787157e-07, -1.23205124e-07, -1.23643677e-07, -1.24074439e-07, -1.24444112e-07, -1.24707906e-07, -1.24816067e-07, -1.24862065e-07, -1.24880485e-07, -1.2489687e-07, -1.24899807e-07, -1.24896072e-07, -1.24902787e-07, -1.24905013e-07, -1.24905027e-07, -1.24906338e-07, -1.24899784e-07, -1.24899524e-07, -1.24908647e-07, -1.2490893e-07, -1.24901732e-07, -1.24897815e-07, -1.24896383e-07, -1.24893596e-07, -1.248969e-07, -1.24893041e-07, -1.24893533e-07, -1.24891944e-07, -1.24891425e-07, -1.24896019e-07, -1.2488269e-07, -1.24889254e-07, -1.24881026e-07, -1.24886993e-07, -1.24880975e-07, -1.24885485e-07, -1.24890654e-07, -1.24887092e-07, -1.24891829e-07, -1.24894607e-07, -1.24896838e-07, -1.24892834e-07, -1.24899094e-07, -1.24899685e-07, -1.24895661e-07, -1.2490526e-07, -1.24900347e-07, -1.24907118e-07, -1.24922266e-07, -1.24904266e-07, -1.24914714e-07, -1.24909652e-07, -1.24907426e-07, -1.24910579e-07, -1.24906993e-07, -1.24901099e-07, -1.24907458e-07, -1.24905241e-07, -1.2489354e-07, -1.24903827e-07, -1.24905099e-07, -1.249037e-07, -1.24908196e-07, -1.24905765e-07, -1.24907329e-07, -1.24899699e-07, -1.24894479e-07, -1.24891553e-07, -1.24886285e-07, -1.24895642e-07, -1.24897222e-07, -1.24896569e-07, -1.24900393e-07, -1.24897671e-07, -1.24893607e-07, -1.24877371e-07, -1.2488611e-07, -1.24885167e-07, -1.24884236e-07, -1.24886043e-07, -1.24893777e-07, -1.24887373e-07, -1.24887032e-07, -1.24895088e-07, -1.24908971e-07, -1.24897866e-07, -1.24891839e-07, -1.24904163e-07, -1.24903185e-07, -1.2491579e-07, -1.24904777e-07, -1.24908983e-07, -1.2490832e-07, -1.24905174e-07, -1.24910004e-07, -1.2491519e-07, -1.2491094e-07, -1.24908491e-07, -1.2493062e-07, -1.24932331e-07, -1.24917034e-07], [-1.23177778e-07, -1.23190967e-07, -1.23180853e-07, -1.23190679e-07, -1.23185689e-07, -1.23201233e-07, -1.23186459e-07, -1.23196734e-07, -1.23198887e-07, -1.23199779e-07, -1.23198059e-07, -1.23191477e-07, -1.23200986e-07, -1.23209603e-07, -1.232099e-07, -1.23208042e-07, -1.23205365e-07, -1.23203856e-07, -1.23209806e-07, -1.23208003e-07, -1.23208534e-07, -1.23212892e-07, -1.23214748e-07, -1.23210788e-07, -1.23215564e-07, -1.23215362e-07, -1.23210696e-07, -1.23204413e-07, -1.23207927e-07, -1.23204282e-07, -1.23202003e-07, -1.23200952e-07, -1.23205938e-07, -1.23197804e-07, -1.23199772e-07, -1.23191303e-07, -1.23180692e-07, -1.23188909e-07, -1.23194414e-07, -1.2319859e-07, -1.23193368e-07, -1.2318174e-07, -1.23183212e-07, -1.23182699e-07, -1.23196224e-07, -1.23182785e-07, -1.23188886e-07, -1.2319501e-07, -1.23197739e-07, -1.23196953e-07, -1.2319096e-07, -1.23183852e-07, -1.23190268e-07, -1.23180648e-07, -1.23190475e-07, -1.23183603e-07, -1.23198358e-07, -1.23193568e-07, -1.23187405e-07, -1.23190583e-07, -1.2318858e-07, -1.23193779e-07, -1.23197217e-07, -1.23191963e-07, -1.23184891e-07, -1.2318198e-07, -1.23183599e-07, -1.23187232e-07, -1.23193184e-07, -1.23186446e-07, -1.23182357e-07, -1.23185434e-07, -1.23171574e-07, -1.23182433e-07, -1.23182607e-07, -1.2316915e-07, -1.2316444e-07, -1.23166586e-07, -1.23177585e-07, -1.23171932e-07, -1.23170658e-07, -1.23170031e-07, -1.23170095e-07, -1.23168202e-07, -1.2316634e-07, -1.23169446e-07, -1.23170256e-07, -1.23165919e-07, -1.23167706e-07, -1.23155255e-07, -1.23163189e-07, -1.23167055e-07, -1.2316895e-07, -1.23173542e-07, -1.23162561e-07, -1.23166802e-07, -1.23167356e-07, -1.23146843e-07, -1.23122977e-07, -1.23048858e-07, -1.2288132e-07, -1.2257365e-07, -1.22175222e-07, -1.21739109e-07, -1.21314285e-07, -1.20895739e-07, -1.20495693e-07, -1.20106294e-07, -1.19719835e-07, -1.19338891e-07, -1.18964683e-07, -1.18590955e-07, -1.1821137e-07, -1.17830647e-07, -1.17458948e-07, -1.17108548e-07, -1.16744739e-07, -1.16414751e-07, -1.16072718e-07, -1.15746076e-07, -1.15432685e-07, -1.15113177e-07, -1.14828643e-07, -1.14525998e-07, -1.14237368e-07, -1.13952277e-07, -1.13684118e-07, -1.13424705e-07, -1.13160178e-07, -1.12913512e-07, -1.1267648e-07, -1.12432787e-07, -1.12209969e-07, -1.11969968e-07, -1.11760849e-07, -1.11534646e-07, -1.1131168e-07, -1.11090483e-07, -1.10882287e-07, -1.10675842e-07, -1.1048295e-07, -1.10277395e-07, -1.10085087e-07, -1.09895704e-07, -1.09713655e-07, -1.09538863e-07, -1.0937732e-07, -1.09212346e-07, -1.09052437e-07, -1.08898364e-07, -1.08748797e-07, -1.08606148e-07, -1.08442629e-07, -1.07939867e-07, -1.06497479e-07, -1.04791074e-07, -1.03093755e-07, -1.01444801e-07, -9.98916871e-08, -9.84453246e-08, -9.70783858e-08, -9.58008939e-08, -9.45792373e-08, -9.3421469e-08, -9.23130714e-08, -9.12637001e-08, -9.02817389e-08, -8.93616338e-08, -8.8489355e-08, -8.76949034e-08, -8.69854185e-08, -8.63316197e-08, -8.57840733e-08, -8.53342996e-08, -8.49627908e-08, -8.46898475e-08, -8.45349579e-08, -8.44927577e-08, -8.45399425e-08, -8.46727642e-08, -8.48535233e-08, -8.50856536e-08, -8.53138316e-08, -8.54475917e-08, -8.54278005e-08, -8.52685835e-08, -8.50205233e-08, -8.48012799e-08, -8.46234759e-08, -8.45173885e-08, -8.44824901e-08, -8.45462425e-08, -8.47096759e-08, -8.49764594e-08, -8.53462891e-08, -8.5835216e-08, -8.63962454e-08, -8.70503221e-08, -8.77822172e-08, -8.86045723e-08, -8.94770427e-08, -9.04333348e-08, -9.14039525e-08, -9.24938282e-08, -9.36348913e-08, -9.48407538e-08, -9.61079075e-08, -9.7447309e-08, -9.88591918e-08, -1.0037161e-07, -1.0202366e-07, -1.03737267e-07, -1.05465091e-07, -1.07165326e-07, -1.0819457e-07, -1.08432502e-07, -1.08596004e-07, -1.08742793e-07, -1.08899139e-07, -1.09061744e-07, -1.09228078e-07, -1.09398599e-07, -1.09574584e-07, -1.09761097e-07, -1.09943137e-07, -1.10128174e-07, -1.10325137e-07, -1.10521161e-07, -1.10731219e-07, -1.10942235e-07, -1.11160925e-07, -1.1138713e-07, -1.11613789e-07, -1.11843826e-07, -1.12085147e-07, -1.12341614e-07, -1.12588347e-07, -1.12843206e-07, -1.13087802e-07, -1.1336467e-07, -1.13636232e-07, -1.13921362e-07, -1.14211023e-07, -1.14498308e-07, -1.14802332e-07, -1.15123723e-07, -1.15428969e-07, -1.15765681e-07, -1.16105284e-07, -1.16455097e-07, -1.16814382e-07, -1.17191256e-07, -1.17557776e-07, -1.17953956e-07, -1.18353074e-07, -1.18724691e-07, -1.19124577e-07, -1.19511955e-07, -1.19916789e-07, -1.20301849e-07, -1.20703127e-07, -1.21119943e-07, -1.21553801e-07, -1.21994456e-07, -1.22417268e-07, -1.22776192e-07, -1.22986995e-07, -1.23080437e-07, -1.23120357e-07, -1.23145249e-07, -1.2314943e-07, -1.23138833e-07, -1.23146176e-07, -1.23155979e-07, -1.23162446e-07, -1.23156945e-07, -1.23149812e-07, -1.23153742e-07, -1.23162014e-07, -1.23163644e-07, -1.23157914e-07, -1.2314645e-07, -1.23150334e-07, -1.23143265e-07, -1.23143596e-07, -1.23144276e-07, -1.23147809e-07, -1.23148646e-07, -1.23148193e-07, -1.23141931e-07, -1.23137642e-07, -1.23138548e-07, -1.2314194e-07, -1.23143163e-07, -1.23139925e-07, -1.23135883e-07, -1.23137177e-07, -1.23141675e-07, -1.23143212e-07, -1.23147094e-07, -1.23142839e-07, -1.23153818e-07, -1.23147912e-07, -1.23151157e-07, -1.23156304e-07, -1.23157306e-07, -1.23153001e-07, -1.23159544e-07, -1.23164279e-07, -1.23151166e-07, -1.23162943e-07, -1.23150143e-07, -1.2315612e-07, -1.23161352e-07, -1.2315916e-07, -1.23151914e-07, -1.23158442e-07, -1.23157081e-07, -1.23152086e-07, -1.23155922e-07, -1.23154264e-07, -1.23158698e-07, -1.23161581e-07, -1.23155595e-07, -1.23155375e-07, -1.2315368e-07, -1.23148552e-07, -1.23145249e-07, -1.23141524e-07, -1.23146719e-07, -1.23146424e-07, -1.23152509e-07, -1.23140723e-07, -1.2315075e-07, -1.23143888e-07, -1.23134149e-07, -1.231345e-07, -1.23137028e-07, -1.23138086e-07, -1.2313939e-07, -1.23145803e-07, -1.23139944e-07, -1.23138081e-07, -1.23150389e-07, -1.23151037e-07, -1.23142e-07, -1.23152362e-07, -1.23155648e-07, -1.23162368e-07, -1.2316651e-07, -1.23152362e-07, -1.23158939e-07, -1.23164704e-07, -1.23154981e-07, -1.23157175e-07, -1.23166418e-07, -1.23159332e-07, -1.23167903e-07, -1.23181453e-07, -1.23186317e-07, -1.23172661e-07], [-1.21451858e-07, -1.21473326e-07, -1.21458244e-07, -1.21466431e-07, -1.21461324e-07, -1.21471111e-07, -1.21465091e-07, -1.21466776e-07, -1.21472477e-07, -1.21473627e-07, -1.21473183e-07, -1.21471778e-07, -1.21475069e-07, -1.21478624e-07, -1.21483895e-07, -1.21486457e-07, -1.21481269e-07, -1.21481391e-07, -1.21492135e-07, -1.21484498e-07, -1.21485362e-07, -1.21483033e-07, -1.21491383e-07, -1.21480836e-07, -1.21487469e-07, -1.2149443e-07, -1.21485204e-07, -1.21486337e-07, -1.21490582e-07, -1.21485222e-07, -1.21481506e-07, -1.21478288e-07, -1.21478958e-07, -1.21473135e-07, -1.21474848e-07, -1.21466974e-07, -1.21459873e-07, -1.21461839e-07, -1.21469041e-07, -1.21468604e-07, -1.21465578e-07, -1.21458467e-07, -1.21456529e-07, -1.21454668e-07, -1.21474991e-07, -1.21468213e-07, -1.21462832e-07, -1.21469826e-07, -1.21465125e-07, -1.21471647e-07, -1.21470049e-07, -1.21459999e-07, -1.21466298e-07, -1.21456543e-07, -1.21464865e-07, -1.21458902e-07, -1.21475837e-07, -1.2147557e-07, -1.21465661e-07, -1.21467793e-07, -1.21467609e-07, -1.2146693e-07, -1.21477033e-07, -1.21465263e-07, -1.21456458e-07, -1.21458902e-07, -1.21459272e-07, -1.21459613e-07, -1.21467882e-07, -1.21461119e-07, -1.21458513e-07, -1.21458454e-07, -1.21444253e-07, -1.21454004e-07, -1.21456901e-07, -1.21443506e-07, -1.21449828e-07, -1.21445244e-07, -1.214444e-07, -1.21450074e-07, -1.2144656e-07, -1.21453077e-07, -1.21442333e-07, -1.21444253e-07, -1.21446196e-07, -1.21447935e-07, -1.21449724e-07, -1.2144107e-07, -1.21440493e-07, -1.21434542e-07, -1.21438778e-07, -1.21435816e-07, -1.21437345e-07, -1.21443326e-07, -1.2144179e-07, -1.21438079e-07, -1.21433116e-07, -1.21405421e-07, -1.21344171e-07, -1.21198424e-07, -1.20929056e-07, -1.20545001e-07, -1.20108182e-07, -1.19671551e-07, -1.19246628e-07, -1.18837393e-07, -1.18429334e-07, -1.1805002e-07, -1.17648515e-07, -1.17265455e-07, -1.1688826e-07, -1.16503859e-07, -1.16123101e-07, -1.15730675e-07, -1.15363097e-07, -1.15006438e-07, -1.14639094e-07, -1.14305031e-07, -1.13970078e-07, -1.13644375e-07, -1.13337821e-07, -1.13016811e-07, -1.12727321e-07, -1.12432638e-07, -1.12133677e-07, -1.1184731e-07, -1.11584648e-07, -1.11322746e-07, -1.11055666e-07, -1.10809891e-07, -1.10569662e-07, -1.10329713e-07, -1.10105593e-07, -1.09862938e-07, -1.09646451e-07, -1.09413434e-07, -1.0920365e-07, -1.08973899e-07, -1.08764235e-07, -1.0855843e-07, -1.08360531e-07, -1.0815832e-07, -1.07958894e-07, -1.07772556e-07, -1.0758898e-07, -1.07412118e-07, -1.07249391e-07, -1.07074036e-07, -1.0691938e-07, -1.06762997e-07, -1.06612021e-07, -1.06466767e-07, -1.0626953e-07, -1.05469336e-07, -1.03799379e-07, -1.01997041e-07, -1.00182024e-07, -9.84455061e-08, -9.68254798e-08, -9.5293245e-08, -9.38339694e-08, -9.24470544e-08, -9.11100631e-08, -8.9828138e-08, -8.85894258e-08, -8.73955803e-08, -8.62559601e-08, -8.51670309e-08, -8.41226523e-08, -8.31498205e-08, -8.22467308e-08, -8.14004147e-08, -8.06553798e-08, -8.00118186e-08, -7.94818363e-08, -7.90727959e-08, -7.88215724e-08, -7.87284581e-08, -7.87819689e-08, -7.89659009e-08, -7.92354064e-08, -7.95759122e-08, -7.99009499e-08, -8.00718896e-08, -8.00423711e-08, -7.9834212e-08, -7.94891244e-08, -7.91712844e-08, -7.89051489e-08, -7.87533789e-08, -7.87120273e-08, -7.88344577e-08, -7.9102314e-08, -7.95114095e-08, -8.00548406e-08, -8.07243431e-08, -8.14864511e-08, -8.23324549e-08, -8.32619958e-08, -8.42692809e-08, -8.53127364e-08, -8.64384036e-08, -8.75613365e-08, -8.87960746e-08, -9.00695308e-08, -9.14015059e-08, -9.27834421e-08, -9.42196948e-08, -9.57300774e-08, -9.73329307e-08, -9.90549035e-08, -1.00875108e-07, -1.02704771e-07, -1.04530872e-07, -1.05909568e-07, -1.06299212e-07, -1.06461953e-07, -1.06611368e-07, -1.06767401e-07, -1.06929759e-07, -1.07095151e-07, -1.07273687e-07, -1.07449051e-07, -1.07634828e-07, -1.07817393e-07, -1.08008715e-07, -1.08206354e-07, -1.08401789e-07, -1.08611992e-07, -1.0882315e-07, -1.09044625e-07, -1.09274917e-07, -1.09498635e-07, -1.09735757e-07, -1.09981066e-07, -1.1023045e-07, -1.10477999e-07, -1.10738736e-07, -1.10987513e-07, -1.11262603e-07, -1.11541342e-07, -1.11831051e-07, -1.1211531e-07, -1.12404034e-07, -1.12707514e-07, -1.13020748e-07, -1.13333806e-07, -1.13663014e-07, -1.14008442e-07, -1.14352416e-07, -1.14712548e-07, -1.15089679e-07, -1.15464262e-07, -1.1585698e-07, -1.16254162e-07, -1.16646409e-07, -1.17045829e-07, -1.17439847e-07, -1.17846365e-07, -1.18238286e-07, -1.18647541e-07, -1.1905075e-07, -1.19486567e-07, -1.19928165e-07, -1.2036455e-07, -1.20799147e-07, -1.21105734e-07, -1.21287617e-07, -1.21372917e-07, -1.21404448e-07, -1.21425637e-07, -1.21416501e-07, -1.21422468e-07, -1.21436053e-07, -1.21432532e-07, -1.21436154e-07, -1.21424798e-07, -1.21429091e-07, -1.21438603e-07, -1.21435558e-07, -1.21425971e-07, -1.21428128e-07, -1.21425124e-07, -1.21408845e-07, -1.21413815e-07, -1.21419518e-07, -1.21422926e-07, -1.21412566e-07, -1.21416694e-07, -1.2142096e-07, -1.21411979e-07, -1.21416744e-07, -1.21412869e-07, -1.21414187e-07, -1.21410041e-07, -1.21407507e-07, -1.21413017e-07, -1.21414728e-07, -1.2141823e-07, -1.21424016e-07, -1.21414741e-07, -1.2143063e-07, -1.21419925e-07, -1.21425991e-07, -1.21428238e-07, -1.21437232e-07, -1.21423873e-07, -1.21437131e-07, -1.21444548e-07, -1.21425911e-07, -1.21433047e-07, -1.21434022e-07, -1.21430559e-07, -1.21443462e-07, -1.21436374e-07, -1.21428176e-07, -1.21432955e-07, -1.21439231e-07, -1.21427031e-07, -1.21426067e-07, -1.21429972e-07, -1.21426118e-07, -1.21434914e-07, -1.2143026e-07, -1.21431405e-07, -1.21434388e-07, -1.21422622e-07, -1.21416666e-07, -1.21423234e-07, -1.21424313e-07, -1.21420744e-07, -1.21428907e-07, -1.21422519e-07, -1.21422767e-07, -1.21422093e-07, -1.21410533e-07, -1.21415238e-07, -1.21414688e-07, -1.2141809e-07, -1.21417545e-07, -1.21423991e-07, -1.2141642e-07, -1.21411871e-07, -1.21420992e-07, -1.21428266e-07, -1.21420061e-07, -1.21425817e-07, -1.21428657e-07, -1.21433751e-07, -1.21446891e-07, -1.21436522e-07, -1.2143089e-07, -1.21439405e-07, -1.21430858e-07, -1.21434776e-07, -1.214395e-07, -1.21437377e-07, -1.21438872e-07, -1.21461273e-07, -1.21451131e-07, -1.21443747e-07], [-1.19713883e-07, -1.19725584e-07, -1.19716155e-07, -1.19721826e-07, -1.19716247e-07, -1.19722077e-07, -1.19717611e-07, -1.19726062e-07, -1.19732476e-07, -1.19732398e-07, -1.19729735e-07, -1.19725108e-07, -1.19725278e-07, -1.1974055e-07, -1.19741521e-07, -1.19738683e-07, -1.19738957e-07, -1.19736816e-07, -1.19740709e-07, -1.19738612e-07, -1.19742719e-07, -1.19740447e-07, -1.19746189e-07, -1.19734953e-07, -1.19742719e-07, -1.19749951e-07, -1.19740534e-07, -1.19742827e-07, -1.19741516e-07, -1.19739812e-07, -1.19740576e-07, -1.19739946e-07, -1.19738377e-07, -1.19727893e-07, -1.19733727e-07, -1.1972348e-07, -1.19716889e-07, -1.19723169e-07, -1.19727249e-07, -1.19729958e-07, -1.19719508e-07, -1.19715829e-07, -1.19716227e-07, -1.19711328e-07, -1.19716834e-07, -1.19728716e-07, -1.19725954e-07, -1.1972907e-07, -1.19730459e-07, -1.1972245e-07, -1.19727983e-07, -1.19716326e-07, -1.19717848e-07, -1.19712345e-07, -1.19720815e-07, -1.19716054e-07, -1.19730386e-07, -1.19731004e-07, -1.1972159e-07, -1.19722726e-07, -1.19724579e-07, -1.197223e-07, -1.19728995e-07, -1.19717176e-07, -1.19716721e-07, -1.19717055e-07, -1.19718855e-07, -1.19715654e-07, -1.19725032e-07, -1.19718786e-07, -1.19716132e-07, -1.19714824e-07, -1.19706391e-07, -1.1970844e-07, -1.19713812e-07, -1.1970109e-07, -1.1970703e-07, -1.19707129e-07, -1.19713561e-07, -1.19704779e-07, -1.19701541e-07, -1.19711023e-07, -1.19700754e-07, -1.19701444e-07, -1.1970267e-07, -1.1970356e-07, -1.19704774e-07, -1.19694074e-07, -1.19700055e-07, -1.19687998e-07, -1.19691369e-07, -1.19689865e-07, -1.19698225e-07, -1.19704425e-07, -1.19701589e-07, -1.19693225e-07, -1.1967481e-07, -1.1961657e-07, -1.19486714e-07, -1.19244429e-07, -1.1888421e-07, -1.18452604e-07, -1.18008279e-07, -1.17580511e-07, -1.17157685e-07, -1.16747455e-07, -1.16340577e-07, -1.15950748e-07, -1.15545804e-07, -1.15156834e-07, -1.147738e-07, -1.14380444e-07, -1.13989789e-07, -1.13599669e-07, -1.13225109e-07, -1.12868211e-07, -1.12508295e-07, -1.12175706e-07, -1.11841172e-07, -1.1152245e-07, -1.11210529e-07, -1.10890816e-07, -1.10606406e-07, -1.10308184e-07, -1.10007091e-07, -1.09723037e-07, -1.0945194e-07, -1.09194265e-07, -1.08923368e-07, -1.0867546e-07, -1.08433173e-07, -1.08198654e-07, -1.07955587e-07, -1.07723382e-07, -1.0750124e-07, -1.0727931e-07, -1.07054217e-07, -1.06829647e-07, -1.06620755e-07, -1.06413375e-07, -1.06207878e-07, -1.06000643e-07, -1.0581223e-07, -1.05611385e-07, -1.054294e-07, -1.052552e-07, -1.05088986e-07, -1.04916372e-07, -1.0476239e-07, -1.04599543e-07, -1.04446623e-07, -1.04303377e-07, -1.0399654e-07, -1.0282306e-07, -1.00979019e-07, -9.90661715e-08, -9.71421667e-08, -9.53041781e-08, -9.35855056e-08, -9.1947963e-08, -9.03658708e-08, -8.88425905e-08, -8.73545391e-08, -8.59069478e-08, -8.44778579e-08, -8.30811307e-08, -8.17059386e-08, -8.03587932e-08, -7.90247084e-08, -7.77188024e-08, -7.64360481e-08, -7.51625634e-08, -7.39466042e-08, -7.2778736e-08, -7.16666366e-08, -7.06383381e-08, -6.97650443e-08, -6.91006991e-08, -6.86573116e-08, -6.83141926e-08, -6.76394945e-08, -5.44054009e-09, -5.48689034e-09, -5.51012468e-09, -5.50308566e-09, -5.459464e-09, -6.61132507e-08, -6.77092458e-08, -6.83191429e-08, -6.86741336e-08, -6.9141031e-08, -6.98485412e-08, -7.0748337e-08, -7.17721995e-08, -7.28920738e-08, -7.40777671e-08, -7.53073671e-08, -7.65761046e-08, -7.78846557e-08, -7.92100174e-08, -8.0548781e-08, -8.19360662e-08, -8.32824709e-08, -8.47249726e-08, -8.6185369e-08, -8.76854083e-08, -8.92077834e-08, -9.07987836e-08, -9.2427191e-08, -9.41272015e-08, -9.59405387e-08, -9.78630784e-08, -9.98243264e-08, -1.017818e-07, -1.0347147e-07, -1.04115058e-07, -1.0429648e-07, -1.04448482e-07, -1.0459889e-07, -1.04762077e-07, -1.04940659e-07, -1.05113137e-07, -1.05295115e-07, -1.05479414e-07, -1.05660729e-07, -1.05855634e-07, -1.06053942e-07, -1.06250689e-07, -1.06463418e-07, -1.06679144e-07, -1.0690357e-07, -1.07133899e-07, -1.07356071e-07, -1.07595529e-07, -1.07839925e-07, -1.08089808e-07, -1.0834209e-07, -1.08599228e-07, -1.08853048e-07, -1.09138089e-07, -1.09413344e-07, -1.09697789e-07, -1.09985346e-07, -1.1027539e-07, -1.10581981e-07, -1.10894519e-07, -1.1120871e-07, -1.11539624e-07, -1.11872319e-07, -1.12220292e-07, -1.12577598e-07, -1.12954352e-07, -1.13328546e-07, -1.13732864e-07, -1.14131468e-07, -1.14532168e-07, -1.14939505e-07, -1.15334084e-07, -1.15749339e-07, -1.16152089e-07, -1.16565127e-07, -1.16969815e-07, -1.17403187e-07, -1.17837093e-07, -1.18282083e-07, -1.18745691e-07, -1.1913568e-07, -1.19418609e-07, -1.1957748e-07, -1.19651415e-07, -1.19671756e-07, -1.19672984e-07, -1.19679855e-07, -1.19685836e-07, -1.19696183e-07, -1.19686559e-07, -1.19687053e-07, -1.1968054e-07, -1.19697029e-07, -1.19691758e-07, -1.1969073e-07, -1.1967733e-07, -1.19680701e-07, -1.19663164e-07, -1.19673993e-07, -1.19677284e-07, -1.19679041e-07, -1.19677049e-07, -1.19675854e-07, -1.19675543e-07, -1.19668492e-07, -1.19668902e-07, -1.19661513e-07, -1.19665461e-07, -1.19658151e-07, -1.19663833e-07, -1.19673713e-07, -1.19674927e-07, -1.19672363e-07, -1.19677052e-07, -1.19675782e-07, -1.19684047e-07, -1.19680993e-07, -1.19684806e-07, -1.19686246e-07, -1.19692333e-07, -1.19678011e-07, -1.19695472e-07, -1.19699658e-07, -1.19691048e-07, -1.19698878e-07, -1.19688902e-07, -1.1968996e-07, -1.19702969e-07, -1.19694824e-07, -1.1968278e-07, -1.19691411e-07, -1.19691365e-07, -1.19686588e-07, -1.19684091e-07, -1.1968551e-07, -1.196814e-07, -1.19697445e-07, -1.19682792e-07, -1.19690873e-07, -1.19676748e-07, -1.19676888e-07, -1.19680819e-07, -1.19673627e-07, -1.19686508e-07, -1.19677111e-07, -1.19682251e-07, -1.19680768e-07, -1.19682559e-07, -1.19672742e-07, -1.1965997e-07, -1.19670155e-07, -1.19668722e-07, -1.19663806e-07, -1.19672158e-07, -1.19681679e-07, -1.19674823e-07, -1.19677926e-07, -1.19680276e-07, -1.19686975e-07, -1.19681667e-07, -1.1968097e-07, -1.19684484e-07, -1.19690537e-07, -1.19702875e-07, -1.19687028e-07, -1.19685666e-07, -1.19699984e-07, -1.19692713e-07, -1.19689146e-07, -1.19693729e-07, -1.19695431e-07, -1.19695162e-07, -1.19716852e-07, -1.19713948e-07, -1.19711367e-07], [-1.17974522e-07, -1.17981941e-07, -1.17970654e-07, -1.17972342e-07, -1.17972896e-07, -1.17981738e-07, -1.17977964e-07, -1.17980749e-07, -1.17983743e-07, -1.17985252e-07, -1.179831e-07, -1.17977553e-07, -1.17981855e-07, -1.17994104e-07, -1.17992648e-07, -1.17995332e-07, -1.17992735e-07, -1.179952e-07, -1.17992073e-07, -1.17998751e-07, -1.17997806e-07, -1.18003403e-07, -1.17998556e-07, -1.17991275e-07, -1.17997861e-07, -1.18000639e-07, -1.18000044e-07, -1.17995511e-07, -1.17995847e-07, -1.17992404e-07, -1.17990477e-07, -1.17989279e-07, -1.17994954e-07, -1.17973119e-07, -1.17984224e-07, -1.17979222e-07, -1.17969978e-07, -1.17978944e-07, -1.17981152e-07, -1.1797773e-07, -1.17981453e-07, -1.17972342e-07, -1.17967453e-07, -1.1796688e-07, -1.17981752e-07, -1.17980342e-07, -1.17974333e-07, -1.17983799e-07, -1.17975674e-07, -1.1798238e-07, -1.17980517e-07, -1.17975665e-07, -1.17971433e-07, -1.17966611e-07, -1.1797664e-07, -1.17976343e-07, -1.17982971e-07, -1.17982069e-07, -1.17975637e-07, -1.17974947e-07, -1.1797606e-07, -1.17980719e-07, -1.17987278e-07, -1.17974628e-07, -1.17968894e-07, -1.17967591e-07, -1.17973381e-07, -1.17970914e-07, -1.17975152e-07, -1.17968044e-07, -1.17968492e-07, -1.17971689e-07, -1.17963656e-07, -1.17968225e-07, -1.1796774e-07, -1.17953121e-07, -1.17960751e-07, -1.17964865e-07, -1.1795947e-07, -1.17961126e-07, -1.179575e-07, -1.17953767e-07, -1.17953604e-07, -1.17952912e-07, -1.17957143e-07, -1.17958024e-07, -1.17961763e-07, -1.1793987e-07, -1.17955271e-07, -1.17937168e-07, -1.17947795e-07, -1.17946962e-07, -1.17947862e-07, -1.17958203e-07, -1.17946585e-07, -1.17928993e-07, -1.17893884e-07, -1.17773856e-07, -1.17551284e-07, -1.17219544e-07, -1.16806129e-07, -1.16342794e-07, -1.15920148e-07, -1.15483145e-07, -1.15063571e-07, -1.14658547e-07, -1.14244899e-07, -1.13841572e-07, -1.13433971e-07, -1.13043897e-07, -1.12642805e-07, -1.12243248e-07, -1.11853632e-07, -1.11465324e-07, -1.11078143e-07, -1.10728217e-07, -1.10370328e-07, -1.10040621e-07, -1.09706411e-07, -1.09383704e-07, -1.09076853e-07, -1.08763159e-07, -1.08468625e-07, -1.08169814e-07, -1.07876975e-07, -1.07577599e-07, -1.07317475e-07, -1.07052318e-07, -1.06786093e-07, -1.06531378e-07, -1.06289783e-07, -1.06048e-07, -1.05807879e-07, -1.05567054e-07, -1.0534801e-07, -1.0511987e-07, -1.0490089e-07, -1.04674554e-07, -1.04456255e-07, -1.04248796e-07, -1.04044419e-07, -1.03833237e-07, -1.03637932e-07, -1.03444122e-07, -1.03259376e-07, -1.03078014e-07, -1.02913603e-07, -1.02743342e-07, -1.02587099e-07, -1.02421564e-07, -1.02268283e-07, -1.02115444e-07, -1.01617723e-07, -1.00069699e-07, -9.80597692e-08, -9.6006998e-08, -9.39632828e-08, -9.20218667e-08, -9.01897437e-08, -8.84110738e-08, -8.66708833e-08, -8.49627692e-08, -8.32798065e-08, -8.15886247e-08, -7.9894949e-08, -7.81759489e-08, -7.64267918e-08, -7.46200113e-08, -7.27201737e-08, -7.06744088e-08, -6.84018903e-08, -6.5582004e-08, -6.1199821e-08, -4.2316564e-09, -4.20044974e-09, -4.17029711e-09, -4.21899324e-09, -4.40465135e-09, -4.70036004e-09, -4.9894032e-09, -5.15857643e-09, -5.28142288e-09, -5.32468392e-09, -5.35082876e-09, -5.3335548e-09, -5.29265114e-09, -5.23310439e-09, -5.13304773e-09, -4.92066566e-09, -4.6413195e-09, -4.35321882e-09, -4.18766469e-09, -4.15776091e-09, -4.17014854e-09, -4.1936138e-09, -6.19786216e-08, -6.59789836e-08, -6.86970252e-08, -7.09652772e-08, -7.30157285e-08, -7.48972727e-08, -7.67419835e-08, -7.84493189e-08, -8.02010902e-08, -8.19251217e-08, -8.36698744e-08, -8.53904887e-08, -8.71510409e-08, -8.89370089e-08, -9.07799372e-08, -9.26990007e-08, -9.47209561e-08, -9.683422e-08, -9.89265638e-08, -1.00864951e-07, -1.01875195e-07, -1.02108591e-07, -1.02269946e-07, -1.02428391e-07, -1.02593005e-07, -1.02766543e-07, -1.02937156e-07, -1.03122809e-07, -1.03309672e-07, -1.03498827e-07, -1.03681435e-07, -1.03892137e-07, -1.04090532e-07, -1.04306769e-07, -1.04515556e-07, -1.04745e-07, -1.04978125e-07, -1.05203075e-07, -1.0543836e-07, -1.05688121e-07, -1.05944268e-07, -1.06194648e-07, -1.06455323e-07, -1.06711464e-07, -1.06989766e-07, -1.07274317e-07, -1.0755936e-07, -1.07849395e-07, -1.08140785e-07, -1.08446113e-07, -1.08764166e-07, -1.09072159e-07, -1.09411693e-07, -1.09744995e-07, -1.10084052e-07, -1.10441484e-07, -1.10819432e-07, -1.1119014e-07, -1.11588559e-07, -1.11995867e-07, -1.12396705e-07, -1.12818193e-07, -1.13219824e-07, -1.13640863e-07, -1.14048129e-07, -1.14467729e-07, -1.14878458e-07, -1.15307838e-07, -1.15742066e-07, -1.1618491e-07, -1.16651478e-07, -1.17088316e-07, -1.17459447e-07, -1.17720352e-07, -1.17859119e-07, -1.17911826e-07, -1.17926035e-07, -1.17932852e-07, -1.17938044e-07, -1.17937439e-07, -1.17942257e-07, -1.17934779e-07, -1.1794269e-07, -1.17951205e-07, -1.17945928e-07, -1.17946935e-07, -1.17937251e-07, -1.17944789e-07, -1.17923269e-07, -1.1792994e-07, -1.17924814e-07, -1.17934408e-07, -1.17937416e-07, -1.17929802e-07, -1.1793473e-07, -1.17923499e-07, -1.17933907e-07, -1.17916653e-07, -1.17924823e-07, -1.17920114e-07, -1.17919295e-07, -1.17924865e-07, -1.17929368e-07, -1.17928974e-07, -1.17928622e-07, -1.17928793e-07, -1.17938727e-07, -1.17933151e-07, -1.17939056e-07, -1.1793867e-07, -1.17946765e-07, -1.17950212e-07, -1.17952353e-07, -1.17950189e-07, -1.17941317e-07, -1.17945279e-07, -1.17945307e-07, -1.17944985e-07, -1.17950373e-07, -1.17945705e-07, -1.17939477e-07, -1.17941583e-07, -1.17944486e-07, -1.17937828e-07, -1.17943104e-07, -1.1794074e-07, -1.17939691e-07, -1.17949044e-07, -1.17943885e-07, -1.17948032e-07, -1.17933723e-07, -1.17938796e-07, -1.17928172e-07, -1.17932564e-07, -1.17938272e-07, -1.17933542e-07, -1.17933392e-07, -1.17937419e-07, -1.17935482e-07, -1.17927636e-07, -1.17916733e-07, -1.17927599e-07, -1.17921528e-07, -1.17927282e-07, -1.17929595e-07, -1.1793256e-07, -1.17929239e-07, -1.1791929e-07, -1.17939334e-07, -1.1793855e-07, -1.17933921e-07, -1.17937571e-07, -1.1793718e-07, -1.179473e-07, -1.17956203e-07, -1.17934181e-07, -1.17946187e-07, -1.17950046e-07, -1.17951284e-07, -1.17944589e-07, -1.17949625e-07, -1.17954922e-07, -1.17956789e-07, -1.17974085e-07, -1.17967841e-07, -1.17964941e-07], [-1.1622133e-07, -1.16236036e-07, -1.16223018e-07, -1.16227714e-07, -1.16227744e-07, -1.16239077e-07, -1.16232541e-07, -1.16232513e-07, -1.16240891e-07, -1.16242411e-07, -1.16237274e-07, -1.16236411e-07, -1.16243802e-07, -1.16252727e-07, -1.16250085e-07, -1.16253054e-07, -1.16252399e-07, -1.16247234e-07, -1.16257074e-07, -1.16256625e-07, -1.16250336e-07, -1.16258053e-07, -1.16257092e-07, -1.16251111e-07, -1.16255202e-07, -1.16263628e-07, -1.16255032e-07, -1.16253022e-07, -1.16254714e-07, -1.16250014e-07, -1.16246863e-07, -1.16253521e-07, -1.16244235e-07, -1.16242765e-07, -1.16243133e-07, -1.16238775e-07, -1.16225028e-07, -1.16233507e-07, -1.16240199e-07, -1.16239994e-07, -1.16235616e-07, -1.16224975e-07, -1.16227482e-07, -1.16223719e-07, -1.16240475e-07, -1.16236717e-07, -1.16242292e-07, -1.16239049e-07, -1.16236404e-07, -1.16234806e-07, -1.16238612e-07, -1.16235841e-07, -1.16229586e-07, -1.16224285e-07, -1.1623468e-07, -1.16229188e-07, -1.16240293e-07, -1.16239132e-07, -1.16237478e-07, -1.1623315e-07, -1.16233288e-07, -1.16239373e-07, -1.16243683e-07, -1.16230269e-07, -1.16224671e-07, -1.16228776e-07, -1.16232504e-07, -1.16228604e-07, -1.16232394e-07, -1.16229666e-07, -1.16226026e-07, -1.16229648e-07, -1.16218053e-07, -1.16221652e-07, -1.16225118e-07, -1.16216305e-07, -1.16212941e-07, -1.16220251e-07, -1.16215491e-07, -1.1621812e-07, -1.16217416e-07, -1.16219095e-07, -1.16209783e-07, -1.16212904e-07, -1.1621183e-07, -1.16211584e-07, -1.16209367e-07, -1.16201909e-07, -1.16209165e-07, -1.16203011e-07, -1.16201854e-07, -1.16203356e-07, -1.16207083e-07, -1.16201072e-07, -1.16193833e-07, -1.16162939e-07, -1.16064846e-07, -1.15862656e-07, -1.15544834e-07, -1.15138618e-07, -1.14702192e-07, -1.14247673e-07, -1.1381591e-07, -1.13395002e-07, -1.12965062e-07, -1.12539122e-07, -1.12127737e-07, -1.11728143e-07, -1.11309772e-07, -1.10903379e-07, -1.10499542e-07, -1.10098667e-07, -1.09704638e-07, -1.09310958e-07, -1.08930003e-07, -1.08590933e-07, -1.08228787e-07, -1.07901504e-07, -1.07567579e-07, -1.07246436e-07, -1.06938247e-07, -1.06615804e-07, -1.06324888e-07, -1.06028972e-07, -1.0573328e-07, -1.05435805e-07, -1.05175357e-07, -1.04903595e-07, -1.04637538e-07, -1.04376166e-07, -1.04141948e-07, -1.03893806e-07, -1.0365865e-07, -1.03412272e-07, -1.03189677e-07, -1.02961409e-07, -1.02736495e-07, -1.02512189e-07, -1.02294182e-07, -1.02080788e-07, -1.01876899e-07, -1.0166789e-07, -1.01468759e-07, -1.01272953e-07, -1.01088454e-07, -1.00908999e-07, -1.00739434e-07, -1.00567287e-07, -1.00401349e-07, -1.00240696e-07, -1.00083166e-07, -9.98966452e-08, -9.90815344e-08, -9.7191015e-08, -9.50294994e-08, -9.28119914e-08, -9.06368569e-08, -8.85815432e-08, -8.65946952e-08, -8.46442899e-08, -8.26893351e-08, -8.0746608e-08, -7.87778579e-08, -7.67444402e-08, -7.46245871e-08, -7.2360585e-08, -6.99056146e-08, -6.70763561e-08, -6.3484095e-08, -5.71996256e-08, -4.15725148e-09, -4.12008513e-09, -4.10331921e-09, -4.08792839e-09, -4.06605167e-09, -4.03870145e-09, -4.07199089e-09, -4.2392835e-09, -4.52968245e-09, -4.81592505e-09, -5.00672501e-09, -5.12688174e-09, -5.18158723e-09, -5.21179344e-09, -5.20264542e-09, -5.15736347e-09, -5.08919814e-09, -4.96767206e-09, -4.76145323e-09, -4.47316419e-09, -4.20064546e-09, -4.05922469e-09, -4.02163861e-09, -4.03813361e-09, -4.04604199e-09, -4.08471246e-09, -4.10574191e-09, -4.14618904e-09, -5.86203776e-08, -6.41239635e-08, -6.7561038e-08, -7.0376169e-08, -7.27504732e-08, -7.50229538e-08, -7.71628077e-08, -7.92308959e-08, -8.12395767e-08, -8.32377879e-08, -8.52264849e-08, -8.72425876e-08, -8.92998575e-08, -9.14502006e-08, -9.37117036e-08, -9.59640577e-08, -9.80871032e-08, -9.95428914e-08, -9.99306922e-08, -1.00084212e-07, -1.00236327e-07, -1.00403189e-07, -1.00586379e-07, -1.00759733e-07, -1.00951683e-07, -1.01134829e-07, -1.01321331e-07, -1.01516403e-07, -1.01718715e-07, -1.01921687e-07, -1.02129516e-07, -1.02349483e-07, -1.02587681e-07, -1.02813128e-07, -1.03046648e-07, -1.03288699e-07, -1.03536708e-07, -1.0379242e-07, -1.04046887e-07, -1.04309204e-07, -1.04564744e-07, -1.04845305e-07, -1.05128851e-07, -1.05422356e-07, -1.05705263e-07, -1.0600558e-07, -1.06311577e-07, -1.06619642e-07, -1.0694059e-07, -1.07265134e-07, -1.07611121e-07, -1.07952122e-07, -1.08306971e-07, -1.08673248e-07, -1.0904429e-07, -1.09446591e-07, -1.09852597e-07, -1.10255047e-07, -1.10681985e-07, -1.11087864e-07, -1.11520206e-07, -1.11933375e-07, -1.12359248e-07, -1.12783989e-07, -1.13209786e-07, -1.13646619e-07, -1.14077538e-07, -1.14555041e-07, -1.15005039e-07, -1.15436705e-07, -1.15796934e-07, -1.16022245e-07, -1.16128363e-07, -1.16169854e-07, -1.16181127e-07, -1.16196528e-07, -1.1619808e-07, -1.16196312e-07, -1.1619398e-07, -1.16187812e-07, -1.16201314e-07, -1.1620279e-07, -1.16203887e-07, -1.1619194e-07, -1.16190425e-07, -1.1618238e-07, -1.16189454e-07, -1.16183118e-07, -1.16193393e-07, -1.16188527e-07, -1.16182771e-07, -1.1618319e-07, -1.16180607e-07, -1.16184866e-07, -1.16180163e-07, -1.16180159e-07, -1.1617679e-07, -1.16176512e-07, -1.16179565e-07, -1.16183647e-07, -1.16182327e-07, -1.16188858e-07, -1.16180391e-07, -1.16195001e-07, -1.16192722e-07, -1.1619527e-07, -1.16197728e-07, -1.16205632e-07, -1.16202463e-07, -1.16203248e-07, -1.16212403e-07, -1.16196622e-07, -1.16213946e-07, -1.1620012e-07, -1.16196013e-07, -1.16210607e-07, -1.16203843e-07, -1.16194962e-07, -1.16204289e-07, -1.16205908e-07, -1.16194649e-07, -1.16193421e-07, -1.16208383e-07, -1.16200184e-07, -1.16207553e-07, -1.16199087e-07, -1.16203896e-07, -1.16193672e-07, -1.16182488e-07, -1.16189886e-07, -1.1618457e-07, -1.16191351e-07, -1.1618744e-07, -1.16189758e-07, -1.16196013e-07, -1.16194182e-07, -1.16193686e-07, -1.16175458e-07, -1.16185464e-07, -1.16186092e-07, -1.16179204e-07, -1.16188702e-07, -1.16189866e-07, -1.16182318e-07, -1.16184342e-07, -1.16185775e-07, -1.16195732e-07, -1.16192386e-07, -1.16197915e-07, -1.16198002e-07, -1.16208978e-07, -1.16214484e-07, -1.16198623e-07, -1.16204259e-07, -1.16208328e-07, -1.16205754e-07, -1.16206469e-07, -1.16205221e-07, -1.16202158e-07, -1.1620382e-07, -1.16226863e-07, -1.16223312e-07, -1.16215277e-07], [-1.14478765e-07, -1.14499616e-07, -1.14483346e-07, -1.1448614e-07, -1.14489113e-07, -1.1449616e-07, -1.14486089e-07, -1.14486657e-07, -1.14503404e-07, -1.14497556e-07, -1.14498344e-07, -1.14492089e-07, -1.14496052e-07, -1.14508111e-07, -1.14504726e-07, -1.14508309e-07, -1.14504174e-07, -1.14503022e-07, -1.14516362e-07, -1.14510822e-07, -1.14505004e-07, -1.14516636e-07, -1.14510786e-07, -1.14506025e-07, -1.1450809e-07, -1.14517577e-07, -1.1451524e-07, -1.14511041e-07, -1.14506738e-07, -1.14510316e-07, -1.14501152e-07, -1.14504728e-07, -1.14502028e-07, -1.14497712e-07, -1.14493674e-07, -1.14492154e-07, -1.14478783e-07, -1.14485034e-07, -1.14496601e-07, -1.14497349e-07, -1.14492524e-07, -1.14485404e-07, -1.1448631e-07, -1.1448115e-07, -1.14494669e-07, -1.14488996e-07, -1.14490576e-07, -1.1450006e-07, -1.14496298e-07, -1.14492471e-07, -1.1449581e-07, -1.14492439e-07, -1.14483866e-07, -1.14480708e-07, -1.14489247e-07, -1.14484831e-07, -1.14496208e-07, -1.14495205e-07, -1.14491333e-07, -1.14488476e-07, -1.14491418e-07, -1.14492416e-07, -1.1449986e-07, -1.14482185e-07, -1.14484854e-07, -1.14483758e-07, -1.14487948e-07, -1.14482902e-07, -1.14490466e-07, -1.14482773e-07, -1.14481649e-07, -1.14479338e-07, -1.14473977e-07, -1.14480503e-07, -1.1448404e-07, -1.14468255e-07, -1.14477275e-07, -1.1447369e-07, -1.14471084e-07, -1.14475488e-07, -1.14470576e-07, -1.14475198e-07, -1.1447167e-07, -1.14461596e-07, -1.14467869e-07, -1.14467798e-07, -1.14466724e-07, -1.14458498e-07, -1.14465675e-07, -1.14455432e-07, -1.14458489e-07, -1.14457911e-07, -1.1446071e-07, -1.14454375e-07, -1.14424867e-07, -1.14343473e-07, -1.14182221e-07, -1.13876442e-07, -1.13480001e-07, -1.13037262e-07, -1.12591359e-07, -1.12142421e-07, -1.11711928e-07, -1.11282316e-07, -1.10855919e-07, -1.10424485e-07, -1.09998679e-07, -1.09584185e-07, -1.09172545e-07, -1.087525e-07, -1.08351295e-07, -1.07945867e-07, -1.07553252e-07, -1.07154159e-07, -1.06782041e-07, -1.0644334e-07, -1.06084723e-07, -1.0575882e-07, -1.05422968e-07, -1.05107326e-07, -1.04794365e-07, -1.04470522e-07, -1.04179047e-07, -1.03877959e-07, -1.03578391e-07, -1.03285902e-07, -1.03017077e-07, -1.02746515e-07, -1.02469346e-07, -1.02225436e-07, -1.01976544e-07, -1.0172609e-07, -1.01489571e-07, -1.0124718e-07, -1.01022306e-07, -1.00795369e-07, -1.00565944e-07, -1.00335015e-07, -1.00114697e-07, -9.99004009e-08, -9.97002694e-08, -9.94858698e-08, -9.92935546e-08, -9.90914587e-08, -9.89005944e-08, -9.87170859e-08, -9.85494417e-08, -9.83781654e-08, -9.82084209e-08, -9.80512423e-08, -9.78865271e-08, -9.759736e-08, -9.63420953e-08, -9.41898552e-08, -9.18539412e-08, -8.94604914e-08, -8.71501532e-08, -8.49315265e-08, -8.27602599e-08, -8.05644214e-08, -7.83334387e-08, -7.6039973e-08, -7.36470016e-08, -7.10701635e-08, -6.81785551e-08, -6.47461189e-08, -6.018299e-08, -4.14648849e-09, -4.06148364e-09, -4.01431279e-09, -4.00036768e-09, -3.96488254e-09, -3.96515439e-09, -3.94713434e-09, -3.94026689e-09, -3.91694285e-09, -3.94380733e-09, -4.10447697e-09, -4.38975707e-09, -4.66666168e-09, -4.85164661e-09, -4.99118883e-09, -5.03601794e-09, -5.06981013e-09, -5.06853898e-09, -5.02108157e-09, -4.93895388e-09, -4.81755153e-09, -4.60239719e-09, -4.3308559e-09, -4.05071627e-09, -3.9319719e-09, -3.8973598e-09, -3.90342988e-09, -3.91031964e-09, -3.94324087e-09, -3.95176217e-09, -3.96738528e-09, -3.99834079e-09, -4.04923699e-09, -5.22115641e-08, -6.12224817e-08, -6.54148523e-08, -6.87550252e-08, -7.16305685e-08, -7.42225986e-08, -7.66389283e-08, -7.89644419e-08, -8.12293958e-08, -8.34739628e-08, -8.57138741e-08, -8.80257581e-08, -9.04386314e-08, -9.2875377e-08, -9.51966429e-08, -9.7070405e-08, -9.77150159e-08, -9.78921277e-08, -9.80539686e-08, -9.82198072e-08, -9.84025025e-08, -9.85726604e-08, -9.87611456e-08, -9.89521186e-08, -9.91379029e-08, -9.93296831e-08, -9.95471797e-08, -9.97428928e-08, -9.99649926e-08, -1.00178694e-07, -1.00414825e-07, -1.00640405e-07, -1.00883468e-07, -1.01123579e-07, -1.01373384e-07, -1.01627473e-07, -1.01886608e-07, -1.02152138e-07, -1.02405763e-07, -1.02691847e-07, -1.02974266e-07, -1.03262639e-07, -1.03559553e-07, -1.03857476e-07, -1.0416443e-07, -1.04477446e-07, -1.04795342e-07, -1.05125806e-07, -1.05464546e-07, -1.05815036e-07, -1.06164449e-07, -1.06529617e-07, -1.06898131e-07, -1.0729389e-07, -1.07701793e-07, -1.08108056e-07, -1.08525528e-07, -1.08950927e-07, -1.09388158e-07, -1.09807939e-07, -1.10234474e-07, -1.10663079e-07, -1.11105535e-07, -1.11544392e-07, -1.11978088e-07, -1.12450035e-07, -1.12898088e-07, -1.13364079e-07, -1.13787077e-07, -1.14118502e-07, -1.14318802e-07, -1.14396273e-07, -1.14426519e-07, -1.14450233e-07, -1.14449584e-07, -1.14452643e-07, -1.1444791e-07, -1.14449527e-07, -1.14460871e-07, -1.14458279e-07, -1.14453135e-07, -1.14445663e-07, -1.14454184e-07, -1.14438679e-07, -1.14443532e-07, -1.14441034e-07, -1.14445689e-07, -1.14445792e-07, -1.14446241e-07, -1.14446558e-07, -1.14433109e-07, -1.14439548e-07, -1.14433194e-07, -1.14434165e-07, -1.14434797e-07, -1.14434547e-07, -1.14441731e-07, -1.14435559e-07, -1.14444192e-07, -1.14447503e-07, -1.14437872e-07, -1.14449858e-07, -1.14450355e-07, -1.14448094e-07, -1.14451102e-07, -1.14458661e-07, -1.14458997e-07, -1.14465178e-07, -1.14466857e-07, -1.14456695e-07, -1.14458178e-07, -1.14458514e-07, -1.1445566e-07, -1.1446774e-07, -1.14459933e-07, -1.14446264e-07, -1.14463037e-07, -1.14457663e-07, -1.14453531e-07, -1.14448807e-07, -1.14454193e-07, -1.14455396e-07, -1.14460393e-07, -1.14454949e-07, -1.14456748e-07, -1.14446429e-07, -1.14441568e-07, -1.14439795e-07, -1.1444146e-07, -1.14446468e-07, -1.14445185e-07, -1.14447321e-07, -1.14451318e-07, -1.14452848e-07, -1.14451072e-07, -1.14430433e-07, -1.14441756e-07, -1.1443681e-07, -1.14440949e-07, -1.14438898e-07, -1.14442373e-07, -1.14443886e-07, -1.14442713e-07, -1.14449966e-07, -1.14454232e-07, -1.14446178e-07, -1.14449177e-07, -1.14454483e-07, -1.14460795e-07, -1.14472455e-07, -1.14454255e-07, -1.14461145e-07, -1.14463116e-07, -1.14466455e-07, -1.14464109e-07, -1.14463302e-07, -1.14459958e-07, -1.14468626e-07, -1.14483307e-07, -1.14477095e-07, -1.14472963e-07], [-1.12737922e-07, -1.12746243e-07, -1.12738695e-07, -1.12746898e-07, -1.12736996e-07, -1.12754432e-07, -1.12743554e-07, -1.12747059e-07, -1.12753068e-07, -1.12756143e-07, -1.12753397e-07, -1.12746654e-07, -1.12755593e-07, -1.127618e-07, -1.12761844e-07, -1.12765946e-07, -1.12764385e-07, -1.12756766e-07, -1.12768531e-07, -1.12764394e-07, -1.12767908e-07, -1.12766211e-07, -1.12768011e-07, -1.12761604e-07, -1.12763175e-07, -1.1277615e-07, -1.12765946e-07, -1.12762828e-07, -1.1276143e-07, -1.12759755e-07, -1.12762124e-07, -1.12755506e-07, -1.12759344e-07, -1.12756343e-07, -1.1275224e-07, -1.12746086e-07, -1.12734997e-07, -1.12741117e-07, -1.12750187e-07, -1.12750037e-07, -1.12745645e-07, -1.12742089e-07, -1.12738047e-07, -1.12734746e-07, -1.12747588e-07, -1.12745819e-07, -1.12749352e-07, -1.1275196e-07, -1.12748087e-07, -1.12743996e-07, -1.12744713e-07, -1.12734953e-07, -1.12739734e-07, -1.12735494e-07, -1.12742407e-07, -1.12738741e-07, -1.1275038e-07, -1.12753537e-07, -1.1274774e-07, -1.12740877e-07, -1.12748071e-07, -1.12746903e-07, -1.12755007e-07, -1.12743678e-07, -1.12738118e-07, -1.12734878e-07, -1.12741944e-07, -1.12740581e-07, -1.12743428e-07, -1.12739797e-07, -1.12737304e-07, -1.12737584e-07, -1.12735082e-07, -1.12740296e-07, -1.12738141e-07, -1.1272684e-07, -1.12728135e-07, -1.12724465e-07, -1.12727555e-07, -1.12731766e-07, -1.12731633e-07, -1.12731814e-07, -1.12726553e-07, -1.12724791e-07, -1.12723425e-07, -1.12726698e-07, -1.12725309e-07, -1.12718904e-07, -1.1272041e-07, -1.12711575e-07, -1.12709708e-07, -1.12708714e-07, -1.12706212e-07, -1.12688291e-07, -1.12622616e-07, -1.12473213e-07, -1.12213363e-07, -1.11817869e-07, -1.11379967e-07, -1.10925392e-07, -1.10483688e-07, -1.10035281e-07, -1.09601014e-07, -1.09170038e-07, -1.0872781e-07, -1.08299817e-07, -1.07869642e-07, -1.07445197e-07, -1.07018402e-07, -1.06596756e-07, -1.06192079e-07, -1.05781752e-07, -1.05394979e-07, -1.04992457e-07, -1.04632143e-07, -1.04294721e-07, -1.03930387e-07, -1.03603074e-07, -1.03271145e-07, -1.0294787e-07, -1.02633431e-07, -1.02312396e-07, -1.02026256e-07, -1.01719787e-07, -1.01421033e-07, -1.01128091e-07, -1.00852898e-07, -1.00579317e-07, -1.00309693e-07, -1.0005206e-07, -9.98079525e-08, -9.95637821e-08, -9.93184986e-08, -9.90727349e-08, -9.88465763e-08, -9.86147682e-08, -9.83856924e-08, -9.81473743e-08, -9.79351819e-08, -9.7718252e-08, -9.75126713e-08, -9.7296025e-08, -9.7093306e-08, -9.69006596e-08, -9.67092427e-08, -9.6521691e-08, -9.63490497e-08, -9.61707223e-08, -9.60129425e-08, -9.58471909e-08, -9.5670433e-08, -9.51703921e-08, -9.34383402e-08, -9.10408864e-08, -8.85035526e-08, -8.5942093e-08, -8.34456407e-08, -8.1026666e-08, -7.85881068e-08, -7.60762005e-08, -7.34424886e-08, -7.0636972e-08, -6.75262898e-08, -6.38474991e-08, -5.89740101e-08, -4.14291861e-09, -3.9962226e-09, -3.91437733e-09, -3.87445871e-09, -3.84686217e-09, -3.85217583e-09, -3.82244408e-09, -3.8297883e-09, -3.825502e-09, -3.80729383e-09, -3.79301362e-09, -3.82567726e-09, -3.96836871e-09, -4.22989239e-09, -4.52934368e-09, -4.72677719e-09, -4.85393017e-09, -4.90820167e-09, -4.95813215e-09, -4.94471003e-09, -4.88418974e-09, -4.81573439e-09, -4.67987935e-09, -4.46898415e-09, -4.18346763e-09, -3.92157022e-09, -3.80779865e-09, -3.7861641e-09, -3.78491412e-09, -3.78225499e-09, -3.80543966e-09, -3.81060566e-09, -3.81716263e-09, -3.82937846e-09, -3.85645246e-09, -3.88808552e-09, -3.97466119e-09, -5.18520246e-08, -6.0115302e-08, -6.47166287e-08, -6.82972075e-08, -7.13890647e-08, -7.42061793e-08, -7.68499803e-08, -7.94029603e-08, -8.18975742e-08, -8.44048381e-08, -8.69685197e-08, -8.96332494e-08, -9.21544271e-08, -9.43881019e-08, -9.54524164e-08, -9.56836102e-08, -9.58476753e-08, -9.60145874e-08, -9.62038822e-08, -9.63815182e-08, -9.65592798e-08, -9.67554673e-08, -9.6948415e-08, -9.71414453e-08, -9.7353002e-08, -9.75553346e-08, -9.77745091e-08, -9.7996737e-08, -9.82271065e-08, -9.84653253e-08, -9.86997326e-08, -9.89438871e-08, -9.91981995e-08, -9.94584729e-08, -9.97207295e-08, -9.99823355e-08, -1.00240305e-07, -1.00527558e-07, -1.00816708e-07, -1.01107624e-07, -1.01396687e-07, -1.01697533e-07, -1.02001392e-07, -1.023281e-07, -1.02642333e-07, -1.02980565e-07, -1.03318096e-07, -1.03661184e-07, -1.04012854e-07, -1.04379638e-07, -1.04741852e-07, -1.05130665e-07, -1.05537515e-07, -1.05943408e-07, -1.06367483e-07, -1.06785799e-07, -1.07230575e-07, -1.07666421e-07, -1.08107822e-07, -1.08544137e-07, -1.08988681e-07, -1.09436881e-07, -1.09875589e-07, -1.10340524e-07, -1.10791714e-07, -1.11260933e-07, -1.11722378e-07, -1.12131865e-07, -1.12437039e-07, -1.12597653e-07, -1.12661433e-07, -1.12693488e-07, -1.12704034e-07, -1.12705469e-07, -1.12700387e-07, -1.12705442e-07, -1.12717027e-07, -1.12706966e-07, -1.12707291e-07, -1.12702753e-07, -1.12705347e-07, -1.12692239e-07, -1.12691678e-07, -1.12695716e-07, -1.12693644e-07, -1.12694661e-07, -1.12700562e-07, -1.12705083e-07, -1.12691683e-07, -1.12692292e-07, -1.12687208e-07, -1.12690721e-07, -1.12686117e-07, -1.12681856e-07, -1.12691775e-07, -1.12695893e-07, -1.12698248e-07, -1.12707339e-07, -1.12695404e-07, -1.12702321e-07, -1.12705163e-07, -1.12703666e-07, -1.12714806e-07, -1.12718465e-07, -1.12712752e-07, -1.12706803e-07, -1.12724253e-07, -1.12716563e-07, -1.12720026e-07, -1.12710832e-07, -1.12712525e-07, -1.12719024e-07, -1.12712909e-07, -1.12701604e-07, -1.12715461e-07, -1.12713438e-07, -1.12707863e-07, -1.12707367e-07, -1.12711623e-07, -1.12707215e-07, -1.12714962e-07, -1.12709163e-07, -1.12714259e-07, -1.12706364e-07, -1.12705504e-07, -1.12702365e-07, -1.12700808e-07, -1.12701716e-07, -1.1269639e-07, -1.12707162e-07, -1.12703211e-07, -1.12707755e-07, -1.12699345e-07, -1.12692563e-07, -1.1269215e-07, -1.1268876e-07, -1.12689652e-07, -1.1269929e-07, -1.12701362e-07, -1.12693702e-07, -1.12695606e-07, -1.12705145e-07, -1.1270506e-07, -1.12698018e-07, -1.12707891e-07, -1.12705131e-07, -1.12715576e-07, -1.127197e-07, -1.12711883e-07, -1.12715926e-07, -1.12714891e-07, -1.12719281e-07, -1.12723922e-07, -1.12720755e-07, -1.12721112e-07, -1.12721889e-07, -1.12743391e-07, -1.12737338e-07, -1.1272386e-07], [-1.10991958e-07, -1.11002955e-07, -1.1098981e-07, -1.10999625e-07, -1.10992851e-07, -1.11003756e-07, -1.11002498e-07, -1.11006209e-07, -1.11005662e-07, -1.11014564e-07, -1.11006587e-07, -1.11002001e-07, -1.11008859e-07, -1.11020318e-07, -1.11013575e-07, -1.11026021e-07, -1.11018524e-07, -1.11019725e-07, -1.1102216e-07, -1.11014553e-07, -1.11018598e-07, -1.11024609e-07, -1.11027838e-07, -1.11017798e-07, -1.11020746e-07, -1.11032184e-07, -1.11023922e-07, -1.11022608e-07, -1.11021537e-07, -1.11018846e-07, -1.11013237e-07, -1.1101832e-07, -1.11014716e-07, -1.11003855e-07, -1.11007362e-07, -1.10998335e-07, -1.10996893e-07, -1.10995339e-07, -1.11003813e-07, -1.11003434e-07, -1.10997611e-07, -1.10991418e-07, -1.10995645e-07, -1.10992437e-07, -1.110042e-07, -1.11001679e-07, -1.10997986e-07, -1.1100827e-07, -1.1099782e-07, -1.11002861e-07, -1.11002328e-07, -1.10993088e-07, -1.1099616e-07, -1.10988343e-07, -1.1100043e-07, -1.10991811e-07, -1.11003809e-07, -1.11004735e-07, -1.11003811e-07, -1.11004712e-07, -1.10998124e-07, -1.11002086e-07, -1.11008187e-07, -1.1100089e-07, -1.10993715e-07, -1.10993191e-07, -1.10995422e-07, -1.1099372e-07, -1.10996247e-07, -1.10990967e-07, -1.10990438e-07, -1.10989054e-07, -1.10982969e-07, -1.10992552e-07, -1.10987939e-07, -1.10979501e-07, -1.10984123e-07, -1.10975502e-07, -1.10982948e-07, -1.10988794e-07, -1.10984551e-07, -1.10982316e-07, -1.10976157e-07, -1.10977643e-07, -1.10979253e-07, -1.10972082e-07, -1.10978032e-07, -1.1096849e-07, -1.10977284e-07, -1.10966781e-07, -1.10966731e-07, -1.10961837e-07, -1.10942306e-07, -1.10901629e-07, -1.10771081e-07, -1.10523125e-07, -1.10163968e-07, -1.09718762e-07, -1.09258948e-07, -1.08812351e-07, -1.08372742e-07, -1.07918114e-07, -1.07478765e-07, -1.07038802e-07, -1.06590604e-07, -1.06153166e-07, -1.05703641e-07, -1.05277552e-07, -1.04850194e-07, -1.04427847e-07, -1.04018244e-07, -1.03616518e-07, -1.03229047e-07, -1.02836881e-07, -1.02471784e-07, -1.02132381e-07, -1.01771343e-07, -1.0144797e-07, -1.01112191e-07, -1.00790498e-07, -1.00480674e-07, -1.00149033e-07, -9.98595783e-08, -9.95516679e-08, -9.9252478e-08, -9.89518093e-08, -9.86832961e-08, -9.84136355e-08, -9.81337924e-08, -9.78795117e-08, -9.76267854e-08, -9.73850706e-08, -9.71346381e-08, -9.68858222e-08, -9.66583834e-08, -9.64231585e-08, -9.61907306e-08, -9.59579147e-08, -9.57423863e-08, -9.55172084e-08, -9.53123114e-08, -9.50954857e-08, -9.4893022e-08, -9.46902828e-08, -9.45000545e-08, -9.431687e-08, -9.41455271e-08, -9.39617654e-08, -9.38004877e-08, -9.36331305e-08, -9.34194796e-08, -9.25485379e-08, -9.03600923e-08, -8.77364151e-08, -8.49528229e-08, -8.22052752e-08, -7.94985863e-08, -7.68000669e-08, -7.400146e-08, -7.10242107e-08, -6.77571362e-08, -6.40400845e-08, -5.93744291e-08, -5.18936292e-08, -4.00612797e-09, -3.84020907e-09, -3.76188331e-09, -3.72237108e-09, -3.69521106e-09, -3.68964972e-09, -3.70123124e-09, -3.69270281e-09, -3.70295362e-09, -3.70072849e-09, -3.69396775e-09, -3.67790651e-09, -3.70669415e-09, -3.84146113e-09, -4.11550515e-09, -4.40817868e-09, -4.60027577e-09, -4.72612311e-09, -4.78225154e-09, -4.82204688e-09, -4.80984393e-09, -4.75947234e-09, -4.68324591e-09, -4.54967833e-09, -4.33363485e-09, -4.05610743e-09, -3.80029298e-09, -3.6902716e-09, -3.66095177e-09, -3.66301982e-09, -3.66634591e-09, -3.67967075e-09, -3.67622667e-09, -3.67321567e-09, -3.66673965e-09, -3.6819727e-09, -3.68583605e-09, -3.727469e-09, -3.81616908e-09, -4.02161102e-09, -5.41321716e-08, -6.0638377e-08, -6.50859988e-08, -6.87444681e-08, -7.19602745e-08, -7.49498121e-08, -7.77786283e-08, -8.05486872e-08, -8.33189551e-08, -8.61847586e-08, -8.89545015e-08, -9.14805261e-08, -9.30829584e-08, -9.34713255e-08, -9.36353888e-08, -9.38073085e-08, -9.39818134e-08, -9.41678484e-08, -9.4350233e-08, -9.45486427e-08, -9.4743626e-08, -9.49416909e-08, -9.51507191e-08, -9.53612754e-08, -9.55793362e-08, -9.5804314e-08, -9.60459281e-08, -9.62733487e-08, -9.65107774e-08, -9.6761821e-08, -9.70182879e-08, -9.72742497e-08, -9.75366989e-08, -9.78039665e-08, -9.80646644e-08, -9.83544835e-08, -9.86398302e-08, -9.89293041e-08, -9.92307331e-08, -9.95332356e-08, -9.9839524e-08, -1.001637e-07, -1.00480389e-07, -1.00815243e-07, -1.01155294e-07, -1.01499119e-07, -1.01848893e-07, -1.02217676e-07, -1.0258732e-07, -1.02974901e-07, -1.03375601e-07, -1.03781386e-07, -1.04202618e-07, -1.04621767e-07, -1.05076963e-07, -1.05513322e-07, -1.05966352e-07, -1.06406315e-07, -1.0686298e-07, -1.07308856e-07, -1.07761704e-07, -1.08232685e-07, -1.08678326e-07, -1.09148874e-07, -1.09623995e-07, -1.10081596e-07, -1.10474379e-07, -1.10731747e-07, -1.10872062e-07, -1.10935152e-07, -1.10950369e-07, -1.10961292e-07, -1.10964914e-07, -1.1096077e-07, -1.10968527e-07, -1.10964072e-07, -1.10965133e-07, -1.10954648e-07, -1.10963293e-07, -1.10946363e-07, -1.10954775e-07, -1.1095584e-07, -1.10955499e-07, -1.10955589e-07, -1.10953234e-07, -1.10955357e-07, -1.10942874e-07, -1.10951744e-07, -1.10939979e-07, -1.10951075e-07, -1.10944415e-07, -1.1093752e-07, -1.1094585e-07, -1.1094843e-07, -1.10950199e-07, -1.10959425e-07, -1.1095001e-07, -1.10960605e-07, -1.1095934e-07, -1.10959717e-07, -1.10959627e-07, -1.10976838e-07, -1.10968989e-07, -1.10965988e-07, -1.10982187e-07, -1.10962297e-07, -1.10972565e-07, -1.109596e-07, -1.10962228e-07, -1.10975014e-07, -1.10969893e-07, -1.1095739e-07, -1.10968295e-07, -1.10965862e-07, -1.1096034e-07, -1.10963562e-07, -1.10965869e-07, -1.10960057e-07, -1.1097286e-07, -1.10959011e-07, -1.10960549e-07, -1.1096097e-07, -1.10956734e-07, -1.10959121e-07, -1.10958898e-07, -1.10960577e-07, -1.10953409e-07, -1.10958142e-07, -1.10964256e-07, -1.10963778e-07, -1.10960057e-07, -1.1094324e-07, -1.10948812e-07, -1.10945036e-07, -1.10951362e-07, -1.10951988e-07, -1.10958838e-07, -1.10952581e-07, -1.10951588e-07, -1.10961596e-07, -1.10961439e-07, -1.10956063e-07, -1.10961336e-07, -1.10956695e-07, -1.10972496e-07, -1.10976836e-07, -1.10961205e-07, -1.10968711e-07, -1.10974858e-07, -1.10972016e-07, -1.10972929e-07, -1.10974616e-07, -1.10973796e-07, -1.10975148e-07, -1.10997793e-07, -1.10989323e-07, -1.10983077e-07], [-1.09240714e-07, -1.09267662e-07, -1.09251976e-07, -1.09252804e-07, -1.09253765e-07, -1.09261685e-07, -1.0925968e-07, -1.09256805e-07, -1.09273407e-07, -1.0926926e-07, -1.09260565e-07, -1.09262301e-07, -1.09265956e-07, -1.09277139e-07, -1.09276431e-07, -1.09280292e-07, -1.09277831e-07, -1.0927118e-07, -1.09282976e-07, -1.09273423e-07, -1.09275069e-07, -1.0927939e-07, -1.09283008e-07, -1.09271999e-07, -1.09279432e-07, -1.09287214e-07, -1.09280457e-07, -1.0927847e-07, -1.0927756e-07, -1.09274251e-07, -1.09272395e-07, -1.09274529e-07, -1.09270854e-07, -1.09268499e-07, -1.09266857e-07, -1.09260064e-07, -1.09255023e-07, -1.09260303e-07, -1.09266475e-07, -1.09261138e-07, -1.09265066e-07, -1.09250757e-07, -1.09248524e-07, -1.09249839e-07, -1.09263506e-07, -1.09256522e-07, -1.09259383e-07, -1.09267841e-07, -1.09259763e-07, -1.09263134e-07, -1.09266781e-07, -1.09252456e-07, -1.09252422e-07, -1.09251044e-07, -1.09255255e-07, -1.09253662e-07, -1.09269039e-07, -1.09265721e-07, -1.09262147e-07, -1.09256904e-07, -1.09258339e-07, -1.0926203e-07, -1.09265526e-07, -1.09253882e-07, -1.09247705e-07, -1.09253742e-07, -1.09256076e-07, -1.09248694e-07, -1.09255807e-07, -1.09255053e-07, -1.09252804e-07, -1.09246974e-07, -1.09241839e-07, -1.09250815e-07, -1.09248867e-07, -1.09234634e-07, -1.09240041e-07, -1.09239003e-07, -1.09243382e-07, -1.09245838e-07, -1.09240903e-07, -1.09239551e-07, -1.09231375e-07, -1.09230911e-07, -1.09237603e-07, -1.09243412e-07, -1.0923712e-07, -1.09226077e-07, -1.0923241e-07, -1.0922099e-07, -1.09216087e-07, -1.09199437e-07, -1.09161302e-07, -1.09068984e-07, -1.08848999e-07, -1.08500404e-07, -1.08079253e-07, -1.07609132e-07, -1.0714637e-07, -1.06693168e-07, -1.06253727e-07, -1.05801375e-07, -1.05352124e-07, -1.04890664e-07, -1.04450549e-07, -1.04002305e-07, -1.03545219e-07, -1.03113592e-07, -1.02671543e-07, -1.02254122e-07, -1.01850213e-07, -1.01452183e-07, -1.01066126e-07, -1.00672741e-07, -1.00307446e-07, -9.99691358e-08, -9.96109057e-08, -9.9286568e-08, -9.89446385e-08, -9.86169099e-08, -9.83046316e-08, -9.79829845e-08, -9.76899026e-08, -9.73845301e-08, -9.70788938e-08, -9.67778038e-08, -9.65043529e-08, -9.62314985e-08, -9.59512618e-08, -9.56901282e-08, -9.54449103e-08, -9.51814308e-08, -9.49407056e-08, -9.4694174e-08, -9.44681549e-08, -9.42273341e-08, -9.39991313e-08, -9.37624541e-08, -9.35447181e-08, -9.33175816e-08, -9.31043813e-08, -9.28934026e-08, -9.26842092e-08, -9.24812637e-08, -9.22939824e-08, -9.21031267e-08, -9.19284272e-08, -9.17496175e-08, -9.15796934e-08, -9.14081969e-08, -9.10758064e-08, -8.96696519e-08, -8.71162502e-08, -8.42226899e-08, -8.12000933e-08, -7.82234391e-08, -7.5216683e-08, -7.21337563e-08, -6.88259193e-08, -6.51260441e-08, -6.07112488e-08, -5.48015199e-08, -4.30482375e-09, -3.87300219e-09, -3.68115486e-09, -3.59885077e-09, -3.55793906e-09, -3.54866225e-09, -3.54298015e-09, -3.54994144e-09, -3.565206e-09, -3.57279975e-09, -3.57354009e-09, -3.58044066e-09, -3.57263577e-09, -3.56574555e-09, -3.60251379e-09, -3.73720418e-09, -3.99388109e-09, -4.28014692e-09, -4.4779629e-09, -4.60689737e-09, -4.67953643e-09, -4.71219409e-09, -4.7066861e-09, -4.6448029e-09, -4.55780198e-09, -4.43291646e-09, -4.21518486e-09, -3.9497247e-09, -3.67993087e-09, -3.58106255e-09, -3.55490482e-09, -3.54170648e-09, -3.5466441e-09, -3.55436918e-09, -3.54671309e-09, -3.54106642e-09, -3.52298128e-09, -3.52248681e-09, -3.51562235e-09, -3.51934425e-09, -3.56347281e-09, -3.6782232e-09, -3.90534776e-09, -4.6667531e-08, -5.66426321e-08, -6.21095822e-08, -6.63223545e-08, -6.99564504e-08, -7.32703064e-08, -7.63965522e-08, -7.94445387e-08, -8.25221172e-08, -8.55781073e-08, -8.84049439e-08, -9.05506889e-08, -9.12297787e-08, -9.14170156e-08, -9.15905362e-08, -9.17699809e-08, -9.1948357e-08, -9.21391741e-08, -9.23334051e-08, -9.2529442e-08, -9.27279111e-08, -9.29441819e-08, -9.31503316e-08, -9.33785659e-08, -9.36045251e-08, -9.38505566e-08, -9.40768587e-08, -9.43216227e-08, -9.4572227e-08, -9.48315345e-08, -9.50910087e-08, -9.53529604e-08, -9.56228331e-08, -9.58877882e-08, -9.61714813e-08, -9.64648875e-08, -9.67622446e-08, -9.70601558e-08, -9.73636877e-08, -9.76701162e-08, -9.79948626e-08, -9.83132508e-08, -9.86447188e-08, -9.89954251e-08, -9.93401448e-08, -9.96954265e-08, -1.00062167e-07, -1.00427209e-07, -1.0081921e-07, -1.01214582e-07, -1.01616456e-07, -1.02029657e-07, -1.02455286e-07, -1.0289707e-07, -1.03345239e-07, -1.03804119e-07, -1.04257535e-07, -1.04715566e-07, -1.05182753e-07, -1.05639057e-07, -1.06110878e-07, -1.065656e-07, -1.07037942e-07, -1.07512327e-07, -1.07988151e-07, -1.08443609e-07, -1.08803893e-07, -1.09033955e-07, -1.09156406e-07, -1.09191361e-07, -1.09210938e-07, -1.09211435e-07, -1.09219507e-07, -1.09223697e-07, -1.09222289e-07, -1.09223676e-07, -1.0921252e-07, -1.09211226e-07, -1.0919946e-07, -1.09205635e-07, -1.09211308e-07, -1.09212971e-07, -1.09218456e-07, -1.09211676e-07, -1.09219251e-07, -1.09195673e-07, -1.0921301e-07, -1.09201544e-07, -1.09203637e-07, -1.09205396e-07, -1.09202441e-07, -1.0920604e-07, -1.09207615e-07, -1.09207178e-07, -1.09217545e-07, -1.09209671e-07, -1.09215784e-07, -1.09218688e-07, -1.0921821e-07, -1.0922665e-07, -1.09230212e-07, -1.09225203e-07, -1.09230849e-07, -1.0923815e-07, -1.09225987e-07, -1.09230957e-07, -1.09228547e-07, -1.09218904e-07, -1.09236386e-07, -1.09222839e-07, -1.0921422e-07, -1.0923279e-07, -1.09223648e-07, -1.09220758e-07, -1.09226268e-07, -1.09220167e-07, -1.09226038e-07, -1.0922747e-07, -1.09220399e-07, -1.09220433e-07, -1.09220682e-07, -1.09215666e-07, -1.09207249e-07, -1.09205867e-07, -1.09215733e-07, -1.09216598e-07, -1.09213061e-07, -1.09216326e-07, -1.09225677e-07, -1.09214418e-07, -1.0920087e-07, -1.0920724e-07, -1.09200833e-07, -1.09210559e-07, -1.09206865e-07, -1.09209855e-07, -1.09209577e-07, -1.09212408e-07, -1.09217918e-07, -1.09220811e-07, -1.09207516e-07, -1.09217232e-07, -1.0922205e-07, -1.09230012e-07, -1.09235568e-07, -1.09213212e-07, -1.09233893e-07, -1.09228823e-07, -1.09227356e-07, -1.09230826e-07, -1.09227825e-07, -1.09232974e-07, -1.09237966e-07, -1.09259873e-07, -1.09253634e-07, -1.09242913e-07], [-1.07502328e-07, -1.07514201e-07, -1.07510515e-07, -1.07517078e-07, -1.07508351e-07, -1.07525497e-07, -1.07520978e-07, -1.07515137e-07, -1.07526766e-07, -1.07525446e-07, -1.07523156e-07, -1.07518087e-07, -1.07521866e-07, -1.07534342e-07, -1.07532047e-07, -1.07533666e-07, -1.07530989e-07, -1.07524897e-07, -1.07540521e-07, -1.07529738e-07, -1.07534728e-07, -1.07539484e-07, -1.07540652e-07, -1.07529229e-07, -1.07533045e-07, -1.07541666e-07, -1.07538872e-07, -1.07534282e-07, -1.07533261e-07, -1.07529834e-07, -1.07532364e-07, -1.07528464e-07, -1.07529436e-07, -1.07523322e-07, -1.07523312e-07, -1.07514615e-07, -1.07511483e-07, -1.07515038e-07, -1.07517775e-07, -1.07518373e-07, -1.07516084e-07, -1.07510565e-07, -1.07506394e-07, -1.07506276e-07, -1.07522613e-07, -1.07514944e-07, -1.0751579e-07, -1.07526415e-07, -1.07520603e-07, -1.07513327e-07, -1.07519706e-07, -1.07507369e-07, -1.07512559e-07, -1.07506918e-07, -1.07514608e-07, -1.075126e-07, -1.07520079e-07, -1.07515666e-07, -1.07515266e-07, -1.07513847e-07, -1.07512987e-07, -1.07517959e-07, -1.07519368e-07, -1.07508896e-07, -1.07506072e-07, -1.07510745e-07, -1.07509866e-07, -1.07504715e-07, -1.07513822e-07, -1.07515077e-07, -1.07503117e-07, -1.07505614e-07, -1.07506237e-07, -1.07502526e-07, -1.0750064e-07, -1.07486301e-07, -1.07491825e-07, -1.07493532e-07, -1.07500359e-07, -1.07499911e-07, -1.07502562e-07, -1.07500743e-07, -1.07488539e-07, -1.07489233e-07, -1.07490983e-07, -1.07495339e-07, -1.07491434e-07, -1.07479129e-07, -1.07485605e-07, -1.07471156e-07, -1.074637e-07, -1.07427496e-07, -1.07337742e-07, -1.071567e-07, -1.06834821e-07, -1.06417475e-07, -1.05961113e-07, -1.05483541e-07, -1.05024243e-07, -1.04572117e-07, -1.0412612e-07, -1.03650956e-07, -1.03204533e-07, -1.0273903e-07, -1.02287414e-07, -1.01820759e-07, -1.01367955e-07, -1.00930689e-07, -1.00488502e-07, -1.00075264e-07, -9.96783368e-08, -9.92804356e-08, -9.88938459e-08, -9.85062086e-08, -9.81437348e-08, -9.78014605e-08, -9.74386548e-08, -9.71091925e-08, -9.67768762e-08, -9.64467959e-08, -9.61294613e-08, -9.58089534e-08, -9.55040314e-08, -9.51976353e-08, -9.48912782e-08, -9.45883933e-08, -9.43155414e-08, -9.40466516e-08, -9.37624056e-08, -9.34955327e-08, -9.32418546e-08, -9.29946509e-08, -9.27457416e-08, -9.24961738e-08, -9.22668761e-08, -9.20212144e-08, -9.17883873e-08, -9.15522595e-08, -9.13219402e-08, -9.10996621e-08, -9.08861999e-08, -9.06663595e-08, -9.04662428e-08, -9.02562387e-08, -9.00648584e-08, -8.98783223e-08, -8.97044725e-08, -8.95177271e-08, -8.93516703e-08, -8.91606777e-08, -8.85794443e-08, -8.65649616e-08, -8.36762175e-08, -8.04721909e-08, -7.71751224e-08, -7.39042087e-08, -7.04926499e-08, -6.68369335e-08, -6.27006334e-08, -5.76374374e-08, -5.01761488e-08, -4.28163011e-09, -3.7478508e-09, -3.52369678e-09, -3.42269854e-09, -3.39335064e-09, -3.38280475e-09, -3.39003766e-09, -3.39768431e-09, -3.41704312e-09, -3.44082829e-09, -3.43706683e-09, -3.46100954e-09, -3.46268983e-09, -3.46124896e-09, -3.45530008e-09, -3.48564911e-09, -3.60255335e-09, -3.88515777e-09, -4.16905196e-09, -4.35634321e-09, -4.50115424e-09, -4.56784281e-09, -4.5995497e-09, -4.58973035e-09, -4.52556244e-09, -4.43949597e-09, -4.32215728e-09, -4.11210385e-09, -3.8229013e-09, -3.56655971e-09, -3.46627926e-09, -3.43053447e-09, -3.43185115e-09, -3.42895215e-09, -3.43558432e-09, -3.42703175e-09, -3.40608602e-09, -3.38734334e-09, -3.38009457e-09, -3.3536213e-09, -3.33529238e-09, -3.34715702e-09, -3.40892499e-09, -3.52088218e-09, -3.80768136e-09, -4.54648379e-09, -5.28445653e-08, -5.93649573e-08, -6.41668392e-08, -6.82171245e-08, -7.18551748e-08, -7.5271305e-08, -7.86170358e-08, -8.1979697e-08, -8.5121629e-08, -8.77469968e-08, -8.89350156e-08, -8.91852246e-08, -8.93567015e-08, -8.95450545e-08, -8.97253021e-08, -8.99184802e-08, -9.01173913e-08, -9.031406e-08, -9.05093925e-08, -9.07258433e-08, -9.09368913e-08, -9.11651592e-08, -9.13916304e-08, -9.16407539e-08, -9.18728333e-08, -9.21194671e-08, -9.23666154e-08, -9.26292386e-08, -9.28883617e-08, -9.31603278e-08, -9.34286363e-08, -9.36950932e-08, -9.39826764e-08, -9.4277882e-08, -9.45739383e-08, -9.48778525e-08, -9.51821056e-08, -9.54892809e-08, -9.58218835e-08, -9.61414938e-08, -9.64794195e-08, -9.6822906e-08, -9.71672497e-08, -9.75283491e-08, -9.78948738e-08, -9.82516888e-08, -9.86515481e-08, -9.90446315e-08, -9.94405815e-08, -9.98608396e-08, -1.00274605e-07, -1.00716361e-07, -1.01164647e-07, -1.0162937e-07, -1.02085335e-07, -1.02562141e-07, -1.03037542e-07, -1.03493796e-07, -1.03978273e-07, -1.0444396e-07, -1.04913697e-07, -1.05394974e-07, -1.05881344e-07, -1.06359015e-07, -1.06786323e-07, -1.07125965e-07, -1.07329505e-07, -1.07420735e-07, -1.07457951e-07, -1.0746499e-07, -1.07474936e-07, -1.07484317e-07, -1.07480883e-07, -1.074724e-07, -1.0747352e-07, -1.0746646e-07, -1.07460504e-07, -1.07463459e-07, -1.07466812e-07, -1.07472161e-07, -1.07459878e-07, -1.07466342e-07, -1.0746735e-07, -1.07459505e-07, -1.07468164e-07, -1.07460943e-07, -1.07461826e-07, -1.07463157e-07, -1.07456711e-07, -1.07459414e-07, -1.07461341e-07, -1.07465538e-07, -1.0746743e-07, -1.07468527e-07, -1.0747535e-07, -1.07473322e-07, -1.07469417e-07, -1.07480619e-07, -1.07485414e-07, -1.07481697e-07, -1.07484107e-07, -1.07496181e-07, -1.07486131e-07, -1.07482709e-07, -1.07482132e-07, -1.07475125e-07, -1.07490397e-07, -1.07486108e-07, -1.07470749e-07, -1.07487927e-07, -1.07485867e-07, -1.07474265e-07, -1.07477252e-07, -1.0747664e-07, -1.07479589e-07, -1.07483427e-07, -1.07478027e-07, -1.07478699e-07, -1.07475295e-07, -1.07471441e-07, -1.07470277e-07, -1.07468626e-07, -1.07473267e-07, -1.07467255e-07, -1.07473294e-07, -1.07467239e-07, -1.07478335e-07, -1.07470102e-07, -1.07457841e-07, -1.07465604e-07, -1.07460211e-07, -1.07466991e-07, -1.07465071e-07, -1.07469475e-07, -1.07466835e-07, -1.07467124e-07, -1.07467734e-07, -1.07481465e-07, -1.07472779e-07, -1.07475341e-07, -1.07477413e-07, -1.07485025e-07, -1.07488194e-07, -1.07472878e-07, -1.07481684e-07, -1.07492354e-07, -1.07486497e-07, -1.0748933e-07, -1.07488619e-07, -1.07489328e-07, -1.07489323e-07, -1.07513251e-07, -1.075149e-07, -1.07501383e-07], [-1.05767701e-07, -1.0577529e-07, -1.05765657e-07, -1.05772439e-07, -1.05769318e-07, -1.05774108e-07, -1.05773409e-07, -1.05770872e-07, -1.05779216e-07, -1.05778997e-07, -1.05778478e-07, -1.05775281e-07, -1.05784172e-07, -1.05787977e-07, -1.05794003e-07, -1.05793784e-07, -1.05787352e-07, -1.05781338e-07, -1.05793761e-07, -1.05788044e-07, -1.05790657e-07, -1.05793099e-07, -1.05794536e-07, -1.05785225e-07, -1.05791462e-07, -1.05804731e-07, -1.05800285e-07, -1.05792105e-07, -1.05794644e-07, -1.05793945e-07, -1.05785623e-07, -1.05785912e-07, -1.05784146e-07, -1.05783944e-07, -1.05782937e-07, -1.05769348e-07, -1.05769414e-07, -1.05769536e-07, -1.05777597e-07, -1.05775483e-07, -1.05769019e-07, -1.05763638e-07, -1.05763086e-07, -1.05764477e-07, -1.0577793e-07, -1.05774593e-07, -1.05774515e-07, -1.05783774e-07, -1.05770969e-07, -1.05771641e-07, -1.05773588e-07, -1.05760669e-07, -1.05767554e-07, -1.05763196e-07, -1.05772961e-07, -1.05775081e-07, -1.05774704e-07, -1.05778165e-07, -1.0577518e-07, -1.05766186e-07, -1.05773506e-07, -1.05774062e-07, -1.05782364e-07, -1.05767119e-07, -1.05764224e-07, -1.05764075e-07, -1.05768009e-07, -1.05759965e-07, -1.05771059e-07, -1.05765503e-07, -1.05764233e-07, -1.0576327e-07, -1.05755076e-07, -1.05757355e-07, -1.05762614e-07, -1.05745765e-07, -1.0575158e-07, -1.05747305e-07, -1.05758059e-07, -1.05756575e-07, -1.0575428e-07, -1.05759142e-07, -1.05746176e-07, -1.05747602e-07, -1.05749732e-07, -1.05753542e-07, -1.05747729e-07, -1.05740871e-07, -1.05739139e-07, -1.05726321e-07, -1.05692198e-07, -1.05621237e-07, -1.0545184e-07, -1.05165353e-07, -1.04766707e-07, -1.04302404e-07, -1.03848944e-07, -1.03364604e-07, -1.0289595e-07, -1.0244058e-07, -1.01985409e-07, -1.01506066e-07, -1.01048005e-07, -1.00574904e-07, -1.0010487e-07, -9.9634272e-08, -9.91782538e-08, -9.87366264e-08, -9.83108824e-08, -9.79006196e-08, -9.75026386e-08, -9.71017912e-08, -9.67149858e-08, -9.63304059e-08, -9.59662476e-08, -9.5622851e-08, -9.52562358e-08, -9.49361429e-08, -9.45990919e-08, -9.42615625e-08, -9.39379239e-08, -9.36210463e-08, -9.33215261e-08, -9.30135837e-08, -9.27025832e-08, -9.2397569e-08, -9.21178935e-08, -9.18460137e-08, -9.15559479e-08, -9.12973887e-08, -9.10440197e-08, -9.07843822e-08, -9.05373328e-08, -9.0279376e-08, -9.0051931e-08, -8.98067983e-08, -8.95673365e-08, -8.93304741e-08, -8.91020483e-08, -8.88777352e-08, -8.8656683e-08, -8.8442454e-08, -8.82352256e-08, -8.80218396e-08, -8.78350776e-08, -8.76405924e-08, -8.74636992e-08, -8.72762284e-08, -8.71087919e-08, -8.68692891e-08, -8.58171449e-08, -8.32385354e-08, -7.99958388e-08, -7.64335884e-08, -7.28318699e-08, -6.91386759e-08, -6.51308035e-08, -6.05645113e-08, -5.48505743e-08, -4.57540939e-08, -4.3375527e-09, -3.63906515e-09, -3.36541648e-09, -3.24741428e-09, -3.20624981e-09, -3.21137579e-09, -3.22299756e-09, -3.2435576e-09, -3.26482808e-09, -3.28887313e-09, -3.3131829e-09, -3.32988167e-09, -3.33624982e-09, -3.349766e-09, -3.34678581e-09, -3.3461223e-09, -3.3745668e-09, -3.5119239e-09, -3.76675723e-09, -4.05320797e-09, -4.24490971e-09, -4.37737358e-09, -4.44789629e-09, -4.50240215e-09, -4.48395272e-09, -4.4172117e-09, -4.32889157e-09, -4.19439737e-09, -3.98264271e-09, -3.71621958e-09, -3.46650626e-09, -3.36035628e-09, -3.3375389e-09, -3.31878841e-09, -3.30728048e-09, -3.31822678e-09, -3.3037221e-09, -3.27853815e-09, -3.26098566e-09, -3.24135501e-09, -3.20522084e-09, -3.17340471e-09, -3.15734853e-09, -3.1776457e-09, -3.22631262e-09, -3.38484406e-09, -3.74309625e-09, -4.76075981e-09, -4.93807308e-08, -5.69904565e-08, -6.23411912e-08, -6.67478197e-08, -7.06990242e-08, -7.44140186e-08, -7.80990202e-08, -8.16165457e-08, -8.46634683e-08, -8.64965959e-08, -8.69377045e-08, -8.71163898e-08, -8.73013367e-08, -8.74877403e-08, -8.76834861e-08, -8.78836099e-08, -8.80805132e-08, -8.82801632e-08, -8.85018691e-08, -8.87036171e-08, -8.89433515e-08, -8.91741486e-08, -8.94144784e-08, -8.96597544e-08, -8.98972282e-08, -9.01612831e-08, -9.041659e-08, -9.06867861e-08, -9.09559074e-08, -9.12266074e-08, -9.14937308e-08, -9.17860653e-08, -9.20817077e-08, -9.23862311e-08, -9.26890555e-08, -9.29974197e-08, -9.33092022e-08, -9.36270867e-08, -9.39590964e-08, -9.43012237e-08, -9.46423503e-08, -9.49894711e-08, -9.53468126e-08, -9.57123842e-08, -9.607697e-08, -9.64774938e-08, -9.68729721e-08, -9.72677505e-08, -9.76795819e-08, -9.80964718e-08, -9.8538489e-08, -9.89832836e-08, -9.94417358e-08, -9.99095772e-08, -1.00392086e-07, -1.00870256e-07, -1.01344422e-07, -1.01838269e-07, -1.02307796e-07, -1.02790634e-07, -1.03269027e-07, -1.03762145e-07, -1.04249221e-07, -1.0471452e-07, -1.05127257e-07, -1.0545141e-07, -1.05611519e-07, -1.05687461e-07, -1.05717184e-07, -1.05729915e-07, -1.05735768e-07, -1.05740126e-07, -1.0573591e-07, -1.05726169e-07, -1.05724614e-07, -1.05716073e-07, -1.05722333e-07, -1.05719084e-07, -1.05732132e-07, -1.05728793e-07, -1.05724969e-07, -1.05730003e-07, -1.05718658e-07, -1.05725251e-07, -1.05715545e-07, -1.05720457e-07, -1.05711713e-07, -1.05715818e-07, -1.05722409e-07, -1.05723844e-07, -1.0571873e-07, -1.05728735e-07, -1.05722892e-07, -1.05731447e-07, -1.05731854e-07, -1.05731783e-07, -1.0574079e-07, -1.05744228e-07, -1.05737352e-07, -1.05743939e-07, -1.05748529e-07, -1.0574278e-07, -1.05739615e-07, -1.0573439e-07, -1.05729747e-07, -1.05741269e-07, -1.05740521e-07, -1.05733843e-07, -1.05744109e-07, -1.05740126e-07, -1.05731746e-07, -1.05732052e-07, -1.05734781e-07, -1.05738378e-07, -1.05742182e-07, -1.05732562e-07, -1.05735782e-07, -1.05742053e-07, -1.0573023e-07, -1.05725033e-07, -1.05722706e-07, -1.0573244e-07, -1.05729612e-07, -1.05732029e-07, -1.05731134e-07, -1.05732433e-07, -1.05735814e-07, -1.05717391e-07, -1.05716241e-07, -1.05722126e-07, -1.05721331e-07, -1.0572286e-07, -1.05732719e-07, -1.05721388e-07, -1.05726325e-07, -1.05733149e-07, -1.05733691e-07, -1.0572885e-07, -1.05732017e-07, -1.05734308e-07, -1.05744288e-07, -1.05751374e-07, -1.05737739e-07, -1.05733457e-07, -1.05747259e-07, -1.05743987e-07, -1.05747627e-07, -1.0574378e-07, -1.05746047e-07, -1.05755651e-07, -1.05769824e-07, -1.05767087e-07, -1.05753084e-07], [-1.04023715e-07, -1.04033192e-07, -1.040228e-07, -1.04023683e-07, -1.04027314e-07, -1.04031697e-07, -1.0403204e-07, -1.04041009e-07, -1.04036975e-07, -1.04041052e-07, -1.04037338e-07, -1.04036881e-07, -1.04033958e-07, -1.04044573e-07, -1.04053082e-07, -1.04051746e-07, -1.04043345e-07, -1.04041227e-07, -1.04054009e-07, -1.04043635e-07, -1.04053351e-07, -1.04050858e-07, -1.04050131e-07, -1.04047724e-07, -1.04048193e-07, -1.04058776e-07, -1.04051233e-07, -1.04048919e-07, -1.04050414e-07, -1.04045951e-07, -1.04048324e-07, -1.04049067e-07, -1.04038711e-07, -1.0403454e-07, -1.04037117e-07, -1.04028411e-07, -1.04027187e-07, -1.0402391e-07, -1.04039482e-07, -1.04028259e-07, -1.04028123e-07, -1.04024681e-07, -1.04026925e-07, -1.0401548e-07, -1.04029039e-07, -1.04028942e-07, -1.04030053e-07, -1.0403419e-07, -1.04034068e-07, -1.04027618e-07, -1.04025272e-07, -1.04021933e-07, -1.04025442e-07, -1.04010678e-07, -1.04027847e-07, -1.04031688e-07, -1.04035009e-07, -1.04030416e-07, -1.04026028e-07, -1.04023956e-07, -1.04023979e-07, -1.04030356e-07, -1.04035869e-07, -1.04029404e-07, -1.04016381e-07, -1.04017975e-07, -1.04020169e-07, -1.04022627e-07, -1.04021082e-07, -1.04027457e-07, -1.04018005e-07, -1.04020397e-07, -1.04014381e-07, -1.04014873e-07, -1.04013369e-07, -1.04007445e-07, -1.04007847e-07, -1.03999198e-07, -1.04005219e-07, -1.04015643e-07, -1.04006309e-07, -1.04016676e-07, -1.04005883e-07, -1.04004163e-07, -1.04006477e-07, -1.04009899e-07, -1.04006304e-07, -1.03996266e-07, -1.03991439e-07, -1.03955939e-07, -1.03894073e-07, -1.03753365e-07, -1.03482568e-07, -1.03115319e-07, -1.02655607e-07, -1.02180525e-07, -1.01704793e-07, -1.01227642e-07, -1.00757464e-07, -1.0028947e-07, -9.9824622e-08, -9.93460079e-08, -9.88679559e-08, -9.83808111e-08, -9.79111905e-08, -9.74392718e-08, -9.69863803e-08, -9.65504973e-08, -9.61240058e-08, -9.57107342e-08, -9.53164751e-08, -9.49188276e-08, -9.45333873e-08, -9.41527244e-08, -9.37799091e-08, -9.34446398e-08, -9.30766855e-08, -9.27456206e-08, -9.23967229e-08, -9.20739461e-08, -9.17474595e-08, -9.14253244e-08, -9.11222076e-08, -9.08113345e-08, -9.04978581e-08, -9.01933784e-08, -8.99146417e-08, -8.96408075e-08, -8.93494295e-08, -8.90836662e-08, -8.88229726e-08, -8.85664313e-08, -8.83178951e-08, -8.80600962e-08, -8.78238846e-08, -8.75817546e-08, -8.73439123e-08, -8.70974758e-08, -8.68709717e-08, -8.66433602e-08, -8.64225324e-08, -8.62030415e-08, -8.59966167e-08, -8.57787259e-08, -8.558977e-08, -8.5399696e-08, -8.52155087e-08, -8.50282555e-08, -8.48512917e-08, -8.44482449e-08, -8.2731232e-08, -7.96616007e-08, -7.59950237e-08, -7.2072367e-08, -6.80472321e-08, -6.37328404e-08, -5.87771796e-08, -5.24457394e-08, -4.17905551e-08, -4.54182676e-09, -3.57164958e-09, -3.22385657e-09, -3.07174985e-09, -3.02203626e-09, -3.01629805e-09, -3.04498472e-09, -3.07600487e-09, -3.10705744e-09, -3.13402932e-09, -3.15886899e-09, -3.18938844e-09, -3.2087031e-09, -3.22580296e-09, -3.23347606e-09, -3.2335837e-09, -3.23163547e-09, -3.26620525e-09, -3.39411581e-09, -3.67139876e-09, -3.94364703e-09, -4.14062908e-09, -4.26302957e-09, -4.3408075e-09, -4.39145393e-09, -4.37952857e-09, -4.31421716e-09, -4.21086729e-09, -4.09372709e-09, -3.87692579e-09, -3.60069849e-09, -3.3516894e-09, -3.24535795e-09, -3.21383667e-09, -3.20769276e-09, -3.19670667e-09, -3.20295385e-09, -3.18725047e-09, -3.15967027e-09, -3.13212456e-09, -3.10925475e-09, -3.06189669e-09, -3.0222283e-09, -2.98616842e-09, -2.97216236e-09, -2.98584413e-09, -3.06167544e-09, -3.26240032e-09, -3.74486348e-09, -5.2531695e-09, -4.65219674e-08, -5.50170739e-08, -6.08305751e-08, -6.55869131e-08, -6.98445235e-08, -7.38961598e-08, -7.78492953e-08, -8.13311846e-08, -8.38538499e-08, -8.46617936e-08, -8.48664102e-08, -8.50573402e-08, -8.52432858e-08, -8.54370539e-08, -8.56424559e-08, -8.5839275e-08, -8.60456099e-08, -8.62655522e-08, -8.6480016e-08, -8.67085928e-08, -8.69426341e-08, -8.71866513e-08, -8.74330568e-08, -8.76816119e-08, -8.79381095e-08, -8.81968995e-08, -8.84616849e-08, -8.87386095e-08, -8.90160744e-08, -8.92824283e-08, -8.95727665e-08, -8.98787563e-08, -9.01807882e-08, -9.04852451e-08, -9.0793958e-08, -9.110337e-08, -9.14402071e-08, -9.17595261e-08, -9.21088612e-08, -9.24533445e-08, -9.28043437e-08, -9.31608346e-08, -9.35322514e-08, -9.39040931e-08, -9.42973006e-08, -9.46964327e-08, -9.50866981e-08, -9.54996607e-08, -9.59111404e-08, -9.63484752e-08, -9.67872432e-08, -9.72490891e-08, -9.772041e-08, -9.82010314e-08, -9.86895437e-08, -9.91833227e-08, -9.96801627e-08, -1.00156498e-07, -1.00656846e-07, -1.01141273e-07, -1.01631236e-07, -1.02122488e-07, -1.02609392e-07, -1.03074127e-07, -1.03477518e-07, -1.03755156e-07, -1.03887365e-07, -1.03946828e-07, -1.03974378e-07, -1.03988157e-07, -1.03990625e-07, -1.03992442e-07, -1.03987079e-07, -1.03984379e-07, -1.03973021e-07, -1.03977857e-07, -1.03983574e-07, -1.03985248e-07, -1.03982576e-07, -1.03972533e-07, -1.03982544e-07, -1.03969714e-07, -1.03978952e-07, -1.0397461e-07, -1.03973872e-07, -1.03968231e-07, -1.03972046e-07, -1.03972377e-07, -1.03971167e-07, -1.03979961e-07, -1.03985722e-07, -1.03978524e-07, -1.03986246e-07, -1.03985253e-07, -1.03987088e-07, -1.03997425e-07, -1.04001781e-07, -1.04000116e-07, -1.04002266e-07, -1.04006541e-07, -1.04001249e-07, -1.03998536e-07, -1.03991561e-07, -1.0399564e-07, -1.04001222e-07, -1.03995808e-07, -1.03991271e-07, -1.0399915e-07, -1.03994134e-07, -1.03993019e-07, -1.03992338e-07, -1.03993798e-07, -1.03994725e-07, -1.04000603e-07, -1.03988008e-07, -1.03995654e-07, -1.03988668e-07, -1.03992276e-07, -1.03982298e-07, -1.03987405e-07, -1.03985561e-07, -1.03982203e-07, -1.03989533e-07, -1.03984195e-07, -1.03990526e-07, -1.0399016e-07, -1.03971351e-07, -1.03982351e-07, -1.03977025e-07, -1.03972023e-07, -1.03982072e-07, -1.03983105e-07, -1.03978043e-07, -1.03983082e-07, -1.03991064e-07, -1.03991211e-07, -1.03989592e-07, -1.03990128e-07, -1.03987559e-07, -1.03998809e-07, -1.04007068e-07, -1.03995765e-07, -1.0399717e-07, -1.04000681e-07, -1.04008089e-07, -1.03992352e-07, -1.04002466e-07, -1.04002162e-07, -1.04002507e-07, -1.040275e-07, -1.04023011e-07, -1.04011913e-07], [-1.02281311e-07, -1.02286947e-07, -1.02280083e-07, -1.02282852e-07, -1.02285292e-07, -1.02284146e-07, -1.02283916e-07, -1.02289155e-07, -1.02293497e-07, -1.02296574e-07, -1.02293895e-07, -1.02294371e-07, -1.0228973e-07, -1.02302348e-07, -1.0230641e-07, -1.02303776e-07, -1.02299819e-07, -1.02297496e-07, -1.02308597e-07, -1.02296877e-07, -1.02302482e-07, -1.02305876e-07, -1.02305559e-07, -1.02301796e-07, -1.02303342e-07, -1.02310457e-07, -1.02305154e-07, -1.02302617e-07, -1.02301672e-07, -1.02296608e-07, -1.02303889e-07, -1.0229909e-07, -1.02297558e-07, -1.02299152e-07, -1.022889e-07, -1.02285742e-07, -1.0228054e-07, -1.02284947e-07, -1.0228786e-07, -1.02285653e-07, -1.02285457e-07, -1.02276077e-07, -1.02280083e-07, -1.0227635e-07, -1.02286159e-07, -1.0229105e-07, -1.0228456e-07, -1.02287888e-07, -1.02286635e-07, -1.02287244e-07, -1.0228689e-07, -1.02280531e-07, -1.0228522e-07, -1.0227042e-07, -1.02285161e-07, -1.02287055e-07, -1.0228924e-07, -1.02285271e-07, -1.02282923e-07, -1.02280071e-07, -1.02285747e-07, -1.02286674e-07, -1.0229317e-07, -1.02282435e-07, -1.02275688e-07, -1.02273025e-07, -1.02277652e-07, -1.02277169e-07, -1.02284001e-07, -1.02285112e-07, -1.02277877e-07, -1.02274085e-07, -1.02271528e-07, -1.02270183e-07, -1.02270912e-07, -1.02270661e-07, -1.02263238e-07, -1.02265163e-07, -1.02263734e-07, -1.02267152e-07, -1.02263757e-07, -1.02272646e-07, -1.02259653e-07, -1.02254538e-07, -1.02259616e-07, -1.02265836e-07, -1.02258181e-07, -1.02241395e-07, -1.02228473e-07, -1.02163071e-07, -1.02037961e-07, -1.01800906e-07, -1.01438348e-07, -1.01005576e-07, -1.00527146e-07, -1.00044028e-07, -9.95661878e-08, -9.90823472e-08, -9.86102623e-08, -9.81289233e-08, -9.76521827e-08, -9.71600667e-08, -9.66728662e-08, -9.6179655e-08, -9.57054383e-08, -9.52349356e-08, -9.47844992e-08, -9.435518e-08, -9.39332161e-08, -9.35188507e-08, -9.31249802e-08, -9.27219249e-08, -9.2343331e-08, -9.19596637e-08, -9.15876738e-08, -9.12448921e-08, -9.08817858e-08, -9.05437803e-08, -9.02088235e-08, -8.98704298e-08, -8.95484066e-08, -8.9218398e-08, -8.89167007e-08, -8.86016577e-08, -8.82860339e-08, -8.79785602e-08, -8.77018932e-08, -8.74226112e-08, -8.71310823e-08, -8.68602096e-08, -8.6605032e-08, -8.63385663e-08, -8.60870655e-08, -8.58292607e-08, -8.55848481e-08, -8.53406516e-08, -8.51028599e-08, -8.4854733e-08, -8.46301102e-08, -8.43932386e-08, -8.41767829e-08, -8.39548974e-08, -8.37436985e-08, -8.35259767e-08, -8.33314864e-08, -8.31370166e-08, -8.29511182e-08, -8.27694854e-08, -8.25706247e-08, -8.18173144e-08, -7.93490106e-08, -7.5808698e-08, -7.16405366e-08, -6.7294722e-08, -6.26385941e-08, -5.73321351e-08, -5.0546394e-08, -3.8676243e-08, -4.9503751e-09, -3.58506894e-09, -3.09915435e-09, -2.900584e-09, -2.82480927e-09, -2.8194947e-09, -2.84348478e-09, -2.89474022e-09, -2.93177985e-09, -2.97177598e-09, -3.0131679e-09, -3.04104088e-09, -3.07083703e-09, -3.0949129e-09, -3.11540026e-09, -3.12353886e-09, -3.12992288e-09, -3.11994943e-09, -3.15770594e-09, -3.3036377e-09, -3.55696437e-09, -3.83209324e-09, -4.01106145e-09, -4.15206134e-09, -4.23737115e-09, -4.29783992e-09, -4.27727643e-09, -4.2077843e-09, -4.118449e-09, -3.97991136e-09, -3.77959679e-09, -3.50824501e-09, -3.25584036e-09, -3.14399403e-09, -3.10699879e-09, -3.09383793e-09, -3.08601925e-09, -3.08892653e-09, -3.07192326e-09, -3.04099374e-09, -3.01376081e-09, -2.98345594e-09, -2.93034702e-09, -2.87766657e-09, -2.82552798e-09, -2.79896455e-09, -2.77579115e-09, -2.80228651e-09, -2.91197923e-09, -3.18396854e-09, -3.83862514e-09, -6.23618022e-09, -4.43657912e-08, -5.34943768e-08, -5.96655395e-08, -6.47373925e-08, -6.931231e-08, -7.37293702e-08, -7.7707461e-08, -8.08626924e-08, -8.23005677e-08, -8.26000036e-08, -8.2792545e-08, -8.29789751e-08, -8.3178655e-08, -8.33840281e-08, -8.35916698e-08, -8.37999347e-08, -8.40162352e-08, -8.42294382e-08, -8.44644402e-08, -8.46931526e-08, -8.495071e-08, -8.51930281e-08, -8.54484215e-08, -8.57016362e-08, -8.59711577e-08, -8.62445585e-08, -8.65220344e-08, -8.67949883e-08, -8.70645284e-08, -8.73601439e-08, -8.7661298e-08, -8.79662181e-08, -8.82770255e-08, -8.85888782e-08, -8.89065097e-08, -8.92337633e-08, -8.9560618e-08, -8.99070947e-08, -9.02541484e-08, -9.06029371e-08, -9.09590891e-08, -9.1342586e-08, -9.17084209e-08, -9.2107833e-08, -9.25074262e-08, -9.28993742e-08, -9.33107491e-08, -9.37211952e-08, -9.4159139e-08, -9.45933403e-08, -9.5050262e-08, -9.551925e-08, -9.60019178e-08, -9.64980023e-08, -9.69963657e-08, -9.75069458e-08, -9.79941101e-08, -9.84975148e-08, -9.89967993e-08, -9.94920247e-08, -9.99882232e-08, -1.00481826e-07, -1.00973741e-07, -1.01437656e-07, -1.01801267e-07, -1.02053484e-07, -1.02166723e-07, -1.02212688e-07, -1.02241582e-07, -1.02248138e-07, -1.02243902e-07, -1.02237967e-07, -1.02238213e-07, -1.02226627e-07, -1.02238875e-07, -1.02237507e-07, -1.02237286e-07, -1.0223706e-07, -1.02242076e-07, -1.0223551e-07, -1.02228071e-07, -1.02234685e-07, -1.02227581e-07, -1.02228421e-07, -1.02231613e-07, -1.02229097e-07, -1.02224884e-07, -1.02230302e-07, -1.0223583e-07, -1.02240011e-07, -1.02238905e-07, -1.02242895e-07, -1.02244284e-07, -1.02241901e-07, -1.02246252e-07, -1.02261375e-07, -1.02255143e-07, -1.02248867e-07, -1.02262083e-07, -1.02253161e-07, -1.0225213e-07, -1.02250944e-07, -1.02245339e-07, -1.02255577e-07, -1.02249893e-07, -1.02244691e-07, -1.02250721e-07, -1.02254152e-07, -1.02245369e-07, -1.02254324e-07, -1.02250518e-07, -1.02253004e-07, -1.02259689e-07, -1.02244286e-07, -1.02252935e-07, -1.02245146e-07, -1.02236396e-07, -1.02241409e-07, -1.0223993e-07, -1.02242605e-07, -1.02239107e-07, -1.02246498e-07, -1.02242828e-07, -1.02243766e-07, -1.02248915e-07, -1.0222957e-07, -1.0223216e-07, -1.02235529e-07, -1.02238105e-07, -1.02236212e-07, -1.02245213e-07, -1.0223775e-07, -1.02237787e-07, -1.02239772e-07, -1.02251512e-07, -1.02242474e-07, -1.0225061e-07, -1.02248918e-07, -1.02259289e-07, -1.02264273e-07, -1.02253531e-07, -1.02251302e-07, -1.02260901e-07, -1.02255959e-07, -1.02249596e-07, -1.02261173e-07, -1.02260508e-07, -1.02258636e-07, -1.02282376e-07, -1.02279469e-07, -1.02267839e-07], [-1.00552385e-07, -1.00571038e-07, -1.00558764e-07, -1.00568161e-07, -1.00563573e-07, -1.00563249e-07, -1.00565877e-07, -1.00558325e-07, -1.00579255e-07, -1.00578252e-07, -1.00568628e-07, -1.00569617e-07, -1.00570822e-07, -1.00581764e-07, -1.00586786e-07, -1.00581449e-07, -1.00577495e-07, -1.00577852e-07, -1.00587467e-07, -1.00582957e-07, -1.00583316e-07, -1.00585342e-07, -1.0058821e-07, -1.00579259e-07, -1.00582909e-07, -1.00593439e-07, -1.00585045e-07, -1.00584461e-07, -1.00583265e-07, -1.00582621e-07, -1.00584256e-07, -1.00581423e-07, -1.00578059e-07, -1.0057001e-07, -1.00576941e-07, -1.00566581e-07, -1.00558295e-07, -1.00561743e-07, -1.00568823e-07, -1.00567289e-07, -1.00565606e-07, -1.00557734e-07, -1.00552151e-07, -1.00562023e-07, -1.00563792e-07, -1.00568115e-07, -1.00563012e-07, -1.0057271e-07, -1.00562582e-07, -1.00567432e-07, -1.00569357e-07, -1.00557323e-07, -1.00560206e-07, -1.00552778e-07, -1.00562175e-07, -1.00563509e-07, -1.00569131e-07, -1.00570792e-07, -1.00566666e-07, -1.00560273e-07, -1.00565013e-07, -1.00569911e-07, -1.0056608e-07, -1.00564249e-07, -1.00560586e-07, -1.00551971e-07, -1.00560032e-07, -1.00553597e-07, -1.00557527e-07, -1.0055994e-07, -1.00554154e-07, -1.00558528e-07, -1.00548043e-07, -1.00550608e-07, -1.00550621e-07, -1.00542621e-07, -1.00543794e-07, -1.00543525e-07, -1.0054751e-07, -1.00547604e-07, -1.00544168e-07, -1.00544196e-07, -1.0053945e-07, -1.00538886e-07, -1.00537667e-07, -1.00547689e-07, -1.00531702e-07, -1.00507091e-07, -1.00467994e-07, -1.00348194e-07, -1.00139319e-07, -9.98013511e-08, -9.93701102e-08, -9.88982304e-08, -9.84129257e-08, -9.79330614e-08, -9.74492181e-08, -9.69549258e-08, -9.64680829e-08, -9.59809763e-08, -9.5490128e-08, -9.4981054e-08, -9.4496451e-08, -9.39994859e-08, -9.35235181e-08, -9.30643588e-08, -9.26174373e-08, -9.21845749e-08, -9.17629037e-08, -9.13495104e-08, -9.09573667e-08, -9.0563553e-08, -9.01796774e-08, -8.97802205e-08, -8.94165506e-08, -8.90699449e-08, -8.87022323e-08, -8.83725184e-08, -8.8024188e-08, -8.76900665e-08, -8.73667131e-08, -8.70381288e-08, -8.67268509e-08, -8.64191957e-08, -8.60945994e-08, -8.57813169e-08, -8.55049017e-08, -8.52210919e-08, -8.49263738e-08, -8.46547184e-08, -8.4398165e-08, -8.41287253e-08, -8.38765133e-08, -8.36231082e-08, -8.33711745e-08, -8.31236154e-08, -8.28803679e-08, -8.26305722e-08, -8.23951945e-08, -8.21658881e-08, -8.19468825e-08, -8.1718311e-08, -8.15077013e-08, -8.12906702e-08, -8.10943177e-08, -8.08932398e-08, -8.07089711e-08, -8.05228209e-08, -8.02321257e-08, -7.88717041e-08, -7.57140975e-08, -7.16214386e-08, -6.69193016e-08, -6.19795331e-08, -5.6361524e-08, -4.92227996e-08, -3.71306461e-08, -5.73085969e-09, -3.70248008e-09, -3.04228857e-09, -2.75342594e-09, -2.63919945e-09, -2.61509713e-09, -2.63909458e-09, -2.69459169e-09, -2.74953108e-09, -2.80142612e-09, -2.84751533e-09, -2.89067771e-09, -2.92023121e-09, -2.95729085e-09, -2.97665748e-09, -2.99932398e-09, -3.01198875e-09, -3.01371091e-09, -3.01413914e-09, -3.04763189e-09, -3.20420176e-09, -3.47283692e-09, -3.73565176e-09, -3.90506901e-09, -4.05137496e-09, -4.13460108e-09, -4.2023867e-09, -4.18399384e-09, -4.11007512e-09, -4.00220161e-09, -3.87753687e-09, -3.67537503e-09, -3.41380167e-09, -3.1522467e-09, -3.0274005e-09, -2.99125231e-09, -2.98379931e-09, -2.97728144e-09, -2.97363129e-09, -2.95772806e-09, -2.92405684e-09, -2.89498861e-09, -2.86575295e-09, -2.80851781e-09, -2.74796785e-09, -2.68133976e-09, -2.64397999e-09, -2.59539425e-09, -2.58217475e-09, -2.62845554e-09, -2.79124821e-09, -3.17359238e-09, -4.10908433e-09, -8.32529206e-09, -4.31891457e-08, -5.25232033e-08, -5.89515808e-08, -6.43087143e-08, -6.92549728e-08, -7.38266254e-08, -7.75630991e-08, -7.98028913e-08, -8.03405793e-08, -8.05465267e-08, -8.07332928e-08, -8.09385843e-08, -8.11460194e-08, -8.13433859e-08, -8.15558824e-08, -8.17859972e-08, -8.20027409e-08, -8.22430792e-08, -8.2476727e-08, -8.27260124e-08, -8.29777304e-08, -8.32282515e-08, -8.34902129e-08, -8.37594359e-08, -8.40327808e-08, -8.43163541e-08, -8.4587889e-08, -8.48656517e-08, -8.51641002e-08, -8.54627086e-08, -8.57747595e-08, -8.60856524e-08, -8.6398268e-08, -8.67203176e-08, -8.70543282e-08, -8.73843449e-08, -8.77285451e-08, -8.80825373e-08, -8.84294443e-08, -8.87989841e-08, -8.91693929e-08, -8.95394295e-08, -8.99315146e-08, -9.03388035e-08, -9.07300618e-08, -9.11440397e-08, -9.15594862e-08, -9.19875591e-08, -9.24232095e-08, -9.287572e-08, -9.33408462e-08, -9.38246121e-08, -9.43167e-08, -9.48174337e-08, -9.53486332e-08, -9.58446799e-08, -9.63579194e-08, -9.68642866e-08, -9.7376084e-08, -9.78819172e-08, -9.83750313e-08, -9.88724642e-08, -9.93699437e-08, -9.98096252e-08, -1.0015266e-07, -1.0035777e-07, -1.00465676e-07, -1.00511295e-07, -1.00521337e-07, -1.00519796e-07, -1.00520424e-07, -1.00522013e-07, -1.0050555e-07, -1.00517133e-07, -1.0051456e-07, -1.0051556e-07, -1.0052136e-07, -1.00516156e-07, -1.00522568e-07, -1.00509354e-07, -1.00510172e-07, -1.00508264e-07, -1.00514576e-07, -1.00506688e-07, -1.00507045e-07, -1.00507498e-07, -1.00513256e-07, -1.00514395e-07, -1.0052108e-07, -1.005149e-07, -1.005246e-07, -1.0052033e-07, -1.00525214e-07, -1.00526732e-07, -1.00535968e-07, -1.00529726e-07, -1.00533263e-07, -1.00540459e-07, -1.0052558e-07, -1.00539684e-07, -1.00529782e-07, -1.00532028e-07, -1.00534514e-07, -1.00532714e-07, -1.00523389e-07, -1.00534441e-07, -1.00532592e-07, -1.00525231e-07, -1.00519394e-07, -1.00526686e-07, -1.00525166e-07, -1.00523807e-07, -1.00531897e-07, -1.00535009e-07, -1.00523481e-07, -1.00528823e-07, -1.00518766e-07, -1.00516204e-07, -1.00519086e-07, -1.0051677e-07, -1.00526946e-07, -1.00517989e-07, -1.00524359e-07, -1.00515199e-07, -1.00501689e-07, -1.00509218e-07, -1.00513847e-07, -1.00511984e-07, -1.00508717e-07, -1.00525343e-07, -1.00524108e-07, -1.00513951e-07, -1.00526937e-07, -1.00531651e-07, -1.00524292e-07, -1.00527512e-07, -1.00525097e-07, -1.00534848e-07, -1.00540859e-07, -1.00528464e-07, -1.00532201e-07, -1.00532843e-07, -1.00537354e-07, -1.00539886e-07, -1.00536573e-07, -1.0053683e-07, -1.00540767e-07, -1.00560954e-07, -1.00555313e-07, -1.00544178e-07], [-9.8815343e-08, -9.88290797e-08, -9.88095645e-08, -9.88240252e-08, -9.88176067e-08, -9.88240289e-08, -9.88237159e-08, -9.88239958e-08, -9.88337045e-08, -9.88389747e-08, -9.88300944e-08, -9.8831446e-08, -9.88325815e-08, -9.88393155e-08, -9.88412065e-08, -9.88365246e-08, -9.88360111e-08, -9.88363765e-08, -9.88461947e-08, -9.88433562e-08, -9.88404455e-08, -9.88456255e-08, -9.88423433e-08, -9.88350109e-08, -9.8839597e-08, -9.88473138e-08, -9.88426014e-08, -9.88464263e-08, -9.88434206e-08, -9.883898e-08, -9.88378204e-08, -9.88388176e-08, -9.88349943e-08, -9.88290772e-08, -9.88282395e-08, -9.88228362e-08, -9.88171258e-08, -9.88162553e-08, -9.88300406e-08, -9.88278014e-08, -9.88289261e-08, -9.8809892e-08, -9.88116015e-08, -9.88148227e-08, -9.88291372e-08, -9.88198291e-08, -9.88165808e-08, -9.88331753e-08, -9.88226301e-08, -9.88252596e-08, -9.88282027e-08, -9.88151714e-08, -9.88208052e-08, -9.8811467e-08, -9.88218705e-08, -9.88212484e-08, -9.88256313e-08, -9.8829179e-08, -9.88234464e-08, -9.88216196e-08, -9.88162733e-08, -9.88188473e-08, -9.88240956e-08, -9.88225733e-08, -9.88167613e-08, -9.88137176e-08, -9.88187295e-08, -9.88143623e-08, -9.88151176e-08, -9.8817092e-08, -9.88124387e-08, -9.88093164e-08, -9.88043162e-08, -9.88074056e-08, -9.88067012e-08, -9.87954295e-08, -9.8800701e-08, -9.87970417e-08, -9.88021863e-08, -9.8806723e-08, -9.88030791e-08, -9.88031529e-08, -9.8791947e-08, -9.87938414e-08, -9.8794467e-08, -9.8789134e-08, -9.87785962e-08, -9.87319696e-08, -9.86457335e-08, -9.84446369e-08, -9.81301176e-08, -9.77105633e-08, -9.724012e-08, -9.67631887e-08, -9.62691224e-08, -9.57788988e-08, -9.52869918e-08, -9.4779525e-08, -9.42850811e-08, -9.37845213e-08, -9.32866194e-08, -9.27702983e-08, -9.22765659e-08, -9.17804423e-08, -9.13099217e-08, -9.0857046e-08, -9.04056339e-08, -8.99794149e-08, -8.95580093e-08, -8.91465093e-08, -8.87510464e-08, -8.83550632e-08, -8.79651255e-08, -8.75690625e-08, -8.72136009e-08, -8.68574447e-08, -8.64942171e-08, -8.61566313e-08, -8.58096275e-08, -8.54694152e-08, -8.51476823e-08, -8.48120491e-08, -8.45018663e-08, -8.41837927e-08, -8.3865143e-08, -8.35516245e-08, -8.3268507e-08, -8.29837013e-08, -8.26891948e-08, -8.24129143e-08, -8.21520532e-08, -8.18834458e-08, -8.16265727e-08, -8.13646582e-08, -8.11145014e-08, -8.08675888e-08, -8.06234885e-08, -8.03665353e-08, -8.01328342e-08, -7.98986431e-08, -7.96761568e-08, -7.94450118e-08, -7.92296388e-08, -7.90117716e-08, -7.88121473e-08, -7.86098988e-08, -7.84187183e-08, -7.82235498e-08, -7.76871857e-08, -7.54877265e-08, -7.16811019e-08, -6.68958398e-08, -6.1570436e-08, -5.5707962e-08, -4.83238685e-08, -3.62571849e-08, -7.02589031e-09, -3.95020055e-09, -3.03831989e-09, -2.64262467e-09, -2.46797702e-09, -2.41341917e-09, -2.4263436e-09, -2.48145732e-09, -2.54316137e-09, -2.61232255e-09, -2.67373174e-09, -2.72562908e-09, -2.76611462e-09, -2.80583224e-09, -2.83774036e-09, -2.86310371e-09, -2.87606862e-09, -2.89515788e-09, -2.90316791e-09, -2.88753377e-09, -2.93464757e-09, -3.09361278e-09, -3.37649962e-09, -3.61474779e-09, -3.79789167e-09, -3.93965604e-09, -4.03333352e-09, -4.0929403e-09, -4.08299215e-09, -3.98812402e-09, -3.89718547e-09, -3.76548907e-09, -3.55911384e-09, -3.3056701e-09, -3.04975767e-09, -2.91631819e-09, -2.8796723e-09, -2.86171067e-09, -2.8571339e-09, -2.85772152e-09, -2.8376141e-09, -2.81728014e-09, -2.77586682e-09, -2.74345525e-09, -2.6814628e-09, -2.61326895e-09, -2.54950444e-09, -2.48675143e-09, -2.42606416e-09, -2.38779318e-09, -2.38598133e-09, -2.47461563e-09, -2.71542036e-09, -3.24652928e-09, -4.59919184e-09, -1.28282829e-08, -4.24849467e-08, -5.18704188e-08, -5.85499442e-08, -6.42349398e-08, -6.94934916e-08, -7.38695752e-08, -7.69756014e-08, -7.80209271e-08, -7.82602096e-08, -7.84579308e-08, -7.86491959e-08, -7.88635892e-08, -7.90743957e-08, -7.92816959e-08, -7.95136296e-08, -7.97314816e-08, -7.99628316e-08, -8.02100395e-08, -8.04647241e-08, -8.07120484e-08, -8.09683995e-08, -8.12370432e-08, -8.15062802e-08, -8.17829961e-08, -8.20573464e-08, -8.2347354e-08, -8.26215535e-08, -8.29265406e-08, -8.3225341e-08, -8.35304251e-08, -8.38608949e-08, -8.41720327e-08, -8.44844724e-08, -8.48299168e-08, -8.51618578e-08, -8.55118374e-08, -8.58589907e-08, -8.62169799e-08, -8.65881789e-08, -8.69585155e-08, -8.73324e-08, -8.77276659e-08, -8.81342161e-08, -8.85265884e-08, -8.89429548e-08, -8.93610163e-08, -8.97898218e-08, -9.02264431e-08, -9.06764431e-08, -9.11317385e-08, -9.16138179e-08, -9.20996753e-08, -9.26118097e-08, -9.31323433e-08, -9.3652439e-08, -9.41728697e-08, -9.4694719e-08, -9.52145626e-08, -9.5723359e-08, -9.62256703e-08, -9.67376479e-08, -9.72430397e-08, -9.77260574e-08, -9.81547342e-08, -9.8466995e-08, -9.8650449e-08, -9.87434152e-08, -9.87646976e-08, -9.87706653e-08, -9.87736777e-08, -9.87754352e-08, -9.87625681e-08, -9.877108e-08, -9.87739173e-08, -9.87756737e-08, -9.87742391e-08, -9.87701934e-08, -9.87745307e-08, -9.87633588e-08, -9.87619855e-08, -9.87624239e-08, -9.87590854e-08, -9.87708605e-08, -9.87635251e-08, -9.87698233e-08, -9.87679473e-08, -9.87721018e-08, -9.87721487e-08, -9.8769327e-08, -9.87768727e-08, -9.87769904e-08, -9.87770555e-08, -9.87851343e-08, -9.87922865e-08, -9.8792892e-08, -9.87890243e-08, -9.88011336e-08, -9.87887552e-08, -9.87936841e-08, -9.8786954e-08, -9.87859698e-08, -9.87906356e-08, -9.87899403e-08, -9.87782153e-08, -9.87900744e-08, -9.87856002e-08, -9.87838562e-08, -9.87824931e-08, -9.87870487e-08, -9.87829977e-08, -9.878968e-08, -9.87789117e-08, -9.87887449e-08, -9.87810856e-08, -9.87807999e-08, -9.87752906e-08, -9.87749838e-08, -9.87754072e-08, -9.8777579e-08, -9.878109e-08, -9.87813662e-08, -9.87884682e-08, -9.87824246e-08, -9.87629492e-08, -9.87689721e-08, -9.87671605e-08, -9.87696706e-08, -9.87719426e-08, -9.87794782e-08, -9.87666899e-08, -9.87757588e-08, -9.87782473e-08, -9.87904397e-08, -9.87776307e-08, -9.87754433e-08, -9.87817259e-08, -9.87909785e-08, -9.88021111e-08, -9.87830407e-08, -9.87889335e-08, -9.87868541e-08, -9.87969343e-08, -9.87973517e-08, -9.87943961e-08, -9.87959483e-08, -9.88057148e-08, -9.88209027e-08, -9.88094638e-08, -9.88076253e-08], [-9.70717921e-08, -9.70880074e-08, -9.70703762e-08, -9.70862923e-08, -9.70733045e-08, -9.70869811e-08, -9.7082667e-08, -9.7079148e-08, -9.70840787e-08, -9.70907914e-08, -9.7088356e-08, -9.70850803e-08, -9.7088419e-08, -9.70955859e-08, -9.71015185e-08, -9.71002284e-08, -9.70942964e-08, -9.70972954e-08, -9.7099495e-08, -9.70989582e-08, -9.71029446e-08, -9.70980659e-08, -9.7101805e-08, -9.70949555e-08, -9.71041143e-08, -9.71112821e-08, -9.7101483e-08, -9.71024345e-08, -9.71053041e-08, -9.70936243e-08, -9.70988665e-08, -9.70969412e-08, -9.70943035e-08, -9.70865154e-08, -9.70895453e-08, -9.7080329e-08, -9.70825615e-08, -9.70826636e-08, -9.70855849e-08, -9.70805631e-08, -9.70780169e-08, -9.70753175e-08, -9.70800633e-08, -9.70748435e-08, -9.70843121e-08, -9.7078289e-08, -9.70755215e-08, -9.70847615e-08, -9.70825564e-08, -9.70808474e-08, -9.70869223e-08, -9.7069483e-08, -9.70697173e-08, -9.70668188e-08, -9.70750347e-08, -9.70748601e-08, -9.70878868e-08, -9.70851815e-08, -9.70814081e-08, -9.70786795e-08, -9.7077849e-08, -9.70830178e-08, -9.70880294e-08, -9.70774051e-08, -9.70728058e-08, -9.70727525e-08, -9.70736717e-08, -9.70703578e-08, -9.70798106e-08, -9.70750887e-08, -9.70736317e-08, -9.70711752e-08, -9.70621949e-08, -9.70655297e-08, -9.70717925e-08, -9.70580224e-08, -9.70577283e-08, -9.70600266e-08, -9.70609132e-08, -9.70655568e-08, -9.70583936e-08, -9.70609265e-08, -9.70653264e-08, -9.7052141e-08, -9.70428251e-08, -9.70434497e-08, -9.70084617e-08, -9.69231044e-08, -9.67550446e-08, -9.64566045e-08, -9.60514671e-08, -9.55861546e-08, -9.51064301e-08, -9.46196928e-08, -9.41160151e-08, -9.36140673e-08, -9.31148709e-08, -9.25971882e-08, -9.20871766e-08, -9.15677653e-08, -9.10589637e-08, -9.0540766e-08, -9.00537474e-08, -8.95620387e-08, -8.90983149e-08, -8.86375731e-08, -8.8198721e-08, -8.77662381e-08, -8.73494171e-08, -8.69408301e-08, -8.65432377e-08, -8.6145898e-08, -8.57568729e-08, -8.53594246e-08, -8.49923447e-08, -8.46409916e-08, -8.42684844e-08, -8.39322528e-08, -8.35899994e-08, -8.32485323e-08, -8.29210197e-08, -8.25792067e-08, -8.22670875e-08, -8.19436995e-08, -8.16267183e-08, -8.13097727e-08, -8.10289277e-08, -8.07382171e-08, -8.04356102e-08, -8.01631319e-08, -7.98966581e-08, -7.96240887e-08, -7.93629488e-08, -7.90977607e-08, -7.88506484e-08, -7.86014635e-08, -7.83450681e-08, -7.80969069e-08, -7.78538599e-08, -7.76245634e-08, -7.73923579e-08, -7.71586472e-08, -7.69436777e-08, -7.67228317e-08, -7.65168564e-08, -7.63216727e-08, -7.61246146e-08, -7.58857916e-08, -7.48344772e-08, -7.17124378e-08, -6.7214931e-08, -6.16139051e-08, -5.54123548e-08, -4.7911609e-08, -3.63091459e-08, -9.15468592e-09, -4.39231868e-09, -3.13151256e-09, -2.5788896e-09, -2.31772653e-09, -2.21629269e-09, -2.21276007e-09, -2.25828535e-09, -2.32437066e-09, -2.40836978e-09, -2.48202287e-09, -2.54970775e-09, -2.60669542e-09, -2.64951259e-09, -2.6897571e-09, -2.72261002e-09, -2.7528052e-09, -2.76362799e-09, -2.77480611e-09, -2.78364825e-09, -2.77621732e-09, -2.83131334e-09, -2.98693152e-09, -3.25829871e-09, -3.51058353e-09, -3.68169143e-09, -3.82857856e-09, -3.91471518e-09, -3.99492064e-09, -3.97251011e-09, -3.87762105e-09, -3.77554945e-09, -3.64051983e-09, -3.46092306e-09, -3.20884684e-09, -2.94892042e-09, -2.80698816e-09, -2.75903282e-09, -2.74950049e-09, -2.74686966e-09, -2.74318915e-09, -2.72439795e-09, -2.69319474e-09, -2.65836645e-09, -2.61426825e-09, -2.5586543e-09, -2.48967067e-09, -2.41289595e-09, -2.34979358e-09, -2.26612703e-09, -2.20281054e-09, -2.1770431e-09, -2.21339138e-09, -2.35490093e-09, -2.70833281e-09, -3.46085591e-09, -5.43223544e-09, -2.07110843e-08, -4.23755445e-08, -5.16616399e-08, -5.8573515e-08, -6.45955552e-08, -6.98177214e-08, -7.36921358e-08, -7.55686073e-08, -7.59594262e-08, -7.61562628e-08, -7.63666209e-08, -7.65776685e-08, -7.67843095e-08, -7.69987361e-08, -7.72252755e-08, -7.74542306e-08, -7.76883934e-08, -7.79340135e-08, -7.81938388e-08, -7.844918e-08, -7.87062272e-08, -7.89718381e-08, -7.92450519e-08, -7.95280574e-08, -7.98100421e-08, -8.00978511e-08, -8.03810623e-08, -8.06800129e-08, -8.0985669e-08, -8.12908847e-08, -8.16170629e-08, -8.19374107e-08, -8.22587147e-08, -8.26005261e-08, -8.29336417e-08, -8.32865157e-08, -8.36410815e-08, -8.39971903e-08, -8.43677532e-08, -8.47445377e-08, -8.51189154e-08, -8.55160202e-08, -8.59153585e-08, -8.63173444e-08, -8.67356157e-08, -8.71374677e-08, -8.75803441e-08, -8.80162132e-08, -8.84619039e-08, -8.89250047e-08, -8.93920939e-08, -8.9880087e-08, -9.03835115e-08, -9.09174983e-08, -9.14394311e-08, -9.1970144e-08, -9.25042747e-08, -9.30366195e-08, -9.35622763e-08, -9.40770289e-08, -9.45944634e-08, -9.51063326e-08, -9.56092031e-08, -9.608919e-08, -9.64898782e-08, -9.67825148e-08, -9.69465924e-08, -9.7006024e-08, -9.7025599e-08, -9.7029612e-08, -9.70355064e-08, -9.70175591e-08, -9.70240293e-08, -9.70338498e-08, -9.70332123e-08, -9.70346791e-08, -9.70287792e-08, -9.70336828e-08, -9.70198488e-08, -9.7024622e-08, -9.70268179e-08, -9.70290465e-08, -9.70237731e-08, -9.70238559e-08, -9.70252883e-08, -9.70263195e-08, -9.703061e-08, -9.70383822e-08, -9.70304278e-08, -9.70377607e-08, -9.70351242e-08, -9.70366225e-08, -9.70473772e-08, -9.70467521e-08, -9.70473597e-08, -9.7051422e-08, -9.70524289e-08, -9.70470081e-08, -9.70513606e-08, -9.70478492e-08, -9.7042222e-08, -9.70503165e-08, -9.70406204e-08, -9.7036316e-08, -9.70458237e-08, -9.70509662e-08, -9.70412257e-08, -9.70454794e-08, -9.70436351e-08, -9.70476074e-08, -9.70492079e-08, -9.70403007e-08, -9.70441956e-08, -9.70389224e-08, -9.70388743e-08, -9.7038306e-08, -9.70382998e-08, -9.70363024e-08, -9.70357178e-08, -9.70420804e-08, -9.70418186e-08, -9.70415755e-08, -9.70333084e-08, -9.70240403e-08, -9.70297808e-08, -9.70304745e-08, -9.70334751e-08, -9.70369866e-08, -9.70390503e-08, -9.70257535e-08, -9.70358222e-08, -9.70418028e-08, -9.70425443e-08, -9.70331127e-08, -9.70426353e-08, -9.70419923e-08, -9.70464727e-08, -9.70617623e-08, -9.70440415e-08, -9.70476113e-08, -9.70503788e-08, -9.70587209e-08, -9.70509715e-08, -9.70565691e-08, -9.70546846e-08, -9.70569755e-08, -9.70808216e-08, -9.70694034e-08, -9.70673567e-08], [-9.53327226e-08, -9.5342878e-08, -9.53369831e-08, -9.53374171e-08, -9.53407363e-08, -9.53414523e-08, -9.53422503e-08, -9.53395084e-08, -9.53525262e-08, -9.53530591e-08, -9.53489053e-08, -9.53478268e-08, -9.53506904e-08, -9.53584484e-08, -9.53675637e-08, -9.53639292e-08, -9.53541497e-08, -9.53524363e-08, -9.53600151e-08, -9.53616933e-08, -9.53588226e-08, -9.53650785e-08, -9.53691033e-08, -9.53545747e-08, -9.53563272e-08, -9.53690202e-08, -9.53647425e-08, -9.53641024e-08, -9.5365529e-08, -9.53592754e-08, -9.535841e-08, -9.53507415e-08, -9.535799e-08, -9.53464147e-08, -9.53444508e-08, -9.53448575e-08, -9.53365749e-08, -9.53416892e-08, -9.53481999e-08, -9.5344547e-08, -9.53411328e-08, -9.53295709e-08, -9.53363481e-08, -9.53377658e-08, -9.53392807e-08, -9.53384992e-08, -9.53442011e-08, -9.53448519e-08, -9.53373242e-08, -9.53500761e-08, -9.53434412e-08, -9.53326854e-08, -9.53341584e-08, -9.53304347e-08, -9.5337134e-08, -9.53364275e-08, -9.53457291e-08, -9.53458209e-08, -9.53425732e-08, -9.53380429e-08, -9.53427441e-08, -9.53422791e-08, -9.53499029e-08, -9.53394592e-08, -9.53304379e-08, -9.53323979e-08, -9.533296e-08, -9.53334135e-08, -9.53363923e-08, -9.53341159e-08, -9.53318493e-08, -9.5327159e-08, -9.53208069e-08, -9.53298149e-08, -9.53274867e-08, -9.53161281e-08, -9.53157902e-08, -9.53211908e-08, -9.53218154e-08, -9.53252078e-08, -9.5319766e-08, -9.53168344e-08, -9.53097337e-08, -9.5311589e-08, -9.52966688e-08, -9.52757436e-08, -9.52161946e-08, -9.50580011e-08, -9.47871346e-08, -9.43985493e-08, -9.39438086e-08, -9.34521441e-08, -9.29577141e-08, -9.24639546e-08, -9.19484005e-08, -9.14286523e-08, -9.09182674e-08, -9.03938569e-08, -8.98684441e-08, -8.93475436e-08, -8.88328108e-08, -8.83126647e-08, -8.78269448e-08, -8.73415795e-08, -8.68794725e-08, -8.64268978e-08, -8.59899305e-08, -8.55608304e-08, -8.5137759e-08, -8.47287378e-08, -8.43265746e-08, -8.39302112e-08, -8.35366461e-08, -8.31389915e-08, -8.27669944e-08, -8.24199354e-08, -8.20414524e-08, -8.17025442e-08, -8.13509576e-08, -8.10161158e-08, -8.06893412e-08, -8.03407829e-08, -8.00186573e-08, -7.97039836e-08, -7.93810882e-08, -7.90613391e-08, -7.87729212e-08, -7.84785494e-08, -7.81777152e-08, -7.7900857e-08, -7.76329541e-08, -7.73599514e-08, -7.71008901e-08, -7.68335605e-08, -7.65780875e-08, -7.63249158e-08, -7.606376e-08, -7.5805374e-08, -7.55671002e-08, -7.53261422e-08, -7.50999048e-08, -7.48655509e-08, -7.46427904e-08, -7.44264117e-08, -7.42151891e-08, -7.40100453e-08, -7.38128156e-08, -7.33980032e-08, -7.14913404e-08, -6.75418257e-08, -6.21028437e-08, -5.55911406e-08, -4.79049619e-08, -3.68482388e-08, -1.26232299e-08, -5.10446868e-09, -3.33819161e-09, -2.59370568e-09, -2.22530432e-09, -2.05791119e-09, -2.00503112e-09, -2.03227761e-09, -2.09564171e-09, -2.18732312e-09, -2.27290686e-09, -2.35086326e-09, -2.42539352e-09, -2.49010903e-09, -2.53261732e-09, -2.57497865e-09, -2.60967814e-09, -2.63058317e-09, -2.65205166e-09, -2.66159871e-09, -2.66115529e-09, -2.65815164e-09, -2.71063223e-09, -2.87801363e-09, -3.16498346e-09, -3.39421977e-09, -3.55347521e-09, -3.69139947e-09, -3.79749425e-09, -3.88166769e-09, -3.84782077e-09, -3.76336858e-09, -3.63486695e-09, -3.51723824e-09, -3.34690058e-09, -3.09522315e-09, -2.8337726e-09, -2.69050457e-09, -2.63867692e-09, -2.6236044e-09, -2.62379759e-09, -2.62008834e-09, -2.6050947e-09, -2.57039452e-09, -2.53779091e-09, -2.50563646e-09, -2.43578232e-09, -2.36646636e-09, -2.28794626e-09, -2.21098939e-09, -2.1205483e-09, -2.04564384e-09, -1.9864883e-09, -1.98235679e-09, -2.0808139e-09, -2.29864716e-09, -2.801666e-09, -3.84621522e-09, -6.7640764e-09, -2.58078495e-08, -4.27597699e-08, -5.19273639e-08, -5.90579314e-08, -6.52723696e-08, -6.99854966e-08, -7.28811289e-08, -7.36354769e-08, -7.38474865e-08, -7.40595081e-08, -7.42666565e-08, -7.44837808e-08, -7.4701086e-08, -7.49379619e-08, -7.51614928e-08, -7.54040989e-08, -7.56450072e-08, -7.59114544e-08, -7.61692275e-08, -7.64318064e-08, -7.6699397e-08, -7.69719255e-08, -7.72524465e-08, -7.75444402e-08, -7.78324954e-08, -7.81159942e-08, -7.84238969e-08, -7.8735372e-08, -7.9053123e-08, -7.93714913e-08, -7.96952688e-08, -8.00160361e-08, -8.03630832e-08, -8.06969867e-08, -8.10542717e-08, -8.14159081e-08, -8.17779255e-08, -8.21452435e-08, -8.25217585e-08, -8.28984036e-08, -8.33029334e-08, -8.36985024e-08, -8.41043848e-08, -8.45197861e-08, -8.49323694e-08, -8.5373286e-08, -8.57956757e-08, -8.62522306e-08, -8.67103366e-08, -8.71772283e-08, -8.76626947e-08, -8.81548334e-08, -8.86917341e-08, -8.92085649e-08, -8.97560874e-08, -9.03033122e-08, -9.08463632e-08, -9.1384682e-08, -9.19066726e-08, -9.24345555e-08, -9.2966067e-08, -9.34700065e-08, -9.3974104e-08, -9.44340472e-08, -9.4827417e-08, -9.50951987e-08, -9.52215527e-08, -9.52728264e-08, -9.52823865e-08, -9.52939851e-08, -9.52815924e-08, -9.52921426e-08, -9.52883333e-08, -9.52946035e-08, -9.52831938e-08, -9.52941831e-08, -9.5292021e-08, -9.528224e-08, -9.52848824e-08, -9.52817173e-08, -9.52835328e-08, -9.52872694e-08, -9.52823803e-08, -9.52868294e-08, -9.52840894e-08, -9.52887266e-08, -9.52940186e-08, -9.52916442e-08, -9.5296482e-08, -9.52961803e-08, -9.52934614e-08, -9.53034994e-08, -9.53047598e-08, -9.53071307e-08, -9.53112792e-08, -9.53175429e-08, -9.53091661e-08, -9.5312661e-08, -9.53090253e-08, -9.53015459e-08, -9.53112399e-08, -9.53043488e-08, -9.5297701e-08, -9.53096012e-08, -9.53061137e-08, -9.5303366e-08, -9.53025503e-08, -9.53081312e-08, -9.53048223e-08, -9.5311101e-08, -9.53021048e-08, -9.53064996e-08, -9.52957465e-08, -9.53010275e-08, -9.52880705e-08, -9.52956529e-08, -9.52947091e-08, -9.52980662e-08, -9.52969236e-08, -9.53038801e-08, -9.53023612e-08, -9.52974724e-08, -9.5285728e-08, -9.52907712e-08, -9.52906813e-08, -9.52919163e-08, -9.52875001e-08, -9.5301778e-08, -9.52909458e-08, -9.52961888e-08, -9.52993005e-08, -9.53051664e-08, -9.53012324e-08, -9.52994486e-08, -9.52994972e-08, -9.53084508e-08, -9.53227851e-08, -9.53022011e-08, -9.53031471e-08, -9.53123661e-08, -9.53204295e-08, -9.53151357e-08, -9.53128822e-08, -9.53120106e-08, -9.53176414e-08, -9.53375719e-08, -9.53305e-08, -9.53255318e-08], [-9.35898411e-08, -9.35941632e-08, -9.35873296e-08, -9.3594853e-08, -9.36008274e-08, -9.36034669e-08, -9.35976374e-08, -9.36023145e-08, -9.36043193e-08, -9.36042714e-08, -9.36072985e-08, -9.36027664e-08, -9.36054096e-08, -9.36099648e-08, -9.36215104e-08, -9.36174343e-08, -9.36161678e-08, -9.36140544e-08, -9.36210233e-08, -9.36154419e-08, -9.36234782e-08, -9.36199095e-08, -9.36225026e-08, -9.360742e-08, -9.36197379e-08, -9.36214007e-08, -9.36215704e-08, -9.36145742e-08, -9.36213404e-08, -9.36100361e-08, -9.36129043e-08, -9.36112421e-08, -9.36073084e-08, -9.36053956e-08, -9.36029156e-08, -9.36053735e-08, -9.35884266e-08, -9.35990003e-08, -9.36023662e-08, -9.35993064e-08, -9.35942368e-08, -9.35853377e-08, -9.35908972e-08, -9.35915876e-08, -9.36052514e-08, -9.3595706e-08, -9.35895743e-08, -9.35970128e-08, -9.35930593e-08, -9.36016657e-08, -9.35980985e-08, -9.35928357e-08, -9.35920949e-08, -9.35894496e-08, -9.35916518e-08, -9.36058466e-08, -9.35983076e-08, -9.36010481e-08, -9.35957108e-08, -9.35946407e-08, -9.35990638e-08, -9.359893e-08, -9.36040651e-08, -9.35974944e-08, -9.35860476e-08, -9.35868823e-08, -9.35992151e-08, -9.35895977e-08, -9.35955908e-08, -9.35922617e-08, -9.35884588e-08, -9.35872585e-08, -9.35781832e-08, -9.35837077e-08, -9.35858324e-08, -9.35752798e-08, -9.3571732e-08, -9.35758601e-08, -9.35803329e-08, -9.35798672e-08, -9.35770901e-08, -9.35765289e-08, -9.35670964e-08, -9.35582575e-08, -9.35343781e-08, -9.34869714e-08, -9.33596979e-08, -9.31050623e-08, -9.27441731e-08, -9.22826185e-08, -9.17937453e-08, -9.12981114e-08, -9.07890001e-08, -9.02912783e-08, -8.97596356e-08, -8.92274773e-08, -8.87089112e-08, -8.81588209e-08, -8.76314279e-08, -8.7103545e-08, -8.6588669e-08, -8.60780711e-08, -8.55985107e-08, -8.5118627e-08, -8.46556945e-08, -8.42009287e-08, -8.37645869e-08, -8.33316322e-08, -8.29111762e-08, -8.24993434e-08, -8.20997247e-08, -8.17018216e-08, -8.13031334e-08, -8.09100858e-08, -8.0528822e-08, -8.01825939e-08, -7.9808916e-08, -7.94626155e-08, -7.9111738e-08, -7.87649333e-08, -7.84314279e-08, -7.80924386e-08, -7.77677535e-08, -7.74424808e-08, -7.7122041e-08, -7.6795351e-08, -7.6500927e-08, -7.6209551e-08, -7.59115631e-08, -7.56233874e-08, -7.53560597e-08, -7.50757402e-08, -7.48081029e-08, -7.45367857e-08, -7.42874102e-08, -7.40328546e-08, -7.37725281e-08, -7.35095294e-08, -7.32662347e-08, -7.30263616e-08, -7.27899226e-08, -7.25516952e-08, -7.23328683e-08, -7.21058514e-08, -7.1893974e-08, -7.16917494e-08, -7.14682677e-08, -7.06584738e-08, -6.76846205e-08, -6.28168802e-08, -5.62038398e-08, -4.83809622e-08, -3.77818697e-08, -1.72063021e-08, -6.16645189e-09, -3.7145133e-09, -2.6963281e-09, -2.18597033e-09, -1.9299222e-09, -1.81898846e-09, -1.80765762e-09, -1.8642228e-09, -1.94707381e-09, -2.04414271e-09, -2.14820049e-09, -2.23177137e-09, -2.3024008e-09, -2.37069561e-09, -2.41601298e-09, -2.44318059e-09, -2.49292293e-09, -2.51078452e-09, -2.52894118e-09, -2.53448252e-09, -2.53687463e-09, -2.53535832e-09, -2.59631973e-09, -2.78058894e-09, -3.05270428e-09, -3.28197532e-09, -3.42912372e-09, -3.54550451e-09, -3.63430301e-09, -3.75142367e-09, -3.7081739e-09, -3.62053384e-09, -3.51937921e-09, -3.39659325e-09, -3.22391729e-09, -2.99025554e-09, -2.72727097e-09, -2.57752807e-09, -2.51601492e-09, -2.5056912e-09, -2.50295802e-09, -2.5032984e-09, -2.48796025e-09, -2.45294314e-09, -2.42170818e-09, -2.38705262e-09, -2.32177939e-09, -2.24773256e-09, -2.16162077e-09, -2.08041119e-09, -1.97420738e-09, -1.88965814e-09, -1.81618329e-09, -1.77734377e-09, -1.82354039e-09, -1.96823022e-09, -2.32709879e-09, -3.00491707e-09, -4.45577937e-09, -8.80451671e-09, -2.90315733e-08, -4.35882187e-08, -5.26415272e-08, -5.99957972e-08, -6.57910799e-08, -6.97367603e-08, -7.12261066e-08, -7.1524633e-08, -7.17286986e-08, -7.19508514e-08, -7.216408e-08, -7.23897321e-08, -7.2620575e-08, -7.28479649e-08, -7.30958412e-08, -7.33451262e-08, -7.36100061e-08, -7.38748208e-08, -7.41353883e-08, -7.44080235e-08, -7.46876986e-08, -7.49803915e-08, -7.52654879e-08, -7.55573875e-08, -7.58440387e-08, -7.61581591e-08, -7.64634587e-08, -7.67840386e-08, -7.71088038e-08, -7.74289046e-08, -7.77648209e-08, -7.81096746e-08, -7.84487287e-08, -7.88038171e-08, -7.91709491e-08, -7.95339831e-08, -7.9906865e-08, -8.0284617e-08, -8.06629588e-08, -8.10691807e-08, -8.14768848e-08, -8.18772904e-08, -8.22974886e-08, -8.27113638e-08, -8.31490259e-08, -8.35798357e-08, -8.40318928e-08, -8.44775879e-08, -8.4959088e-08, -8.54338547e-08, -8.5928486e-08, -8.64517369e-08, -8.69704183e-08, -8.75189603e-08, -8.80756805e-08, -8.86348449e-08, -8.91779636e-08, -8.97205735e-08, -9.02543885e-08, -9.08064093e-08, -9.13202362e-08, -9.18329971e-08, -9.23347853e-08, -9.27961287e-08, -9.31601886e-08, -9.33793257e-08, -9.34890226e-08, -9.3523436e-08, -9.35449637e-08, -9.35386405e-08, -9.35488469e-08, -9.35485985e-08, -9.35485999e-08, -9.35475679e-08, -9.35486187e-08, -9.35411706e-08, -9.3540737e-08, -9.35432726e-08, -9.35436045e-08, -9.35332806e-08, -9.35375869e-08, -9.35487654e-08, -9.35426887e-08, -9.35436926e-08, -9.35369597e-08, -9.35530694e-08, -9.35424619e-08, -9.35560478e-08, -9.35546626e-08, -9.35531955e-08, -9.35622285e-08, -9.35666426e-08, -9.3564711e-08, -9.35681097e-08, -9.35767881e-08, -9.35641404e-08, -9.35713562e-08, -9.35670683e-08, -9.356717e-08, -9.35701497e-08, -9.35616979e-08, -9.35587584e-08, -9.35678623e-08, -9.35603437e-08, -9.35632676e-08, -9.35597888e-08, -9.35581563e-08, -9.35659274e-08, -9.35676974e-08, -9.35584723e-08, -9.35654311e-08, -9.35518671e-08, -9.35548139e-08, -9.35525366e-08, -9.35465205e-08, -9.3550876e-08, -9.35538043e-08, -9.35551085e-08, -9.35554944e-08, -9.35581786e-08, -9.35558164e-08, -9.35465796e-08, -9.35469699e-08, -9.35436307e-08, -9.35501783e-08, -9.35491992e-08, -9.35535138e-08, -9.3548791e-08, -9.3550371e-08, -9.35542021e-08, -9.35581651e-08, -9.35547973e-08, -9.3554795e-08, -9.35565929e-08, -9.3564644e-08, -9.35758681e-08, -9.35591724e-08, -9.35653158e-08, -9.35690318e-08, -9.35694007e-08, -9.35750147e-08, -9.35744652e-08, -9.35648844e-08, -9.35734501e-08, -9.35861516e-08, -9.35906127e-08, -9.35785848e-08], [-9.18535042e-08, -9.18579179e-08, -9.18477276e-08, -9.18491103e-08, -9.18578763e-08, -9.18586484e-08, -9.18578951e-08, -9.18606518e-08, -9.18608811e-08, -9.18606999e-08, -9.18638316e-08, -9.18614126e-08, -9.18586838e-08, -9.18746123e-08, -9.1882e-08, -9.18721383e-08, -9.18620145e-08, -9.18730971e-08, -9.18735962e-08, -9.1871573e-08, -9.18794607e-08, -9.18805683e-08, -9.18810515e-08, -9.18685721e-08, -9.1878601e-08, -9.18803342e-08, -9.18809038e-08, -9.18715077e-08, -9.18803213e-08, -9.18710325e-08, -9.18725118e-08, -9.18692761e-08, -9.18675832e-08, -9.18640229e-08, -9.18627249e-08, -9.18570189e-08, -9.18464723e-08, -9.18528241e-08, -9.18565161e-08, -9.1854067e-08, -9.18521043e-08, -9.18456832e-08, -9.18522345e-08, -9.1846959e-08, -9.18590044e-08, -9.18562664e-08, -9.18483375e-08, -9.18576893e-08, -9.18528676e-08, -9.18522305e-08, -9.18566994e-08, -9.18405904e-08, -9.18479026e-08, -9.18394952e-08, -9.18443686e-08, -9.18525116e-08, -9.18640416e-08, -9.18593795e-08, -9.18641846e-08, -9.18534582e-08, -9.18505604e-08, -9.18528071e-08, -9.18591511e-08, -9.18513922e-08, -9.18418595e-08, -9.18450975e-08, -9.18536192e-08, -9.18463415e-08, -9.1850717e-08, -9.18482681e-08, -9.18434445e-08, -9.18467414e-08, -9.18378837e-08, -9.18349587e-08, -9.18416442e-08, -9.18261253e-08, -9.18230396e-08, -9.1830493e-08, -9.18355654e-08, -9.18360707e-08, -9.18299741e-08, -9.18368591e-08, -9.18174591e-08, -9.17924889e-08, -9.17526913e-08, -9.16474364e-08, -9.14198925e-08, -9.10720566e-08, -9.06321083e-08, -9.01416567e-08, -8.9642546e-08, -8.91357831e-08, -8.86163093e-08, -8.80908742e-08, -8.75515349e-08, -8.70160269e-08, -8.64712687e-08, -8.59182386e-08, -8.53831419e-08, -8.48606265e-08, -8.43463797e-08, -8.38424156e-08, -8.33651153e-08, -8.28842821e-08, -8.24257143e-08, -8.19728456e-08, -8.15282986e-08, -8.11016575e-08, -8.06734129e-08, -8.02624901e-08, -7.98608867e-08, -7.94629074e-08, -7.90640258e-08, -7.8663211e-08, -7.8288463e-08, -7.79307479e-08, -7.75530183e-08, -7.72070804e-08, -7.68539688e-08, -7.65105166e-08, -7.61707677e-08, -7.58260885e-08, -7.54997289e-08, -7.51726505e-08, -7.48471971e-08, -7.45144891e-08, -7.42251305e-08, -7.39337398e-08, -7.36241766e-08, -7.33356219e-08, -7.3064632e-08, -7.277706e-08, -7.2512738e-08, -7.22408689e-08, -7.19826073e-08, -7.17168763e-08, -7.14584663e-08, -7.11947807e-08, -7.09474078e-08, -7.07034365e-08, -7.04675267e-08, -7.02275424e-08, -6.99979874e-08, -6.97695005e-08, -6.9555285e-08, -6.93514289e-08, -6.90266952e-08, -6.74183635e-08, -6.33752837e-08, -5.72633726e-08, -4.92714428e-08, -3.9084189e-08, -2.1815282e-08, -7.68555417e-09, -4.27199774e-09, -2.91204271e-09, -2.21995755e-09, -1.85600532e-09, -1.67663577e-09, -1.61238162e-09, -1.63256586e-09, -1.70268771e-09, -1.80898373e-09, -1.91156637e-09, -2.02104498e-09, -2.10762134e-09, -2.18821709e-09, -2.24916447e-09, -2.29715246e-09, -2.33439333e-09, -2.36447696e-09, -2.39420709e-09, -2.40229947e-09, -2.40674307e-09, -2.41820684e-09, -2.41976225e-09, -2.48098286e-09, -2.6772278e-09, -2.94563895e-09, -3.15178925e-09, -3.27552944e-09, -3.39079087e-09, -3.47149356e-09, -3.54624576e-09, -3.53351245e-09, -3.44908303e-09, -3.34663494e-09, -3.24609806e-09, -3.10212787e-09, -2.87671971e-09, -2.62339258e-09, -2.46449545e-09, -2.39522295e-09, -2.37937537e-09, -2.38103796e-09, -2.37802327e-09, -2.36827476e-09, -2.33434986e-09, -2.30593089e-09, -2.2669842e-09, -2.20137656e-09, -2.13059695e-09, -2.04396171e-09, -1.96056769e-09, -1.8453603e-09, -1.73967306e-09, -1.6464728e-09, -1.59999352e-09, -1.59863429e-09, -1.69933677e-09, -1.95207629e-09, -2.43510087e-09, -3.34948013e-09, -5.38044092e-09, -1.17608349e-08, -3.18531776e-08, -4.48450647e-08, -5.38129168e-08, -6.10544678e-08, -6.60396225e-08, -6.8623961e-08, -6.91762426e-08, -6.93950224e-08, -6.96127735e-08, -6.98316973e-08, -7.0060546e-08, -7.02956083e-08, -7.05281065e-08, -7.07740557e-08, -7.10268629e-08, -7.13008981e-08, -7.15632047e-08, -7.18309909e-08, -7.21085358e-08, -7.23844592e-08, -7.26818298e-08, -7.29715706e-08, -7.32675772e-08, -7.3556743e-08, -7.38643748e-08, -7.41884527e-08, -7.45107012e-08, -7.48426105e-08, -7.51615397e-08, -7.54985649e-08, -7.58467796e-08, -7.61877353e-08, -7.65589017e-08, -7.69200018e-08, -7.72783337e-08, -7.76574464e-08, -7.80398599e-08, -7.84253327e-08, -7.88278909e-08, -7.92327774e-08, -7.96392941e-08, -8.00620758e-08, -8.04766849e-08, -8.09130627e-08, -8.13539449e-08, -8.17983448e-08, -8.22600151e-08, -8.27222452e-08, -8.32022939e-08, -8.3693471e-08, -8.42168006e-08, -8.47308339e-08, -8.52674481e-08, -8.58317231e-08, -8.6396027e-08, -8.69670365e-08, -8.75183251e-08, -8.80662385e-08, -8.86208571e-08, -8.91531799e-08, -8.96881208e-08, -9.02017573e-08, -9.06970367e-08, -9.11465109e-08, -9.14716393e-08, -9.16555775e-08, -9.17485179e-08, -9.17831008e-08, -9.17843576e-08, -9.18015883e-08, -9.18075782e-08, -9.18062962e-08, -9.18078905e-08, -9.18012889e-08, -9.180589e-08, -9.17973612e-08, -9.18011992e-08, -9.17928812e-08, -9.17965751e-08, -9.18024152e-08, -9.17977482e-08, -9.18047123e-08, -9.18009573e-08, -9.18043503e-08, -9.18074388e-08, -9.18051352e-08, -9.18052999e-08, -9.18122053e-08, -9.18140233e-08, -9.18155378e-08, -9.18200858e-08, -9.18258003e-08, -9.18191323e-08, -9.18295944e-08, -9.18206635e-08, -9.18242543e-08, -9.18213698e-08, -9.18140815e-08, -9.1827629e-08, -9.18264408e-08, -9.18141027e-08, -9.18276343e-08, -9.18159815e-08, -9.18168108e-08, -9.18159233e-08, -9.181316e-08, -9.18195713e-08, -9.1824775e-08, -9.18135213e-08, -9.18206541e-08, -9.18157441e-08, -9.1806143e-08, -9.18103983e-08, -9.18083751e-08, -9.1808209e-08, -9.18037185e-08, -9.18154063e-08, -9.18096855e-08, -9.18166415e-08, -9.18125155e-08, -9.18008795e-08, -9.17965647e-08, -9.17991323e-08, -9.18022015e-08, -9.18019766e-08, -9.18144323e-08, -9.18040807e-08, -9.18073594e-08, -9.18093711e-08, -9.18191291e-08, -9.18112821e-08, -9.18166254e-08, -9.18201366e-08, -9.182123e-08, -9.18346148e-08, -9.18218781e-08, -9.18224234e-08, -9.18277847e-08, -9.18365969e-08, -9.18262486e-08, -9.18300461e-08, -9.18243972e-08, -9.18363368e-08, -9.18502717e-08, -9.18429135e-08, -9.18380495e-08], [-9.01054621e-08, -9.01165031e-08, -9.01055288e-08, -9.01041551e-08, -9.01150109e-08, -9.01174626e-08, -9.01137442e-08, -9.01158934e-08, -9.01191358e-08, -9.01229258e-08, -9.01211792e-08, -9.01156331e-08, -9.01214412e-08, -9.01297318e-08, -9.01316216e-08, -9.01334741e-08, -9.01352871e-08, -9.01241587e-08, -9.01365132e-08, -9.01311911e-08, -9.01345682e-08, -9.01354318e-08, -9.01367572e-08, -9.01268519e-08, -9.01378538e-08, -9.01442889e-08, -9.01428526e-08, -9.01338249e-08, -9.01332361e-08, -9.0131936e-08, -9.01263721e-08, -9.01291515e-08, -9.01222498e-08, -9.01210709e-08, -9.01192379e-08, -9.01149153e-08, -9.01096842e-08, -9.01151926e-08, -9.01142541e-08, -9.0115355e-08, -9.01143695e-08, -9.01006153e-08, -9.01083204e-08, -9.01071348e-08, -9.01112122e-08, -9.01134893e-08, -9.01086628e-08, -9.01191155e-08, -9.01109875e-08, -9.0111565e-08, -9.01189042e-08, -9.01116103e-08, -9.01084055e-08, -9.00953845e-08, -9.01086499e-08, -9.01088302e-08, -9.01153716e-08, -9.01182453e-08, -9.0112948e-08, -9.01115101e-08, -9.0110747e-08, -9.01156772e-08, -9.01149137e-08, -9.01076049e-08, -9.01010912e-08, -9.01021944e-08, -9.01089199e-08, -9.01045325e-08, -9.01066663e-08, -9.01079473e-08, -9.01016293e-08, -9.01010585e-08, -9.00934631e-08, -9.00913767e-08, -9.00957085e-08, -9.008361e-08, -9.00884448e-08, -9.00815284e-08, -9.00959042e-08, -9.00908919e-08, -9.00882132e-08, -9.0084607e-08, -9.00615401e-08, -9.00191085e-08, -8.99282488e-08, -8.97340879e-08, -8.94086082e-08, -8.89733767e-08, -8.84937558e-08, -8.79874352e-08, -8.747052e-08, -8.69428724e-08, -8.64163848e-08, -8.58776352e-08, -8.53302226e-08, -8.4774826e-08, -8.42155497e-08, -8.36600838e-08, -8.31286839e-08, -8.26001411e-08, -8.21035331e-08, -8.16047839e-08, -8.11241368e-08, -8.06505268e-08, -8.01821776e-08, -7.97329609e-08, -7.92936615e-08, -7.8863106e-08, -7.84362813e-08, -7.80194099e-08, -7.76150143e-08, -7.72162293e-08, -7.6817791e-08, -7.64081124e-08, -7.60289902e-08, -7.56765469e-08, -7.52975836e-08, -7.49454809e-08, -7.45905231e-08, -7.42416039e-08, -7.39061546e-08, -7.35546234e-08, -7.32224188e-08, -7.28892903e-08, -7.2558924e-08, -7.22296685e-08, -7.19368199e-08, -7.16342124e-08, -7.1330308e-08, -7.10347182e-08, -7.0760836e-08, -7.0472853e-08, -7.02013035e-08, -6.9926581e-08, -6.96651786e-08, -6.93931922e-08, -6.91296907e-08, -6.88659347e-08, -6.86148475e-08, -6.83693529e-08, -6.81252528e-08, -6.78820101e-08, -6.76512513e-08, -6.74184608e-08, -6.72031145e-08, -6.69858121e-08, -6.63461334e-08, -6.36061524e-08, -5.84229434e-08, -5.06525968e-08, -4.06998324e-08, -2.58055353e-08, -9.80836845e-09, -5.08099699e-09, -3.24666429e-09, -2.35168132e-09, -1.84950401e-09, -1.57358626e-09, -1.4532246e-09, -1.42529228e-09, -1.46414077e-09, -1.56365812e-09, -1.67741313e-09, -1.79110214e-09, -1.89563553e-09, -1.99332839e-09, -2.07126087e-09, -2.13057326e-09, -2.17919694e-09, -2.21121362e-09, -2.24629191e-09, -2.26253116e-09, -2.2714393e-09, -2.28875168e-09, -2.28967899e-09, -2.28945567e-09, -2.36173021e-09, -2.57181332e-09, -2.81718768e-09, -3.0155124e-09, -3.12509243e-09, -3.20714608e-09, -3.28909967e-09, -3.33929026e-09, -3.33646049e-09, -3.25757172e-09, -3.18533283e-09, -3.10678559e-09, -2.96447293e-09, -2.77061711e-09, -2.517577e-09, -2.34201123e-09, -2.26724408e-09, -2.25491073e-09, -2.25825706e-09, -2.25235854e-09, -2.2493641e-09, -2.21898723e-09, -2.17756288e-09, -2.15393456e-09, -2.08429983e-09, -2.01515612e-09, -1.92421481e-09, -1.83953355e-09, -1.71961738e-09, -1.60670735e-09, -1.50627257e-09, -1.41958466e-09, -1.4007194e-09, -1.45938139e-09, -1.64025621e-09, -1.99927474e-09, -2.65072279e-09, -3.9066235e-09, -6.67733261e-09, -1.59573057e-08, -3.45473534e-08, -4.64730744e-08, -5.54553435e-08, -6.18108228e-08, -6.56482026e-08, -6.67832851e-08, -6.70373287e-08, -6.72587479e-08, -6.74892707e-08, -6.77114325e-08, -6.79536297e-08, -6.81893811e-08, -6.8444309e-08, -6.87019801e-08, -6.89724267e-08, -6.92443366e-08, -6.95141128e-08, -6.97880424e-08, -7.00773938e-08, -7.03729347e-08, -7.06702609e-08, -7.09680094e-08, -7.12600278e-08, -7.15805992e-08, -7.1902818e-08, -7.22225897e-08, -7.2557248e-08, -7.28862269e-08, -7.32220892e-08, -7.35735491e-08, -7.39257733e-08, -7.4284234e-08, -7.46518092e-08, -7.50198379e-08, -7.53998584e-08, -7.57801406e-08, -7.61661125e-08, -7.65753229e-08, -7.69845801e-08, -7.73923726e-08, -7.78261663e-08, -7.82386595e-08, -7.86786425e-08, -7.91068887e-08, -7.95654043e-08, -8.0022812e-08, -8.04910012e-08, -8.09689747e-08, -8.14531684e-08, -8.19759176e-08, -8.24793524e-08, -8.30199569e-08, -8.35721767e-08, -8.4149979e-08, -8.47245085e-08, -8.52976055e-08, -8.58596713e-08, -8.64319796e-08, -8.6976553e-08, -8.75164152e-08, -8.80466275e-08, -8.85641239e-08, -8.90653932e-08, -8.94777722e-08, -8.97760866e-08, -8.9938336e-08, -9.00206437e-08, -9.00345566e-08, -9.00534846e-08, -9.00589838e-08, -9.00648552e-08, -9.00649748e-08, -9.00582685e-08, -9.00633246e-08, -9.00607195e-08, -9.00573978e-08, -9.00527132e-08, -9.00495656e-08, -9.00579663e-08, -9.00522583e-08, -9.00593051e-08, -9.00614955e-08, -9.00590114e-08, -9.00696263e-08, -9.00612846e-08, -9.00698533e-08, -9.00749898e-08, -9.00709887e-08, -9.00700338e-08, -9.0077442e-08, -9.00730241e-08, -9.00778759e-08, -9.00912541e-08, -9.00813018e-08, -9.00833296e-08, -9.00793918e-08, -9.00712951e-08, -9.00806024e-08, -9.00836346e-08, -9.00704756e-08, -9.00828802e-08, -9.00764592e-08, -9.00726768e-08, -9.00769238e-08, -9.00809713e-08, -9.00769001e-08, -9.00794424e-08, -9.00737582e-08, -9.00790516e-08, -9.00745876e-08, -9.00740361e-08, -9.00668494e-08, -9.00680037e-08, -9.00664994e-08, -9.00659428e-08, -9.00712247e-08, -9.00715888e-08, -9.00752709e-08, -9.00704317e-08, -9.00613361e-08, -9.00633844e-08, -9.00632689e-08, -9.00620813e-08, -9.00664198e-08, -9.00652878e-08, -9.00589346e-08, -9.00672753e-08, -9.00737504e-08, -9.0071296e-08, -9.00701095e-08, -9.00720782e-08, -9.00731513e-08, -9.00816636e-08, -9.00864724e-08, -9.00738739e-08, -9.00780917e-08, -9.00856739e-08, -9.00830371e-08, -9.00823568e-08, -9.00940533e-08, -9.00802936e-08, -9.00899561e-08, -9.01051109e-08, -9.01024918e-08, -9.01007174e-08], [-8.83640691e-08, -8.83769753e-08, -8.83728433e-08, -8.83646376e-08, -8.83798117e-08, -8.83665216e-08, -8.83716651e-08, -8.83800539e-08, -8.83812181e-08, -8.83829444e-08, -8.83870741e-08, -8.83759884e-08, -8.83824364e-08, -8.8392577e-08, -8.83926805e-08, -8.83959072e-08, -8.83881302e-08, -8.8386862e-08, -8.83964992e-08, -8.83912396e-08, -8.83946701e-08, -8.83958566e-08, -8.83939654e-08, -8.83897438e-08, -8.83951873e-08, -8.83973591e-08, -8.83961432e-08, -8.83915002e-08, -8.83913863e-08, -8.83886603e-08, -8.83889418e-08, -8.83847406e-08, -8.83831622e-08, -8.83830594e-08, -8.83764787e-08, -8.8378289e-08, -8.83706945e-08, -8.83746828e-08, -8.83766611e-08, -8.83740427e-08, -8.83697463e-08, -8.83639642e-08, -8.83650582e-08, -8.83659186e-08, -8.83711982e-08, -8.83776117e-08, -8.83714944e-08, -8.83862139e-08, -8.83653091e-08, -8.83712139e-08, -8.83710823e-08, -8.83659623e-08, -8.83647436e-08, -8.83586501e-08, -8.8364213e-08, -8.83709567e-08, -8.83737354e-08, -8.83781735e-08, -8.83737341e-08, -8.83785661e-08, -8.83709618e-08, -8.83710195e-08, -8.83772591e-08, -8.83705087e-08, -8.8362955e-08, -8.83691686e-08, -8.83688059e-08, -8.83645345e-08, -8.83710469e-08, -8.83682284e-08, -8.83646863e-08, -8.8360875e-08, -8.83550876e-08, -8.83595348e-08, -8.83545131e-08, -8.8348161e-08, -8.83512155e-08, -8.83452153e-08, -8.83485626e-08, -8.83550664e-08, -8.83434007e-08, -8.8328472e-08, -8.82927723e-08, -8.82096832e-08, -8.80388343e-08, -8.77440527e-08, -8.73305617e-08, -8.684284e-08, -8.63392091e-08, -8.5817247e-08, -8.5286478e-08, -8.47481796e-08, -8.42013401e-08, -8.36603364e-08, -8.30804334e-08, -8.25188873e-08, -8.1962978e-08, -8.13984276e-08, -8.08717339e-08, -8.03526447e-08, -7.98546365e-08, -7.93618773e-08, -7.88797311e-08, -7.8402776e-08, -7.79422912e-08, -7.74910517e-08, -7.70503769e-08, -7.66166809e-08, -7.61909091e-08, -7.57722628e-08, -7.53718659e-08, -7.49629363e-08, -7.45589094e-08, -7.41548485e-08, -7.377856e-08, -7.34105826e-08, -7.30278947e-08, -7.26780946e-08, -7.23176736e-08, -7.19654962e-08, -7.16227026e-08, -7.12720221e-08, -7.09414785e-08, -7.060718e-08, -7.02627679e-08, -6.99333865e-08, -6.96348832e-08, -6.93393166e-08, -6.90217366e-08, -6.8720496e-08, -6.84448548e-08, -6.81552499e-08, -6.7875414e-08, -6.76006459e-08, -6.73341311e-08, -6.70638868e-08, -6.67947171e-08, -6.65259413e-08, -6.62685888e-08, -6.60220724e-08, -6.57766321e-08, -6.55257254e-08, -6.52944457e-08, -6.50584471e-08, -6.48333061e-08, -6.45588539e-08, -6.32392699e-08, -5.92157543e-08, -5.24402054e-08, -4.26902526e-08, -2.93005112e-08, -1.27733856e-08, -6.20473713e-09, -3.77215137e-09, -2.56331387e-09, -1.90992977e-09, -1.53666553e-09, -1.32707942e-09, -1.24624702e-09, -1.25071845e-09, -1.31595995e-09, -1.42702846e-09, -1.54758906e-09, -1.67285246e-09, -1.78579746e-09, -1.88005934e-09, -1.95336538e-09, -2.01453539e-09, -2.06067197e-09, -2.09406353e-09, -2.12104001e-09, -2.13935422e-09, -2.14904225e-09, -2.16569617e-09, -2.16211088e-09, -2.16674238e-09, -2.25500985e-09, -2.47407723e-09, -2.7262144e-09, -2.88736495e-09, -2.95595738e-09, -3.03541468e-09, -3.10355563e-09, -3.1295434e-09, -3.12439005e-09, -3.06727083e-09, -3.0137047e-09, -2.94949217e-09, -2.85043549e-09, -2.67206502e-09, -2.41960218e-09, -2.23065339e-09, -2.14400251e-09, -2.12728604e-09, -2.12599626e-09, -2.12520142e-09, -2.12269386e-09, -2.09504512e-09, -2.05743098e-09, -2.02759298e-09, -1.96654946e-09, -1.89656009e-09, -1.80058341e-09, -1.71914015e-09, -1.60278443e-09, -1.48160195e-09, -1.35562443e-09, -1.26177399e-09, -1.21869924e-09, -1.23676989e-09, -1.37684316e-09, -1.63837513e-09, -2.13354494e-09, -3.01815566e-09, -4.69114831e-09, -8.55161371e-09, -2.07504795e-08, -3.73169331e-08, -4.86254849e-08, -5.69411732e-08, -6.20482545e-08, -6.42451009e-08, -6.46710405e-08, -6.48939886e-08, -6.51255459e-08, -6.53533109e-08, -6.56009191e-08, -6.58354768e-08, -6.60929625e-08, -6.63531554e-08, -6.66358121e-08, -6.69127486e-08, -6.71867297e-08, -6.74680249e-08, -6.77540626e-08, -6.80552327e-08, -6.8354286e-08, -6.86593451e-08, -6.89577845e-08, -6.92840684e-08, -6.95959931e-08, -6.99312596e-08, -7.02625337e-08, -7.06017367e-08, -7.09346175e-08, -7.12923138e-08, -7.16392797e-08, -7.20152851e-08, -7.2380221e-08, -7.27451101e-08, -7.31331781e-08, -7.35190886e-08, -7.39129041e-08, -7.43284423e-08, -7.47324207e-08, -7.51424526e-08, -7.55703315e-08, -7.5992208e-08, -7.64299474e-08, -7.68703738e-08, -7.73198707e-08, -7.77813821e-08, -7.82454488e-08, -7.87217234e-08, -7.92142606e-08, -7.97311516e-08, -8.02356678e-08, -8.07719968e-08, -8.13180978e-08, -8.18858152e-08, -8.24699495e-08, -8.3049698e-08, -8.36400477e-08, -8.42132346e-08, -8.47781429e-08, -8.53348113e-08, -8.58848212e-08, -8.64201495e-08, -8.69373504e-08, -8.74160407e-08, -8.78107046e-08, -8.80790321e-08, -8.82261223e-08, -8.82693014e-08, -8.83090049e-08, -8.83201786e-08, -8.83235902e-08, -8.83200756e-08, -8.83242328e-08, -8.83262399e-08, -8.83212715e-08, -8.83250406e-08, -8.83195908e-08, -8.83164144e-08, -8.83105329e-08, -8.83160609e-08, -8.83159834e-08, -8.83184767e-08, -8.83224937e-08, -8.83235268e-08, -8.8321171e-08, -8.83293747e-08, -8.83291488e-08, -8.83296928e-08, -8.83380252e-08, -8.83418566e-08, -8.83389463e-08, -8.83407791e-08, -8.83465833e-08, -8.83467073e-08, -8.83470207e-08, -8.83401462e-08, -8.83375519e-08, -8.83481369e-08, -8.83403486e-08, -8.83281127e-08, -8.83463708e-08, -8.83370643e-08, -8.83341048e-08, -8.83323073e-08, -8.83393276e-08, -8.83343001e-08, -8.83397701e-08, -8.83350588e-08, -8.83357253e-08, -8.8323978e-08, -8.83257797e-08, -8.83296288e-08, -8.83273418e-08, -8.83282289e-08, -8.83296629e-08, -8.8329678e-08, -8.83296808e-08, -8.8339188e-08, -8.8324085e-08, -8.83161064e-08, -8.83149549e-08, -8.83260518e-08, -8.83233393e-08, -8.83217096e-08, -8.83266847e-08, -8.83311256e-08, -8.83266215e-08, -8.83255661e-08, -8.83400744e-08, -8.83338429e-08, -8.83306247e-08, -8.83283018e-08, -8.83428837e-08, -8.83502682e-08, -8.83381676e-08, -8.83399997e-08, -8.83496858e-08, -8.83455067e-08, -8.83442577e-08, -8.8354646e-08, -8.83406471e-08, -8.83496725e-08, -8.83699922e-08, -8.83688218e-08, -8.83592701e-08], [-8.66271492e-08, -8.66340988e-08, -8.66292723e-08, -8.66342605e-08, -8.66315919e-08, -8.66412581e-08, -8.66328058e-08, -8.6638676e-08, -8.66410419e-08, -8.66440591e-08, -8.66408887e-08, -8.66345201e-08, -8.66377071e-08, -8.6649439e-08, -8.66512695e-08, -8.66543798e-08, -8.66489429e-08, -8.66418048e-08, -8.66526834e-08, -8.66531087e-08, -8.66521565e-08, -8.66523601e-08, -8.66513479e-08, -8.66442298e-08, -8.66570258e-08, -8.66681319e-08, -8.66566319e-08, -8.66527929e-08, -8.66533387e-08, -8.66479218e-08, -8.66472023e-08, -8.66421256e-08, -8.66433473e-08, -8.66434296e-08, -8.6638274e-08, -8.66341342e-08, -8.6630166e-08, -8.6635314e-08, -8.66326648e-08, -8.66303916e-08, -8.66276715e-08, -8.66193653e-08, -8.66280053e-08, -8.66319086e-08, -8.66328872e-08, -8.66354957e-08, -8.66273949e-08, -8.66365436e-08, -8.6622362e-08, -8.66327287e-08, -8.66354599e-08, -8.66228006e-08, -8.66249763e-08, -8.66205155e-08, -8.66229292e-08, -8.66268144e-08, -8.66340792e-08, -8.66392714e-08, -8.66341324e-08, -8.66261005e-08, -8.6635473e-08, -8.66329666e-08, -8.66298136e-08, -8.66268194e-08, -8.66214915e-08, -8.66233137e-08, -8.66303401e-08, -8.66202869e-08, -8.66286789e-08, -8.66277516e-08, -8.66220617e-08, -8.66214504e-08, -8.66147055e-08, -8.6613619e-08, -8.66144022e-08, -8.6607049e-08, -8.66166521e-08, -8.66061978e-08, -8.66057339e-08, -8.6611292e-08, -8.65962901e-08, -8.65646514e-08, -8.64910732e-08, -8.6338368e-08, -8.60597305e-08, -8.56717621e-08, -8.51989153e-08, -8.46878569e-08, -8.41638254e-08, -8.36240535e-08, -8.30849282e-08, -8.25305596e-08, -8.19728721e-08, -8.14050975e-08, -8.08161384e-08, -8.02397641e-08, -7.96888973e-08, -7.91347851e-08, -7.8607696e-08, -7.81056432e-08, -7.76054866e-08, -7.7106494e-08, -7.66315246e-08, -7.61475865e-08, -7.56880927e-08, -7.52342031e-08, -7.47919513e-08, -7.43581959e-08, -7.3932505e-08, -7.35136492e-08, -7.31034832e-08, -7.26909682e-08, -7.228753e-08, -7.1877129e-08, -7.14990818e-08, -7.11367991e-08, -7.07530688e-08, -7.03944271e-08, -7.0030643e-08, -6.96740934e-08, -6.93290777e-08, -6.89732676e-08, -6.86385774e-08, -6.83044742e-08, -6.79602555e-08, -6.76267468e-08, -6.73268338e-08, -6.70125248e-08, -6.66992948e-08, -6.63937812e-08, -6.61192409e-08, -6.58210087e-08, -6.55387579e-08, -6.52515001e-08, -6.49876961e-08, -6.47129222e-08, -6.44343577e-08, -6.41710609e-08, -6.39025063e-08, -6.36532202e-08, -6.34047502e-08, -6.31478287e-08, -6.2912702e-08, -6.2673622e-08, -6.24430083e-08, -6.1936899e-08, -5.94562809e-08, -5.40755492e-08, -4.50065026e-08, -3.26043795e-08, -1.65133269e-08, -7.76725868e-09, -4.49697581e-09, -2.91697941e-09, -2.05387467e-09, -1.55296941e-09, -1.2638892e-09, -1.11127397e-09, -1.06135108e-09, -1.08938298e-09, -1.16921471e-09, -1.2952971e-09, -1.42029854e-09, -1.55424723e-09, -1.66959997e-09, -1.76421466e-09, -1.83645929e-09, -1.89628962e-09, -1.9425849e-09, -1.9656072e-09, -2.00594371e-09, -2.00929027e-09, -2.03327116e-09, -2.03554114e-09, -2.03745557e-09, -2.05448483e-09, -2.15198035e-09, -2.37480091e-09, -2.62087674e-09, -2.76263536e-09, -2.82958682e-09, -2.88199657e-09, -2.91849457e-09, -2.96576201e-09, -2.94467185e-09, -2.90426795e-09, -2.86505309e-09, -2.80589594e-09, -2.72092927e-09, -2.5678865e-09, -2.32244911e-09, -2.13049897e-09, -2.02869301e-09, -2.00936525e-09, -2.00072481e-09, -2.00944321e-09, -1.99921149e-09, -1.96743538e-09, -1.94717087e-09, -1.91212823e-09, -1.8522135e-09, -1.77723522e-09, -1.69458107e-09, -1.6035434e-09, -1.48008471e-09, -1.3552139e-09, -1.22916371e-09, -1.11232042e-09, -1.04965111e-09, -1.04562057e-09, -1.12721147e-09, -1.34515421e-09, -1.71805438e-09, -2.38858756e-09, -3.54714938e-09, -5.81051731e-09, -1.11329835e-08, -2.54857723e-08, -4.0256552e-08, -5.10399042e-08, -5.78097972e-08, -6.139797e-08, -6.2265015e-08, -6.25118716e-08, -6.27434452e-08, -6.2972793e-08, -6.32305724e-08, -6.34645796e-08, -6.37378774e-08, -6.39983177e-08, -6.4282388e-08, -6.45510088e-08, -6.4826201e-08, -6.5125514e-08, -6.5411664e-08, -6.57266637e-08, -6.60264863e-08, -6.63305448e-08, -6.66300859e-08, -6.69617432e-08, -6.7287791e-08, -6.76202533e-08, -6.79564512e-08, -6.82976838e-08, -6.86397966e-08, -6.9004724e-08, -6.93526607e-08, -6.97215623e-08, -7.00992769e-08, -7.04704278e-08, -7.08547311e-08, -7.1238127e-08, -7.16394743e-08, -7.20585079e-08, -7.24664414e-08, -7.28829827e-08, -7.33103881e-08, -7.37362404e-08, -7.41764522e-08, -7.46146896e-08, -7.50722402e-08, -7.55299021e-08, -7.59994505e-08, -7.64668729e-08, -7.69622276e-08, -7.74787158e-08, -7.7982178e-08, -7.85106502e-08, -7.90525683e-08, -7.96188583e-08, -8.02040267e-08, -8.0794359e-08, -8.13829312e-08, -8.19815281e-08, -8.25640144e-08, -8.31323814e-08, -8.36896359e-08, -8.4250662e-08, -8.47916873e-08, -8.53000351e-08, -8.57634887e-08, -8.61322517e-08, -8.63797792e-08, -8.64854964e-08, -8.65460543e-08, -8.65745901e-08, -8.65778739e-08, -8.65782276e-08, -8.65813048e-08, -8.65821424e-08, -8.65819759e-08, -8.65828096e-08, -8.65745664e-08, -8.65713808e-08, -8.65781232e-08, -8.65736504e-08, -8.65770841e-08, -8.65699471e-08, -8.65796988e-08, -8.65861937e-08, -8.65808982e-08, -8.65837691e-08, -8.65857052e-08, -8.65888666e-08, -8.65880784e-08, -8.66001611e-08, -8.65972637e-08, -8.65938362e-08, -8.66116858e-08, -8.66025575e-08, -8.6601461e-08, -8.65947159e-08, -8.66002712e-08, -8.66068608e-08, -8.66002853e-08, -8.65963545e-08, -8.66054922e-08, -8.65952683e-08, -8.65902461e-08, -8.65933447e-08, -8.65953019e-08, -8.65964737e-08, -8.66005594e-08, -8.65944233e-08, -8.65953877e-08, -8.65868951e-08, -8.65866504e-08, -8.65895395e-08, -8.65844573e-08, -8.6590982e-08, -8.65861927e-08, -8.65911584e-08, -8.65909668e-08, -8.65952177e-08, -8.65892946e-08, -8.65796931e-08, -8.65739236e-08, -8.65790268e-08, -8.6580309e-08, -8.65872606e-08, -8.65874871e-08, -8.65927168e-08, -8.65845713e-08, -8.6588868e-08, -8.65990042e-08, -8.65908472e-08, -8.6595335e-08, -8.65933109e-08, -8.65960783e-08, -8.6610189e-08, -8.66000748e-08, -8.65951531e-08, -8.66040929e-08, -8.65950517e-08, -8.65988198e-08, -8.66037424e-08, -8.66037411e-08, -8.66050433e-08, -8.66326062e-08, -8.66309956e-08, -8.66146229e-08], [-8.48884033e-08, -8.48965816e-08, -8.48829794e-08, -8.48890842e-08, -8.48823353e-08, -8.48969565e-08, -8.48893584e-08, -8.48995282e-08, -8.48983838e-08, -8.4908015e-08, -8.49022334e-08, -8.48979303e-08, -8.49022267e-08, -8.49100083e-08, -8.49115453e-08, -8.49137173e-08, -8.49090454e-08, -8.49060316e-08, -8.4912032e-08, -8.49119407e-08, -8.4912503e-08, -8.49102503e-08, -8.49132436e-08, -8.4907538e-08, -8.49155276e-08, -8.49185131e-08, -8.49161959e-08, -8.49088308e-08, -8.49128236e-08, -8.49056622e-08, -8.49040171e-08, -8.49108522e-08, -8.4903008e-08, -8.48990873e-08, -8.48979956e-08, -8.48944696e-08, -8.48885709e-08, -8.48908158e-08, -8.49007819e-08, -8.48953431e-08, -8.48918809e-08, -8.48797953e-08, -8.48856627e-08, -8.48876583e-08, -8.48945352e-08, -8.48983146e-08, -8.48958749e-08, -8.49004466e-08, -8.48912963e-08, -8.48899934e-08, -8.48901647e-08, -8.48813162e-08, -8.48829576e-08, -8.48837186e-08, -8.48875562e-08, -8.48865178e-08, -8.48904711e-08, -8.48957843e-08, -8.4890282e-08, -8.48899596e-08, -8.48906762e-08, -8.48899037e-08, -8.48953638e-08, -8.48909782e-08, -8.48817555e-08, -8.4877009e-08, -8.48882172e-08, -8.48798737e-08, -8.48830261e-08, -8.48867124e-08, -8.48799641e-08, -8.48778588e-08, -8.486953e-08, -8.48762348e-08, -8.48739156e-08, -8.48681556e-08, -8.48706636e-08, -8.48628003e-08, -8.48664417e-08, -8.48590066e-08, -8.48350076e-08, -8.47711864e-08, -8.46270835e-08, -8.43735455e-08, -8.4001292e-08, -8.35443277e-08, -8.30457521e-08, -8.25147498e-08, -8.19756064e-08, -8.14156063e-08, -8.08547992e-08, -8.02932538e-08, -7.97017561e-08, -7.91230817e-08, -7.85411586e-08, -7.79605849e-08, -7.74148967e-08, -7.68655696e-08, -7.63497274e-08, -7.58456619e-08, -7.5348799e-08, -7.48502889e-08, -7.43753953e-08, -7.38884405e-08, -7.34287818e-08, -7.29749721e-08, -7.25293077e-08, -7.20915379e-08, -7.16651702e-08, -7.12413664e-08, -7.0829823e-08, -7.04227305e-08, -7.0014369e-08, -6.96094139e-08, -6.92157702e-08, -6.88498507e-08, -6.84595122e-08, -6.80994491e-08, -6.77329194e-08, -6.73763569e-08, -6.70217914e-08, -6.66661066e-08, -6.63264676e-08, -6.59801423e-08, -6.56401576e-08, -6.53016292e-08, -6.49925397e-08, -6.46817478e-08, -6.43629487e-08, -6.40628611e-08, -6.37696737e-08, -6.34731137e-08, -6.31861157e-08, -6.29012056e-08, -6.2623445e-08, -6.23442887e-08, -6.20674992e-08, -6.17905788e-08, -6.1519294e-08, -6.12669971e-08, -6.1010328e-08, -6.07547464e-08, -6.0515186e-08, -6.02750703e-08, -6.00063318e-08, -5.89438511e-08, -5.50105108e-08, -4.76654513e-08, -3.58963412e-08, -2.07856525e-08, -9.82199342e-09, -5.5148284e-09, -3.43755003e-09, -2.30722135e-09, -1.63740757e-09, -1.24559477e-09, -1.02299615e-09, -9.11452933e-10, -8.86695144e-10, -9.37703117e-10, -1.03618483e-09, -1.17464221e-09, -1.30915321e-09, -1.43892944e-09, -1.55131901e-09, -1.64476076e-09, -1.72303938e-09, -1.77838746e-09, -1.81774629e-09, -1.85369393e-09, -1.88167731e-09, -1.89898233e-09, -1.90846222e-09, -1.91809482e-09, -1.92425828e-09, -1.95341735e-09, -2.05853308e-09, -2.30028283e-09, -2.50250402e-09, -2.63320388e-09, -2.6782662e-09, -2.73611563e-09, -2.7685065e-09, -2.80572736e-09, -2.78947868e-09, -2.74060316e-09, -2.71513563e-09, -2.66949214e-09, -2.59733007e-09, -2.47723911e-09, -2.23096503e-09, -2.01648247e-09, -1.92365111e-09, -1.89643566e-09, -1.88734974e-09, -1.88629525e-09, -1.88348709e-09, -1.85910947e-09, -1.82762958e-09, -1.79020886e-09, -1.72933416e-09, -1.66490429e-09, -1.58065104e-09, -1.49117843e-09, -1.36513307e-09, -1.23808979e-09, -1.09751882e-09, -9.78895186e-10, -8.91040774e-10, -8.66051387e-10, -9.2160945e-10, -1.0833681e-09, -1.37552487e-09, -1.88912939e-09, -2.75747879e-09, -4.31529788e-09, -7.32708674e-09, -1.4656544e-08, -2.99107133e-08, -4.35129421e-08, -5.28619768e-08, -5.79574033e-08, -5.97598554e-08, -6.01011894e-08, -6.03475315e-08, -6.05824913e-08, -6.08398643e-08, -6.10764614e-08, -6.13472829e-08, -6.16225348e-08, -6.19077168e-08, -6.21837501e-08, -6.24706193e-08, -6.27674912e-08, -6.30599252e-08, -6.33726501e-08, -6.36695502e-08, -6.39940062e-08, -6.42935127e-08, -6.46260392e-08, -6.49653319e-08, -6.52986269e-08, -6.56404759e-08, -6.59832724e-08, -6.63305317e-08, -6.66965561e-08, -6.70522184e-08, -6.74256238e-08, -6.7799721e-08, -6.81755298e-08, -6.857107e-08, -6.89598489e-08, -6.93652944e-08, -6.97706417e-08, -7.01902986e-08, -7.0605256e-08, -7.10382292e-08, -7.14711665e-08, -7.19175722e-08, -7.23509007e-08, -7.27998348e-08, -7.32679638e-08, -7.37458336e-08, -7.42170485e-08, -7.4709351e-08, -7.52277496e-08, -7.57228048e-08, -7.62552959e-08, -7.67949692e-08, -7.73487183e-08, -7.7927422e-08, -7.85120426e-08, -7.91162108e-08, -7.9728839e-08, -8.03268589e-08, -8.09118123e-08, -8.14876917e-08, -8.20617673e-08, -8.26203244e-08, -8.31554906e-08, -8.36522058e-08, -8.41007841e-08, -8.44547236e-08, -8.46555848e-08, -8.47714698e-08, -8.48169832e-08, -8.48345007e-08, -8.4840468e-08, -8.48367859e-08, -8.48387199e-08, -8.48292359e-08, -8.48359637e-08, -8.48318274e-08, -8.48330688e-08, -8.48385883e-08, -8.48309718e-08, -8.48363418e-08, -8.48332593e-08, -8.48343593e-08, -8.48452384e-08, -8.48432348e-08, -8.48452347e-08, -8.48468677e-08, -8.48519393e-08, -8.48531896e-08, -8.4866973e-08, -8.48544179e-08, -8.48621444e-08, -8.48674651e-08, -8.48583914e-08, -8.48595851e-08, -8.48617504e-08, -8.4853041e-08, -8.48569471e-08, -8.48650335e-08, -8.48543519e-08, -8.48555147e-08, -8.48590195e-08, -8.48524789e-08, -8.48503133e-08, -8.48570844e-08, -8.48555161e-08, -8.48612456e-08, -8.48577599e-08, -8.48547698e-08, -8.48520265e-08, -8.48517429e-08, -8.48464022e-08, -8.48513814e-08, -8.48452455e-08, -8.48442794e-08, -8.48495104e-08, -8.48539432e-08, -8.48550688e-08, -8.48499175e-08, -8.48337696e-08, -8.48390126e-08, -8.48373885e-08, -8.48357661e-08, -8.48486406e-08, -8.48487623e-08, -8.48461862e-08, -8.48452607e-08, -8.48523425e-08, -8.48496606e-08, -8.48504562e-08, -8.48457649e-08, -8.48547151e-08, -8.48636697e-08, -8.48710716e-08, -8.4856968e-08, -8.48555147e-08, -8.48670608e-08, -8.48670617e-08, -8.48631377e-08, -8.48687533e-08, -8.48661466e-08, -8.48701286e-08, -8.48853166e-08, -8.48864113e-08, -8.4882393e-08], [-8.31350212e-08, -8.31571288e-08, -8.31510454e-08, -8.31477639e-08, -8.3148981e-08, -8.31538596e-08, -8.31501887e-08, -8.31595987e-08, -8.31607019e-08, -8.31603512e-08, -8.3166557e-08, -8.31612691e-08, -8.31610888e-08, -8.31610803e-08, -8.31760617e-08, -8.31762556e-08, -8.31659325e-08, -8.31637352e-08, -8.316895e-08, -8.3168358e-08, -8.31793526e-08, -8.31709437e-08, -8.31699412e-08, -8.31679385e-08, -8.31744048e-08, -8.31777484e-08, -8.31723085e-08, -8.31713517e-08, -8.31753358e-08, -8.31633541e-08, -8.31651872e-08, -8.3168139e-08, -8.31623728e-08, -8.31579317e-08, -8.315353e-08, -8.31539423e-08, -8.31502299e-08, -8.31506542e-08, -8.31566861e-08, -8.31520371e-08, -8.31493196e-08, -8.31390187e-08, -8.31446488e-08, -8.314125e-08, -8.31542015e-08, -8.31519456e-08, -8.3147286e-08, -8.31576778e-08, -8.31492982e-08, -8.31465968e-08, -8.31485498e-08, -8.31402298e-08, -8.31405104e-08, -8.31389388e-08, -8.31478778e-08, -8.3149778e-08, -8.31530666e-08, -8.31553772e-08, -8.31477593e-08, -8.31470767e-08, -8.31559593e-08, -8.31483221e-08, -8.3162379e-08, -8.31493536e-08, -8.31390982e-08, -8.31419899e-08, -8.31454976e-08, -8.31400637e-08, -8.3148737e-08, -8.31448843e-08, -8.31472281e-08, -8.31394246e-08, -8.31300827e-08, -8.31378894e-08, -8.31324762e-08, -8.31253594e-08, -8.31196925e-08, -8.31202792e-08, -8.31179982e-08, -8.30994984e-08, -8.30507451e-08, -8.29312259e-08, -8.26883951e-08, -8.23296364e-08, -8.18872519e-08, -8.13927503e-08, -8.08753792e-08, -8.03203271e-08, -7.97622763e-08, -7.9188151e-08, -7.86159351e-08, -7.80278934e-08, -7.74273894e-08, -7.6840879e-08, -7.6251353e-08, -7.56838352e-08, -7.51422614e-08, -7.45948938e-08, -7.40806371e-08, -7.35780856e-08, -7.3076639e-08, -7.25876134e-08, -7.21013409e-08, -7.16246955e-08, -7.11568632e-08, -7.07011097e-08, -7.02554604e-08, -6.98168507e-08, -6.93888036e-08, -6.89624386e-08, -6.8545453e-08, -6.81343525e-08, -6.772552e-08, -6.73051834e-08, -6.69228915e-08, -6.65516275e-08, -6.61601446e-08, -6.57908821e-08, -6.54222154e-08, -6.50610207e-08, -6.47110883e-08, -6.43441207e-08, -6.40019265e-08, -6.36530212e-08, -6.33105807e-08, -6.29654737e-08, -6.26509093e-08, -6.23389592e-08, -6.20087004e-08, -6.1697963e-08, -6.14026192e-08, -6.11058628e-08, -6.08180122e-08, -6.05232208e-08, -6.02445797e-08, -5.99581959e-08, -5.96748876e-08, -5.94000383e-08, -5.91249352e-08, -5.88607102e-08, -5.86023452e-08, -5.83382834e-08, -5.80971685e-08, -5.78472406e-08, -5.74167974e-08, -5.52766075e-08, -4.97471555e-08, -3.94026674e-08, -2.51542592e-08, -1.25369213e-08, -6.82435244e-09, -4.15983885e-09, -2.67718134e-09, -1.81668305e-09, -1.28847105e-09, -9.80437488e-10, -8.01896588e-10, -7.21549686e-10, -7.30767161e-10, -8.00554606e-10, -9.07787378e-10, -1.04989559e-09, -1.19347734e-09, -1.32972774e-09, -1.44115849e-09, -1.53527548e-09, -1.60512158e-09, -1.65977003e-09, -1.69541708e-09, -1.73770183e-09, -1.76192834e-09, -1.77727961e-09, -1.79749213e-09, -1.80448125e-09, -1.82306316e-09, -1.84221383e-09, -1.98989282e-09, -2.2148985e-09, -2.41505094e-09, -2.532848e-09, -2.57773943e-09, -2.61152817e-09, -2.65142793e-09, -2.68699494e-09, -2.67595136e-09, -2.63136375e-09, -2.57513251e-09, -2.54973236e-09, -2.4978233e-09, -2.3672405e-09, -2.16374448e-09, -1.94455038e-09, -1.82719352e-09, -1.77685045e-09, -1.77704985e-09, -1.76341338e-09, -1.75697508e-09, -1.73660432e-09, -1.70744156e-09, -1.67554862e-09, -1.60829564e-09, -1.54459323e-09, -1.46881873e-09, -1.37735373e-09, -1.25868939e-09, -1.11524035e-09, -9.77741794e-10, -8.43448589e-10, -7.46240549e-10, -6.96039145e-10, -7.26407271e-10, -8.39086629e-10, -1.07362395e-09, -1.4916805e-09, -2.16803906e-09, -3.32391738e-09, -5.35670704e-09, -9.3757997e-09, -1.90177537e-08, -3.42366524e-08, -4.67816015e-08, -5.37941118e-08, -5.7003601e-08, -5.76652138e-08, -5.79172336e-08, -5.81578258e-08, -5.84269643e-08, -5.86738591e-08, -5.8938525e-08, -5.92242094e-08, -5.9514688e-08, -5.97972408e-08, -6.00847073e-08, -6.03907192e-08, -6.06865195e-08, -6.09996428e-08, -6.13075999e-08, -6.16376286e-08, -6.1939011e-08, -6.22783433e-08, -6.26179097e-08, -6.29604585e-08, -6.32995275e-08, -6.36570557e-08, -6.40032777e-08, -6.43738478e-08, -6.47372649e-08, -6.51109093e-08, -6.54952925e-08, -6.58708692e-08, -6.62729567e-08, -6.66620257e-08, -6.70693801e-08, -6.74866346e-08, -6.79035457e-08, -6.83198025e-08, -6.87571533e-08, -6.91917148e-08, -6.96378422e-08, -7.00804819e-08, -7.0539748e-08, -7.10032643e-08, -7.14679688e-08, -7.19517178e-08, -7.24524577e-08, -7.29629414e-08, -7.34642928e-08, -7.3989123e-08, -7.4528956e-08, -7.5084741e-08, -7.56479964e-08, -7.62195249e-08, -7.68230282e-08, -7.74486769e-08, -7.80590681e-08, -7.8670046e-08, -7.92646922e-08, -7.98492426e-08, -8.04339043e-08, -8.09786328e-08, -8.15092954e-08, -8.20030019e-08, -8.2440586e-08, -8.27535608e-08, -8.29485398e-08, -8.30408319e-08, -8.30829499e-08, -8.30945783e-08, -8.30958467e-08, -8.31019432e-08, -8.30901099e-08, -8.30997471e-08, -8.30904452e-08, -8.30901768e-08, -8.30938789e-08, -8.30924017e-08, -8.30900503e-08, -8.30961615e-08, -8.31015253e-08, -8.31015078e-08, -8.31031148e-08, -8.31081317e-08, -8.31041083e-08, -8.31106512e-08, -8.31117556e-08, -8.31191643e-08, -8.31182845e-08, -8.31212767e-08, -8.31306082e-08, -8.31160914e-08, -8.31232932e-08, -8.31216164e-08, -8.31152807e-08, -8.31264201e-08, -8.31174387e-08, -8.31110052e-08, -8.31205177e-08, -8.31145065e-08, -8.3111539e-08, -8.3113312e-08, -8.31140466e-08, -8.31094889e-08, -8.31174334e-08, -8.31066501e-08, -8.31122262e-08, -8.31074615e-08, -8.31048785e-08, -8.31042417e-08, -8.31083852e-08, -8.31113442e-08, -8.31020936e-08, -8.31068406e-08, -8.31095671e-08, -8.31144106e-08, -8.31036932e-08, -8.30969835e-08, -8.3099219e-08, -8.31001769e-08, -8.31036391e-08, -8.30931236e-08, -8.31106887e-08, -8.31060009e-08, -8.31041322e-08, -8.31147142e-08, -8.31169042e-08, -8.31061423e-08, -8.31101462e-08, -8.31059903e-08, -8.31263293e-08, -8.31342312e-08, -8.31177843e-08, -8.31187293e-08, -8.31316404e-08, -8.31251081e-08, -8.31226562e-08, -8.31254898e-08, -8.31234687e-08, -8.31293596e-08, -8.31494222e-08, -8.31471678e-08, -8.31395863e-08], [-8.14089744e-08, -8.14239215e-08, -8.14198105e-08, -8.14212732e-08, -8.14219744e-08, -8.14279325e-08, -8.14121747e-08, -8.14235657e-08, -8.14350987e-08, -8.14314391e-08, -8.14344867e-08, -8.14311372e-08, -8.14350651e-08, -8.14387401e-08, -8.14407488e-08, -8.14433249e-08, -8.14382693e-08, -8.1433739e-08, -8.14463014e-08, -8.14382148e-08, -8.14436223e-08, -8.14493819e-08, -8.14441103e-08, -8.14385552e-08, -8.1447366e-08, -8.14483982e-08, -8.14432444e-08, -8.14420036e-08, -8.14499258e-08, -8.1440373e-08, -8.14339311e-08, -8.14389301e-08, -8.14371224e-08, -8.14307949e-08, -8.14297699e-08, -8.14265802e-08, -8.14189726e-08, -8.14233424e-08, -8.14230989e-08, -8.14210874e-08, -8.14265301e-08, -8.14095668e-08, -8.14229128e-08, -8.14156953e-08, -8.1423649e-08, -8.14228981e-08, -8.1421209e-08, -8.1429323e-08, -8.14221941e-08, -8.14240917e-08, -8.14221888e-08, -8.14165649e-08, -8.14201104e-08, -8.1412679e-08, -8.1412507e-08, -8.14154518e-08, -8.14254022e-08, -8.142441e-08, -8.14203349e-08, -8.14174064e-08, -8.14204995e-08, -8.14205425e-08, -8.14306236e-08, -8.14240326e-08, -8.14069792e-08, -8.14109162e-08, -8.14174842e-08, -8.14148416e-08, -8.14216108e-08, -8.14171778e-08, -8.14174186e-08, -8.1412901e-08, -8.13998724e-08, -8.14017385e-08, -8.14022856e-08, -8.13932133e-08, -8.13973066e-08, -8.13886899e-08, -8.13749677e-08, -8.13199476e-08, -8.12254764e-08, -8.10167259e-08, -8.0678449e-08, -8.02453629e-08, -7.97536748e-08, -7.92374632e-08, -7.86836606e-08, -7.81189206e-08, -7.75338281e-08, -7.69548618e-08, -7.63581601e-08, -7.57532355e-08, -7.51476158e-08, -7.45658955e-08, -7.39804173e-08, -7.34157504e-08, -7.28766423e-08, -7.23306999e-08, -7.18246667e-08, -7.13161364e-08, -7.08266765e-08, -7.03198235e-08, -6.98488623e-08, -6.93639543e-08, -6.88967395e-08, -6.84339646e-08, -6.7987441e-08, -6.755316e-08, -6.71115302e-08, -6.66827175e-08, -6.62714972e-08, -6.58504893e-08, -6.54404739e-08, -6.50235517e-08, -6.46254311e-08, -6.42528833e-08, -6.38608897e-08, -6.34931045e-08, -6.3111379e-08, -6.27450503e-08, -6.23906255e-08, -6.20255549e-08, -6.16762354e-08, -6.13249302e-08, -6.09745295e-08, -6.06280671e-08, -6.03052512e-08, -5.99894187e-08, -5.96544382e-08, -5.93421477e-08, -5.90432786e-08, -5.87364037e-08, -5.84426104e-08, -5.8145497e-08, -5.78550071e-08, -5.75650468e-08, -5.72846407e-08, -5.69956705e-08, -5.67111129e-08, -5.64510269e-08, -5.61831354e-08, -5.59216655e-08, -5.56636051e-08, -5.53962489e-08, -5.45328937e-08, -5.08698202e-08, -4.30591278e-08, -2.96562839e-08, -1.59848675e-08, -8.56341947e-09, -5.11654675e-09, -3.23380886e-09, -2.09811385e-09, -1.41874014e-09, -9.8930722e-10, -7.44567844e-10, -6.10631349e-10, -5.57883284e-10, -5.76701163e-10, -6.64881929e-10, -7.83625391e-10, -9.35489019e-10, -1.08140837e-09, -1.22218379e-09, -1.3289444e-09, -1.42455379e-09, -1.49095603e-09, -1.54796555e-09, -1.58172371e-09, -1.61281354e-09, -1.65221952e-09, -1.66684172e-09, -1.68391099e-09, -1.6916662e-09, -1.71579704e-09, -1.76228781e-09, -1.92144736e-09, -2.13012777e-09, -2.31573989e-09, -2.41284535e-09, -2.46234046e-09, -2.50643429e-09, -2.54137528e-09, -2.5883136e-09, -2.57012451e-09, -2.52939403e-09, -2.47669036e-09, -2.42864693e-09, -2.39724409e-09, -2.2953827e-09, -2.09029241e-09, -1.86782672e-09, -1.73215129e-09, -1.68774674e-09, -1.65919782e-09, -1.6623758e-09, -1.6451936e-09, -1.61232504e-09, -1.58748308e-09, -1.56530599e-09, -1.50362931e-09, -1.42882812e-09, -1.35234917e-09, -1.27359954e-09, -1.14582834e-09, -1.0103645e-09, -8.58735916e-10, -7.15417506e-10, -6.0686046e-10, -5.39711672e-10, -5.52455788e-10, -6.23666631e-10, -8.17138148e-10, -1.14809603e-09, -1.70225556e-09, -2.58745023e-09, -4.10157176e-09, -6.74141358e-09, -1.21570841e-08, -2.39597861e-08, -3.87276521e-08, -4.88802426e-08, -5.37935028e-08, -5.51809182e-08, -5.54794025e-08, -5.57316075e-08, -5.60061708e-08, -5.62626227e-08, -5.65355777e-08, -5.68218418e-08, -5.71145155e-08, -5.74061857e-08, -5.77019318e-08, -5.80064858e-08, -5.83071458e-08, -5.86276766e-08, -5.8952871e-08, -5.92745126e-08, -5.9588063e-08, -5.99275293e-08, -6.0276715e-08, -6.06157862e-08, -6.09703888e-08, -6.13310731e-08, -6.16866892e-08, -6.20622134e-08, -6.24194918e-08, -6.28062644e-08, -6.31869106e-08, -6.35759858e-08, -6.39683841e-08, -6.43666345e-08, -6.47800155e-08, -6.52002815e-08, -6.56250695e-08, -6.605052e-08, -6.64849372e-08, -6.69199258e-08, -6.7361284e-08, -6.78060266e-08, -6.82707007e-08, -6.87343573e-08, -6.92089248e-08, -6.96986888e-08, -7.01871901e-08, -7.0700781e-08, -7.12090815e-08, -7.17305486e-08, -7.22705121e-08, -7.2821289e-08, -7.33875826e-08, -7.39581701e-08, -7.45576599e-08, -7.51727928e-08, -7.57956443e-08, -7.64163107e-08, -7.70363557e-08, -7.76366845e-08, -7.8236838e-08, -7.88053235e-08, -7.93534482e-08, -7.98806921e-08, -8.03756555e-08, -8.07836271e-08, -8.10795805e-08, -8.12538797e-08, -8.13222611e-08, -8.13529164e-08, -8.13592917e-08, -8.13707147e-08, -8.13658519e-08, -8.13581544e-08, -8.13653167e-08, -8.13635966e-08, -8.13620541e-08, -8.13606339e-08, -8.1362376e-08, -8.13616633e-08, -8.1368563e-08, -8.13725813e-08, -8.13752165e-08, -8.13736445e-08, -8.13797004e-08, -8.13769453e-08, -8.13826934e-08, -8.13894939e-08, -8.13869604e-08, -8.13902586e-08, -8.13997105e-08, -8.13930056e-08, -8.13912172e-08, -8.13889436e-08, -8.13829758e-08, -8.13895905e-08, -8.13873553e-08, -8.1383824e-08, -8.13962006e-08, -8.13901648e-08, -8.13795019e-08, -8.13824197e-08, -8.13898773e-08, -8.13892543e-08, -8.13903196e-08, -8.13821914e-08, -8.13878576e-08, -8.13821888e-08, -8.13807935e-08, -8.13802783e-08, -8.13784354e-08, -8.13790318e-08, -8.13690567e-08, -8.13845349e-08, -8.13813013e-08, -8.13817415e-08, -8.13770684e-08, -8.13661938e-08, -8.13683107e-08, -8.13693484e-08, -8.13699146e-08, -8.13678783e-08, -8.13796967e-08, -8.13725121e-08, -8.13746848e-08, -8.13843155e-08, -8.13871453e-08, -8.1384548e-08, -8.13821385e-08, -8.13802949e-08, -8.13914564e-08, -8.14008721e-08, -8.13881664e-08, -8.13874864e-08, -8.13960152e-08, -8.13961394e-08, -8.14008848e-08, -8.14023873e-08, -8.1395688e-08, -8.13997537e-08, -8.14214209e-08, -8.14136056e-08, -8.14036617e-08], [-7.96825139e-08, -7.97044902e-08, -7.96869518e-08, -7.96963565e-08, -7.96969392e-08, -7.97032506e-08, -7.9694167e-08, -7.97050698e-08, -7.97064861e-08, -7.97065178e-08, -7.97144262e-08, -7.9705806e-08, -7.9718663e-08, -7.97145152e-08, -7.97184213e-08, -7.97203083e-08, -7.97140704e-08, -7.97103073e-08, -7.97230114e-08, -7.97150085e-08, -7.9721533e-08, -7.9720778e-08, -7.97190931e-08, -7.97159944e-08, -7.9721944e-08, -7.97266788e-08, -7.97245512e-08, -7.97188905e-08, -7.97223971e-08, -7.97186432e-08, -7.97149351e-08, -7.97138638e-08, -7.97120111e-08, -7.97092811e-08, -7.97074187e-08, -7.97023161e-08, -7.96987573e-08, -7.96978065e-08, -7.97025119e-08, -7.97007738e-08, -7.96940299e-08, -7.96835213e-08, -7.96916732e-08, -7.96901052e-08, -7.97013334e-08, -7.96956856e-08, -7.97028748e-08, -7.97087438e-08, -7.96942491e-08, -7.97007398e-08, -7.97023407e-08, -7.96891107e-08, -7.96921974e-08, -7.96864573e-08, -7.96922951e-08, -7.96906755e-08, -7.96992267e-08, -7.97031777e-08, -7.96947652e-08, -7.97004742e-08, -7.9702519e-08, -7.96973988e-08, -7.97098561e-08, -7.96961191e-08, -7.96907034e-08, -7.96863209e-08, -7.96957086e-08, -7.96909987e-08, -7.96966784e-08, -7.96957967e-08, -7.96962353e-08, -7.96871254e-08, -7.96830197e-08, -7.9677968e-08, -7.96823313e-08, -7.9667924e-08, -7.96595128e-08, -7.96567235e-08, -7.96155607e-08, -7.95289537e-08, -7.93392626e-08, -7.90331927e-08, -7.86042862e-08, -7.81168671e-08, -7.76005255e-08, -7.70630306e-08, -7.648884e-08, -7.5903526e-08, -7.53067079e-08, -7.46921169e-08, -7.40824881e-08, -7.34700299e-08, -7.28700348e-08, -7.22920385e-08, -7.17054818e-08, -7.11596925e-08, -7.06147715e-08, -7.00772268e-08, -6.95618477e-08, -6.90545661e-08, -6.85654277e-08, -6.80596823e-08, -6.75859046e-08, -6.71015115e-08, -6.66330844e-08, -6.61739252e-08, -6.57224464e-08, -6.52768848e-08, -6.48406056e-08, -6.44014565e-08, -6.39925975e-08, -6.35720718e-08, -6.31520087e-08, -6.27244372e-08, -6.23359367e-08, -6.19533644e-08, -6.15555316e-08, -6.11835289e-08, -6.07978673e-08, -6.04333709e-08, -6.00701256e-08, -5.96967029e-08, -5.93445746e-08, -5.89844056e-08, -5.86285174e-08, -5.82814975e-08, -5.7955312e-08, -5.76286507e-08, -5.72887872e-08, -5.69764861e-08, -5.6671083e-08, -5.63565443e-08, -5.60564209e-08, -5.57535658e-08, -5.54616996e-08, -5.51623972e-08, -5.48754677e-08, -5.45795261e-08, -5.42961299e-08, -5.4018494e-08, -5.37487073e-08, -5.34779214e-08, -5.3219718e-08, -5.28512476e-08, -5.10558955e-08, -4.56118009e-08, -3.43150768e-08, -2.01571329e-08, -1.08161785e-08, -6.3596819e-09, -3.96126989e-09, -2.53149153e-09, -1.62763767e-09, -1.07743739e-09, -7.21742647e-10, -5.27494689e-10, -4.2412664e-10, -4.00582729e-10, -4.39907523e-10, -5.36109364e-10, -6.64557875e-10, -8.22182023e-10, -9.7504955e-10, -1.11156053e-09, -1.22318723e-09, -1.31598157e-09, -1.3807525e-09, -1.43422135e-09, -1.47775286e-09, -1.50330687e-09, -1.53419776e-09, -1.55580655e-09, -1.57699653e-09, -1.59439998e-09, -1.61831808e-09, -1.67050244e-09, -1.81349473e-09, -2.0542185e-09, -2.24952394e-09, -2.31960485e-09, -2.35879187e-09, -2.4182096e-09, -2.4576625e-09, -2.51123714e-09, -2.48803591e-09, -2.4390109e-09, -2.39081178e-09, -2.33479098e-09, -2.29416997e-09, -2.20758924e-09, -2.00866539e-09, -1.7799638e-09, -1.64387186e-09, -1.58516019e-09, -1.56134421e-09, -1.55725064e-09, -1.53243559e-09, -1.51020629e-09, -1.47844283e-09, -1.44564349e-09, -1.38355951e-09, -1.32390283e-09, -1.24804438e-09, -1.16268189e-09, -1.04079127e-09, -8.99203292e-10, -7.47557693e-10, -5.97791098e-10, -4.69790833e-10, -3.94067158e-10, -3.83587047e-10, -4.35964372e-10, -5.73318264e-10, -8.54932829e-10, -1.29174033e-09, -2.02495547e-09, -3.20531261e-09, -5.1370095e-09, -8.59581931e-09, -1.57774981e-08, -2.92299837e-08, -4.28257347e-08, -4.98276089e-08, -5.25265782e-08, -5.30337614e-08, -5.32898667e-08, -5.35615791e-08, -5.38310714e-08, -5.41095465e-08, -5.44018667e-08, -5.47089407e-08, -5.50015422e-08, -5.53040078e-08, -5.56133011e-08, -5.59231329e-08, -5.62530067e-08, -5.65817211e-08, -5.69042567e-08, -5.72242352e-08, -5.75718089e-08, -5.79198132e-08, -5.82716743e-08, -5.8634073e-08, -5.89927176e-08, -5.93526934e-08, -5.97298532e-08, -6.01024969e-08, -6.0482256e-08, -6.08789227e-08, -6.12652922e-08, -6.16710466e-08, -6.20752061e-08, -6.24887198e-08, -6.29090454e-08, -6.33392142e-08, -6.37624174e-08, -6.42033305e-08, -6.46440583e-08, -6.50941342e-08, -6.55393409e-08, -6.60079575e-08, -6.64776569e-08, -6.6949893e-08, -6.74369657e-08, -6.7931819e-08, -6.84467823e-08, -6.894637e-08, -6.94752319e-08, -7.00140158e-08, -7.05622102e-08, -7.1128448e-08, -7.16929799e-08, -7.22838226e-08, -7.29000301e-08, -7.35138962e-08, -7.41530608e-08, -7.47805836e-08, -7.54146579e-08, -7.60321346e-08, -7.66180921e-08, -7.71932982e-08, -7.7738034e-08, -7.82676635e-08, -7.87356307e-08, -7.91351365e-08, -7.94048476e-08, -7.95557135e-08, -7.96109442e-08, -7.96302409e-08, -7.9642201e-08, -7.96391906e-08, -7.96427113e-08, -7.96381447e-08, -7.9640979e-08, -7.96444762e-08, -7.9645099e-08, -7.9644832e-08, -7.96453838e-08, -7.964387e-08, -7.96522986e-08, -7.96468962e-08, -7.96537907e-08, -7.96586382e-08, -7.96537268e-08, -7.96607033e-08, -7.96673702e-08, -7.96724451e-08, -7.96667255e-08, -7.96689982e-08, -7.96679207e-08, -7.96681613e-08, -7.966397e-08, -7.9667334e-08, -7.96677729e-08, -7.96653821e-08, -7.96589448e-08, -7.96667342e-08, -7.96656057e-08, -7.96589567e-08, -7.96572813e-08, -7.96659808e-08, -7.96623157e-08, -7.96683793e-08, -7.96574915e-08, -7.96682075e-08, -7.96606648e-08, -7.96607702e-08, -7.9653337e-08, -7.96534724e-08, -7.96468913e-08, -7.96566304e-08, -7.96611798e-08, -7.96643341e-08, -7.96638339e-08, -7.96516535e-08, -7.96424578e-08, -7.96468062e-08, -7.96486137e-08, -7.96454599e-08, -7.96471271e-08, -7.96552231e-08, -7.96491061e-08, -7.96599096e-08, -7.96609013e-08, -7.96645155e-08, -7.96507508e-08, -7.96645728e-08, -7.96603436e-08, -7.96690008e-08, -7.96839527e-08, -7.96670877e-08, -7.96630848e-08, -7.96700104e-08, -7.9675736e-08, -7.96670863e-08, -7.96814615e-08, -7.96687236e-08, -7.96803948e-08, -7.96957555e-08, -7.96969949e-08, -7.96809344e-08], [-7.7950775e-08, -7.79641769e-08, -7.79529787e-08, -7.79567195e-08, -7.79590902e-08, -7.79583998e-08, -7.79605463e-08, -7.79635895e-08, -7.79669174e-08, -7.79706225e-08, -7.79699392e-08, -7.79689776e-08, -7.79703856e-08, -7.79764766e-08, -7.7983882e-08, -7.79798048e-08, -7.79733403e-08, -7.79705427e-08, -7.79806808e-08, -7.79753161e-08, -7.7978383e-08, -7.79828061e-08, -7.79835669e-08, -7.79742752e-08, -7.79886331e-08, -7.79823866e-08, -7.79814223e-08, -7.79767008e-08, -7.7985591e-08, -7.79792792e-08, -7.79774469e-08, -7.79705455e-08, -7.79689371e-08, -7.79728791e-08, -7.79598326e-08, -7.79657592e-08, -7.79574865e-08, -7.79551496e-08, -7.79636453e-08, -7.79617882e-08, -7.79561997e-08, -7.79419814e-08, -7.79540926e-08, -7.7948798e-08, -7.7953358e-08, -7.79644839e-08, -7.79570424e-08, -7.7967534e-08, -7.79602374e-08, -7.79595366e-08, -7.7959659e-08, -7.79442012e-08, -7.79443259e-08, -7.79499769e-08, -7.79508279e-08, -7.79554773e-08, -7.79629349e-08, -7.79653916e-08, -7.79535141e-08, -7.79533561e-08, -7.79585553e-08, -7.79521952e-08, -7.79620364e-08, -7.79501354e-08, -7.79476389e-08, -7.79448841e-08, -7.79552772e-08, -7.79540031e-08, -7.79519551e-08, -7.79544642e-08, -7.7950353e-08, -7.79519337e-08, -7.7941012e-08, -7.79413666e-08, -7.79351763e-08, -7.79254549e-08, -7.7921078e-08, -7.7876522e-08, -7.78007904e-08, -7.7638106e-08, -7.73435751e-08, -7.69459516e-08, -7.64648509e-08, -7.5946287e-08, -7.53971084e-08, -7.48392327e-08, -7.42448175e-08, -7.3636153e-08, -7.30248938e-08, -7.23904724e-08, -7.17686942e-08, -7.11574012e-08, -7.05626102e-08, -6.99903847e-08, -6.94191093e-08, -6.88667339e-08, -6.83270082e-08, -6.77864848e-08, -6.72750159e-08, -6.67715255e-08, -6.62809633e-08, -6.57730735e-08, -6.52907951e-08, -6.48079572e-08, -6.43338269e-08, -6.3869107e-08, -6.34137706e-08, -6.29672342e-08, -6.2525032e-08, -6.20949919e-08, -6.16740433e-08, -6.12557125e-08, -6.08246363e-08, -6.04016181e-08, -5.99980257e-08, -5.96147131e-08, -5.92137325e-08, -5.88334048e-08, -5.84475839e-08, -5.80746441e-08, -5.77083441e-08, -5.73338874e-08, -5.69715917e-08, -5.66092397e-08, -5.62461668e-08, -5.58899189e-08, -5.55597358e-08, -5.52268815e-08, -5.48866723e-08, -5.45604958e-08, -5.42507096e-08, -5.39300693e-08, -5.36264613e-08, -5.33130288e-08, -5.30140629e-08, -5.27069928e-08, -5.24127982e-08, -5.21156846e-08, -5.18221868e-08, -5.15418428e-08, -5.12627041e-08, -5.09828584e-08, -5.07099418e-08, -5.00109276e-08, -4.67276982e-08, -3.87311488e-08, -2.48130065e-08, -1.36490866e-08, -7.91446181e-09, -4.89316043e-09, -3.09565323e-09, -1.97099813e-09, -1.22394804e-09, -7.7650817e-10, -4.83856693e-10, -3.2909337e-10, -2.49776126e-10, -2.46487752e-10, -3.03364339e-10, -4.15388231e-10, -5.52082977e-10, -7.16500062e-10, -8.73019115e-10, -1.00848894e-09, -1.12247187e-09, -1.20668327e-09, -1.26996043e-09, -1.32246816e-09, -1.35803908e-09, -1.40038753e-09, -1.43535358e-09, -1.45861898e-09, -1.47291276e-09, -1.50768378e-09, -1.53046367e-09, -1.59561248e-09, -1.75994929e-09, -1.99165384e-09, -2.14643257e-09, -2.23899484e-09, -2.28078258e-09, -2.33025009e-09, -2.3738522e-09, -2.42925479e-09, -2.41679333e-09, -2.36514668e-09, -2.31202811e-09, -2.24577375e-09, -2.20305732e-09, -2.1176171e-09, -1.94067531e-09, -1.72355294e-09, -1.56628298e-09, -1.4962e-09, -1.46782564e-09, -1.45064367e-09, -1.43477654e-09, -1.39841331e-09, -1.36866385e-09, -1.33805677e-09, -1.27530973e-09, -1.21525999e-09, -1.14517081e-09, -1.04925737e-09, -9.36190714e-10, -7.96358008e-10, -6.33093165e-10, -4.81834635e-10, -3.44003977e-10, -2.52023112e-10, -2.20303804e-10, -2.53788043e-10, -3.68425983e-10, -5.88101687e-10, -9.51961247e-10, -1.55429828e-09, -2.49918874e-09, -3.99089998e-09, -6.46314239e-09, -1.09854478e-08, -2.02453417e-08, -3.45075231e-08, -4.49764903e-08, -4.94559098e-08, -5.05095854e-08, -5.07938716e-08, -5.10703273e-08, -5.13482567e-08, -5.16402618e-08, -5.1932913e-08, -5.22456415e-08, -5.25470911e-08, -5.28531774e-08, -5.31721388e-08, -5.3492004e-08, -5.38287404e-08, -5.4158712e-08, -5.44926835e-08, -5.48197805e-08, -5.51707619e-08, -5.55331425e-08, -5.58818709e-08, -5.62469486e-08, -5.66152182e-08, -5.69860644e-08, -5.73665526e-08, -5.77390441e-08, -5.8134246e-08, -5.85250085e-08, -5.89223205e-08, -5.933464e-08, -5.97371316e-08, -6.01564144e-08, -6.05877709e-08, -6.10195906e-08, -6.14481927e-08, -6.18896215e-08, -6.23402156e-08, -6.27875344e-08, -6.32370976e-08, -6.37066344e-08, -6.41792579e-08, -6.46572695e-08, -6.5147123e-08, -6.56364893e-08, -6.61566211e-08, -6.66700766e-08, -6.71861329e-08, -6.77242385e-08, -6.82775247e-08, -6.88339638e-08, -6.93990012e-08, -6.99915871e-08, -7.05954306e-08, -7.12097908e-08, -7.18420512e-08, -7.24863731e-08, -7.31334452e-08, -7.37736272e-08, -7.43824769e-08, -7.49762887e-08, -7.55451094e-08, -7.61008049e-08, -7.66117518e-08, -7.70833485e-08, -7.74553033e-08, -7.77042301e-08, -7.78243798e-08, -7.78800164e-08, -7.789678e-08, -7.78994647e-08, -7.79057429e-08, -7.78967133e-08, -7.79019635e-08, -7.78970169e-08, -7.78925397e-08, -7.79025467e-08, -7.79027744e-08, -7.79042733e-08, -7.79140429e-08, -7.79106522e-08, -7.79033949e-08, -7.79131397e-08, -7.79079655e-08, -7.79213811e-08, -7.79296306e-08, -7.79248179e-08, -7.79261962e-08, -7.7936326e-08, -7.79311011e-08, -7.79286313e-08, -7.79304307e-08, -7.79222029e-08, -7.79346475e-08, -7.79267794e-08, -7.79176319e-08, -7.79281414e-08, -7.79233096e-08, -7.79182372e-08, -7.79209182e-08, -7.79224444e-08, -7.79207813e-08, -7.79301446e-08, -7.79121963e-08, -7.79268197e-08, -7.79196114e-08, -7.79119859e-08, -7.7907847e-08, -7.79127327e-08, -7.79104238e-08, -7.79104891e-08, -7.79195014e-08, -7.79133417e-08, -7.79254434e-08, -7.79182457e-08, -7.79048257e-08, -7.79142255e-08, -7.7899418e-08, -7.79073974e-08, -7.79081775e-08, -7.79113981e-08, -7.79085338e-08, -7.79111418e-08, -7.7917064e-08, -7.79270322e-08, -7.79218818e-08, -7.7918903e-08, -7.79259457e-08, -7.792729e-08, -7.79449446e-08, -7.79212468e-08, -7.7927948e-08, -7.79295124e-08, -7.79303905e-08, -7.79261759e-08, -7.79299098e-08, -7.79268123e-08, -7.79288652e-08, -7.79575428e-08, -7.7954633e-08, -7.7941802e-08], [-7.62194398e-08, -7.62269402e-08, -7.6212824e-08, -7.62144376e-08, -7.62207584e-08, -7.62309038e-08, -7.62256313e-08, -7.62226335e-08, -7.62271454e-08, -7.62308797e-08, -7.62306616e-08, -7.62291136e-08, -7.62302856e-08, -7.62372448e-08, -7.62390599e-08, -7.62363752e-08, -7.62356181e-08, -7.62333946e-08, -7.62445092e-08, -7.62379801e-08, -7.62428469e-08, -7.62404957e-08, -7.62422284e-08, -7.62383869e-08, -7.62425272e-08, -7.62482808e-08, -7.62444e-08, -7.62353796e-08, -7.62445566e-08, -7.62388902e-08, -7.62351372e-08, -7.62326228e-08, -7.62311055e-08, -7.62280743e-08, -7.62250279e-08, -7.62230713e-08, -7.62174787e-08, -7.62225014e-08, -7.62224387e-08, -7.6221257e-08, -7.62187269e-08, -7.62052367e-08, -7.62135947e-08, -7.62157002e-08, -7.62191358e-08, -7.62222432e-08, -7.62205564e-08, -7.62334233e-08, -7.62148065e-08, -7.6216622e-08, -7.62264181e-08, -7.62122447e-08, -7.62065414e-08, -7.62120887e-08, -7.62124342e-08, -7.62166512e-08, -7.62228841e-08, -7.6230744e-08, -7.62153267e-08, -7.62184525e-08, -7.62155822e-08, -7.62171878e-08, -7.62290867e-08, -7.62129712e-08, -7.62099331e-08, -7.62071776e-08, -7.62164116e-08, -7.62160349e-08, -7.62135183e-08, -7.62164659e-08, -7.62103601e-08, -7.62088682e-08, -7.61984599e-08, -7.62123705e-08, -7.61926442e-08, -7.61766607e-08, -7.61540285e-08, -7.6085199e-08, -7.59405865e-08, -7.56696442e-08, -7.52719586e-08, -7.48113797e-08, -7.428967e-08, -7.37418932e-08, -7.3176883e-08, -7.25907506e-08, -7.198338e-08, -7.13496958e-08, -7.07214036e-08, -7.00732398e-08, -6.94557768e-08, -6.88524663e-08, -6.82572029e-08, -6.76910077e-08, -6.712056e-08, -6.65670907e-08, -6.60335478e-08, -6.5493091e-08, -6.49832332e-08, -6.44739414e-08, -6.39775765e-08, -6.34730677e-08, -6.29923402e-08, -6.25032013e-08, -6.20257057e-08, -6.15581634e-08, -6.10995782e-08, -6.06545643e-08, -6.02093834e-08, -5.97639724e-08, -5.93443278e-08, -5.89189415e-08, -5.84904095e-08, -5.80599822e-08, -5.76537657e-08, -5.72694854e-08, -5.68607181e-08, -5.64798654e-08, -5.60857786e-08, -5.57035156e-08, -5.53333267e-08, -5.49433616e-08, -5.45873027e-08, -5.42162378e-08, -5.3848757e-08, -5.34824664e-08, -5.31463852e-08, -5.28078422e-08, -5.24593048e-08, -5.21249414e-08, -5.18054812e-08, -5.14858968e-08, -5.11703873e-08, -5.08504211e-08, -5.05461289e-08, -5.02288462e-08, -4.9926564e-08, -4.96186414e-08, -4.93226029e-08, -4.90302328e-08, -4.87410873e-08, -4.8456755e-08, -4.81274798e-08, -4.66687668e-08, -4.14764968e-08, -2.97716081e-08, -1.71925251e-08, -9.87817014e-09, -6.06129224e-09, -3.82927174e-09, -2.4150468e-09, -1.50280527e-09, -8.85025428e-10, -5.11650789e-10, -2.68974176e-10, -1.43068185e-10, -9.36880687e-11, -1.0137612e-10, -1.79643008e-10, -2.9127293e-10, -4.45638603e-10, -6.10454488e-10, -7.71530302e-10, -9.04825128e-10, -1.01289345e-09, -1.10093806e-09, -1.16429871e-09, -1.21946211e-09, -1.25129434e-09, -1.29079301e-09, -1.32592856e-09, -1.36102732e-09, -1.39535975e-09, -1.4119249e-09, -1.44639349e-09, -1.52125102e-09, -1.69964358e-09, -1.91846188e-09, -2.06679886e-09, -2.14343927e-09, -2.19085827e-09, -2.24373812e-09, -2.30713442e-09, -2.3781615e-09, -2.35840756e-09, -2.30700171e-09, -2.22328962e-09, -2.17022993e-09, -2.09968352e-09, -2.03781228e-09, -1.86472487e-09, -1.65718795e-09, -1.483785e-09, -1.40564093e-09, -1.37206768e-09, -1.35866005e-09, -1.33991554e-09, -1.29795301e-09, -1.26431813e-09, -1.23035275e-09, -1.17164868e-09, -1.10678873e-09, -1.03484262e-09, -9.5230163e-10, -8.31362009e-10, -6.90827378e-10, -5.38432706e-10, -3.67333078e-10, -2.27435284e-10, -1.23446496e-10, -7.81334942e-11, -8.05651614e-11, -1.67567008e-10, -3.51526667e-10, -6.5813223e-10, -1.15223743e-09, -1.94408972e-09, -3.14107893e-09, -5.02037873e-09, -8.17357588e-09, -1.40865769e-08, -2.53354039e-08, -3.8980135e-08, -4.56875379e-08, -4.78571784e-08, -4.82568196e-08, -4.85462512e-08, -4.88270012e-08, -4.91254506e-08, -4.94346872e-08, -4.97507298e-08, -5.00670295e-08, -5.03811186e-08, -5.0710744e-08, -5.10342244e-08, -5.13773028e-08, -5.17177858e-08, -5.20627781e-08, -5.23980302e-08, -5.27565468e-08, -5.31192512e-08, -5.34805239e-08, -5.38526256e-08, -5.42245562e-08, -5.45945377e-08, -5.4989928e-08, -5.53596511e-08, -5.57621582e-08, -5.6162556e-08, -5.65672056e-08, -5.69817988e-08, -5.73900157e-08, -5.78206977e-08, -5.82506603e-08, -5.86843677e-08, -5.91213964e-08, -5.95683311e-08, -6.00222773e-08, -6.0473732e-08, -6.091998e-08, -6.1397031e-08, -6.18698035e-08, -6.23578242e-08, -6.2846131e-08, -6.33414936e-08, -6.38585367e-08, -6.43659762e-08, -6.48977117e-08, -6.54414881e-08, -6.5986197e-08, -6.65496622e-08, -6.71097124e-08, -6.76848944e-08, -6.82907552e-08, -6.88997063e-08, -6.95314921e-08, -7.01732271e-08, -7.08321659e-08, -7.14862149e-08, -7.21262659e-08, -7.27379966e-08, -7.33364448e-08, -7.39162819e-08, -7.44541326e-08, -7.49732768e-08, -7.54296685e-08, -7.57709289e-08, -7.59919582e-08, -7.60951078e-08, -7.61429861e-08, -7.61578943e-08, -7.61635751e-08, -7.61547159e-08, -7.61574404e-08, -7.61666371e-08, -7.61620443e-08, -7.61622722e-08, -7.61648556e-08, -7.61669264e-08, -7.6174855e-08, -7.61654973e-08, -7.61739974e-08, -7.61729372e-08, -7.61774275e-08, -7.61785286e-08, -7.61876035e-08, -7.61838996e-08, -7.61922619e-08, -7.61931747e-08, -7.6186101e-08, -7.61865131e-08, -7.6183478e-08, -7.6183797e-08, -7.61948626e-08, -7.61851546e-08, -7.61803186e-08, -7.6193166e-08, -7.61806754e-08, -7.61828237e-08, -7.6182067e-08, -7.61842632e-08, -7.61810371e-08, -7.61883452e-08, -7.61871957e-08, -7.61819111e-08, -7.61761448e-08, -7.61798564e-08, -7.61719459e-08, -7.61784247e-08, -7.61774988e-08, -7.61724241e-08, -7.61821378e-08, -7.61775176e-08, -7.61814523e-08, -7.61783831e-08, -7.61660412e-08, -7.6171405e-08, -7.61642239e-08, -7.61721228e-08, -7.61677298e-08, -7.61837259e-08, -7.61749654e-08, -7.61791425e-08, -7.61872539e-08, -7.61854336e-08, -7.61768589e-08, -7.61842505e-08, -7.61846505e-08, -7.6192026e-08, -7.62018752e-08, -7.6189034e-08, -7.61838315e-08, -7.61916028e-08, -7.61847616e-08, -7.61927465e-08, -7.61938472e-08, -7.61899968e-08, -7.62000323e-08, -7.62160595e-08, -7.62128573e-08, -7.62039508e-08], [-7.44684728e-08, -7.44853188e-08, -7.44811942e-08, -7.4481529e-08, -7.44768594e-08, -7.44852369e-08, -7.44815573e-08, -7.44866884e-08, -7.44910344e-08, -7.44896133e-08, -7.44907578e-08, -7.44874436e-08, -7.44863542e-08, -7.44983821e-08, -7.44995711e-08, -7.44970479e-08, -7.44953909e-08, -7.44957361e-08, -7.45047836e-08, -7.44995898e-08, -7.4502492e-08, -7.45031914e-08, -7.4502728e-08, -7.44956321e-08, -7.45044209e-08, -7.45083309e-08, -7.45026084e-08, -7.45041592e-08, -7.45045738e-08, -7.45006514e-08, -7.45022631e-08, -7.44945353e-08, -7.44911658e-08, -7.4487827e-08, -7.4484285e-08, -7.44862213e-08, -7.44845083e-08, -7.44848146e-08, -7.44856037e-08, -7.44878597e-08, -7.44782471e-08, -7.44679354e-08, -7.44778313e-08, -7.44748214e-08, -7.44859455e-08, -7.4479059e-08, -7.44756121e-08, -7.44907265e-08, -7.44810773e-08, -7.44786714e-08, -7.44886212e-08, -7.44758433e-08, -7.44738063e-08, -7.44675499e-08, -7.44713194e-08, -7.44787232e-08, -7.44793513e-08, -7.44899482e-08, -7.44744541e-08, -7.44785705e-08, -7.44792618e-08, -7.44798936e-08, -7.44865764e-08, -7.44765772e-08, -7.44708355e-08, -7.44684101e-08, -7.44709779e-08, -7.44751977e-08, -7.44751561e-08, -7.4474091e-08, -7.44712706e-08, -7.44687245e-08, -7.44598508e-08, -7.44617678e-08, -7.4444635e-08, -7.44117001e-08, -7.43536918e-08, -7.42216437e-08, -7.39754491e-08, -7.3606683e-08, -7.31445655e-08, -7.26422673e-08, -7.20909999e-08, -7.15174454e-08, -7.0926228e-08, -7.03186913e-08, -6.96844406e-08, -6.9037322e-08, -6.83899159e-08, -6.77476014e-08, -6.71339953e-08, -6.65310424e-08, -6.59477607e-08, -6.53867199e-08, -6.48129496e-08, -6.42669889e-08, -6.37277519e-08, -6.31893001e-08, -6.26756355e-08, -6.21658593e-08, -6.16627155e-08, -6.11625905e-08, -6.06732349e-08, -6.01947081e-08, -5.9702241e-08, -5.92380459e-08, -5.87825397e-08, -5.83220867e-08, -5.78793205e-08, -5.74339506e-08, -5.70011454e-08, -5.65739891e-08, -5.61436602e-08, -5.57038247e-08, -5.52919583e-08, -5.49002269e-08, -5.44866643e-08, -5.40973845e-08, -5.37021904e-08, -5.33156723e-08, -5.29345449e-08, -5.25400895e-08, -5.21795373e-08, -5.18006885e-08, -5.14179666e-08, -5.10537835e-08, -5.07086017e-08, -5.03612745e-08, -5.00041183e-08, -4.96638246e-08, -4.93397032e-08, -4.9006392e-08, -4.86829077e-08, -4.83593336e-08, -4.80408743e-08, -4.77203398e-08, -4.74098604e-08, -4.70878719e-08, -4.67831783e-08, -4.64822539e-08, -4.61918495e-08, -4.58827659e-08, -4.53187323e-08, -4.24920186e-08, -3.46749651e-08, -2.13772489e-08, -1.23507501e-08, -7.51251853e-09, -4.74880663e-09, -3.00981789e-09, -1.86439943e-09, -1.09478886e-09, -5.76869515e-10, -2.6256463e-10, -6.12185384e-11, 3.25208177e-11, 6.07150939e-11, 3.00408529e-11, -5.27763548e-11, -1.77172702e-10, -3.32789283e-10, -5.05924998e-10, -6.72940492e-10, -8.03983272e-10, -9.06098114e-10, -9.91426793e-10, -1.06131175e-09, -1.11408834e-09, -1.1548294e-09, -1.19162616e-09, -1.23975054e-09, -1.26824909e-09, -1.29555998e-09, -1.32742395e-09, -1.3683375e-09, -1.45956492e-09, -1.62366439e-09, -1.82708474e-09, -1.9881732e-09, -2.0591322e-09, -2.1095077e-09, -2.18563501e-09, -2.23515886e-09, -2.3039385e-09, -2.29253544e-09, -2.21334861e-09, -2.14797993e-09, -2.08856312e-09, -2.0128406e-09, -1.96177214e-09, -1.79981985e-09, -1.59227166e-09, -1.42013111e-09, -1.34295782e-09, -1.28621923e-09, -1.26725899e-09, -1.24115945e-09, -1.19878455e-09, -1.16326698e-09, -1.12724505e-09, -1.06840436e-09, -1.0018133e-09, -9.29394557e-10, -8.43736764e-10, -7.30419188e-10, -5.93337603e-10, -4.33080088e-10, -2.6157683e-10, -1.09916279e-10, 6.06065394e-12, 6.50607245e-11, 7.82551582e-11, 2.10432473e-11, -1.27962318e-10, -3.83821406e-10, -8.06890095e-10, -1.47028997e-09, -2.45848149e-09, -3.95276009e-09, -6.3117744e-09, -1.03324102e-08, -1.79403339e-08, -3.08832788e-08, -4.10582209e-08, -4.4898566e-08, -4.5681043e-08, -4.59894374e-08, -4.62751376e-08, -4.65874032e-08, -4.69071776e-08, -4.72308245e-08, -4.75538012e-08, -4.78796009e-08, -4.82089221e-08, -4.8548296e-08, -4.88988113e-08, -4.92449757e-08, -4.96006195e-08, -4.99437761e-08, -5.03046397e-08, -5.06807626e-08, -5.10498616e-08, -5.14254324e-08, -5.18089331e-08, -5.21903378e-08, -5.25806562e-08, -5.29686287e-08, -5.33780819e-08, -5.37822594e-08, -5.41902061e-08, -5.46158251e-08, -5.50321779e-08, -5.54591429e-08, -5.58965035e-08, -5.63365949e-08, -5.67784564e-08, -5.7230628e-08, -5.76798615e-08, -5.81382241e-08, -5.86020432e-08, -5.9075583e-08, -5.95417921e-08, -6.00422417e-08, -6.05308302e-08, -6.10335966e-08, -6.15576889e-08, -6.20601644e-08, -6.25940438e-08, -6.313743e-08, -6.36873502e-08, -6.42431732e-08, -6.48064112e-08, -6.53875401e-08, -6.59827136e-08, -6.65893573e-08, -6.72069525e-08, -6.78463941e-08, -6.85137176e-08, -6.917902e-08, -6.98389852e-08, -7.04783467e-08, -7.10959714e-08, -7.16983982e-08, -7.22707331e-08, -7.28135992e-08, -7.33244348e-08, -7.37680132e-08, -7.40866278e-08, -7.42769919e-08, -7.43738852e-08, -7.43984088e-08, -7.44137663e-08, -7.4417404e-08, -7.44191616e-08, -7.44176147e-08, -7.44242211e-08, -7.44288898e-08, -7.44206411e-08, -7.44266334e-08, -7.44390539e-08, -7.44256613e-08, -7.44313489e-08, -7.4433999e-08, -7.44377731e-08, -7.44472967e-08, -7.4446923e-08, -7.44471741e-08, -7.44511777e-08, -7.44568336e-08, -7.4452907e-08, -7.44510648e-08, -7.44520253e-08, -7.44427307e-08, -7.44504802e-08, -7.44465384e-08, -7.44357757e-08, -7.44491437e-08, -7.4446707e-08, -7.44408113e-08, -7.44474013e-08, -7.44475189e-08, -7.44395187e-08, -7.44471463e-08, -7.44360004e-08, -7.444174e-08, -7.44415484e-08, -7.44434915e-08, -7.44333691e-08, -7.44416438e-08, -7.44326568e-08, -7.44317171e-08, -7.44397989e-08, -7.44412832e-08, -7.44441541e-08, -7.44359001e-08, -7.44206436e-08, -7.44240944e-08, -7.44274492e-08, -7.44256615e-08, -7.44284809e-08, -7.44377911e-08, -7.44379127e-08, -7.44293884e-08, -7.44374442e-08, -7.44457342e-08, -7.44392345e-08, -7.44428177e-08, -7.44438883e-08, -7.44507235e-08, -7.4459168e-08, -7.4440222e-08, -7.44430385e-08, -7.44516931e-08, -7.44526435e-08, -7.44505602e-08, -7.4460889e-08, -7.4451413e-08, -7.44602411e-08, -7.44790787e-08, -7.44752543e-08, -7.44595643e-08], [-7.27453511e-08, -7.27385474e-08, -7.27372367e-08, -7.27473851e-08, -7.27389485e-08, -7.27478253e-08, -7.27472191e-08, -7.27476977e-08, -7.2753182e-08, -7.27503357e-08, -7.27554646e-08, -7.27493315e-08, -7.27546585e-08, -7.27600529e-08, -7.27658569e-08, -7.27682828e-08, -7.27518258e-08, -7.2756785e-08, -7.27626524e-08, -7.27560081e-08, -7.27655252e-08, -7.27665248e-08, -7.27629839e-08, -7.27573816e-08, -7.27659477e-08, -7.27711402e-08, -7.27605041e-08, -7.27645222e-08, -7.27651957e-08, -7.27584204e-08, -7.2762451e-08, -7.27556111e-08, -7.27633424e-08, -7.27523823e-08, -7.27456575e-08, -7.27446777e-08, -7.27441419e-08, -7.27414055e-08, -7.27470652e-08, -7.27405274e-08, -7.27366137e-08, -7.273347e-08, -7.27351438e-08, -7.27377509e-08, -7.274701e-08, -7.27427109e-08, -7.27381152e-08, -7.275401e-08, -7.27449142e-08, -7.27432939e-08, -7.27489935e-08, -7.27315001e-08, -7.27381941e-08, -7.27353331e-08, -7.27370297e-08, -7.27359998e-08, -7.27447226e-08, -7.2751076e-08, -7.27409724e-08, -7.27417532e-08, -7.273894e-08, -7.27409315e-08, -7.27458097e-08, -7.27405672e-08, -7.27310238e-08, -7.27298456e-08, -7.2739957e-08, -7.27351387e-08, -7.27411752e-08, -7.27410722e-08, -7.27344715e-08, -7.27303391e-08, -7.27179651e-08, -7.27181567e-08, -7.2687083e-08, -7.26303675e-08, -7.25125333e-08, -7.2287088e-08, -7.19331766e-08, -7.14908452e-08, -7.09805353e-08, -7.0444949e-08, -6.98626641e-08, -6.92638041e-08, -6.86467427e-08, -6.80203205e-08, -6.7362666e-08, -6.67017078e-08, -6.60540416e-08, -6.54187692e-08, -6.48102594e-08, -6.42150284e-08, -6.36377153e-08, -6.3075341e-08, -6.25040359e-08, -6.1953167e-08, -6.14158824e-08, -6.08820823e-08, -6.03763477e-08, -5.9854961e-08, -5.93489335e-08, -5.88446839e-08, -5.83503983e-08, -5.78635401e-08, -5.73873359e-08, -5.69120383e-08, -5.64433347e-08, -5.59811398e-08, -5.55351744e-08, -5.50811622e-08, -5.46451567e-08, -5.42134878e-08, -5.3769697e-08, -5.33366965e-08, -5.29215051e-08, -5.25205481e-08, -5.21014465e-08, -5.17020624e-08, -5.13075095e-08, -5.09125421e-08, -5.05225903e-08, -5.01251381e-08, -4.97442287e-08, -4.93662154e-08, -4.89766858e-08, -4.8598919e-08, -4.82470891e-08, -4.78885207e-08, -4.75318337e-08, -4.71823506e-08, -4.68513909e-08, -4.65035911e-08, -4.61719902e-08, -4.58351105e-08, -4.55056492e-08, -4.5179537e-08, -4.48571115e-08, -4.45255003e-08, -4.42132467e-08, -4.3894588e-08, -4.35922497e-08, -4.32545035e-08, -4.21188848e-08, -3.74175656e-08, -2.61549103e-08, -1.53694025e-08, -9.30941104e-09, -5.86758156e-09, -3.75146392e-09, -2.34653648e-09, -1.39834707e-09, -7.55166398e-10, -3.02870554e-10, -3.71123058e-11, 1.24769159e-10, 1.93486239e-10, 2.02817098e-10, 1.62284405e-10, 6.60528944e-11, -6.52419552e-11, -2.34072289e-10, -4.06006085e-10, -5.7241671e-10, -7.00862002e-10, -8.06094336e-10, -8.86035077e-10, -9.60174362e-10, -1.01427982e-09, -1.05566393e-09, -1.10006686e-09, -1.14210897e-09, -1.18449537e-09, -1.20649974e-09, -1.24963314e-09, -1.29165109e-09, -1.3855335e-09, -1.56286834e-09, -1.78768382e-09, -1.91064757e-09, -1.97488884e-09, -2.03705631e-09, -2.10546773e-09, -2.16670443e-09, -2.22104862e-09, -2.21321774e-09, -2.15290398e-09, -2.05890037e-09, -2.01233509e-09, -1.94474978e-09, -1.89188396e-09, -1.73246729e-09, -1.52471143e-09, -1.34951065e-09, -1.25715077e-09, -1.21324852e-09, -1.186666e-09, -1.15043984e-09, -1.11565548e-09, -1.06590163e-09, -1.03138175e-09, -9.65127852e-10, -8.97630632e-10, -8.23084497e-10, -7.48544113e-10, -6.35904543e-10, -4.90373414e-10, -3.33683478e-10, -1.53327277e-10, 1.01116694e-11, 1.37863318e-10, 1.9703082e-10, 2.24051696e-10, 1.9150121e-10, 7.88420885e-11, -1.39546603e-10, -4.98313533e-10, -1.06228575e-09, -1.89589565e-09, -3.12062307e-09, -4.97521729e-09, -7.92352703e-09, -1.30632595e-08, -2.25826545e-08, -3.53714205e-08, -4.1396862e-08, -4.30155216e-08, -4.33905187e-08, -4.36808988e-08, -4.40082654e-08, -4.43287647e-08, -4.46767437e-08, -4.50050951e-08, -4.53436497e-08, -4.56889226e-08, -4.60323269e-08, -4.6397326e-08, -4.67511966e-08, -4.7114393e-08, -4.74702942e-08, -4.78437742e-08, -4.82199031e-08, -4.86018499e-08, -4.89852687e-08, -4.93743868e-08, -4.97643366e-08, -5.01663913e-08, -5.05575791e-08, -5.09746005e-08, -5.13874218e-08, -5.18068997e-08, -5.22317129e-08, -5.26508086e-08, -5.30832063e-08, -5.3528978e-08, -5.39754282e-08, -5.44232798e-08, -5.48851898e-08, -5.53409278e-08, -5.57974853e-08, -5.62671516e-08, -5.675383e-08, -5.72279367e-08, -5.77182403e-08, -5.82130721e-08, -5.87142961e-08, -5.92432229e-08, -5.97495558e-08, -6.02794339e-08, -6.08288518e-08, -6.13827469e-08, -6.19399857e-08, -6.25005842e-08, -6.30775211e-08, -6.36847131e-08, -6.42732312e-08, -6.4885678e-08, -6.55224453e-08, -6.61804426e-08, -6.68477454e-08, -6.75197094e-08, -6.81777814e-08, -6.88261316e-08, -6.94634899e-08, -7.00502465e-08, -7.06386799e-08, -7.11737246e-08, -7.16810046e-08, -7.20950176e-08, -7.23956235e-08, -7.25642976e-08, -7.26409345e-08, -7.26706425e-08, -7.26845225e-08, -7.2687378e-08, -7.26817394e-08, -7.26878081e-08, -7.26865177e-08, -7.26861228e-08, -7.26909045e-08, -7.26915689e-08, -7.26898417e-08, -7.26956854e-08, -7.26945141e-08, -7.26978874e-08, -7.27010851e-08, -7.27088095e-08, -7.27076255e-08, -7.27158384e-08, -7.27151627e-08, -7.27079873e-08, -7.27069107e-08, -7.2713036e-08, -7.27051214e-08, -7.27169403e-08, -7.27109964e-08, -7.26968956e-08, -7.27134373e-08, -7.27051791e-08, -7.27063353e-08, -7.27060742e-08, -7.27115772e-08, -7.27111586e-08, -7.27145969e-08, -7.27034535e-08, -7.27001479e-08, -7.27012137e-08, -7.27049809e-08, -7.27001226e-08, -7.27035607e-08, -7.26986127e-08, -7.26913697e-08, -7.26978926e-08, -7.26972372e-08, -7.27061506e-08, -7.26958784e-08, -7.26873031e-08, -7.26926606e-08, -7.2689757e-08, -7.26875388e-08, -7.26884415e-08, -7.26963584e-08, -7.26947908e-08, -7.26964913e-08, -7.27042201e-08, -7.27150491e-08, -7.27008471e-08, -7.2708421e-08, -7.2703802e-08, -7.27082856e-08, -7.27243157e-08, -7.2708761e-08, -7.27105445e-08, -7.27154824e-08, -7.27172774e-08, -7.27162087e-08, -7.27186309e-08, -7.27116715e-08, -7.27247957e-08, -7.27355987e-08, -7.27336227e-08, -7.2723006e-08], [-7.09973865e-08, -7.10095775e-08, -7.10017466e-08, -7.09984863e-08, -7.10052976e-08, -7.10041401e-08, -7.1000912e-08, -7.10075474e-08, -7.10094694e-08, -7.10123967e-08, -7.10161216e-08, -7.10151552e-08, -7.10145158e-08, -7.10211841e-08, -7.10240626e-08, -7.10289285e-08, -7.10159249e-08, -7.10207954e-08, -7.10237657e-08, -7.10218292e-08, -7.10242726e-08, -7.10269894e-08, -7.10238694e-08, -7.10252894e-08, -7.10301009e-08, -7.10293848e-08, -7.10309643e-08, -7.10249991e-08, -7.10332164e-08, -7.10205127e-08, -7.10225573e-08, -7.10220182e-08, -7.10160266e-08, -7.10159281e-08, -7.10063565e-08, -7.10044149e-08, -7.10055035e-08, -7.10056357e-08, -7.10064855e-08, -7.10058386e-08, -7.10049205e-08, -7.09952196e-08, -7.10040782e-08, -7.10023957e-08, -7.10023968e-08, -7.10068275e-08, -7.10030467e-08, -7.10112143e-08, -7.09973911e-08, -7.10052443e-08, -7.10068579e-08, -7.09950011e-08, -7.09974173e-08, -7.0991169e-08, -7.09965059e-08, -7.09978219e-08, -7.10066615e-08, -7.10126993e-08, -7.09998736e-08, -7.10015808e-08, -7.09984392e-08, -7.10025923e-08, -7.1002641e-08, -7.10011694e-08, -7.09894425e-08, -7.09876532e-08, -7.09977596e-08, -7.09978138e-08, -7.09934912e-08, -7.09979916e-08, -7.09858089e-08, -7.09876219e-08, -7.09730742e-08, -7.0961829e-08, -7.09072466e-08, -7.07973505e-08, -7.05868176e-08, -7.0257278e-08, -6.98247271e-08, -6.93235675e-08, -6.87824819e-08, -6.82286837e-08, -6.76102019e-08, -6.69905712e-08, -6.63427526e-08, -6.56931101e-08, -6.50186514e-08, -6.43651945e-08, -6.37215646e-08, -6.30899007e-08, -6.24806893e-08, -6.18961723e-08, -6.13148939e-08, -6.07553276e-08, -6.01823417e-08, -5.96397917e-08, -5.91064237e-08, -5.85570973e-08, -5.8037284e-08, -5.75295341e-08, -5.70234365e-08, -5.65203396e-08, -5.60238564e-08, -5.55262373e-08, -5.50447261e-08, -5.45687496e-08, -5.40942079e-08, -5.36306825e-08, -5.31755948e-08, -5.27238091e-08, -5.22886108e-08, -5.18348017e-08, -5.13987837e-08, -5.09489195e-08, -5.05282919e-08, -5.01259543e-08, -4.969502e-08, -4.92943689e-08, -4.88879543e-08, -4.84822848e-08, -4.80853014e-08, -4.76832912e-08, -4.7300108e-08, -4.69050693e-08, -4.65104185e-08, -4.61228312e-08, -4.57618562e-08, -4.53938823e-08, -4.50221954e-08, -4.46696433e-08, -4.43224854e-08, -4.39621344e-08, -4.36194803e-08, -4.3277354e-08, -4.29358753e-08, -4.25974673e-08, -4.22610502e-08, -4.19209973e-08, -4.15884665e-08, -4.12722128e-08, -4.09450316e-08, -4.04606907e-08, -3.81904615e-08, -3.09433807e-08, -1.89819537e-08, -1.14773798e-08, -7.24826076e-09, -4.66139012e-09, -2.96342257e-09, -1.79931801e-09, -9.8970786e-10, -4.45817994e-10, -5.73547336e-11, 1.67958448e-10, 3.00627479e-10, 3.41900965e-10, 3.36581104e-10, 2.8338801e-10, 1.80413929e-10, 3.99715215e-11, -1.33532176e-10, -3.10098169e-10, -4.70920766e-10, -6.04503539e-10, -7.0585091e-10, -7.86659627e-10, -8.61599042e-10, -9.17964364e-10, -9.60768652e-10, -1.01174236e-09, -1.0490904e-09, -1.08215652e-09, -1.12810199e-09, -1.16443739e-09, -1.22885162e-09, -1.30417304e-09, -1.49784396e-09, -1.68903008e-09, -1.82643249e-09, -1.88900106e-09, -1.93982297e-09, -2.03716555e-09, -2.09151065e-09, -2.16269183e-09, -2.15208982e-09, -2.07326131e-09, -1.99419866e-09, -1.92505243e-09, -1.87127747e-09, -1.78743221e-09, -1.67154153e-09, -1.47278741e-09, -1.28088419e-09, -1.17845449e-09, -1.12737453e-09, -1.09654896e-09, -1.05783525e-09, -1.02656856e-09, -9.70171037e-10, -9.32219274e-10, -8.74908929e-10, -8.01953625e-10, -7.27316185e-10, -6.5021994e-10, -5.32180932e-10, -3.99358501e-10, -2.33908767e-10, -5.26753899e-11, 1.15754535e-10, 2.53355896e-10, 3.23935652e-10, 3.65361851e-10, 3.54549177e-10, 2.59096176e-10, 8.76688128e-11, -2.22934641e-10, -7.09108925e-10, -1.41876682e-09, -2.4453871e-09, -3.95083141e-09, -6.23435135e-09, -9.9094865e-09, -1.64246746e-08, -2.78422974e-08, -3.70400885e-08, -4.01291489e-08, -4.07330937e-08, -4.10518236e-08, -4.13820179e-08, -4.17246872e-08, -4.20749951e-08, -4.24170052e-08, -4.27703832e-08, -4.31271181e-08, -4.34837293e-08, -4.38540521e-08, -4.42270016e-08, -4.45987778e-08, -4.4956552e-08, -4.53398351e-08, -4.57335143e-08, -4.61222008e-08, -4.65156491e-08, -4.69135793e-08, -4.73177324e-08, -4.77243595e-08, -4.81344084e-08, -4.85521976e-08, -4.8976178e-08, -4.93957872e-08, -4.9829208e-08, -5.02579273e-08, -5.070028e-08, -5.11493869e-08, -5.1605124e-08, -5.20550731e-08, -5.25179219e-08, -5.29790265e-08, -5.34485795e-08, -5.39269792e-08, -5.4407888e-08, -5.48899349e-08, -5.53817443e-08, -5.58842083e-08, -5.63855613e-08, -5.69234103e-08, -5.7430691e-08, -5.79651737e-08, -5.85136662e-08, -5.90613129e-08, -5.96280551e-08, -6.01885615e-08, -6.07624542e-08, -6.13618833e-08, -6.1951079e-08, -6.2572941e-08, -6.32022682e-08, -6.3839809e-08, -6.45132077e-08, -6.51887255e-08, -6.58627164e-08, -6.65355734e-08, -6.71891855e-08, -6.7810065e-08, -6.8419035e-08, -6.89986474e-08, -6.95294238e-08, -7.00269307e-08, -7.04241799e-08, -7.06971665e-08, -7.08381807e-08, -7.09120481e-08, -7.09285166e-08, -7.09425256e-08, -7.09418076e-08, -7.09490037e-08, -7.09470113e-08, -7.09474904e-08, -7.09515821e-08, -7.09582524e-08, -7.09505143e-08, -7.09662252e-08, -7.09617549e-08, -7.09594886e-08, -7.09662392e-08, -7.09707477e-08, -7.09697212e-08, -7.09711032e-08, -7.09813612e-08, -7.09666843e-08, -7.09676718e-08, -7.09680219e-08, -7.09658317e-08, -7.0979869e-08, -7.09730508e-08, -7.09655513e-08, -7.09733316e-08, -7.0969919e-08, -7.09635017e-08, -7.09661429e-08, -7.09703765e-08, -7.09669876e-08, -7.09695246e-08, -7.09634341e-08, -7.09622004e-08, -7.09639387e-08, -7.09543691e-08, -7.09547108e-08, -7.09601422e-08, -7.09606721e-08, -7.09584369e-08, -7.09693496e-08, -7.09617188e-08, -7.09659722e-08, -7.09619322e-08, -7.09479802e-08, -7.09562203e-08, -7.09494602e-08, -7.0952287e-08, -7.09492686e-08, -7.0961228e-08, -7.09568456e-08, -7.09588012e-08, -7.0961969e-08, -7.09692852e-08, -7.09602924e-08, -7.09671705e-08, -7.09663804e-08, -7.09735846e-08, -7.09857507e-08, -7.09700467e-08, -7.09762918e-08, -7.09706212e-08, -7.09701916e-08, -7.09749167e-08, -7.09831634e-08, -7.09710706e-08, -7.09846058e-08, -7.10036127e-08, -7.09914931e-08, -7.09850053e-08], [-6.92523201e-08, -6.9266185e-08, -6.92645854e-08, -6.92597713e-08, -6.92592706e-08, -6.92663395e-08, -6.92647245e-08, -6.92709556e-08, -6.92754907e-08, -6.92748737e-08, -6.9278146e-08, -6.92696934e-08, -6.9279545e-08, -6.92834447e-08, -6.92876038e-08, -6.92937582e-08, -6.92775905e-08, -6.92818412e-08, -6.92876507e-08, -6.92837701e-08, -6.92889667e-08, -6.92842901e-08, -6.92859623e-08, -6.92832802e-08, -6.92920444e-08, -6.92939073e-08, -6.92848855e-08, -6.92879789e-08, -6.92916727e-08, -6.92875003e-08, -6.92789392e-08, -6.92816862e-08, -6.92756961e-08, -6.92723477e-08, -6.92728293e-08, -6.92644214e-08, -6.92696343e-08, -6.92647478e-08, -6.92687305e-08, -6.92664564e-08, -6.92626892e-08, -6.92493055e-08, -6.92649814e-08, -6.92598706e-08, -6.92682208e-08, -6.92610017e-08, -6.92609256e-08, -6.92787991e-08, -6.92661532e-08, -6.92680269e-08, -6.92684264e-08, -6.92568548e-08, -6.92568507e-08, -6.92620038e-08, -6.92571874e-08, -6.92648646e-08, -6.92658004e-08, -6.9276743e-08, -6.92565816e-08, -6.9262857e-08, -6.92635944e-08, -6.92625288e-08, -6.92644787e-08, -6.92612662e-08, -6.92557948e-08, -6.92507884e-08, -6.92617816e-08, -6.92558396e-08, -6.92540855e-08, -6.92592044e-08, -6.92529156e-08, -6.92421839e-08, -6.92202642e-08, -6.91859274e-08, -6.90919267e-08, -6.88928775e-08, -6.8583662e-08, -6.81523868e-08, -6.76673128e-08, -6.71305797e-08, -6.6555593e-08, -6.59583569e-08, -6.53292556e-08, -6.46745885e-08, -6.4004823e-08, -6.33378603e-08, -6.26700183e-08, -6.20207205e-08, -6.13801666e-08, -6.07571263e-08, -6.01630622e-08, -5.9566511e-08, -5.89889336e-08, -5.8432372e-08, -5.78562796e-08, -5.73142655e-08, -5.67731989e-08, -5.62291456e-08, -5.5709656e-08, -5.51988053e-08, -5.46877358e-08, -5.41753636e-08, -5.36744538e-08, -5.31796978e-08, -5.26858595e-08, -5.2206313e-08, -5.17317178e-08, -5.12647928e-08, -5.0803335e-08, -5.03399999e-08, -4.98946481e-08, -4.94453276e-08, -4.90007018e-08, -4.8547731e-08, -4.81210838e-08, -4.77050891e-08, -4.72691219e-08, -4.68606843e-08, -4.64431905e-08, -4.60261888e-08, -4.56236518e-08, -4.52149586e-08, -4.48225845e-08, -4.44159337e-08, -4.40085722e-08, -4.36143593e-08, -4.3241908e-08, -4.28702928e-08, -4.24868151e-08, -4.2109204e-08, -4.17605892e-08, -4.1391153e-08, -4.1037465e-08, -4.06741218e-08, -4.03258773e-08, -3.99717795e-08, -3.96214515e-08, -3.92688375e-08, -3.89229406e-08, -3.85862581e-08, -3.82379996e-08, -3.73389844e-08, -3.33817597e-08, -2.32083606e-08, -1.40606583e-08, -8.84959948e-09, -5.72741653e-09, -3.69427846e-09, -2.30632946e-09, -1.33225048e-09, -6.37059544e-10, -1.67452473e-10, 1.6931285e-10, 3.58385613e-10, 4.64782611e-10, 4.88304213e-10, 4.66074685e-10, 3.93248173e-10, 2.9467101e-10, 1.3781893e-10, -3.63250556e-11, -2.16931484e-10, -3.79293624e-10, -5.12658368e-10, -6.14907983e-10, -6.89858667e-10, -7.65894206e-10, -8.22383493e-10, -8.73240594e-10, -9.26317542e-10, -9.66371399e-10, -1.00627944e-09, -1.04621738e-09, -1.09109985e-09, -1.14709006e-09, -1.25665215e-09, -1.44695765e-09, -1.60107539e-09, -1.73264093e-09, -1.8244217e-09, -1.88505699e-09, -1.9467815e-09, -2.02092699e-09, -2.10807097e-09, -2.08121821e-09, -2.0005675e-09, -1.91640095e-09, -1.84767997e-09, -1.77498156e-09, -1.7155114e-09, -1.5859617e-09, -1.40581779e-09, -1.22504991e-09, -1.10189297e-09, -1.05401284e-09, -1.00800942e-09, -9.75930176e-10, -9.31753318e-10, -8.78229272e-10, -8.43802541e-10, -7.76031404e-10, -7.06809961e-10, -6.28150024e-10, -5.55075126e-10, -4.38433757e-10, -3.03186558e-10, -1.37571462e-10, 4.39864287e-11, 2.2000275e-10, 3.63964441e-10, 4.47738631e-10, 5.03957913e-10, 5.03509665e-10, 4.37181474e-10, 2.92254982e-10, 2.60749332e-11, -3.93481608e-10, -1.00127559e-09, -1.87859616e-09, -3.13351737e-09, -4.95907602e-09, -7.73568933e-09, -1.23134104e-08, -2.04984234e-08, -3.17547364e-08, -3.68181685e-08, -3.8011303e-08, -3.83620796e-08, -3.8709222e-08, -3.90622488e-08, -3.94250053e-08, -3.97871544e-08, -4.01517908e-08, -4.05172944e-08, -4.0889707e-08, -4.12770931e-08, -4.16569756e-08, -4.20409805e-08, -4.24167101e-08, -4.28145793e-08, -4.32152965e-08, -4.36112936e-08, -4.40203515e-08, -4.44248161e-08, -4.48345297e-08, -4.52589367e-08, -4.56717161e-08, -4.61038022e-08, -4.65297217e-08, -4.69607655e-08, -4.73998419e-08, -4.78420852e-08, -4.82896985e-08, -4.87510959e-08, -4.92105725e-08, -4.96637552e-08, -5.01410595e-08, -5.06090274e-08, -5.1082757e-08, -5.15577987e-08, -5.20430067e-08, -5.25363386e-08, -5.30340744e-08, -5.35374701e-08, -5.40480521e-08, -5.45913682e-08, -5.51017786e-08, -5.56392224e-08, -5.61835431e-08, -5.67376128e-08, -5.73001994e-08, -5.78662859e-08, -5.84392868e-08, -5.90410031e-08, -5.96337069e-08, -6.02437533e-08, -6.08658967e-08, -6.15105453e-08, -6.21674205e-08, -6.28331394e-08, -6.35187843e-08, -6.42052633e-08, -6.48888206e-08, -6.55368288e-08, -6.61789693e-08, -6.6789882e-08, -6.73602129e-08, -6.78928043e-08, -6.83585695e-08, -6.8739048e-08, -6.89866248e-08, -6.91223553e-08, -6.91687641e-08, -6.91913317e-08, -6.91980239e-08, -6.92056121e-08, -6.92113703e-08, -6.92043616e-08, -6.92063862e-08, -6.92137523e-08, -6.92118151e-08, -6.92198645e-08, -6.92242011e-08, -6.9218694e-08, -6.92245468e-08, -6.92369928e-08, -6.92273232e-08, -6.92363157e-08, -6.92422867e-08, -6.92397012e-08, -6.92380176e-08, -6.9233842e-08, -6.92218858e-08, -6.92360082e-08, -6.9235192e-08, -6.92251135e-08, -6.92349344e-08, -6.92264244e-08, -6.92187906e-08, -6.92261496e-08, -6.92349579e-08, -6.92279168e-08, -6.92347817e-08, -6.9224536e-08, -6.92248184e-08, -6.92215937e-08, -6.92232519e-08, -6.92159098e-08, -6.92222911e-08, -6.9221786e-08, -6.92186966e-08, -6.92245817e-08, -6.922322e-08, -6.92266454e-08, -6.92195841e-08, -6.92142725e-08, -6.92087206e-08, -6.92119163e-08, -6.92084695e-08, -6.92143505e-08, -6.92228614e-08, -6.92131189e-08, -6.92187713e-08, -6.92238777e-08, -6.92297854e-08, -6.92225848e-08, -6.9222395e-08, -6.92268234e-08, -6.92347044e-08, -6.92436537e-08, -6.92269067e-08, -6.92309177e-08, -6.92388803e-08, -6.92380659e-08, -6.92330269e-08, -6.92415956e-08, -6.92353799e-08, -6.9247995e-08, -6.92637965e-08, -6.92541575e-08, -6.92511343e-08], [-6.75171869e-08, -6.7533985e-08, -6.75172278e-08, -6.75215086e-08, -6.75242146e-08, -6.75344597e-08, -6.75241438e-08, -6.75355328e-08, -6.75367359e-08, -6.75347918e-08, -6.75390344e-08, -6.75306426e-08, -6.75364314e-08, -6.75402644e-08, -6.7549144e-08, -6.75484844e-08, -6.75424722e-08, -6.75363835e-08, -6.75444347e-08, -6.754294e-08, -6.75467829e-08, -6.75485856e-08, -6.75497125e-08, -6.75441401e-08, -6.75538594e-08, -6.75547421e-08, -6.75537957e-08, -6.75494646e-08, -6.75528891e-08, -6.75466077e-08, -6.75472638e-08, -6.75407485e-08, -6.7538427e-08, -6.75369406e-08, -6.7533206e-08, -6.75280225e-08, -6.75231289e-08, -6.75223598e-08, -6.75291104e-08, -6.75277314e-08, -6.75197772e-08, -6.75171287e-08, -6.75251208e-08, -6.75157085e-08, -6.75197485e-08, -6.75279193e-08, -6.75253204e-08, -6.75311715e-08, -6.75208235e-08, -6.75246551e-08, -6.75272275e-08, -6.75151973e-08, -6.75178562e-08, -6.75164084e-08, -6.75169206e-08, -6.75217517e-08, -6.75276734e-08, -6.75368258e-08, -6.75232873e-08, -6.75224219e-08, -6.7522794e-08, -6.75254207e-08, -6.75277762e-08, -6.75258924e-08, -6.75162028e-08, -6.75141497e-08, -6.75217883e-08, -6.75130588e-08, -6.75167593e-08, -6.75185459e-08, -6.75089434e-08, -6.74868144e-08, -6.74544841e-08, -6.73637563e-08, -6.71913954e-08, -6.6892772e-08, -6.64753614e-08, -6.59910647e-08, -6.54786418e-08, -6.48942212e-08, -6.4292895e-08, -6.36677276e-08, -6.30032048e-08, -6.23359845e-08, -6.16469855e-08, -6.09805207e-08, -6.03199955e-08, -5.96739063e-08, -5.90377973e-08, -5.84207181e-08, -5.78247441e-08, -5.72374099e-08, -5.66547925e-08, -5.61039886e-08, -5.5523523e-08, -5.49716152e-08, -5.44380597e-08, -5.38921942e-08, -5.33655213e-08, -5.28541933e-08, -5.23377317e-08, -5.18263745e-08, -5.13209615e-08, -5.08150306e-08, -5.03187886e-08, -4.98352426e-08, -4.93587081e-08, -4.88889729e-08, -4.84090136e-08, -4.79465658e-08, -4.749631e-08, -4.70370445e-08, -4.6584176e-08, -4.61218002e-08, -4.56842111e-08, -4.52656551e-08, -4.48196616e-08, -4.43990746e-08, -4.39747159e-08, -4.35512878e-08, -4.31418606e-08, -4.27135361e-08, -4.23119231e-08, -4.18978644e-08, -4.14857356e-08, -4.10749146e-08, -4.06903486e-08, -4.03049567e-08, -3.99035569e-08, -3.95218979e-08, -3.91544989e-08, -3.87686787e-08, -3.8402153e-08, -3.80310548e-08, -3.76647804e-08, -3.7292714e-08, -3.69311647e-08, -3.65544304e-08, -3.61988567e-08, -3.58445306e-08, -3.54144216e-08, -3.36639148e-08, -2.7414665e-08, -1.71000033e-08, -1.07467257e-08, -6.97157695e-09, -4.56828301e-09, -2.91967165e-09, -1.75883293e-09, -9.22576321e-10, -3.19993649e-10, 9.34744096e-11, 3.83061297e-10, 5.35484261e-10, 6.13612466e-10, 6.21492099e-10, 5.92531271e-10, 5.13850633e-10, 3.96088069e-10, 2.42950532e-10, 6.11559817e-11, -1.21745502e-10, -2.83783128e-10, -4.17314844e-10, -5.15382121e-10, -5.98266254e-10, -6.77119151e-10, -7.30908144e-10, -7.81214193e-10, -8.33907981e-10, -8.88176499e-10, -9.26976459e-10, -9.63935132e-10, -1.01870824e-09, -1.08281774e-09, -1.18245951e-09, -1.36259377e-09, -1.5406993e-09, -1.65532942e-09, -1.73733591e-09, -1.7950446e-09, -1.875153e-09, -1.94031653e-09, -2.0100168e-09, -2.00894322e-09, -1.92368975e-09, -1.85538205e-09, -1.76833904e-09, -1.70499518e-09, -1.61579948e-09, -1.50985349e-09, -1.3238934e-09, -1.14119914e-09, -1.02716837e-09, -9.80536383e-10, -9.34019623e-10, -9.02597231e-10, -8.52236215e-10, -7.95203006e-10, -7.49751552e-10, -6.82710168e-10, -6.12342003e-10, -5.32499926e-10, -4.56126304e-10, -3.45939559e-10, -2.13316067e-10, -4.84254345e-11, 1.44348301e-10, 3.20103586e-10, 4.72991586e-10, 5.67277856e-10, 6.30845266e-10, 6.45792902e-10, 6.02068889e-10, 4.9073772e-10, 2.50785776e-10, -1.10580716e-10, -6.37175459e-10, -1.38517219e-09, -2.44923158e-09, -3.95898725e-09, -6.1403765e-09, -9.51796953e-09, -1.52214121e-08, -2.50403487e-08, -3.28149597e-08, -3.51297489e-08, -3.56044151e-08, -3.59781784e-08, -3.63424963e-08, -3.67278133e-08, -3.71069737e-08, -3.74852518e-08, -3.78713487e-08, -3.82603885e-08, -3.86563773e-08, -3.90482772e-08, -3.94488948e-08, -3.98400289e-08, -4.02499451e-08, -4.06663045e-08, -4.10767727e-08, -4.14880436e-08, -4.19096034e-08, -4.23269644e-08, -4.27626579e-08, -4.31889219e-08, -4.36260729e-08, -4.40648588e-08, -4.4514115e-08, -4.49583213e-08, -4.54011161e-08, -4.58608977e-08, -4.6326842e-08, -4.67953191e-08, -4.72619145e-08, -4.77391657e-08, -4.82160379e-08, -4.86988311e-08, -4.9181504e-08, -4.96742981e-08, -5.01684768e-08, -5.06698636e-08, -5.11868956e-08, -5.16967435e-08, -5.22349385e-08, -5.27532632e-08, -5.32923451e-08, -5.38473667e-08, -5.44036811e-08, -5.49635628e-08, -5.5533835e-08, -5.6107739e-08, -5.67094676e-08, -5.72987318e-08, -5.79115322e-08, -5.85370835e-08, -5.91753537e-08, -5.98239779e-08, -6.04818598e-08, -6.1161057e-08, -6.18549504e-08, -6.25532e-08, -6.32362377e-08, -6.39028695e-08, -6.45392097e-08, -6.51424059e-08, -6.57135608e-08, -6.62399249e-08, -6.6701361e-08, -6.7056291e-08, -6.72781757e-08, -6.7385946e-08, -6.74357644e-08, -6.74533001e-08, -6.74668289e-08, -6.74659936e-08, -6.74687792e-08, -6.747102e-08, -6.74765623e-08, -6.74786926e-08, -6.74813039e-08, -6.74847459e-08, -6.74867222e-08, -6.74820295e-08, -6.74937355e-08, -6.74865405e-08, -6.74932309e-08, -6.7490104e-08, -6.74867758e-08, -6.74936101e-08, -6.74914328e-08, -6.74882431e-08, -6.74993085e-08, -6.74894777e-08, -6.74863216e-08, -6.74966906e-08, -6.74920533e-08, -6.74886983e-08, -6.7491543e-08, -6.74908995e-08, -6.74882516e-08, -6.74917284e-08, -6.74844564e-08, -6.74892541e-08, -6.7484601e-08, -6.74825654e-08, -6.74815344e-08, -6.7482326e-08, -6.74858738e-08, -6.74789353e-08, -6.74854037e-08, -6.74850594e-08, -6.74870936e-08, -6.74801218e-08, -6.74746451e-08, -6.74787593e-08, -6.74729169e-08, -6.74796915e-08, -6.74706343e-08, -6.74810289e-08, -6.74712245e-08, -6.74811521e-08, -6.74861461e-08, -6.74890821e-08, -6.74807221e-08, -6.74825189e-08, -6.7489716e-08, -6.74968571e-08, -6.75067986e-08, -6.74922424e-08, -6.74924464e-08, -6.74998373e-08, -6.74951952e-08, -6.74971473e-08, -6.7502576e-08, -6.74967219e-08, -6.75055925e-08, -6.75202795e-08, -6.75205231e-08, -6.75028715e-08], [-6.57844365e-08, -6.57960449e-08, -6.57833562e-08, -6.57906498e-08, -6.579016e-08, -6.57939447e-08, -6.57912593e-08, -6.57895887e-08, -6.58032557e-08, -6.58005582e-08, -6.5801374e-08, -6.57976295e-08, -6.57984225e-08, -6.58062373e-08, -6.58133584e-08, -6.58125408e-08, -6.58071375e-08, -6.58121691e-08, -6.58113203e-08, -6.58122135e-08, -6.58157091e-08, -6.58096121e-08, -6.58106623e-08, -6.5809022e-08, -6.58189963e-08, -6.58165775e-08, -6.5813285e-08, -6.58105565e-08, -6.58155086e-08, -6.58084544e-08, -6.58127954e-08, -6.58098603e-08, -6.58039855e-08, -6.57979034e-08, -6.57972307e-08, -6.57894298e-08, -6.57946029e-08, -6.57891602e-08, -6.57960817e-08, -6.57860627e-08, -6.57891149e-08, -6.5785169e-08, -6.57891701e-08, -6.57804122e-08, -6.57901703e-08, -6.57864056e-08, -6.5787286e-08, -6.57966298e-08, -6.57850535e-08, -6.5793693e-08, -6.57918709e-08, -6.57819436e-08, -6.57798119e-08, -6.57778039e-08, -6.57841828e-08, -6.57843266e-08, -6.57871299e-08, -6.57943264e-08, -6.57869181e-08, -6.57888983e-08, -6.57908789e-08, -6.57880406e-08, -6.5793021e-08, -6.57851076e-08, -6.57783689e-08, -6.57776971e-08, -6.57831635e-08, -6.57843615e-08, -6.57820382e-08, -6.57774858e-08, -6.57584379e-08, -6.57280441e-08, -6.56446861e-08, -6.54913229e-08, -6.52135644e-08, -6.48161963e-08, -6.43407909e-08, -6.3815566e-08, -6.32412922e-08, -6.26384281e-08, -6.20063375e-08, -6.13549861e-08, -6.06575176e-08, -5.99732192e-08, -5.92839768e-08, -5.86227824e-08, -5.79696647e-08, -5.73273097e-08, -5.66996737e-08, -5.608031e-08, -5.54858723e-08, -5.49014948e-08, -5.43252108e-08, -5.37570614e-08, -5.31837709e-08, -5.26318304e-08, -5.20945618e-08, -5.15454945e-08, -5.10222239e-08, -5.04994295e-08, -4.99832602e-08, -4.9468188e-08, -4.89550612e-08, -4.8447345e-08, -4.79469127e-08, -4.74539388e-08, -4.6969106e-08, -4.6487632e-08, -4.60135712e-08, -4.55401927e-08, -4.50806425e-08, -4.46153587e-08, -4.41542083e-08, -4.36807429e-08, -4.32438859e-08, -4.28033458e-08, -4.23510441e-08, -4.19254041e-08, -4.14857251e-08, -4.10503443e-08, -4.06293928e-08, -4.01921415e-08, -3.97740798e-08, -3.93539822e-08, -3.89237119e-08, -3.85054404e-08, -3.81055645e-08, -3.77069897e-08, -3.72955493e-08, -3.68939733e-08, -3.65144734e-08, -3.61152721e-08, -3.57277521e-08, -3.53395646e-08, -3.49530535e-08, -3.45714791e-08, -3.41861801e-08, -3.38009086e-08, -3.34217921e-08, -3.30449426e-08, -3.23487579e-08, -2.91930743e-08, -2.06087669e-08, -1.29091723e-08, -8.40378985e-09, -5.558333e-09, -3.63580162e-09, -2.27179624e-09, -1.28341383e-09, -5.59957549e-10, -3.61028868e-11, 3.18466988e-10, 5.72081163e-10, 7.03726287e-10, 7.68087388e-10, 7.59261353e-10, 7.09184831e-10, 6.25123615e-10, 4.95942127e-10, 3.39148924e-10, 1.57781462e-10, -3.80205299e-11, -1.97119365e-10, -3.24184498e-10, -4.25721379e-10, -5.02027615e-10, -5.80703191e-10, -6.37320581e-10, -6.91130963e-10, -7.48296875e-10, -8.02320916e-10, -8.44363942e-10, -8.95301999e-10, -9.40996321e-10, -1.01000065e-09, -1.13227835e-09, -1.28430734e-09, -1.44766187e-09, -1.55454943e-09, -1.64105887e-09, -1.68192481e-09, -1.79352874e-09, -1.85560882e-09, -1.92394894e-09, -1.91488947e-09, -1.84561122e-09, -1.74250191e-09, -1.67049048e-09, -1.59547241e-09, -1.5293726e-09, -1.42152461e-09, -1.26032691e-09, -1.06954074e-09, -9.64011948e-10, -9.16217833e-10, -8.60807652e-10, -8.21283228e-10, -7.64003932e-10, -7.20057292e-10, -6.71681536e-10, -5.90401801e-10, -5.15413399e-10, -4.40495833e-10, -3.63877733e-10, -2.52702728e-10, -1.1623797e-10, 3.96805861e-11, 2.33123588e-10, 4.20570103e-10, 5.80554165e-10, 6.74643565e-10, 7.53556491e-10, 7.80770557e-10, 7.5615398e-10, 6.67332004e-10, 4.6995413e-10, 1.4516085e-10, -3.12495568e-10, -9.64666725e-10, -1.87366911e-09, -3.14333189e-09, -4.91297094e-09, -7.51927628e-09, -1.16243536e-08, -1.8592954e-08, -2.80011408e-08, -3.19560587e-08, -3.27925547e-08, -3.31934393e-08, -3.35788306e-08, -3.39799384e-08, -3.43769868e-08, -3.4775062e-08, -3.51765832e-08, -3.55772556e-08, -3.59898034e-08, -3.640487e-08, -3.68183346e-08, -3.72273762e-08, -3.76497831e-08, -3.80734414e-08, -3.85022015e-08, -3.89357281e-08, -3.93683136e-08, -3.97980901e-08, -4.02461752e-08, -4.06825674e-08, -4.11343958e-08, -4.1592334e-08, -4.20356786e-08, -4.25003163e-08, -4.29560336e-08, -4.34154911e-08, -4.38983444e-08, -4.43711693e-08, -4.48505907e-08, -4.53310445e-08, -4.58142075e-08, -4.63037079e-08, -4.67926388e-08, -4.72946681e-08, -4.77947559e-08, -4.83014389e-08, -4.88150207e-08, -4.93400457e-08, -4.98852933e-08, -5.04020854e-08, -5.09506518e-08, -5.14995204e-08, -5.20587151e-08, -5.2621552e-08, -5.32015115e-08, -5.37761695e-08, -5.43769052e-08, -5.49660971e-08, -5.55747492e-08, -5.61946205e-08, -5.68346922e-08, -5.74888423e-08, -5.81345657e-08, -5.8813311e-08, -5.94964318e-08, -6.01963249e-08, -6.09043019e-08, -6.15977131e-08, -6.22690161e-08, -6.29055305e-08, -6.35098769e-08, -6.40720218e-08, -6.45852464e-08, -6.50284238e-08, -6.53701399e-08, -6.55717941e-08, -6.5663322e-08, -6.57024034e-08, -6.57263914e-08, -6.57200932e-08, -6.57343366e-08, -6.57344709e-08, -6.57389078e-08, -6.5737935e-08, -6.57443089e-08, -6.57470469e-08, -6.57445595e-08, -6.57460717e-08, -6.5758489e-08, -6.57551305e-08, -6.57566381e-08, -6.57637293e-08, -6.5754404e-08, -6.5761575e-08, -6.57576387e-08, -6.57532837e-08, -6.57626171e-08, -6.57530263e-08, -6.57509863e-08, -6.57584842e-08, -6.57537995e-08, -6.57507975e-08, -6.57591665e-08, -6.57540045e-08, -6.5755231e-08, -6.57604713e-08, -6.57522181e-08, -6.57559902e-08, -6.57516586e-08, -6.57488132e-08, -6.57460386e-08, -6.57499364e-08, -6.57515017e-08, -6.57446412e-08, -6.57441575e-08, -6.57507373e-08, -6.57538989e-08, -6.57487692e-08, -6.57381739e-08, -6.5737888e-08, -6.573721e-08, -6.57408013e-08, -6.57406721e-08, -6.57413954e-08, -6.57471262e-08, -6.57485942e-08, -6.57489962e-08, -6.57552107e-08, -6.57439068e-08, -6.57526372e-08, -6.57504769e-08, -6.57558681e-08, -6.57694893e-08, -6.57523591e-08, -6.57562137e-08, -6.5762302e-08, -6.57598749e-08, -6.57644542e-08, -6.57730325e-08, -6.57644215e-08, -6.57737361e-08, -6.57819963e-08, -6.57906519e-08, -6.57780028e-08], [-6.40418692e-08, -6.40514972e-08, -6.40483806e-08, -6.4050235e-08, -6.40516876e-08, -6.40542874e-08, -6.40560834e-08, -6.40577037e-08, -6.40623906e-08, -6.40639701e-08, -6.406623e-08, -6.40602733e-08, -6.40599302e-08, -6.40676939e-08, -6.40801983e-08, -6.40773207e-08, -6.40699632e-08, -6.40686812e-08, -6.4076157e-08, -6.40676251e-08, -6.40732532e-08, -6.4079277e-08, -6.4070934e-08, -6.40705048e-08, -6.4083549e-08, -6.40878878e-08, -6.4079794e-08, -6.40777738e-08, -6.40766837e-08, -6.40764399e-08, -6.40725945e-08, -6.40714862e-08, -6.40663696e-08, -6.4064495e-08, -6.40628455e-08, -6.40500936e-08, -6.40516656e-08, -6.40557439e-08, -6.4057228e-08, -6.40535889e-08, -6.40495773e-08, -6.40393798e-08, -6.40493293e-08, -6.40465207e-08, -6.4052129e-08, -6.40461019e-08, -6.40539804e-08, -6.4059197e-08, -6.4047242e-08, -6.40476955e-08, -6.40556439e-08, -6.40425111e-08, -6.40466394e-08, -6.40437662e-08, -6.40510634e-08, -6.40460511e-08, -6.40524132e-08, -6.40563861e-08, -6.40482413e-08, -6.40514498e-08, -6.40536883e-08, -6.40526269e-08, -6.40581119e-08, -6.4043713e-08, -6.40386694e-08, -6.40393727e-08, -6.40445463e-08, -6.40419166e-08, -6.40451615e-08, -6.40267588e-08, -6.39992421e-08, -6.39311339e-08, -6.37807865e-08, -6.35217194e-08, -6.31457733e-08, -6.26714116e-08, -6.21522493e-08, -6.15839669e-08, -6.09787058e-08, -6.03441829e-08, -5.96811645e-08, -5.89968369e-08, -5.82874278e-08, -5.75991423e-08, -5.69169424e-08, -5.62633736e-08, -5.56158211e-08, -5.49722131e-08, -5.43565046e-08, -5.37438932e-08, -5.31409582e-08, -5.25562432e-08, -5.19756552e-08, -5.14122346e-08, -5.08387205e-08, -5.02770832e-08, -4.97383185e-08, -4.91862873e-08, -4.8654985e-08, -4.81375142e-08, -4.76130457e-08, -4.70786436e-08, -4.65722062e-08, -4.60671014e-08, -4.55505519e-08, -4.50559469e-08, -4.4555982e-08, -4.40742515e-08, -4.35983048e-08, -4.31159099e-08, -4.26432209e-08, -4.21637836e-08, -4.17057258e-08, -4.12188573e-08, -4.07656909e-08, -4.03234052e-08, -3.98613883e-08, -3.9419161e-08, -3.89723662e-08, -3.85249393e-08, -3.8083677e-08, -3.76373187e-08, -3.72150983e-08, -3.67719816e-08, -3.63323294e-08, -3.58964949e-08, -3.54779322e-08, -3.5065368e-08, -3.46360288e-08, -3.42181117e-08, -3.38279753e-08, -3.34019614e-08, -3.30037234e-08, -3.2590766e-08, -3.21881525e-08, -3.17882163e-08, -3.13812604e-08, -3.09786894e-08, -3.05802681e-08, -3.01600808e-08, -2.88662474e-08, -2.38330085e-08, -1.53824527e-08, -9.9941436e-09, -6.66371431e-09, -4.43859878e-09, -2.86768623e-09, -1.71664041e-09, -8.67876345e-10, -2.437433e-10, 2.22417858e-10, 5.35478511e-10, 7.55435266e-10, 8.6074787e-10, 9.02081613e-10, 8.76436068e-10, 8.26443262e-10, 7.31706444e-10, 5.95542049e-10, 4.31253984e-10, 2.43712483e-10, 5.14550715e-11, -1.0673117e-10, -2.3207116e-10, -3.35293627e-10, -4.14196891e-10, -4.91672158e-10, -5.54051907e-10, -6.07290078e-10, -6.67025421e-10, -7.21550146e-10, -7.7671999e-10, -8.12899002e-10, -8.71107911e-10, -9.33514569e-10, -1.05153541e-09, -1.205109e-09, -1.37945583e-09, -1.48766651e-09, -1.54577353e-09, -1.62252664e-09, -1.69434557e-09, -1.78702605e-09, -1.85855221e-09, -1.83407685e-09, -1.74997677e-09, -1.6720751e-09, -1.59392137e-09, -1.52093387e-09, -1.45797363e-09, -1.32281613e-09, -1.16142684e-09, -1.03014994e-09, -8.88311272e-10, -8.20869249e-10, -7.86818549e-10, -7.46235949e-10, -6.84840781e-10, -6.31329844e-10, -5.76042017e-10, -5.05732958e-10, -4.27043122e-10, -3.54531235e-10, -2.73093958e-10, -1.60759581e-10, -3.34984983e-11, 1.37513966e-10, 3.29382697e-10, 5.08535142e-10, 6.83686019e-10, 7.97890893e-10, 8.73893776e-10, 9.14538934e-10, 9.05856873e-10, 8.34683746e-10, 6.7336575e-10, 3.85075535e-10, -2.22863345e-11, -5.92748603e-10, -1.37207734e-09, -2.46931716e-09, -3.92051342e-09, -5.98935672e-09, -9.07363527e-09, -1.39784048e-08, -2.22114773e-08, -2.83061432e-08, -2.98779503e-08, -3.03366055e-08, -3.07486681e-08, -3.11677158e-08, -3.15880649e-08, -3.20017181e-08, -3.24233888e-08, -3.2839277e-08, -3.32787505e-08, -3.3713796e-08, -3.41442093e-08, -3.45667329e-08, -3.50077907e-08, -3.54496717e-08, -3.59010121e-08, -3.63382153e-08, -3.67981508e-08, -3.72339959e-08, -3.76999484e-08, -3.81438157e-08, -3.86149893e-08, -3.9072843e-08, -3.95361901e-08, -4.00050509e-08, -4.04759235e-08, -4.09498376e-08, -4.14409549e-08, -4.19285032e-08, -4.24045e-08, -4.29026418e-08, -4.33947082e-08, -4.38898327e-08, -4.43883567e-08, -4.48907399e-08, -4.54006943e-08, -4.59096351e-08, -4.64380672e-08, -4.69662799e-08, -4.75182773e-08, -4.8032207e-08, -4.85850537e-08, -4.91423467e-08, -4.97024567e-08, -5.02776223e-08, -5.08478156e-08, -5.14278735e-08, -5.2034266e-08, -5.26259466e-08, -5.32308568e-08, -5.3853331e-08, -5.44885826e-08, -5.5138033e-08, -5.57844445e-08, -5.6449227e-08, -5.71313118e-08, -5.78298616e-08, -5.85335447e-08, -5.9252649e-08, -5.99547781e-08, -6.06227153e-08, -6.12700274e-08, -6.18578961e-08, -6.24198959e-08, -6.29279159e-08, -6.33602002e-08, -6.36648113e-08, -6.38521999e-08, -6.39373486e-08, -6.39747679e-08, -6.39913296e-08, -6.39964509e-08, -6.39974921e-08, -6.40006305e-08, -6.40020732e-08, -6.40087378e-08, -6.40032234e-08, -6.40054156e-08, -6.40116734e-08, -6.40247742e-08, -6.40163838e-08, -6.40227772e-08, -6.40243552e-08, -6.40231965e-08, -6.40244274e-08, -6.40197027e-08, -6.40083804e-08, -6.40256679e-08, -6.40218768e-08, -6.40173134e-08, -6.40184153e-08, -6.40218384e-08, -6.40126085e-08, -6.40095977e-08, -6.40163007e-08, -6.40145659e-08, -6.40171115e-08, -6.40198067e-08, -6.40157207e-08, -6.40149381e-08, -6.40167317e-08, -6.40016868e-08, -6.40044278e-08, -6.40059635e-08, -6.40054071e-08, -6.40106069e-08, -6.40145731e-08, -6.40176823e-08, -6.40040481e-08, -6.39936011e-08, -6.39988021e-08, -6.40011287e-08, -6.39983286e-08, -6.40033336e-08, -6.40049069e-08, -6.40057344e-08, -6.40071845e-08, -6.40119117e-08, -6.40179343e-08, -6.4008342e-08, -6.40095911e-08, -6.40171699e-08, -6.4028558e-08, -6.40333937e-08, -6.40178552e-08, -6.40198143e-08, -6.40293613e-08, -6.40182943e-08, -6.40274802e-08, -6.40319662e-08, -6.40253027e-08, -6.40381655e-08, -6.40472997e-08, -6.40437494e-08, -6.40341929e-08], [-6.23127753e-08, -6.23177237e-08, -6.23112992e-08, -6.23129641e-08, -6.23155862e-08, -6.23210203e-08, -6.23212903e-08, -6.23221898e-08, -6.23242133e-08, -6.23264867e-08, -6.23261778e-08, -6.23262422e-08, -6.23258855e-08, -6.23336016e-08, -6.23440214e-08, -6.23372327e-08, -6.23305839e-08, -6.23308776e-08, -6.23402501e-08, -6.23357092e-08, -6.2342627e-08, -6.2340191e-08, -6.23395574e-08, -6.23315363e-08, -6.23459529e-08, -6.23489933e-08, -6.23442765e-08, -6.23404507e-08, -6.23445962e-08, -6.23321667e-08, -6.23372566e-08, -6.23358086e-08, -6.23332966e-08, -6.23280798e-08, -6.2327118e-08, -6.23182354e-08, -6.23179824e-08, -6.23188522e-08, -6.23228931e-08, -6.23167672e-08, -6.23148649e-08, -6.23070658e-08, -6.23106387e-08, -6.23114142e-08, -6.23165498e-08, -6.23159953e-08, -6.2315422e-08, -6.23285683e-08, -6.23121364e-08, -6.23234824e-08, -6.23208915e-08, -6.23030702e-08, -6.23015369e-08, -6.23027579e-08, -6.23078565e-08, -6.23104457e-08, -6.23176526e-08, -6.23218621e-08, -6.23119135e-08, -6.23124986e-08, -6.23170455e-08, -6.23107049e-08, -6.23220935e-08, -6.23085635e-08, -6.23028046e-08, -6.23040307e-08, -6.23078395e-08, -6.23061026e-08, -6.22965588e-08, -6.2269564e-08, -6.22058924e-08, -6.20745005e-08, -6.18241115e-08, -6.14645339e-08, -6.10081807e-08, -6.04807719e-08, -5.99180127e-08, -5.93093011e-08, -5.86777843e-08, -5.80100913e-08, -5.73186762e-08, -5.66166266e-08, -5.59065473e-08, -5.52249735e-08, -5.45495182e-08, -5.38994905e-08, -5.32519884e-08, -5.26238917e-08, -5.19976459e-08, -5.13820328e-08, -5.07880658e-08, -5.02033012e-08, -4.96217681e-08, -4.90543949e-08, -4.84789631e-08, -4.79194063e-08, -4.73757442e-08, -4.68181811e-08, -4.62876616e-08, -4.57505452e-08, -4.52284645e-08, -4.47048784e-08, -4.41755321e-08, -4.36610819e-08, -4.31415018e-08, -4.26449513e-08, -4.21366645e-08, -4.16444891e-08, -4.11587076e-08, -4.06672021e-08, -4.01938512e-08, -3.97040217e-08, -3.92253741e-08, -3.87357665e-08, -3.82735323e-08, -3.78196193e-08, -3.73454027e-08, -3.68921748e-08, -3.64323465e-08, -3.59695778e-08, -3.55163506e-08, -3.50499273e-08, -3.46087292e-08, -3.41538697e-08, -3.36967185e-08, -3.32457396e-08, -3.28151294e-08, -3.23854925e-08, -3.19388761e-08, -3.15014709e-08, -3.1081011e-08, -3.06440351e-08, -3.02201514e-08, -2.97985326e-08, -2.93726348e-08, -2.89466757e-08, -2.85248434e-08, -2.81011146e-08, -2.76753871e-08, -2.71103013e-08, -2.47796977e-08, -1.80083578e-08, -1.17269121e-08, -7.857631e-09, -5.32147604e-09, -3.53182043e-09, -2.222047e-09, -1.23751183e-09, -4.9659161e-10, 5.62914973e-11, 4.61494697e-10, 7.31245088e-10, 9.26450033e-10, 1.00370382e-09, 1.0293657e-09, 9.96328785e-10, 9.33694207e-10, 8.35930743e-10, 6.99229324e-10, 5.26678466e-10, 3.2913707e-10, 1.39872267e-10, -1.64271504e-11, -1.42493444e-10, -2.41599809e-10, -3.2631304e-10, -4.0294402e-10, -4.66849742e-10, -5.25116609e-10, -5.91765172e-10, -6.41737048e-10, -7.02240782e-10, -7.50568241e-10, -8.0264658e-10, -8.68495013e-10, -9.798064e-10, -1.15421786e-09, -1.2665359e-09, -1.39146053e-09, -1.44486268e-09, -1.53147424e-09, -1.61166244e-09, -1.67130372e-09, -1.77158233e-09, -1.7492891e-09, -1.63745196e-09, -1.57786197e-09, -1.482831e-09, -1.41768887e-09, -1.34413973e-09, -1.25493759e-09, -1.1142859e-09, -9.37675519e-10, -8.44541033e-10, -7.70025258e-10, -7.1435404e-10, -6.63653101e-10, -6.16875304e-10, -5.51731784e-10, -4.97082175e-10, -4.25688031e-10, -3.44020306e-10, -2.61456316e-10, -1.89667971e-10, -7.67365447e-11, 5.85465334e-11, 2.20244698e-10, 4.20680267e-10, 6.03880048e-10, 7.85986924e-10, 9.00305873e-10, 9.79063327e-10, 1.0399677e-09, 1.03869863e-09, 9.8831714e-10, 8.54284736e-10, 5.98743717e-10, 2.50484491e-10, -2.55173493e-10, -9.43213409e-10, -1.88298341e-09, -3.1043875e-09, -4.79302005e-09, -7.18156253e-09, -1.0766329e-08, -1.66199048e-08, -2.39688267e-08, -2.67738917e-08, -2.74237889e-08, -2.78572774e-08, -2.8303097e-08, -2.87377962e-08, -2.9178496e-08, -2.96263406e-08, -3.0061514e-08, -3.0520137e-08, -3.09645537e-08, -3.14217238e-08, -3.18616389e-08, -3.23316378e-08, -3.2782581e-08, -3.32467649e-08, -3.37095187e-08, -3.41733415e-08, -3.46367785e-08, -3.51133903e-08, -3.55806334e-08, -3.60483933e-08, -3.65322759e-08, -3.70092232e-08, -3.74983883e-08, -3.79683122e-08, -3.8464124e-08, -3.89647108e-08, -3.94563731e-08, -3.99465277e-08, -4.04510169e-08, -4.09502925e-08, -4.1450754e-08, -4.19678613e-08, -4.24822584e-08, -4.29963174e-08, -4.3511855e-08, -4.40427351e-08, -4.45784753e-08, -4.5130104e-08, -4.56624604e-08, -4.62194904e-08, -4.67827298e-08, -4.73391669e-08, -4.79169592e-08, -4.84944947e-08, -4.90846507e-08, -4.96768523e-08, -5.02769001e-08, -5.0883961e-08, -5.15054189e-08, -5.21412367e-08, -5.27781319e-08, -5.3431496e-08, -5.4086044e-08, -5.47691828e-08, -5.54608163e-08, -5.61562314e-08, -5.68877907e-08, -5.76117519e-08, -5.83126841e-08, -5.89893269e-08, -5.96208216e-08, -6.02255555e-08, -6.0767416e-08, -6.12755581e-08, -6.16772418e-08, -6.19707588e-08, -6.21327109e-08, -6.22067896e-08, -6.22435875e-08, -6.22523583e-08, -6.22625794e-08, -6.22656893e-08, -6.22695311e-08, -6.2276821e-08, -6.22764583e-08, -6.22725398e-08, -6.22745071e-08, -6.22888441e-08, -6.22798249e-08, -6.2286578e-08, -6.22917256e-08, -6.22821795e-08, -6.22870513e-08, -6.22826841e-08, -6.2284576e-08, -6.22893588e-08, -6.22874591e-08, -6.22785126e-08, -6.22861157e-08, -6.22755397e-08, -6.22680377e-08, -6.22831086e-08, -6.22846868e-08, -6.22795185e-08, -6.22820907e-08, -6.22791779e-08, -6.22781588e-08, -6.22755802e-08, -6.22764668e-08, -6.22735749e-08, -6.22696421e-08, -6.22702226e-08, -6.22680288e-08, -6.2277005e-08, -6.22762847e-08, -6.2276471e-08, -6.22653473e-08, -6.22593311e-08, -6.22669968e-08, -6.2268704e-08, -6.22666477e-08, -6.2265641e-08, -6.22713385e-08, -6.22700069e-08, -6.22788734e-08, -6.22789068e-08, -6.22822308e-08, -6.22735966e-08, -6.22783891e-08, -6.22768748e-08, -6.22899186e-08, -6.22921285e-08, -6.22789217e-08, -6.22799923e-08, -6.22904749e-08, -6.22825091e-08, -6.22876619e-08, -6.22898822e-08, -6.22941085e-08, -6.22988217e-08, -6.23081631e-08, -6.23152764e-08, -6.23005335e-08], [-6.05807252e-08, -6.0581346e-08, -6.05749958e-08, -6.0581877e-08, -6.05805235e-08, -6.05901678e-08, -6.05855377e-08, -6.05833075e-08, -6.05867757e-08, -6.05902095e-08, -6.05921257e-08, -6.05917853e-08, -6.05905712e-08, -6.06013512e-08, -6.06097539e-08, -6.06050616e-08, -6.05989814e-08, -6.0598176e-08, -6.06008059e-08, -6.06031976e-08, -6.06046994e-08, -6.06045409e-08, -6.05968373e-08, -6.05998846e-08, -6.06072233e-08, -6.06121085e-08, -6.0602342e-08, -6.06056366e-08, -6.06039432e-08, -6.05980045e-08, -6.05980663e-08, -6.0599251e-08, -6.05952083e-08, -6.05895535e-08, -6.05847438e-08, -6.05791974e-08, -6.05829476e-08, -6.05823177e-08, -6.0584293e-08, -6.05778488e-08, -6.05755815e-08, -6.05688376e-08, -6.05754047e-08, -6.0569204e-08, -6.05832795e-08, -6.0571247e-08, -6.05792588e-08, -6.05878275e-08, -6.05741407e-08, -6.0581616e-08, -6.0582871e-08, -6.05694498e-08, -6.05717762e-08, -6.05703224e-08, -6.05704397e-08, -6.05748495e-08, -6.05818069e-08, -6.05881278e-08, -6.05805486e-08, -6.05776717e-08, -6.05751252e-08, -6.05750027e-08, -6.05881709e-08, -6.05770199e-08, -6.05624347e-08, -6.05656596e-08, -6.05711064e-08, -6.05609998e-08, -6.05369707e-08, -6.0486718e-08, -6.03643812e-08, -6.01361888e-08, -5.9785718e-08, -5.93344997e-08, -5.88304042e-08, -5.8249928e-08, -5.76541955e-08, -5.70134132e-08, -5.63410526e-08, -5.56458012e-08, -5.49365694e-08, -5.42336207e-08, -5.35295841e-08, -5.28571036e-08, -5.21846316e-08, -5.15274455e-08, -5.08951727e-08, -5.02686822e-08, -4.96445689e-08, -4.9031897e-08, -4.84272218e-08, -4.78309637e-08, -4.72589852e-08, -4.66953228e-08, -4.61120015e-08, -4.55498679e-08, -4.49958928e-08, -4.44355121e-08, -4.39007386e-08, -4.33696809e-08, -4.2838936e-08, -4.22979426e-08, -4.17751459e-08, -4.12465937e-08, -4.07303366e-08, -4.02156608e-08, -3.97003529e-08, -3.91975854e-08, -3.86997379e-08, -3.82030083e-08, -3.77164114e-08, -3.72166672e-08, -3.6727848e-08, -3.62194846e-08, -3.57537881e-08, -3.5284513e-08, -3.47967351e-08, -3.43323516e-08, -3.38527418e-08, -3.33795527e-08, -3.29157598e-08, -3.24408765e-08, -3.19694337e-08, -3.15022866e-08, -3.1029719e-08, -3.05531873e-08, -3.0110304e-08, -2.96573111e-08, -2.91862744e-08, -2.87304198e-08, -2.82953232e-08, -2.78373935e-08, -2.73971712e-08, -2.69502911e-08, -2.65014134e-08, -2.60563063e-08, -2.56119489e-08, -2.51689745e-08, -2.47137318e-08, -2.37618619e-08, -2.00443034e-08, -1.35221549e-08, -9.11762606e-09, -6.24281446e-09, -4.24312201e-09, -2.77174589e-09, -1.65832249e-09, -8.1332494e-10, -1.63705273e-10, 3.25998878e-10, 6.8148135e-10, 9.22508722e-10, 1.0853244e-09, 1.14634883e-09, 1.15997059e-09, 1.11374177e-09, 1.04083614e-09, 9.34908086e-10, 7.90967552e-10, 6.15852323e-10, 4.14350757e-10, 2.25191518e-10, 7.09364678e-11, -5.71150857e-11, -1.54149255e-10, -2.46770407e-10, -3.21330572e-10, -3.83916161e-10, -4.54531794e-10, -5.10358944e-10, -5.74334813e-10, -6.36483424e-10, -6.70196961e-10, -7.32204818e-10, -7.86398131e-10, -9.06800038e-10, -1.07491855e-09, -1.18977199e-09, -1.27177274e-09, -1.35954642e-09, -1.42660276e-09, -1.52093893e-09, -1.58324439e-09, -1.67525101e-09, -1.64868275e-09, -1.56948948e-09, -1.48158401e-09, -1.41080232e-09, -1.33206419e-09, -1.26433285e-09, -1.15513666e-09, -1.03585319e-09, -8.71948059e-10, -7.60731427e-10, -6.93215348e-10, -6.35881084e-10, -5.87957945e-10, -5.36843487e-10, -4.82041395e-10, -4.18873015e-10, -3.35003381e-10, -2.53578064e-10, -1.81152651e-10, -9.71286949e-11, 5.54341006e-12, 1.44919132e-10, 3.08272983e-10, 4.96144977e-10, 6.96909661e-10, 8.81472583e-10, 9.98285297e-10, 1.0894435e-09, 1.15700006e-09, 1.16906962e-09, 1.14713424e-09, 1.02543451e-09, 8.07192543e-10, 4.93129829e-10, 4.78237849e-11, -5.50885197e-10, -1.36067314e-09, -2.4112106e-09, -3.81652188e-09, -5.71740537e-09, -8.42479468e-09, -1.25585423e-08, -1.90348409e-08, -2.334636e-08, -2.44547505e-08, -2.49227192e-08, -2.53728076e-08, -2.58358257e-08, -2.62994232e-08, -2.67565617e-08, -2.72342328e-08, -2.7707182e-08, -2.81754077e-08, -2.86486449e-08, -2.911214e-08, -2.95957752e-08, -3.00816927e-08, -3.05573908e-08, -3.1037942e-08, -3.15251233e-08, -3.20082725e-08, -3.24946282e-08, -3.29754719e-08, -3.34768718e-08, -3.396662e-08, -3.44561989e-08, -3.4957608e-08, -3.54489665e-08, -3.59499913e-08, -3.64596035e-08, -3.69683168e-08, -3.74677826e-08, -3.79816131e-08, -3.84996838e-08, -3.90115178e-08, -3.95162713e-08, -4.00486266e-08, -4.05806304e-08, -4.10994723e-08, -4.163977e-08, -4.2179696e-08, -4.27335297e-08, -4.32759034e-08, -4.38365939e-08, -4.43995818e-08, -4.49704573e-08, -4.5546496e-08, -4.61287453e-08, -4.67190123e-08, -4.73275656e-08, -4.79199081e-08, -4.85287165e-08, -4.91485626e-08, -4.97788787e-08, -5.04296369e-08, -5.10729859e-08, -5.17272125e-08, -5.23969723e-08, -5.30958405e-08, -5.37834742e-08, -5.44984392e-08, -5.52329801e-08, -5.5969202e-08, -5.6677579e-08, -5.73423864e-08, -5.79811144e-08, -5.85761397e-08, -5.91250553e-08, -5.96028052e-08, -6.00018647e-08, -6.02674343e-08, -6.04131745e-08, -6.04737042e-08, -6.05120565e-08, -6.05180723e-08, -6.05272523e-08, -6.05264611e-08, -6.05400442e-08, -6.05436366e-08, -6.05354516e-08, -6.05331333e-08, -6.0547727e-08, -6.05457065e-08, -6.05462213e-08, -6.05541248e-08, -6.05437516e-08, -6.05524512e-08, -6.05471097e-08, -6.05418816e-08, -6.05569762e-08, -6.05502506e-08, -6.05342704e-08, -6.05490713e-08, -6.0542279e-08, -6.05325022e-08, -6.05440387e-08, -6.05428696e-08, -6.05384334e-08, -6.05457889e-08, -6.05369872e-08, -6.05515797e-08, -6.05351386e-08, -6.0537751e-08, -6.05352005e-08, -6.05417167e-08, -6.0535783e-08, -6.05359136e-08, -6.05394812e-08, -6.05403784e-08, -6.05401434e-08, -6.05348619e-08, -6.05265462e-08, -6.05314024e-08, -6.05306044e-08, -6.05349081e-08, -6.05305207e-08, -6.05364907e-08, -6.0527592e-08, -6.05319772e-08, -6.05428046e-08, -6.05448696e-08, -6.05391068e-08, -6.05391758e-08, -6.05423547e-08, -6.05533502e-08, -6.055707e-08, -6.05416151e-08, -6.05438751e-08, -6.05570215e-08, -6.05506154e-08, -6.05504744e-08, -6.05554252e-08, -6.05593239e-08, -6.05540358e-08, -6.05722023e-08, -6.05737925e-08, -6.05638825e-08], [-5.88359582e-08, -5.88474327e-08, -5.88400165e-08, -5.88502248e-08, -5.88414797e-08, -5.88492397e-08, -5.88446218e-08, -5.88452317e-08, -5.88476894e-08, -5.88576292e-08, -5.88546928e-08, -5.88523372e-08, -5.88591037e-08, -5.88617097e-08, -5.88738009e-08, -5.88725569e-08, -5.88583413e-08, -5.88629307e-08, -5.88705049e-08, -5.88631731e-08, -5.88659652e-08, -5.88614146e-08, -5.88649187e-08, -5.88614392e-08, -5.88698349e-08, -5.88720759e-08, -5.88733282e-08, -5.88624999e-08, -5.88728788e-08, -5.88656662e-08, -5.88558461e-08, -5.88621103e-08, -5.88567769e-08, -5.88527231e-08, -5.88468023e-08, -5.8847203e-08, -5.88474707e-08, -5.88522172e-08, -5.88536387e-08, -5.88440116e-08, -5.88394648e-08, -5.88327243e-08, -5.88402063e-08, -5.88293262e-08, -5.88471429e-08, -5.88402484e-08, -5.88394478e-08, -5.88515106e-08, -5.88423626e-08, -5.8832713e-08, -5.8841111e-08, -5.8838821e-08, -5.88352256e-08, -5.88302018e-08, -5.88301397e-08, -5.88420105e-08, -5.88438343e-08, -5.88534131e-08, -5.88355037e-08, -5.88396922e-08, -5.88394501e-08, -5.88410984e-08, -5.88406858e-08, -5.88356626e-08, -5.88268697e-08, -5.88288635e-08, -5.88324531e-08, -5.88034546e-08, -5.87555936e-08, -5.86510854e-08, -5.84358823e-08, -5.81016266e-08, -5.76630565e-08, -5.71576215e-08, -5.65959477e-08, -5.59891792e-08, -5.53478553e-08, -5.46800795e-08, -5.39686514e-08, -5.32451741e-08, -5.25401845e-08, -5.18405746e-08, -5.11449513e-08, -5.04704214e-08, -4.98091712e-08, -4.91673515e-08, -4.85280329e-08, -4.78961294e-08, -4.72741846e-08, -4.66630729e-08, -4.60617229e-08, -4.54672471e-08, -4.488684e-08, -4.43196696e-08, -4.37364113e-08, -4.31655947e-08, -4.26146543e-08, -4.20429582e-08, -4.15031729e-08, -4.09637321e-08, -4.04295997e-08, -3.98841073e-08, -3.93482543e-08, -3.88140584e-08, -3.82853627e-08, -3.77690295e-08, -3.72501869e-08, -3.67337394e-08, -3.62250337e-08, -3.5719297e-08, -3.52203536e-08, -3.47102409e-08, -3.4211727e-08, -3.36892636e-08, -3.31969961e-08, -3.27261962e-08, -3.22139864e-08, -3.17360386e-08, -3.12440138e-08, -3.07579023e-08, -3.02756135e-08, -2.97797147e-08, -2.93023976e-08, -2.88098527e-08, -2.83197364e-08, -2.78301503e-08, -2.73593331e-08, -2.68853666e-08, -2.63986617e-08, -2.59130222e-08, -2.54565728e-08, -2.49866936e-08, -2.45227312e-08, -2.40526899e-08, -2.35859974e-08, -2.31194391e-08, -2.26637247e-08, -2.21971171e-08, -2.16751249e-08, -2.00641963e-08, -1.52052198e-08, -1.03238758e-08, -7.16673886e-09, -4.95635825e-09, -3.34618669e-09, -2.12086407e-09, -1.16918113e-09, -4.36623519e-10, 1.31332568e-10, 5.65669547e-10, 8.8411469e-10, 1.09170382e-09, 1.23550429e-09, 1.28258085e-09, 1.28035778e-09, 1.21608798e-09, 1.14860939e-09, 1.0329664e-09, 8.80971899e-10, 6.99386176e-10, 4.98294449e-10, 3.06507132e-10, 1.556566e-10, 2.64141661e-11, -7.08582716e-11, -1.5939414e-10, -2.36010861e-10, -3.07830484e-10, -3.63418446e-10, -4.35819709e-10, -4.95213059e-10, -5.48973764e-10, -6.02567497e-10, -6.62786275e-10, -7.29643208e-10, -8.21754705e-10, -9.84266795e-10, -1.09882746e-09, -1.19611599e-09, -1.27954773e-09, -1.32567857e-09, -1.41513048e-09, -1.47458063e-09, -1.55256049e-09, -1.55258878e-09, -1.45101717e-09, -1.3515058e-09, -1.28937122e-09, -1.24122614e-09, -1.17677259e-09, -1.06483379e-09, -9.49375717e-10, -8.25915194e-10, -6.96659194e-10, -6.10764743e-10, -5.71989161e-10, -5.25365686e-10, -4.58954241e-10, -4.00407478e-10, -3.34870448e-10, -2.61046246e-10, -1.76660518e-10, -9.52814282e-11, -5.95416931e-12, 9.5349275e-11, 2.26255905e-10, 3.89234645e-10, 5.76018104e-10, 7.83526508e-10, 9.70438532e-10, 1.0990117e-09, 1.19842303e-09, 1.26452676e-09, 1.29664993e-09, 1.28776708e-09, 1.19248519e-09, 9.9842076e-10, 7.12157431e-10, 3.16605922e-10, -2.07293131e-10, -9.18349825e-10, -1.82201372e-09, -3.00241526e-09, -4.54083413e-09, -6.64822483e-09, -9.66150939e-09, -1.43283703e-08, -1.9530232e-08, -2.13844144e-08, -2.19340549e-08, -2.24134463e-08, -2.28921617e-08, -2.33756122e-08, -2.38591189e-08, -2.4350314e-08, -2.48518039e-08, -2.53413404e-08, -2.58349821e-08, -2.63232615e-08, -2.68202647e-08, -2.73253484e-08, -2.782593e-08, -2.83382213e-08, -2.88326601e-08, -2.93304e-08, -2.98470544e-08, -3.03412335e-08, -3.08566917e-08, -3.13619411e-08, -3.18667589e-08, -3.23856744e-08, -3.28935501e-08, -3.34109999e-08, -3.39316206e-08, -3.44544988e-08, -3.49623993e-08, -3.54923184e-08, -3.60190032e-08, -3.65378904e-08, -3.70589963e-08, -3.76019039e-08, -3.81358335e-08, -3.86678227e-08, -3.92176675e-08, -3.97660122e-08, -4.03326268e-08, -4.08675338e-08, -4.1435989e-08, -4.20162687e-08, -4.25867602e-08, -4.31721135e-08, -4.37539622e-08, -4.43461254e-08, -4.49536679e-08, -4.55540971e-08, -4.61647734e-08, -4.67881127e-08, -4.7419424e-08, -4.80646855e-08, -4.87039189e-08, -4.93609907e-08, -5.00355223e-08, -5.07168327e-08, -5.13912327e-08, -5.21175204e-08, -5.28467946e-08, -5.35835275e-08, -5.4321369e-08, -5.50310623e-08, -5.57076798e-08, -5.63302282e-08, -5.69259471e-08, -5.74576764e-08, -5.79361382e-08, -5.83045039e-08, -5.85596872e-08, -5.86938207e-08, -5.8751878e-08, -5.87665103e-08, -5.87864693e-08, -5.87905442e-08, -5.8793098e-08, -5.8796193e-08, -5.8800126e-08, -5.87947733e-08, -5.88124253e-08, -5.88114403e-08, -5.88071814e-08, -5.88177649e-08, -5.88143439e-08, -5.88078646e-08, -5.88104249e-08, -5.88005582e-08, -5.8817543e-08, -5.88120842e-08, -5.87990559e-08, -5.88101498e-08, -5.88080056e-08, -5.88018893e-08, -5.88086188e-08, -5.87991246e-08, -5.88102241e-08, -5.88074767e-08, -5.88008684e-08, -5.88081374e-08, -5.88079447e-08, -5.88023472e-08, -5.88008707e-08, -5.88029326e-08, -5.87970782e-08, -5.87925723e-08, -5.88004351e-08, -5.88062534e-08, -5.88020388e-08, -5.87948648e-08, -5.87851892e-08, -5.87912319e-08, -5.87871722e-08, -5.87908262e-08, -5.87932185e-08, -5.88089845e-08, -5.87918586e-08, -5.87901967e-08, -5.88038817e-08, -5.88012771e-08, -5.88006272e-08, -5.880187e-08, -5.88060696e-08, -5.88147866e-08, -5.88243143e-08, -5.88125835e-08, -5.88060146e-08, -5.88186955e-08, -5.8809935e-08, -5.88101178e-08, -5.88157431e-08, -5.88263194e-08, -5.88182109e-08, -5.88315681e-08, -5.88356263e-08, -5.88318485e-08], [-5.71274615e-08, -5.71284806e-08, -5.71307156e-08, -5.71293856e-08, -5.7123802e-08, -5.71341411e-08, -5.71312138e-08, -5.71321266e-08, -5.71376054e-08, -5.71434961e-08, -5.71391318e-08, -5.71418123e-08, -5.71385477e-08, -5.71508113e-08, -5.71583225e-08, -5.71562213e-08, -5.71421168e-08, -5.71453344e-08, -5.71522938e-08, -5.7151381e-08, -5.71574934e-08, -5.71514523e-08, -5.71491131e-08, -5.71507819e-08, -5.71613314e-08, -5.7160661e-08, -5.71533598e-08, -5.71471612e-08, -5.71560813e-08, -5.71498624e-08, -5.71454763e-08, -5.7145385e-08, -5.71443072e-08, -5.71399618e-08, -5.71340415e-08, -5.71297478e-08, -5.71262164e-08, -5.71338127e-08, -5.71409462e-08, -5.71307076e-08, -5.71256472e-08, -5.71204306e-08, -5.712531e-08, -5.71217031e-08, -5.71372535e-08, -5.71259901e-08, -5.7129344e-08, -5.713902e-08, -5.71324463e-08, -5.7127792e-08, -5.71300402e-08, -5.7120885e-08, -5.71179639e-08, -5.71207183e-08, -5.71186392e-08, -5.71235193e-08, -5.71316131e-08, -5.71332616e-08, -5.71287042e-08, -5.71248979e-08, -5.71287548e-08, -5.71282762e-08, -5.71312853e-08, -5.71239604e-08, -5.71156615e-08, -5.71017818e-08, -5.70936455e-08, -5.70526864e-08, -5.69615033e-08, -5.67617347e-08, -5.64439764e-08, -5.60180027e-08, -5.55122706e-08, -5.49566266e-08, -5.43609539e-08, -5.37083324e-08, -5.30391654e-08, -5.233358e-08, -5.16081444e-08, -5.0880407e-08, -5.01740851e-08, -4.94865178e-08, -4.8793534e-08, -4.81254541e-08, -4.74685288e-08, -4.6826767e-08, -4.61885931e-08, -4.55587141e-08, -4.49341589e-08, -4.43208117e-08, -4.37171691e-08, -4.31239493e-08, -4.25394665e-08, -4.19673523e-08, -4.13800303e-08, -4.0809333e-08, -4.02464677e-08, -3.96755816e-08, -3.91295723e-08, -3.85783766e-08, -3.80379124e-08, -3.74905002e-08, -3.6944875e-08, -3.6404123e-08, -3.58639426e-08, -3.53348181e-08, -3.48105648e-08, -3.42869779e-08, -3.37652579e-08, -3.32431076e-08, -3.27366374e-08, -3.22168962e-08, -3.16900483e-08, -3.11721516e-08, -3.06615386e-08, -3.01745475e-08, -2.96512573e-08, -2.91544716e-08, -2.86478018e-08, -2.81465435e-08, -2.76425015e-08, -2.71357863e-08, -2.66337576e-08, -2.61183969e-08, -2.56082592e-08, -2.51029026e-08, -2.46138732e-08, -2.41206305e-08, -2.36106053e-08, -2.31183213e-08, -2.26344492e-08, -2.21402299e-08, -2.16554135e-08, -2.11661566e-08, -2.06863817e-08, -2.02053396e-08, -1.97338606e-08, -1.92548148e-08, -1.85463839e-08, -1.60526138e-08, -1.14547186e-08, -8.00631271e-09, -5.65378093e-09, -3.91836165e-09, -2.59112314e-09, -1.55867864e-09, -7.42404573e-10, -9.56054818e-11, 4.04530023e-10, 7.90896716e-10, 1.07361477e-09, 1.258588e-09, 1.37780777e-09, 1.39830043e-09, 1.38732377e-09, 1.32599323e-09, 1.24816308e-09, 1.13321052e-09, 9.70203944e-10, 7.77583838e-10, 5.78049362e-10, 3.87489263e-10, 2.36730956e-10, 1.1169225e-10, 1.49759237e-11, -7.85203347e-11, -1.58399211e-10, -2.26757048e-10, -2.98862087e-10, -3.64870363e-10, -4.29051381e-10, -4.85913709e-10, -5.38374519e-10, -5.93938333e-10, -6.70168212e-10, -7.51033737e-10, -8.80255699e-10, -1.01033046e-09, -1.09618581e-09, -1.18264488e-09, -1.23245623e-09, -1.30976475e-09, -1.38691297e-09, -1.46499012e-09, -1.41725948e-09, -1.36356639e-09, -1.26879209e-09, -1.20250645e-09, -1.10213607e-09, -1.0657388e-09, -9.73213783e-10, -8.65449507e-10, -7.08135154e-10, -6.36840595e-10, -5.62802045e-10, -4.93005171e-10, -4.48318198e-10, -3.97237088e-10, -3.2968536e-10, -2.68173357e-10, -1.82200709e-10, -9.45291362e-11, -1.45359559e-11, 7.01945252e-11, 1.76149025e-10, 3.06533351e-10, 4.68545681e-10, 6.63503618e-10, 8.71696927e-10, 1.06527356e-09, 1.18940381e-09, 1.29870188e-09, 1.37543544e-09, 1.41555829e-09, 1.41749825e-09, 1.34338978e-09, 1.17372964e-09, 9.22723991e-10, 5.72283783e-10, 1.0395774e-10, -5.24854422e-10, -1.30413187e-09, -2.30538581e-09, -3.5854567e-09, -5.25569707e-09, -7.52283328e-09, -1.08370331e-08, -1.54662085e-08, -1.82346138e-08, -1.89864897e-08, -1.94862959e-08, -1.99606323e-08, -2.0467762e-08, -2.09725677e-08, -2.14800913e-08, -2.19998614e-08, -2.25093591e-08, -2.30311293e-08, -2.35349198e-08, -2.4064173e-08, -2.45841279e-08, -2.51019454e-08, -2.56333528e-08, -2.61493266e-08, -2.6672161e-08, -2.72020347e-08, -2.77134816e-08, -2.82481735e-08, -2.87697372e-08, -2.92917921e-08, -2.98180494e-08, -3.0348698e-08, -3.08847477e-08, -3.14221123e-08, -3.19574046e-08, -3.24779179e-08, -3.30196161e-08, -3.35531324e-08, -3.40810789e-08, -3.46229284e-08, -3.51755128e-08, -3.57147071e-08, -3.62565929e-08, -3.68186793e-08, -3.73691885e-08, -3.79411635e-08, -3.84951354e-08, -3.90671107e-08, -3.9643348e-08, -4.02258375e-08, -4.08153412e-08, -4.13988544e-08, -4.19973372e-08, -4.26009238e-08, -4.32163588e-08, -4.38270819e-08, -4.44504011e-08, -4.50810269e-
[truncated: 794,416 more chars]
