# Supplementary material for: Superconductivity from a melted insulator in Josephson junction arrays
Source: Nat Phys. 2023 Aug 10;19(11):1630–5. doi: 10.1038/s41567-023-02161-w (PMC10635826; doi:10.1038/s41567-023-02161-w)
Supplement: Supplementary file 2 — Contains all data in the paper, including supplement, serialized into text files, and Python scripts that recreate all figures from the text files. [file 41567_2023_2161_MOESM2_ESM.zip › data_and_plotters_all/phase_figures/supfigs/sfig_bc_bins/local_stiffness.json]

{"bs": [-0.041, -0.0405, -0.04, -0.0395, -0.039, -0.0385, -0.038, -0.037, -0.0365, -0.035500000000000004, -0.035, -0.0345, -0.034, -0.0335, -0.033, -0.0325, -0.032, -0.0315, -0.031, -0.0305, -0.030000000000000002, -0.029500000000000002, -0.029, -0.0285, -0.028, -0.0275, -0.027, -0.0265, -0.026000000000000002, -0.025500000000000002, -0.025, -0.0245, -0.024, -0.0235, -0.023, -0.0225, -0.022000000000000002, -0.021500000000000002, -0.021, -0.0205, -0.02, -0.0195, -0.019, -0.018500000000000003, -0.018000000000000002, -0.0175, -0.017, -0.0165, -0.016, -0.0155, -0.015, -0.014499999999999999, -0.013999999999999999, -0.013500000000000002, -0.013000000000000001, -0.0125, -0.012, -0.0115, -0.011, -0.010499999999999999, -0.009999999999999998, -0.009500000000000001, -0.009000000000000001, -0.0085, -0.008, -0.0075, -0.007, -0.0065, -0.006, -0.0055, -0.005, -0.0045000000000000005, -0.004, -0.0035, -0.003, -0.0025, -0.002, -0.0015, -0.001, -0.0005, 0.0, 0.0005, 0.001, 0.0015, 0.002, 0.0025, 0.003, 0.0034999999999999996, 0.004, 0.0045, 0.005, 0.0055, 0.006, 0.0065, 0.007, 0.007500000000000001, 0.008, 0.0085, 0.009000000000000001, 0.009500000000000001, 0.009999999999999998, 0.010499999999999999, 0.011, 0.0115, 0.012, 0.0125, 0.013000000000000001, 0.013500000000000002, 0.013999999999999999, 0.014499999999999999, 0.015, 0.0155, 0.016, 0.0165, 0.016999999999999998, 0.018, 0.019, 0.0195, 0.02, 0.020499999999999997, 0.020999999999999998, 0.0215, 0.022, 0.0225, 0.023, 0.0235, 0.024, 0.024499999999999997, 0.024999999999999998, 0.0255, 0.026, 0.0265, 0.027, 0.0275, 0.028, 0.028499999999999998, 0.028999999999999998, 0.0295, 0.03, 0.0305, 0.031, 0.0315, 0.032, 0.0325, 0.033, 0.0335, 0.034, 0.034499999999999996, 0.034999999999999996, 0.0355, 0.036, 0.0365, 0.037], "kc": [3.4206578688539566, 3.5333460583485548, 3.661364952846896, 3.7874465986716714, 3.90525241944928, 4.033393738842135, 4.143465434705629, 4.352983343032095, 4.4833685644045715, 4.6806515072087365, 4.7827812137437595, 4.88915675010301, 4.998966182551782, 5.096551103448558, 5.199104603116332, 5.297997437789384, 5.396145472333302, 5.495477909964397, 5.589914501697305, 5.684105388361288, 5.776193401482912, 5.867616817144758, 5.958055997083037, 6.046409341830925, 6.1341016617366, 6.219051341564813, 6.311710384443202, 6.387953394818666, 6.467273071302462, 6.544608300401779, 6.6234882528725025, 6.697266802337676, 6.774781172173071, 6.847664771794189, 6.921264683688558, 6.992882149411669, 7.05844302256509, 7.127718627742102, 7.194784007995007, 7.261098232684813, 7.322221965517549, 7.377469299008963, 7.439892427553514, 7.498990297045929, 7.556520600054388, 7.615453126339748, 7.668800478856465, 7.712133041972523, 7.763323452936608, 7.814483163662443, 7.862313693875352, 7.90654635492926, 7.951994222901779, 7.999636671518095, 8.035953295095654, 8.069870006537315, 8.131419748250584, 8.145420954334563, 8.181704357205627, 8.215122198684243, 8.249103661007904, 8.27877359164408, 8.308436441525673, 8.335335857880269, 8.363502058668082, 8.388244211989768, 8.412889286473549, 8.436367978586132, 8.4566331337733, 8.47368853747532, 8.49144683844677, 8.50711172123818, 8.521841223728076, 8.530703509178236, 8.544643524176283, 8.551429393478692, 8.560556544749627, 8.566783563673685, 8.569936708098872, 8.57148252705985, 8.572836339725304, 8.57107849906259, 8.56904853180744, 8.56315084094915, 8.557288435421798, 8.548825365423122, 8.538377094074162, 8.526962567355705, 8.513626289346563, 8.497167228170245, 8.480619545319247, 8.461841685554539, 8.442355787989976, 8.420569870177657, 8.395796126547552, 8.368497995617215, 8.34184936792468, 8.313375774647684, 8.281187436724426, 8.25024545162332, 8.216150891964435, 8.181704357205627, 8.139311472877505, 8.11780071585151, 8.056963035371872, 8.0271184417596, 7.983065299178354, 7.935544657347146, 7.883514338771046, 7.833742523698328, 7.781156455033004, 7.726558508116469, 7.681368396350659, 7.619701917272948, 7.559702654479316, 7.428344102057636, 7.301921557910187, 7.233708331751915, 7.161403340616542, 7.086438216102851, 7.013099398099099, 6.93807679962655, 6.867569483642855, 6.778705609350426, 6.706649590674159, 6.6129553616201955, 6.525477044917342, 6.43831759065348, 6.349821567254771, 6.267803593511139, 6.164418017295809, 6.066797564577369, 5.971217466490609, 5.872184714843743, 5.769270396567537, 5.665956977410203, 5.563304738977397, 5.456985515417504, 5.346254704635281, 5.236112322969583, 5.126482248729646, 5.008518588545595, 4.891915503737072, 4.773659610088935, 4.6590937376887025, 4.552651285619999, 4.410680566300298, 4.308918020391294, 4.172673733240442, 4.041128413047428, 3.9096334367143766, 3.775720359814873, 3.626246856273765], "extrapolation_x": [-0.05, -0.0495, -0.049, -0.0485, -0.048, -0.0475, -0.047, -0.0465, -0.046, -0.0455, -0.045000000000000005, -0.044500000000000005, -0.044000000000000004, -0.043500000000000004, -0.043000000000000003, -0.0425, -0.042, -0.0415, -0.041, -0.0405, -0.04, -0.0395, -0.03900000000000001, -0.038500000000000006, -0.038000000000000006, -0.037500000000000006, -0.037000000000000005, -0.036500000000000005, -0.036000000000000004, -0.035500000000000004, -0.035, -0.0345, -0.034, -0.0335, -0.033, -0.0325, -0.032, -0.0315, -0.031000000000000003, -0.030500000000000003, -0.030000000000000002, -0.029500000000000002, -0.029, -0.0285, -0.028000000000000004, -0.027500000000000004, -0.027000000000000003, -0.026500000000000003, -0.026000000000000002, -0.025500000000000002, -0.025, -0.0245, -0.024, -0.023500000000000004, -0.023000000000000003, -0.022500000000000003, -0.022000000000000002, -0.021500000000000002, -0.021, -0.0205, -0.020000000000000004, -0.019500000000000003, -0.019000000000000003, -0.018500000000000003, -0.018000000000000002, -0.0175, -0.017, -0.0165, -0.016, -0.0155, -0.015, -0.014499999999999999, -0.013999999999999999, -0.013500000000000005, -0.013000000000000005, -0.012500000000000004, -0.012000000000000004, -0.011500000000000003, -0.011000000000000003, -0.010500000000000002, -0.010000000000000002, -0.009500000000000001, -0.009000000000000001, -0.0085, -0.008, -0.0075, -0.006999999999999999, -0.006499999999999999, -0.006000000000000005, -0.005500000000000005, -0.0050000000000000044, -0.004500000000000004, -0.0040000000000000036, -0.003500000000000003, -0.0030000000000000027, -0.0025000000000000022, -0.0020000000000000018, -0.0015000000000000013, -0.0010000000000000009, -0.0005000000000000004, 0.0, 0.0005000000000000004, 0.0010000000000000009, 0.0015000000000000013, 0.0020000000000000018, 0.0024999999999999953, 0.0029999999999999957, 0.003499999999999996, 0.003999999999999997, 0.004499999999999997, 0.0049999999999999975, 0.005499999999999998, 0.005999999999999998, 0.006499999999999999, 0.006999999999999999, 0.0075, 0.008, 0.0085, 0.009000000000000001, 0.009500000000000001, 0.009999999999999995, 0.010499999999999995, 0.010999999999999996, 0.011499999999999996, 0.011999999999999997, 0.012499999999999997, 0.012999999999999998, 0.013499999999999998, 0.013999999999999999, 0.014499999999999999, 0.015, 0.0155, 0.016, 0.0165, 0.017, 0.0175, 0.018000000000000002, 0.018500000000000003, 0.019000000000000003, 0.019500000000000003, 0.020000000000000004, 0.020500000000000004, 0.021000000000000005, 0.021500000000000005, 0.022000000000000006, 0.022499999999999992, 0.022999999999999993, 0.023499999999999993, 0.023999999999999994, 0.024499999999999994, 0.024999999999999994, 0.025499999999999995, 0.025999999999999995, 0.026499999999999996, 0.026999999999999996, 0.027499999999999997, 0.027999999999999997, 0.028499999999999998, 0.028999999999999998, 0.0295, 0.03, 0.0305, 0.031, 0.0315, 0.032, 0.0325, 0.033, 0.0335, 0.034, 0.0345, 0.035, 0.035500000000000004, 0.036000000000000004, 0.036500000000000005, 0.037000000000000005, 0.037500000000000006, 0.03799999999999999, 0.03849999999999999, 0.03899999999999999, 0.03949999999999999, 0.039999999999999994, 0.040499999999999994, 0.040999999999999995, 0.041499999999999995, 0.041999999999999996, 0.042499999999999996, 0.043, 0.0435, 0.044, 0.0445, 0.045, 0.0455, 0.046, 0.0465, 0.047, 0.0475, 0.048, 0.0485, 0.049, 0.0495, 0.05], "extrapolation_y": [0.0, 0.0, 0.0, 0.0, 0.8544136490164473, 1.2303076021549975, 1.515681664537497, 1.7552563973704627, 1.9658481967854775, 2.1559668933217626, 2.330628103622339, 2.493082724196901, 2.645580386604009, 2.789754414689328, 2.9268351177634475, 3.0577766299826665, 3.183336619203651, 3.3041286511662507, 3.4206578688539557, 3.533346058348554, 3.661364952846896, 3.7874465986716714, 3.905252419449278, 4.033393738842133, 4.143465434705627, 4.249515842617553, 4.352983343032093, 4.48336856440457, 4.583071689174549, 4.6806515072087365, 4.782781213743759, 4.889156750103009, 4.998966182551781, 5.096551103448556, 5.199104603116332, 5.297997437789384, 5.396145472333302, 5.495477909964397, 5.5899145016973035, 5.684105388361287, 5.776193401482912, 5.867616817144757, 5.958055997083037, 6.046409341830925, 6.134101661736599, 6.219051341564812, 6.311710384443201, 6.387953394818665, 6.467273071302462, 6.544608300401779, 6.6234882528725025, 6.697266802337676, 6.774781172173071, 6.847664771794189, 6.921264683688556, 6.992882149411667, 7.05844302256509, 7.127718627742102, 7.194784007995007, 7.2610982326848115, 7.3222219655175484, 7.377469299008961, 7.439892427553514, 7.498990297045928, 7.5565206000543865, 7.615453126339746, 7.668800478856463, 7.712133041972521, 7.763323452936607, 7.814483163662441, 7.862313693875352, 7.906546354929259, 7.951994222901777, 7.999636671518095, 8.035953295095654, 8.069870006537315, 8.13141974825058, 8.145420954334563, 8.181704357205627, 8.215122198684242, 8.249103661007904, 8.27877359164408, 8.308436441525672, 8.335335857880269, 8.36350205866808, 8.388244211989768, 8.412889286473549, 8.436367978586132, 8.456633133773298, 8.47368853747532, 8.49144683844677, 8.507111721238179, 8.521841223728076, 8.530703509178235, 8.544643524176282, 8.55142939347869, 8.560556544749627, 8.566783563673685, 8.56993670809887, 8.571482527059848, 8.572836339725304, 8.57107849906259, 8.56904853180744, 8.56315084094915, 8.557288435421798, 8.54882536542312, 8.538377094074162, 8.526962567355705, 8.513626289346563, 8.497167228170245, 8.480619545319245, 8.461841685554537, 8.442355787989976, 8.420569870177655, 8.395796126547552, 8.368497995617213, 8.34184936792468, 8.313375774647684, 8.281187436724426, 8.25024545162332, 8.216150891964435, 8.181704357205627, 8.139311472877505, 8.11780071585151, 8.056963035371872, 8.0271184417596, 7.983065299178354, 7.935544657347144, 7.883514338771044, 7.833742523698328, 7.781156455033004, 7.726558508116467, 7.681368396350659, 7.619701917272948, 7.559702654479314, 7.494311186583997, 7.428344102057635, 7.365404080444195, 7.301921557910185, 7.233708331751914, 7.161403340616542, 7.086438216102851, 7.013099398099097, 6.9380767996265496, 6.867569483642853, 6.778705609350426, 6.706649590674159, 6.612955361620196, 6.525477044917342, 6.43831759065348, 6.3498215672547715, 6.26780359351114, 6.164418017295809, 6.066797564577369, 5.971217466490609, 5.872184714843743, 5.769270396567537, 5.665956977410203, 5.563304738977396, 5.456985515417504, 5.346254704635281, 5.236112322969582, 5.126482248729646, 5.008518588545595, 4.891915503737072, 4.773659610088935, 4.659093737688702, 4.552651285619999, 4.410680566300298, 4.3089180203912925, 4.17267373324044, 4.041128413047426, 3.9096334367143744, 3.77572035981487, 3.6262468562737618, 3.4703412353470586, 3.307093938318806, 3.135358407579554, 2.953654409556847, 2.760013840220627, 2.5517206793307574, 2.3248398767310903, 2.0732781963725557, 1.7866405644865022, 1.4441906154602497, 0.9895900974131974, 0.0, 0.0, 0.0, 0.0, 0.0, 0.0, 0.0, 0.0, 0.0, 0.0, 0.0, 0.0, 0.0, 0.0, 0.0], "b_ins_pos": 0.04249063868666442, "b_ins_neg": -0.047827745043260934}
