# Supplementary material for: Superconductivity from a melted insulator in Josephson junction arrays
Source: Nat Phys. 2023 Aug 10;19(11):1630–5. doi: 10.1038/s41567-023-02161-w (PMC10635826; doi:10.1038/s41567-023-02161-w)
Supplement: Supplementary file 2 — Contains all data in the paper, including supplement, serialized into text files, and Python scripts that recreate all figures from the text files. [file 41567_2023_2161_MOESM2_ESM.zip › data_and_plotters_all/phase_figures/supfigs/sfig_bc_bins/sfig_bc_bins.py]

#%%
#!%matplotlib auto
import matplotlib.pyplot as plt, numpy as np
from matplotlib.gridspec import GridSpec
from matplotlib import gridspec
from mpl_toolkits.axes_grid1 import make_axes_locatable
from copy import deepcopy
import scipy.constants as cst 

from phase_figures import load_json
from phase_figures.supfigs.sfig_bc_bins import figpath
from phase_figures.fig4 import figpath as mfigpath
from phase_figures import (NJUNCTIONS_TRP, tprt_label_color,
                        mw_label_color)

def list2array5d(data):
    for k in data.keys() :
        if (k == 'i_VB') :
            x, y, z,  = data[k]
            data[k] = ( np.array(x), np.array(y), np.array(z))
        else :
            data[k] = np.array(data[k])
    return data

def list2array_stiffness(data):
    for k in data.keys() :
        data[k] = (np.array(data[k]))
    return data 

iVB = load_json( figpath/'iVB.json')
iVB = list2array5d(iVB)
stiffness = load_json( figpath/'local_stiffness.json')
stiffness = list2array_stiffness(stiffness)

njunc_log = np.log10(NJUNCTIONS_TRP)
diagram_file = mfigpath / 'pdiagrams.json'
diagrams = load_json( diagram_file )
for k, diagram in diagrams.items() :
    diagrams[k] = [ np.array( d ) for d in diagram ]
    diagrams[k][0] *= 1e3 # convert to mT

diagrams['exp'][2] -= njunc_log
diagrams['theory'][2] -= njunc_log

def plot_ivb(ax):
    """plot the measured current for simultaneous
    wide bias voltage sweep and bfield sweep 
    """
    ivb = deepcopy(iVB['i_VB'])
    ivb[0][:] = ivb[0][:]*1e3
    ivb[2][:] = ivb[2][:]*1e6

    cmap='bwr' 
    cargs = dict(cmap=cmap)
    im = ax.pcolormesh( *ivb, **cargs, edgecolor = 'face',
            shading= 'nearest', rasterized = True)
    ax.set_ylabel('$V$ (V)', 
                labelpad = -12, fontsize = 9)
    ax.set_xlabel('$B$ (mT)', labelpad = -6, fontsize =9)
    ax.tick_params(axis = 'y', direction = 'out')
    ax.tick_params(axis = 'x', direction = 'out', pad=0.8 )

    ax.yaxis.set_ticks( (-0.4, -0.2, 0, 0.2, 0.4) )
    ax.set_yticklabels( (-0.4, None, None, None, 0.4) )
    ax.xaxis.set_ticks( (-100, 0, 100) )
    ax.set_xticklabels( (-100, None, 100) )

    divider = make_axes_locatable(ax)
    cax = divider.append_axes("top", size="5%", pad=0.05)
    cb = fig.colorbar(im, cax = cax,
        shrink = 1, pad = 0.02, anchor = (0,0), 
        orientation='horizontal',
        aspect = 45)
    cb.set_label('$I$ ($\mu$A)', 
        labelpad = -7, rotation= 0 )
    cb.ax.tick_params(axis = 'x', direction = 'out' )
    cax.xaxis.set_label_position('top')
    cax.xaxis.set_ticks_position('top')

    cb.set_ticks( (-0.1, 0, 0.1) )
    cb.set_ticklabels( (-0.1, None, 0.1) )


def plot_Bc_dots(ax):
    """plot marker correponding to critical field
        on the i(V) vs. B plot
    """

    ax.text(-20, -0.05, '$B_c$', fontsize = 10)
    color_bc_low = 'magenta'
    ax.plot(45, 0.166, 'o', 
            color = color_bc_low, markersize = 2)
    

def plot_edge(ax):
    """plot the V_critical along the edges 
        of the i(V,B) plot 
    """
    vdx = iVB['v_diff_x']
    vdy = iVB['v_diff_y']
    vdx_neg = iVB['v_diff_neg_x']
    vdy_neg = iVB['v_diff_neg_y']
    ax.plot(vdx*1e3, vdy/2, color = 'black')
    ax.plot(vdx_neg*1e3, vdy_neg/2, color = 'black')

def plot_kc(ax):
    """plot the local superfluid stiffness (kc)
    """
    kc = (stiffness['bs']*1e3, stiffness['kc'])
    extrapolation = (stiffness['extrapolation_x']*1e3, 
                     stiffness['extrapolation_y'])
    b_ins_pos = stiffness['b_ins_pos']*1e3
    b_ins_neg = stiffness['b_ins_neg']*1e3

    ax.plot( *kc, marker='.', markersize = 2,
        linestyle='', color='black', label='Experiment' )
    ax.plot( *extrapolation, linewidth = 0.7,
        linestyle='-', color='black', label='Extrapolation' )
    ax.axhline( y = 1, 
        linewidth=0.7, linestyle='--', label='$\pi\ K_C$ = 1',
        color = mw_label_color)
    ymin=-0.5
    ax.vlines( b_ins_pos, ymin=ymin, ymax=3,
        color = mw_label_color, alpha =0.7)
    ax.vlines( b_ins_neg, ymin=ymin, ymax=3,
        color = mw_label_color, alpha =0.7)

    ax.set_xlabel('$B$ (mT)', fontsize =9, labelpad =-6)
    ax.set_ylabel('$\pi\ K_C$', fontsize =9, labelpad =-1)

    # ax.set_xlim((-1.5,52))
    ax.set_ylim((ymin,9.5))

    ax.xaxis.set_ticks( (-50, -25, 0, 25, 50) )
    ax.set_xticklabels( (-50, None, None, None, 50) )
    ax.yaxis.set_ticks( (0, 1, 4, 8) )
    ax.set_yticklabels( (0, 1, None, 8) )

    ax.text(-15, 3, '$B^{ins}$', fontsize = 10)

def plot_pdiagram(ax) :
    """ plot phase diagram
    """
    cmap='viridis' 
    cargs = dict( vmin=-0.5, vmax=5.5, cmap=cmap )
    im = ax.pcolormesh( *diagrams['exp'], **cargs, edgecolor = 'face',
            shading= 'nearest', rasterized = True)

    ax.set_xlabel('$B$ (mT)', labelpad = -6.4, fontsize =9)
    ax.set_ylabel('$T$ (K)' , labelpad = 4, fontsize =9)
    ax.yaxis.set_ticks( (0.2,0.4,0.6,0.8,1.0,1.2) )
    ax.set_yticklabels( (0.2,0.4,0.6,0.8,1.0,1.2) )
    ax.xaxis.set_ticks( (-100,0,100) )
    ax.set_xticklabels( (-100,None,100) )
    ax.tick_params(axis = 'y', direction = 'out')
    ax.tick_params(axis = 'x', direction = 'out', pad=0.8 )

    cb = fig.colorbar(im, ax = ax,
        shrink = 1, pad = 0.015, anchor = (0,0),
        ticks=(0,1,2,3,4,5) )
    cb.set_label('$\\rho$ ($\\mathrm{\Omega}$)', 
        labelpad = -3, x=1.35, y=0.55, rotation=-90 )
    
    cb.ax.set_yticklabels( ('$10^0$', None, None, None, None,'$10^5$') )
    cb.ax.tick_params(axis = 'y', direction = 'out')

def plot_t_outer(ax) :
    """ plot t_outer inferred from transport measurement
    """
    bs = iVB['v_diff_x']
    vdy = iVB['v_diff_y']
    t_outer = (vdy*cst.e)/NJUNCTIONS_TRP/cst.k/(2*cst.pi) #(2*cst.pi)=fudge factor
    
    bs_neg = iVB['v_diff_neg_x']
    vdy_neg = iVB['v_diff_neg_y']
    t_outer_neg = (vdy_neg*cst.e)/NJUNCTIONS_TRP/cst.k/(2*cst.pi) #(2*cst.pi)=fudge factor
    
    ax.plot(bs*1e3, t_outer, color = 'black')
    ax.plot(bs_neg*1e3, t_outer_neg, color = 'black')

def plot_Bins(ax):
    """ plot vertical lines at bfield where pi*Kc = 1
    """
    b_ins_pos = stiffness['b_ins_pos']*1e3
    b_ins_neg = stiffness['b_ins_neg']*1e3

    ax.axvline(b_ins_pos, 
        diagrams['exp'][1].min(), diagrams['exp'][1].max()/2.5,
        color = mw_label_color, alpha =1)
    ax.axvline(b_ins_neg, 
        diagrams['exp'][1].min(), diagrams['exp'][1].max()/2.5,
        color = mw_label_color, alpha =1)

fig = plt.figure( figsize=(3.375,3))
fig.set_size_inches(3.375,3)

gs0 = GridSpec( 2, 1, figure=fig, left=0.09, right=0.98,
    bottom = 0.06, top=0.92)
gs10 = gridspec.GridSpecFromSubplotSpec(1, 14, subplot_spec=gs0[1,0],
    wspace=1.2 )
gs00 = gridspec.GridSpecFromSubplotSpec(1, 14, subplot_spec=gs0[0,0],
    wspace=1.2 )

ax1 = fig.add_subplot( gs00[0,:7] )
ax2 = fig.add_subplot( gs00[0,8:14] )
ax0 = fig.add_subplot( gs10[0,1:14] )    

coords = { 'a' : ( 0.005, 0.967 ),
            'b' : ( 0.52, 0.967 ),
            'c' : ( 0.005, 0.48 )
        }

for lbl, xy in coords.items() :
    fig.text( *xy, lbl, 
            fontsize = 9, weight= 'bold')

plot_ivb(ax1)
plot_Bc_dots(ax1)
plot_edge(ax1)
plot_kc(ax2)
plot_pdiagram(ax0)
plot_Bins(ax0)
plot_t_outer(ax0)

#fig.savefig( figpath / "sfig_bc_bins.pdf", dpi =600)
