# Supplementary material for: Superconductivity from a melted insulator in Josephson junction arrays
Source: Nat Phys. 2023 Aug 10;19(11):1630–5. doi: 10.1038/s41567-023-02161-w (PMC10635826; doi:10.1038/s41567-023-02161-w)
Supplement: Supplementary file 2 — Contains all data in the paper, including supplement, serialized into text files, and Python scripts that recreate all figures from the text files. [file 41567_2023_2161_MOESM2_ESM.zip › data_and_plotters_all/phase_figures/supfigs/sfig_v_offset/sfig_v_offset.py]

#%%
%matplotlib auto

import matplotlib.pyplot as plt, numpy as np
from matplotlib.gridspec import GridSpec
from matplotlib import gridspec

from phase_figures import load_json, cmap_tprt, logscale_major_ticks
from phase_figures.supfigs.sfig_v_offset import figpath
from phase_figures import NJUNCTIONS_TRP

def list2array(data):
    return {k : np.array(d) for k,d in data.items()}

def list2array3d(data):
    return { np.round( float(k), 8): { 'b': np.array(d['b']), 
                                        'r': np.array(d['r']) } 
                                for k,d in data.items() }

iv_b = load_json( figpath/'narrow_bias_vs_bfield.json')
iv_b = list2array(iv_b)
rb_voffset = load_json( figpath/'rb_voffset.json')
rb_voffset = list2array3d(rb_voffset)

#%%
r_line = 4.4e3

def get_colors(vals):
    """get the color palette according to input values
    """
    vals = len(np.unique(vals))
    colors = cmap_tprt( np.arange(vals) / (vals-1) )
    return colors

def plot_ivb(ax, bs):
    """plot the bcut from the iv(b) data
    bs : the b field values to take the cut at
    """

    x = iv_b['v_source']
    y = iv_b['b_values']
    z = iv_b['i_meas']
    
    colors_ivb = get_colors(bs)
    x = x - z*r_line

    for i,b in enumerate(bs):
        keep = b == y
        x1, y1 = x[keep], z[keep]
        ax.plot(x1*1e6,y1*1e9,
            marker = '.', markersize = 2, 
            linestyle= '-', linewidth = 0.7, 
            label = f'{b*1e3} mT', color = colors_ivb[i]
            )
        ax.legend(fontsize = 6)
        ax.set_xlabel('$V$ ($\mu$V)')
        ax.set_ylabel('$I$ (nA)', labelpad = -1)


def plot_rb_voffset(ax, vs) :
    """ plot the r(b) with v offset
    vs: list of offset voltages
    """
    colors = get_colors(vs)
    for i,v in enumerate(vs) :
        x = rb_voffset[v]['b']
        y = rb_voffset[v]['r']
        y = np.abs(y)
        ax.plot(x*1e3,y/NJUNCTIONS_TRP, label = f'{v*1e6} $\mu$V',
                marker = '.', markersize = 2,
                linestyle = '-', linewidth = 0.7,
                color = colors[len(vs) -i -1])
    ax.legend( fontsize=6, borderaxespad = 1 )
    ax.set_yscale('log')
    ax.set_xlabel('$B$ (mT)')
    ax.set_ylabel('$\\rho$ ($\Omega$)')
    ax.tick_params(axis='y', which='major', left=True, 
                length = logscale_major_ticks)

   

fig = plt.figure( figsize=(6.75,3))
fig.set_size_inches(6.75,3)

gs0 = GridSpec( 1, 2, figure=fig, left=0.06, right=0.99,
    bottom = 0.14 ,top=0.95)
gs00 = gridspec.GridSpecFromSubplotSpec(1, 7, subplot_spec=gs0[0,0],
    wspace=1.2 )
gs01 = gridspec.GridSpecFromSubplotSpec(1, 7, subplot_spec=gs0[0,1],
    wspace=1.2 )

ax0 = fig.add_subplot( gs00[0,:7] )    
ax1 = fig.add_subplot( gs01[0,:7] )

coords = { 'a' : ( 0.005, 0.96 ),
            'b' : ( 0.49, 0.96 ),
        }

for lbl, xy in coords.items() :
    fig.text( *xy, lbl, 
            fontsize = 9, weight= 'bold')

bs = (0, 10e-3, 20e-3, 30e-3, 40e-3)
vs = (-5e-6, 5e-6, -3e-6, 3e-6, 0)

plot_ivb(ax0, bs)
plot_rb_voffset(ax1, vs)

#%%
#fig.savefig('sfig_v_offset.pdf')
