# Supplementary material for: Superconductivity from a melted insulator in Josephson junction arrays
Source: Nat Phys. 2023 Aug 10;19(11):1630–5. doi: 10.1038/s41567-023-02161-w (PMC10635826; doi:10.1038/s41567-023-02161-w)
Supplement: Supplementary file 2 — Contains all data in the paper, including supplement, serialized into text files, and Python scripts that recreate all figures from the text files. [file 41567_2023_2161_MOESM2_ESM.zip › data_and_plotters_all/phase_figures/supfigs/sfig_v_offset/rb_voffset.json]

{"0": {"b": [0.0, 0.002, 0.004, 0.006, 0.008, 0.01, 0.012, 0.014, 0.016, 0.018, 0.02, 0.022, 0.024, 0.026, 0.028, 0.03, 0.032, 0.034, 0.036, 0.038, 0.04, 0.042, 0.044, 0.046, 0.048, 0.05, 0.052, 0.054, 0.056, 0.058], "r": [422.019446183621, 609.742609734439, 611.278719884635, 645.901866623161, 808.625173667597, 729.104293434303, 700.50973817564, 911.607505506889, 1048.64560718573, 1241.74075896078, 1230.07175532527, 1542.15641739818, 1936.71175968994, 2464.75065710331, 3105.49490448953, 4505.96553378558, 6789.94034466053, 10588.1362786668, 21190.0161472295, 48522.1282863417, 212333.055271856, 6844622.55393878, -21790337.4914922, -37655816.3557944, -28943850.7944956, -30028707.0559754, 499307350.588618, 250340788.198485, -77641210.345283, -98006152.7308302]}, "-5e-06": {"b": [0.0, 0.002, 0.004, 0.006, 0.008, 0.01, 0.012, 0.014, 0.016, 0.018, 0.02, 0.022, 0.024, 0.026, 0.028, 0.03, 0.032, 0.034, 0.036, 0.038, 0.04], "r": [299.382940203603, 463.323628311815, 981.478085642681, 528.891239296329, 740.89007391485, 874.696015172841, 669.65087493753, 869.016924999109, 991.988801581753, 1317.90085145995, 2662.4737914878, 5317.98582220999, 19094.8179755312, 41114.9700631747, 105611.015170872, -1592973.46808815, 532874.041496129, 219014.340270508, 303101.832176775, 264861.278688152, 427999.686522833]}, "-4e-06": {"b": [0.0, 0.002, 0.004, 0.006, 0.008, 0.01, 0.012, 0.014, 0.016, 0.018, 0.02, 0.022, 0.024, 0.026, 0.028, 0.03, 0.032, 0.034, 0.036, 0.038, 0.04], "r": [479.548722393029, 497.026172699733, 570.892072508659, 668.797396707255, 743.406141696405, 585.006511998715, 780.664707707905, 826.374916231257, 1028.80244659559, 1117.16840083435, 1337.16124223593, 2021.23485496516, 6915.74110989234, 13054.6297273098, 23452.0487866823, 43078.5386796493, 70627.4556003731, 105528.886797079, 117819.801665623, 133660.428204661, 305328.446106449]}, "-3e-06": {"b": [0.0, 0.002, 0.004, 0.006, 0.008, 0.01, 0.012, 0.014, 0.016, 0.018, 0.02, 0.022, 0.024, 0.026, 0.028, 0.03, 0.032, 0.034, 0.036, 0.038, 0.04], "r": [330.849833962026, 554.390891704959, 770.290008070079, 540.920477848783, 643.915900587456, 834.633154755773, 852.660260184861, 795.154814887992, 1024.04148935593, 894.752002285771, 1119.36710392954, 1393.32822440925, 2786.18104909442, 5472.86117594153, 8838.29226375277, 17100.7959710186, 29864.0978183122, 44909.3877532737, 61530.8011939692, 108468.180333605, 267056.250163742]}, "-2e-06": {"b": [0.0, 0.002, 0.004, 0.006, 0.008, 0.01, 0.012, 0.014, 0.016, 0.018, 0.02, 0.022, 0.024, 0.026, 0.028, 0.03, 0.032, 0.034, 0.036, 0.038, 0.04], "r": [510.963635679125, 519.745797778947, 491.94905703118, 557.978700188642, 575.174997302331, 558.586488990166, 808.955598270143, 963.112967648043, 968.627886320289, 1071.53239029104, 1310.53082379984, 1773.4355936077, 2243.75674793971, 3035.77147603137, 5524.58155189678, 7727.85419115876, 14105.1877477456, 21549.7753100136, 34395.1512730829, 68192.467858293, 213092.982160561]}, "-1e-06": {"b": [0.0, 0.002, 0.004, 0.006, 0.008, 0.01, 0.012, 0.014, 0.016, 0.018, 0.02, 0.022, 0.024, 0.026, 0.028, 0.03, 0.032, 0.034, 0.036, 0.038, 0.04], "r": [557.547184445632, 654.455953301097, 537.048706670615, 856.289545362418, 905.157106226902, 699.574325146216, 750.73156707181, 803.129271141621, 1086.89506371526, 1255.63946258584, 1424.13599480503, 1453.85635726236, 1799.48417414113, 2686.44564230422, 3940.64765178288, 5384.26134577091, 8083.0639716014, 12837.209966128, 23293.2801465172, 48421.9653818721, 193329.63672793]}, "5e-06": {"b": [0.0, 0.002, 0.004, 0.006, 0.008, 0.01, 0.012, 0.014, 0.016, 0.018, 0.02, 0.022, 0.024, 0.026, 0.028, 0.03, 0.032, 0.034, 0.036, 0.038, 0.04, 0.042, 0.044, 0.046, 0.048, 0.05, 0.052, 0.054, 0.056, 0.058, 0.06], "r": [587.598884669555, 665.406434275741, 583.24722991154, 622.162124327892, 796.511876984002, 704.811347993748, 924.080024369387, 1115.15479065698, 1613.65189563152, 1247.94886121706, 2438.93135864387, 4019.15638668006, 11476.1572902654, 26539.2808804524, 62425.8520023791, 213257.017177036, 497196.468036645, 818409.913368627, 313199.52238938, 282479.593204627, 425483.579969465, 4971578.8810308, Infinity, -66923368.7988564, 37004838.6167639, 79508910.4682291, -66551256.9591626, -102491548.311158, -80212742.3760678, -32686810.8907084, -68777596.7752201]}, "4e-06": {"b": [0.0, 0.002, 0.004, 0.006, 0.008, 0.01, 0.012, 0.014, 0.016, 0.018, 0.02, 0.022, 0.024, 0.026, 0.028, 0.03, 0.032, 0.034, 0.036, 0.038, 0.04], "r": [403.451799218782, 657.712813739142, 444.408079007293, 808.893743982204, 868.587482983412, 745.572294734064, 1190.44036414817, 1179.15424453153, 1221.19750099131, 1630.45061484335, 2605.82528747977, 2756.41529087524, 4613.11074338377, 8324.57909384496, 15145.3588592901, 22651.695960113, 48386.7571449546, 88241.7606110614, 97543.5087219697, 145572.334912884, 304246.573391442]}, "3e-06": {"b": [0.0, 0.002, 0.004, 0.006, 0.008, 0.01, 0.012, 0.014, 0.016, 0.018, 0.02, 0.022, 0.024, 0.026, 0.028, 0.03, 0.032, 0.034, 0.036, 0.038, 0.04, 0.042, 0.044], "r": [626.329016338551, 858.216510877962, 475.642776290472, 617.083686850317, 646.051190545073, 903.00675652041, 1055.94837034201, 986.102479808421, 1195.56824398182, 1401.24090389936, 1570.36332355481, 1635.25083588511, 2847.81262195548, 4422.24968380612, 6399.05701992763, 11160.9453249292, 18683.07344182, 29015.5585619864, 48321.7679205438, 90463.2491549118, 254397.868048104, 4008945.7091772, 80590589.6653956]}, "2e-06": {"b": [0.0, 0.002, 0.004, 0.006, 0.008, 0.01, 0.012, 0.014, 0.016, 0.018, 0.02, 0.022, 0.024, 0.026, 0.028, 0.03, 0.032, 0.034, 0.036, 0.038, 0.04, 0.042, 0.044, 0.046, 0.048, 0.05], "r": [308.381350092866, 335.928869297765, 486.100338071751, 572.875201918839, 516.014421434488, 913.896512179616, 983.981021701793, 1019.25572703788, 998.286450443403, 1430.23582855526, 1722.42050050758, 1824.83138639529, 2415.22965731543, 2776.03017665351, 4467.40629371892, 6568.95670184424, 10001.8376189384, 16034.1961470485, 27820.7424782115, 60294.4564475188, 219201.758502093, 5332754.40047314, 83841013.1272023, 61325651.6505284, -37718027.7207935, -70339845.1131946]}, "1e-06": {"b": [0.0, 0.002, 0.004, 0.006, 0.008, 0.01, 0.012, 0.014, 0.016, 0.018, 0.02, 0.022, 0.024, 0.026, 0.028, 0.03, 0.032, 0.034, 0.036, 0.038, 0.04], "r": [564.023401297389, 541.563661918516, 699.317794462144, 636.520471374703, 645.512587598358, 812.874453058386, 901.64227641509, 775.364860155963, 1076.46165139528, 1288.44326964292, 1226.51828931496, 1599.64113765315, 2289.25303894124, 2461.36878969481, 2921.59987874779, 4955.50710386664, 6116.03173083812, 9922.51379589965, 18292.790611918, 45152.1586722888, 200556.867726484]}}
