# Supplementary material for: Superconductivity from a melted insulator in Josephson junction arrays
Source: Nat Phys. 2023 Aug 10;19(11):1630–5. doi: 10.1038/s41567-023-02161-w (PMC10635826; doi:10.1038/s41567-023-02161-w)
Supplement: Supplementary file 2 — Contains all data in the paper, including supplement, serialized into text files, and Python scripts that recreate all figures from the text files. [file 41567_2023_2161_MOESM2_ESM.zip › data_and_plotters_all/phase_figures/supfigs/sfig_v_offset/narrow_bias_vs_bfield.json]

{"v_source": [-5e-05, -4.9e-05, -4.8e-05, -4.7e-05, -4.6e-05, -4.5e-05, -4.4e-05, -4.3e-05, -4.2e-05, -4.1e-05, -4e-05, -3.9e-05, -3.8e-05, -3.7e-05, -3.6e-05, -3.5e-05, -3.4e-05, -3.3e-05, -3.2e-05, -3.1e-05, -3e-05, -2.9e-05, -2.8e-05, -2.7e-05, -2.6e-05, -2.5e-05, -2.4e-05, -2.3e-05, -2.2e-05, -2.1e-05, -2e-05, -1.9e-05, -1.8e-05, -1.7e-05, -1.6e-05, -1.5e-05, -1.4e-05, -1.3e-05, -1.2e-05, -1.1e-05, -1e-05, -9e-06, -8e-06, -7.00000000000001e-06, -6e-06, -5.00000000000001e-06, -4e-06, -3.00000000000001e-06, -2e-06, -1e-06, -6.7762635780344e-21, 9.99999999999997e-07, 1.99999999999999e-06, 3e-06, 4e-06, 4.99999999999999e-06, 6e-06, 6.99999999999999e-06, 8e-06, 9e-06, 9.99999999999999e-06, 1.1e-05, 1.2e-05, 1.3e-05, 1.4e-05, 1.5e-05, 1.6e-05, 1.7e-05, 1.8e-05, 1.9e-05, 2e-05, 2.1e-05, 2.2e-05, 2.3e-05, 2.4e-05, 2.5e-05, 2.6e-05, 2.7e-05, 2.8e-05, 2.9e-05, 3e-05, 3.1e-05, 3.2e-05, 3.3e-05, 3.4e-05, 3.5e-05, 3.6e-05, 3.7e-05, 3.8e-05, 3.9e-05, 4e-05, 4.1e-05, 4.2e-05, 4.3e-05, 4.4e-05, 4.5e-05, 4.6e-05, 4.7e-05, 4.8e-05, 4.9e-05, 5e-05, -5e-05, -4.9e-05, -4.8e-05, -4.7e-05, -4.6e-05, -4.5e-05, -4.4e-05, -4.3e-05, -4.2e-05, -4.1e-05, -4e-05, -3.9e-05, -3.8e-05, -3.7e-05, -3.6e-05, -3.5e-05, -3.4e-05, -3.3e-05, -3.2e-05, -3.1e-05, -3e-05, -2.9e-05, -2.8e-05, -2.7e-05, -2.6e-05, -2.5e-05, -2.4e-05, -2.3e-05, -2.2e-05, -2.1e-05, -2e-05, -1.9e-05, -1.8e-05, -1.7e-05, -1.6e-05, -1.5e-05, -1.4e-05, -1.3e-05, -1.2e-05, -1.1e-05, -1e-05, -9e-06, -8e-06, -7.00000000000001e-06, -6e-06, -5.00000000000001e-06, -4e-06, -3.00000000000001e-06, -2e-06, -1e-06, -6.7762635780344e-21, 9.99999999999997e-07, 1.99999999999999e-06, 3e-06, 4e-06, 4.99999999999999e-06, 6e-06, 6.99999999999999e-06, 8e-06, 9e-06, 9.99999999999999e-06, 1.1e-05, 1.2e-05, 1.3e-05, 1.4e-05, 1.5e-05, 1.6e-05, 1.7e-05, 1.8e-05, 1.9e-05, 2e-05, 2.1e-05, 2.2e-05, 2.3e-05, 2.4e-05, 2.5e-05, 2.6e-05, 2.7e-05, 2.8e-05, 2.9e-05, 3e-05, 3.1e-05, 3.2e-05, 3.3e-05, 3.4e-05, 3.5e-05, 3.6e-05, 3.7e-05, 3.8e-05, 3.9e-05, 4e-05, 4.1e-05, 4.2e-05, 4.3e-05, 4.4e-05, 4.5e-05, 4.6e-05, 4.7e-05, 4.8e-05, 4.9e-05, 5e-05, -5e-05, -4.9e-05, -4.8e-05, -4.7e-05, -4.6e-05, -4.5e-05, -4.4e-05, -4.3e-05, -4.2e-05, -4.1e-05, -4e-05, -3.9e-05, -3.8e-05, -3.7e-05, -3.6e-05, -3.5e-05, -3.4e-05, -3.3e-05, -3.2e-05, -3.1e-05, -3e-05, -2.9e-05, -2.8e-05, -2.7e-05, -2.6e-05, -2.5e-05, -2.4e-05, -2.3e-05, -2.2e-05, -2.1e-05, -2e-05, -1.9e-05, -1.8e-05, -1.7e-05, -1.6e-05, -1.5e-05, -1.4e-05, -1.3e-05, -1.2e-05, -1.1e-05, -1e-05, -9e-06, -8e-06, -7.00000000000001e-06, -6e-06, -5.00000000000001e-06, -4e-06, -3.00000000000001e-06, -2e-06, -1e-06, -6.7762635780344e-21, 9.99999999999997e-07, 1.99999999999999e-06, 3e-06, 4e-06, 4.99999999999999e-06, 6e-06, 6.99999999999999e-06, 8e-06, 9e-06, 9.99999999999999e-06, 1.1e-05, 1.2e-05, 1.3e-05, 1.4e-05, 1.5e-05, 1.6e-05, 1.7e-05, 1.8e-05, 1.9e-05, 2e-05, 2.1e-05, 2.2e-05, 2.3e-05, 2.4e-05, 2.5e-05, 2.6e-05, 2.7e-05, 2.8e-05, 2.9e-05, 3e-05, 3.1e-05, 3.2e-05, 3.3e-05, 3.4e-05, 3.5e-05, 3.6e-05, 3.7e-05, 3.8e-05, 3.9e-05, 4e-05, 4.1e-05, 4.2e-05, 4.3e-05, 4.4e-05, 4.5e-05, 4.6e-05, 4.7e-05, 4.8e-05, 4.9e-05, 5e-05, -5e-05, -4.9e-05, -4.8e-05, -4.7e-05, -4.6e-05, -4.5e-05, -4.4e-05, -4.3e-05, -4.2e-05, -4.1e-05, -4e-05, -3.9e-05, -3.8e-05, -3.7e-05, -3.6e-05, -3.5e-05, -3.4e-05, -3.3e-05, -3.2e-05, -3.1e-05, -3e-05, -2.9e-05, -2.8e-05, -2.7e-05, -2.6e-05, -2.5e-05, -2.4e-05, -2.3e-05, -2.2e-05, -2.1e-05, -2e-05, -1.9e-05, -1.8e-05, -1.7e-05, -1.6e-05, -1.5e-05, -1.4e-05, -1.3e-05, -1.2e-05, -1.1e-05, -1e-05, -9e-06, -8e-06, -7.00000000000001e-06, -6e-06, -5.00000000000001e-06, -4e-06, -3.00000000000001e-06, -2e-06, -1e-06, -6.7762635780344e-21, 9.99999999999997e-07, 1.99999999999999e-06, 3e-06, 4e-06, 4.99999999999999e-06, 6e-06, 6.99999999999999e-06, 8e-06, 9e-06, 9.99999999999999e-06, 1.1e-05, 1.2e-05, 1.3e-05, 1.4e-05, 1.5e-05, 1.6e-05, 1.7e-05, 1.8e-05, 1.9e-05, 2e-05, 2.1e-05, 2.2e-05, 2.3e-05, 2.4e-05, 2.5e-05, 2.6e-05, 2.7e-05, 2.8e-05, 2.9e-05, 3e-05, 3.1e-05, 3.2e-05, 3.3e-05, 3.4e-05, 3.5e-05, 3.6e-05, 3.7e-05, 3.8e-05, 3.9e-05, 4e-05, 4.1e-05, 4.2e-05, 4.3e-05, 4.4e-05, 4.5e-05, 4.6e-05, 4.7e-05, 4.8e-05, 4.9e-05, 5e-05, -5e-05, -4.9e-05, -4.8e-05, -4.7e-05, -4.6e-05, -4.5e-05, -4.4e-05, -4.3e-05, -4.2e-05, -4.1e-05, -4e-05, -3.9e-05, -3.8e-05, -3.7e-05, -3.6e-05, -3.5e-05, -3.4e-05, -3.3e-05, -3.2e-05, -3.1e-05, -3e-05, -2.9e-05, -2.8e-05, -2.7e-05, -2.6e-05, -2.5e-05, -2.4e-05, -2.3e-05, -2.2e-05, -2.1e-05, -2e-05, -1.9e-05, -1.8e-05, -1.7e-05, -1.6e-05, -1.5e-05, -1.4e-05, -1.3e-05, -1.2e-05, -1.1e-05, -1e-05, -9e-06, -8e-06, -7.00000000000001e-06, -6e-06, -5.00000000000001e-06, -4e-06, -3.00000000000001e-06, -2e-06, -1e-06, -6.7762635780344e-21, 9.99999999999997e-07, 1.99999999999999e-06, 3e-06, 4e-06, 4.99999999999999e-06, 6e-06, 6.99999999999999e-06, 8e-06, 9e-06, 9.99999999999999e-06, 1.1e-05, 1.2e-05, 1.3e-05, 1.4e-05, 1.5e-05, 1.6e-05, 1.7e-05, 1.8e-05, 1.9e-05, 2e-05, 2.1e-05, 2.2e-05, 2.3e-05, 2.4e-05, 2.5e-05, 2.6e-05, 2.7e-05, 2.8e-05, 2.9e-05, 3e-05, 3.1e-05, 3.2e-05, 3.3e-05, 3.4e-05, 3.5e-05, 3.6e-05, 3.7e-05, 3.8e-05, 3.9e-05, 4e-05, 4.1e-05, 4.2e-05, 4.3e-05, 4.4e-05, 4.5e-05, 4.6e-05, 4.7e-05, 4.8e-05, 4.9e-05, 5e-05, -5e-05, -4.9e-05, -4.8e-05, -4.7e-05, -4.6e-05, -4.5e-05, -4.4e-05, -4.3e-05, -4.2e-05, -4.1e-05, -4e-05, -3.9e-05, -3.8e-05, -3.7e-05, -3.6e-05, -3.5e-05, -3.4e-05, -3.3e-05, -3.2e-05, -3.1e-05, -3e-05, -2.9e-05, -2.8e-05, -2.7e-05, -2.6e-05, -2.5e-05, -2.4e-05, -2.3e-05, -2.2e-05, -2.1e-05, -2e-05, -1.9e-05, -1.8e-05, -1.7e-05, -1.6e-05, -1.5e-05, -1.4e-05, -1.3e-05, -1.2e-05, -1.1e-05, -1e-05, -9e-06, -8e-06, -7.00000000000001e-06, -6e-06, -5.00000000000001e-06, -4e-06, -3.00000000000001e-06, -2e-06, -1e-06, -6.7762635780344e-21, 9.99999999999997e-07, 1.99999999999999e-06, 3e-06, 4e-06, 4.99999999999999e-06, 6e-06, 6.99999999999999e-06, 8e-06, 9e-06, 9.99999999999999e-06, 1.1e-05, 1.2e-05, 1.3e-05, 1.4e-05, 1.5e-05, 1.6e-05, 1.7e-05, 1.8e-05, 1.9e-05, 2e-05, 2.1e-05, 2.2e-05, 2.3e-05, 2.4e-05, 2.5e-05, 2.6e-05, 2.7e-05, 2.8e-05, 2.9e-05, 3e-05, 3.1e-05, 3.2e-05, 3.3e-05, 3.4e-05, 3.5e-05, 3.6e-05, 3.7e-05, 3.8e-05, 3.9e-05, 4e-05, 4.1e-05, 4.2e-05, 4.3e-05, 4.4e-05, 4.5e-05, 4.6e-05, 4.7e-05, 4.8e-05, 4.9e-05, 5e-05, -5e-05, -4.9e-05, -4.8e-05, -4.7e-05, -4.6e-05, -4.5e-05, -4.4e-05, -4.3e-05, -4.2e-05, -4.1e-05, -4e-05, -3.9e-05, -3.8e-05, -3.7e-05, -3.6e-05, -3.5e-05, -3.4e-05, -3.3e-05, -3.2e-05, -3.1e-05, -3e-05, -2.9e-05, -2.8e-05, -2.7e-05, -2.6e-05, -2.5e-05, -2.4e-05, -2.3e-05, -2.2e-05, -2.1e-05, -2e-05, -1.9e-05, -1.8e-05, -1.7e-05, -1.6e-05, -1.5e-05, -1.4e-05, -1.3e-05, -1.2e-05, -1.1e-05, -1e-05, -9e-06, -8e-06, -7.00000000000001e-06, -6e-06, -5.00000000000001e-06, -4e-06, -3.00000000000001e-06, -2e-06, -1e-06, -6.7762635780344e-21, 9.99999999999997e-07, 1.99999999999999e-06, 3e-06, 4e-06, 4.99999999999999e-06, 6e-06, 6.99999999999999e-06, 8e-06, 9e-06, 9.99999999999999e-06, 1.1e-05, 1.2e-05, 1.3e-05, 1.4e-05, 1.5e-05, 1.6e-05, 1.7e-05, 1.8e-05, 1.9e-05, 2e-05, 2.1e-05, 2.2e-05, 2.3e-05, 2.4e-05, 2.5e-05, 2.6e-05, 2.7e-05, 2.8e-05, 2.9e-05, 3e-05, 3.1e-05, 3.2e-05, 3.3e-05, 3.4e-05, 3.5e-05, 3.6e-05, 3.7e-05, 3.8e-05, 3.9e-05, 4e-05, 4.1e-05, 4.2e-05, 4.3e-05, 4.4e-05, 4.5e-05, 4.6e-05, 4.7e-05, 4.8e-05, 4.9e-05, 5e-05, -5e-05, -4.9e-05, -4.8e-05, -4.7e-05, -4.6e-05, -4.5e-05, -4.4e-05, -4.3e-05, -4.2e-05, -4.1e-05, -4e-05, -3.9e-05, -3.8e-05, -3.7e-05, -3.6e-05, -3.5e-05, -3.4e-05, -3.3e-05, -3.2e-05, -3.1e-05, -3e-05, -2.9e-05, -2.8e-05, -2.7e-05, -2.6e-05, -2.5e-05, -2.4e-05, -2.3e-05, -2.2e-05, -2.1e-05, -2e-05, -1.9e-05, -1.8e-05, -1.7e-05, -1.6e-05, -1.5e-05, -1.4e-05, -1.3e-05, -1.2e-05, -1.1e-05, -1e-05, -9e-06, -8e-06, -7.00000000000001e-06, -6e-06, -5.00000000000001e-06, -4e-06, -3.00000000000001e-06, -2e-06, -1e-06, -6.7762635780344e-21, 9.99999999999997e-07, 1.99999999999999e-06, 3e-06, 4e-06, 4.99999999999999e-06, 6e-06, 6.99999999999999e-06, 8e-06, 9e-06, 9.99999999999999e-06, 1.1e-05, 1.2e-05, 1.3e-05, 1.4e-05, 1.5e-05, 1.6e-05, 1.7e-05, 1.8e-05, 1.9e-05, 2e-05, 2.1e-05, 2.2e-05, 2.3e-05, 2.4e-05, 2.5e-05, 2.6e-05, 2.7e-05, 2.8e-05, 2.9e-05, 3e-05, 3.1e-05, 3.2e-05, 3.3e-05, 3.4e-05, 3.5e-05, 3.6e-05, 3.7e-05, 3.8e-05, 3.9e-05, 4e-05, 4.1e-05, 4.2e-05, 4.3e-05, 4.4e-05, 4.5e-05, 4.6e-05, 4.7e-05, 4.8e-05, 4.9e-05, 5e-05, -5e-05, -4.9e-05, -4.8e-05, -4.7e-05, -4.6e-05, -4.5e-05, -4.4e-05, -4.3e-05, -4.2e-05, -4.1e-05, -4e-05, -3.9e-05, -3.8e-05, -3.7e-05, -3.6e-05, -3.5e-05, -3.4e-05, -3.3e-05, -3.2e-05, -3.1e-05, -3e-05, -2.9e-05, -2.8e-05, -2.7e-05, -2.6e-05, -2.5e-05, -2.4e-05, -2.3e-05, -2.2e-05, -2.1e-05, -2e-05, -1.9e-05, -1.8e-05, -1.7e-05, -1.6e-05, -1.5e-05, -1.4e-05, -1.3e-05, -1.2e-05, -1.1e-05, -1e-05, -9e-06, -8e-06, -7.00000000000001e-06, -6e-06, -5.00000000000001e-06, -4e-06, -3.00000000000001e-06, -2e-06, -1e-06, -6.7762635780344e-21, 9.99999999999997e-07, 1.99999999999999e-06, 3e-06, 4e-06, 4.99999999999999e-06, 6e-06, 6.99999999999999e-06, 8e-06, 9e-06, 9.99999999999999e-06, 1.1e-05, 1.2e-05, 1.3e-05, 1.4e-05, 1.5e-05, 1.6e-05, 1.7e-05, 1.8e-05, 1.9e-05, 2e-05, 2.1e-05, 2.2e-05, 2.3e-05, 2.4e-05, 2.5e-05, 2.6e-05, 2.7e-05, 2.8e-05, 2.9e-05, 3e-05, 3.1e-05, 3.2e-05, 3.3e-05, 3.4e-05, 3.5e-05, 3.6e-05, 3.7e-05, 3.8e-05, 3.9e-05, 4e-05, 4.1e-05, 4.2e-05, 4.3e-05, 4.4e-05, 4.5e-05, 4.6e-05, 4.7e-05, 4.8e-05, 4.9e-05, 5e-05, -5e-05, -4.9e-05, -4.8e-05, -4.7e-05, -4.6e-05, -4.5e-05, -4.4e-05, -4.3e-05, -4.2e-05, -4.1e-05, -4e-05, -3.9e-05, -3.8e-05, -3.7e-05, -3.6e-05, -3.5e-05, -3.4e-05, -3.3e-05, -3.2e-05, -3.1e-05, -3e-05, -2.9e-05, -2.8e-05, -2.7e-05, -2.6e-05, -2.5e-05, -2.4e-05, -2.3e-05, -2.2e-05, -2.1e-05, -2e-05, -1.9e-05, -1.8e-05, -1.7e-05, -1.6e-05, -1.5e-05, -1.4e-05, -1.3e-05, -1.2e-05, -1.1e-05, -1e-05, -9e-06, -8e-06, -7.00000000000001e-06, -6e-06, -5.00000000000001e-06, -4e-06, -3.00000000000001e-06, -2e-06, -1e-06, -6.7762635780344e-21, 9.99999999999997e-07, 1.99999999999999e-06, 3e-06, 4e-06, 4.99999999999999e-06, 6e-06, 6.99999999999999e-06, 8e-06, 9e-06, 9.99999999999999e-06, 1.1e-05, 1.2e-05, 1.3e-05, 1.4e-05, 1.5e-05, 1.6e-05, 1.7e-05, 1.8e-05, 1.9e-05, 2e-05, 2.1e-05, 2.2e-05, 2.3e-05, 2.4e-05, 2.5e-05, 2.6e-05, 2.7e-05, 2.8e-05, 2.9e-05, 3e-05, 3.1e-05, 3.2e-05, 3.3e-05, 3.4e-05, 3.5e-05, 3.6e-05, 3.7e-05, 3.8e-05, 3.9e-05, 4e-05, 4.1e-05, 4.2e-05, 4.3e-05, 4.4e-05, 4.5e-05, 4.6e-05, 4.7e-05, 4.8e-05, 4.9e-05, 5e-05, -5e-05, -4.9e-05, -4.8e-05, -4.7e-05, -4.6e-05, -4.5e-05, -4.4e-05, -4.3e-05, -4.2e-05, -4.1e-05, -4e-05, -3.9e-05, -3.8e-05, -3.7e-05, -3.6e-05, -3.5e-05, -3.4e-05, -3.3e-05, -3.2e-05, -3.1e-05, -3e-05, -2.9e-05, -2.8e-05, -2.7e-05, -2.6e-05, -2.5e-05, -2.4e-05, -2.3e-05, -2.2e-05, -2.1e-05, -2e-05, -1.9e-05, -1.8e-05, -1.7e-05, -1.6e-05, -1.5e-05, -1.4e-05, -1.3e-05, -1.2e-05, -1.1e-05, -1e-05, -9e-06, -8e-06, -7.00000000000001e-06, -6e-06, -5.00000000000001e-06, -4e-06, -3.00000000000001e-06, -2e-06, -1e-06, -6.7762635780344e-21, 9.99999999999997e-07, 1.99999999999999e-06, 3e-06, 4e-06, 4.99999999999999e-06, 6e-06, 6.99999999999999e-06, 8e-06, 9e-06, 9.99999999999999e-06, 1.1e-05, 1.2e-05, 1.3e-05, 1.4e-05, 1.5e-05, 1.6e-05, 1.7e-05, 1.8e-05, 1.9e-05, 2e-05, 2.1e-05, 2.2e-05, 2.3e-05, 2.4e-05, 2.5e-05, 2.6e-05, 2.7e-05, 2.8e-05, 2.9e-05, 3e-05, 3.1e-05, 3.2e-05, 3.3e-05, 3.4e-05, 3.5e-05, 3.6e-05, 3.7e-05, 3.8e-05, 3.9e-05, 4e-05, 4.1e-05, 4.2e-05, 4.3e-05, 4.4e-05, 4.5e-05, 4.6e-05, 4.7e-05, 4.8e-05, 4.9e-05, 5e-05, -5e-05, -4.9e-05, -4.8e-05, -4.7e-05, -4.6e-05, -4.5e-05, -4.4e-05, -4.3e-05, -4.2e-05, -4.1e-05, -4e-05, -3.9e-05, -3.8e-05, -3.7e-05, -3.6e-05, -3.5e-05, -3.4e-05, -3.3e-05, -3.2e-05, -3.1e-05, -3e-05, -2.9e-05, -2.8e-05, -2.7e-05, -2.6e-05, -2.5e-05, -2.4e-05, -2.3e-05, -2.2e-05, -2.1e-05, -2e-05, -1.9e-05, -1.8e-05, -1.7e-05, -1.6e-05, -1.5e-05, -1.4e-05, -1.3e-05, -1.2e-05, -1.1e-05, -1e-05, -9e-06, -8e-06, -7.00000000000001e-06, -6e-06, -5.00000000000001e-06, -4e-06, -3.00000000000001e-06, -2e-06, -1e-06, -6.7762635780344e-21, 9.99999999999997e-07, 1.99999999999999e-06, 3e-06, 4e-06, 4.99999999999999e-06, 6e-06, 6.99999999999999e-06, 8e-06, 9e-06, 9.99999999999999e-06, 1.1e-05, 1.2e-05, 1.3e-05, 1.4e-05, 1.5e-05, 1.6e-05, 1.7e-05, 1.8e-05, 1.9e-05, 2e-05, 2.1e-05, 2.2e-05, 2.3e-05, 2.4e-05, 2.5e-05, 2.6e-05, 2.7e-05, 2.8e-05, 2.9e-05, 3e-05, 3.1e-05, 3.2e-05, 3.3e-05, 3.4e-05, 3.5e-05, 3.6e-05, 3.7e-05, 3.8e-05, 3.9e-05, 4e-05, 4.1e-05, 4.2e-05, 4.3e-05, 4.4e-05, 4.5e-05, 4.6e-05, 4.7e-05, 4.8e-05, 4.9e-05, 5e-05, -5e-05, -4.9e-05, -4.8e-05, -4.7e-05, -4.6e-05, -4.5e-05, -4.4e-05, -4.3e-05, -4.2e-05, -4.1e-05, -4e-05, -3.9e-05, -3.8e-05, -3.7e-05, -3.6e-05, -3.5e-05, -3.4e-05, -3.3e-05, -3.2e-05, -3.1e-05, -3e-05, -2.9e-05, -2.8e-05, -2.7e-05, -2.6e-05, -2.5e-05, -2.4e-05, -2.3e-05, -2.2e-05, -2.1e-05, -2e-05, -1.9e-05, -1.8e-05, -1.7e-05, -1.6e-05, -1.5e-05, -1.4e-05, -1.3e-05, -1.2e-05, -1.1e-05, -1e-05, -9e-06, -8e-06, -7.00000000000001e-06, -6e-06, -5.00000000000001e-06, -4e-06, -3.00000000000001e-06, -2e-06, -1e-06, -6.7762635780344e-21, 9.99999999999997e-07, 1.99999999999999e-06, 3e-06, 4e-06, 4.99999999999999e-06, 6e-06, 6.99999999999999e-06, 8e-06, 9e-06, 9.99999999999999e-06, 1.1e-05, 1.2e-05, 1.3e-05, 1.4e-05, 1.5e-05, 1.6e-05, 1.7e-05, 1.8e-05, 1.9e-05, 2e-05, 2.1e-05, 2.2e-05, 2.3e-05, 2.4e-05, 2.5e-05, 2.6e-05, 2.7e-05, 2.8e-05, 2.9e-05, 3e-05, 3.1e-05, 3.2e-05, 3.3e-05, 3.4e-05, 3.5e-05, 3.6e-05, 3.7e-05, 3.8e-05, 3.9e-05, 4e-05, 4.1e-05, 4.2e-05, 4.3e-05, 4.4e-05, 4.5e-05, 4.6e-05, 4.7e-05, 4.8e-05, 4.9e-05, 5e-05, -5e-05, -4.9e-05, -4.8e-05, -4.7e-05, -4.6e-05, -4.5e-05, -4.4e-05, -4.3e-05, -4.2e-05, -4.1e-05, -4e-05, -3.9e-05, -3.8e-05, -3.7e-05, -3.6e-05, -3.5e-05, -3.4e-05, -3.3e-05, -3.2e-05, -3.1e-05, -3e-05, -2.9e-05, -2.8e-05, -2.7e-05, -2.6e-05, -2.5e-05, -2.4e-05, -2.3e-05, -2.2e-05, -2.1e-05, -2e-05, -1.9e-05, -1.8e-05, -1.7e-05, -1.6e-05, -1.5e-05, -1.4e-05, -1.3e-05, -1.2e-05, -1.1e-05, -1e-05, -9e-06, -8e-06, -7.00000000000001e-06, -6e-06, -5.00000000000001e-06, -4e-06, -3.00000000000001e-06, -2e-06, -1e-06, -6.7762635780344e-21, 9.99999999999997e-07, 1.99999999999999e-06, 3e-06, 4e-06, 4.99999999999999e-06, 6e-06, 6.99999999999999e-06, 8e-06, 9e-06, 9.99999999999999e-06, 1.1e-05, 1.2e-05, 1.3e-05, 1.4e-05, 1.5e-05, 1.6e-05, 1.7e-05, 1.8e-05, 1.9e-05, 2e-05, 2.1e-05, 2.2e-05, 2.3e-05, 2.4e-05, 2.5e-05, 2.6e-05, 2.7e-05, 2.8e-05, 2.9e-05, 3e-05, 3.1e-05, 3.2e-05, 3.3e-05, 3.4e-05, 3.5e-05, 3.6e-05, 3.7e-05, 3.8e-05, 3.9e-05, 4e-05, 4.1e-05, 4.2e-05, 4.3e-05, 4.4e-05, 4.5e-05, 4.6e-05, 4.7e-05, 4.8e-05, 4.9e-05, 5e-05, -5e-05, -4.9e-05, -4.8e-05, -4.7e-05, -4.6e-05, -4.5e-05, -4.4e-05, -4.3e-05, -4.2e-05, -4.1e-05, -4e-05, -3.9e-05, -3.8e-05, -3.7e-05, -3.6e-05, -3.5e-05, -3.4e-05, -3.3e-05, -3.2e-05, -3.1e-05, -3e-05, -2.9e-05, -2.8e-05, -2.7e-05, -2.6e-05, -2.5e-05, -2.4e-05, -2.3e-05, -2.2e-05, -2.1e-05, -2e-05, -1.9e-05, -1.8e-05, -1.7e-05, -1.6e-05, -1.5e-05, -1.4e-05, -1.3e-05, -1.2e-05, -1.1e-05, -1e-05, -9e-06, -8e-06, -7.00000000000001e-06, -6e-06, -5.00000000000001e-06, -4e-06, -3.00000000000001e-06, -2e-06, -1e-06, -6.7762635780344e-21, 9.99999999999997e-07, 1.99999999999999e-06, 3e-06, 4e-06, 4.99999999999999e-06, 6e-06, 6.99999999999999e-06, 8e-06, 9e-06, 9.99999999999999e-06, 1.1e-05, 1.2e-05, 1.3e-05, 1.4e-05, 1.5e-05, 1.6e-05, 1.7e-05, 1.8e-05, 1.9e-05, 2e-05, 2.1e-05, 2.2e-05, 2.3e-05, 2.4e-05, 2.5e-05, 2.6e-05, 2.7e-05, 2.8e-05, 2.9e-05, 3e-05, 3.1e-05, 3.2e-05, 3.3e-05, 3.4e-05, 3.5e-05, 3.6e-05, 3.7e-05, 3.8e-05, 3.9e-05, 4e-05, 4.1e-05, 4.2e-05, 4.3e-05, 4.4e-05, 4.5e-05, 4.6e-05, 4.7e-05, 4.8e-05, 4.9e-05, 5e-05, -5e-05, -4.9e-05, -4.8e-05, -4.7e-05, -4.6e-05, -4.5e-05, -4.4e-05, -4.3e-05, -4.2e-05, -4.1e-05, -4e-05, -3.9e-05, -3.8e-05, -3.7e-05, -3.6e-05, -3.5e-05, -3.4e-05, -3.3e-05, -3.2e-05, -3.1e-05, -3e-05, -2.9e-05, -2.8e-05, -2.7e-05, -2.6e-05, -2.5e-05, -2.4e-05, -2.3e-05, -2.2e-05, -2.1e-05, -2e-05, -1.9e-05, -1.8e-05, -1.7e-05, -1.6e-05, -1.5e-05, -1.4e-05, -1.3e-05, -1.2e-05, -1.1e-05, -1e-05, -9e-06, -8e-06, -7.00000000000001e-06, -6e-06, -5.00000000000001e-06, -4e-06, -3.00000000000001e-06, -2e-06, -1e-06, -6.7762635780344e-21, 9.99999999999997e-07, 1.99999999999999e-06, 3e-06, 4e-06, 4.99999999999999e-06, 6e-06, 6.99999999999999e-06, 8e-06, 9e-06, 9.99999999999999e-06, 1.1e-05, 1.2e-05, 1.3e-05, 1.4e-05, 1.5e-05, 1.6e-05, 1.7e-05, 1.8e-05, 1.9e-05, 2e-05, 2.1e-05, 2.2e-05, 2.3e-05, 2.4e-05, 2.5e-05, 2.6e-05, 2.7e-05, 2.8e-05, 2.9e-05, 3e-05, 3.1e-05, 3.2e-05, 3.3e-05, 3.4e-05, 3.5e-05, 3.6e-05, 3.7e-05, 3.8e-05, 3.9e-05, 4e-05, 4.1e-05, 4.2e-05, 4.3e-05, 4.4e-05, 4.5e-05, 4.6e-05, 4.7e-05, 4.8e-05, 4.9e-05, 5e-05, -5e-05, -4.9e-05, -4.8e-05, -4.7e-05, -4.6e-05, -4.5e-05, -4.4e-05, -4.3e-05, -4.2e-05, -4.1e-05, -4e-05, -3.9e-05, -3.8e-05, -3.7e-05, -3.6e-05, -3.5e-05, -3.4e-05, -3.3e-05, -3.2e-05, -3.1e-05, -3e-05, -2.9e-05, -2.8e-05, -2.7e-05, -2.6e-05, -2.5e-05, -2.4e-05, -2.3e-05, -2.2e-05, -2.1e-05, -2e-05, -1.9e-05, -1.8e-05, -1.7e-05, -1.6e-05, -1.5e-05, -1.4e-05, -1.3e-05, -1.2e-05, -1.1e-05, -1e-05, -9e-06, -8e-06, -7.00000000000001e-06, -6e-06, -5.00000000000001e-06, -4e-06, -3.00000000000001e-06, -2e-06, -1e-06, -6.7762635780344e-21, 9.99999999999997e-07, 1.99999999999999e-06, 3e-06, 4e-06, 4.99999999999999e-06, 6e-06, 6.99999999999999e-06, 8e-06, 9e-06, 9.99999999999999e-06, 1.1e-05, 1.2e-05, 1.3e-05, 1.4e-05, 1.5e-05, 1.6e-05, 1.7e-05, 1.8e-05, 1.9e-05, 2e-05, 2.1e-05, 2.2e-05, 2.3e-05, 2.4e-05, 2.5e-05, 2.6e-05, 2.7e-05, 2.8e-05, 2.9e-05, 3e-05, 3.1e-05, 3.2e-05, 3.3e-05, 3.4e-05, 3.5e-05, 3.6e-05, 3.7e-05, 3.8e-05, 3.9e-05, 4e-05, 4.1e-05, 4.2e-05, 4.3e-05, 4.4e-05, 4.5e-05, 4.6e-05, 4.7e-05, 4.8e-05, 4.9e-05, 5e-05, -5e-05, -4.9e-05, -4.8e-05, -4.7e-05, -4.6e-05, -4.5e-05, -4.4e-05, -4.3e-05, -4.2e-05, -4.1e-05, -4e-05, -3.9e-05, -3.8e-05, -3.7e-05, -3.6e-05, -3.5e-05, -3.4e-05, -3.3e-05, -3.2e-05, -3.1e-05, -3e-05, -2.9e-05, -2.8e-05, -2.7e-05, -2.6e-05, -2.5e-05, -2.4e-05, -2.3e-05, -2.2e-05, -2.1e-05, -2e-05, -1.9e-05, -1.8e-05, -1.7e-05, -1.6e-05, -1.5e-05, -1.4e-05, -1.3e-05, -1.2e-05, -1.1e-05, -1e-05, -9e-06, -8e-06, -7.00000000000001e-06, -6e-06, -5.00000000000001e-06, -4e-06, -3.00000000000001e-06, -2e-06, -1e-06, -6.7762635780344e-21, 9.99999999999997e-07, 1.99999999999999e-06, 3e-06, 4e-06, 4.99999999999999e-06, 6e-06, 6.99999999999999e-06, 8e-06, 9e-06, 9.99999999999999e-06, 1.1e-05, 1.2e-05, 1.3e-05, 1.4e-05, 1.5e-05, 1.6e-05, 1.7e-05, 1.8e-05, 1.9e-05, 2e-05, 2.1e-05, 2.2e-05, 2.3e-05, 2.4e-05, 2.5e-05, 2.6e-05, 2.7e-05, 2.8e-05, 2.9e-05, 3e-05, 3.1e-05, 3.2e-05, 3.3e-05, 3.4e-05, 3.5e-05, 3.6e-05, 3.7e-05, 3.8e-05, 3.9e-05, 4e-05, 4.1e-05, 4.2e-05, 4.3e-05, 4.4e-05, 4.5e-05, 4.6e-05, 4.7e-05, 4.8e-05, 4.9e-05, 5e-05, -5e-05, -4.9e-05, -4.8e-05, -4.7e-05, -4.6e-05, -4.5e-05, -4.4e-05, -4.3e-05, -4.2e-05, -4.1e-05, -4e-05, -3.9e-05, -3.8e-05, -3.7e-05, -3.6e-05, -3.5e-05, -3.4e-05, -3.3e-05, -3.2e-05, -3.1e-05, -3e-05, -2.9e-05, -2.8e-05, -2.7e-05, -2.6e-05, -2.5e-05, -2.4e-05, -2.3e-05, -2.2e-05, -2.1e-05, -2e-05, -1.9e-05, -1.8e-05, -1.7e-05, -1.6e-05, -1.5e-05, -1.4e-05, -1.3e-05, -1.2e-05, -1.1e-05, -1e-05, -9e-06, -8e-06, -7.00000000000001e-06, -6e-06, -5.00000000000001e-06, -4e-06, -3.00000000000001e-06, -2e-06, -1e-06, -6.7762635780344e-21, 9.99999999999997e-07, 1.99999999999999e-06, 3e-06, 4e-06, 4.99999999999999e-06, 6e-06, 6.99999999999999e-06, 8e-06, 9e-06, 9.99999999999999e-06, 1.1e-05, 1.2e-05, 1.3e-05, 1.4e-05, 1.5e-05, 1.6e-05, 1.7e-05, 1.8e-05, 1.9e-05, 2e-05, 2.1e-05, 2.2e-05, 2.3e-05, 2.4e-05, 2.5e-05, 2.6e-05, 2.7e-05, 2.8e-05, 2.9e-05, 3e-05, 3.1e-05, 3.2e-05, 3.3e-05, 3.4e-05, 3.5e-05, 3.6e-05, 3.7e-05, 3.8e-05, 3.9e-05, 4e-05, 4.1e-05, 4.2e-05, 4.3e-05, 4.4e-05, 4.5e-05, 4.6e-05, 4.7e-05, 4.8e-05, 4.9e-05, 5e-05, -5e-05, -4.9e-05, -4.8e-05, -4.7e-05, -4.6e-05, -4.5e-05, -4.4e-05, -4.3e-05, -4.2e-05, -4.1e-05, -4e-05, -3.9e-05, -3.8e-05, -3.7e-05, -3.6e-05, -3.5e-05, -3.4e-05, -3.3e-05, -3.2e-05, -3.1e-05, -3e-05, -2.9e-05, -2.8e-05, -2.7e-05, -2.6e-05, -2.5e-05, -2.4e-05, -2.3e-05, -2.2e-05, -2.1e-05, -2e-05, -1.9e-05, -1.8e-05, -1.7e-05, -1.6e-05, -1.5e-05, -1.4e-05, -1.3e-05, -1.2e-05, -1.1e-05, -1e-05, -9e-06, -8e-06, -7.00000000000001e-06, -6e-06, -5.00000000000001e-06, -4e-06, -3.00000000000001e-06, -2e-06, -1e-06, -6.7762635780344e-21, 9.99999999999997e-07, 1.99999999999999e-06, 3e-06, 4e-06, 4.99999999999999e-06, 6e-06, 6.99999999999999e-06, 8e-06, 9e-06, 9.99999999999999e-06, 1.1e-05, 1.2e-05, 1.3e-05, 1.4e-05, 1.5e-05, 1.6e-05, 1.7e-05, 1.8e-05, 1.9e-05, 2e-05, 2.1e-05, 2.2e-05, 2.3e-05, 2.4e-05, 2.5e-05, 2.6e-05, 2.7e-05, 2.8e-05, 2.9e-05, 3e-05, 3.1e-05, 3.2e-05, 3.3e-05, 3.4e-05, 3.5e-05, 3.6e-05, 3.7e-05, 3.8e-05, 3.9e-05, 4e-05, 4.1e-05, 4.2e-05, 4.3e-05, 4.4e-05, 4.5e-05, 4.6e-05, 4.7e-05, 4.8e-05, 4.9e-05, 5e-05], "b_values": [0.0, 0.0, 0.0, 0.0, 0.0, 0.0, 0.0, 0.0, 0.0, 0.0, 0.0, 0.0, 0.0, 0.0, 0.0, 0.0, 0.0, 0.0, 0.0, 0.0, 0.0, 0.0, 0.0, 0.0, 0.0, 0.0, 0.0, 0.0, 0.0, 0.0, 0.0, 0.0, 0.0, 0.0, 0.0, 0.0, 0.0, 0.0, 0.0, 0.0, 0.0, 0.0, 0.0, 0.0, 0.0, 0.0, 0.0, 0.0, 0.0, 0.0, 0.0, 0.0, 0.0, 0.0, 0.0, 0.0, 0.0, 0.0, 0.0, 0.0, 0.0, 0.0, 0.0, 0.0, 0.0, 0.0, 0.0, 0.0, 0.0, 0.0, 0.0, 0.0, 0.0, 0.0, 0.0, 0.0, 0.0, 0.0, 0.0, 0.0, 0.0, 0.0, 0.0, 0.0, 0.0, 0.0, 0.0, 0.0, 0.0, 0.0, 0.0, 0.0, 0.0, 0.0, 0.0, 0.0, 0.0, 0.0, 0.0, 0.0, 0.0, 0.01, 0.01, 0.01, 0.01, 0.01, 0.01, 0.01, 0.01, 0.01, 0.01, 0.01, 0.01, 0.01, 0.01, 0.01, 0.01, 0.01, 0.01, 0.01, 0.01, 0.01, 0.01, 0.01, 0.01, 0.01, 0.01, 0.01, 0.01, 0.01, 0.01, 0.01, 0.01, 0.01, 0.01, 0.01, 0.01, 0.01, 0.01, 0.01, 0.01, 0.01, 0.01, 0.01, 0.01, 0.01, 0.01, 0.01, 0.01, 0.01, 0.01, 0.01, 0.01, 0.01, 0.01, 0.01, 0.01, 0.01, 0.01, 0.01, 0.01, 0.01, 0.01, 0.01, 0.01, 0.01, 0.01, 0.01, 0.01, 0.01, 0.01, 0.01, 0.01, 0.01, 0.01, 0.01, 0.01, 0.01, 0.01, 0.01, 0.01, 0.01, 0.01, 0.01, 0.01, 0.01, 0.01, 0.01, 0.01, 0.01, 0.01, 0.01, 0.01, 0.01, 0.01, 0.01, 0.01, 0.01, 0.01, 0.01, 0.01, 0.01, 0.02, 0.02, 0.02, 0.02, 0.02, 0.02, 0.02, 0.02, 0.02, 0.02, 0.02, 0.02, 0.02, 0.02, 0.02, 0.02, 0.02, 0.02, 0.02, 0.02, 0.02, 0.02, 0.02, 0.02, 0.02, 0.02, 0.02, 0.02, 0.02, 0.02, 0.02, 0.02, 0.02, 0.02, 0.02, 0.02, 0.02, 0.02, 0.02, 0.02, 0.02, 0.02, 0.02, 0.02, 0.02, 0.02, 0.02, 0.02, 0.02, 0.02, 0.02, 0.02, 0.02, 0.02, 0.02, 0.02, 0.02, 0.02, 0.02, 0.02, 0.02, 0.02, 0.02, 0.02, 0.02, 0.02, 0.02, 0.02, 0.02, 0.02, 0.02, 0.02, 0.02, 0.02, 0.02, 0.02, 0.02, 0.02, 0.02, 0.02, 0.02, 0.02, 0.02, 0.02, 0.02, 0.02, 0.02, 0.02, 0.02, 0.02, 0.02, 0.02, 0.02, 0.02, 0.02, 0.02, 0.02, 0.02, 0.02, 0.02, 0.02, 0.03, 0.03, 0.03, 0.03, 0.03, 0.03, 0.03, 0.03, 0.03, 0.03, 0.03, 0.03, 0.03, 0.03, 0.03, 0.03, 0.03, 0.03, 0.03, 0.03, 0.03, 0.03, 0.03, 0.03, 0.03, 0.03, 0.03, 0.03, 0.03, 0.03, 0.03, 0.03, 0.03, 0.03, 0.03, 0.03, 0.03, 0.03, 0.03, 0.03, 0.03, 0.03, 0.03, 0.03, 0.03, 0.03, 0.03, 0.03, 0.03, 0.03, 0.03, 0.03, 0.03, 0.03, 0.03, 0.03, 0.03, 0.03, 0.03, 0.03, 0.03, 0.03, 0.03, 0.03, 0.03, 0.03, 0.03, 0.03, 0.03, 0.03, 0.03, 0.03, 0.03, 0.03, 0.03, 0.03, 0.03, 0.03, 0.03, 0.03, 0.03, 0.03, 0.03, 0.03, 0.03, 0.03, 0.03, 0.03, 0.03, 0.03, 0.03, 0.03, 0.03, 0.03, 0.03, 0.03, 0.03, 0.03, 0.03, 0.03, 0.03, 0.031, 0.031, 0.031, 0.031, 0.031, 0.031, 0.031, 0.031, 0.031, 0.031, 0.031, 0.031, 0.031, 0.031, 0.031, 0.031, 0.031, 0.031, 0.031, 0.031, 0.031, 0.031, 0.031, 0.031, 0.031, 0.031, 0.031, 0.031, 0.031, 0.031, 0.031, 0.031, 0.031, 0.031, 0.031, 0.031, 0.031, 0.031, 0.031, 0.031, 0.031, 0.031, 0.031, 0.031, 0.031, 0.031, 0.031, 0.031, 0.031, 0.031, 0.031, 0.031, 0.031, 0.031, 0.031, 0.031, 0.031, 0.031, 0.031, 0.031, 0.031, 0.031, 0.031, 0.031, 0.031, 0.031, 0.031, 0.031, 0.031, 0.031, 0.031, 0.031, 0.031, 0.031, 0.031, 0.031, 0.031, 0.031, 0.031, 0.031, 0.031, 0.031, 0.031, 0.031, 0.031, 0.031, 0.031, 0.031, 0.031, 0.031, 0.031, 0.031, 0.031, 0.031, 0.031, 0.031, 0.031, 0.031, 0.031, 0.031, 0.031, 0.032, 0.032, 0.032, 0.032, 0.032, 0.032, 0.032, 0.032, 0.032, 0.032, 0.032, 0.032, 0.032, 0.032, 0.032, 0.032, 0.032, 0.032, 0.032, 0.032, 0.032, 0.032, 0.032, 0.032, 0.032, 0.032, 0.032, 0.032, 0.032, 0.032, 0.032, 0.032, 0.032, 0.032, 0.032, 0.032, 0.032, 0.032, 0.032, 0.032, 0.032, 0.032, 0.032, 0.032, 0.032, 0.032, 0.032, 0.032, 0.032, 0.032, 0.032, 0.032, 0.032, 0.032, 0.032, 0.032, 0.032, 0.032, 0.032, 0.032, 0.032, 0.032, 0.032, 0.032, 0.032, 0.032, 0.032, 0.032, 0.032, 0.032, 0.032, 0.032, 0.032, 0.032, 0.032, 0.032, 0.032, 0.032, 0.032, 0.032, 0.032, 0.032, 0.032, 0.032, 0.032, 0.032, 0.032, 0.032, 0.032, 0.032, 0.032, 0.032, 0.032, 0.032, 0.032, 0.032, 0.032, 0.032, 0.032, 0.032, 0.032, 0.033, 0.033, 0.033, 0.033, 0.033, 0.033, 0.033, 0.033, 0.033, 0.033, 0.033, 0.033, 0.033, 0.033, 0.033, 0.033, 0.033, 0.033, 0.033, 0.033, 0.033, 0.033, 0.033, 0.033, 0.033, 0.033, 0.033, 0.033, 0.033, 0.033, 0.033, 0.033, 0.033, 0.033, 0.033, 0.033, 0.033, 0.033, 0.033, 0.033, 0.033, 0.033, 0.033, 0.033, 0.033, 0.033, 0.033, 0.033, 0.033, 0.033, 0.033, 0.033, 0.033, 0.033, 0.033, 0.033, 0.033, 0.033, 0.033, 0.033, 0.033, 0.033, 0.033, 0.033, 0.033, 0.033, 0.033, 0.033, 0.033, 0.033, 0.033, 0.033, 0.033, 0.033, 0.033, 0.033, 0.033, 0.033, 0.033, 0.033, 0.033, 0.033, 0.033, 0.033, 0.033, 0.033, 0.033, 0.033, 0.033, 0.033, 0.033, 0.033, 0.033, 0.033, 0.033, 0.033, 0.033, 0.033, 0.033, 0.033, 0.033, 0.034, 0.034, 0.034, 0.034, 0.034, 0.034, 0.034, 0.034, 0.034, 0.034, 0.034, 0.034, 0.034, 0.034, 0.034, 0.034, 0.034, 0.034, 0.034, 0.034, 0.034, 0.034, 0.034, 0.034, 0.034, 0.034, 0.034, 0.034, 0.034, 0.034, 0.034, 0.034, 0.034, 0.034, 0.034, 0.034, 0.034, 0.034, 0.034, 0.034, 0.034, 0.034, 0.034, 0.034, 0.034, 0.034, 0.034, 0.034, 0.034, 0.034, 0.034, 0.034, 0.034, 0.034, 0.034, 0.034, 0.034, 0.034, 0.034, 0.034, 0.034, 0.034, 0.034, 0.034, 0.034, 0.034, 0.034, 0.034, 0.034, 0.034, 0.034, 0.034, 0.034, 0.034, 0.034, 0.034, 0.034, 0.034, 0.034, 0.034, 0.034, 0.034, 0.034, 0.034, 0.034, 0.034, 0.034, 0.034, 0.034, 0.034, 0.034, 0.034, 0.034, 0.034, 0.034, 0.034, 0.034, 0.034, 0.034, 0.034, 0.034, 0.035, 0.035, 0.035, 0.035, 0.035, 0.035, 0.035, 0.035, 0.035, 0.035, 0.035, 0.035, 0.035, 0.035, 0.035, 0.035, 0.035, 0.035, 0.035, 0.035, 0.035, 0.035, 0.035, 0.035, 0.035, 0.035, 0.035, 0.035, 0.035, 0.035, 0.035, 0.035, 0.035, 0.035, 0.035, 0.035, 0.035, 0.035, 0.035, 0.035, 0.035, 0.035, 0.035, 0.035, 0.035, 0.035, 0.035, 0.035, 0.035, 0.035, 0.035, 0.035, 0.035, 0.035, 0.035, 0.035, 0.035, 0.035, 0.035, 0.035, 0.035, 0.035, 0.035, 0.035, 0.035, 0.035, 0.035, 0.035, 0.035, 0.035, 0.035, 0.035, 0.035, 0.035, 0.035, 0.035, 0.035, 0.035, 0.035, 0.035, 0.035, 0.035, 0.035, 0.035, 0.035, 0.035, 0.035, 0.035, 0.035, 0.035, 0.035, 0.035, 0.035, 0.035, 0.035, 0.035, 0.035, 0.035, 0.035, 0.035, 0.035, 0.035, 0.035, 0.035, 0.035, 0.035, 0.035, 0.035, 0.035, 0.035, 0.035, 0.035, 0.035, 0.035, 0.035, 0.035, 0.035, 0.035, 0.035, 0.035, 0.035, 0.035, 0.035, 0.035, 0.035, 0.035, 0.035, 0.035, 0.035, 0.035, 0.035, 0.035, 0.035, 0.035, 0.035, 0.035, 0.035, 0.035, 0.035, 0.035, 0.035, 0.035, 0.035, 0.035, 0.035, 0.035, 0.035, 0.035, 0.035, 0.035, 0.035, 0.035, 0.035, 0.035, 0.035, 0.035, 0.035, 0.035, 0.035, 0.035, 0.035, 0.035, 0.035, 0.035, 0.035, 0.035, 0.035, 0.035, 0.035, 0.035, 0.035, 0.035, 0.035, 0.035, 0.035, 0.035, 0.035, 0.035, 0.035, 0.035, 0.035, 0.035, 0.035, 0.035, 0.035, 0.035, 0.035, 0.035, 0.035, 0.035, 0.035, 0.035, 0.035, 0.035, 0.035, 0.035, 0.035, 0.035, 0.035, 0.035, 0.035, 0.035, 0.036, 0.036, 0.036, 0.036, 0.036, 0.036, 0.036, 0.036, 0.036, 0.036, 0.036, 0.036, 0.036, 0.036, 0.036, 0.036, 0.036, 0.036, 0.036, 0.036, 0.036, 0.036, 0.036, 0.036, 0.036, 0.036, 0.036, 0.036, 0.036, 0.036, 0.036, 0.036, 0.036, 0.036, 0.036, 0.036, 0.036, 0.036, 0.036, 0.036, 0.036, 0.036, 0.036, 0.036, 0.036, 0.036, 0.036, 0.036, 0.036, 0.036, 0.036, 0.036, 0.036, 0.036, 0.036, 0.036, 0.036, 0.036, 0.036, 0.036, 0.036, 0.036, 0.036, 0.036, 0.036, 0.036, 0.036, 0.036, 0.036, 0.036, 0.036, 0.036, 0.036, 0.036, 0.036, 0.036, 0.036, 0.036, 0.036, 0.036, 0.036, 0.036, 0.036, 0.036, 0.036, 0.036, 0.036, 0.036, 0.036, 0.036, 0.036, 0.036, 0.036, 0.036, 0.036, 0.036, 0.036, 0.036, 0.036, 0.036, 0.036, 0.037, 0.037, 0.037, 0.037, 0.037, 0.037, 0.037, 0.037, 0.037, 0.037, 0.037, 0.037, 0.037, 0.037, 0.037, 0.037, 0.037, 0.037, 0.037, 0.037, 0.037, 0.037, 0.037, 0.037, 0.037, 0.037, 0.037, 0.037, 0.037, 0.037, 0.037, 0.037, 0.037, 0.037, 0.037, 0.037, 0.037, 0.037, 0.037, 0.037, 0.037, 0.037, 0.037, 0.037, 0.037, 0.037, 0.037, 0.037, 0.037, 0.037, 0.037, 0.037, 0.037, 0.037, 0.037, 0.037, 0.037, 0.037, 0.037, 0.037, 0.037, 0.037, 0.037, 0.037, 0.037, 0.037, 0.037, 0.037, 0.037, 0.037, 0.037, 0.037, 0.037, 0.037, 0.037, 0.037, 0.037, 0.037, 0.037, 0.037, 0.037, 0.037, 0.037, 0.037, 0.037, 0.037, 0.037, 0.037, 0.037, 0.037, 0.037, 0.037, 0.037, 0.037, 0.037, 0.037, 0.037, 0.037, 0.037, 0.037, 0.037, 0.038, 0.038, 0.038, 0.038, 0.038, 0.038, 0.038, 0.038, 0.038, 0.038, 0.038, 0.038, 0.038, 0.038, 0.038, 0.038, 0.038, 0.038, 0.038, 0.038, 0.038, 0.038, 0.038, 0.038, 0.038, 0.038, 0.038, 0.038, 0.038, 0.038, 0.038, 0.038, 0.038, 0.038, 0.038, 0.038, 0.038, 0.038, 0.038, 0.038, 0.038, 0.038, 0.038, 0.038, 0.038, 0.038, 0.038, 0.038, 0.038, 0.038, 0.038, 0.038, 0.038, 0.038, 0.038, 0.038, 0.038, 0.038, 0.038, 0.038, 0.038, 0.038, 0.038, 0.038, 0.038, 0.038, 0.038, 0.038, 0.038, 0.038, 0.038, 0.038, 0.038, 0.038, 0.038, 0.038, 0.038, 0.038, 0.038, 0.038, 0.038, 0.038, 0.038, 0.038, 0.038, 0.038, 0.038, 0.038, 0.038, 0.038, 0.038, 0.038, 0.038, 0.038, 0.038, 0.038, 0.038, 0.038, 0.038, 0.038, 0.038, 0.039, 0.039, 0.039, 0.039, 0.039, 0.039, 0.039, 0.039, 0.039, 0.039, 0.039, 0.039, 0.039, 0.039, 0.039, 0.039, 0.039, 0.039, 0.039, 0.039, 0.039, 0.039, 0.039, 0.039, 0.039, 0.039, 0.039, 0.039, 0.039, 0.039, 0.039, 0.039, 0.039, 0.039, 0.039, 0.039, 0.039, 0.039, 0.039, 0.039, 0.039, 0.039, 0.039, 0.039, 0.039, 0.039, 0.039, 0.039, 0.039, 0.039, 0.039, 0.039, 0.039, 0.039, 0.039, 0.039, 0.039, 0.039, 0.039, 0.039, 0.039, 0.039, 0.039, 0.039, 0.039, 0.039, 0.039, 0.039, 0.039, 0.039, 0.039, 0.039, 0.039, 0.039, 0.039, 0.039, 0.039, 0.039, 0.039, 0.039, 0.039, 0.039, 0.039, 0.039, 0.039, 0.039, 0.039, 0.039, 0.039, 0.039, 0.039, 0.039, 0.039, 0.039, 0.039, 0.039, 0.039, 0.039, 0.039, 0.039, 0.039, 0.04, 0.04, 0.04, 0.04, 0.04, 0.04, 0.04, 0.04, 0.04, 0.04, 0.04, 0.04, 0.04, 0.04, 0.04, 0.04, 0.04, 0.04, 0.04, 0.04, 0.04, 0.04, 0.04, 0.04, 0.04, 0.04, 0.04, 0.04, 0.04, 0.04, 0.04, 0.04, 0.04, 0.04, 0.04, 0.04, 0.04, 0.04, 0.04, 0.04, 0.04, 0.04, 0.04, 0.04, 0.04, 0.04, 0.04, 0.04, 0.04, 0.04, 0.04, 0.04, 0.04, 0.04, 0.04, 0.04, 0.04, 0.04, 0.04, 0.04, 0.04, 0.04, 0.04, 0.04, 0.04, 0.04, 0.04, 0.04, 0.04, 0.04, 0.04, 0.04, 0.04, 0.04, 0.04, 0.04, 0.04, 0.04, 0.04, 0.04, 0.04, 0.04, 0.04, 0.04, 0.04, 0.04, 0.04, 0.04, 0.04, 0.04, 0.04, 0.04, 0.04, 0.04, 0.04, 0.04, 0.04, 0.04, 0.04, 0.04, 0.04, 0.041, 0.041, 0.041, 0.041, 0.041, 0.041, 0.041, 0.041, 0.041, 0.041, 0.041, 0.041, 0.041, 0.041, 0.041, 0.041, 0.041, 0.041, 0.041, 0.041, 0.041, 0.041, 0.041, 0.041, 0.041, 0.041, 0.041, 0.041, 0.041, 0.041, 0.041, 0.041, 0.041, 0.041, 0.041, 0.041, 0.041, 0.041, 0.041, 0.041, 0.041, 0.041, 0.041, 0.041, 0.041, 0.041, 0.041, 0.041, 0.041, 0.041, 0.041, 0.041, 0.041, 0.041, 0.041, 0.041, 0.041, 0.041, 0.041, 0.041, 0.041, 0.041, 0.041, 0.041, 0.041, 0.041, 0.041, 0.041, 0.041, 0.041, 0.041, 0.041, 0.041, 0.041, 0.041, 0.041, 0.041, 0.041, 0.041, 0.041, 0.041, 0.041, 0.041, 0.041, 0.041, 0.041, 0.041, 0.041, 0.041, 0.041, 0.041, 0.041, 0.041, 0.041, 0.041, 0.041, 0.041, 0.041, 0.041, 0.041, 0.041, 0.042, 0.042, 0.042, 0.042, 0.042, 0.042, 0.042, 0.042, 0.042, 0.042, 0.042, 0.042, 0.042, 0.042, 0.042, 0.042, 0.042, 0.042, 0.042, 0.042, 0.042, 0.042, 0.042, 0.042, 0.042, 0.042, 0.042, 0.042, 0.042, 0.042, 0.042, 0.042, 0.042, 0.042, 0.042, 0.042, 0.042, 0.042, 0.042, 0.042, 0.042, 0.042, 0.042, 0.042, 0.042, 0.042, 0.042, 0.042, 0.042, 0.042, 0.042, 0.042, 0.042, 0.042, 0.042, 0.042, 0.042, 0.042, 0.042, 0.042, 0.042, 0.042, 0.042, 0.042, 0.042, 0.042, 0.042, 0.042, 0.042, 0.042, 0.042, 0.042, 0.042, 0.042, 0.042, 0.042, 0.042, 0.042, 0.042, 0.042, 0.042, 0.042, 0.042, 0.042, 0.042, 0.042, 0.042, 0.042, 0.042, 0.042, 0.042, 0.042, 0.042, 0.042, 0.042, 0.042, 0.042, 0.042, 0.042, 0.042, 0.042, 0.043, 0.043, 0.043, 0.043, 0.043, 0.043, 0.043, 0.043, 0.043, 0.043, 0.043, 0.043, 0.043, 0.043, 0.043, 0.043, 0.043, 0.043, 0.043, 0.043, 0.043, 0.043, 0.043, 0.043, 0.043, 0.043, 0.043, 0.043, 0.043, 0.043, 0.043, 0.043, 0.043, 0.043, 0.043, 0.043, 0.043, 0.043, 0.043, 0.043, 0.043, 0.043, 0.043, 0.043, 0.043, 0.043, 0.043, 0.043, 0.043, 0.043, 0.043, 0.043, 0.043, 0.043, 0.043, 0.043, 0.043, 0.043, 0.043, 0.043, 0.043, 0.043, 0.043, 0.043, 0.043, 0.043, 0.043, 0.043, 0.043, 0.043, 0.043, 0.043, 0.043, 0.043, 0.043, 0.043, 0.043, 0.043, 0.043, 0.043, 0.043, 0.043, 0.043, 0.043, 0.043, 0.043, 0.043, 0.043, 0.043, 0.043, 0.043, 0.043, 0.043, 0.043, 0.043, 0.043, 0.043, 0.043, 0.043, 0.043, 0.043, 0.044, 0.044, 0.044, 0.044, 0.044, 0.044, 0.044, 0.044, 0.044, 0.044, 0.044, 0.044, 0.044, 0.044, 0.044, 0.044, 0.044, 0.044, 0.044, 0.044, 0.044, 0.044, 0.044, 0.044, 0.044, 0.044, 0.044, 0.044, 0.044, 0.044, 0.044, 0.044, 0.044, 0.044, 0.044, 0.044, 0.044, 0.044, 0.044, 0.044, 0.044, 0.044, 0.044, 0.044, 0.044, 0.044, 0.044, 0.044, 0.044, 0.044, 0.044, 0.044, 0.044, 0.044, 0.044, 0.044, 0.044, 0.044, 0.044, 0.044, 0.044, 0.044, 0.044, 0.044, 0.044, 0.044, 0.044, 0.044, 0.044, 0.044, 0.044, 0.044, 0.044, 0.044, 0.044, 0.044, 0.044, 0.044, 0.044, 0.044, 0.044, 0.044, 0.044, 0.044, 0.044, 0.044, 0.044, 0.044, 0.044, 0.044, 0.044, 0.044, 0.044, 0.044, 0.044, 0.044, 0.044, 0.044, 0.044, 0.044, 0.044, 0.045, 0.045, 0.045, 0.045, 0.045, 0.045, 0.045, 0.045, 0.045, 0.045, 0.045, 0.045, 0.045, 0.045, 0.045, 0.045, 0.045, 0.045, 0.045, 0.045, 0.045, 0.045, 0.045, 0.045, 0.045, 0.045, 0.045, 0.045, 0.045, 0.045, 0.045, 0.045, 0.045, 0.045, 0.045, 0.045, 0.045, 0.045, 0.045, 0.045, 0.045, 0.045, 0.045, 0.045, 0.045, 0.045, 0.045, 0.045, 0.045, 0.045, 0.045, 0.045, 0.045, 0.045, 0.045, 0.045, 0.045, 0.045, 0.045, 0.045, 0.045, 0.045, 0.045, 0.045, 0.045, 0.045, 0.045, 0.045, 0.045, 0.045, 0.045, 0.045, 0.045, 0.045, 0.045, 0.045, 0.045, 0.045, 0.045, 0.045, 0.045, 0.045, 0.045, 0.045, 0.045, 0.045, 0.045, 0.045, 0.045, 0.045, 0.045, 0.045, 0.045, 0.045, 0.045, 0.045, 0.045, 0.045, 0.045, 0.045, 0.045], "i_meas": [-6.8921129e-10, -6.99997434e-10, -7.09724573e-10, -7.21436314e-10, -7.32957883e-10, -7.42148435e-10, -7.54768819e-10, -7.66686085e-10, -7.79108461e-10, -7.93383161e-10, -8.06809645e-10, -8.21591942e-10, -8.38980761e-10, -8.55297611e-10, -8.7344738e-10, -8.92842177e-10, -9.11590177e-10, -9.34858154e-10, -9.57492569e-10, -9.81055233e-10, -1.00554252e-09, -1.03327981e-09, -1.06257512e-09, -1.09687746e-09, -1.13856236e-09, -1.18155457e-09, -1.23034336e-09, -1.28737849e-09, -1.34157361e-09, -1.42680901e-09, -1.56345674e-09, -1.66001426e-09, -1.94609317e-09, -2.31966323e-09, -2.83018685e-09, -3.01687583e-09, -3.09976184e-09, -2.89450832e-09, -2.69902497e-09, -2.49647426e-09, -2.30318141e-09, -2.08555233e-09, -1.89959087e-09, -1.69312404e-09, -1.50696641e-09, -1.29691862e-09, -1.08225412e-09, -8.88505374e-10, -6.9265658e-10, -4.80547483e-10, -2.80810473e-10, -7.61865291e-11, 1.27176584e-10, 3.2890742e-10, 5.0887847e-10, 7.36153863e-10, 9.32589309e-10, 1.13572263e-09, 1.34095735e-09, 1.53953559e-09, 1.749021e-09, 1.96579612e-09, 2.15792696e-09, 2.36969749e-09, 2.59931239e-09, 2.81578318e-09, 2.98130068e-09, 3.14968158e-09, 3.0459465e-09, 2.60073525e-09, 2.16448988e-09, 1.76226914e-09, 1.59718802e-09, 1.49096527e-09, 1.40380951e-09, 1.33402706e-09, 1.27219957e-09, 1.22148989e-09, 1.17613262e-09, 1.14282295e-09, 1.09930957e-09, 1.0693048e-09, 1.03702769e-09, 1.00880694e-09, 9.83023264e-10, 9.57262233e-10, 9.33655936e-10, 9.1611382e-10, 8.9149164e-10, 8.74018522e-10, 8.56240046e-10, 8.40954188e-10, 8.25111204e-10, 8.1134548e-10, 7.95722326e-10, 7.82811502e-10, 7.69995463e-10, 7.56923962e-10, 7.45342663e-10, 7.33809603e-10, 7.24082957e-10, -5.40282345e-10, -5.47811493e-10, -5.55133121e-10, -5.62132909e-10, -5.7073012e-10, -5.78317714e-10, -5.85349799e-10, -5.94087974e-10, -6.00885306e-10, -6.10312311e-10, -6.2023275e-10, -6.30015175e-10, -6.4208839e-10, -6.54906012e-10, -6.6749878e-10, -6.7911434e-10, -6.93266886e-10, -7.06746059e-10, -7.23389977e-10, -7.38270676e-10, -7.55056448e-10, -7.75314524e-10, -7.93520336e-10, -8.15938899e-10, -8.37633488e-10, -8.61824524e-10, -8.8971625e-10, -9.21058834e-10, -9.50877674e-10, -9.89963772e-10, -1.02849192e-09, -1.07838851e-09, -1.13751783e-09, -1.22149293e-09, -1.30273635e-09, -1.41468707e-09, -1.70744178e-09, -1.90711014e-09, -2.17593572e-09, -2.25669272e-09, -2.16543503e-09, -1.96676368e-09, -1.76911176e-09, -1.57534874e-09, -1.39233627e-09, -1.19987563e-09, -1.00549634e-09, -8.20900807e-10, -6.18654302e-10, -4.31646343e-10, -2.42406762e-10, -2.95225327e-11, 1.35794705e-10, 3.2598579e-10, 5.24811012e-10, 7.12544177e-10, 8.99614314e-10, 1.11576978e-09, 1.29271858e-09, 1.49038981e-09, 1.67477632e-09, 1.85963602e-09, 2.01828681e-09, 2.20293866e-09, 2.26078796e-09, 2.16681844e-09, 1.80218536e-09, 1.58764553e-09, 1.38688725e-09, 1.27912676e-09, 1.1946577e-09, 1.12335396e-09, 1.06539088e-09, 1.01936816e-09, 9.81261387e-10, 9.46358694e-10, 9.17170223e-10, 8.84927765e-10, 8.57612158e-10, 8.34650265e-10, 8.13138524e-10, 7.9095787e-10, 7.74807082e-10, 7.56881657e-10, 7.39512668e-10, 7.25888075e-10, 7.09318491e-10, 6.97844464e-10, 6.84193751e-10, 6.71331823e-10, 6.59346706e-10, 6.46865929e-10, 6.38379364e-10, 6.27268462e-10, 6.15954271e-10, 6.05821456e-10, 5.98451552e-10, 5.88680045e-10, 5.82230003e-10, 5.73464458e-10, 5.64037993e-10, -3.08214862e-10, -3.1305672e-10, -3.15770045e-10, -3.19340493e-10, -3.25023002e-10, -3.3015578e-10, -3.33335958e-10, -3.39500755e-10, -3.45876053e-10, -3.48721488e-10, -3.56067243e-10, -3.59625014e-10, -3.65948031e-10, -3.72509943e-10, -3.77803183e-10, -3.84906255e-10, -3.9228506e-10, -3.99083912e-10, -4.06726902e-10, -4.13687944e-10, -4.22642083e-10, -4.29709365e-10, -4.39579321e-10, -4.49066001e-10, -4.63579165e-10, -4.70731123e-10, -4.85133496e-10, -4.97298751e-10, -5.11904186e-10, -5.25992962e-10, -5.43656496e-10, -5.61887337e-10, -5.81404826e-10, -6.05677663e-10, -6.35037568e-10, -6.65115472e-10, -7.00952491e-10, -7.49295961e-10, -8.03930817e-10, -8.63859438e-10, -9.66139267e-10, -1.04098373e-09, -1.25482176e-09, -1.34976796e-09, -1.27557507e-09, -1.11197491e-09, -9.44920174e-10, -7.76958353e-10, -6.0964625e-10, -4.25158241e-10, -2.4395477e-10, -7.42479354e-11, 7.37654229e-11, 2.69393722e-10, 4.23230062e-10, 6.22420829e-10, 7.95922282e-10, 9.60402211e-10, 1.1376252e-09, 1.2501921e-09, 1.33698787e-09, 1.21017438e-09, 1.07893843e-09, 9.48570466e-10, 8.67329217e-10, 8.01366507e-10, 7.58332397e-10, 7.10649972e-10, 6.71354332e-10, 6.41006063e-10, 6.16808909e-10, 5.93543468e-10, 5.74842824e-10, 5.56418785e-10, 5.38159946e-10, 5.23273126e-10, 5.08536994e-10, 4.9632853e-10, 4.84980993e-10, 4.71887419e-10, 4.63000082e-10, 4.54985527e-10, 4.43801474e-10, 4.33680179e-10, 4.24748851e-10, 4.1772299e-10, 4.09764968e-10, 4.02900582e-10, 3.95941864e-10, 3.90733914e-10, 3.82909088e-10, 3.770952e-10, 3.71298526e-10, 3.64882802e-10, 3.60034797e-10, 3.55208764e-10, 3.49036609e-10, 3.44753421e-10, 3.39989752e-10, 3.3329011e-10, 3.30504969e-10, -1.27927158e-10, -1.31397622e-10, -1.34256819e-10, -1.37491252e-10, -1.38441146e-10, -1.44202398e-10, -1.45745818e-10, -1.47515812e-10, -1.52427813e-10, -1.56205626e-10, -1.57416644e-10, -1.607542e-10, -1.65607236e-10, -1.69503454e-10, -1.71287512e-10, -1.74454621e-10, -1.78334671e-10, -1.8125904e-10, -1.85894483e-10, -1.89940913e-10, -1.94435461e-10, -1.97340973e-10, -2.0128096e-10, -2.05655568e-10, -2.11906639e-10, -2.15621915e-10, -2.19782707e-10, -2.26395063e-10, -2.3187896e-10, -2.3755201e-10, -2.43222538e-10, -2.50656592e-10, -2.57377114e-10, -2.64290865e-10, -2.73267778e-10, -2.83849194e-10, -2.90077003e-10, -3.03287462e-10, -3.15577326e-10, -3.27221638e-10, -3.43202593e-10, -3.57684284e-10, -3.70751473e-10, -3.92428245e-10, -4.13894089e-10, -4.37130618e-10, -4.54540088e-10, -4.40375618e-10, -4.1042667e-10, -3.11112888e-10, -1.80166678e-10, -5.49646459e-11, 6.67547573e-11, 2.06806696e-10, 3.27968398e-10, 4.20882017e-10, 4.71900984e-10, 4.75166237e-10, 4.49191343e-10, 4.32076956e-10, 4.05763374e-10, 3.85980715e-10, 3.69530014e-10, 3.54311538e-10, 3.40432597e-10, 3.24930346e-10, 3.14201673e-10, 3.03502286e-10, 2.93989519e-10, 2.86375182e-10, 2.77160822e-10, 2.69498754e-10, 2.64161097e-10, 2.56381193e-10, 2.51080353e-10, 2.45061227e-10, 2.38718149e-10, 2.35137807e-10, 2.31863358e-10, 2.23782549e-10, 2.20316296e-10, 2.15853865e-10, 2.10276171e-10, 2.06420799e-10, 2.03035589e-10, 1.9985432e-10, 1.97128073e-10, 1.90734867e-10, 1.87850166e-10, 1.84033029e-10, 1.82269657e-10, 1.77194088e-10, 1.72908428e-10, 1.70151973e-10, 1.67989794e-10, 1.62827838e-10, 1.59827905e-10, 1.57115511e-10, 1.55528209e-10, 1.51642063e-10, 1.48074452e-10, -1.13609387e-10, -1.1730301e-10, -1.1812824e-10, -1.2228781e-10, -1.26305885e-10, -1.27443015e-10, -1.31480496e-10, -1.34865251e-10, -1.36138172e-10, -1.4007638e-10, -1.42353964e-10, -1.45693615e-10, -1.49645393e-10, -1.53014214e-10, -1.53995024e-10, -1.58713392e-10, -1.61187809e-10, -1.64328892e-10, -1.69627021e-10, -1.72024504e-10, -1.75664017e-10, -1.79163235e-10, -1.84328314e-10, -1.87904104e-10, -1.91505016e-10, -1.97621123e-10, -2.00918421e-10, -2.07408044e-10, -2.12176626e-10, -2.17288994e-10, -2.22970088e-10, -2.30037406e-10, -2.36130136e-10, -2.42069529e-10, -2.50071761e-10, -2.58789617e-10, -2.68123474e-10, -2.77271143e-10, -2.87718845e-10, -2.98628949e-10, -3.1314848e-10, -3.26949318e-10, -3.43189968e-10, -3.62024032e-10, -3.82366833e-10, -3.72894502e-10, -3.85945078e-10, -3.97522186e-10, -3.45959968e-10, -2.66514227e-10, -1.61517801e-10, -1.8361184e-11, 1.03161104e-10, 2.19238839e-10, 3.26397069e-10, 4.10080041e-10, 4.34367088e-10, 4.29258947e-10, 4.08649581e-10, 3.87332828e-10, 3.68850399e-10, 3.54464308e-10, 3.38741997e-10, 3.22173308e-10, 3.09790941e-10, 2.98105192e-10, 2.87308942e-10, 2.78236763e-10, 2.69621358e-10, 2.60932838e-10, 2.53956135e-10, 2.46713417e-10, 2.40149855e-10, 2.34128078e-10, 2.29219133e-10, 2.24162129e-10, 2.18918929e-10, 2.14573649e-10, 2.10302626e-10, 2.05466944e-10, 2.00669182e-10, 1.96378779e-10, 1.92504023e-10, 1.89332786e-10, 1.85273276e-10, 1.82088232e-10, 1.77531694e-10, 1.74426495e-10, 1.70730147e-10, 1.67705762e-10, 1.64448998e-10, 1.61349349e-10, 1.58181253e-10, 1.54168714e-10, 1.51901314e-10, 1.48607111e-10, 1.45556912e-10, 1.41689752e-10, 1.38431841e-10, 1.35274512e-10, 1.33987049e-10, -9.83644527e-11, -1.003887631e-10, -1.02690213e-10, -1.05854268e-10, -1.0830792e-10, -1.10620856e-10, -1.13269641e-10, -1.15858052e-10, -1.18870783e-10, -1.21748382e-10, -1.24050349e-10, -1.27197573e-10, -1.30212711e-10, -1.33100268e-10, -1.35430048e-10, -1.39763243e-10, -1.43137216e-10, -1.46267536e-10, -1.48167845e-10, -1.51591159e-10, -1.54926419e-10, -1.59757561e-10, -1.62648711e-10, -1.66768515e-10, -1.69028702e-10, -1.75025977e-10, -1.77658888e-10, -1.81106168e-10, -1.85175922e-10, -1.89919135e-10, -1.96005992e-10, -2.00103511e-10, -2.06152094e-10, -2.12766129e-10, -2.18240981e-10, -2.23791906e-10, -2.31350585e-10, -2.39835026e-10, -2.4940131e-10, -2.59415773e-10, -2.70740683e-10, -2.82569145e-10, -2.91412843e-10, -3.04208128e-10, -3.21773305e-10, -3.344227e-10, -3.43179056e-10, -3.59137054e-10, -3.27023892e-10, -2.53939436e-10, -1.53665213e-10, -3.27190887e-11, 8.1739335e-11, 1.8791623e-10, 2.67907368e-10, 3.4638373e-10, 3.55145887e-10, 3.58590289e-10, 3.42635719e-10, 3.32653138e-10, 3.17965393e-10, 3.04230351e-10, 2.91606268e-10, 2.80192213e-10, 2.69782034e-10, 2.60892337e-10, 2.52054777e-10, 2.44520052e-10, 2.37777367e-10, 2.31493406e-10, 2.25357248e-10, 2.19314805e-10, 2.14288272e-10, 2.09498302e-10, 2.04435565e-10, 1.99815842e-10, 1.95319329e-10, 1.91489907e-10, 1.88197188e-10, 1.84962642e-10, 1.79307588e-10, 1.74251706e-10, 1.73401179e-10, 1.69663247e-10, 1.65538725e-10, 1.61431471e-10, 1.59262496e-10, 1.55469111e-10, 1.52135814e-10, 1.49579448e-10, 1.45999987e-10, 1.43722082e-10, 1.40250338e-10, 1.37108882e-10, 1.33946121e-10, 1.30952559e-10, 1.27618028e-10, 1.24669682e-10, 1.21879573e-10, 1.20108564e-10, 1.1733729e-10, -8.43473362e-11, -8.76105743e-11, -8.76103077e-11, -9.39931028e-11, -9.37363973e-11, -9.73169557e-11, -9.99341043e-11, -1.027057441e-10, -1.05353249e-10, -1.08892146e-10, -1.12372629e-10, -1.14749589e-10, -1.15363309e-10, -1.18452051e-10, -1.2235241e-10, -1.23888721e-10, -1.2833279e-10, -1.29533526e-10, -1.34995793e-10, -1.37048919e-10, -1.39246016e-10, -1.43814968e-10, -1.44757028e-10, -1.50071726e-10, -1.53370485e-10, -1.56909089e-10, -1.5988203e-10, -1.63878543e-10, -1.67671823e-10, -1.71921577e-10, -1.76278634e-10, -1.80894645e-10, -1.85483143e-10, -1.90321693e-10, -1.96274858e-10, -2.02388966e-10, -2.08613124e-10, -2.12599151e-10, -2.25458198e-10, -2.31276501e-10, -2.40924886e-10, -2.50055473e-10, -2.58790513e-10, -2.70534894e-10, -2.8361621e-10, -2.95787685e-10, -3.04980605e-10, -3.07584225e-10, -2.96942976e-10, -2.3362578e-10, -1.34654598e-10, -2.64268317e-11, 8.56549213e-11, 2.02263487e-10, 2.74518422e-10, 3.17159702e-10, 3.23724416e-10, 3.17019703e-10, 3.05772396e-10, 2.94194941e-10, 2.80949163e-10, 2.72933074e-10, 2.63099632e-10, 2.53452372e-10, 2.42439494e-10, 2.34934386e-10, 2.288984e-10, 2.20544428e-10, 2.14946761e-10, 2.0833115e-10, 2.04048448e-10, 1.984522e-10, 1.93283666e-10, 1.88357334e-10, 1.84157549e-10, 1.80626726e-10, 1.76998466e-10, 1.72899564e-10, 1.68519163e-10, 1.64108382e-10, 1.61644906e-10, 1.58910209e-10, 1.55062656e-10, 1.52288846e-10, 1.49705539e-10, 1.4549359e-10, 1.42711182e-10, 1.40137164e-10, 1.37445724e-10, 1.3452469e-10, 1.31128021e-10, 1.29420552e-10, 1.25691319e-10, 1.21831494e-10, 1.19833421e-10, 1.17355283e-10, 1.14756512e-10, 1.1086055e-10, 1.093385e-10, 1.06115099e-10, 1.03091622e-10, -6.91951855e-11, -7.15101644e-11, -7.42884419e-11, -7.65304998e-11, -8.00340508e-11, -8.18878119e-11, -8.42067265e-11, -8.62193075e-11, -8.99378956e-11, -9.09587741e-11, -9.36690386e-11, -9.55982713e-11, -9.90527415e-11, -1.013543584e-10, -1.036253486e-10, -1.0665015e-10, -1.10034123e-10, -1.11282683e-10, -1.1433801e-10, -1.16836032e-10, -1.19466e-10, -1.22431124e-10, -1.25742898e-10, -1.29583903e-10, -1.31447668e-10, -1.35056481e-10, -1.3771664e-10, -1.40334472e-10, -1.44200393e-10, -1.47531379e-10, -1.50980346e-10, -1.53622799e-10, -1.58253643e-10, -1.62901153e-10, -1.68285622e-10, -1.73739365e-10, -1.78604761e-10, -1.8410883e-10, -1.88701941e-10, -1.97565687e-10, -2.04187005e-10, -2.1213554e-10, -2.18190161e-10, -2.29299714e-10, -2.39557951e-10, -2.47675086e-10, -2.55986229e-10, -2.62294949e-10, -2.53026365e-10, -2.19204001e-10, -1.38683332e-10, -3.65523413e-11, 6.46796187e-11, 1.67711292e-10, 2.38218076e-10, 2.72208662e-10, 2.76334207e-10, 2.6893752e-10, 2.59756837e-10, 2.49319034e-10, 2.40199545e-10, 2.34505581e-10, 2.25886421e-10, 2.18021031e-10, 2.10189588e-10, 2.02896945e-10, 1.9705553e-10, 1.9155341e-10, 1.85806637e-10, 1.80706187e-10, 1.76513935e-10, 1.73137195e-10, 1.6888917e-10, 1.65196715e-10, 1.60748725e-10, 1.57681252e-10, 1.53923141e-10, 1.51455557e-10, 1.47553729e-10, 1.44133017e-10, 1.41822505e-10, 1.39044975e-10, 1.36098048e-10, 1.32605456e-10, 1.29688561e-10, 1.26864732e-10, 1.23363368e-10, 1.21610209e-10, 1.19843082e-10, 1.17041575e-10, 1.13841667e-10, 1.11383271e-10, 1.08789513e-10, 1.06349405e-10, 1.03691721e-10, 1.01076261e-10, 9.7900378e-11, 9.5598611e-11, 9.37056281e-11, 9.0492042e-11, 8.81348771e-11, -5.60847082e-11, -5.891868e-11, -6.06265086e-11, -6.32268775e-11, -6.5870936e-11, -6.77025096e-11, -7.09128142e-11, -7.20788017e-11, -7.43233867e-11, -7.69192059e-11, -7.94602983e-11, -8.06748378e-11, -8.3953066e-11, -8.53977116e-11, -8.88465959e-11, -8.99688274e-11, -9.22448802e-11, -9.51590503e-11, -9.77364919e-11, -9.95529733e-11, -1.024674947e-10, -1.052057505e-10, -1.07180434e-10, -1.09104841e-10, -1.12133376e-10, -1.14978692e-10, -1.18104209e-10, -1.22105748e-10, -1.23731395e-10, -1.26826451e-10, -1.30183801e-10, -1.33763634e-10, -1.35939352e-10, -1.39963305e-10, -1.44067592e-10, -1.4741266e-10, -1.52587996e-10, -1.56703355e-10, -1.62425482e-10, -1.68120166e-10, -1.73698691e-10, -1.8044285e-10, -1.86772352e-10, -1.93400898e-10, -2.01317771e-10, -2.06928875e-10, -2.11136414e-10, -2.08942709e-10, -1.97340367e-10, -1.66733755e-10, -9.20793399e-11, -3.41733391e-12, 8.26803112e-11, 1.60927655e-10, 2.07082858e-10, 2.30283068e-10, 2.27318113e-10, 2.2336157e-10, 2.17920866e-10, 2.14511006e-10, 2.06648726e-10, 1.9859346e-10, 1.92783091e-10, 1.85559124e-10, 1.80711337e-10, 1.74304238e-10, 1.6978073e-10, 1.65481494e-10, 1.61820803e-10, 1.57152863e-10, 1.53206964e-10, 1.50617081e-10, 1.46661372e-10, 1.43226462e-10, 1.40146122e-10, 1.36483932e-10, 1.34008838e-10, 1.31403767e-10, 1.28632367e-10, 1.25644867e-10, 1.23541662e-10, 1.20739852e-10, 1.17768056e-10, 1.15361478e-10, 1.13753746e-10, 1.09188613e-10, 1.08808574e-10, 1.05145441e-10, 1.03642466e-10, 1.00848293e-10, 9.8773179e-11, 9.6119477e-11, 9.31949828e-11, 9.13756277e-11, 8.94965912e-11, 8.64066241e-11, 8.46891695e-11, 8.20590219e-11, 7.97652044e-11, 7.7031472e-11, 7.41378543e-11, -5.72394368e-11, -5.94144955e-11, -6.03441448e-11, -6.3097657e-11, -6.55823572e-11, -6.75051073e-11, -7.00956398e-11, -7.29253294e-11, -7.50402011e-11, -7.66378835e-11, -7.90103446e-11, -8.13220022e-11, -8.33717288e-11, -8.58072721e-11, -8.71963946e-11, -9.02800673e-11, -9.3102594e-11, -9.53429994e-11, -9.72719068e-11, -1.005713506e-10, -1.025387477e-10, -1.052628906e-10, -1.07186777e-10, -1.10017074e-10, -1.13283897e-10, -1.15323441e-10, -1.1721053e-10, -1.21052719e-10, -1.2437577e-10, -1.2731158e-10, -1.30683662e-10, -1.33251457e-10, -1.37185422e-10, -1.40851265e-10, -1.46168396e-10, -1.48803349e-10, -1.53249204e-10, -1.5818091e-10, -1.62725532e-10, -1.68177698e-10, -1.74477368e-10, -1.79437811e-10, -1.87163062e-10, -1.91273642e-10, -1.9979666e-10, -2.03836523e-10, -2.11625033e-10, -2.03996309e-10, -1.96025334e-10, -1.60259785e-10, -9.77551626e-11, -2.38986069e-12, 9.06047672e-11, 1.62605345e-10, 2.08779366e-10, 2.24200101e-10, 2.28090121e-10, 2.22659623e-10, 2.17318735e-10, 2.10699939e-10, 2.02949912e-10, 1.97082201e-10, 1.9043273e-10, 1.85298058e-10, 1.79561813e-10, 1.74710931e-10, 1.69000529e-10, 1.64922337e-10, 1.61360767e-10, 1.56587009e-10, 1.53147962e-10, 1.49856544e-10, 1.45761965e-10, 1.431122e-10, 1.39606227e-10, 1.37307453e-10, 1.33705913e-10, 1.30197673e-10, 1.27740649e-10, 1.24365452e-10, 1.22815195e-10, 1.20517047e-10, 1.17914627e-10, 1.14475946e-10, 1.12837167e-10, 1.09490941e-10, 1.08627652e-10, 1.05034608e-10, 1.03599867e-10, 1.00980277e-10, 9.8415752e-11, 9.5666136e-11, 9.37552469e-11, 9.05879561e-11, 8.89014501e-11, 8.6223752e-11, 8.3821211e-11, 8.13614144e-11, 7.85315059e-11, 7.58175484e-11, 7.41214601e-11, -4.30384974e-11, -4.47854836e-11, -4.8609717e-11, -4.9750355e-11, -5.08971595e-11, -5.37150082e-11, -5.618304e-11, -5.68440816e-11, -6.15495841e-11, -6.10944108e-11, -6.4816745e-11, -6.59320927e-11, -6.84206683e-11, -7.1011575e-11, -7.20034019e-11, -7.39175015e-11, -7.55146511e-11, -7.83444833e-11, -8.06722244e-11, -8.25955974e-11, -8.44242593e-11, -8.64288643e-11, -8.92179894e-11, -9.14084295e-11, -9.33227479e-11, -9.49345212e-11, -9.6948883e-11, -9.9726571e-11, -1.032306397e-10, -1.05482681e-10, -1.07866443e-10, -1.09489663e-10, -1.12980375e-10, -1.16260013e-10, -1.19777524e-10, -1.23478468e-10, -1.26774529e-10, -1.302317e-10, -1.34591771e-10, -1.39711988e-10, -1.43940923e-10, -1.49596694e-10, -1.54669827e-10, -1.58583744e-10, -1.64946475e-10, -1.68402026e-10, -1.73774915e-10, -1.70058381e-10, -1.61841454e-10, -1.41957207e-10, -9.13430032e-11, -1.93484972e-11, 5.88598567e-11, 1.31255219e-10, 1.75213276e-10, 1.9131494e-10, 1.91859096e-10, 1.86796784e-10, 1.85395701e-10, 1.78193136e-10, 1.72803808e-10, 1.6838773e-10, 1.6236003e-10, 1.57980208e-10, 1.53361492e-10, 1.48113634e-10, 1.43477921e-10, 1.4095512e-10, 1.36269867e-10, 1.34110312e-10, 1.30385397e-10, 1.27422929e-10, 1.24143492e-10, 1.2158385e-10, 1.18452088e-10, 1.16823262e-10, 1.14232207e-10, 1.12782631e-10, 1.09954069e-10, 1.07041426e-10, 1.05054374e-10, 1.02474749e-10, 1.00798546e-10, 9.8549413e-11, 9.6349393e-11, 9.37705939e-11, 9.24352187e-11, 8.95013872e-11, 8.73086139e-11, 8.60165482e-11, 8.30456727e-11, 8.10103243e-11, 7.95423938e-11, 7.66969862e-11, 7.47327537e-11, 7.17568763e-11, 7.07586374e-11, 6.73814387e-11, 6.57408207e-11, 6.44167918e-11, 6.16207871e-11, -3.14805959e-11, -3.36164465e-11, -3.53526383e-11, -3.64156408e-11, -3.92083039e-11, -4.15550831e-11, -4.33919748e-11, -4.47585962e-11, -4.65199989e-11, -4.80724796e-11, -5.04748261e-11, -5.27553393e-11, -5.46700196e-11, -5.62447884e-11, -5.73204825e-11, -6.07575001e-11, -6.18833783e-11, -6.35900966e-11, -6.59830495e-11, -6.80832423e-11, -6.95521635e-11, -7.1234042e-11, -7.3271948e-11, -7.57764631e-11, -7.64298926e-11, -7.86032558e-11, -8.10170311e-11, -8.23992916e-11, -8.55687547e-11, -8.66568296e-11, -8.90631088e-11, -9.18296425e-11, -9.34524227e-11, -9.56256317e-11, -9.85043582e-11, -1.011184388e-10, -1.03905346e-10, -1.06230084e-10, -1.10868886e-10, -1.13311687e-10, -1.15862785e-10, -1.18141472e-10, -1.2134687e-10, -1.25996283e-10, -1.30503893e-10, -1.29889903e-10, -1.34858066e-10, -1.29479023e-10, -1.22740352e-10, -1.07817976e-10, -7.15719413e-11, -1.78479378e-11, 4.54134454e-11, 1.02826539e-10, 1.36495993e-10, 1.44970229e-10, 1.49354402e-10, 1.49643851e-10, 1.47136764e-10, 1.45088548e-10, 1.41880089e-10, 1.38005311e-10, 1.33924341e-10, 1.31293563e-10, 1.28416902e-10, 1.24562246e-10, 1.21011002e-10, 1.18968887e-10, 1.15722815e-10, 1.13636666e-10, 1.10709488e-10, 1.07146428e-10, 1.06503376e-10, 1.03602493e-10, 1.00978346e-10, 9.8033638e-11, 9.6749536e-11, 9.5431652e-11, 9.2925958e-11, 9.19712777e-11, 8.93172146e-11, 8.71427693e-11, 8.47626674e-11, 8.36537939e-11, 8.18607422e-11, 7.914971e-11, 7.81677657e-11, 7.53877858e-11, 7.33075568e-11, 7.1050486e-11, 7.01291586e-11, 6.84067207e-11, 6.64188634e-11, 6.35331337e-11, 6.25372126e-11, 6.10536177e-11, 5.83119443e-11, 5.60658203e-11, 5.39398064e-11, 5.22434238e-11, 4.90966015e-11, -1.7985899e-11, -2.21862326e-11, -2.45963627e-11, -2.65105195e-11, -2.86100879e-11, -2.95425565e-11, -3.10582737e-11, -3.44968982e-11, -3.55728323e-11, -3.77217248e-11, -3.95606943e-11, -4.09985692e-11, -4.33420628e-11, -4.34292098e-11, -4.63694198e-11, -4.80098295e-11, -4.97052481e-11, -5.14338735e-11, -5.25448123e-11, -5.42414932e-11, -5.65930517e-11, -5.75859954e-11, -5.87375219e-11, -6.04002954e-11, -6.28275982e-11, -6.4164783e-11, -6.50614329e-11, -6.61189099e-11, -6.9386844e-11, -7.07232885e-11, -7.20402e-11, -7.43432233e-11, -7.5294915e-11, -7.75100184e-11, -8.04061243e-11, -8.18988193e-11, -8.34291004e-11, -8.66042415e-11, -8.79233781e-11, -9.05942749e-11, -9.27884671e-11, -9.46135224e-11, -9.7926719e-11, -1.000039398e-10, -1.008841464e-10, -1.031831138e-10, -1.034954129e-10, -1.010856192e-10, -9.59451776e-11, -8.35984968e-11, -5.74938208e-11, -1.297191564e-11, 3.53223824e-11, 7.71101736e-11, 1.04420007e-10, 1.14638871e-10, 1.1926746e-10, 1.2026716e-10, 1.19355232e-10, 1.17846979e-10, 1.15861057e-10, 1.14121448e-10, 1.11451647e-10, 1.08817859e-10, 1.06595048e-10, 1.03039595e-10, 1.00964041e-10, 9.8837673e-11, 9.6806259e-11, 9.5377821e-11, 9.28574538e-11, 9.09280812e-11, 8.93189044e-11, 8.73927983e-11, 8.66010546e-11, 8.38566008e-11, 8.18280453e-11, 8.1423578e-11, 7.81993511e-11, 7.64812921e-11, 7.59920814e-11, 7.36062876e-11, 7.18006486e-11, 6.98313898e-11, 6.88601054e-11, 6.79709023e-11, 6.56694132e-11, 6.35151564e-11, 6.29527304e-11, 6.00898533e-11, 5.90702044e-11, 5.60873241e-11, 5.49561242e-11, 5.23616041e-11, 5.14326607e-11, 5.03264188e-11, 4.65004478e-11, 4.50786361e-11, 4.27751618e-11, 4.10864047e-11, 3.90178038e-11, -1.063555802e-11, -1.310498861e-11, -1.410798472e-11, -1.68015224e-11, -1.95743158e-11, -1.98675227e-11, -2.25652454e-11, -2.4142683e-11, -2.62627204e-11, -2.66493281e-11, -2.84231757e-11, -3.11142173e-11, -3.21822708e-11, -3.37147612e-11, -3.46946692e-11, -3.62676381e-11, -3.82665697e-11, -3.88808161e-11, -4.1764326e-11, -4.20538877e-11, -4.42397299e-11, -4.51191442e-11, -4.60424502e-11, -4.8529517e-11, -4.99393234e-11, -5.05828402e-11, -5.17969863e-11, -5.30503825e-11, -5.51659412e-11, -5.61433494e-11, -5.68205088e-11, -5.81580769e-11, -6.00022314e-11, -6.19032739e-11, -6.28851097e-11, -6.48776e-11, -6.57842535e-11, -6.7234879e-11, -6.87093247e-11, -7.0167637e-11, -7.29501602e-11, -7.39214859e-11, -7.43950665e-11, -7.56757087e-11, -7.68157963e-11, -7.60599923e-11, -7.59540645e-11, -7.2832686e-11, -6.77172004e-11, -5.55621447e-11, -3.58939566e-11, -1.64757385e-12, 3.3337283e-11, 5.60111558e-11, 7.80929261e-11, 8.60691614e-11, 9.11890101e-11, 9.22558782e-11, 9.25245736e-11, 9.23624148e-11, 9.10651906e-11, 9.01165755e-11, 9.00902623e-11, 8.8013297e-11, 8.62646872e-11, 8.45579521e-11, 8.31845333e-11, 8.14865552e-11, 8.01733372e-11, 7.84534707e-11, 7.66137891e-11, 7.57169184e-11, 7.35665795e-11, 7.27581324e-11, 7.05698059e-11, 6.99742311e-11, 6.79207541e-11, 6.73620114e-11, 6.54983453e-11, 6.4220341e-11, 6.31775769e-11, 6.20332918e-11, 5.95357608e-11, 5.74298408e-11, 5.71105509e-11, 5.53169121e-11, 5.45515316e-11, 5.23894201e-11, 5.06466433e-11, 4.93329619e-11, 4.73465953e-11, 4.68717319e-11, 4.46648047e-11, 4.22836705e-11, 3.99220897e-11, 3.9425311e-11, 3.7116277e-11, 3.45134602e-11, 3.3393478e-11, 3.11164871e-11, 2.9115826e-11, -3.6077864e-12, -5.579466988e-12, -6.65783853e-12, -6.8570544e-12, -9.36987076e-12, -1.082087831e-11, -1.319543612e-11, -1.500202205e-11, -1.65159332e-11, -1.82296661e-11, -2.03066169e-11, -2.11717898e-11, -2.3277675e-11, -2.41240899e-11, -2.58041601e-11, -2.70724216e-11, -2.80503983e-11, -3.00906984e-11, -3.08951709e-11, -3.15982389e-11, -3.32761164e-11, -3.48252155e-11, -3.667827e-11, -3.7010239e-11, -3.72535176e-11, -3.86115008e-11, -3.99337005e-11, -4.1365508e-11, -4.22518172e-11, -4.32202077e-11, -4.4342241e-11, -4.48246545e-11, -4.60205607e-11, -4.79442657e-11, -4.79782236e-11, -4.92094411e-11, -4.9297655e-11, -5.05980532e-11, -5.19741137e-11, -5.25727317e-11, -5.37811047e-11, -5.3757234e-11, -5.44927027e-11, -5.40113625e-11, -5.4361492e-11, -5.33638128e-11, -5.16349792e-11, -4.80013434e-11, -4.36777193e-11, -3.35225097e-11, -2.05059324e-11, 2.72592134e-12, 2.63020089e-11, 4.64053508e-11, 5.82258561e-11, 6.4031829e-11, 6.67930481e-11, 6.93468214e-11, 7.17957027e-11, 7.02812394e-11, 7.03427903e-11, 7.06949848e-11, 6.77390298e-11, 6.9523164e-11, 6.88217263e-11, 6.75085037e-11, 6.62080615e-11, 6.4861839e-11, 6.55429676e-11, 6.35443118e-11, 6.20276417e-11, 6.07776261e-11, 6.03673542e-11, 5.95247833e-11, 5.78083779e-11, 5.74054957e-11, 5.59297308e-11, 5.49527715e-11, 5.39005065e-11, 5.26267387e-11, 5.11185112e-11, 5.05506113e-11, 4.81281122e-11, 4.79996227e-11, 4.68902498e-11, 4.56790029e-11, 4.46153499e-11, 4.25987651e-11, 4.11882596e-11, 3.98047774e-11, 3.80917302e-11, 3.73740441e-11, 3.5612678e-11, 3.3203737e-11, 3.14757431e-11, 3.03292198e-11, 2.85944196e-11, 2.68361971e-11, 2.4612717e-11, 2.28355549e-11, 2.06011697e-11, 2.62736056e-12, 9.153714e-13, 1.2453235e-13, -1.06615091e-12, -3.05702876e-12, -3.87196889e-12, -5.593561489e-12, -7.06713051e-12, -8.11929905e-12, -9.56435849e-12, -1.076078265e-11, -1.280614054e-11, -1.416935371e-11, -1.63310995e-11, -1.73239324e-11, -1.76107209e-11, -1.8482944e-11, -1.93992615e-11, -2.03820772e-11, -2.11284131e-11, -2.31842931e-11, -2.34076708e-11, -2.42060226e-11, -2.5677161e-11, -2.69160216e-11, -2.67560339e-11, -2.70770198e-11, -2.85919623e-11, -2.94937251e-11, -3.0045656e-11, -3.03545107e-11, -3.16534756e-11, -3.02280948e-11, -3.26107058e-11, -3.30731228e-11, -3.31232873e-11, -3.40835294e-11, -3.3788758e-11, -3.4699657e-11, -3.38817533e-11, -3.48500051e-11, -3.56062344e-11, -3.42591986e-11, -3.3383059e-11, -3.24025573e-11, -3.17206791e-11, -2.89819149e-11, -2.57257309e-11, -2.04033143e-11, -1.46929319e-11, -5.395809589e-12, 4.13838356e-12, 1.74239238e-11, 2.83749504e-11, 3.64687884e-11, 4.0403906e-11, 4.38281279e-11, 4.82658232e-11, 4.87585356e-11, 4.98689991e-11, 5.03279122e-11, 5.03666965e-11, 5.07067717e-11, 5.15694337e-11, 5.06226425e-11, 5.00170593e-11, 4.94311683e-11, 4.98096032e-11, 4.94181298e-11, 4.89981946e-11, 4.90179739e-11, 4.69003796e-11, 4.67441487e-11, 4.57238184e-11, 4.54271416e-11, 4.47339381e-11, 4.3312792e-11, 4.32564206e-11, 4.23800358e-11, 4.07710541e-11, 4.1699435e-11, 3.90111069e-11, 3.89791538e-11, 3.77817648e-11, 3.71253014e-11, 3.55615754e-11, 3.4422344e-11, 3.37834847e-11, 3.26001476e-11, 3.0658208e-11, 2.91811534e-11, 2.7614703e-11, 2.70273559e-11, 2.41210783e-11, 2.31540533e-11, 2.13125581e-11, 1.95975928e-11, 1.92171045e-11, 1.70023821e-11, 1.54924449e-11, 1.46842622e-11, 5.5070617e-12, 5.145136e-12, 4.51789103e-12, 3.33010467e-12, 3.13319168e-12, 2.15515603e-12, 4.1910073e-13, -3.633277e-13, -1.88702651e-12, -2.65187252e-12, -4.25921639e-12, -4.970988793e-12, -6.047547499e-12, -7.09218114e-12, -8.7415261e-12, -9.82610999e-12, -9.74607013e-12, -1.066902386e-11, -1.12988111e-11, -1.250160237e-11, -1.283335862e-11, -1.422055836e-11, -1.470011196e-11, -1.491190063e-11, -1.512710088e-11, -1.59536003e-11, -1.59947416e-11, -1.62065296e-11, -1.75449874e-11, -1.71016374e-11, -1.73845202e-11, -1.7814644e-11, -1.81046875e-11, -1.77503599e-11, -1.79905869e-11, -1.83772077e-11, -1.81842767e-11, -1.81577004e-11, -1.75017872e-11, -1.68574147e-11, -1.70601192e-11, -1.68389032e-11, -1.56934807e-11, -1.446232725e-11, -1.402706133e-11, -1.141479057e-11, -1.037749107e-11, -8.57118246e-12, -4.10330346e-12, -1.11424179e-12, 3.16180176e-12, 7.2433111e-12, 1.10649527e-11, 1.72967865e-11, 2.00347305e-11, 2.38995174e-11, 2.59576177e-11, 2.72289959e-11, 2.96723766e-11, 2.9430813e-11, 3.16668393e-11, 3.21519713e-11, 3.35417415e-11, 3.32356069e-11, 3.36315322e-11, 3.32649774e-11, 3.33166009e-11, 3.42761235e-11, 3.45810841e-11, 3.45818754e-11, 3.35752418e-11, 3.43263471e-11, 3.33062302e-11, 3.4133355e-11, 3.3342091e-11, 3.28699501e-11, 3.18341987e-11, 3.19009512e-11, 3.18394596e-11, 3.03718188e-11, 3.01008562e-11, 2.92981227e-11, 2.926937e-11, 2.79857217e-11, 2.74630516e-11, 2.52851155e-11, 2.57706083e-11, 2.45240044e-11, 2.3993778e-11, 2.31167791e-11, 2.15648802e-11, 2.0563449e-11, 1.95877097e-11, 1.84626445e-11, 1.7093304e-11, 1.63228636e-11, 1.47982016e-11, 1.40221998e-11, 1.3266165e-11, 1.19112973e-11, 1.10122963e-11, 6.8214882e-12, 5.9686068e-12, 5.9031025e-12, 6.0687316e-12, 5.7891916e-12, 5.5320864e-12, 5.0401745e-12, 3.73085059e-12, 2.0630854e-12, 1.86962424e-12, 1.18751446e-12, 1.11905762e-12, -3.57340709999999e-13, -9.2292554e-13, -1.4401585e-13, -1.03554655e-12, -2.82283868e-12, -2.77254977e-12, -3.61908013e-12, -4.21375496e-12, -3.91075297e-12, -3.96612004e-12, -5.763071955e-12, -4.593902198e-12, -4.902556564e-12, -5.087411177e-12, -5.499255115e-12, -5.549812862e-12, -5.3309678481e-12, -5.510951511e-12, -5.150981195e-12, -5.018744381e-12, -6.33195474e-12, -3.98234887e-12, -5.28115312804e-12, -5.122143684e-12, -3.69607452e-12, -3.36464367e-12, -3.39419707e-12, -3.50828988e-12, -1.91663649e-12, -2.56084387e-12, -1.24810356e-12, 1.6298919e-13, 4.8248839e-13, 1.74529257e-12, 2.53866839e-12, 5.2478369e-12, 4.57451625e-12, 5.3596519e-12, 6.6808865e-12, 7.3846455e-12, 9.2685511e-12, 1.02263673e-11, 1.13531257e-11, 1.07412332e-11, 1.26463862e-11, 1.425551e-11, 1.50935496e-11, 1.63485261e-11, 1.69688482e-11, 1.68147766e-11, 1.87691393e-11, 1.92377287e-11, 1.91344021e-11, 2.10164349e-11, 1.98639124e-11, 2.03054153e-11, 2.10246307e-11, 2.09819721e-11, 2.16723502e-11, 2.16307354e-11, 2.19247942e-11, 2.10108841e-11, 2.24456883e-11, 2.14168639e-11, 2.11825048e-11, 2.22514689e-11, 2.13930202e-11, 2.14290265e-11, 2.07140386e-11, 2.0794445e-11, 2.01339196e-11, 1.92976575e-11, 1.91980156e-11, 1.93416855e-11, 1.83467812e-11, 1.7667695e-11, 1.78850069e-11, 1.63059421e-11, 1.59386364e-11, 1.44098406e-11, 1.43340742e-11, 1.2526578e-11, 1.24034674e-11, 1.11885986e-11, 1.12044588e-11, 9.8347823e-12, 9.6961163e-12, 9.2413659e-12, 1.00367339e-11, 7.4976862e-12, 7.4109715e-12, 7.2737895e-12, 6.7653075e-12, 6.1414474e-12, 7.0160054e-12, 6.6326584e-12, 5.8824075e-12, 5.4296601e-12, 5.618652e-12, 5.5349902e-12, 5.2433817e-12, 4.07306601e-12, 4.8845642e-12, 3.75179607e-12, 4.3279309e-12, 3.46621989e-12, 2.39859243e-12, 3.94450316e-12, 3.01517148e-12, 2.41719384e-12, 2.55464104e-12, 2.87138384e-12, 2.79074882e-12, 3.06232616e-12, 3.44666825e-12, 4.5791639e-12, 3.29321713e-12, 4.24970526e-12, 3.33488455e-12, 4.7725055e-12, 4.7785495e-12, 4.8112588e-12, 4.21073674e-12, 4.16164619e-12, 3.93545922e-12, 4.8332572e-12, 6.1592371e-12, 5.3360464e-12, 5.9949952e-12, 5.5695422e-12, 6.4035496e-12, 6.9133054e-12, 6.5429341e-12, 6.4254541e-12, 6.8388811e-12, 7.7581883e-12, 7.6879803e-12, 8.0154152e-12, 7.7766796e-12, 8.5957814e-12, 7.4006876e-12, 8.7633158e-12, 8.7848951e-12, 8.8958803e-12, 8.1190433e-12, 9.2313234e-12, 9.4512159e-12, 9.7326656e-12, 1.00190678e-11, 8.4144955e-12, 8.6931321e-12, 1.00896668e-11, 1.01364781e-11, 9.7170712e-12, 1.09203434e-11, 1.04910764e-11, 1.06674857e-11, 1.1633526e-11, 1.14093197e-11, 1.25386071e-11, 1.16204445e-11, 1.14575709e-11, 1.23327794e-11, 1.28526506e-11, 1.29485897e-11, 1.30931728e-11, 1.35820953e-11, 1.27124769e-11, 1.24156281e-11, 1.30642546e-11, 1.42448729e-11, 1.32853326e-11, 1.32451963e-11, 1.22949189e-11, 1.40126295e-11, 1.3189e-11, 1.33221548e-11, 1.22843199e-11, 1.18380224e-11, 1.19768257e-11, 1.14197876e-11, 1.12164517e-11, 1.07290522e-11, 9.5590405e-12, 9.5705111e-12, 9.3772753e-12, 1.04962031e-11, 9.4610335e-12, 8.8258558e-12, 8.8824596e-12, 7.6748226e-12, 7.1601676e-12, 7.3110348e-12, 7.3880253e-12, 6.6735963e-12, 7.2522456e-12, 6.9038312e-12, 7.2266858e-12, 6.9478539e-12, 8.4096544e-12, 6.6043951e-12, 6.8315774e-12, 7.4496333e-12, 7.1820231e-12, 7.4067265e-12, 8.1035069e-12, 6.9805482e-12, 7.4334746e-12, 7.081621e-12, 6.9779503e-12, 6.9277582e-12, 6.3340872e-12, 6.860887e-12, 7.138475e-12, 8.0606579e-12, 7.4047189e-12, 7.6788326e-12, 7.5182906e-12, 7.9660013e-12, 8.267882e-12, 8.255696e-12, 7.3678332e-12, 7.8801699e-12, 7.0797509e-12, 7.8054202e-12, 7.5319045e-12, 7.6765858e-12, 7.558371e-12, 7.6550017e-12, 8.5419671e-12, 7.7732346e-12, 7.9978383e-12, 7.6866223e-12, 8.2201554e-12, 7.0529463e-12, 7.9254124e-12, 8.7621735e-12, 7.9690107e-12, 8.8159888e-12, 7.9853135e-12, 7.7907563e-12, 7.4425178e-12, 9.3004322e-12, 8.8154753e-12, 8.8473536e-12, 8.3844412e-12, 9.320175e-12, 8.1828576e-12, 7.6976536e-12, 7.8681631e-12, 7.5176764e-12, 8.3480895e-12, 8.2348126e-12, 8.5013697e-12, 7.8087069e-12, 8.4829847e-12, 8.2839438e-12, 8.5394246e-12, 7.9854469e-12, 7.8385117e-12, 8.7493531e-12, 9.1679429e-12, 9.1007389e-12, 8.3442893e-12, 8.5482581e-12, 1.12133133e-11, 8.2216041e-12, 8.7000806e-12, 8.8606327e-12, 9.0872711e-12, 8.413958e-12, 8.4567767e-12, 8.749354e-12, 8.8382973e-12, 9.4793302e-12, 8.512981e-12, 9.1917855e-12, 8.7678809e-12, 8.9297054e-12, 9.1381167e-12, 9.034794e-12, 8.6813166e-12, 9.9320102e-12, 9.4049687e-12, 9.1668002e-12, 9.2582274e-12, 9.2218421e-12, 8.7827734e-12, 8.8449371e-12, 9.1256552e-12, 9.6867753e-12], "v_meas": [-4.6572282e-05, -4.6116681e-05, -4.5375522e-05, -4.3883035e-05, -4.33446889999999e-05, -4.1709528e-05, -4.0825728e-05, -4.0114109e-05, -3.8891749e-05, -3.7251416e-05, -3.6480603e-05, -3.5708121e-05, -3.4827174e-05, -3.3497631e-05, -3.241951e-05, -3.1532034e-05, -3.0615461e-05, -2.9423013e-05, -2.8545414e-05, -2.7695395e-05, -2.6746574e-05, -2.5103004e-05, -2.4213093e-05, -2.2711796e-05, -2.1718013e-05, -2.02126589999999e-05, -1.92566079999999e-05, -1.8752778e-05, -1.7026002e-05, -1.5337411e-05, -1.4101699e-05, -1.2951775e-05, -1.0524342e-05, -8.61279299999994e-06, -4.59175099999995e-06, -2.54340399999999e-06, -1.91193299999996e-06, -1.61109899999998e-06, -1.70259099999999e-06, -1.32865299999998e-06, -1.38890099999999e-06, -1.23672999999996e-06, -1.22932999999998e-06, -1.35507499999995e-06, -1.04024699999994e-06, -9.09532999999985e-07, -8.12851999999948e-07, -8.00224999999988e-07, -8.90281999999984e-07, -7.12809999999951e-07, -1.05173499999995e-06, -4.81699999999952e-07, -5.30607999999952e-07, -4.84225999999941e-07, -3.79600999999988e-07, -1.7992999999997e-07, -9.8204999999965e-08, 3.89296000000009e-07, 7.07832000000055e-07, 8.24850000000037e-07, 9.78166000000045e-07, 3.60290000000064e-07, 9.3614600000006e-07, 1.17136100000003e-06, 1.77939500000003e-06, 1.34339200000006e-06, 1.56407299999999e-06, 1.25551600000003e-06, 3.10266599999999e-06, 5.96877900000005e-06, 9.15982200000003e-06, 1.1829366e-05, 1.3276941e-05, 1.513534e-05, 1.6354114e-05, 1.804379e-05, 1.942926e-05, 2.0689431e-05, 2.18240880000001e-05, 2.3509539e-05, 2.4057833e-05, 2.52757030000001e-05, 2.68701680000001e-05, 2.7942584e-05, 2.8703738e-05, 2.9657549e-05, 3.0943034e-05, 3.2221677e-05, 3.3097632e-05, 3.4048755e-05, 3.5227913e-05, 3.642512e-05, 3.7256364e-05, 3.8498711e-05, 3.954778e-05, 4.048001e-05, 4.21916400000001e-05, 4.2759812e-05, 4.4393327e-05, 4.5325275e-05, 4.6172385e-05, -4.7425634e-05, -4.6557098e-05, -4.5958695e-05, -4.5165269e-05, -4.396749e-05, -4.3142227e-05, -4.1861713e-05, -4.0600334e-05, -3.9854563e-05, -3.9129262e-05, -3.7865301e-05, -3.6878278e-05, -3.5685838e-05, -3.5040124e-05, -3.413104e-05, -3.2663889e-05, -3.1694732e-05, -3.0240605e-05, -2.9313249e-05, -2.8885886e-05, -2.7548803e-05, -2.6558374e-05, -2.5506796e-05, -2.4505987e-05, -2.320053e-05, -2.2086613e-05, -2.0827265e-05, -1.972871e-05, -1.9083481e-05, -1.7331541e-05, -1.6175825e-05, -1.5034086e-05, -1.3461292e-05, -1.1976967e-05, -1.1048985e-05, -9.22199699999999e-06, -6.96313999999995e-06, -4.44669399999996e-06, -3.37008799999996e-06, -1.74568399999997e-06, -1.82257799999998e-06, -1.32952499999996e-06, -1.15885399999997e-06, -1.11904099999995e-06, -1.55902899999998e-06, -1.19713899999997e-06, -5.1128199999998e-07, -4.85490999999982e-07, -5.78893999999945e-07, -5.66073999999997e-07, -2.84079999999978e-07, -4.52639999999789e-08, 8.80103000000054e-07, 5.58872000000043e-07, 9.28509999999997e-07, 1.00912400000005e-06, 1.40952200000004e-06, 1.10868600000001e-06, 7.8886400000001e-07, 1.16354500000003e-06, 9.93459000000032e-07, 1.51990200000004e-06, 1.193277e-06, 2.18385900000004e-06, 2.34140500000006e-06, 3.98235800000006e-06, 6.17191100000007e-06, 8.76707100000001e-06, 1.0508561e-05, 1.1801315e-05, 1.3486832e-05, 1.4780868e-05, 1.5938221e-05, 1.7369101e-05, 1.8651134e-05, 1.9712661e-05, 2.0688884e-05, 2.2155228e-05, 2.248112e-05, 2.4021415e-05, 2.5538544e-05, 2.66390040000001e-05, 2.7550071e-05, 2.8805292e-05, 2.9834601e-05, 3.0329498e-05, 3.19338e-05, 3.2608436e-05, 3.37618500000001e-05, 3.4983573e-05, 3.5371184e-05, 3.6930649e-05, 3.825849e-05, 3.8876173e-05, 4.0399069e-05, 4.1390884e-05, 4.2041029e-05, 4.316991e-05, 4.3727497e-05, 4.4674368e-05, 4.6192188e-05, -4.9177071e-05, -4.81812919999999e-05, -4.7088981e-05, -4.5999875e-05, -4.5780521e-05, -4.4283451e-05, -4.2896741e-05, -4.1850728e-05, -4.1153386e-05, -4.0162224e-05, -3.8836049e-05, -3.8319173e-05, -3.733716e-05, -3.6688234e-05, -3.5447087e-05, -3.4908892e-05, -3.360471e-05, -3.19735689999999e-05, -3.14983389999999e-05, -3.0257056e-05, -2.8867219e-05, -2.8258593e-05, -2.7450024e-05, -2.64282849999999e-05, -2.4883426e-05, -2.4436975e-05, -2.3502566e-05, -2.210616e-05, -2.178613e-05, -2.0364965e-05, -1.9300658e-05, -1.7388124e-05, -1.7084137e-05, -1.6009015e-05, -1.4548899e-05, -1.3604417e-05, -1.25084339999999e-05, -1.1232003e-05, -1.0079771e-05, -8.77847599999997e-06, -7.27328399999997e-06, -5.86360899999995e-06, -4.00368099999997e-06, -2.61056699999996e-06, -2.38743599999995e-06, -1.79332399999994e-06, -1.66074099999997e-06, -1.33269799999997e-06, -1.39543199999996e-06, -7.79531999999948e-07, -1.05056799999995e-06, -1.00538599999997e-06, -7.67969999999961e-07, -5.30302999999979e-07, -2.27829999999987e-07, 3.61001000000042e-07, 1.17581500000001e-06, 1.10071500000004e-06, 1.05212700000001e-06, 1.73339900000005e-06, 2.26348600000003e-06, 3.80184300000005e-06, 5.16389200000005e-06, 6.74170800000004e-06, 8.42918300000004e-06, 9.964177e-06, 1.0562165e-05, 1.16244510000001e-05, 1.29743270000001e-05, 1.440977e-05, 1.5332417e-05, 1.67962190000001e-05, 1.7342645e-05, 1.914193e-05, 2.0471749e-05, 2.20017740000001e-05, 2.2261564e-05, 2.30501580000001e-05, 2.45411170000001e-05, 2.60314020000001e-05, 2.674279e-05, 2.76830610000001e-05, 2.8299791e-05, 2.9646892e-05, 3.08002530000001e-05, 3.1732727e-05, 3.26381180000001e-05, 3.3803202e-05, 3.4955011e-05, 3.6075891e-05, 3.69073050000001e-05, 3.8056868e-05, 3.9275134e-05, 4.0104099e-05, 4.1305807e-05, 4.2089057e-05, 4.3144363e-05, 4.4364257e-05, 4.5468377e-05, 4.585998e-05, 4.74194550000001e-05, -5.0431577e-05, -4.9400894e-05, -4.8610625e-05, -4.7988809e-05, -4.6422904e-05, -4.6108644e-05, -4.4764287e-05, -4.3706514e-05, -4.3053012e-05, -4.192056e-05, -4.0800968e-05, -3.9799974e-05, -3.9418699e-05, -3.8401973e-05, -3.78380329999999e-05, -3.68035809999999e-05, -3.546929e-05, -3.46301599999999e-05, -3.3944795e-05, -3.2242219e-05, -3.09483699999999e-05, -2.9930254e-05, -2.8827537e-05, -2.8509195e-05, -2.6897761e-05, -2.6050247e-05, -2.4884098e-05, -2.3668493e-05, -2.2900036e-05, -2.1770589e-05, -2.08538299999999e-05, -1.95642639999999e-05, -1.9254067e-05, -1.8607613e-05, -1.6789738e-05, -1.5631967e-05, -1.4397952e-05, -1.3604056e-05, -1.2408685e-05, -1.1256989e-05, -1.04542769999999e-05, -9.39051099999998e-06, -8.46948699999994e-06, -6.63313999999996e-06, -5.54407999999996e-06, -4.41800399999999e-06, -3.35825199999999e-06, -2.33106799999995e-06, -1.40392399999997e-06, -1.07873399999995e-06, -7.96048999999978e-07, -7.34162999999955e-07, -5.41710000000043e-08, 3.44773000000051e-07, 7.20298000000009e-07, 1.60319100000003e-06, 1.93180100000004e-06, 2.60248300000001e-06, 4.45219400000004e-06, 5.22041300000004e-06, 6.40014200000002e-06, 7.37816400000005e-06, 8.37643900000002e-06, 9.18478600000003e-06, 1.0067303e-05, 1.1548383e-05, 1.2543318e-05, 1.3748016e-05, 1.5084256e-05, 1.6008104e-05, 1.7330133e-05, 1.8074233e-05, 1.9517284e-05, 2.06535e-05, 2.1535046e-05, 2.25910080000001e-05, 2.3332333e-05, 2.5122417e-05, 2.5939009e-05, 2.6825163e-05, 2.7951404e-05, 2.93717290000001e-05, 3.0365207e-05, 3.089349e-05, 3.1662837e-05, 3.2758351e-05, 3.3606614e-05, 3.4748323e-05, 3.5280912e-05, 3.6691978e-05, 3.7899536e-05, 3.866884e-05, 3.9567499e-05, 4.1081362e-05, 4.20367190000001e-05, 4.2948539e-05, 4.45185680000001e-05, 4.4676672e-05, 4.60356730000001e-05, 4.67673990000001e-05, 4.83816800000001e-05, -4.9102173e-05, -4.8382016e-05, -4.74652949999999e-05, -4.6787842e-05, -4.5927273e-05, -4.4690436e-05, -4.3970063e-05, -4.2992377e-05, -4.1668558e-05, -4.119967e-05, -3.9475217e-05, -3.9123647e-05, -3.8027859e-05, -3.7514514e-05, -3.67421849999999e-05, -3.5485706e-05, -3.4203087e-05, -3.3265362e-05, -3.23087359999999e-05, -3.135769e-05, -2.9999473e-05, -2.950752e-05, -2.8048624e-05, -2.7271686e-05, -2.5860979e-05, -2.54832569999999e-05, -2.3511983e-05, -2.2712754e-05, -2.1767945e-05, -2.1046612e-05, -1.9720417e-05, -1.8967413e-05, -1.8111522e-05, -1.6880864e-05, -1.6660102e-05, -1.5165269e-05, -1.4083843e-05, -1.3048713e-05, -1.2107175e-05, -1.1032501e-05, -1.003321e-05, -8.60902799999997e-06, -7.40613199999996e-06, -6.01736099999995e-06, -5.24652799999999e-06, -4.73787699999996e-06, -3.50398599999993e-06, -2.70430599999994e-06, -1.75365099999996e-06, -1.36406099999998e-06, -7.53953999999967e-07, -2.58250999999969e-07, 3.95088000000067e-07, 4.29524000000053e-07, 1.05765700000003e-06, 1.22151900000002e-06, 2.22742300000004e-06, 2.62475500000003e-06, 4.316034e-06, 6.16490600000003e-06, 6.37540900000003e-06, 7.18782400000004e-06, 8.84844600000005e-06, 1.0057295e-05, 1.1086032e-05, 1.1854998e-05, 1.2669627e-05, 1.32440500000001e-05, 1.4723987e-05, 1.5864377e-05, 1.6822639e-05, 1.7847284e-05, 1.8968606e-05, 2.0474909e-05, 2.15569900000001e-05, 2.2987139e-05, 2.3723115e-05, 2.5349981e-05, 2.59731e-05, 2.624981e-05, 2.77593450000001e-05, 2.8578429e-05, 3.0148324e-05, 3.1236173e-05, 3.2076255e-05, 3.321536e-05, 3.3850046e-05, 3.50890760000001e-05, 3.5966834e-05, 3.6714915e-05, 3.8034196e-05, 3.89243950000001e-05, 3.9872561e-05, 4.1316715e-05, 4.207518e-05, 4.2455318e-05, 4.3741416e-05, 4.5917396e-05, 4.5962082e-05, 4.69993500000001e-05, 4.7786388e-05, -4.9343116e-05, -4.8517923e-05, -4.8121214e-05, -4.7192219e-05, -4.5947977e-05, -4.5202503e-05, -4.409525e-05, -4.3083654e-05, -4.1972915e-05, -4.09871239999999e-05, -4.0035866e-05, -3.9299261e-05, -3.8499905e-05, -3.79449869999999e-05, -3.7211007e-05, -3.6273645e-05, -3.49280979999999e-05, -3.3607603e-05, -3.2440039e-05, -3.1343542e-05, -3.0414704e-05, -3.0139771e-05, -2.844469e-05, -2.7462691e-05, -2.6359237e-05, -2.57748619999999e-05, -2.491004e-05, -2.3885437e-05, -2.2451775e-05, -2.202729e-05, -2.075377e-05, -1.9490129e-05, -1.8341234e-05, -1.7451865e-05, -1.6223063e-05, -1.5139644e-05, -1.4077447e-05, -1.2958779e-05, -1.23028289999999e-05, -1.129827e-05, -1.0501034e-05, -9.28334799999998e-06, -8.17632899999997e-06, -7.67526999999996e-06, -6.14479100000001e-06, -5.12333999999994e-06, -4.19819899999998e-06, -3.23487699999998e-06, -1.99969999999995e-06, -7.00959999999976e-07, -6.88531999999979e-07, -5.00517999999948e-07, 4.10213000000021e-07, 6.21705000000022e-07, 9.06702000000022e-07, 1.54882300000005e-06, 2.949008e-06, 3.501636e-06, 4.35160900000005e-06, 6.03664700000002e-06, 6.64684800000004e-06, 7.84967900000004e-06, 9.03158700000004e-06, 9.94025500000001e-06, 1.1253556e-05, 1.16878880000001e-05, 1.2999371e-05, 1.40455620000001e-05, 1.4942494e-05, 1.6056314e-05, 1.7331419e-05, 1.808466e-05, 1.9012402e-05, 1.9926693e-05, 2.0882891e-05, 2.2360164e-05, 2.3118813e-05, 2.4035465e-05, 2.53727220000001e-05, 2.6301792e-05, 2.7668876e-05, 2.8197939e-05, 3.027255e-05, 3.0959331e-05, 3.12457050000001e-05, 3.2498925e-05, 3.3766405e-05, 3.4430948e-05, 3.58517030000001e-05, 3.6935775e-05, 3.79593270000001e-05, 3.90716780000001e-05, 4.06107990000001e-05, 4.2051204e-05, 4.2725137e-05, 4.3564076e-05, 4.438986e-05, 4.55741590000001e-05, 4.66994830000001e-05, 4.75623150000001e-05, 4.81909300000001e-05, -4.9397806e-05, -4.8695246e-05, -4.7281154e-05, -4.6716626e-05, -4.5751936e-05, -4.4500488e-05, -4.3766154e-05, -4.3122275e-05, -4.1633585e-05, -4.098538e-05, -3.9456475e-05, -3.85470129999999e-05, -3.7445807e-05, -3.6413864e-05, -3.6010765e-05, -3.4692389e-05, -3.3726011e-05, -3.3192488e-05, -3.2025747e-05, -3.0865227e-05, -3.0207418e-05, -2.8980711e-05, -2.8666173e-05, -2.7715554e-05, -2.6741423e-05, -2.57655279999999e-05, -2.4549171e-05, -2.3374659e-05, -2.2556506e-05, -2.1962064e-05, -2.0772277e-05, -1.9956375e-05, -1.8216259e-05, -1.7468584e-05, -1.6142103e-05, -1.5572244e-05, -1.4285558e-05, -1.3528293e-05, -1.1993386e-05, -1.0831872e-05, -1.0028474e-05, -9.89836299999995e-06, -8.28727999999996e-06, -6.94806699999995e-06, -5.643503e-06, -4.73692099999993e-06, -3.92861899999996e-06, -3.28275399999998e-06, -2.59791399999994e-06, -1.83359299999998e-06, -7.55485999999971e-07, -5.21345999999936e-07, -1.63889999999444e-08, 5.63832000000011e-07, 1.16444200000003e-06, 1.85690300000003e-06, 3.34392300000005e-06, 4.075631e-06, 5.41149900000005e-06, 6.09369500000003e-06, 7.16764000000003e-06, 8.08186600000002e-06, 9.44477900000003e-06, 9.94119200000006e-06, 1.1554755e-05, 1.2552423e-05, 1.3484919e-05, 1.4234921e-05, 1.5808812e-05, 1.6729469e-05, 1.7514003e-05, 1.90134880000001e-05, 2.0222922e-05, 2.1060299e-05, 2.209828e-05, 2.2408708e-05, 2.36009010000001e-05, 2.4692508e-05, 2.5608424e-05, 2.6411768e-05, 2.8099904e-05, 2.8873248e-05, 2.977124e-05, 3.1033628e-05, 3.2415642e-05, 3.3504573e-05, 3.47277650000001e-05, 3.53142130000001e-05, 3.6631424e-05, 3.7678208e-05, 3.7679013e-05, 3.9196783e-05, 4.0268043e-05, 4.1347731e-05, 4.2377984e-05, 4.3445065e-05, 4.4398445e-05, 4.5638632e-05, 4.6035489e-05, 4.7657586e-05, 4.8418467e-05, -4.9754631e-05, -4.9317865e-05, -4.7766954e-05, -4.6263984e-05, -4.5631077e-05, -4.4797768e-05, -4.366528e-05, -4.2557726e-05, -4.2111379e-05, -4.1012444e-05, -3.9895058e-05, -3.8566574e-05, -3.7620389e-05, -3.6819745e-05, -3.5895045e-05, -3.4961054e-05, -3.3610171e-05, -3.2350568e-05, -3.1397116e-05, -3.0906584e-05, -3.0650825e-05, -2.9044537e-05, -2.7624242e-05, -2.6575296e-05, -2.567809e-05, -2.4647964e-05, -2.3511098e-05, -2.2712397e-05, -2.1968505e-05, -2.1088416e-05, -1.9663282e-05, -1.8927327e-05, -1.80850509999999e-05, -1.7049363e-05, -1.6424379e-05, -1.5505042e-05, -1.4287333e-05, -1.3492846e-05, -1.1431664e-05, -1.0173805e-05, -9.97114999999995e-06, -8.84053199999996e-06, -8.32191399999997e-06, -7.11865999999999e-06, -6.02833699999994e-06, -4.73642099999997e-06, -4.06926199999997e-06, -3.01945599999996e-06, -2.40367899999994e-06, -1.52945499999998e-06, -1.06227599999995e-06, -6.13651999999945e-07, 3.31707000000001e-07, 7.83984000000048e-07, 1.28037000000003e-06, 2.59323800000003e-06, 3.16434600000003e-06, 4.67473700000001e-06, 6.13222300000003e-06, 6.756993e-06, 7.462587e-06, 8.97291800000001e-06, 1.04458110000001e-05, 1.0953306e-05, 1.2591394e-05, 1.3537169e-05, 1.4303722e-05, 1.5376454e-05, 1.58561820000001e-05, 1.6855358e-05, 1.8509054e-05, 1.9556925e-05, 2.067706e-05, 2.1022356e-05, 2.20587530000001e-05, 2.3411703e-05, 2.4295998e-05, 2.5879408e-05, 2.6792951e-05, 2.66805590000001e-05, 2.810029e-05, 2.938577e-05, 3.0548441e-05, 3.179501e-05, 3.2828103e-05, 3.3543502e-05, 3.4471167e-05, 3.5435572e-05, 3.7008314e-05, 3.7539373e-05, 3.8902979e-05, 4.00502330000001e-05, 4.0798609e-05, 4.1462583e-05, 4.2373103e-05, 4.3508338e-05, 4.4828665e-05, 4.6211241e-05, 4.7259785e-05, 4.853983e-05, 4.8914225e-05, -4.9839431e-05, -4.9011156e-05, -4.7627544e-05, -4.689036e-05, -4.6160488e-05, -4.5736009e-05, -4.4751543e-05, -4.3775329e-05, -4.2744235e-05, -4.1146218e-05, -4.03846769999999e-05, -3.947616e-05, -3.8455448e-05, -3.7432151e-05, -3.6419141e-05, -3.49091799999999e-05, -3.3704552e-05, -3.3233303e-05, -3.1920114e-05, -3.0951799e-05, -3.0218774e-05, -2.9696386e-05, -2.8021903e-05, -2.6675368e-05, -2.619674e-05, -2.5301378e-05, -2.44131319999999e-05, -2.2889385e-05, -2.1876138e-05, -2.0941762e-05, -1.9720774e-05, -1.8932258e-05, -1.752156e-05, -1.68757159999999e-05, -1.5194519e-05, -1.4764557e-05, -1.357739e-05, -1.3272333e-05, -1.2072659e-05, -1.09402249999999e-05, -1.01921529999999e-05, -8.787883e-06, -8.31074599999998e-06, -6.55941099999999e-06, -5.98073699999998e-06, -4.90714499999998e-06, -3.71118299999997e-06, -3.32701099999997e-06, -2.68229599999995e-06, -1.71942099999996e-06, -8.42740999999942e-07, 5.66700000001561e-09, 4.03221000000041e-07, 7.71479000000034e-07, 1.86362400000006e-06, 2.80095200000006e-06, 4.39025700000001e-06, 4.68061900000004e-06, 5.47449800000001e-06, 6.61458800000004e-06, 7.56292400000007e-06, 9.03276400000006e-06, 1.0151074e-05, 1.1402696e-05, 1.2270287e-05, 1.3370575e-05, 1.41769680000001e-05, 1.5696706e-05, 1.6937226e-05, 1.72467480000001e-05, 1.8333546e-05, 1.9159126e-05, 2.06251960000001e-05, 2.1333126e-05, 2.2601284e-05, 2.4280627e-05, 2.5226331e-05, 2.6219374e-05, 2.6569464e-05, 2.8038502e-05, 2.84011620000001e-05, 2.936513e-05, 3.03017e-05, 3.1623455e-05, 3.2583336e-05, 3.44528850000001e-05, 3.4666628e-05, 3.59067130000001e-05, 3.687535e-05, 3.8219133e-05, 3.9011641e-05, 4.00061670000001e-05, 4.07680790000001e-05, 4.187382e-05, 4.311936e-05, 4.4042427e-05, 4.55751250000001e-05, 4.664982e-05, 4.72091e-05, 4.8073938e-05, 4.9314966e-05, -4.9133066e-05, -4.7840191e-05, -4.7515224e-05, -4.62167789999999e-05, -4.5407889e-05, -4.4003904e-05, -4.3020599e-05, -4.2096993e-05, -4.0940362e-05, -4.0184785e-05, -3.962265e-05, -3.8619643e-05, -3.7329376e-05, -3.6221144e-05, -3.588772e-05, -3.6057305e-05, -3.4428691e-05, -3.3733622e-05, -3.222798e-05, -3.1805471e-05, -2.99460929999999e-05, -2.949061e-05, -2.8574428e-05, -2.7083871e-05, -2.651067e-05, -2.5711015e-05, -2.4318066e-05, -2.2686991e-05, -2.2410565e-05, -2.11380339999999e-05, -2.0626545e-05, -1.9227813e-05, -1.8322967e-05, -1.7273769e-05, -1.6752506e-05, -1.5904924e-05, -1.4844071e-05, -1.3357263e-05, -1.276419e-05, -1.1576897e-05, -1.0124854e-05, -9.11411899999997e-06, -8.11405599999998e-06, -7.83847799999996e-06, -6.51877299999995e-06, -5.08317799999996e-06, -4.33259800000001e-06, -3.10468499999995e-06, -2.51245799999999e-06, -1.68099199999999e-06, -9.16847999999975e-07, -4.9948899999994e-07, 1.14330000000151e-08, 5.77341000000025e-07, 1.24802200000005e-06, 2.22020400000004e-06, 3.13725300000003e-06, 3.95587100000003e-06, 5.42225100000002e-06, 6.25390000000005e-06, 7.46913700000007e-06, 8.19971100000005e-06, 9.86573200000002e-06, 1.0147287e-05, 1.15340550000001e-05, 1.2512243e-05, 1.3387772e-05, 1.4637698e-05, 1.57663530000001e-05, 1.65809590000001e-05, 1.79579430000001e-05, 1.9537566e-05, 2.0514735e-05, 2.14366390000001e-05, 2.2277931e-05, 2.3391529e-05, 2.43059390000001e-05, 2.5584017e-05, 2.6773918e-05, 2.7883716e-05, 2.84672200000001e-05, 2.96413820000001e-05, 3.05271150000001e-05, 3.1182824e-05, 3.2398971e-05, 3.32268610000001e-05, 3.4675269e-05, 3.5796834e-05, 3.6291038e-05, 3.7976701e-05, 3.93706610000001e-05, 3.9646202e-05, 4.0945918e-05, 4.187621e-05, 4.2794574e-05, 4.3776956e-05, 4.4874646e-05, 4.5995859e-05, 4.7136368e-05, 4.8275647e-05, 4.9376387e-05, -5.0259637e-05, -4.9462566e-05, -4.8161168e-05, -4.6934424e-05, -4.6557285e-05, -4.5735355e-05, -4.4343469e-05, -4.349145e-05, -4.2603241e-05, -4.1673803e-05, -4.0671852e-05, -3.9048667e-05, -3.8160207e-05, -3.76029569999999e-05, -3.7209262e-05, -3.5452233e-05, -3.432616e-05, -3.32512949999999e-05, -3.2752153e-05, -3.1765745e-05, -3.0832071e-05, -2.9975691e-05, -2.9065537e-05, -2.8205344e-05, -2.6661991e-05, -2.5567811e-05, -2.4335447e-05, -2.39467e-05, -2.2765395e-05, -2.1028667e-05, -2.0835778e-05, -1.9646907e-05, -1.889292e-05, -1.7871736e-05, -1.6375144e-05, -1.5880679e-05, -1.4908514e-05, -1.37636019999999e-05, -1.2801545e-05, -1.1896284e-05, -1.09188019999999e-05, -9.60489699999996e-06, -8.61328799999997e-06, -7.31951599999993e-06, -6.43011299999996e-06, -5.94320399999995e-06, -5.51725599999997e-06, -3.85965199999999e-06, -2.97655499999997e-06, -2.008777e-06, -1.24084899999998e-06, -4.46605999999939e-07, 4.03290000000037e-07, 9.05489000000044e-07, 1.74958000000001e-06, 3.191594e-06, 3.70715300000002e-06, 4.72070100000001e-06, 5.71976800000003e-06, 6.89137900000003e-06, 7.09515300000002e-06, 8.40148100000003e-06, 9.86646000000004e-06, 1.1125018e-05, 1.2199233e-05, 1.2972422e-05, 1.4242392e-05, 1.47548590000001e-05, 1.5815937e-05, 1.7068795e-05, 1.8337677e-05, 1.9081668e-05, 1.9830169e-05, 2.12912850000001e-05, 2.2375177e-05, 2.3370761e-05, 2.53578360000001e-05, 2.5920815e-05, 2.6432062e-05, 2.72139990000001e-05, 2.8151001e-05, 2.93696810000001e-05, 3.0733894e-05, 3.1478607e-05, 3.2257127e-05, 3.37543870000001e-05, 3.4496833e-05, 3.5905587e-05, 3.6776046e-05, 3.7475676e-05, 3.89130830000001e-05, 4.0211562e-05, 4.0544791e-05, 4.12406390000001e-05, 4.1997207e-05, 4.3333101e-05, 4.4708529e-05, 4.5829934e-05, 4.67105000000001e-05, 4.7341036e-05, 4.86130610000001e-05, -5.0420084e-05, -4.9392285e-05, -4.8267553e-05, -4.7457087e-05, -4.6776982e-05, -4.5631103e-05, -4.41209379999999e-05, -4.310722e-05, -4.2148278e-05, -4.17387e-05, -4.0480992e-05, -3.9868295e-05, -3.8304144e-05, -3.6802648e-05, -3.5954527e-05, -3.5295012e-05, -3.4481275e-05, -3.3142996e-05, -3.2243285e-05, -3.1234815e-05, -3.0202716e-05, -2.9319544e-05, -2.8406292e-05, -2.680869e-05, -2.57823299999999e-05, -2.5017589e-05, -2.4232677e-05, -2.337243e-05, -2.2532647e-05, -2.1586675e-05, -2.06599539999999e-05, -1.9451629e-05, -1.8746975e-05, -1.7358053e-05, -1.6807855e-05, -1.5582399e-05, -1.4435868e-05, -1.3184159e-05, -1.214372e-05, -1.1146951e-05, -1.03623519999999e-05, -9.21546799999995e-06, -8.63516799999998e-06, -7.59335399999996e-06, -6.61126599999998e-06, -5.479913e-06, -4.72816699999994e-06, -3.82845799999995e-06, -2.768895e-06, -1.72142899999996e-06, -9.90021e-07, -1.26157999999943e-07, 1.08521500000002e-06, 1.39629300000005e-06, 1.78071500000002e-06, 2.92105800000001e-06, 3.62303500000004e-06, 4.85206700000007e-06, 6.04225900000004e-06, 6.41140000000003e-06, 7.87016900000002e-06, 9.09108900000005e-06, 9.629755e-06, 1.0744351e-05, 1.1495506e-05, 1.2703344e-05, 1.3747789e-05, 1.5111064e-05, 1.5592545e-05, 1.6743953e-05, 1.7929998e-05, 1.9118946e-05, 2.0239427e-05, 2.1504262e-05, 2.1962179e-05, 2.33276130000001e-05, 2.4547949e-05, 2.5456625e-05, 2.6358627e-05, 2.73791780000001e-05, 2.8986693e-05, 2.9498795e-05, 3.0475239e-05, 3.1918897e-05, 3.2448395e-05, 3.3382928e-05, 3.4446758e-05, 3.57717690000001e-05, 3.7086172e-05, 3.7999185e-05, 3.8898746e-05, 3.9656694e-05, 4.0639708e-05, 4.1646376e-05, 4.3277626e-05, 4.4249875e-05, 4.4543167e-05, 4.5995316e-05, 4.6806129e-05, 4.80618810000001e-05, 4.8555332e-05, -5.04296369999999e-05, -4.9728869e-05, -4.8454289e-05, -4.7169053e-05, -4.6433631e-05, -4.5210165e-05, -4.4244112e-05, -4.3520856e-05, -4.2290176e-05, -4.1527196e-05, -4.07298979999999e-05, -3.9615212e-05, -3.856067e-05, -3.7826105e-05, -3.7358488e-05, -3.5941732e-05, -3.4479731e-05, -3.3669573e-05, -3.2657181e-05, -3.1405017e-05, -3.06809079999999e-05, -2.9898571e-05, -2.9078913e-05, -2.7530746e-05, -2.6543431e-05, -2.6056732e-05, -2.4972712e-05, -2.4258384e-05, -2.3022537e-05, -2.1987982e-05, -2.0975935e-05, -2.0230508e-05, -1.8728205e-05, -1.7506174e-05, -1.6529113e-05, -1.5426931e-05, -1.5020531e-05, -1.3967562e-05, -1.33018709999999e-05, -1.1868153e-05, -1.1204757e-05, -9.85132399999996e-06, -8.51435299999999e-06, -8.03977499999999e-06, -7.19114699999999e-06, -6.14709499999997e-06, -5.16924199999997e-06, -4.18001699999994e-06, -3.21090199999999e-06, -2.76956599999997e-06, -1.66653499999997e-06, -6.63666999999968e-07, 3.90163000000014e-07, 1.291542e-06, 2.02105800000004e-06, 2.85148400000002e-06, 3.58482000000003e-06, 4.69590600000005e-06, 6.30876500000004e-06, 7.09207800000006e-06, 8.39437700000007e-06, 9.17715400000001e-06, 1.0236326e-05, 1.173603e-05, 1.2715393e-05, 1.35392e-05, 1.4689771e-05, 1.5584474e-05, 1.6783947e-05, 1.7544139e-05, 1.8313949e-05, 1.97998350000001e-05, 2.0732104e-05, 2.16518340000001e-05, 2.2353992e-05, 2.34868610000001e-05, 2.4152421e-05, 2.54868060000001e-05, 2.639923e-05, 2.7273561e-05, 2.8591981e-05, 3.0272971e-05, 3.1199112e-05, 3.2060292e-05, 3.3089539e-05, 3.3541846e-05, 3.4499528e-05, 3.5149798e-05, 3.6520015e-05, 3.7464021e-05, 3.9092073e-05, 3.9781751e-05, 4.1005217e-05, 4.1886462e-05, 4.24791340000001e-05, 4.3814111e-05, 4.4825921e-05, 4.5959777e-05, 4.6511349e-05, 4.7822236e-05, 4.89080020000001e-05, -5.0566452e-05, -4.9739792e-05, -4.9080458e-05, -4.7641808e-05, -4.6431932e-05, -4.5178182e-05, -4.4512899e-05, -4.34366e-05, -4.2338306e-05, -4.1138725e-05, -4.0129396e-05, -3.9832398e-05, -3.8870824e-05, -3.8035226e-05, -3.658764e-05, -3.5568517e-05, -3.4379058e-05, -3.3541539e-05, -3.2718757e-05, -3.14099989999999e-05, -3.0617596e-05, -2.958872e-05, -2.8747759e-05, -2.728081e-05, -2.618153e-05, -2.5186302e-05, -2.4777568e-05, -2.4106858e-05, -2.270151e-05, -2.15455e-05, -2.0673795e-05, -1.9354396e-05, -1.8684599e-05, -1.7179839e-05, -1.6479673e-05, -1.5936114e-05, -1.4794659e-05, -1.3832542e-05, -1.2596716e-05, -1.1473917e-05, -1.0275857e-05, -9.69257899999996e-06, -8.58152899999996e-06, -7.66890599999997e-06, -7.53277799999996e-06, -5.73054499999995e-06, -4.89948499999995e-06, -3.67406999999994e-06, -2.80088299999996e-06, -1.46576799999994e-06, -7.30889999999969e-07, 1.46434000000023e-07, 9.13908000000068e-07, 1.65281800000003e-06, 2.50222300000001e-06, 3.46178400000002e-06, 4.39790600000002e-06, 5.71208400000005e-06, 6.54500400000004e-06, 7.33543200000003e-06, 7.88945600000004e-06, 9.319171e-06, 1.0436169e-05, 1.1422948e-05, 1.2305741e-05, 1.3690705e-05, 1.4522724e-05, 1.5346686e-05, 1.6448253e-05, 1.7890771e-05, 1.8781516e-05, 1.9734602e-05, 2.09137740000001e-05, 2.2138206e-05, 2.3276368e-05, 2.4567849e-05, 2.4921602e-05, 2.5856196e-05, 2.7050694e-05, 2.82884350000001e-05, 2.9281e-05, 3.0070179e-05, 3.13132390000001e-05, 3.1945433e-05, 3.29573850000001e-05, 3.4445142e-05, 3.51754960000001e-05, 3.6358728e-05, 3.7176317e-05, 3.7559536e-05, 3.8685756e-05, 3.9192006e-05, 4.0576115e-05, 4.151786e-05, 4.2529693e-05, 4.3514503e-05, 4.4520665e-05, 4.519177e-05, 4.6178976e-05, 4.7759178e-05, 4.8428013e-05, -5.0005793e-05, -4.9446265e-05, -4.7670586e-05, -4.7385563e-05, -4.6198199e-05, -4.51504789999999e-05, -4.3769885e-05, -4.31227489999999e-05, -4.1910573e-05, -4.1078596e-05, -3.9814452e-05, -3.8939197e-05, -3.8359983e-05, -3.7286107e-05, -3.608342e-05, -3.5194966e-05, -3.4228417e-05, -3.3627987e-05, -3.2138971e-05, -3.1338056e-05, -3.0453728e-05, -2.9268491e-05, -2.8118013e-05, -2.7435515e-05, -2.611398e-05, -2.47785589999999e-05, -2.4521043e-05, -2.3054882e-05, -2.2793537e-05, -2.22673309999999e-05, -2.1405622e-05, -1.9854364e-05, -1.8828668e-05, -1.7681776e-05, -1.6941413e-05, -1.583983e-05, -1.5043751e-05, -1.4390428e-05, -1.3035834e-05, -1.1650819e-05, -1.0847281e-05, -1.0193866e-05, -8.73523299999999e-06, -7.25838799999997e-06, -6.42934699999998e-06, -5.41717099999999e-06, -4.79407799999998e-06, -3.57727299999994e-06, -2.91276399999997e-06, -2.01795899999995e-06, -8.90078999999982e-07, 1.02800000000036e-07, 1.20733100000001e-06, 1.830251e-06, 2.85914e-06, 3.84070700000001e-06, 5.00932800000004e-06, 6.16286300000001e-06, 7.20480900000004e-06, 7.74025200000003e-06, 9.25313900000001e-06, 1.03252140000001e-05, 1.0698903e-05, 1.20922440000001e-05, 1.3506515e-05, 1.4277456e-05, 1.49760200000001e-05, 1.5709157e-05, 1.6977304e-05, 1.7449055e-05, 1.8492229e-05, 1.9848393e-05, 2.12567440000001e-05, 2.19436270000001e-05, 2.3067598e-05, 2.4082553e-05, 2.4933398e-05, 2.5963844e-05, 2.7200309e-05, 2.74955680000001e-05, 2.8936325e-05, 2.9307863e-05, 3.0830316e-05, 3.1783393e-05, 3.3119801e-05, 3.44189320000001e-05, 3.5029101e-05, 3.6054181e-05, 3.680243e-05, 3.8080534e-05, 3.8751766e-05, 4.0127415e-05, 4.06626810000001e-05, 4.1958159e-05, 4.2814747e-05, 4.380134e-05, 4.5112171e-05, 4.6122217e-05, 4.6681863e-05, 4.7700365e-05, 4.9480842e-05, -5.0624698e-05, -4.97318509999999e-05, -4.8795922e-05, -4.7826335e-05, -4.6517389e-05, -4.5573674e-05, -4.466653e-05, -4.3683121e-05, -4.2307247e-05, -4.11448719999999e-05, -4.062971e-05, -3.98930269999999e-05, -3.8443451e-05, -3.7620861e-05, -3.6156198e-05, -3.5307553e-05, -3.4248447e-05, -3.3323099e-05, -3.29783169999999e-05, -3.1529985e-05, -3.0441415e-05, -2.9849452e-05, -2.8611575e-05, -2.7738642e-05, -2.693497e-05, -2.6319534e-05, -2.5055853e-05, -2.4234883e-05, -2.2879053e-05, -2.1777663e-05, -2.0883625e-05, -1.9787654e-05, -1.8713845e-05, -1.776108e-05, -1.7227833e-05, -1.5755274e-05, -1.4580393e-05, -1.4355987e-05, -1.3606915e-05, -1.19893959999999e-05, -1.11131459999999e-05, -1.0156428e-05, -8.91877299999996e-06, -8.00024499999997e-06, -7.04049899999994e-06, -5.82450299999997e-06, -5.23935299999998e-06, -4.04398199999994e-06, -2.74526599999998e-06, -2.18031099999996e-06, -1.42372199999995e-06, -4.61178999999984e-07, 6.02778000000027e-07, 1.73557300000004e-06, 2.63783300000003e-06, 3.72643400000007e-06, 4.73790400000007e-06, 6.14483500000005e-06, 7.02078100000002e-06, 7.23328000000001e-06, 8.71309200000005e-06, 9.36205900000004e-06, 1.0754991e-05, 1.1675401e-05, 1.248701e-05, 1.3521791e-05, 1.465786e-05, 1.5480598e-05, 1.6858416e-05, 1.7552505e-05, 1.8565888e-05, 2.0094623e-05, 2.0612079e-05, 2.2134887e-05, 2.2636388e-05, 2.379539e-05, 2.4652526e-05, 2.5707997e-05, 2.6556319e-05, 2.8278376e-05, 2.93117080000001e-05, 2.9847526e-05, 3.0450327e-05, 3.1894828e-05, 3.22991500000001e-05, 3.3173785e-05, 3.434192e-05, 3.5339318e-05, 3.6918442e-05, 3.814528e-05, 3.9160998e-05, 3.994105e-05, 4.050211e-05, 4.23194000000001e-05, 4.308101e-05, 4.3977628e-05, 4.5456922e-05, 4.6264517e-05, 4.67290870000001e-05, 4.75658550000001e-05, 4.8602592e-05, -4.9861143e-05, -4.88433909999999e-05, -4.7948042e-05, -4.7510943e-05, -4.6302623e-05, -4.5057204e-05, -4.3787375e-05, -4.2835679e-05, -4.250517e-05, -4.1713754e-05, -4.0681932e-05, -3.9513588e-05, -3.8594229e-05, -3.7672803e-05, -3.675458e-05, -3.5491664e-05, -3.3886414e-05, -3.3342746e-05, -3.2651013e-05, -3.1737161e-05, -3.10605129999999e-05, -2.9991573e-05, -2.8859227e-05, -2.7694264e-05, -2.7086918e-05, -2.5764377e-05, -2.4949355e-05, -2.4171762e-05, -2.2814575e-05, -2.173916e-05, -2.0963925e-05, -1.96389959999999e-05, -1.8862625e-05, -1.7916756e-05, -1.6747044e-05, -1.6046554e-05, -1.4766992e-05, -1.4380476e-05, -1.3187308e-05, -1.2314864e-05, -1.0936351e-05, -1.0482396e-05, -9.27205999999998e-06, -8.29864699999997e-06, -7.08048199999999e-06, -5.95470199999998e-06, -4.90595199999997e-06, -3.91250699999999e-06, -2.97422899999994e-06, -1.92534299999999e-06, -8.67363999999999e-07, 3.95844000000028e-07, 9.20964000000008e-07, 2.60141900000003e-06, 3.24678000000002e-06, 4.92816600000001e-06, 5.12436600000002e-06, 6.32201900000004e-06, 7.53625500000006e-06, 8.57372800000002e-06, 9.31428999999999e-06, 1.0080953e-05, 1.1721813e-05, 1.2246395e-05, 1.3586772e-05, 1.3934753e-05, 1.4786243e-05, 1.6089113e-05, 1.71350930000001e-05, 1.8609809e-05, 1.9070763e-05, 2.0373002e-05, 2.18258960000001e-05, 2.26443770000001e-05, 2.3434944e-05, 2.4031927e-05, 2.4756679e-05, 2.6424546e-05, 2.7495327e-05, 2.8262174e-05, 2.9383906e-05, 3.0449324e-05, 3.0836e-05, 3.2486487e-05, 3.2804848e-05, 3.4193486e-05, 3.5587908e-05, 3.6935703e-05, 3.8183888e-05, 3.8970723e-05, 3.9500727e-05, 4.08744450000001e-05, 4.1523934e-05, 4.2694448e-05, 4.3637843e-05, 4.42769070000001e-05, 4.589354e-05, 4.6915439e-05, 4.80007650000001e-05, 4.8950213e-05, 4.9559932e-05, -4.9193982e-05, -4.8402577e-05, -4.7561165e-05, -4.6001705e-05, -4.5587227e-05, -4.4787922e-05, -4.359116e-05, -4.2646497e-05, -4.1775333e-05, -4.1375477e-05, -4.0042524e-05, -3.9159413e-05, -3.8211651e-05, -3.6789428e-05, -3.59875269999999e-05, -3.4814616e-05, -3.40395179999999e-05, -3.368986e-05, -3.3041209e-05, -3.1742663e-05, -3.0644137e-05, -3.0261745e-05, -2.9284515e-05, -2.8068161e-05, -2.73379359999999e-05, -2.6572388e-05, -2.45129839999999e-05, -2.3912604e-05, -2.2808691e-05, -2.1715515e-05, -2.1292411e-05, -1.9732746e-05, -1.9098609e-05, -1.8507479e-05, -1.7005108e-05, -1.6598558e-05, -1.4949016e-05, -1.4233242e-05, -1.2704463e-05, -1.1459543e-05, -1.0704274e-05, -1.0261067e-05, -8.969815e-06, -7.92407599999994e-06, -6.86387799999998e-06, -6.21473799999997e-06, -4.65050699999996e-06, -3.99860499999998e-06, -2.73919999999999e-06, -2.44525099999998e-06, -1.63050999999999e-06, -3.72361999999966e-07, 4.68278000000024e-07, 1.55298100000003e-06, 2.66175800000005e-06, 3.31322500000004e-06, 4.47894200000006e-06, 5.47189800000005e-06, 6.252365e-06, 7.18389100000003e-06, 8.10668900000003e-06, 9.97780100000004e-06, 1.088632e-05, 1.1926041e-05, 1.3000631e-05, 1.41408930000001e-05, 1.5046553e-05, 1.59232100000001e-05, 1.7025923e-05, 1.8113613e-05, 1.9428871e-05, 2.01640720000001e-05, 2.1526055e-05, 2.1958397e-05, 2.3717518e-05, 2.4679172e-05, 2.5719456e-05, 2.6673195e-05, 2.7222987e-05, 2.7749875e-05, 2.8990009e-05, 3.0023088e-05, 3.13456900000001e-05, 3.22464570000001e-05, 3.2939111e-05, 3.3794999e-05, 3.4735004e-05, 3.5687734e-05, 3.7454185e-05, 3.8089606e-05, 3.92502320000001e-05, 4.02464390000001e-05, 4.0731473e-05, 4.2322108e-05, 4.3441191e-05, 4.476936e-05, 4.5868701e-05, 4.6518837e-05, 4.784208e-05, 4.8579894e-05, 5.0410103e-05, -4.952133e-05, -4.851886e-05, -4.7983648e-05, -4.7332133e-05, -4.6125935e-05, -4.487252e-05, -4.4467109e-05, -4.31629069999999e-05, -4.249556e-05, -4.095309e-05, -3.9736802e-05, -3.8863107e-05, -3.8243216e-05, -3.7304898e-05, -3.6101653e-05, -3.55174999999999e-05, -3.4728597e-05, -3.3427259e-05, -3.2993779e-05, -3.2097571e-05, -3.0787076e-05, -3.0318564e-05, -2.8983734e-05, -2.81272e-05, -2.7519503e-05, -2.5855395e-05, -2.4948963e-05, -2.4298217e-05, -2.3131135e-05, -2.2042442e-05, -2.0973128e-05, -1.9686941e-05, -1.883734e-05, -1.7806426e-05, -1.6832548e-05, -1.58499609999999e-05, -1.4870551e-05, -1.3693403e-05, -1.28596259999999e-05, -1.2148082e-05, -1.0821051e-05, -9.66990399999993e-06, -8.90156299999999e-06, -8.14213100000001e-06, -6.93361499999996e-06, -6.05539799999996e-06, -5.01982899999998e-06, -3.90640899999996e-06, -3.02409399999997e-06, -1.93320499999996e-06, -9.39142999999956e-07, -2.30377999999943e-07, 9.91958000000066e-07, 2.50340500000001e-06, 2.80729200000004e-06, 4.27410200000005e-06, 4.93761500000003e-06, 6.09158700000005e-06, 7.02398100000003e-06, 8.20681400000002e-06, 8.95143700000003e-06, 9.31368200000004e-06, 1.0041511e-05, 1.1539968e-05, 1.2330247e-05, 1.3140484e-05, 1.4600859e-05, 1.5579057e-05, 1.6477288e-05, 1.6513534e-05, 1.799142e-05, 1.85842260000001e-05, 1.97528370000001e-05, 2.1415604e-05, 2.2489249e-05, 2.3423333e-05, 2.4588541e-05, 2.5771804e-05, 2.6056568e-05, 2.7148822e-05, 2.7882577e-05, 2.8633434e-05, 3.01542060000001e-05, 3.09509690000001e-05, 3.2203772e-05, 3.3523753e-05, 3.4292708e-05, 3.5638443e-05, 3.59800720000001e-05, 3.6979951e-05, 3.8103564e-05, 3.9664063e-05, 4.1013608e-05, 4.19316610000001e-05, 4.2643376e-05, 4.3862832e-05, 4.4360662e-05, 4.5299067e-05, 4.6888363e-05, 4.800626e-05, 4.890559e-05, -5.0516305e-05, -4.9472191e-05, -4.8519652e-05, -4.7593123e-05, -4.6346084e-05, -4.60379749999999e-05, -4.498782e-05, -4.3810833e-05, -4.2795584e-05, -4.18317149999999e-05, -4.0424563e-05, -3.9975369e-05, -3.96565089999999e-05, -3.8465606e-05, -3.7092224e-05, -3.5802329e-05, -3.5304789e-05, -3.4302943e-05, -3.3175425e-05, -3.2341791e-05, -3.1318961e-05, -3.0919283e-05, -2.9554628e-05, -2.83103e-05, -2.7735842e-05, -2.6196796e-05, -2.5191771e-05, -2.4457129e-05, -2.3436529e-05, -2.2406796e-05, -2.1418204e-05, -2.0846008e-05, -1.9161783e-05, -1.8578791e-05, -1.7698151e-05, -1.6221519e-05, -1.53626689999999e-05, -1.3572831e-05, -1.3011828e-05, -1.2160929e-05, -1.1277016e-05, -1.0347992e-05, -9.19529199999995e-06, -8.00275899999996e-06, -6.82078899999998e-06, -6.32029899999998e-06, -5.38969999999998e-06, -4.40594099999995e-06, -3.35925599999999e-06, -2.75223099999996e-06, -1.34626799999996e-06, -7.20899999999609e-08, 1.02890000000001e-06, 1.47881900000005e-06, 2.82145400000005e-06, 3.94957900000002e-06, 5.11773700000005e-06, 5.74428400000002e-06, 6.91483200000005e-06, 7.49300600000005e-06, 8.66049400000005e-06, 1.0144493e-05, 1.0899776e-05, 1.2000316e-05, 1.32620130000001e-05, 1.41458450000001e-05, 1.53378870000001e-05, 1.6286307e-05, 1.6750751e-05, 1.7835687e-05, 1.8650784e-05, 1.988204e-05, 2.0808043e-05, 2.2181212e-05, 2.3202769e-05, 2.423303e-05, 2.52630630000001e-05, 2.590087e-05, 2.6803698e-05, 2.77173160000001e-05, 2.9062574e-05, 2.99920960000001e-05, 3.12721850000001e-05, 3.2157756e-05, 3.2833207e-05, 3.390281e-05, 3.4263986e-05, 3.57292780000001e-05, 3.69800080000001e-05, 3.8281516e-05, 3.9176873e-05, 4.0468088e-05, 4.17332050000001e-05, 4.28362770000001e-05, 4.3236277e-05, 4.4525362e-05, 4.49653090000001e-05, 4.6480524e-05, 4.73199190000001e-05, 4.81872430000001e-05, 4.9202595e-05]}
