# Supplementary material for: Superconductivity from a melted insulator in Josephson junction arrays
Source: Nat Phys. 2023 Aug 10;19(11):1630–5. doi: 10.1038/s41567-023-02161-w (PMC10635826; doi:10.1038/s41567-023-02161-w)
Supplement: Supplementary file 2 — Contains all data in the paper, including supplement, serialized into text files, and Python scripts that recreate all figures from the text files. [file 41567_2023_2161_MOESM2_ESM.zip › data_and_plotters_all/phase_figures/supfigs/sfig_kg/sfig_kg.py]

#%%
%matplotlib auto
import matplotlib.pyplot as plt, numpy as np
from matplotlib.gridspec import GridSpec
from matplotlib import gridspec

from phase_figures import load_json
from phase_figures.supfigs.sfig_kg import figpath
from phase_figures import (tprt_label_color, mw_label_color)

def idx2float( data ) :
    """  convert dictionary keys to floats
    """
    return { np.round( float(k), 8 ) : d for k, d in data.items() }

def list2array(d):
    for k in d.keys() :
        x, y = d[k]['exp']['x'], d[k]['exp']['y'] 
        yerr = d[k]['exp']['yerr']
        d[k]['exp']['x'], d[k]['exp']['y'] = ( np.array(x), np.array(y) )
        d[k]['exp']['yerr'] = ( np.array(yerr) )

        x, y = d[k]['theory']
        d[k]['theory'] = ( np.array(x), np.array(y) )
    return d

pvk = load_json( figpath/'pvk.json' )
pvk = idx2float(pvk)
pvk = list2array(pvk)
pvkg = load_json( figpath/'pvkg.json' )
pvkg = idx2float( pvkg )
pvkg = list2array(pvkg)

#%%

def modify_axes(ax):
    ax.yaxis.set_ticks( (-3,-1,0,3,6) )
    ax.set_yticklabels( (-3,-1,0,3,6) )
    ax.set_ybound(-4,7)
    ax.xaxis.set_label_coords(0.45, -0.08)
    ax.set_ylabel('$p$' , labelpad = 3, color = tprt_label_color)
    # ax.axhline(y=0, linestyle = '--')
    # ax.axvline(x=0, linestyle = '--')

def do_legend(ax):
    ax.legend( fontsize=8, handletextpad = 0.5, borderaxespad = 0.6, 
        loc= 1, bbox_to_anchor=(0.33, 0.99), framealpha  = 0.93)

def plot_systematic_cutoff(default_x, upband, lowband, ax):
    ax.fill_between(default_x, upband, lowband,
                color= tprt_label_color, alpha=0.3, edgecolor = 'none')
                #label = "lower cutoff")

def plot_systematic_Ej(default_x, default_y, ax):
    upband = default_y + 0.05*default_y
    lowband = default_y - 0.05*default_y
    ax.fill_between(default_x, upband, lowband,
                color= mw_label_color, alpha=0.3, edgecolor = 'none',
                label = "$E_{J}$")

def plot_pvkg( ax ) :
    """ plot power vs kg on ax
    """
    pvkg_default = pvkg[0.215]
    ax.errorbar( **pvkg_default['exp'], marker='.', 
        linestyle='',
        markersize=2,
        color='black', label = 'exp data' )
    ax.plot( *pvkg_default['theory'], linewidth=0.7, 
        color='black', label = 'fit' )

    plot_systematic_cutoff(pvkg_default['theory'][0],
                        pvkg[0.25]['theory'][1], pvkg[0.18]['theory'][1],
                            ax)

    xticks = np.array([0,0.05,0.1,0.15])
    ax.xaxis.set_ticks( (xticks) )
    ax.set_xticklabels( (xticks) )
    modify_axes(ax)
    ax.set_xlabel('$K_{g}$', color = mw_label_color)
    #do_legend(ax)


fig = plt.figure( figsize=(3.375,3))
fig.set_size_inches(3.375,3)

gs0 = GridSpec( 1, 1, figure=fig, left=0.1, right=0.99,
    bottom = 0.12 ,top=0.98)
gs01 = gridspec.GridSpecFromSubplotSpec(1, 3, subplot_spec=gs0[0,0],
    wspace=1.2 )
 
ax1 = fig.add_subplot( gs01[0,:3] )

plot_pvkg(ax1)

#%%
#fig.savefig( figpath / "sfig_kg.pdf")
