# Supplementary material for: Superconductivity from a melted insulator in Josephson junction arrays
Source: Nat Phys. 2023 Aug 10;19(11):1630–5. doi: 10.1038/s41567-023-02161-w (PMC10635826; doi:10.1038/s41567-023-02161-w)
Supplement: Supplementary file 2 — Contains all data in the paper, including supplement, serialized into text files, and Python scripts that recreate all figures from the text files. [file 41567_2023_2161_MOESM2_ESM.zip › data_and_plotters_all/phase_figures/supfigs/sfig_kg/pvk.json]

{"0.215": {"exp": {"x": [1.3855976324804824, 1.458837027753304, 1.522406543788748, 1.591220356604676, 1.6549263944755819, 1.7176464511295908, 1.77932504881239, 1.8386194642015885, 1.8965081263081531, 1.9525452017871785, 2.0090798140971655, 2.0585969552457812, 2.108321791911521, 2.1564798238344984, 2.203106973712795, 2.2467721951474653, 2.290170878701848, 2.330735640456343, 2.368191311834205, 2.4053152121487815, 2.4410550075910002, 2.4711426047122043, 2.5026521770387222, 2.5311983760260257, 2.5579233787401554, 2.5883112945782707, 2.6043173827315473, 2.625771247453717, 2.6446574580672952, 2.662185388392536, 2.677905831254227, 2.691829930309452, 2.7029114766817006, 2.7125863100012197, 2.7198445076616165, 2.724909779429158, 2.7278955781572414, 2.728818559570226, 2.7276128628630048, 2.7238695079209805, 2.717849841009032, 2.7099714151732326, 2.6994650422385997, 2.6872853099981557, 2.672464909463662, 2.6552931228664316, 2.6359838304503898, 2.6152820552900495, 2.5908233085460606, 2.5646109867762292, 2.5410886067792307, 2.509400551902493, 2.476819025579824, 2.445055499978145, 2.406328091530611, 2.364515365659999, 2.324273820021359, 2.27954548226787, 2.2323388712045347, 2.1860152606976313, 2.134792867882058, 2.0771238554625775, 2.0212109803602454, 1.9621951974747374, 1.9006975521372886, 1.8364158032949256, 1.7708548982696382, 1.7017657265420114, 1.6318099811163564, 1.5571450672152682, 1.4830355973633025, 1.4039632290521054, 1.3282033011098575, 1.244474974260895, 1.15427022409483], "y": [2.2906518685956407, 2.3495006147629667, 2.6250622314895224, 2.9210873613608817, 3.159712719006448, 3.262085069621131, 3.4964310513490275, 3.680087752592052, 3.8762326187369034, 4.00883514789074, 4.184822100877067, 4.3430564095992565, 4.487664629842484, 4.633618538880559, 4.759982653992979, 4.889145339987441, 4.998828439016515, 5.102725156353881, 5.171791411660938, 5.357780759666909, 5.439114016130771, 5.508872834147313, 5.581966972625669, 5.6016838307418535, 5.67159442686375, 5.720452754679817, 5.755394662819471, 5.774392683552752, 5.978816781571371, 6.000971698752077, 6.04952711752999, 6.04325119935985, 6.083314007048303, 6.088178721355139, 6.097603556392787, 6.092889465505956, 6.124738810626283, 6.0989787415504955, 6.098319949461119, 6.0741644063879585, 6.083764027316748, 6.055636262392913, 6.054788676301395, 6.018479279021863, 5.997709338813932, 5.96186078533769, 5.916395909099898, 5.723049000461589, 5.707296096386176, 5.629286185746317, 5.585074500138251, 5.538173335995268, 5.448914400219529, 5.4197716766810755, 5.2994077381317295, 5.114371578090445, 5.03083639145186, 4.956839094790585, 4.817654199591948, 4.693397234824674, 4.532866386335813, 4.382236465852822, 4.221065905576893, 4.034815678247526, 3.9129859163140828, 3.732839452496093, 3.5126632370701687, 3.274544569463565, 3.197552763057248, 2.9439829222334386, 2.639188631738116, 2.6884095057515554, 2.2894348768227304, 1.8746917850599532, 1.9859212652417866], "yerr": [0.2524607946137352, 0.21197229871388878, 0.1889710018278089, 0.1761747258022352, 0.16139497400268535, 0.14538013022481178, 0.1309916690009628, 0.11078045274003658, 0.09375598109274286, 0.08857622092861099, 0.0752629383342111, 0.06390061563227172, 0.05822908117472427, 0.054827497896689725, 0.05015527325386375, 0.04758660952089253, 0.04786727476079079, 0.05486994421647129, 0.06446278587558311, 0.05625359882261988, 0.05918430018890289, 0.06818170423156453, 0.07667498870850704, 0.08327236846598036, 0.08927120231691361, 0.09491825600058482, 0.0978974501255644, 0.10323707397772379, 0.09227901413518201, 0.09012403514867301, 0.09726818063405947, 0.10110985455301509, 0.10165658714307414, 0.10276277184988314, 0.10450909265791135, 0.10548087333238815, 0.10611273063824389, 0.1056028169603281, 0.10597453442369581, 0.10141940922479695, 0.10022374660282504, 0.09832582444169859, 0.09827323359474145, 0.09586402978394191, 0.09026088750726029, 0.08342396294847718, 0.07865416215306693, 0.09344203189818323, 0.0917728556805258, 0.08254361008459435, 0.07748139360062421, 0.06992925304740188, 0.061772389206906676, 0.05741543639855658, 0.050281135181483194, 0.061361222460788, 0.05114896632378869, 0.05163134925831602, 0.052573119650927196, 0.056052367976224864, 0.054131628845338856, 0.06323779809856152, 0.07277655039578287, 0.08465519746623987, 0.09267099978465722, 0.11436263966039141, 0.1327583811648678, 0.14925983967943943, 0.16133467118225933, 0.19247261993455114, 0.20948140475253343, 0.23748339696075071, 0.26477749775750453, 0.27442755440832745, 0.3204280446044217]}, "theory": [[0.0, 0.027563823834042687, 0.055127647668085374, 0.08269147150212806, 0.11025529533617075, 0.13781911917021344, 0.16538294300425613, 0.1929467668382988, 0.2205105906723415, 0.24807441450638418, 0.2756382383404269, 0.30320206217446954, 0.33076588600851226, 0.3583297098425549, 0.3858935336765976, 0.4134573575106403, 0.441021181344683, 0.4685850051787257, 0.49614882901276836, 0.523712652846811, 0.5512764766808538, 0.5788403005148964, 0.6064041243489391, 0.6339679481829817, 0.6615317720170245, 0.6890955958510672, 0.7166594196851098, 0.7442232435191526, 0.7717870673531952, 0.7993508911872379, 0.8269147150212806, 0.8544785388553233, 0.882042362689366, 0.9096061865234086, 0.9371700103574514, 0.964733834191494, 0.9922976580255367, 1.0198614818595795, 1.047425305693622, 1.0749891295276648, 1.1025529533617076, 1.13011677719575, 1.1576806010297929, 1.1852444248638356, 1.2128082486978782, 1.240372072531921, 1.2679358963659635, 1.2954997202000063, 1.323063544034049, 1.3506273678680916, 1.3781911917021343, 1.405755015536177, 1.4333188393702196, 1.4608826632042624, 1.4884464870383052, 1.5160103108723477, 1.5435741347063905, 1.5711379585404333, 1.5987017823744758, 1.6262656062085186, 1.653829430042561, 1.6813932538766039, 1.7089570777106466, 1.7365209015446892, 1.764084725378732, 1.7916485492127747, 1.8192123730468173, 1.84677619688086, 1.8743400207149028, 1.9019038445489453, 1.929467668382988, 1.9570314922170307, 1.9845953160510734, 2.012159139885116, 2.039722963719159, 2.0672867875532015, 2.094850611387244, 2.122414435221287, 2.1499782590553296, 2.177542082889372, 2.205105906723415, 2.2326697305574577, 2.2602335543915, 2.287797378225543, 2.3153612020595857, 2.3429250258936283, 2.3704888497276713, 2.398052673561714, 2.4256164973957564, 2.4531803212297993, 2.480744145063842, 2.5083079688978844, 2.535871792731927, 2.56343561656597, 2.5909994404000125, 2.618563264234055, 2.646127088068098, 2.6736909119021406, 2.701254735736183, 2.728818559570226], [-1.2913045890269996, -1.2160613493389445, -1.1408181096508894, -1.0655748699628342, -0.9903316302747791, -0.915088390586724, -0.8398451508986688, -0.7646019112106137, -0.6893586715225586, -0.6141154318345035, -0.5388721921464483, -0.4636289524583933, -0.38838571277033807, -0.31314247308228305, -0.2378992333942278, -0.1626559937061729, -0.08741275401811754, -0.012169514330062414, 0.06307372535799272, 0.13831696504604762, 0.21356020473410298, 0.2888034444221581, 0.364046684110213, 0.43928992379826814, 0.5145331634863235, 0.5897764031743786, 0.6650196428624335, 0.7402628825504889, 0.815506122238544, 0.8907493619265991, 0.9659926016146538, 1.0412358413027094, 1.1164790809907645, 1.1917223206788197, 1.2669655603668748, 1.34220880005493, 1.417452039742985, 1.4926952794310402, 1.5679385191190949, 1.6431817588071504, 1.7184249984952056, 1.7936682381832603, 1.8689114778713158, 1.944154717559371, 2.019397957247426, 2.0946411969354815, 2.169884436623536, 2.2451276763115917, 2.3203709159996464, 2.395614155687701, 2.4708573953757567, 2.5461006350638122, 2.621343874751867, 2.6965871144399225, 2.771830354127977, 2.847073593816032, 2.9223168335040874, 2.997560073192143, 3.0728033128801977, 3.1480465525682524, 3.223289792256307, 3.2985330319443626, 3.3737762716324182, 3.449019511320473, 3.5242627510085285, 3.599505990696584, 3.6747492303846387, 3.7499924700726934, 3.825235709760749, 3.9004789494488037, 3.9757221891368593, 4.050965428824914, 4.1262086685129695, 4.201451908201024, 4.27669514788908, 4.3519383875771345, 4.427181627265189, 4.502424866953246, 4.5776681066413, 4.652911346329355, 4.728154586017411, 4.803397825705465, 4.87864106539352, 4.953884305081576, 5.029127544769631, 5.104370784457686, 5.179614024145741, 5.254857263833796, 5.330100503521851, 5.405343743209907, 5.480586982897962, 5.5558302225860166, 5.631073462274071, 5.706316701962127, 5.781559941650182, 5.856803181338237, 5.932046421026293, 6.007289660714347, 6.082532900402402, 6.1577761400904585]]}, "0.18": {"exp": {"x": [1.3855976324804824, 1.458837027753304, 1.522406543788748, 1.591220356604676, 1.6549263944755819, 1.7176464511295908, 1.77932504881239, 1.8386194642015885, 1.8965081263081531, 1.9525452017871785, 2.0090798140971655, 2.0585969552457812, 2.108321791911521, 2.1564798238344984, 2.203106973712795, 2.2467721951474653, 2.290170878701848, 2.330735640456343, 2.368191311834205, 2.4053152121487815, 2.4410550075910002, 2.4711426047122043, 2.5026521770387222, 2.5311983760260257, 2.5579233787401554, 2.5883112945782707, 2.6043173827315473, 2.625771247453717, 2.6446574580672952, 2.662185388392536, 2.677905831254227, 2.691829930309452, 2.7029114766817006, 2.7125863100012197, 2.7198445076616165, 2.724909779429158, 2.7278955781572414, 2.728818559570226, 2.7276128628630048, 2.7238695079209805, 2.717849841009032, 2.7099714151732326, 2.6994650422385997, 2.6872853099981557, 2.672464909463662, 2.6552931228664316, 2.6359838304503898, 2.6152820552900495, 2.5908233085460606, 2.5646109867762292, 2.5410886067792307, 2.509400551902493, 2.476819025579824, 2.445055499978145, 2.406328091530611, 2.364515365659999, 2.324273820021359, 2.27954548226787, 2.2323388712045347, 2.1860152606976313, 2.134792867882058, 2.0771238554625775, 2.0212109803602454, 1.9621951974747374, 1.9006975521372886, 1.8364158032949256, 1.7708548982696382, 1.7017657265420114, 1.6318099811163564, 1.5571450672152682, 1.4830355973633025, 1.4039632290521054, 1.3282033011098575, 1.244474974260895, 1.15427022409483], "y": [2.594910359735329, 2.6463373941182393, 2.85720849253079, 3.0983252539440365, 3.2953384269938204, 3.405832795592743, 3.593600932693647, 3.738509477523406, 3.890481351347025, 4.039941697798719, 4.1904109873101705, 4.329501423098328, 4.441591912545908, 4.537512265047043, 4.621046909491807, 4.709923927819195, 4.910022948652282, 4.9927435605740795, 5.048864929427533, 5.108710232758096, 5.162771472754271, 5.2057449883387195, 5.25537846423918, 5.2634589801874725, 5.321020699798349, 5.5390161191524685, 5.570726127228439, 5.583496733328432, 5.61765011105402, 5.643557036135218, 5.670080746393491, 5.66314589652302, 5.691273211932179, 5.706268900191433, 5.7157283275279696, 5.707559259181214, 5.727900723639105, 5.712313364802194, 5.711722093687744, 5.69562055835663, 5.710476462540189, 5.686920461775759, 5.673044635237916, 5.65268338049986, 5.637820357263985, 5.618944166195092, 5.5749760109300155, 5.546845255866695, 5.535760086578327, 5.293773424386682, 5.256149583673212, 5.226973475227307, 5.158885001470449, 5.162553514929285, 5.071262534599633, 4.9982750282959945, 4.930814651580052, 4.762517790528959, 4.657012786861278, 4.574056410048283, 4.480573826051462, 4.355928201803923, 4.229852980862199, 4.05247224548414, 3.92577277954692, 3.7874121772535876, 3.6026953354117253, 3.4886257880458396, 3.321946289056115, 3.134120083438631, 2.8841039719054065, 2.919432859728089, 2.6150881710792317, 2.2755706185871993, 1.9859212652417866], "yerr": [0.24998539040454582, 0.22243808268475282, 0.1914059693289989, 0.17089606454276346, 0.15238412142416471, 0.14215291067839095, 0.12300054654454004, 0.10162994953122641, 0.08389975795232049, 0.07262186333341095, 0.06766603552055755, 0.05785847361257543, 0.05601860546618478, 0.055281377925828046, 0.060726594030806304, 0.06674152044084317, 0.057861099258886314, 0.06862423677822607, 0.07880971316446334, 0.08723109698188272, 0.09483423459626204, 0.10541457829486738, 0.11462597164183698, 0.12043876866293125, 0.12625802031667616, 0.11693309823147208, 0.11981294164889755, 0.12527106336200883, 0.13216168873070136, 0.13004995262353727, 0.13876745138725483, 0.14102583148314554, 0.1437217363924571, 0.14207201164155792, 0.143105094121001, 0.14450023563424044, 0.1476021284096882, 0.14459563892179605, 0.1447956454466992, 0.1407670128773856, 0.138888827007289, 0.1367655072121838, 0.13994310081614436, 0.13488905086176442, 0.13077709165682957, 0.12367173408622312, 0.12094589481285102, 0.11434313490071472, 0.1119540902879838, 0.11943162615916132, 0.11556536262031127, 0.1079964919363362, 0.09952491478417007, 0.08947453571379506, 0.07942527603398765, 0.07475803763103835, 0.06329723351394916, 0.0711941350811341, 0.06477379069790204, 0.05902739083003259, 0.05369402106546584, 0.05806614242418018, 0.06549796070206047, 0.0694329311125904, 0.08289153680818494, 0.10404805033240251, 0.12348298253688125, 0.13077740950655753, 0.1506377195875496, 0.18558293450497765, 0.2090529921253119, 0.2243356789979057, 0.2628923377548678, 0.28670363505445684, 0.3204280446044217]}, "theory": [[0.0, 0.027563823834042687, 0.055127647668085374, 0.08269147150212806, 0.11025529533617075, 0.13781911917021344, 0.16538294300425613, 0.1929467668382988, 0.2205105906723415, 0.24807441450638418, 0.2756382383404269, 0.30320206217446954, 0.33076588600851226, 0.3583297098425549, 0.3858935336765976, 0.4134573575106403, 0.441021181344683, 0.4685850051787257, 0.49614882901276836, 0.523712652846811, 0.5512764766808538, 0.5788403005148964, 0.6064041243489391, 0.6339679481829817, 0.6615317720170245, 0.6890955958510672, 0.7166594196851098, 0.7442232435191526, 0.7717870673531952, 0.7993508911872379, 0.8269147150212806, 0.8544785388553233, 0.882042362689366, 0.9096061865234086, 0.9371700103574514, 0.964733834191494, 0.9922976580255367, 1.0198614818595795, 1.047425305693622, 1.0749891295276648, 1.1025529533617076, 1.13011677719575, 1.1576806010297929, 1.1852444248638356, 1.2128082486978782, 1.240372072531921, 1.2679358963659635, 1.2954997202000063, 1.323063544034049, 1.3506273678680916, 1.3781911917021343, 1.405755015536177, 1.4333188393702196, 1.4608826632042624, 1.4884464870383052, 1.5160103108723477, 1.5435741347063905, 1.5711379585404333, 1.5987017823744758, 1.6262656062085186, 1.653829430042561, 1.6813932538766039, 1.7089570777106466, 1.7365209015446892, 1.764084725378732, 1.7916485492127747, 1.8192123730468173, 1.84677619688086, 1.8743400207149028, 1.9019038445489453, 1.929467668382988, 1.9570314922170307, 1.9845953160510734, 2.012159139885116, 2.039722963719159, 2.0672867875532015, 2.094850611387244, 2.122414435221287, 2.1499782590553296, 2.177542082889372, 2.205105906723415, 2.2326697305574577, 2.2602335543915, 2.287797378225543, 2.3153612020595857, 2.3429250258936283, 2.3704888497276713, 2.398052673561714, 2.4256164973957564, 2.4531803212297993, 2.480744145063842, 2.5083079688978844, 2.535871792731927, 2.56343561656597, 2.5909994404000125, 2.618563264234055, 2.646127088068098, 2.6736909119021406, 2.701254735736183, 2.728818559570226], [-0.35364626737599714, -0.29151129568830947, -0.2293763240006218, -0.16724135231293413, -0.10510638062524649, -0.0429714089375588, 0.01916356275012887, 0.08129853443781654, 0.14343350612550415, 0.20556847781319187, 0.26770344950087954, 0.3298384211885671, 0.3919733928762549, 0.45410836456394243, 0.5162433362516302, 0.5783783079393178, 0.6405132796270054, 0.7026482513146931, 0.7647832230023809, 0.8269181946900684, 0.8890531663777562, 0.9511881380654438, 1.0133231097531312, 1.0754580814408188, 1.1375930531285068, 1.1997280248161943, 1.261862996503882, 1.32399796819157, 1.3861329398792575, 1.448267911566945, 1.5104028832546326, 1.5725378549423206, 1.6346728266300081, 1.6968077983176957, 1.7589427700053832, 1.8210777416930708, 1.8832127133807588, 1.9453476850684464, 2.007482656756134, 2.0696176284438215, 2.1317526001315095, 2.1938875718191966, 2.2560225435068846, 2.3181575151945726, 2.3802924868822597, 2.4424274585699477, 2.504562430257635, 2.566697401945323, 2.628832373633011, 2.690967345320698, 2.753102317008386, 2.815237288696074, 2.877372260383761, 2.939507232071449, 3.0016422037591366, 3.063777175446824, 3.125912147134512, 3.1880471188221997, 3.2501820905098873, 3.312317062197575, 3.3744520338852624, 3.43658700557295, 3.498721977260638, 3.5608569489483255, 3.622991920636013, 3.6851268923237006, 3.7472618640113886, 3.8093968356990766, 3.8715318073867637, 3.9336667790744517, 3.995801750762139, 4.057936722449827, 4.120071694137515, 4.182206665825202, 4.24434163751289, 4.306476609200577, 4.368611580888265, 4.430746552575953, 4.49288152426364, 4.555016495951328, 4.617151467639016, 4.679286439326703, 4.74142141101439, 4.803556382702079, 4.865691354389766, 4.9278263260774535, 4.989961297765142, 5.0520962694528295, 5.114231241140517, 5.1763662128282055, 5.238501184515893, 5.30063615620358, 5.362771127891267, 5.424906099578956, 5.487041071266643, 5.54917604295433, 5.611311014642019, 5.673445986329706, 5.735580958017393, 5.797715929705082]]}, "0.25": {"exp": {"x": [1.3855976324804824, 1.458837027753304, 1.522406543788748, 1.591220356604676, 1.6549263944755819, 1.7176464511295908, 1.77932504881239, 1.8386194642015885, 1.8965081263081531, 1.9525452017871785, 2.0090798140971655, 2.0585969552457812, 2.108321791911521, 2.1564798238344984, 2.203106973712795, 2.2467721951474653, 2.290170878701848, 2.330735640456343, 2.368191311834205, 2.4053152121487815, 2.4410550075910002, 2.4711426047122043, 2.5026521770387222, 2.5311983760260257, 2.5579233787401554, 2.5883112945782707, 2.6043173827315473, 2.625771247453717, 2.6446574580672952, 2.662185388392536, 2.677905831254227, 2.691829930309452, 2.7029114766817006, 2.7125863100012197, 2.7198445076616165, 2.724909779429158, 2.7278955781572414, 2.728818559570226, 2.7276128628630048, 2.7238695079209805, 2.717849841009032, 2.7099714151732326, 2.6994650422385997, 2.6872853099981557, 2.672464909463662, 2.6552931228664316, 2.6359838304503898, 2.6152820552900495, 2.5908233085460606, 2.5646109867762292, 2.5410886067792307, 2.509400551902493, 2.476819025579824, 2.445055499978145, 2.406328091530611, 2.364515365659999, 2.324273820021359, 2.27954548226787, 2.2323388712045347, 2.1860152606976313, 2.134792867882058, 2.0771238554625775, 2.0212109803602454, 1.9621951974747374, 1.9006975521372886, 1.8364158032949256, 1.7708548982696382, 1.7017657265420114, 1.6318099811163564, 1.5571450672152682, 1.4830355973633025, 1.4039632290521054, 1.3282033011098575, 1.244474974260895, 1.15427022409483], "y": [1.9255308079681919, 2.022273340982805, 2.3501594426466252, 2.691190541171517, 2.7499727375549194, 3.0784105320043076, 3.3482479469416644, 3.576377096262136, 3.6951786502273687, 3.9199033890580233, 4.126609474839044, 4.256568240935918, 4.44712753474427, 4.626878221756861, 4.775915748643063, 4.925401002593068, 5.064036939765518, 5.211937485606863, 5.31569552673772, 5.430857252275387, 5.526947173221277, 5.677921192007896, 5.785075151732741, 5.829875946774357, 5.914733488593714, 5.9878446854628775, 6.028900313095284, 6.067836012752314, 6.123071513026199, 6.142037421658473, 6.312637816494735, 6.323012326476443, 6.358935357757244, 6.361780914909901, 6.378737757353284, 6.379924922231681, 6.4124558387982145, 6.389182902199878, 6.383356625157495, 6.34561051020352, 6.359155617555135, 6.321822818945975, 6.318344299529039, 6.273040063605822, 6.239692226501229, 6.088169121054596, 6.040264431797853, 5.9842828751357215, 5.955804116863322, 5.854170871576202, 5.794588107391338, 5.721065308444345, 5.60325921772492, 5.496748531226616, 5.360903164381212, 5.245889107571845, 5.1173334076513015, 5.0083992889274995, 4.8389949163576205, 4.696529959620616, 4.508324821900107, 4.313087446644459, 4.176513063184787, 3.958695434549388, 3.7409138122011343, 3.621783157074487, 3.363325895081388, 3.0814260318206066, 3.011365529791221, 2.700481623993218, 2.3455026340705665, 2.3758342114214464, 1.9055107473647641, 1.4396728100192877, 1.5015904396934183], "yerr": [0.23038194418257388, 0.17968159942825893, 0.1676045824432702, 0.16607668703478218, 0.14222918302970225, 0.13696113592264827, 0.1285601221967159, 0.1136406752699267, 0.09642724716401055, 0.08863712334855112, 0.07877427412157294, 0.07180175362991666, 0.0696666159711842, 0.06059069194815292, 0.05481736628425491, 0.04937013586738285, 0.05084516291581978, 0.050488132684739534, 0.054179611838131136, 0.05034774121877727, 0.04886660069731337, 0.051129600745532106, 0.05271698432970626, 0.05364209326579525, 0.05932083172916432, 0.05819204246919791, 0.06219656828074827, 0.06226658310985959, 0.07223985828427266, 0.07059450594941657, 0.062456306487716676, 0.06209480423902767, 0.06485574436340664, 0.06901299687609735, 0.06940667472814464, 0.06894863169443656, 0.06947937461413488, 0.06762052147273748, 0.06979469609592287, 0.0677908160768784, 0.06392562929293835, 0.06424664216782751, 0.06536966860963299, 0.0649953407079408, 0.059664042123561405, 0.06724243263052981, 0.06114838131425136, 0.0577563602039964, 0.06111622560006198, 0.05349777622464588, 0.05227552534760866, 0.048748286148054515, 0.046329618283124395, 0.05056330151551206, 0.046248295982522655, 0.054026107388699784, 0.050302085452569874, 0.057333977723060744, 0.0569622346313745, 0.06185658672524316, 0.06524884562631747, 0.07334278951214127, 0.07800260465882891, 0.08673420709312837, 0.09708040136989765, 0.11669895385646481, 0.13053428563381103, 0.13904960713852885, 0.15940992384007574, 0.18442996668341577, 0.1905560002950903, 0.22844666649346643, 0.24168375803424244, 0.23368015807485998, 0.29381265365870474]}, "theory": [[0.0, 0.027563823834042687, 0.055127647668085374, 0.08269147150212806, 0.11025529533617075, 0.13781911917021344, 0.16538294300425613, 0.1929467668382988, 0.2205105906723415, 0.24807441450638418, 0.2756382383404269, 0.30320206217446954, 0.33076588600851226, 0.3583297098425549, 0.3858935336765976, 0.4134573575106403, 0.441021181344683, 0.4685850051787257, 0.49614882901276836, 0.523712652846811, 0.5512764766808538, 0.5788403005148964, 0.6064041243489391, 0.6339679481829817, 0.6615317720170245, 0.6890955958510672, 0.7166594196851098, 0.7442232435191526, 0.7717870673531952, 0.7993508911872379, 0.8269147150212806, 0.8544785388553233, 0.882042362689366, 0.9096061865234086, 0.9371700103574514, 0.964733834191494, 0.9922976580255367, 1.0198614818595795, 1.047425305693622, 1.0749891295276648, 1.1025529533617076, 1.13011677719575, 1.1576806010297929, 1.1852444248638356, 1.2128082486978782, 1.240372072531921, 1.2679358963659635, 1.2954997202000063, 1.323063544034049, 1.3506273678680916, 1.3781911917021343, 1.405755015536177, 1.4333188393702196, 1.4608826632042624, 1.4884464870383052, 1.5160103108723477, 1.5435741347063905, 1.5711379585404333, 1.5987017823744758, 1.6262656062085186, 1.653829430042561, 1.6813932538766039, 1.7089570777106466, 1.7365209015446892, 1.764084725378732, 1.7916485492127747, 1.8192123730468173, 1.84677619688086, 1.8743400207149028, 1.9019038445489453, 1.929467668382988, 1.9570314922170307, 1.9845953160510734, 2.012159139885116, 2.039722963719159, 2.0672867875532015, 2.094850611387244, 2.122414435221287, 2.1499782590553296, 2.177542082889372, 2.205105906723415, 2.2326697305574577, 2.2602335543915, 2.287797378225543, 2.3153612020595857, 2.3429250258936283, 2.3704888497276713, 2.398052673561714, 2.4256164973957564, 2.4531803212297993, 2.480744145063842, 2.5083079688978844, 2.535871792731927, 2.56343561656597, 2.5909994404000125, 2.618563264234055, 2.646127088068098, 2.6736909119021406, 2.701254735736183, 2.728818559570226], [-2.310361787380492, -2.2221706252210796, -2.133979463061667, -2.0457883009022546, -1.9575971387428421, -1.8694059765834297, -1.7812148144240174, -1.693023652264605, -1.6048324901051925, -1.5166413279457802, -1.4284501657863677, -1.3402590036269553, -1.252067841467543, -1.1638766793081305, -1.075685517148718, -0.9874943549893058, -0.8993031928298933, -0.8111120306704809, -0.7229208685110686, -0.6347297063516562, -0.5465385441922437, -0.4583473820328312, -0.37015621987341896, -0.2819650577140065, -0.19377389555459423, -0.10558273339518154, -0.017391571235769288, 0.07079959092364341, 0.15899075308305566, 0.2471819152424679, 0.33537307740188016, 0.42356423956129285, 0.5117554017207051, 0.5999465638801174, 0.68813772603953, 0.7763288881989423, 0.8645200503583546, 0.9527112125177672, 1.0409023746771795, 1.1290935368365917, 1.2172846989960044, 1.3054758611554167, 1.3936670233148294, 1.481858185474242, 1.570049347633654, 1.6582405097930666, 1.7464316719524788, 1.834622834111891, 1.9228139962713033, 2.0110051584307156, 2.0991963205901287, 2.187387482749541, 2.2755786449089532, 2.3637698070683655, 2.4519609692277786, 2.54015213138719, 2.628343293546603, 2.7165344557060154, 2.8047256178654276, 2.89291678002484, 2.981107942184252, 3.0692991043436644, 3.1574902665030775, 3.2456814286624898, 3.333872590821902, 3.4220637529813143, 3.5102549151407265, 3.5984460773001397, 3.686637239459552, 3.774828401618964, 3.8630195637783764, 3.9512107259377887, 4.039401888097201, 4.127593050256613, 4.215784212416026, 4.3039753745754386, 4.392166536734851, 4.480357698894264, 4.568548861053675, 4.6567400232130876, 4.744931185372501, 4.833122347531913, 4.921313509691325, 5.009504671850738, 5.097695834010151, 5.185886996169562, 5.274078158328976, 5.362269320488387, 5.4504604826478, 5.538651644807213, 5.626842806966625, 5.715033969126036, 5.8032251312854495, 5.891416293444863, 5.979607455604274, 6.067798617763685, 6.1559897799230985, 6.244180942082512, 6.332372104241923, 6.420563266401336]]}}
