# Supplementary material for: Superconductivity from a melted insulator in Josephson junction arrays
Source: Nat Phys. 2023 Aug 10;19(11):1630–5. doi: 10.1038/s41567-023-02161-w (PMC10635826; doi:10.1038/s41567-023-02161-w)
Supplement: Supplementary file 2 — Contains all data in the paper, including supplement, serialized into text files, and Python scripts that recreate all figures from the text files. [file 41567_2023_2161_MOESM2_ESM.zip › data_and_plotters_all/phase_figures/supfigs/sfig_kg/pvkg.json]

{"0.215": {"exp": {"x": [0.08382748087582718, 0.08825840213512437, 0.09210430390691585, 0.0962674811833473, 0.10012164241032477, 0.10391615261043426, 0.10764765542662107, 0.11123491723738445, 0.11473713216754285, 0.11812732767808651, 0.12154762374466808, 0.12454336876137279, 0.1275516791806024, 0.1304651992425658, 0.13328610224001103, 0.13592781108026136, 0.13855339460495197, 0.14100752826576085, 0.143273564597317, 0.14551952906110238, 0.1476817563547325, 0.1495020304466867, 0.1514083328318013, 0.15313535364476408, 0.15475219362876041, 0.1565906367482219, 0.1575589914979075, 0.15885693210674842, 0.15999953182106258, 0.1610599567306387, 0.1620110301825966, 0.16285342635873284, 0.16352385050988508, 0.16410916971515604, 0.1645482845139311, 0.16485472915721786, 0.1650353674463649, 0.1650912070385611, 0.1650182634109903, 0.16479179361380092, 0.16442760887422622, 0.16395097079719673, 0.16331534415089857, 0.1625784806866974, 0.1616818590317128, 0.16064298051543952, 0.15947478471112522, 0.1582223448825132, 0.15674261146144924, 0.15515678823949558, 0.1537337042119757, 0.15181660378404227, 0.1498454490918757, 0.14792378274913165, 0.14558080740412166, 0.14305117297337408, 0.14061659361327666, 0.13791056713795288, 0.1350546072305733, 0.13225206810749823, 0.12915315681210665, 0.12566423050161088, 0.12228154900845432, 0.11871114422770239, 0.11499058887484383, 0.11110159762267104, 0.10713521850698891, 0.10295538225008338, 0.09872311901986607, 0.094205955093327, 0.08972239506038154, 0.08493858388242284, 0.08035517253567873, 0.07528967981747052, 0.06983236898480272], "y": [2.2906518685956407, 2.3495006147629667, 2.6250622314895224, 2.9210873613608817, 3.159712719006448, 3.262085069621131, 3.4964310513490275, 3.680087752592052, 3.8762326187369034, 4.00883514789074, 4.184822100877067, 4.3430564095992565, 4.487664629842484, 4.633618538880559, 4.759982653992979, 4.889145339987441, 4.998828439016515, 5.102725156353881, 5.171791411660938, 5.357780759666909, 5.439114016130771, 5.508872834147313, 5.581966972625669, 5.6016838307418535, 5.67159442686375, 5.720452754679817, 5.755394662819471, 5.774392683552752, 5.978816781571371, 6.000971698752077, 6.04952711752999, 6.04325119935985, 6.083314007048303, 6.088178721355139, 6.097603556392787, 6.092889465505956, 6.124738810626283, 6.0989787415504955, 6.098319949461119, 6.0741644063879585, 6.083764027316748, 6.055636262392913, 6.054788676301395, 6.018479279021863, 5.997709338813932, 5.96186078533769, 5.916395909099898, 5.723049000461589, 5.707296096386176, 5.629286185746317, 5.585074500138251, 5.538173335995268, 5.448914400219529, 5.4197716766810755, 5.2994077381317295, 5.114371578090445, 5.03083639145186, 4.956839094790585, 4.817654199591948, 4.693397234824674, 4.532866386335813, 4.382236465852822, 4.221065905576893, 4.034815678247526, 3.9129859163140828, 3.732839452496093, 3.5126632370701687, 3.274544569463565, 3.197552763057248, 2.9439829222334386, 2.639188631738116, 2.6884095057515554, 2.2894348768227304, 1.8746917850599532, 1.9859212652417866], "yerr": [0.2524607946137352, 0.21197229871388878, 0.1889710018278089, 0.1761747258022352, 0.16139497400268535, 0.14538013022481178, 0.1309916690009628, 0.11078045274003658, 0.09375598109274286, 0.08857622092861099, 0.0752629383342111, 0.06390061563227172, 0.05822908117472427, 0.054827497896689725, 0.05015527325386375, 0.04758660952089253, 0.04786727476079079, 0.05486994421647129, 0.06446278587558311, 0.05625359882261988, 0.05918430018890289, 0.06818170423156453, 0.07667498870850704, 0.08327236846598036, 0.08927120231691361, 0.09491825600058482, 0.0978974501255644, 0.10323707397772379, 0.09227901413518201, 0.09012403514867301, 0.09726818063405947, 0.10110985455301509, 0.10165658714307414, 0.10276277184988314, 0.10450909265791135, 0.10548087333238815, 0.10611273063824389, 0.1056028169603281, 0.10597453442369581, 0.10141940922479695, 0.10022374660282504, 0.09832582444169859, 0.09827323359474145, 0.09586402978394191, 0.09026088750726029, 0.08342396294847718, 0.07865416215306693, 0.09344203189818323, 0.0917728556805258, 0.08254361008459435, 0.07748139360062421, 0.06992925304740188, 0.061772389206906676, 0.05741543639855658, 0.050281135181483194, 0.061361222460788, 0.05114896632378869, 0.05163134925831602, 0.052573119650927196, 0.056052367976224864, 0.054131628845338856, 0.06323779809856152, 0.07277655039578287, 0.08465519746623987, 0.09267099978465722, 0.11436263966039141, 0.1327583811648678, 0.14925983967943943, 0.16133467118225933, 0.19247261993455114, 0.20948140475253343, 0.23748339696075071, 0.26477749775750453, 0.27442755440832745, 0.3204280446044217]}, "theory": [[0.0, 0.0016675879498844555, 0.003335175899768911, 0.005002763849653366, 0.006670351799537822, 0.008337939749422277, 0.010005527699306732, 0.011673115649191188, 0.013340703599075644, 0.0150082915489601, 0.016675879498844554, 0.01834346744872901, 0.020011055398613465, 0.021678643348497922, 0.023346231298382376, 0.025013819248266834, 0.026681407198151288, 0.028348995148035742, 0.0300165830979202, 0.03168417104780465, 0.03335175899768911, 0.03501934694757357, 0.03668693489745802, 0.038354522847342476, 0.04002211079722693, 0.041689698747111384, 0.043357286696995845, 0.0450248746468803, 0.04669246259676475, 0.04836005054664921, 0.05002763849653367, 0.05169522644641812, 0.053362814396302576, 0.05503040234618703, 0.056697990296071483, 0.058365578245955944, 0.0600331661958404, 0.06170075414572485, 0.0633683420956093, 0.06503593004549377, 0.06670351799537821, 0.06837110594526268, 0.07003869389514714, 0.07170628184503158, 0.07337386979491604, 0.07504145774480049, 0.07670904569468495, 0.07837663364456941, 0.08004422159445386, 0.08171180954433832, 0.08337939749422277, 0.08504698544410723, 0.08671457339399169, 0.08838216134387614, 0.0900497492937606, 0.09171733724364506, 0.0933849251935295, 0.09505251314341397, 0.09672010109329841, 0.09838768904318287, 0.10005527699306734, 0.10172286494295178, 0.10339045289283624, 0.10505804084272069, 0.10672562879260515, 0.10839321674248961, 0.11006080469237406, 0.11172839264225852, 0.11339598059214297, 0.11506356854202743, 0.11673115649191189, 0.11839874444179634, 0.1200663323916808, 0.12173392034156524, 0.1234015082914497, 0.12506909624133417, 0.1267366841912186, 0.12840427214110306, 0.13007186009098753, 0.13173944804087198, 0.13340703599075643, 0.1350746239406409, 0.13674221189052535, 0.1384097998404098, 0.14007738779029427, 0.14174497574017872, 0.14341256369006317, 0.14508015163994764, 0.1467477395898321, 0.14841532753971654, 0.15008291548960098, 0.15175050343948546, 0.1534180913893699, 0.15508567933925435, 0.15675326728913883, 0.15842085523902327, 0.16008844318890772, 0.1617560311387922, 0.16342361908867664, 0.1650912070385611], [-1.2913045891844845, -1.21606134948573, -1.1408181097869752, -1.0655748700882206, -0.9903316303894659, -0.9150883906907112, -0.8398451509919567, -0.764601911293202, -0.6893586715944473, -0.6141154318956927, -0.538872192196938, -0.46362895249818337, -0.3883857127994288, -0.313142473100674, -0.23789923340191943, -0.16265599370316464, -0.08741275400441006, -0.012169514305655493, 0.06307372539309908, 0.13831696509185365, 0.21356020479060844, 0.28880344448936324, 0.3640466841881178, 0.4392899238868724, 0.514533163585627, 0.5897764032843815, 0.6650196429831365, 0.7402628826818911, 0.8155061223806457, 0.8907493620794003, 0.9659926017781553, 1.0412358414769098, 1.1164790811756644, 1.191722320874419, 1.2669655605731736, 1.3422088002719281, 1.4174520399706827, 1.4926952796694373, 1.5679385193681918, 1.6431817590669469, 1.7184249987657014, 1.793668238464456, 1.868911478163211, 1.9441547178619651, 2.01939795756072, 2.0946411972594743, 2.1698844369582293, 2.2451276766569843, 2.3203709163557384, 2.3956141560544935, 2.4708573957532476, 2.5461006354520026, 2.6213438751507576, 2.6965871148495117, 2.7718303545482668, 2.8470735942470213, 2.922316833945776, 2.9975600736445305, 3.072803313343285, 3.1480465530420396, 3.223289792740795, 3.2985330324395488, 3.373776272138304, 3.449019511837058, 3.5242627515358134, 3.599505991234568, 3.6747492309333225, 3.749992470632077, 3.8252357103308317, 3.9004789500295862, 3.975722189728341, 4.050965429427095, 4.12620866912585, 4.2014519088246045, 4.276695148523359, 4.3519383882221145, 4.427181627920868, 4.502424867619623, 4.577668107318378, 4.652911347017133, 4.728154586715887, 4.803397826414643, 4.8786410661133965, 4.953884305812151, 5.029127545510907, 5.104370785209661, 5.179614024908415, 5.25485726460717, 5.330100504305925, 5.405343744004679, 5.480586983703433, 5.555830223402189, 5.631073463100943, 5.706316702799698, 5.781559942498453, 5.856803182197207, 5.932046421895961, 6.007289661594717, 6.0825329012934715, 6.157776140992225]]}, "0.18": {"exp": {"x": [0.08382748087582718, 0.08825840213512437, 0.09210430390691585, 0.0962674811833473, 0.10012164241032477, 0.10391615261043426, 0.10764765542662107, 0.11123491723738445, 0.11473713216754285, 0.11812732767808651, 0.12154762374466808, 0.12454336876137279, 0.1275516791806024, 0.1304651992425658, 0.13328610224001103, 0.13592781108026136, 0.13855339460495197, 0.14100752826576085, 0.143273564597317, 0.14551952906110238, 0.1476817563547325, 0.1495020304466867, 0.1514083328318013, 0.15313535364476408, 0.15475219362876041, 0.1565906367482219, 0.1575589914979075, 0.15885693210674842, 0.15999953182106258, 0.1610599567306387, 0.1620110301825966, 0.16285342635873284, 0.16352385050988508, 0.16410916971515604, 0.1645482845139311, 0.16485472915721786, 0.1650353674463649, 0.1650912070385611, 0.1650182634109903, 0.16479179361380092, 0.16442760887422622, 0.16395097079719673, 0.16331534415089857, 0.1625784806866974, 0.1616818590317128, 0.16064298051543952, 0.15947478471112522, 0.1582223448825132, 0.15674261146144924, 0.15515678823949558, 0.1537337042119757, 0.15181660378404227, 0.1498454490918757, 0.14792378274913165, 0.14558080740412166, 0.14305117297337408, 0.14061659361327666, 0.13791056713795288, 0.1350546072305733, 0.13225206810749823, 0.12915315681210665, 0.12566423050161088, 0.12228154900845432, 0.11871114422770239, 0.11499058887484383, 0.11110159762267104, 0.10713521850698891, 0.10295538225008338, 0.09872311901986607, 0.094205955093327, 0.08972239506038154, 0.08493858388242284, 0.08035517253567873, 0.07528967981747052, 0.06983236898480272], "y": [2.594910359735329, 2.6463373941182393, 2.85720849253079, 3.0983252539440365, 3.2953384269938204, 3.405832795592743, 3.593600932693647, 3.738509477523406, 3.890481351347025, 4.039941697798719, 4.1904109873101705, 4.329501423098328, 4.441591912545908, 4.537512265047043, 4.621046909491807, 4.709923927819195, 4.910022948652282, 4.9927435605740795, 5.048864929427533, 5.108710232758096, 5.162771472754271, 5.2057449883387195, 5.25537846423918, 5.2634589801874725, 5.321020699798349, 5.5390161191524685, 5.570726127228439, 5.583496733328432, 5.61765011105402, 5.643557036135218, 5.670080746393491, 5.66314589652302, 5.691273211932179, 5.706268900191433, 5.7157283275279696, 5.707559259181214, 5.727900723639105, 5.712313364802194, 5.711722093687744, 5.69562055835663, 5.710476462540189, 5.686920461775759, 5.673044635237916, 5.65268338049986, 5.637820357263985, 5.618944166195092, 5.5749760109300155, 5.546845255866695, 5.535760086578327, 5.293773424386682, 5.256149583673212, 5.226973475227307, 5.158885001470449, 5.162553514929285, 5.071262534599633, 4.9982750282959945, 4.930814651580052, 4.762517790528959, 4.657012786861278, 4.574056410048283, 4.480573826051462, 4.355928201803923, 4.229852980862199, 4.05247224548414, 3.92577277954692, 3.7874121772535876, 3.6026953354117253, 3.4886257880458396, 3.321946289056115, 3.134120083438631, 2.8841039719054065, 2.919432859728089, 2.6150881710792317, 2.2755706185871993, 1.9859212652417866], "yerr": [0.24998539040454582, 0.22243808268475282, 0.1914059693289989, 0.17089606454276346, 0.15238412142416471, 0.14215291067839095, 0.12300054654454004, 0.10162994953122641, 0.08389975795232049, 0.07262186333341095, 0.06766603552055755, 0.05785847361257543, 0.05601860546618478, 0.055281377925828046, 0.060726594030806304, 0.06674152044084317, 0.057861099258886314, 0.06862423677822607, 0.07880971316446334, 0.08723109698188272, 0.09483423459626204, 0.10541457829486738, 0.11462597164183698, 0.12043876866293125, 0.12625802031667616, 0.11693309823147208, 0.11981294164889755, 0.12527106336200883, 0.13216168873070136, 0.13004995262353727, 0.13876745138725483, 0.14102583148314554, 0.1437217363924571, 0.14207201164155792, 0.143105094121001, 0.14450023563424044, 0.1476021284096882, 0.14459563892179605, 0.1447956454466992, 0.1407670128773856, 0.138888827007289, 0.1367655072121838, 0.13994310081614436, 0.13488905086176442, 0.13077709165682957, 0.12367173408622312, 0.12094589481285102, 0.11434313490071472, 0.1119540902879838, 0.11943162615916132, 0.11556536262031127, 0.1079964919363362, 0.09952491478417007, 0.08947453571379506, 0.07942527603398765, 0.07475803763103835, 0.06329723351394916, 0.0711941350811341, 0.06477379069790204, 0.05902739083003259, 0.05369402106546584, 0.05806614242418018, 0.06549796070206047, 0.0694329311125904, 0.08289153680818494, 0.10404805033240251, 0.12348298253688125, 0.13077740950655753, 0.1506377195875496, 0.18558293450497765, 0.2090529921253119, 0.2243356789979057, 0.2628923377548678, 0.28670363505445684, 0.3204280446044217]}, "theory": [[0.0, 0.0016675879498844555, 0.003335175899768911, 0.005002763849653366, 0.006670351799537822, 0.008337939749422277, 0.010005527699306732, 0.011673115649191188, 0.013340703599075644, 0.0150082915489601, 0.016675879498844554, 0.01834346744872901, 0.020011055398613465, 0.021678643348497922, 0.023346231298382376, 0.025013819248266834, 0.026681407198151288, 0.028348995148035742, 0.0300165830979202, 0.03168417104780465, 0.03335175899768911, 0.03501934694757357, 0.03668693489745802, 0.038354522847342476, 0.04002211079722693, 0.041689698747111384, 0.043357286696995845, 0.0450248746468803, 0.04669246259676475, 0.04836005054664921, 0.05002763849653367, 0.05169522644641812, 0.053362814396302576, 0.05503040234618703, 0.056697990296071483, 0.058365578245955944, 0.0600331661958404, 0.06170075414572485, 0.0633683420956093, 0.06503593004549377, 0.06670351799537821, 0.06837110594526268, 0.07003869389514714, 0.07170628184503158, 0.07337386979491604, 0.07504145774480049, 0.07670904569468495, 0.07837663364456941, 0.08004422159445386, 0.08171180954433832, 0.08337939749422277, 0.08504698544410723, 0.08671457339399169, 0.08838216134387614, 0.0900497492937606, 0.09171733724364506, 0.0933849251935295, 0.09505251314341397, 0.09672010109329841, 0.09838768904318287, 0.10005527699306734, 0.10172286494295178, 0.10339045289283624, 0.10505804084272069, 0.10672562879260515, 0.10839321674248961, 0.11006080469237406, 0.11172839264225852, 0.11339598059214297, 0.11506356854202743, 0.11673115649191189, 0.11839874444179634, 0.1200663323916808, 0.12173392034156524, 0.1234015082914497, 0.12506909624133417, 0.1267366841912186, 0.12840427214110306, 0.13007186009098753, 0.13173944804087198, 0.13340703599075643, 0.1350746239406409, 0.13674221189052535, 0.1384097998404098, 0.14007738779029427, 0.14174497574017872, 0.14341256369006317, 0.14508015163994764, 0.1467477395898321, 0.14841532753971654, 0.15008291548960098, 0.15175050343948546, 0.1534180913893699, 0.15508567933925435, 0.15675326728913883, 0.15842085523902327, 0.16008844318890772, 0.1617560311387922, 0.16342361908867664, 0.1650912070385611], [-0.35364630102288286, -0.2915113289292019, -0.22937635683552093, -0.16724138474183994, -0.10510641264815898, -0.042971440554478046, 0.01916353153920297, 0.08129850363288393, 0.1434334757265649, 0.20556844782024586, 0.26770341991392677, 0.3298383920076079, 0.3919733641012888, 0.4541083361949698, 0.5162433082886507, 0.5783782803823317, 0.6405132524760127, 0.7026482245696936, 0.7647831966633746, 0.8269181687570556, 0.8890531408507364, 0.9511881129444176, 1.0133230850380985, 1.0754580571317796, 1.1375930292254606, 1.1997280013191411, 1.2618629734128226, 1.3239979455065032, 1.3861329176001842, 1.4482678896938652, 1.5104028617875462, 1.5725378338812273, 1.6346728059749083, 1.6968077780685888, 1.7589427501622699, 1.8210777222559509, 1.883212694349632, 1.945347666443313, 2.007482638536994, 2.069617610630675, 2.1317525827243555, 2.193887554818037, 2.256022526911718, 2.3181574990053986, 2.38029247109908, 2.4424274431927606, 2.5045624152864416, 2.5666973873801227, 2.6288323594738037, 2.6909673315674847, 2.7531023036611653, 2.8152372757548463, 2.8773722478485277, 2.9395072199422083, 3.0016421920358893, 3.063777164129571, 3.1259121362232514, 3.1880471083169324, 3.250182080410613, 3.3123170525042944, 3.3744520245979754, 3.436586996691656, 3.4987219687853375, 3.560856940879018, 3.622991912972699, 3.68512688506638, 3.7472618571600607, 3.809396829253742, 3.8715318013474227, 3.933666773441104, 3.9958017455347847, 4.057936717628467, 4.120071689722147, 4.182206661815828, 4.244341633909509, 4.306476606003191, 4.368611578096871, 4.430746550190552, 4.492881522284233, 4.555016494377914, 4.6171514664715945, 4.679286438565277, 4.741421410658957, 4.803556382752638, 4.865691354846319, 4.92782632694, 4.989961299033681, 5.052096271127362, 5.1142312432210435, 5.176366215314724, 5.238501187408405, 5.300636159502086, 5.362771131595767, 5.424906103689447, 5.487041075783129, 5.549176047876809, 5.611311019970491, 5.673445992064172, 5.735580964157853, 5.797715936251533]]}, "0.25": {"exp": {"x": [0.08382748087582718, 0.08825840213512437, 0.09210430390691585, 0.0962674811833473, 0.10012164241032477, 0.10391615261043426, 0.10764765542662107, 0.11123491723738445, 0.11473713216754285, 0.11812732767808651, 0.12154762374466808, 0.12454336876137279, 0.1275516791806024, 0.1304651992425658, 0.13328610224001103, 0.13592781108026136, 0.13855339460495197, 0.14100752826576085, 0.143273564597317, 0.14551952906110238, 0.1476817563547325, 0.1495020304466867, 0.1514083328318013, 0.15313535364476408, 0.15475219362876041, 0.1565906367482219, 0.1575589914979075, 0.15885693210674842, 0.15999953182106258, 0.1610599567306387, 0.1620110301825966, 0.16285342635873284, 0.16352385050988508, 0.16410916971515604, 0.1645482845139311, 0.16485472915721786, 0.1650353674463649, 0.1650912070385611, 0.1650182634109903, 0.16479179361380092, 0.16442760887422622, 0.16395097079719673, 0.16331534415089857, 0.1625784806866974, 0.1616818590317128, 0.16064298051543952, 0.15947478471112522, 0.1582223448825132, 0.15674261146144924, 0.15515678823949558, 0.1537337042119757, 0.15181660378404227, 0.1498454490918757, 0.14792378274913165, 0.14558080740412166, 0.14305117297337408, 0.14061659361327666, 0.13791056713795288, 0.1350546072305733, 0.13225206810749823, 0.12915315681210665, 0.12566423050161088, 0.12228154900845432, 0.11871114422770239, 0.11499058887484383, 0.11110159762267104, 0.10713521850698891, 0.10295538225008338, 0.09872311901986607, 0.094205955093327, 0.08972239506038154, 0.08493858388242284, 0.08035517253567873, 0.07528967981747052, 0.06983236898480272], "y": [1.9255308079681919, 2.022273340982805, 2.3501594426466252, 2.691190541171517, 2.7499727375549194, 3.0784105320043076, 3.3482479469416644, 3.576377096262136, 3.6951786502273687, 3.9199033890580233, 4.126609474839044, 4.256568240935918, 4.44712753474427, 4.626878221756861, 4.775915748643063, 4.925401002593068, 5.064036939765518, 5.211937485606863, 5.31569552673772, 5.430857252275387, 5.526947173221277, 5.677921192007896, 5.785075151732741, 5.829875946774357, 5.914733488593714, 5.9878446854628775, 6.028900313095284, 6.067836012752314, 6.123071513026199, 6.142037421658473, 6.312637816494735, 6.323012326476443, 6.358935357757244, 6.361780914909901, 6.378737757353284, 6.379924922231681, 6.4124558387982145, 6.389182902199878, 6.383356625157495, 6.34561051020352, 6.359155617555135, 6.321822818945975, 6.318344299529039, 6.273040063605822, 6.239692226501229, 6.088169121054596, 6.040264431797853, 5.9842828751357215, 5.955804116863322, 5.854170871576202, 5.794588107391338, 5.721065308444345, 5.60325921772492, 5.496748531226616, 5.360903164381212, 5.245889107571845, 5.1173334076513015, 5.0083992889274995, 4.8389949163576205, 4.696529959620616, 4.508324821900107, 4.313087446644459, 4.176513063184787, 3.958695434549388, 3.7409138122011343, 3.621783157074487, 3.363325895081388, 3.0814260318206066, 3.011365529791221, 2.700481623993218, 2.3455026340705665, 2.3758342114214464, 1.9055107473647641, 1.4396728100192877, 1.5015904396934183], "yerr": [0.23038194418257388, 0.17968159942825893, 0.1676045824432702, 0.16607668703478218, 0.14222918302970225, 0.13696113592264827, 0.1285601221967159, 0.1136406752699267, 0.09642724716401055, 0.08863712334855112, 0.07877427412157294, 0.07180175362991666, 0.0696666159711842, 0.06059069194815292, 0.05481736628425491, 0.04937013586738285, 0.05084516291581978, 0.050488132684739534, 0.054179611838131136, 0.05034774121877727, 0.04886660069731337, 0.051129600745532106, 0.05271698432970626, 0.05364209326579525, 0.05932083172916432, 0.05819204246919791, 0.06219656828074827, 0.06226658310985959, 0.07223985828427266, 0.07059450594941657, 0.062456306487716676, 0.06209480423902767, 0.06485574436340664, 0.06901299687609735, 0.06940667472814464, 0.06894863169443656, 0.06947937461413488, 0.06762052147273748, 0.06979469609592287, 0.0677908160768784, 0.06392562929293835, 0.06424664216782751, 0.06536966860963299, 0.0649953407079408, 0.059664042123561405, 0.06724243263052981, 0.06114838131425136, 0.0577563602039964, 0.06111622560006198, 0.05349777622464588, 0.05227552534760866, 0.048748286148054515, 0.046329618283124395, 0.05056330151551206, 0.046248295982522655, 0.054026107388699784, 0.050302085452569874, 0.057333977723060744, 0.0569622346313745, 0.06185658672524316, 0.06524884562631747, 0.07334278951214127, 0.07800260465882891, 0.08673420709312837, 0.09708040136989765, 0.11669895385646481, 0.13053428563381103, 0.13904960713852885, 0.15940992384007574, 0.18442996668341577, 0.1905560002950903, 0.22844666649346643, 0.24168375803424244, 0.23368015807485998, 0.29381265365870474]}, "theory": [[0.0, 0.0016675879498844555, 0.003335175899768911, 0.005002763849653366, 0.006670351799537822, 0.008337939749422277, 0.010005527699306732, 0.011673115649191188, 0.013340703599075644, 0.0150082915489601, 0.016675879498844554, 0.01834346744872901, 0.020011055398613465, 0.021678643348497922, 0.023346231298382376, 0.025013819248266834, 0.026681407198151288, 0.028348995148035742, 0.0300165830979202, 0.03168417104780465, 0.03335175899768911, 0.03501934694757357, 0.03668693489745802, 0.038354522847342476, 0.04002211079722693, 0.041689698747111384, 0.043357286696995845, 0.0450248746468803, 0.04669246259676475, 0.04836005054664921, 0.05002763849653367, 0.05169522644641812, 0.053362814396302576, 0.05503040234618703, 0.056697990296071483, 0.058365578245955944, 0.0600331661958404, 0.06170075414572485, 0.0633683420956093, 0.06503593004549377, 0.06670351799537821, 0.06837110594526268, 0.07003869389514714, 0.07170628184503158, 0.07337386979491604, 0.07504145774480049, 0.07670904569468495, 0.07837663364456941, 0.08004422159445386, 0.08171180954433832, 0.08337939749422277, 0.08504698544410723, 0.08671457339399169, 0.08838216134387614, 0.0900497492937606, 0.09171733724364506, 0.0933849251935295, 0.09505251314341397, 0.09672010109329841, 0.09838768904318287, 0.10005527699306734, 0.10172286494295178, 0.10339045289283624, 0.10505804084272069, 0.10672562879260515, 0.10839321674248961, 0.11006080469237406, 0.11172839264225852, 0.11339598059214297, 0.11506356854202743, 0.11673115649191189, 0.11839874444179634, 0.1200663323916808, 0.12173392034156524, 0.1234015082914497, 0.12506909624133417, 0.1267366841912186, 0.12840427214110306, 0.13007186009098753, 0.13173944804087198, 0.13340703599075643, 0.1350746239406409, 0.13674221189052535, 0.1384097998404098, 0.14007738779029427, 0.14174497574017872, 0.14341256369006317, 0.14508015163994764, 0.1467477395898321, 0.14841532753971654, 0.15008291548960098, 0.15175050343948546, 0.1534180913893699, 0.15508567933925435, 0.15675326728913883, 0.15842085523902327, 0.16008844318890772, 0.1617560311387922, 0.16342361908867664, 0.1650912070385611], [-2.310361789436355, -2.222170627273319, -2.133979465110283, -2.045788302947247, -1.9575971407842103, -1.8694059786211743, -1.7812148164581383, -1.6930236542951023, -1.604832492132066, -1.5166413299690298, -1.4284501678059938, -1.3402590056429577, -1.2520678434799217, -1.1638766813168855, -1.0756855191538495, -0.9874943569908132, -0.8993031948277772, -0.8111120326647412, -0.722920870501705, -0.6347297083386689, -0.5465385461756329, -0.45834738401259645, -0.37015622184956043, -0.28196505968652463, -0.19377389752348861, -0.1055827353604526, -0.017391573197416133, 0.07079958896561989, 0.1589907511286559, 0.24718191329169192, 0.3353730754547284, 0.4235642376177644, 0.5117553997808004, 0.5999465619438364, 0.6881377241068725, 0.7763288862699089, 0.8645200484329449, 0.952711210595981, 1.040902372759017, 1.1290935349220534, 1.217284697085089, 1.3054758592481255, 1.393667021411162, 1.4818581835741975, 1.570049345737234, 1.6582405079002696, 1.7464316700633056, 1.8346228322263425, 1.9228139943893776, 2.0110051565524145, 2.0991963187154496, 2.1873874808784866, 2.2755786430415226, 2.3637698052045586, 2.4519609673675946, 2.5401521295306315, 2.6283432916936667, 2.7165344538567036, 2.8047256160197387, 2.8929167781827756, 2.9811079403458116, 3.0692991025088476, 3.1574902646718837, 3.2456814268349197, 3.3338725889979557, 3.4220637511609926, 3.5102549133240277, 3.5984460754870646, 3.6866372376500998, 3.7748283998131367, 3.8630195619761727, 3.9512107241392087, 4.039401886302245, 4.127593048465281, 4.215784210628317, 4.303975372791354, 4.392166534954389, 4.480357697117425, 4.568548859280462, 4.656740021443498, 4.744931183606533, 4.83312234576957, 4.921313507932606, 5.009504670095642, 5.097695832258679, 5.185886994421714, 5.27407815658475, 5.362269318747787, 5.450460480910823, 5.538651643073858, 5.626842805236894, 5.715033967399931, 5.803225129562966, 5.891416291726003, 5.97960745388904, 6.067798616052075, 6.15598977821511, 6.244180940378149, 6.332372102541184, 6.420563264704219]]}}
