# Supplementary material for: Superconductivity from a melted insulator in Josephson junction arrays
Source: Nat Phys. 2023 Aug 10;19(11):1630–5. doi: 10.1038/s41567-023-02161-w (PMC10635826; doi:10.1038/s41567-023-02161-w)
Supplement: Supplementary file 2 — Contains all data in the paper, including supplement, serialized into text files, and Python scripts that recreate all figures from the text files. [file 41567_2023_2161_MOESM2_ESM.zip › data_and_plotters_all/phase_figures/supfigs/sfig_em_disper/sonnet_dispersion.json]

{"disp": [[0.8912, 2.1496, 3.5122, 4.895, 6.3078, 7.744000000000001, 9.3062], [0.994030365049952, 0.9999415442075665, 0.9993255682088337, 0.9992896793387215, 0.9999676641935327, 0.9998702490897586, 0.9989682184222959]]}
