# Supplementary material for: Superconductivity from a melted insulator in Josephson junction arrays
Source: Nat Phys. 2023 Aug 10;19(11):1630–5. doi: 10.1038/s41567-023-02161-w (PMC10635826; doi:10.1038/s41567-023-02161-w)
Supplement: Supplementary file 2 — Contains all data in the paper, including supplement, serialized into text files, and Python scripts that recreate all figures from the text files. [file 41567_2023_2161_MOESM2_ESM.zip › data_and_plotters_all/phase_figures/supfigs/sfig_em_disper/sonnet_output.json]

{"s21": [[0.5, 0.52, 0.54, 0.56, 0.58, 0.6, 0.62, 0.64, 0.66, 0.68, 0.7, 0.72, 0.74, 0.76, 0.78, 0.8, 0.82, 0.84, 0.86, 0.88, 0.8802, 0.8804, 0.8806, 0.8808, 0.881, 0.8812, 0.8814, 0.8816, 0.8818, 0.882, 0.8822, 0.8824, 0.8826, 0.8828, 0.883, 0.8832, 0.8834, 0.8836, 0.8838, 0.884, 0.8842, 0.8844, 0.8846, 0.8848, 0.885, 0.8852, 0.8854, 0.8856, 0.8858, 0.886, 0.8862, 0.8864, 0.8866, 0.8868, 0.887, 0.8872, 0.8874, 0.8876, 0.8878, 0.888, 0.8882, 0.8884, 0.8886, 0.8888, 0.889, 0.8892, 0.8894, 0.8896, 0.8898, 0.89, 0.8902, 0.8904, 0.8906, 0.8908, 0.891, 0.8912, 0.8914, 0.8916, 0.8918, 0.892, 0.8922, 0.8924, 0.8926, 0.8928, 0.893, 0.8932, 0.8934, 0.8936, 0.8938, 0.894, 0.8942, 0.8944, 0.8946, 0.8948, 0.895, 0.8952, 0.8954, 0.8956, 0.8958, 0.896, 0.8962, 0.8964, 0.8966, 0.8968, 0.897, 0.8972, 0.8974, 0.8976, 0.8978, 0.898, 0.8982, 0.8984, 0.8986, 0.8988, 0.899, 0.8992, 0.8994, 0.8996, 0.8998, 0.9, 0.9002, 0.9004, 0.9006, 0.9008, 0.901, 0.9012, 0.9014, 0.9016, 0.9018, 0.902, 0.9022, 0.9024, 0.9026, 0.9028, 0.903, 0.9032, 0.9034, 0.9036, 0.9038, 0.904, 0.9042, 0.9044, 0.9046, 0.9048, 0.905, 0.9052, 0.9054, 0.9056, 0.9058, 0.906, 0.9062, 0.9064, 0.9066, 0.9068, 0.907, 0.9072, 0.9074, 0.9076, 0.9078, 0.908, 0.9082, 0.9084, 0.9086, 0.9088, 0.909, 0.9092, 0.9094, 0.9096, 0.9098, 0.91, 0.9102, 0.9104, 0.9106, 0.9108, 0.911, 0.9112, 0.9114, 0.9116, 0.9118, 0.912, 0.9122, 0.9124, 0.9126, 0.9128, 0.913, 0.9132, 0.9134, 0.9136, 0.9138, 0.914, 0.9142, 0.9144, 0.9146, 0.9148, 0.915, 0.9152, 0.9154, 0.9156, 0.9158, 0.916, 0.9162, 0.9164, 0.9166, 0.9168, 0.917, 0.9172, 0.9174, 0.9176, 0.9178, 0.918, 0.9182, 0.9184, 0.9186, 0.9188, 0.919, 0.9192, 0.9194, 0.9196, 0.9198, 0.92, 0.94, 0.96, 0.98, 1.0, 1.02, 1.04, 1.06, 1.08, 1.1, 1.12, 1.14, 1.16, 1.18, 1.2, 1.22, 1.24, 1.26, 1.28, 1.3, 1.32, 1.34, 1.36, 1.38, 1.4, 1.42, 1.44, 1.46, 1.48, 1.5, 1.52, 1.54, 1.56, 1.58, 1.6, 1.62, 1.64, 1.66, 1.68, 1.7, 1.72, 1.74, 1.76, 1.78, 1.8, 1.82, 1.84, 1.86, 1.88, 1.9, 1.92, 1.94, 1.96, 1.98, 2.0, 2.02, 2.04, 2.06, 2.08, 2.1, 2.12, 2.1202, 2.1204, 2.1206, 2.1208, 2.121, 2.1212, 2.1214, 2.1216, 2.1218, 2.122, 2.1222, 2.1224, 2.1226, 2.1228, 2.123, 2.1232, 2.1234, 2.1236, 2.1238, 2.124, 2.1242, 2.1244, 2.1246, 2.1248, 2.125, 2.1252, 2.1254, 2.1256, 2.1258, 2.126, 2.1262, 2.1264, 2.1266, 2.1268, 2.127, 2.1272, 2.1274, 2.1276, 2.1278, 2.128, 2.1282, 2.1284, 2.1286, 2.1288, 2.129, 2.1292, 2.1294, 2.1296, 2.1298, 2.13, 2.1302, 2.1304, 2.1306, 2.1308, 2.131, 2.1312, 2.1314, 2.1316, 2.1318, 2.132, 2.1322, 2.1324, 2.1326, 2.1328, 2.133, 2.1332, 2.1334, 2.1336, 2.1338, 2.134, 2.1342, 2.1344, 2.1346, 2.1348, 2.135, 2.1352, 2.1354, 2.1356, 2.1358, 2.136, 2.1362, 2.1364, 2.1366, 2.1368, 2.137, 2.1372, 2.1374, 2.1376, 2.1378, 2.138, 2.1382, 2.1384, 2.1386, 2.1388, 2.139, 2.1392, 2.1394, 2.1396, 2.1398, 2.14, 2.1402, 2.1404, 2.1406, 2.1408, 2.141, 2.1412, 2.1414, 2.1416, 2.1418, 2.142, 2.1422, 2.1424, 2.1426, 2.1428, 2.143, 2.1432, 2.1434, 2.1436, 2.1438, 2.144, 2.1442, 2.1444, 2.1446, 2.1448, 2.145, 2.1452, 2.1454, 2.1456, 2.1458, 2.146, 2.1462, 2.1464, 2.1466, 2.1468, 2.147, 2.1472, 2.1474, 2.1476, 2.1478, 2.148, 2.1482, 2.1484, 2.1486, 2.1488, 2.149, 2.1492, 2.1494, 2.1496, 2.1498, 2.15, 2.1502, 2.1504, 2.1506, 2.1508, 2.151, 2.1512, 2.1514, 2.1516, 2.1518, 2.152, 2.1522, 2.1524, 2.1526, 2.1528, 2.153, 2.1532, 2.1534, 2.1536, 2.1538, 2.154, 2.1542, 2.1544, 2.1546, 2.1548, 2.155, 2.1552, 2.1554, 2.1556, 2.1558, 2.156, 2.1562, 2.1564, 2.1566, 2.1568, 2.157, 2.1572, 2.1574, 2.1576, 2.1578, 2.158, 2.1582, 2.1584, 2.1586, 2.1588, 2.159, 2.1592, 2.1594, 2.1596, 2.1598, 2.16, 2.18, 2.2, 2.22, 2.24, 2.26, 2.28, 2.3, 2.32, 2.34, 2.36, 2.38, 2.4, 2.42, 2.44, 2.46, 2.48, 2.5, 2.52, 2.54, 2.56, 2.58, 2.6, 2.62, 2.64, 2.66, 2.68, 2.7, 2.72, 2.74, 2.76, 2.78, 2.8, 2.82, 2.84, 2.86, 2.88, 2.9, 2.92, 2.94, 2.96, 2.98, 3.0, 3.02, 3.04, 3.06, 3.08, 3.1, 3.12, 3.14, 3.16, 3.18, 3.2, 3.22, 3.24, 3.26, 3.28, 3.3, 3.32, 3.34, 3.36, 3.38, 3.4, 3.42, 3.44, 3.46, 3.48, 3.5, 3.5002, 3.5004, 3.5006, 3.5008, 3.501, 3.5012, 3.5014, 3.5016, 3.5018, 3.502, 3.5022, 3.5024, 3.5026, 3.5028, 3.503, 3.5032, 3.5034, 3.5036, 3.5038, 3.504, 3.5042, 3.5044, 3.5046, 3.5048, 3.505, 3.5052, 3.5054, 3.5056, 3.5058, 3.506, 3.5062, 3.5064, 3.5066, 3.5068, 3.507, 3.5072, 3.5074, 3.5076, 3.5078, 3.508, 3.5082, 3.5084, 3.5086, 3.5088, 3.509, 3.5092, 3.5094, 3.5096, 3.5098, 3.51, 3.5102, 3.5104, 3.5106, 3.5108, 3.511, 3.5112, 3.5114, 3.5116, 3.5118, 3.512, 3.5122, 3.5124, 3.5126, 3.5128, 3.513, 3.5132, 3.5134, 3.5136, 3.5138, 3.514, 3.5142, 3.5144, 3.5146, 3.5148, 3.515, 3.5152, 3.5154, 3.5156, 3.5158, 3.516, 3.5162, 3.5164, 3.5166, 3.5168, 3.517, 3.5172, 3.5174, 3.5176, 3.5178, 3.518, 3.5182, 3.5184, 3.5186, 3.5188, 3.519, 3.5192, 3.5194, 3.5196, 3.5198, 3.52, 3.5202, 3.5204, 3.5206, 3.5208, 3.521, 3.5212, 3.5214, 3.5216, 3.5218, 3.522, 3.5222, 3.5224, 3.5226, 3.5228, 3.523, 3.5232, 3.5234, 3.5236, 3.5238, 3.524, 3.5242, 3.5244, 3.5246, 3.5248, 3.525, 3.5252, 3.5254, 3.5256, 3.5258, 3.526, 3.5262, 3.5264, 3.5266, 3.5268, 3.527, 3.5272, 3.5274, 3.5276, 3.5278, 3.528, 3.5282, 3.5284, 3.5286, 3.5288, 3.529, 3.5292, 3.5294, 3.5296, 3.5298, 3.53, 3.5302, 3.5304, 3.5306, 3.5308, 3.531, 3.5312, 3.5314, 3.5316, 3.5318, 3.532, 3.5322, 3.5324, 3.5326, 3.5328, 3.533, 3.5332, 3.5334, 3.5336, 3.5338, 3.534, 3.5342, 3.5344, 3.5346, 3.5348, 3.535, 3.5352, 3.5354, 3.5356, 3.5358, 3.536, 3.5362, 3.5364, 3.5366, 3.5368, 3.537, 3.5372, 3.5374, 3.5376, 3.5378, 3.538, 3.5382, 3.5384, 3.5386, 3.5388, 3.539, 3.5392, 3.5394, 3.5396, 3.5398, 3.54, 3.56, 3.58, 3.6, 3.62, 3.64, 3.66, 3.68, 3.7, 3.72, 3.74, 3.76, 3.78, 3.8, 3.82, 3.84, 3.86, 3.88, 3.9, 3.92, 3.94, 3.96, 3.98, 4.0, 4.02, 4.04, 4.06, 4.08, 4.100000000000001, 4.12, 4.140000000000001, 4.16, 4.180000000000001, 4.2, 4.220000000000001, 4.24, 4.260000000000001, 4.28, 4.300000000000001, 4.32, 4.34, 4.36, 4.38, 4.4, 4.42, 4.44, 4.46, 4.48, 4.5, 4.52, 4.54, 4.56, 4.58, 4.600000000000001, 4.62, 4.640000000000001, 4.66, 4.680000000000001, 4.7, 4.720000000000001, 4.74, 4.760000000000001, 4.78, 4.800000000000001, 4.82, 4.84, 4.86, 4.88, 4.8802, 4.880400000000001, 4.8806, 4.880800000000001, 4.881, 4.881200000000001, 4.8814, 4.881600000000001, 4.8818, 4.882000000000001, 4.8822, 4.882400000000001, 4.8826, 4.8828, 4.883, 4.8832, 4.8834, 4.8836, 4.8838, 4.884, 4.8842, 4.8844, 4.884600000000001, 4.8848, 4.885000000000001, 4.8852, 4.885400000000001, 4.8856, 4.885800000000001, 4.886, 4.886200000000001, 4.8864, 4.8866, 4.8868, 4.887, 4.8872, 4.8874, 4.8876, 4.8878, 4.888, 4.8882, 4.888400000000001, 4.8886, 4.888800000000001, 4.889, 4.889200000000001, 4.8894, 4.889600000000001, 4.8898, 4.890000000000001, 4.8902, 4.890400000000001, 4.8906, 4.8908, 4.891, 4.8912, 4.8914, 4.8916, 4.8918, 4.892, 4.8922, 4.8924, 4.892600000000001, 4.8928, 4.893000000000001, 4.8932, 4.893400000000001, 4.8936, 4.893800000000001, 4.894, 4.894200000000001, 4.8944, 4.894600000000001, 4.8948, 4.895, 4.8952, 4.8954, 4.8956, 4.8958, 4.896, 4.8962, 4.8964, 4.8966, 4.896800000000001, 4.897, 4.897200000000001, 4.8974, 4.897600000000001, 4.8978, 4.898000000000001, 4.8982, 4.898400000000001, 4.8986, 4.8988, 4.899, 4.8992, 4.8994, 4.8996, 4.8998, 4.9, 4.9002, 4.9004, 4.900600000000001, 4.9008, 4.901000000000001, 4.9012, 4.901400000000001, 4.9016, 4.901800000000001, 4.902, 4.902200000000001, 4.9024, 4.902600000000001, 4.9028, 4.903, 4.9032, 4.9034, 4.9036, 4.9038, 4.904, 4.9042, 4.9044, 4.9046, 4.904800000000001, 4.905, 4.905200000000001, 4.9054, 4.905600000000001, 4.9058, 4.906000000000001, 4.9062, 4.906400000000001, 4.9066, 4.9068, 4.907, 4.9072, 4.9074, 4.9076, 4.9078, 4.908, 4.9082, 4.9084, 4.908600000000001, 4.9088, 4.909000000000001, 4.9092, 4.909400000000001, 4.9096, 4.909800000000001, 4.91, 4.910200000000001, 4.9104, 4.910600000000001, 4.9108, 4.911, 4.9112, 4.9114, 4.9116, 4.9118, 4.912, 4.9122, 4.9124, 4.9126, 4.912800000000001, 4.913, 4.913200000000001, 4.9134, 4.913600000000001, 4.9138, 4.914000000000001, 4.9142, 4.914400000000001, 4.9146, 4.914800000000001, 4.915, 4.9152, 4.9154, 4.9156, 4.9158, 4.916, 4.9162, 4.9164, 4.916600000000001, 4.9168, 4.917000000000001, 4.9172, 4.917400000000001, 4.9176, 4.917800000000001, 4.918, 4.918200000000001, 4.9184, 4.918600000000001, 4.9188, 4.919, 4.9192, 4.9194, 4.9196, 4.9198, 4.92, 4.94, 4.96, 4.98, 5.0, 5.02, 5.04, 5.06, 5.08, 5.100000000000001, 5.12, 5.140000000000001, 5.16, 5.180000000000001, 5.2, 5.220000000000001, 5.24, 5.260000000000001, 5.28, 5.300000000000001, 5.32, 5.340000000000001, 5.36, 5.38, 5.4, 5.42, 5.44, 5.46, 5.48, 5.5, 5.52, 5.54, 5.56, 5.58, 5.600000000000001, 5.62, 5.640000000000001, 5.66, 5.680000000000001, 5.7, 5.720000000000001, 5.74, 5.760000000000001, 5.78, 5.800000000000001, 5.82, 5.840000000000001, 5.86, 5.880000000000001, 5.9, 5.92, 5.94, 5.96, 5.98, 6.0, 6.02, 6.04, 6.06, 6.08, 6.100000000000001, 6.12, 6.140000000000001, 6.16, 6.180000000000001, 6.2, 6.220000000000001, 6.24, 6.260000000000001, 6.28, 6.29, 6.290100000000001, 6.2902, 6.2903, 6.2904, 6.290500000000001, 6.2906, 6.2907, 6.290800000000001, 6.290900000000001, 6.291, 6.2911, 6.291200000000001, 6.291300000000001, 6.2914, 6.2915, 6.291600000000001, 6.291700000000001, 6.2918, 6.2919, 6.292000000000001, 6.2921, 6.2922, 6.2923, 6.292400000000001, 6.2925, 6.2926, 6.2927, 6.292800000000001, 6.2929, 6.293, 6.293100000000001, 6.293200000000001, 6.2933, 6.2934, 6.293500000000001, 6.293600000000001, 6.2937, 6.2938, 6.293900000000001, 6.294, 6.2941, 6.2942, 6.294300000000001, 6.2944, 6.2945, 6.2946, 6.294700000000001, 6.2948, 6.2949, 6.295000000000001, 6.295100000000001, 6.2952, 6.2953, 6.295400000000001, 6.295500000000001, 6.2956, 6.2957, 6.295800000000001, 6.2959, 6.296, 6.2961, 6.296200000000001, 6.2963, 6.2964, 6.2965, 6.296600000000001, 6.2967, 6.2968, 6.296900000000001, 6.297000000000001, 6.2971, 6.2972, 6.297300000000001, 6.297400000000001, 6.2975, 6.2976, 6.297700000000001, 6.297800000000001, 6.2979, 6.298, 6.298100000000001, 6.2982, 6.2983, 6.2984, 6.298500000000001, 6.2986, 6.2987, 6.2988, 6.298900000000001, 6.299, 6.2991, 6.299200000000001, 6.299300000000001, 6.2994, 6.2995, 6.299600000000001, 6.299700000000001, 6.2998, 6.2999, 6.300000000000001, 6.3001, 6.3002, 6.3003, 6.300400000000001, 6.3005, 6.3006, 6.3007, 6.300800000000001, 6.3009, 6.301, 6.301100000000001, 6.301200000000001, 6.3013, 6.3014, 6.301500000000001, 6.301600000000001, 6.3017, 6.3018, 6.301900000000001, 6.302, 6.3021, 6.3022, 6.302300000000001, 6.3024, 6.3025, 6.3026, 6.302700000000001, 6.3028, 6.3029, 6.303000000000001, 6.303100000000001, 6.3032, 6.3033, 6.303400000000001, 6.303500000000001, 6.3036, 6.3037, 6.303800000000001, 6.303900000000001, 6.304, 6.3041, 6.304200000000001, 6.3043, 6.3044, 6.3045, 6.304600000000001, 6.3047, 6.3048, 6.3049, 6.305000000000001, 6.3051, 6.3052, 6.305300000000001, 6.305400000000001, 6.3055, 6.3056, 6.305700000000001, 6.305800000000001, 6.3059, 6.306, 6.306100000000001, 6.3062, 6.3063, 6.3064, 6.306500000000001, 6.3066, 6.3067, 6.3068, 6.306900000000001, 6.307, 6.3071, 6.307200000000001, 6.307300000000001, 6.3074, 6.3075, 6.307600000000001, 6.307700000000001, 6.3078, 6.3079, 6.308000000000001, 6.3081, 6.3082, 6.3083, 6.308400000000001, 6.3085, 6.3086, 6.3087, 6.308800000000001, 6.3089, 6.309, 6.309100000000001, 6.309200000000001, 6.3093, 6.3094, 6.309500000000001, 6.309600000000001, 6.3097, 6.3098, 6.309900000000001, 6.31, 6.32, 6.340000000000001, 6.36, 6.380000000000001, 6.4, 6.420000000000001, 6.44, 6.46, 6.48, 6.5, 6.52, 6.54, 6.56, 6.58, 6.600000000000001, 6.62, 6.640000000000001, 6.66, 6.680000000000001, 6.7, 6.720000000000001, 6.74, 6.760000000000001, 6.78, 6.800000000000001, 6.82, 6.840000000000001, 6.86, 6.880000000000001, 6.9, 6.920000000000001, 6.94, 6.960000000000001, 6.98, 7.0, 7.02, 7.04, 7.06, 7.08, 7.100000000000001, 7.12, 7.140000000000001, 7.16, 7.180000000000001, 7.2, 7.220000000000001, 7.24, 7.260000000000001, 7.28, 7.300000000000001, 7.32, 7.340000000000001, 7.36, 7.380000000000001, 7.4, 7.420000000000001, 7.44, 7.460000000000001, 7.48, 7.500000000000001, 7.52, 7.54, 7.56, 7.58, 7.600000000000001, 7.62, 7.640000000000001, 7.66, 7.680000000000001, 7.7, 7.710000000000001, 7.710500000000001, 7.711, 7.711500000000001, 7.712000000000001, 7.7125, 7.713, 7.713500000000001, 7.714, 7.7145, 7.715000000000001, 7.7155, 7.716, 7.716500000000001, 7.717000000000001, 7.7175, 7.718000000000001, 7.718500000000001, 7.719, 7.719500000000001, 7.720000000000001, 7.7205, 7.721, 7.721500000000001, 7.722, 7.7225, 7.723000000000001, 7.7235, 7.724, 7.724500000000001, 7.725000000000001, 7.7255, 7.726000000000001, 7.726500000000001, 7.727, 7.727500000000001, 7.728000000000001, 7.7285, 7.729, 7.729500000000001, 7.73, 7.7305, 7.731000000000001, 7.7315, 7.732, 7.732500000000001, 7.733000000000001, 7.7335, 7.734000000000001, 7.734500000000001, 7.735, 7.7355, 7.736000000000001, 7.7365, 7.737, 7.737500000000001, 7.738, 7.7385, 7.739000000000001, 7.7395, 7.74, 7.740500000000001, 7.741000000000001, 7.7415, 7.742000000000001, 7.742500000000001, 7.743, 7.7435, 7.744000000000001, 7.7445, 7.745, 7.745500000000001, 7.746, 7.7465, 7.747000000000001, 7.7475, 7.748, 7.748500000000001, 7.749000000000001, 7.7495, 7.750000000000001, 7.750500000000001, 7.751, 7.7515, 7.752000000000001, 7.7525, 7.753, 7.753500000000001, 7.754, 7.7545, 7.755000000000001, 7.755500000000001, 7.756, 7.756500000000001, 7.757000000000001, 7.7575, 7.758000000000001, 7.758500000000001, 7.759, 7.7595, 7.760000000000001, 7.7605, 7.761, 7.761500000000001, 7.762, 7.7625, 7.763000000000001, 7.763500000000001, 7.764, 7.764500000000001, 7.765000000000001, 7.7655, 7.766000000000001, 7.766500000000001, 7.767, 7.7675, 7.768000000000001, 7.7685, 7.769, 7.769500000000001, 7.77, 7.78, 7.800000000000001, 7.82, 7.840000000000001, 7.86, 7.880000000000001, 7.9, 7.920000000000001, 7.94, 7.960000000000001, 7.98, 8.0, 8.020000000000001, 8.040000000000001, 8.06, 8.08, 8.1, 8.120000000000001, 8.14, 8.16, 8.18, 8.200000000000001, 8.22, 8.24, 8.26, 8.280000000000001, 8.3, 8.32, 8.34, 8.360000000000001, 8.38, 8.4, 8.42, 8.440000000000001, 8.46, 8.48, 8.5, 8.520000000000001, 8.540000000000001, 8.56, 8.58, 8.600000000000001, 8.620000000000001, 8.64, 8.66, 8.68, 8.700000000000001, 8.72, 8.74, 8.76, 8.780000000000001, 8.8, 8.82, 8.84, 8.860000000000001, 8.88, 8.9, 8.92, 8.940000000000001, 8.96, 8.98, 9.0, 9.020000000000001, 9.040000000000001, 9.06, 9.08, 9.100000000000001, 9.120000000000001, 9.14, 9.16, 9.18, 9.200000000000001, 9.22, 9.24, 9.25, 9.250200000000001, 9.2504, 9.2506, 9.2508, 9.251000000000001, 9.2512, 9.2514, 9.2516, 9.251800000000001, 9.252, 9.2522, 9.2524, 9.252600000000001, 9.2528, 9.253, 9.253200000000001, 9.253400000000001, 9.2536, 9.2538, 9.254000000000001, 9.2542, 9.2544, 9.2546, 9.254800000000001, 9.255, 9.2552, 9.2554, 9.255600000000001, 9.2558, 9.256, 9.2562, 9.256400000000001, 9.2566, 9.2568, 9.257000000000001, 9.257200000000001, 9.2574, 9.2576, 9.257800000000001, 9.258000000000001, 9.2582, 9.2584, 9.258600000000001, 9.2588, 9.259, 9.2592, 9.259400000000001, 9.2596, 9.2598, 9.26, 9.260200000000001, 9.2604, 9.2606, 9.2608, 9.261000000000001, 9.2612, 9.2614, 9.261600000000001, 9.261800000000001, 9.262, 9.2622, 9.262400000000001, 9.2626, 9.2628, 9.263, 9.263200000000001, 9.2634, 9.2636, 9.2638, 9.264000000000001, 9.2642, 9.2644, 9.2646, 9.264800000000001, 9.265, 9.2652, 9.265400000000001, 9.265600000000001, 9.2658, 9.266, 9.266200000000001, 9.2664, 9.2666, 9.2668, 9.267000000000001, 9.2672, 9.2674, 9.2676, 9.267800000000001, 9.268, 9.2682, 9.2684, 9.268600000000001, 9.2688, 9.269, 9.269200000000001, 9.269400000000001, 9.2696, 9.2698, 9.270000000000001, 9.2702, 9.2704, 9.2706, 9.270800000000001, 9.271, 9.2712, 9.2714, 9.271600000000001, 9.2718, 9.272, 9.2722, 9.272400000000001, 9.2726, 9.2728, 9.273000000000001, 9.273200000000001, 9.2734, 9.2736, 9.273800000000001, 9.274000000000001, 9.2742, 9.2744, 9.274600000000001, 9.2748, 9.275, 9.2752, 9.275400000000001, 9.2756, 9.2758, 9.276, 9.276200000000001, 9.2764, 9.2766, 9.2768, 9.277000000000001, 9.2772, 9.2774, 9.277600000000001, 9.277800000000001, 9.278, 9.2782, 9.278400000000001, 9.2786, 9.2788, 9.279, 9.279200000000001, 9.2794, 9.2796, 9.2798, 9.280000000000001, 9.2802, 9.2804, 9.2806, 9.280800000000001, 9.281, 9.2812, 9.281400000000001, 9.281600000000001, 9.2818, 9.282, 9.282200000000001, 9.2824, 9.2826, 9.2828, 9.283000000000001, 9.2832, 9.2834, 9.2836, 9.283800000000001, 9.284, 9.2842, 9.2844, 9.284600000000001, 9.2848, 9.285, 9.285200000000001, 9.285400000000001, 9.2856, 9.2858, 9.286000000000001, 9.286200000000001, 9.2864, 9.2866, 9.286800000000001, 9.287, 9.2872, 9.2874, 9.287600000000001, 9.2878, 9.288, 9.2882, 9.288400000000001, 9.2886, 9.2888, 9.289, 9.289200000000001, 9.2894, 9.2896, 9.289800000000001, 9.290000000000001, 9.2902, 9.2904, 9.290600000000001, 9.2908, 9.291, 9.2912, 9.291400000000001, 9.2916, 9.2918, 9.292, 9.292200000000001, 9.2924, 9.2926, 9.2928, 9.293000000000001, 9.2932, 9.2934, 9.293600000000001, 9.293800000000001, 9.294, 9.2942, 9.294400000000001, 9.2946, 9.2948, 9.295, 9.295200000000001, 9.2954, 9.2956, 9.2958, 9.296000000000001, 9.2962, 9.2964, 9.2966, 9.296800000000001, 9.297, 9.2972, 9.297400000000001, 9.297600000000001, 9.2978, 9.298, 9.298200000000001, 9.2984, 9.2986, 9.2988, 9.299000000000001, 9.2992, 9.2994, 9.2996, 9.299800000000001, 9.3, 9.3002, 9.3004, 9.300600000000001, 9.3008, 9.301, 9.301200000000001, 9.301400000000001, 9.3016, 9.3018, 9.302000000000001, 9.302200000000001, 9.3024, 9.3026, 9.302800000000001, 9.303, 9.3032, 9.3034, 9.303600000000001, 9.3038, 9.304, 9.3042, 9.304400000000001, 9.3046, 9.3048, 9.305, 9.305200000000001, 9.3054, 9.3056, 9.305800000000001, 9.306000000000001, 9.3062, 9.3064, 9.306600000000001, 9.3068, 9.307, 9.3072, 9.307400000000001, 9.3076, 9.3078, 9.308, 9.308200000000001, 9.3084, 9.3086, 9.3088, 9.309000000000001, 9.3092, 9.3094, 9.309600000000001, 9.309800000000001, 9.31, 9.3102, 9.310400000000001, 9.3106, 9.3108, 9.311, 9.311200000000001, 9.3114, 9.3116, 9.3118, 9.312000000000001, 9.3122, 9.3124, 9.3126, 9.312800000000001, 9.313, 9.3132, 9.313400000000001, 9.313600000000001, 9.3138, 9.314, 9.314200000000001, 9.314400000000001, 9.3146, 9.3148, 9.315000000000001, 9.3152, 9.3154, 9.3156, 9.315800000000001, 9.316, 9.3162, 9.3164, 9.316600000000001, 9.3168, 9.317, 9.3172, 9.317400000000001, 9.3176, 9.3178, 9.318000000000001, 9.318200000000001, 9.3184, 9.3186, 9.318800000000001, 9.319, 9.3192, 9.3194, 9.319600000000001, 9.3198, 9.32, 9.3202, 9.320400000000001, 9.3206, 9.3208, 9.321, 9.321200000000001, 9.3214, 9.3216, 9.321800000000001, 9.322000000000001, 9.3222, 9.3224, 9.322600000000001, 9.3228, 9.323, 9.3232, 9.323400000000001, 9.3236, 9.3238, 9.324, 9.324200000000001, 9.3244, 9.3246, 9.3248, 9.325000000000001, 9.3252, 9.3254, 9.325600000000001, 9.325800000000001, 9.326, 9.3262, 9.326400000000001, 9.326600000000001, 9.3268, 9.327, 9.327200000000001, 9.3274, 9.3276, 9.3278, 9.328000000000001, 9.3282, 9.3284, 9.3286, 9.328800000000001, 9.329, 9.3292, 9.3294, 9.329600000000001, 9.3298, 9.33, 9.330200000000001, 9.330400000000001, 9.3306, 9.3308, 9.331000000000001, 9.3312, 9.3314, 9.3316, 9.331800000000001, 9.332, 9.3322, 9.3324, 9.332600000000001, 9.3328, 9.333, 9.3332, 9.333400000000001, 9.3336, 9.3338, 9.334000000000001, 9.334200000000001, 9.3344, 9.3346, 9.334800000000001, 9.335, 9.3352, 9.3354, 9.335600000000001, 9.3358, 9.336, 9.3362, 9.336400000000001, 9.3366, 9.3368, 9.337, 9.337200000000001, 9.3374, 9.3376, 9.337800000000001, 9.338000000000001, 9.3382, 9.3384, 9.338600000000001, 9.3388, 9.339, 9.3392, 9.339400000000001, 9.3396, 9.3398, 9.34, 9.340200000000001, 9.3404, 9.3406, 9.3408, 9.341000000000001, 9.3412, 9.3414, 9.341600000000001, 9.341800000000001, 9.342, 9.3422, 9.342400000000001, 9.342600000000001, 9.3428, 9.343, 9.343200000000001, 9.3434, 9.3436, 9.3438, 9.344000000000001, 9.3442, 9.3444, 9.3446, 9.344800000000001, 9.345, 9.3452, 9.3454, 9.345600000000001, 9.3458, 9.346, 9.346200000000001, 9.346400000000001, 9.3466, 9.3468, 9.347000000000001, 9.3472, 9.3474, 9.3476, 9.347800000000001, 9.348, 9.3482, 9.3484, 9.348600000000001, 9.3488, 9.349, 9.3492, 9.349400000000001, 9.3496, 9.3498, 9.350000000000001, 9.360000000000001, 9.38, 9.4, 9.42, 9.440000000000001, 9.46, 9.48, 9.5, 9.520000000000001, 9.540000000000001, 9.56, 9.58, 9.600000000000001, 9.620000000000001, 9.64, 9.66, 9.68, 9.700000000000001, 9.72, 9.74, 9.76, 9.780000000000001, 9.8, 9.82, 9.84, 9.860000000000001, 9.88, 9.9, 9.92, 9.940000000000001, 9.96, 9.98, 10.0, 10.02, 10.04, 10.06, 10.08, 10.1, 10.12, 10.14, 10.16, 10.18, 10.2, 10.22, 10.24, 10.26, 10.28, 10.3, 10.32, 10.34, 10.36, 10.38, 10.4, 10.42, 10.44, 10.46, 10.48, 10.5], [2.9422662577852682e-06, 3.4834635888704143e-06, 4.142488163545386e-06, 4.952007745138636e-06, 5.956246130037671e-06, 7.2161159126986865e-06, 8.817176712815354e-06, 1.088232737090327e-05, 1.3592712580317746e-05, 1.7223470640502865e-05, 2.2207587347632864e-05, 2.9256023294039328e-05, 3.959830454714845e-05, 5.5503047878367165e-05, 8.151990725010258e-05, 0.00012784968501048464, 0.00022127323367637864, 0.0004514632621103257, 0.0012834810569581957, 0.01051124346694432, 0.010901591441771072, 0.011313787797635397, 0.011749482836863584, 0.012210484703004634, 0.012698777855462869, 0.013216543996262757, 0.013766185936303691, 0.014350354880023761, 0.014971981696192146, 0.01563431285009565, 0.016340951802881643, 0.017095906843435912, 0.01790364651129424, 0.018769164009115005, 0.0196980522958033, 0.020696591915060937, 0.021771854065723, 0.022931821982320907, 0.02418553439980704, 0.025543255763712906, 0.027016678968950974, 0.02861916783602857, 0.030366048183249002, 0.03227495356209616, 0.034366254266979306, 0.03666358477740118, 0.03919447196691792, 0.041991116372998266, 0.04509135845727059, 0.04853988060355476, 0.05238971098466802, 0.05670411624224938, 0.06155899788040769, 0.06704594493405681, 0.07327614628371529, 0.08038543446695812, 0.08854082470278227, 0.09794903475324507, 0.10886762961782044, 0.1216196325222842, 0.13661267006047037, 0.154363930233178, 0.17553227966335708, 0.2009584899669638, 0.23171291412069353, 0.2691454656248395, 0.31492186481185475, 0.3710059265104375, 0.4394985016786868, 0.5221565222788277, 0.6193013474582952, 0.7278064514786102, 0.8383300068128728, 0.933534717828901, 0.9911316183842916, 0.994030365049952, 0.9413733427482543, 0.8491329004908535, 0.7395927621499633, 0.6307333812097086, 0.5325773827084677, 0.44870834744881505, 0.37904120660346036, 0.32191414275383384, 0.2752489286789843, 0.23707282071199484, 0.20570033304380025, 0.17976022990178317, 0.1581628840884808, 0.14005132829894437, 0.12475354776007036, 0.11174185192230716, 0.10060027900377921, 0.09099919678659027, 0.08267578765604425, 0.07541914123753478, 0.06905887750147625, 0.06345644694716406, 0.05849845272550802, 0.05409149972422418, 0.05015819947014432, 0.04663405323679927, 0.043465005600233635, 0.04060551254592831, 0.038017006712839335, 0.03566667092089533, 0.03352645240598119, 0.03157226609041312, 0.02978334715272429, 0.0281417221743896, 0.026631774973561444, 0.02523988845285671, 0.023954147773733645, 0.02276409326323105, 0.021660513835346708, 0.020635273572379837, 0.019681165569595906, 0.01879178828702191, 0.017961440558064437, 0.017185032132687152, 0.01645800719346706, 0.015776278753154824, 0.015136172209923922, 0.014534376634388611, 0.013967902610422639, 0.01343404564044575, 0.012930354300990595, 0.012454602457336887, 0.012004764957436428, 0.011578996320576344, 0.011175612007368625, 0.010793071920018282, 0.010429965836402464, 0.010085000524299802, 0.009756988317981816, 0.009444836971522359, 0.009147540628896894, 0.00886417177214763, 0.008593874029931503, 0.008335855742943704, 0.008089384195797866, 0.007853780438597975, 0.007628414631090052, 0.007412701848980383, 0.007206098301331892, 0.007008097913438327, 0.006818229236108308, 0.0066360526461574166, 0.006461157806112169, 0.006293161357311571, 0.006131704822382241, 0.005976452694950954, 0.005827090697043692, 0.005683324190335441, 0.005544876722895697, 0.005411488700277055, 0.005282916167470947, 0.005158929694103007, 0.00503931334875935, 0.004923863758227664, 0.0048123892425231815, 0.004704709016915117, 0.004600652458498595, 0.004500058428354541, 0.004402774646725086, 0.004308657115207773, 0.004217569582128715, 0.004129383048721166, 0.004043975310125645, 0.003961230531491805, 0.003881038853188459, 0.003803296025381439, 0.0037279030673847114, 0.003654765951782639, 0.0035837953101390428, 0.0035149061581582954, 0.0034480176407407294, 0.0033830527935413994, 0.003319938320134975, 0.003258604384637738, 0.0031989844174562325, 0.0031410149333451986, 0.0030846353621123137, 0.0030297878887670603, 0.002976417305247365, 0.0029244708698540466, 0.002873898176782613, 0.002824651032917698, 0.0027766833421365776, 0.002729950996616927, 0.0026844117754218438, 0.002640025247809615, 0.0025967526830696854, 0.0025545569655019075, 0.002513402514555048, 0.0024732552085307714, 0.0024340823139164048, 0.0023958524182101882, 0.0023585353658958294, 0.0023221021991045444, 0.0022865251008188465, 0.002251777341070863, 0.002217833226500904, 0.0021846680528924095, 0.0021522580590367184, 0.002120580384381419, 0.0020896130282363214, 0.0020593348111089594, 0.002029725338367958, 0.00200076496559615, 0.0019724347653683524, 0.0019447164962721017, 0.0019175925736326107, 0.001891046040471437, 0.0018650605418471418, 0.0018396202982548626, 0.0018147100826040902, 0.0017903151960802339, 0.0017664214473600615, 0.0017430151496541915, 0.0006425734756387817, 0.00034158302971507774, 0.00021658736476824249, 0.00015239538652548967, 0.00011488054136506051, 9.096351741215506e-05, 7.473463535081844e-05, 6.31970668571832e-05, 5.469494250234038e-05, 4.825040934077792e-05, 4.325445529752384e-05, 3.931343183705051e-05, 3.616313264019322e-05, 3.3618718345927795e-05, 3.1548837750802354e-05, 2.9858141737603338e-05, 2.847582865528341e-05, 2.734895701850434e-05, 2.6438362651663263e-05, 2.571357852899547e-05, 2.5151271755289425e-05, 2.4733750418270047e-05, 2.444774984047802e-05, 2.428358480564551e-05, 2.4234555985371202e-05, 2.4296540591000254e-05, 2.446772398108944e-05, 2.4748445148896034e-05, 2.51411398457254e-05, 2.5650226000541534e-05, 2.628279883634499e-05, 2.7048758094076313e-05, 2.796078051210965e-05, 2.903478786800697e-05, 3.029056948381668e-05, 3.175260269763943e-05, 3.345113119695049e-05, 3.542358763359679e-05, 3.771648223212707e-05, 4.0387930430884205e-05, 4.3511070256787486e-05, 4.7178737978460894e-05, 5.1509952551666916e-05, 5.6659045551605044e-05, 6.282873546205899e-05, 7.0289206190356e-05, 7.940654227817551e-05, 9.068612827265486e-05, 0.00010484069150966795, 0.00012292382040316263, 0.00014653152323550596, 0.00017813017415394255, 0.00022172940861933712, 0.0002842011579311726, 0.0003781265839396971, 0.0005285838814399087, 0.000791602430134392, 0.001314374618006012, 0.002594008595928984, 0.007282716219327641, 0.0073817569177765255, 0.007482821596483573, 0.00758596561321563, 0.007691246198942529, 0.007798722561293463, 0.007908455966362665, 0.00802050982604033, 0.008134949786789808, 0.008251843826294628, 0.008371262352272825, 0.00849327830696453, 0.008617967277568469, 0.008745407611708311, 0.008875680538444718, 0.009008870296830531, 0.009145064269185394, 0.009284353123255169, 0.009426830960829047, 0.009572595474314976, 0.009721748111556672, 0.009874394250699576, 0.01003064338249513, 0.01019060930434616, 0.010354410324474537, 0.01052216947720611, 0.010694014749956958, 0.010870079324273611, 0.011050501829312666, 0.011235426610506116, 0.0114250040133123, 0.011619390684369102, 0.011818749888370315, 0.01202325184651152, 0.012233074092412706, 0.012448401850777257, 0.012669428439642532, 0.01289635569547326, 0.013129394425254261, 0.013368764888070504, 0.01361469730428428, 0.013867432398541803, 0.014127221978258598, 0.01439432954669185, 0.01466903095808244, 0.014951615115002696, 0.01524238471199239, 0.015541657028195075, 0.015849764773387336, 0.016167056993528377, 0.01649390003427377, 0.01683067857618118, 0.01717779673772967, 0.01753567925916587, 0.017904772769519045, 0.018285547144405084, 0.01867849696347855, 0.019084143073530454, 0.019503034268559188, 0.019935749094214056, 0.02038289779007603, 0.020845124379107086, 0.021323108918048846, 0.021817569924264105, 0.022329266992847683, 0.02285900362253693, 0.023407630266988298, 0.023976047638267203, 0.024565210275649833, 0.02517613041754478, 0.025809882191768517, 0.026467606167883725, 0.027150514295423665, 0.02785989527393538, 0.028597120392025114, 0.029363649887440894, 0.03016103987692778, 0.030990949915517665, 0.03185515125257067, 0.03275553585333634, 0.0336941262730902, 0.03467308646727456, 0.03569473364893617, 0.03676155129930769, 0.03787620346419857, 0.03904155048191718, 0.04026066629942244, 0.04153685756617818, 0.04287368470646689, 0.04427498520476207, 0.04574489937008541, 0.04728789887214619, 0.04890881838867684, 0.05061289074881069, 0.05240578600110464, 0.054293654906098, 0.05628317740980493, 0.058381616741101545, 0.06059687985519014, 0.06293758506558579, 0.06541313779603519, 0.068033815552464, 0.07081086333553456, 0.07375660091571257, 0.07688454358008683, 0.08020953818416389, 0.08374791662248725, 0.08751766908833628, 0.09153863985450798, 0.09583274863992423, 0.1004242410415145, 0.10533997193334924, 0.11060972616766095, 0.11626658139083083, 0.122347318190134, 0.12889288315930666, 0.13594891068249063, 0.14356630921608832, 0.15180191741617804, 0.16071923437203373, 0.1703892261738355, 0.18089120749260673, 0.1923137911008807, 0.2047558893467926, 0.2183277379444941, 0.23315189225371488, 0.24936411653059642, 0.26711404402679406, 0.28656542525058126, 0.3078956974595951, 0.3312944933545368, 0.3569605540968634, 0.3850963157623634, 0.4158992000970808, 0.44954837466443615, 0.4861854958981548, 0.5258878003083943, 0.5686320274194475, 0.6142483068460741, 0.6623646932127364, 0.7123456829697654, 0.7632343917235639, 0.8137074677349788, 0.8620706126197362, 0.906309814897839, 0.944221866878386, 0.9736263784381305, 0.9926372085540521, 0.9999415442075665, 0.9950165528729125, 0.9782204615295624, 0.9507295997569033, 0.914341235464075, 0.8712007686788845, 0.823524249170042, 0.7733727200796795, 0.7225062910331042, 0.67231832145007, 0.623832746041731, 0.5777416754295669, 0.5344625016293354, 0.49419941457727107, 0.4570002647686417, 0.4228044966392869, 0.3914810408282046, 0.36285681971261874, 0.3367373070872129, 0.3129207776249441, 0.2912077691009575, 0.27140704033027063, 0.2533390410375733, 0.23683766527656738, 0.2217508561372326, 0.20794046905372693, 0.19528167957857143, 0.18366213206564733, 0.1729809612984729, 0.1631477735071851, 0.15408164146951817, 0.14571014661805143, 0.1379684863954034, 0.13079865539045873, 0.12414870252818998, 0.11797206268833686, 0.11222695882912001, 0.10687586945610876, 0.10188505574108074, 0.09722414249878368, 0.09286574740763741, 0.08878515319508712, 0.08496001792202124, 0.08137011894946965, 0.07799712661509445, 0.07482440407927791, 0.07183683019892066, 0.06902064265439971, 0.0663632988883868, 0.06385335270882771, 0.06148034467443193, 0.05923470461274399, 0.05710766579660019, 0.007083260086007071, 0.0026136657512002667, 0.0013563550257203792, 0.000833425607343265, 0.0005667802953344459, 0.00041254111186758653, 0.00031521763695193457, 0.000249842703096595, 0.00020385464634601792, 0.0001703095308326543, 0.00014511468593557018, 0.00012573139625556188, 0.00011051762649035441, 9.837362828453765e-05, 8.85407839277202e-05, 8.048238642107876e-05, 7.381032370131947e-05, 6.82385278704254e-05, 6.355257921575558e-05, 5.958936010900234e-05, 5.6223443143011774e-05, 5.33589854550206e-05, 5.0921317569602934e-05, 4.885136604889583e-05, 4.710215334832597e-05, 4.563622359659722e-05, 4.442373252982022e-05, 4.344102211335377e-05, 4.266955524822349e-05, 4.2095123287225246e-05, 4.1707260833135275e-05, 4.149883963435325e-05, 4.146579748855786e-05, 4.1606979252263955e-05, 4.1924092113289354e-05, 4.2421765639245796e-05, 4.31077193895461e-05, 4.399304775477204e-05, 4.509263953046911e-05, 4.642575933105574e-05, 4.801683021476991e-05, 4.98964735197379e-05, 5.210288480599229e-05, 5.4683657142535996e-05, 5.769737733164994e-05, 6.121884512744491e-05, 6.534357015810804e-05, 7.019225114317953e-05, 7.59195072303687e-05, 8.272528778865905e-05, 9.087093079389224e-05, 0.00010070387583335921, 0.0001126934691710055, 0.00012748566261666555, 0.00014599583948927302, 0.00016955686323844257, 0.00020015483033387386, 0.000240860629381538, 0.0002966270116124341, 0.0003758629388214229, 0.0004937895577377194, 0.0006803182747090528, 0.0010010011126451936, 0.001623361896218624, 0.003089021228191698, 0.008049317040245994, 0.0530962135829796, 0.05477248207227171, 0.05652779022672743, 0.05836705929381656, 0.06029560541810991, 0.06231916112604365, 0.06444391386756727, 0.06667654862644838, 0.06902429507303634, 0.0714949797894899, 0.07409708417081973, 0.07683980866625627, 0.07973314412249836, 0.08278795106833271, 0.0860160478942757, 0.08943030898529276, 0.09304477399074192, 0.09687476955353447, 0.10093704495759828, 0.10524992331454196, 0.10983347005988989, 0.11470968069018857, 0.11990268982604929, 0.12543900380329928, 0.13134775909772153, 0.13766100890187016, 0.14441404010964354, 0.15164572271812993, 0.1593988932052306, 0.16772077265030053, 0.1766634190999808, 0.18628421174070192, 0.19664636158901005, 0.2078194392309821, 0.21987990422636816, 0.2329116124210455, 0.24700626582539123, 0.26226375378248523, 0.2787923125286745, 0.29670840136185345, 0.31613615549692187, 0.33720622646243315, 0.3600537587370833, 0.38481517558753187, 0.41162335902330893, 0.4406007141160786, 0.4718495195715832, 0.5054389092362166, 0.5413878457872163, 0.5796436043409261, 0.6200556733810652, 0.6623457179814168, 0.7060754484393924, 0.7506159507073029, 0.7951241630983912, 0.8385343412275388, 0.8795737572795156, 0.9168113690657448, 0.948744534998448, 0.9739214194767937, 0.9910864092889553, 0.9993255682088337, 0.9981832819994084, 0.9877236564469353, 0.9685217379716139, 0.9415867334015979, 0.9082356774188995, 0.8699454480565365, 0.8282111955268373, 0.7844318798395175, 0.7398318142417191, 0.6954263709469928, 0.6520017181579653, 0.6101390270321101, 0.5702347806555732, 0.5325333614445702, 0.4971589243161721, 0.464144588966204, 0.43345744683114745, 0.40501895571946234, 0.3787209369055974, 0.35443771244608163, 0.3320350353157388, 0.31137645854361135, 0.29232772153106895, 0.27475964017846854, 0.25854989351650265, 0.24358401416783, 0.22975581759525804, 0.21696744611278948, 0.2051291573749658, 0.19415895131424318, 0.1839821025598872, 0.17453064526175374, 0.16574284250745505, 0.15756266177821754, 0.14993927019949904, 0.14282655789900106, 0.13618269397008806, 0.12996971692779602, 0.12415315979970867, 0.11870170885638211, 0.11358689429796778, 0.1087828107896884, 0.10426586559279637, 0.1000145519420681, 0.0960092454091737, 0.09223202106046996, 0.08866648936746453, 0.08529764897926785, 0.08211175461886729, 0.07909619852971854, 0.07623940404235963, 0.07353072997665623, 0.07096038472672463, 0.06851934899836942, 0.0661993062729526, 0.063992580179281, 0.06189207803448894, 0.05989123991021765, 0.05798399263252251, 0.05616470820551476, 0.05442816619513921, 0.05276951966466572, 0.05118426429349139, 0.049668210362422804, 0.04821745730261758, 0.046828370564843035, 0.04549756056387425, 0.04422186350545031, 0.0429983239007251, 0.041824178611684235, 0.04069684227464622, 0.03961389397490972, 0.03857306504924123, 0.03757222791536886, 0.03660938582807181, 0.035682663479595776, 0.03479029836785348, 0.033930632858340116, 0.03310210688380567, 0.03230325122079699, 0.03153268129114665, 0.030789091449367836, 0.0300712497046342, 0.029377992846961125, 0.02870822194214488, 0.02806089816046984, 0.027435038917146003, 0.026829714292750904, 0.026244043716483822, 0.0256771928873132, 0.025128370913297695, 0.024596827653677156, 0.02408185124974382, 0.023582765822268984, 0.023098929330702078, 0.022629731577965814, 0.022174592348690642, 0.02173295967188865, 0.021304308201868023, 0.020888137702074035, 0.020483971629226317, 0.020091355810362945, 0.019709857202266787, 0.019339062731399813, 0.018978578206718204, 0.018628027299603216, 0.018287050588547182, 0.01795530466098979, 0.017632461270686944, 0.01731820654628159, 0.0170122402465279, 0.01671427506117179, 0.016424035951593138, 0.016141259530804104, 0.015865693479444214, 0.015597095996223095, 0.015335235277701113, 0.015079889029697818, 0.014830844005678709, 0.014587895569927333, 0.014350847286561354, 0.01411951052958223, 0.013893704115369556, 0.013673253955115457, 0.013457992725111934, 0.01324775955532134, 0.01304239973421795, 0.012841764429463765, 0.01264571042314175, 0.012454099860180796, 0.012266800010863124, 0.012083683043769972, 0.01190462581224598, 0.011729509650859216, 0.011558220180596322, 0.01139064712697076, 0.011226684143606953, 0.011066228647226778, 0.01090918319195319, 0.003721981092474959, 0.0018610288904376807, 0.001117095664176864, 0.0007468776511854254, 0.0005362978057438522, 0.00040518678670856134, 0.0003180513995199747, 0.00025723209966636623, 0.000213135154124799, 0.00018016845775262468, 0.0001548990531820645, 0.00013512463867164913, 0.000119379710249769, 0.00010665844318120275, 9.625202952164774e-05, 8.7649457905774e-05, 8.04749500874744e-05, 7.444735379478768e-05, 6.935310779748779e-05, 6.50278338802884e-05, 6.134355001579722e-05, 5.8199628987578476e-05, 5.551630367051176e-05, 5.322993602386364e-05, 5.128952915761152e-05, 4.9654128506808665e-05, 4.8290874421440075e-05, 4.717352388414283e-05, 4.6281341645664e-05, 4.559826031719693e-05, 4.511225805637638e-05, 4.481490839588393e-05, 4.4701073360709507e-05, 4.476872043394977e-05, 4.5018852393058245e-05, 4.5455545496067456e-05, 4.6086099056022654e-05, 4.692130551298905e-05, 4.797585813415299e-05, 4.926880931607581e-05, 5.0825502141314324e-05, 5.267805292703703e-05, 5.486603962955472e-05, 5.743832519059473e-05, 6.045545320390385e-05, 6.399282896795788e-05, 6.814499127461056e-05, 7.303141979613163e-05, 7.880453927484533e-05, 8.566091922825657e-05, 9.385721215246752e-05, 0.00010373326634194815, 0.00011574636290057407, 0.00013052299659039899, 0.00014895905614342725, 0.00017235698015397244, 0.00020263848634356795, 0.00024275919146455387, 0.00029745575598067494, 0.0003747075144436797, 0.0004888148045118999, 0.0006675262069750149, 0.0009706196119404053, 0.0015472149896199815, 0.0028611064126167554, 0.007021349916312519, 0.03720044640661682, 0.038178553176977464, 0.039195223869488524, 0.040252491333231, 0.041352513169749076, 0.04249758985279385, 0.043690176024407064, 0.04493289281646025, 0.04622854132170603, 0.047580117314975044, 0.04899082736897138, 0.05046410651037717, 0.052003637576089244, 0.05361337246317971, 0.055297555468259624, 0.05706074895778193, 0.058907861620687174, 0.060844179596275125, 0.06287540080452952, 0.06500767283642335, 0.06724763482389513, 0.06960246374138676, 0.07207992565515219, 0.07468843250301808, 0.07743710505276312, 0.08033584276218345, 0.08339540136829839, 0.08662747910570934, 0.09004481258733647, 0.09366128347701302, 0.09749203722609835, 0.10155361527136332, 0.10586410224005688, 0.11044328986294347, 0.11531285942793766, 0.12049658475310615, 0.1260205577774186, 0.13191343894717836, 0.13820673457503016, 0.1449351032839439, 0.15213669343405237, 0.15985351290224775, 0.1681318319398517, 0.17702261849897494, 0.1865820036522001, 0.19687177197567354, 0.20795986781143708, 0.21992090274269233, 0.2328366417446201, 0.2467964345876334, 0.2618975441301147, 0.27824530304921075, 0.2959530034917576, 0.31514138881577286, 0.33593757081383974, 0.3584731382037289, 0.38288115179991156, 0.40929164019344616, 0.43782512094768444, 0.46858358883448414, 0.5016383552515868, 0.5370141300503417, 0.5746688668328185, 0.6144692294533902, 0.6561621840308064, 0.6993442849108372, 0.7434317645195077, 0.7876364899032445, 0.8309549028231891, 0.8721785516410133, 0.909934726314227, 0.9427628598822684, 0.9692260282428433, 0.9880475662144514, 0.9982528614207283, 0.9992896793387215, 0.9911007808547295, 0.974131636645322, 0.9492713553447287, 0.9177409667604765, 0.8809568072382185, 0.840376652042395, 0.7974093940108407, 0.7533023406929138, 0.7091069127038867, 0.6656592432180924, 0.6235871755648018, 0.583332085767778, 0.5451779972009383, 0.5092824541636647, 0.475705635224724, 0.4444358340326678, 0.41541060382926875, 0.38853359418061806, 0.36368750476679357, 0.340743749378867, 0.3195694517867153, 0.30003234842551907, 0.2820040925681332, 0.26536236592885265, 0.24999211977461372, 0.23578619439308238, 0.22264550542346012, 0.2104789372335974, 0.19920304594970834, 0.18874164602294435, 0.1790253327143666, 0.1699909768612558, 0.16158121659885166, 0.1537439622875303, 0.1464319247617943, 0.13960217282679763, 0.13321572291055508, 0.1272371617765852, 0.12163430186514737, 0.11637786798964617, 0.11144121355863966, 0.10680006429182791, 0.10243228721108358, 0.09831768274421242, 0.09443779781978628, 0.09077575793605781, 0.08731611633872743, 0.08404471857878983, 0.08094858087288642, 0.07801578082189939, 0.07523535921007744, 0.0725972316941678, 0.07009210936648903, 0.06771142721869834, 0.06544727970245018, 0.06329236261833855, 0.06123992067327864, 0.05928370011270721, 0.05741790589824588, 0.05563716295920648, 0.05393648109287152, 0.052311223148852934, 0.050757076152554495, 0.04927002508431679, 0.04784632902980746, 0.04648249948465088, 0.04517528058593466, 0.043921631090541424, 0.04271870792659334, 0.04156385117000621, 0.04045457030314645, 0.03938853164557942, 0.038363546834972534, 0.0373775622691395, 0.03642864941674528, 0.03551499591718276, 0.03463489740185666, 0.03378674996636834, 0.03296904324066473, 0.03218035400293916, 0.031419340289134484, 0.030684735955402775, 0.029975345655129392, 0.02929004019526622, 0.02862775224035172, 0.027987472333479754, 0.027368245210443405, 0.02676916638151549, 0.026189378959014287, 0.02562807071180513, 0.02508447132777972, 0.02455784986881078, 0.024047512401197957, 0.02355279979066216, 0.02307308564647025, 0.02260777440593291, 0.022156299545607498, 0.021718121912947013, 0.021292728166859468, 0.020879629319971876, 0.020478359376340332, 0.020088474055196457, 0.019709549597087272, 0.01934118164444556, 0.018982984193042764, 0.018634588607642787, 0.018295642699015555, 0.017965809857036132, 0.01764476823594058, 0.017332209988969706, 0.017027840548426175, 0.016731377948457637, 0.016442552186998277, 0.01616110462576818, 0.015886787423949424, 0.015619363004960495, 0.015358603553295129, 0.01510429053967578, 0.014856214272914513, 0.014614173476740067, 0.01437797488961953, 0.014147432886960468, 0.013922369123329146, 0.013702612194450063, 0.013488009296405838, 0.004224850231591784, 0.0020382618049529914, 0.0011986707165644243, 0.0007903351855880647, 0.0005615746031550429, 0.00042077323422388236, 0.0003280797281641244, 0.0002638677403829404, 0.00021758702099432836, 0.00018315611277479985, 0.0001568698358142675, 0.00013636664093580483, 0.00012008393478754968, 0.00010695460402845579, 9.622997496604896e-05, 8.73724110572455e-05, 7.998792156557093e-05, 7.378261538000613e-05, 6.853382744277028e-05, 6.407053210273878e-05, 6.025978415529595e-05, 5.6997245432170196e-05, 5.4201031030843664e-05, 5.1805608839332136e-05, 4.975703347860815e-05, 4.801214375467015e-05, 4.653627861814016e-05, 4.530162628511092e-05, 4.428597700042311e-05, 4.347177681976311e-05, 4.2845409156603415e-05, 4.239665130591699e-05, 4.2118267542616275e-05, 4.2005710725081254e-05, 4.2056971965333385e-05, 4.22722944223094e-05, 4.2656766611566524e-05, 4.3218563465649965e-05, 4.3968614839770625e-05, 4.4920967451825286e-05, 4.6093315017510565e-05, 4.750766905672436e-05, 4.919121262596842e-05, 5.1177392725321076e-05, 5.3507326216431e-05, 5.623162104433522e-05, 5.941275298995561e-05, 6.312819345455343e-05, 6.747456427057258e-05, 7.257342323625995e-05, 7.85863073041519e-05, 8.572933856649195e-05, 9.427954504096255e-05, 0.00010460763294282254, 0.0001172177944815651, 0.00013280964744355318, 0.00015237636952668545, 0.0001773656240726843, 0.00020995375165269996, 0.0002535344633697743, 0.00031363786344698125, 0.0003997792877982637, 0.0005294395963887312, 0.0007377246249898669, 0.0011038234512659026, 0.0018390400374759743, 0.0036764097100920453, 0.010755096830430251, 0.025790757600729502, 0.02607489625036242, 0.026363724566361126, 0.026657337238426986, 0.02695583952304369, 0.02725933955809832, 0.027567948457205078, 0.027881780407205226, 0.028200952769852964, 0.028525586186958062, 0.028855804689838883, 0.029191735812978882, 0.029533510712000752, 0.029881264286303198, 0.030235135306511427, 0.030595266546967047, 0.030961804923344275, 0.031334901635996504, 0.03171471231873457, 0.032101397193838074, 0.03249512123329416, 0.0328960543263846, 0.03330437145434326, 0.03372025287213764, 0.03414388429768583, 0.034575457109077286, 0.03501516854967343, 0.03546322194228851, 0.035919826911879026, 0.03638519961823308, 0.03685956299799293, 0.037343147017474765, 0.03783618893608096, 0.03833893358130332, 0.03885163363554392, 0.03937454993558494, 0.03990795178505382, 0.04045211728094487, 0.04100733365434843, 0.04157389762665308, 0.04215211578150714, 0.042742304953797244, 0.04334479263602472, 0.04395991740339544, 0.044588029358360766, 0.04522949059556135, 0.04588467568849962, 0.04655397219855388, 0.04723778120831872, 0.047936517879514765, 0.04865061203780417, 0.0493805087849398, 0.05012666914078865, 0.05088957071557609, 0.051669708415272915, 0.052467595180688296, 0.05328376276302906, 0.054118762537579634, 0.054973166357354414, 0.05584756744910046, 0.056742581354231464, 0.05765884691674363, 0.058597027321016494, 0.059557811182172835, 0.06054191369172389, 0.06155007782238716, 0.06258307559419975, 0.06364170940644895, 0.06472681343862745, 0.06583925512460054, 0.06697993670374139, 0.06814979685408651, 0.06934981241171341, 0.07058100018129229, 0.07184441884367963, 0.07314117096539781, 0.07447240511622648, 0.07583931810143404, 0.0772431573149582, 0.07868522322075622, 0.08016687196933778, 0.08168951815853721, 0.08325463774537183, 0.08486377111862302, 0.08651852634207545, 0.0882205825765736, 0.0899716936930517, 0.091773692086468, 0.0936284927026285, 0.09553809728965956, 0.09750459888771741, 0.09953018656901935, 0.10161715044388082, 0.10376788694600687, 0.10598490441314341, 0.10827082897921465, 0.11062841079346249, 0.11306053058511478, 0.11557020659017488, 0.11816060185897835, 0.12083503196240185, 0.12359697311639195, 0.1264500707425551, 0.12939814848378026, 0.13244521769402354, 0.13559548741843944, 0.1388533748820575, 0.14222351650180062, 0.14571077943437993, 0.14932027367229625, 0.1530573646950601, 0.1569276866780957, 0.1609371562579678, 0.16509198684639853, 0.16939870347433347, 0.17386415814159908, 0.17849554563261172, 0.18330041974601602, 0.18828670986752732, 0.1934627377950218, 0.19883723470108722, 0.20441935808606715, 0.21021870854361469, 0.21624534611607027, 0.2225098059702004, 0.22902311306760437, 0.23579679543512058, 0.242842895565541, 0.2501739793866619, 0.257803142132499, 0.26574401032958933, 0.2740107389717883, 0.28261800279754434, 0.29158098040027847, 0.3009153296984433, 0.3106371530574136, 0.3207629500942084, 0.33130955590866745, 0.34229406216763947, 0.353733718119489, 0.36564580825553417, 0.37804750294192285, 0.3909556779539578, 0.40438669845647895, 0.41835616260725106, 0.4328785996503348, 0.4479671171369475, 0.46363299182653533, 0.47988519890946857, 0.49672987456612444, 0.5141697075845685, 0.5322032569250112, 0.550824193862298, 0.5700204697604807, 0.5897734138035466, 0.6100567692151709, 0.6308356817779697, 0.6520656608531054, 0.673691540611553, 0.695646477678335, 0.7178510306417321, 0.7402123763984183, 0.7626237274576204, 0.784964022202471, 0.8070979655194933, 0.8288764988248656, 0.850137774886347, 0.8707087024725922, 0.8904071076575443, 0.9090445318999004, 0.9264296519889458, 0.9423728418687085, 0.9566876013974213, 0.9692014960095626, 0.9797548270669542, 0.9882084295247202, 0.99444749559658, 0.9983853679852777, 0.9999676641935327, 0.999168408601989, 0.9960023933893737, 0.9905132317986314, 0.9827775725247792, 0.9729012953225245, 0.9610159708868306, 0.9472746347665719, 0.9318471185572437, 0.9149151881324423, 0.8966677253141948, 0.8772961598521885, 0.8569903177422391, 0.8359348053819412, 0.8143060016707394, 0.7922696862465948, 0.7699792944843199, 0.7475747603045892, 0.7251818868975802, 0.7029121725743314, 0.6808630132505277, 0.6591182031319351, 0.6377489770835809, 0.053516264096331256, 0.008045108562840296, 0.0030819920970624522, 0.0016182641238000365, 0.0009973609887024297, 0.0006773478232763186, 0.000491236913536654, 0.0003736387791411741, 0.000294685000682816, 0.0002391615553499088, 0.0001986611055923466, 0.00016823324240654877, 0.0001448106073130373, 0.00012641127223126885, 0.00011170891516182167, 9.978909115081283e-05, 9.000495458660917e-05, 8.188864879924386e-05, 7.509511969478724e-05, 6.936547871250885e-05, 6.450251584921138e-05, 6.035396918558518e-05, 5.680086559176707e-05, 5.3749248732466796e-05, 5.112421258691307e-05, 4.886559989736029e-05, 4.692585681280192e-05, 4.526735063882041e-05, 4.3858424641508296e-05, 4.2673701769701774e-05, 4.169240435001883e-05, 4.0898603138556155e-05, 4.027928132837034e-05, 3.982464171112606e-05, 3.9527635861485864e-05, 3.938387904966339e-05, 3.938916166302671e-05, 3.9543303076776956e-05, 3.9849631241437164e-05, 4.031373496749738e-05, 4.094355337081226e-05, 4.174968364662666e-05, 4.274578212594393e-05, 4.394908425097338e-05, 4.5381077958028594e-05, 4.706837666163024e-05, 4.90438550305694e-05, 5.1348135162897866e-05, 5.403154576373849e-05, 5.7156728302360375e-05, 6.080214083495654e-05, 6.506682622077103e-05, 7.007741030231999e-05, 7.599348148424843e-05, 8.302519008774535e-05, 9.144945065760338e-05, 0.00010163804714989582, 0.0001140983647644004, 0.00012953713517279222, 0.00014896214568007715, 0.00017385013337687375, 0.00020643508435417608, 0.0002502295128293816, 0.000310994929926386, 0.0003987691669780498, 0.0005322671149195819, 0.0007497728136095057, 0.001140004418423651, 0.0019493285472616513, 0.00409226396630908, 0.006817365712766452, 0.007020122515160194, 0.00723205922296223, 0.007453737101732306, 0.007685761159405425, 0.00792878399298525, 0.008183510340947407, 0.008450702147742968, 0.008731184211720972, 0.009025850491498288, 0.009335671160378124, 0.009661700512597522, 0.010005085838430001, 0.010367077409154917, 0.010749039728464123, 0.011152464239374289, 0.011578983704581568, 0.01203038851617487, 0.01250864523136843, 0.013015917692606857, 0.013554591145280598, 0.014127299846361678, 0.014736958756413206, 0.015386800007306432, 0.016080414986937526, 0.016821803043543113, 0.017615428017409875, 0.018466284061047254, 0.019379972521651925, 0.02036279204144926, 0.021421844519421585, 0.02256516017051144, 0.02380184568835613, 0.02514226045951222, 0.026598232747748304, 0.028183295181619345, 0.029913034724102176, 0.03180539289382626, 0.03388115205605021, 0.036164476515330474, 0.03868358433037804, 0.04147157716915177, 0.04456747117967492, 0.04801748509160382, 0.05187665949300468, 0.0562109051503207, 0.061099610602341536, 0.06663898325626394, 0.07294635808976133, 0.08016578959607114, 0.08847535313600166, 0.09809673023237488, 0.10930784755006213, 0.12245958596259486, 0.13799786312769474, 0.1564926646250506, 0.1786756874991029, 0.20548773269010187, 0.23813480009954544, 0.27814563646198043, 0.32740817000123423, 0.38812777770911844, 0.46258002872060644, 0.5524090358618268, 0.6570841249354156, 0.771209311703206, 0.8813435953952458, 0.9654526878745762, 0.9998702490897586, 0.9730638790688821, 0.8940968898026764, 0.7858943284251272, 0.671295566500347, 0.5649338214638929, 0.4730749501944883, 0.3966998026409522, 0.3343330186330848, 0.2837255666978352, 0.2426411287341425, 0.2091447829328083, 0.18166194863578758, 0.15894767578722852, 0.1400299896443024, 0.1241529408321966, 0.11072791628087189, 0.09929475338991126, 0.08949167261495308, 0.08103238115090101, 0.07368874332411685, 0.06727767503539897, 0.0616512096652008, 0.05668893621819544, 0.05229221242221669, 0.04837970956629382, 0.04488393448639039, 0.04174865921359032, 0.03892655776317959, 0.036377807993230114, 0.03406862455346496, 0.03197022488661924, 0.030057976274692085, 0.0283107058163995, 0.026710139157304674, 0.02524044154696924, 0.02388784067209346, 0.022640315191894203, 0.021487336335012583, 0.02041965256184261, 0.019429109348065864, 0.018508497741542788, 0.017651426597868183, 0.01685221438493844, 0.016105797226100407, 0.015407650472790656, 0.01475371079633058, 0.014140370007361961, 0.013564319804263055, 0.013022619595739355, 0.012512602966979845, 0.01203185622327669, 0.011578182357296634, 0.006068641144592106, 0.002518470573412993, 0.0013715428778549653, 0.0008627449108423869, 0.000593708884058294, 0.00043451272966019746, 0.0003326229593616501, 0.00026352401880111947, 0.00021453200504480772, 0.00017855145166068866, 0.00015136219814950908, 0.0001303270094069145, 0.00011372931314368083, 0.00010041298103578465, 8.957642098369644e-05, 8.064982225419416e-05, 7.32192855916863e-05, 6.697844076205775e-05, 6.169673620495416e-05, 5.7198147612975246e-05, 5.334657251228195e-05, 5.003561848246335e-05, 4.718113716564621e-05, 4.471346341436441e-05, 4.2573926820240774e-05, 4.0717965886387375e-05, 3.91097158227861e-05, 3.7718900124615164e-05, 3.6521234910554616e-05, 3.549663153651872e-05, 3.462860972235397e-05, 3.3903711534797455e-05, 3.331104515222734e-05, 3.284193090057888e-05, 3.248962928646023e-05, 3.2249136083194195e-05, 3.211703370202922e-05, 3.2091391199561665e-05, 3.217170795141241e-05, 3.2358898210593676e-05, 3.265518343744828e-05, 3.3064458350421874e-05, 3.3591859928483074e-05, 3.424528635533238e-05, 3.503434568899261e-05, 3.597077999174495e-05, 3.706882851624852e-05, 3.8345681158070154e-05, 3.982204663705999e-05, 4.152286757320823e-05, 4.347822501492324e-05, 4.572448945146936e-05, 4.830548767782595e-05, 5.127612143374783e-05, 5.470400952339213e-05, 5.8675267456338235e-05, 6.329730017324668e-05, 6.870615400046367e-05, 7.507634432670075e-05, 8.26348087294022e-05, 9.168110750827468e-05, 0.00010261730925256428, 0.00011599291889397469, 0.00013257162881008004, 0.00015343543664872553, 0.00018017379547215814, 0.00021518644101915324, 0.00026223431628422263, 0.00032748087700582425, 0.0004215952589808254, 0.0005643609423696583, 0.0007958804140959653, 0.0012078350314297984, 0.002049521870376986, 0.002845534281421713, 0.002866945938350454, 0.0028885695190148247, 0.0029104079917163846, 0.002932464370467192, 0.0029547417252768406, 0.0029772431834297376, 0.002999971930751134, 0.0030229312130044084, 0.003046124337206005, 0.0030695546730534363, 0.0030932256543896794, 0.00311714078065052, 0.0031413036184384717, 0.0031657178030362427, 0.0031903870400797844, 0.0032153151071260483, 0.003240505855464644, 0.0032659632117543846, 0.003291691179880663, 0.0033176938428079116, 0.0033439753644364193, 0.0033705399915785893, 0.0033973920559573433, 0.003424535976291506, 0.003451976260363976, 0.0034797175072620837, 0.003507764409589197, 0.0035361217557882663, 0.003564794432485821, 0.0035937874270060626, 0.0036231058298113934, 0.003652754837128098, 0.003682739753635472, 0.0037130659951666854, 0.0037437390915521706, 0.0037747646895599897, 0.0038061485558699326, 0.0038378965801303387, 0.0038700147782076634, 0.003902509295430854, 0.00393538640993783, 0.003968652536255594, 0.004002314228770256, 0.0040363781855094205, 0.0040708512519251365, 0.0041057404248560254, 0.004141052856546607, 0.004176795858857533, 0.004212976907595869, 0.004249603646930238, 0.004286683894018798, 0.004324225643764405, 0.004362237073678951, 0.004400726548937147, 0.00443970262767089, 0.004479174066260514, 0.004519149824959253, 0.004559639073613358, 0.004600651197665452, 0.004642195804222944, 0.0046842827284324555, 0.004726922040048595, 0.00477012405021649, 0.004813899318425977, 0.004858258659872978, 0.004903213152813424, 0.004948774146463202, 0.0049949532689049555, 0.005041762435468544, 0.005089213857310942, 0.005137320050285337, 0.005186093844156941, 0.005235548392167741, 0.005285697180902565, 0.005336554040525105, 0.0053881331553594135, 0.005440449074889696, 0.0054935167251788045, 0.005547351420597864, 0.005601968876142884, 0.005657385220088229, 0.005713617007153467, 0.005770681232138353, 0.0058285953441794165, 0.005887377261328331, 0.0059470453859322685, 0.006007618620410783, 0.0060691163837530435, 0.006131558628617009, 0.006194965859055876, 0.006259359149032451, 0.006324760161507754, 0.006391191168487168, 0.006458675071681294, 0.006527235424118798, 0.006596896452510955, 0.006667683080680507, 0.006739620953752261, 0.006812736463504106, 0.006887056774683191, 0.006962609852388568, 0.00703942449064806, 0.007117530342149109, 0.007196957949321916, 0.007277738776580371, 0.007359905244018213, 0.007443490762657973, 0.007528529771030384, 0.0076150577734643106, 0.007703111380060882, 0.007792728348341534, 0.007883947626821531, 0.00797680940047176, 0.008071355138302143, 0.008167627642944233, 0.008265671102702597, 0.008365531145721994, 0.00846725489692623, 0.008570891037353208, 0.008676489866461388, 0.008784103367195043, 0.008893785274217983, 0.009005591145360394, 0.009119578436552221, 0.009235806580292773, 0.009354337067938128, 0.00947523353611039, 0.009598561857137974, 0.009724390234370335, 0.009852789301791787, 0.009983832228996622, 0.010117594831317755, 0.010254149246461808, 0.010393540761303954, 0.01053577284632768, 0.010680929664756006, 0.010829091600401478, 0.01098034180614964, 0.011134766319063162, 0.011292454180361827, 0.011453497562055905, 0.011617991899114997, 0.01178603602851762, 0.011957732335313507, 0.012133186905705145, 0.012312509688125814, 0.012495814662394456, 0.012683220017587548, 0.012874848339031393, 0.013070826805016613, 0.01327128739398202, 0.013476367102299073, 0.0136862081738405, 0.013900958341905363, 0.014120771083929564, 0.014345805890177341, 0.014576228547145664, 0.014812211436555658, 0.015053933850855222, 0.015301582326540306, 0.015555350996097795, 0.015815441960099822, 0.016082065680447, 0.016355441396458188, 0.016635797565004513, 0.01692337232654376, 0.017218413998702106, 0.017521181599136328, 0.017831945400008934, 0.018150987515729307, 0.018478602526762037, 0.018815098142045822, 0.019160795901887726, 0.01951603192547635, 0.019881157705240602, 0.02025654095177815, 0.02064256649330004, 0.02103963723269515, 0.02144817516797106, 0.021868622479012455, 0.022301442687200308, 0.02274712189263483, 0.023206170094819213, 0.02367912260387867, 0.024166541548683324, 0.024669017489829668, 0.025187171146118705, 0.025721655242736452, 0.026273156491964485, 0.026842397716457567, 0.027430140127316156, 0.028037185769710028, 0.02866438014957331, 0.029312615057712925, 0.029982831606996788, 0.03067602350210229, 0.0313932405611896, 0.03213559251201867, 0.032904253087060284, 0.03370046444354714, 0.034525541938771755, 0.03538087929267861, 0.03626795417291434, 0.037188334242734, 0.03814368371361812, 0.0391357704524403, 0.04016647369445764, 0.0412377924215294, 0.0423518544707791, 0.04351092644449367, 0.0447174245021411, 0.045973926123023826, 0.04728318293620736, 0.048648134729883594, 0.05007192475906746, 0.051557916488620285, 0.053109711922811706, 0.054731171687498845, 0.056426437056173305, 0.05819995412576796, 0.06005650037945016, 0.062001213896277774, 0.06403962550142266, 0.06617769418386965, 0.06842184614820068, 0.07077901790965851, 0.07325670389336995, 0.07586300904704839, 0.07860670704618748, 0.08149730472777486, 0.08454511347290533, 0.08776132833546064, 0.09115811580463717, 0.09474871119013514, 0.09854752672216327, 0.10257027157193552, 0.10683408511608089, 0.11135768488411076, 0.11616153075290125, 0.12126800704862599, 0.1267016243142917, 0.13248924254935976, 0.13866031772462276, 0.14524717329932507, 0.15228529824601453, 0.1598136727082586, 0.16787512176728417, 0.1765166967682709, 0.1857900821747515, 0.19575202366333605, 0.20646477004372088, 0.21799651709970677, 0.23042183525566082, 0.24382205443810545, 0.25828556791698254, 0.27390800131359233, 0.2907921723072547, 0.3090477394336409, 0.3287904035692503, 0.35014048168080597, 0.3732206186833869, 0.39815233985208903, 0.4250510760657252, 0.4540192237539394, 0.4851367443668795, 0.5184481220711591, 0.5539495486828517, 0.5915636762182366, 0.6311222508879842, 0.6723371186382282, 0.7147739382368355, 0.7578274431483398, 0.8007037884826763, 0.8424164205568936, 0.8818027701368769, 0.9175683744176674, 0.9483619311977748, 0.9728789280451383, 0.9899836048606477, 0.9988312396578363, 0.9989682184222959, 0.9903888290215992, 0.9735359298799302, 0.9492453453095795, 0.9186465928299158, 0.8830408874689645, 0.8437789948253525, 0.8021570818503517, 0.7593409853958873, 0.7163214129665116, 0.6738966766047924, 0.6326764012190206, 0.5930989084501238, 0.5554558144645036, 0.5199189376288197, 0.4865662655897413, 0.4554051389302636, 0.42639184723715984, 0.3994475144262791, 0.3744705427137603, 0.35134607277766094, 0.32995297423500575, 0.31016886183161785, 0.29187357624845267, 0.2749514984423654, 0.25929299625063584, 0.24479523854911003, 0.23136255834498196, 0.21890650203457063, 0.20734566708996618, 0.19661497434845418, 0.18661762393800646, 0.17731975850101592, 0.16865497929238976, 0.16057152241612813, 0.1530222603877347, 0.14596429582516815, 0.1393585803953263, 0.13316956116979894, 0.12736485495398342, 0.12191495016536105, 0.11679293515945405, 0.1119742515165096, 0.10743647058642296, 0.10315909149042775, 0.09912335878433552, 0.09531209804100695, 0.09171113113011369, 0.08830132462491612, 0.085074106744818, 0.08201572183487085, 0.07911495100354772, 0.0763614607498968, 0.07374572368565581, 0.071258947027334, 0.06889300803282145, 0.06664039569310953, 0.06449415801613285, 0.06244785433807127, 0.060495512145484494, 0.05863158794823802, 0.05685093179572045, 0.05514875506399084, 0.05352060118964388, 0.051962319056983244, 0.050470038776880596, 0.0490401496173318, 0.04766927988247257, 0.04635427854942538, 0.045092198492172095, 0.04388028114448896, 0.04271594246434392, 0.041596760077885334, 0.0405204614949751, 0.039484913296082134, 0.038488111202844025, 0.037528170951509475, 0.03660331989748238, 0.03571188928854171, 0.034852307142506166, 0.034023091680643304, 0.03322284526923379, 0.03245024882217198, 0.03170405662692063, 0.030983091561459047, 0.030286240662590648, 0.02961245102405458, 0.028960725991844547, 0.028330121633595953, 0.027719743464012837, 0.02712874340030055, 0.026556316930559917, 0.026001700482706, 0.025464168973063056, 0.02494303352373096, 0.024437639332110357, 0.023947363689650527, 0.02347161412459469, 0.023009826676489573, 0.022561464275383917, 0.022126015232003957, 0.0217029918231376, 0.02129192896736595, 0.020892382984981025, 0.020503930435737703, 0.02012616702837399, 0.01975870659997713, 0.019401180153837256, 0.019053234959106803, 0.018714533703693133, 0.018384753698023084, 0.018063586124637213, 0.017750735334910502, 0.01744591818380927, 0.017148863404560205, 0.016859311019611686, 0.016577011784700408, 0.016301726664833663, 0.016033226338350543, 0.01577129073082352, 0.015515708573233245, 0.015266276984294955, 0.015022801076996772, 0.01478509358447094, 0.014552974508077724, 0.014326270782439886, 0.014104815959123123, 0.013888449907201733, 0.013677018528094888, 0.013470373487830345, 0.013268371959544095, 0.013070876382256676, 0.012877754229772446, 0.012688877793302971, 0.012504123972082747, 0.012323374077949907, 0.012146513646066672, 0.011973432257791872, 0.011804023369983475, 0.011638184154335329, 0.011475815343023978, 0.011316821082868711, 0.01116110879559472, 0.011008589044471226, 0.010859175409052351, 0.010712784363129127, 0.010569335159637518, 0.010428749722234502, 0.010290952538303914, 0.010155870560283674, 0.010023433109929479, 0.009893571786661493, 0.009766220380209013, 0.009641314787995549, 0.009518792934342353, 0.009398594694946817, 0.009280661824484128, 0.00916493788518899, 0.009051368181569994, 0.008939899695921549, 0.008830481027471342, 0.008723062332936491, 0.008617595271323565, 0.008514032949502332, 0.008412329870694303, 0.008312441885202243, 0.008214326142687883, 0.008117941047099588, 0.008023246212312169, 0.007930202421022962, 0.007838771583931505, 0.007748916701162733, 0.007660601825593518, 0.007573792026722862, 0.007488453356886581, 0.007404552817923705, 0.007322058329748325, 0.007240938699819678, 0.007161163594368418, 0.007082703509547436, 0.007005529744740255, 0.006929614376888937, 0.006854930234660261, 0.006781450874833185, 0.006709150558925095, 0.006638004230678072, 0.006567987495148987, 0.006499076596879969, 0.006431248400842422, 0.006364480372778173, 0.006298750560235835, 0.006234037575732845, 0.006170320577872078, 0.006107579256504668, 0.006045793815050499, 0.005984944955875215, 0.005925013865089682, 0.005865982198254309, 0.005807832065759412, 0.005750546020490068, 0.005694107043969128, 0.005638498533798638, 0.005583704291794726, 0.005529708512485772, 0.005476495771134567, 0.0054240510133748265, 0.005372359544519154, 0.005321407018534805, 0.005271179429602671, 0.005221663101134363, 0.005172844677543799, 0.005124711114365861, 0.005077249670611649, 0.005030447899352852, 0.004984293640421331, 0.004938775012061081, 0.0048938804036753065, 0.0048495984677283405, 0.0048059181136862125, 0.00476277657724155, 0.003178135183408398, 0.001708921695228726, 0.0010705787473792195, 0.0007368238756828682, 0.000540607025327131, 0.0004154499809271458, 0.00033072438103272974, 0.0002707146266125904, 0.00022667085535657392, 0.00019340564082372634, 0.00016768441135549194, 0.00014740495242661066, 0.0001311528478653867, 0.00011794809905296981, 0.00010709439979823262, 9.8086134084872e-05, 9.054914373068996e-05, 8.420194483817066e-05, 7.882970719904497e-05, 7.426641603719381e-05, 7.03824068377372e-05, 6.707550577296789e-05, 6.426463163815826e-05, 6.188515457914654e-05, 5.988538079563443e-05, 5.822404357042439e-05, 5.686834464251354e-05, 5.5792512610256696e-05, 5.497672065602498e-05, 5.440628889491787e-05, 5.407111419512121e-05, 5.396528877310169e-05, 5.4086882252579414e-05, 5.443786853899313e-05, 5.502319310244461e-05, 5.5852949188173786e-05, 5.694348822064314e-05, 5.831641257405624e-05, 5.999926801855549e-05, 6.202494994866202e-05, 6.443368178280397e-05, 6.727705715200803e-05, 7.061951066491886e-05, 7.454170512414992e-05, 7.914509716459293e-05, 8.455815981832676e-05, 9.094497284332965e-05, 9.85172564962507e-05, 0.00010755150946371317, 0.00011841387395599855, 0.00013159697128463428, 0.0001477757704121847, 0.0001678946102919253, 0.00019330693408304002, 0.00022600765763232096, 0.00026903565242349163, 0.00032720519150984824, 0.0004085139615713407]]}
