# Supplementary material for: Superconductivity from a melted insulator in Josephson junction arrays
Source: Nat Phys. 2023 Aug 10;19(11):1630–5. doi: 10.1038/s41567-023-02161-w (PMC10635826; doi:10.1038/s41567-023-02161-w)
Supplement: Supplementary file 2 — Contains all data in the paper, including supplement, serialized into text files, and Python scripts that recreate all figures from the text files. [file 41567_2023_2161_MOESM2_ESM.zip › data_and_plotters_all/phase_figures/supfigs/sfig_em_disper/sfig_em_disper.py]

#%%
#!%matplotlib auto
import matplotlib.pyplot as plt, numpy as np

from lmfit.models import LinearModel

from phase_figures import load_json
from phase_figures.supfigs.sfig_em_disper import figpath
from phase_figures.supfigs.sfig_ej_ec_eg import figpath as sfigpath

def idx2float( data ) :
    """  convert dictionary keys to floats
    """
    return { np.round( float(k), 8 ) : d for k, d in data.items() }

def list1array(data):
    for b, d in data.items() :
        x = d
        data[b] = np.array(x) 
    return data

def list2array(data):
    for b, d in data.items() :
        x, y = d
        data[b] = ( np.array(x), np.array(y) )
    return data

s21 = load_json( figpath/'sonnet_output.json')
s21 = list1array ( s21 )
f = s21['s21'][0]
s21_data = s21['s21'][1]

disp = load_json( figpath/'sonnet_dispersion.json')
disp = list1array ( disp )
peaks = disp['disp'][0]
peak_heights = disp['disp'][1]

wvk = load_json( sfigpath/'dispersion_cuts.json')
wvk = idx2float( wvk )
wvk = list2array ( wvk )

mw_fits = load_json( sfigpath/'dispersion_fits.json')
mw_fits = idx2float( mw_fits )
mw_fits = list2array ( mw_fits )

bvals = wvk.keys() # b field values from mw data

def sonnet_fvk() :
    """plot dispersion curve from Sonnnet simulation
    """
    ks = np.linspace(1,len(peaks), len(peaks))
    return (ks, peaks)

def exp_fvk(b):
    """plot the dispersion curve and the fit 
        from experimental data
    b : B-field value (in mT) to plot at 
    """
    found = wvk[b]
    return (found[0],found[1]/1e9), mw_fits[b]  

b = 0e-3 #B-field value

# this is simulated (mode #, mode frequency)
wvk_sim = sonnet_fvk()
# these are experimental (mode #, mode frequency) and theoretical (mode #, mode frequency)
wvk_exp, mw_fit = exp_fvk(b)
#fig.savefig( figpath / "sfig13.pdf")


# compare mode spacings
fsim = wvk_sim[1]
dsim= fsim[1:]-fsim[:-1]
fexp = wvk_exp[1]
dexp = fexp[1:]-fexp[:-1]
ffit=mw_fit[1]
dfit=ffit[1:]-ffit[:-1]

# linear fit
mod = LinearModel()
x = np.arange(fsim.size) + 1
fit_args = slice(-2,len(x))
fit_me = dict(data=fsim[fit_args], x=x[fit_args])
params = mod.guess(**fit_me, intercept=0)
params['intercept'].vary=False
fit = mod.fit(**fit_me, params=params)

fig, (axl,axr) = plt.subplots(1,2, figsize=(6,2.7))
axl.plot(*wvk_exp, marker='.', linestyle='', label='exp, $B$=0' )
axl.plot(*mw_fit, label='array model fit' )
axr.plot( x, fsim, marker='.', label='finite-element', linestyle='')
axr.plot( x, fit.eval(x=x), label='zero-intercept line' )

def format(ax) :
    ax.set_ylabel( '$f_p$ (GHz)' )
    ax.set_xlabel( 'k' )

for ax in (axl,axr) : 
    ax.legend(fontsize=8)
    format(ax)
    ax.set_xlim(left=0)
    ax.set_xticks(np.arange(0,13,2))
axr.set_xlim(axl.get_xlim())
axr.set_ylim(axl.get_ylim())
fig.tight_layout()

coords = { 'a' : ( 0.03, 0.95 ),
            'b' : ( 0.53, 0.95 ),
        }
for lbl, xy in coords.items() :
    fig.text( *xy, lbl, 
            fontsize = 9, weight = 'bold' )

#%%
fig.savefig( figpath / "sfig_em_disper.pdf", dpi =600)
