# Supplementary material for: Superconductivity from a melted insulator in Josephson junction arrays
Source: Nat Phys. 2023 Aug 10;19(11):1630–5. doi: 10.1038/s41567-023-02161-w (PMC10635826; doi:10.1038/s41567-023-02161-w)
Supplement: Supplementary file 2 — Contains all data in the paper, including supplement, serialized into text files, and Python scripts that recreate all figures from the text files. [file 41567_2023_2161_MOESM2_ESM.zip › data_and_plotters_all/phase_figures/supfigs/sfig_i_peaks/peak_spacing.json]

{"index": [-19.0, -18.0, -17.0, -16.0, -15.0, -14.0, -13.0, -12.0, -11.0, -10.0, -9.0, -8.0, -7.0, -6.0, -5.0, -4.0, -3.0, -2.0, -1.0, 1.0, 2.0, 3.0, 4.0, 5.0, 6.0, 7.0, 8.0, 9.0, 10.0, 11.0, 12.0, 13.0, 14.0, 15.0, 16.0, 17.0, 18.0, 19.0], "spacing": [0.00038699999999999065, 0.00037999999999999926, 0.0003749999999999908, 0.0003709999999999998, 0.0003659999999999896, 0.00036700000000000014, 0.00036199999999998993, 0.00036300000000000004, 0.00035800000000000025, 0.0003590000000000099, 0.0003540000000000101, 0.00035300000000001, 0.0003540000000000097, 0.00035000000000000005, 0.0003499999999999901, 0.0003489999999999999, 0.00035100000000000105, 0.000355000000000002, 0.0003700000000000009, 0.0003690000000000011, 0.000354000000000002, 0.0003510000000000031, 0.0003479999999999898, 0.00034900000000000013, 0.00034699999999999987, 0.0003490000000000099, 0.00035000000000001, 0.00035000000000000005, 0.00035100000000001016, 0.00035500000000001026, 0.00035399999999998974, 0.00035599999999999955, 0.0003529999999999905, 0.00035699999999999014, 0.00035599999999999955, 0.00035599999999999, 0.00035599999999999, 0.00035899999999999994]}
