# Supplementary material for: Superconductivity from a melted insulator in Josephson junction arrays
Source: Nat Phys. 2023 Aug 10;19(11):1630–5. doi: 10.1038/s41567-023-02161-w (PMC10635826; doi:10.1038/s41567-023-02161-w)
Supplement: Supplementary file 2 — Contains all data in the paper, including supplement, serialized into text files, and Python scripts that recreate all figures from the text files. [file 41567_2023_2161_MOESM2_ESM.zip › data_and_plotters_all/phase_figures/supfigs/sfig_i_peaks/ipeaks.json]

{"v_bias": [-0.007, -0.00699, -0.00698, -0.00697, -0.00696, -0.00695, -0.00694, -0.00693, -0.006929, -0.006928, -0.006927, -0.006926, -0.006925, -0.006924, -0.006923, -0.006922, -0.006921, -0.00692, -0.006919, -0.006918, -0.006917, -0.006916, -0.006915, -0.006914, -0.006913, -0.006912, -0.006911, -0.00691, -0.006909, -0.006908, -0.006907, -0.006906, -0.006905, -0.006904, -0.006903, -0.006902, -0.006901, -0.0069, -0.006899, -0.006898, -0.006897, -0.006896, -0.006895, -0.006894, -0.006893, -0.006892, -0.006891, -0.00689, -0.006889, -0.006888, -0.006887, -0.006886, -0.006885, -0.006884, -0.006883, -0.006882, -0.006881, -0.00688, -0.006879, -0.006878, -0.006877, -0.006876, -0.006875, -0.006874, -0.006873, -0.006872, -0.006871, -0.00687, -0.00686899999999999, -0.00686799999999999, -0.00686699999999999, -0.00686599999999999, -0.00686499999999999, -0.00686399999999999, -0.00686299999999999, -0.00686199999999999, -0.00686099999999999, -0.00685999999999999, -0.00685899999999999, -0.00685799999999999, -0.00685699999999999, -0.00685599999999999, -0.00685499999999999, -0.00685399999999999, -0.00685299999999999, -0.00685199999999999, -0.00685099999999999, -0.00684999999999999, -0.00684899999999999, -0.00684799999999999, -0.00684699999999999, -0.00684599999999999, -0.00684499999999999, -0.00684399999999999, -0.00684299999999999, -0.00684199999999999, -0.00684099999999999, -0.00683999999999999, -0.00683899999999999, -0.00683799999999999, -0.00682799999999999, -0.00681799999999999, -0.00680799999999999, -0.00679799999999999, -0.00678799999999999, -0.00677799999999999, -0.00676799999999999, -0.00675799999999999, -0.00674799999999999, -0.00673799999999999, -0.006728, -0.006718, -0.006708, -0.006698, -0.006688, -0.006678, -0.006668, -0.006658, -0.006648, -0.006638, -0.006628, -0.006618, -0.006608, -0.006598, -0.006588, -0.006578, -0.006568, -0.006558, -0.006548, -0.006538, -0.006528, -0.006518, -0.006517, -0.006516, -0.006515, -0.006514, -0.006513, -0.006512, -0.006511, -0.00651, -0.006509, -0.006508, -0.006507, -0.006506, -0.006505, -0.006504, -0.006503, -0.006502, -0.006501, -0.0065, -0.006499, -0.006498, -0.006497, -0.006496, -0.006495, -0.006494, -0.006493, -0.006492, -0.006491, -0.00649, -0.006489, -0.006488, -0.006487, -0.006486, -0.006485, -0.006484, -0.006483, -0.006482, -0.006481, -0.00648, -0.006479, -0.006478, -0.006477, -0.006476, -0.006475, -0.006474, -0.006473, -0.006472, -0.006471, -0.00647, -0.006469, -0.006468, -0.006467, -0.006466, -0.006465, -0.006464, -0.006463, -0.006462, -0.006461, -0.00646, -0.006459, -0.006458, -0.006457, -0.006456, -0.006455, -0.006454, -0.006444, -0.006434, -0.006424, -0.006414, -0.006404, -0.006394, -0.006384, -0.006374, -0.006364, -0.006354, -0.006344, -0.006334, -0.006324, -0.006314, -0.006304, -0.006294, -0.006284, -0.006274, -0.006264, -0.006254, -0.006244, -0.006234, -0.006224, -0.00621400000000001, -0.00620400000000001, -0.00619400000000001, -0.00618400000000001, -0.00617400000000001, -0.00616400000000001, -0.00615400000000001, -0.00614400000000001, -0.00613400000000001, -0.00613300000000001, -0.00613200000000001, -0.00613100000000001, -0.00613000000000001, -0.00612900000000001, -0.00612800000000001, -0.00612700000000001, -0.00612600000000001, -0.00612500000000001, -0.00612400000000001, -0.00612300000000001, -0.00612200000000001, -0.00612100000000001, -0.00612000000000001, -0.00611900000000001, -0.00611800000000001, -0.00611700000000001, -0.00611600000000001, -0.00611500000000001, -0.00611400000000001, -0.00611300000000001, -0.00611200000000001, -0.00611100000000001, -0.00611000000000001, -0.00610900000000001, -0.006108, -0.006107, -0.006106, -0.006105, -0.006104, -0.006103, -0.006102, -0.006101, -0.0061, -0.006099, -0.006098, -0.006097, -0.006096, -0.006095, -0.006094, -0.006093, -0.006092, -0.006091, -0.00609, -0.006089, -0.006088, -0.006087, -0.006086, -0.006085, -0.006084, -0.006083, -0.006082, -0.006081, -0.00608, -0.006079, -0.006078, -0.006077, -0.006076, -0.006075, -0.006074, -0.006073, -0.006063, -0.006053, -0.006043, -0.006033, -0.006023, -0.006013, -0.006003, -0.005993, -0.005983, -0.005973, -0.005963, -0.00595300000000001, -0.00594300000000001, -0.00593300000000001, -0.00592300000000001, -0.00591300000000001, -0.00590300000000001, -0.00589300000000001, -0.00588300000000001, -0.00587300000000001, -0.00586300000000001, -0.00585300000000001, -0.00584300000000001, -0.00583300000000001, -0.00582300000000001, -0.00581300000000001, -0.00580300000000001, -0.00579300000000001, -0.00578300000000001, -0.00577300000000001, -0.00576300000000001, -0.00576200000000001, -0.00576100000000001, -0.00576000000000001, -0.00575900000000001, -0.00575800000000001, -0.00575700000000001, -0.00575600000000001, -0.00575500000000001, -0.00575400000000001, -0.00575300000000001, -0.00575200000000001, -0.00575100000000001, -0.00575000000000001, -0.00574900000000001, -0.00574800000000001, -0.00574700000000001, -0.00574600000000001, -0.00574500000000001, -0.00574400000000001, -0.00574300000000001, -0.00574200000000001, -0.00574100000000001, -0.00574000000000001, -0.00573900000000001, -0.00573800000000001, -0.00573700000000001, -0.00573600000000001, -0.00573500000000001, -0.00573400000000001, -0.00573300000000001, -0.00573200000000001, -0.00573100000000001, -0.00573000000000001, -0.00572900000000001, -0.00572800000000001, -0.00572700000000001, -0.00572600000000001, -0.00572500000000001, -0.00572400000000001, -0.00572300000000001, -0.00572200000000001, -0.00572100000000001, -0.00572000000000001, -0.00571900000000001, -0.00571800000000001, -0.00571700000000001, -0.00571600000000001, -0.00571500000000001, -0.00571400000000001, -0.00571300000000001, -0.00571200000000001, -0.00571100000000001, -0.00571000000000001, -0.00570900000000001, -0.00570800000000001, -0.00570700000000001, -0.00570600000000001, -0.00570500000000001, -0.00570400000000001, -0.005703, -0.005702, -0.005701, -0.0057, -0.00569, -0.00568000000000001, -0.00567000000000001, -0.00566000000000001, -0.00565000000000001, -0.00564000000000001, -0.00563000000000001, -0.00562000000000001, -0.00561000000000001, -0.00560000000000001, -0.00559000000000001, -0.00558000000000001, -0.00557000000000001, -0.00556000000000001, -0.00555000000000001, -0.00554000000000001, -0.00553000000000001, -0.00552000000000001, -0.00551000000000001, -0.00550000000000001, -0.00549000000000001, -0.00548000000000001, -0.00547000000000001, -0.00546000000000001, -0.00545000000000001, -0.00544000000000002, -0.00543000000000002, -0.00542000000000002, -0.00541000000000002, -0.00540000000000002, -0.00539000000000002, -0.00538900000000002, -0.00538800000000002, -0.00538700000000002, -0.00538600000000002, -0.00538500000000002, -0.00538400000000002, -0.00538300000000002, -0.00538200000000002, -0.00538100000000002, -0.00538000000000002, -0.00537900000000002, -0.00537800000000002, -0.00537700000000002, -0.00537600000000002, -0.00537500000000002, -0.00537400000000002, -0.00537300000000001, -0.00537200000000001, -0.00537100000000001, -0.00537000000000001, -0.00536900000000001, -0.00536800000000001, -0.00536700000000001, -0.00536600000000001, -0.00536500000000001, -0.00536400000000001, -0.00536300000000001, -0.00536200000000001, -0.00536100000000001, -0.00536000000000001, -0.00535900000000001, -0.00535800000000001, -0.00535700000000001, -0.00535600000000001, -0.00535500000000001, -0.00535400000000001, -0.00535300000000001, -0.00535200000000001, -0.00535100000000001, -0.00535000000000001, -0.00534900000000001, -0.00534800000000001, -0.00534700000000001, -0.00534600000000001, -0.00534500000000001, -0.00534400000000001, -0.00534300000000001, -0.00534200000000001, -0.00534100000000001, -0.00534000000000001, -0.00533900000000001, -0.00533800000000001, -0.00533700000000001, -0.00533600000000001, -0.00533500000000001, -0.00533400000000001, -0.00533300000000001, -0.00533200000000001, -0.00533100000000001, -0.00533000000000001, -0.00532000000000001, -0.00531000000000001, -0.00530000000000001, -0.00529000000000001, -0.00528000000000001, -0.00527000000000001, -0.00526000000000001, -0.00525000000000001, -0.00524000000000001, -0.00523000000000001, -0.00522000000000001, -0.00521000000000001, -0.00520000000000001, -0.00519000000000001, -0.00518000000000002, -0.00517000000000002, -0.00516000000000002, -0.00515000000000002, -0.00514000000000002, -0.00513000000000002, -0.00512000000000002, -0.00511000000000002, -0.00510000000000002, -0.00509000000000002, -0.00508000000000002, -0.00507000000000002, -0.00506000000000002, -0.00505000000000002, -0.00504000000000002, -0.00503000000000002, -0.00502000000000002, -0.00501900000000002, -0.00501800000000002, -0.00501700000000002, -0.00501600000000002, -0.00501500000000002, -0.00501400000000002, -0.00501300000000002, -0.00501200000000002, -0.00501100000000002, -0.00501000000000002, -0.00500900000000002, -0.00500800000000002, -0.00500700000000002, -0.00500600000000002, -0.00500500000000002, -0.00500400000000002, -0.00500300000000002, -0.00500200000000002, -0.00500100000000002, -0.00500000000000002, -0.00499900000000002, -0.00499800000000002, -0.00499700000000002, -0.00499600000000002, -0.00499500000000002, -0.00499400000000002, -0.00499300000000002, -0.00499200000000002, -0.00499100000000002, -0.00499000000000002, -0.00498900000000002, -0.00498800000000002, -0.00498700000000002, -0.00498600000000002, -0.00498500000000002, -0.00498400000000002, -0.00498300000000002, -0.00498200000000002, -0.00498100000000002, -0.00498000000000002, -0.00497900000000002, -0.00497800000000002, -0.00497700000000002, -0.00497600000000002, -0.00497500000000002, -0.00497400000000002, -0.00497300000000002, -0.00497200000000002, -0.00497100000000002, -0.00497000000000002, -0.00496900000000002, -0.00496800000000001, -0.00496700000000001, -0.00496600000000001, -0.00496500000000001, -0.00496400000000001, -0.00496300000000001, -0.00496200000000001, -0.00496100000000001, -0.00495100000000001, -0.00494100000000001, -0.00493100000000002, -0.00492100000000002, -0.00491100000000002, -0.00490100000000002, -0.00489100000000002, -0.00488100000000002, -0.00487100000000002, -0.00486100000000002, -0.00485100000000002, -0.00484100000000002, -0.00483100000000002, -0.00482100000000002, -0.00481100000000002, -0.00480100000000002, -0.00479100000000002, -0.00478100000000002, -0.00477100000000002, -0.00476100000000002, -0.00475100000000002, -0.00474100000000002, -0.00473100000000002, -0.00472100000000002, -0.00471100000000002, -0.00470100000000002, -0.00469100000000003, -0.00468100000000003, -0.00467100000000003, -0.00466100000000003, -0.00465100000000003, -0.00465000000000003, -0.00464900000000003, -0.00464800000000003, -0.00464700000000003, -0.00464600000000003, -0.00464500000000003, -0.00464400000000003, -0.00464300000000003, -0.00464200000000003, -0.00464100000000003, -0.00464000000000003, -0.00463900000000003, -0.00463800000000002, -0.00463700000000002, -0.00463600000000002, -0.00463500000000002, -0.00463400000000002, -0.00463300000000002, -0.00463200000000002, -0.00463100000000002, -0.00463000000000002, -0.00462900000000002, -0.00462800000000002, -0.00462700000000002, -0.00462600000000002, -0.00462500000000002, -0.00462400000000002, -0.00462300000000002, -0.00462200000000002, -0.00462100000000002, -0.00462000000000002, -0.00461900000000002, -0.00461800000000002, -0.00461700000000002, -0.00461600000000002, -0.00461500000000002, -0.00461400000000002, -0.00461300000000002, -0.00461200000000002, -0.00461100000000002, -0.00461000000000002, -0.00460900000000002, -0.00460800000000002, -0.00460700000000002, -0.00460600000000002, -0.00460500000000002, -0.00460400000000002, -0.00460300000000002, -0.00460200000000002, -0.00460100000000002, -0.00460000000000002, -0.00459900000000002, -0.00459800000000002, -0.00459700000000002, -0.00458700000000002, -0.00457700000000002, -0.00456700000000002, -0.00455700000000002, -0.00454700000000002, -0.00453700000000002, -0.00452700000000002, -0.00451700000000002, -0.00450700000000002, -0.00449700000000002, -0.00448700000000002, -0.00447700000000002, -0.00446700000000002, -0.00445700000000003, -0.00444700000000003, -0.00443700000000003, -0.00442700000000003, -0.00441700000000003, -0.00440700000000003, -0.00439700000000003, -0.00438700000000003, -0.00437700000000003, -0.00436700000000003, -0.00435700000000003, -0.00434700000000003, -0.00433700000000003, -0.00432700000000003, -0.00431700000000003, -0.00430700000000003, -0.00429700000000003, -0.00428700000000003, -0.00428600000000003, -0.00428500000000003, -0.00428400000000003, -0.00428300000000003, -0.00428200000000003, -0.00428100000000003, -0.00428000000000003, -0.00427900000000003, -0.00427800000000003, -0.00427700000000003, -0.00427600000000003, -0.00427500000000003, -0.00427400000000003, -0.00427300000000003, -0.00427200000000003, -0.00427100000000003, -0.00427000000000003, -0.00426900000000003, -0.00426800000000003, -0.00426700000000003, -0.00426600000000003, -0.00426500000000003, -0.00426400000000003, -0.00426300000000003, -0.00426200000000003, -0.00426100000000003, -0.00426000000000003, -0.00425900000000003, -0.00425800000000003, -0.00425700000000003, -0.00425600000000003, -0.00425500000000003, -0.00425400000000003, -0.00425300000000003, -0.00425200000000003, -0.00425100000000003, -0.00425000000000003, -0.00424900000000003, -0.00424800000000003, -0.00424700000000003, -0.00424600000000003, -0.00424500000000003, -0.00424400000000003, -0.00424300000000003, -0.00424200000000003, -0.00424100000000003, -0.00424000000000003, -0.00423900000000003, -0.00423800000000003, -0.00423700000000003, -0.00423600000000003, -0.00423500000000003, -0.00423400000000003, -0.00423300000000002, -0.00422300000000003, -0.00421300000000003, -0.00420300000000003, -0.00419300000000003, -0.00418300000000003, -0.00417300000000003, -0.00416300000000003, -0.00415300000000003, -0.00414300000000003, -0.00413300000000003, -0.00412300000000003, -0.00411300000000003, -0.00410300000000003, -0.00409300000000003, -0.00408300000000003, -0.00407300000000003, -0.00406300000000003, -0.00405300000000003, -0.00404300000000003, -0.00403300000000003, -0.00402300000000003, -0.00401300000000003, -0.00400300000000003, -0.00399300000000003, -0.00398300000000004, -0.00397300000000004, -0.00396300000000004, -0.00395300000000004, -0.00394300000000004, -0.00393300000000004, -0.00392300000000004, -0.00392200000000004, -0.00392100000000004, -0.00392000000000004, -0.00391900000000004, -0.00391800000000004, -0.00391700000000004, -0.00391600000000004, -0.00391500000000004, -0.00391400000000004, -0.00391300000000004, -0.00391200000000004, -0.00391100000000004, -0.00391000000000004, -0.00390900000000004, -0.00390800000000004, -0.00390700000000004, -0.00390600000000004, -0.00390500000000004, -0.00390400000000004, -0.00390300000000003, -0.00390200000000003, -0.00390100000000003, -0.00390000000000003, -0.00389900000000003, -0.00389800000000003, -0.00389700000000003, -0.00389600000000003, -0.00389500000000003, -0.00389400000000003, -0.00389300000000003, -0.00389200000000003, -0.00389100000000003, -0.00389000000000003, -0.00388900000000003, -0.00388800000000003, -0.00388700000000003, -0.00388600000000003, -0.00388500000000003, -0.00388400000000003, -0.00388300000000003, -0.00388200000000003, -0.00388100000000003, -0.00388000000000003, -0.00387900000000003, -0.00387800000000003, -0.00387700000000003, -0.00387600000000003, -0.00387500000000003, -0.00387400000000003, -0.00387300000000003, -0.00387200000000003, -0.00387100000000003, -0.00386100000000003, -0.00385100000000003, -0.00384100000000003, -0.00383100000000003, -0.00382100000000003, -0.00381100000000003, -0.00380100000000003, -0.00379100000000003, -0.00378100000000003, -0.00377100000000003, -0.00376100000000003, -0.00375100000000003, -0.00374100000000003, -0.00373100000000003, -0.00372100000000003, -0.00371100000000003, -0.00370100000000003, -0.00369100000000003, -0.00368100000000003, -0.00367100000000003, -0.00366100000000003, -0.00365100000000003, -0.00364100000000003, -0.00363100000000003, -0.00362100000000003, -0.00361100000000003, -0.00360100000000003, -0.00359100000000003, -0.00358100000000003, -0.00357100000000003, -0.00356100000000003, -0.00356000000000003, -0.00355900000000003, -0.00355800000000003, -0.00355700000000003, -0.00355600000000003, -0.00355500000000003, -0.00355400000000003, -0.00355300000000003, -0.00355200000000003, -0.00355100000000003, -0.00355000000000003, -0.00354900000000003, -0.00354800000000003, -0.00354700000000003, -0.00354600000000003, -0.00354500000000003, -0.00354400000000003, -0.00354300000000003, -0.00354200000000003, -0.00354100000000003, -0.00354000000000003, -0.00353900000000003, -0.00353800000000003, -0.00353700000000003, -0.00353600000000003, -0.00353500000000003, -0.00353400000000003, -0.00353300000000003, -0.00353200000000003, -0.00353100000000003, -0.00353000000000003, -0.00352900000000003, -0.00352800000000003, -0.00352700000000003, -0.00352600000000003, -0.00352500000000003, -0.00352400000000002, -0.00352300000000002, -0.00352200000000002, -0.00352100000000002, -0.00352000000000002, -0.00351900000000002, -0.00351800000000002, -0.00351700000000002, -0.00351600000000002, -0.00351500000000002, -0.00351400000000002, -0.00351300000000002, -0.00351200000000002, -0.00350200000000002, -0.00349200000000002, -0.00348200000000002, -0.00347200000000002, -0.00346200000000002, -0.00345200000000002, -0.00344200000000002, -0.00343200000000002, -0.00342200000000002, -0.00341200000000002, -0.00340200000000002, -0.00339200000000002, -0.00338200000000002, -0.00337200000000002, -0.00336200000000002, -0.00335200000000002, -0.00334200000000002, -0.00333200000000002, -0.00332200000000002, -0.00331200000000002, -0.00330200000000002, -0.00329200000000002, -0.00328200000000002, -0.00327200000000002, -0.00326200000000002, -0.00325200000000002, -0.00324200000000002, -0.00323200000000002, -0.00322200000000002, -0.00321200000000002, -0.00321100000000002, -0.00321000000000002, -0.00320900000000002, -0.00320800000000002, -0.00320700000000002, -0.00320600000000002, -0.00320500000000002, -0.00320400000000002, -0.00320300000000002, -0.00320200000000002, -0.00320100000000002, -0.00320000000000002, -0.00319900000000002, -0.00319800000000002, -0.00319700000000002, -0.00319600000000002, -0.00319500000000002, -0.00319400000000002, -0.00319300000000002, -0.00319200000000002, -0.00319100000000002, -0.00319000000000002, -0.00318900000000002, -0.00318800000000002, -0.00318700000000002, -0.00318600000000002, -0.00318500000000002, -0.00318400000000002, -0.00318300000000002, -0.00318200000000002, -0.00318100000000002, -0.00318000000000002, -0.00317900000000002, -0.00317800000000002, -0.00317700000000002, -0.00317600000000002, -0.00317500000000002, -0.00317400000000002, -0.00317300000000002, -0.00317200000000002, -0.00317100000000002, -0.00317000000000002, -0.00316900000000002, -0.00316800000000002, -0.00316700000000002, -0.00316600000000002, -0.00316500000000002, -0.00316400000000002, -0.00316300000000002, -0.00316200000000002, -0.00316100000000002, -0.00316000000000002, -0.00315900000000002, -0.00315800000000002, -0.00315700000000002, -0.00315600000000002, -0.00315500000000001, -0.00315400000000001, -0.00315300000000001, -0.00314300000000001, -0.00313300000000001, -0.00312300000000001, -0.00311300000000001, -0.00310300000000001, -0.00309300000000001, -0.00308300000000001, -0.00307300000000001, -0.00306300000000001, -0.00305300000000001, -0.00304300000000001, -0.00303300000000001, -0.00302300000000001, -0.00301300000000001, -0.00300300000000001, -0.00299300000000001, -0.00298300000000001, -0.00297300000000001, -0.00296300000000001, -0.00295300000000001, -0.00294300000000001, -0.00293300000000001, -0.00292300000000001, -0.00291300000000001, -0.00290300000000001, -0.00289300000000001, -0.00288300000000001, -0.00287300000000001, -0.00286300000000001, -0.00285300000000001, -0.00285200000000001, -0.00285100000000001, -0.00285000000000001, -0.00284900000000001, -0.00284800000000001, -0.00284700000000001, -0.00284600000000001, -0.00284500000000001, -0.00284400000000001, -0.00284300000000001, -0.00284200000000001, -0.00284100000000001, -0.00284000000000001, -0.00283900000000001, -0.00283800000000001, -0.00283700000000001, -0.00283600000000001, -0.00283500000000001, -0.00283400000000001, -0.00283300000000001, -0.00283200000000001, -0.00283100000000001, -0.00283000000000001, -0.00282900000000001, -0.00282800000000001, -0.00282700000000001, -0.00282600000000001, -0.00282500000000001, -0.00282400000000001, -0.00282300000000001, -0.00282200000000001, -0.00282100000000001, -0.00282000000000001, -0.00281900000000001, -0.00281800000000001, -0.00281700000000001, -0.00281600000000001, -0.00281500000000001, -0.00281400000000001, -0.00281300000000001, -0.00281200000000001, -0.00281100000000001, -0.00281000000000001, -0.00280900000000001, -0.00280800000000001, -0.00280700000000001, -0.00280600000000001, -0.00280500000000001, -0.00280400000000001, -0.00280300000000001, -0.00280200000000001, -0.00280100000000001, -0.00280000000000001, -0.00279900000000001, -0.00279800000000001, -0.00279700000000001, -0.00278700000000001, -0.00277700000000001, -0.00276700000000001, -0.00275700000000001, -0.00274700000000001, -0.00273700000000001, -0.00272700000000001, -0.00271700000000001, -0.00270700000000001, -0.00269700000000001, -0.00268700000000001, -0.00267700000000001, -0.00266700000000001, -0.00265700000000001, -0.00264700000000001, -0.00263700000000001, -0.00262700000000001, -0.00261700000000001, -0.00260700000000001, -0.00259700000000001, -0.00258700000000001, -0.00257700000000001, -0.00256700000000001, -0.00255700000000001, -0.00254700000000001, -0.00253700000000001, -0.00252700000000001, -0.00251700000000001, -0.00250700000000001, -0.00249700000000001, -0.00249600000000001, -0.00249500000000001, -0.00249400000000001, -0.00249300000000001, -0.00249200000000001, -0.002491, -0.00249, -0.002489, -0.002488, -0.002487, -0.002486, -0.002485, -0.002484, -0.002483, -0.002482, -0.002481, -0.00248, -0.002479, -0.002478, -0.002477, -0.002476, -0.002475, -0.002474, -0.002473, -0.002472, -0.002471, -0.00247, -0.002469, -0.002468, -0.002467, -0.002466, -0.002465, -0.002464, -0.002463, -0.002462, -0.002461, -0.00246, -0.002459, -0.002458, -0.002457, -0.002456, -0.002455, -0.002454, -0.002453, -0.002452, -0.002451, -0.00245, -0.002449, -0.002448, -0.002447, -0.002446, -0.002445, -0.002444, -0.002443, -0.002442, -0.002432, -0.002422, -0.002412, -0.002402, -0.002392, -0.002382, -0.002372, -0.002362, -0.002352, -0.002342, -0.002332, -0.002322, -0.002312, -0.002302, -0.002292, -0.002282, -0.002272, -0.002262, -0.002252, -0.002242, -0.002232, -0.002222, -0.002212, -0.002202, -0.002192, -0.002182, -0.002172, -0.002162, -0.002152, -0.002142, -0.002141, -0.00214, -0.002139, -0.002138, -0.002137, -0.002136, -0.002135, -0.002134, -0.002133, -0.002132, -0.002131, -0.00213, -0.002129, -0.002128, -0.002127, -0.002126, -0.002125, -0.002124, -0.002123, -0.00212199999999999, -0.00212099999999999, -0.00211999999999999, -0.00211899999999999, -0.00211799999999999, -0.00211699999999999, -0.00211599999999999, -0.00211499999999999, -0.00211399999999999, -0.00211299999999999, -0.00211199999999999, -0.00211099999999999, -0.00210999999999999, -0.00210899999999999, -0.00210799999999999, -0.00210699999999999, -0.00210599999999999, -0.00210499999999999, -0.00210399999999999, -0.00210299999999999, -0.00210199999999999, -0.00210099999999999, -0.00209999999999999, -0.00209899999999999, -0.00209799999999999, -0.00209699999999999, -0.00209599999999999, -0.00209499999999999, -0.00209399999999999, -0.00209299999999999, -0.00209199999999999, -0.00209099999999999, -0.00208999999999999, -0.00208899999999999, -0.00208799999999999, -0.00207799999999999, -0.00206799999999999, -0.00205799999999999, -0.00204799999999999, -0.00203799999999999, -0.00202799999999999, -0.00201799999999999, -0.00200799999999999, -0.00199799999999999, -0.00198799999999999, -0.00197799999999999, -0.00196799999999999, -0.00195799999999999, -0.00194799999999999, -0.00193799999999999, -0.00192799999999999, -0.00191799999999999, -0.00190799999999999, -0.00189799999999999, -0.00188799999999999, -0.00187799999999999, -0.00186799999999999, -0.00185799999999999, -0.00184799999999999, -0.00183799999999999, -0.00182799999999999, -0.00181799999999999, -0.00180799999999999, -0.00179799999999999, -0.00178799999999999, -0.00178699999999999, -0.00178599999999999, -0.00178499999999999, -0.00178399999999999, -0.00178299999999999, -0.00178199999999999, -0.00178099999999999, -0.00177999999999999, -0.00177899999999999, -0.00177799999999999, -0.00177699999999999, -0.00177599999999999, -0.00177499999999999, -0.00177399999999999, -0.00177299999999999, -0.00177199999999999, -0.00177099999999999, -0.00176999999999999, -0.00176899999999999, -0.00176799999999999, -0.00176699999999999, -0.00176599999999999, -0.00176499999999999, -0.00176399999999999, -0.00176299999999999, -0.00176199999999999, -0.00176099999999999, -0.00175999999999999, -0.00175899999999999, -0.00175799999999999, -0.00175699999999999, -0.00175599999999999, -0.00175499999999999, -0.00175399999999999, -0.00175299999999999, -0.00175199999999999, -0.00175099999999999, -0.00174999999999999, -0.00174899999999999, -0.00174799999999999, -0.00174699999999999, -0.00174599999999999, -0.00174499999999999, -0.00174399999999999, -0.00174299999999999, -0.00174199999999999, -0.00174099999999999, -0.00173999999999999, -0.00173899999999999, -0.00173799999999999, -0.00173699999999999, -0.00173599999999999, -0.00173499999999999, -0.00173399999999999, -0.00173299999999999, -0.00172299999999999, -0.00171299999999999, -0.00170299999999999, -0.00169299999999999, -0.00168299999999999, -0.00167299999999999, -0.00166299999999999, -0.00165299999999999, -0.00164299999999999, -0.00163299999999999, -0.00162299999999999, -0.00161299999999999, -0.00160299999999999, -0.00159299999999999, -0.00158299999999999, -0.00157299999999999, -0.00156299999999999, -0.00155299999999999, -0.00154299999999999, -0.00153299999999999, -0.00152299999999999, -0.00151299999999999, -0.00150299999999999, -0.00149299999999999, -0.00148299999999999, -0.00147299999999999, -0.00146299999999999, -0.00145299999999999, -0.00144299999999999, -0.00143299999999999, -0.00142299999999999, -0.00142199999999999, -0.00142099999999999, -0.00141999999999999, -0.00141899999999999, -0.00141799999999999, -0.00141699999999999, -0.00141599999999999, -0.00141499999999999, -0.00141399999999999, -0.00141299999999999, -0.00141199999999999, -0.00141099999999999, -0.00140999999999999, -0.00140899999999999, -0.00140799999999999, -0.00140699999999999, -0.00140599999999999, -0.001405, -0.001404, -0.001403, -0.001402, -0.001401, -0.0014, -0.001399, -0.001398, -0.001397, -0.001396, -0.001395, -0.001394, -0.001393, -0.001392, -0.001391, -0.00139, -0.001389, -0.001388, -0.001387, -0.001386, -0.001385, -0.001384, -0.001383, -0.001382, -0.001381, -0.00138, -0.00137, -0.00136, -0.00135, -0.00134, -0.00133, -0.00132, -0.00131, -0.0013, -0.00129, -0.00128, -0.00127, -0.00126, -0.00125, -0.00124, -0.00123, -0.00122, -0.00121, -0.0012, -0.00119, -0.00118, -0.00117, -0.00116, -0.00115, -0.00114, -0.00113, -0.00112, -0.00111, -0.0011, -0.00109, -0.00108, -0.00107, -0.001069, -0.001068, -0.001067, -0.001066, -0.001065, -0.001064, -0.001063, -0.001062, -0.001061, -0.00106, -0.001059, -0.001058, -0.001057, -0.001056, -0.001055, -0.001054, -0.001053, -0.001052, -0.001051, -0.00105, -0.001049, -0.001048, -0.001047, -0.001046, -0.001045, -0.001044, -0.001043, -0.001042, -0.001041, -0.00104, -0.001039, -0.001038, -0.001037, -0.001036, -0.001035, -0.001034, -0.001033, -0.001032, -0.001031, -0.00103, -0.001029, -0.001028, -0.001027, -0.001017, -0.001007, -0.000997, -0.000987, -0.000977, -0.000967, -0.000957, -0.000947, -0.000937, -0.000927, -0.000917, -0.000907, -0.000897, -0.000887, -0.000877, -0.000866999999999999, -0.000856999999999999, -0.000846999999999999, -0.000836999999999999, -0.000826999999999999, -0.000816999999999999, -0.000806999999999999, -0.000796999999999999, -0.000786999999999999, -0.000776999999999999, -0.000766999999999999, -0.000756999999999999, -0.000746999999999999, -0.000736999999999999, -0.000726999999999999, -0.000716999999999999, -0.000706999999999999, -0.000705999999999999, -0.000704999999999999, -0.000703999999999999, -0.000702999999999999, -0.000701999999999999, -0.000700999999999999, -0.000699999999999999, -0.000698999999999999, -0.000697999999999999, -0.000696999999999999, -0.000695999999999999, -0.000694999999999999, -0.000693999999999999, -0.000692999999999999, -0.000691999999999999, -0.000690999999999999, -0.000689999999999999, -0.000688999999999999, -0.000687999999999999, -0.000686999999999999, -0.000685999999999999, -0.000684999999999999, -0.000683999999999999, -0.000682999999999998, -0.000681999999999998, -0.000680999999999998, -0.000679999999999998, -0.000678999999999998, -0.000677999999999998, -0.000676999999999998, -0.000675999999999998, -0.000674999999999998, -0.000673999999999998, -0.000663999999999998, -0.000653999999999998, -0.000643999999999998, -0.000633999999999998, -0.000623999999999998, -0.000613999999999998, -0.000603999999999998, -0.000593999999999998, -0.000583999999999998, -0.000573999999999998, -0.000563999999999998, -0.000553999999999998, -0.000543999999999998, -0.000533999999999998, -0.000523999999999998, -0.000513999999999998, -0.000503999999999998, -0.000493999999999998, -0.000483999999999998, -0.000473999999999998, -0.000463999999999998, -0.000453999999999998, -0.000443999999999998, -0.000433999999999998, -0.000423999999999998, -0.000413999999999998, -0.000403999999999998, -0.000393999999999998, -0.000383999999999998, -0.000373999999999997, -0.000372999999999997, -0.000371999999999997, -0.000370999999999997, -0.000369999999999997, -0.000368999999999997, -0.000367999999999997, -0.000366999999999997, -0.000365999999999997, -0.000364999999999997, -0.000363999999999997, -0.000362999999999997, -0.000361999999999997, -0.000360999999999997, -0.000359999999999997, -0.000358999999999997, -0.000357999999999997, -0.000356999999999997, -0.000355999999999997, -0.000354999999999997, -0.000353999999999997, -0.000352999999999997, -0.000351999999999997, -0.000350999999999997, -0.000349999999999997, -0.000348999999999997, -0.000347999999999997, -0.000346999999999997, -0.000345999999999997, -0.000344999999999997, -0.000343999999999997, -0.000342999999999997, -0.000341999999999997, -0.000340999999999997, -0.000339999999999997, -0.000338999999999997, -0.000337999999999997, -0.000336999999999997, -0.000335999999999997, -0.000334999999999997, -0.000333999999999997, -0.000332999999999996, -0.000331999999999996, -0.000330999999999996, -0.000329999999999996, -0.000328999999999996, -0.000327999999999996, -0.000326999999999996, -0.000325999999999996, -0.000324999999999996, -0.000323999999999996, -0.000322999999999996, -0.000321999999999996, -0.000311999999999996, -0.000301999999999996, -0.000291999999999996, -0.000281999999999996, -0.000271999999999996, -0.000261999999999996, -0.000251999999999996, -0.000241999999999996, -0.000231999999999996, -0.000221999999999996, -0.000211999999999996, -0.000201999999999996, -0.000191999999999996, -0.000181999999999996, -0.000171999999999996, -0.000161999999999996, -0.000151999999999996, -0.000141999999999996, -0.000131999999999996, -0.000121999999999996, -0.000111999999999996, -0.000101999999999996, -9.19999999999961e-05, -8.19999999999961e-05, -7.19999999999961e-05, -6.19999999999961e-05, -5.19999999999961e-05, -4.19999999999961e-05, -3.19999999999961e-05, -2.19999999999961e-05, -1.19999999999961e-05, -1.99999999999606e-06, 8.00000000000394e-06, 9.00000000000394e-06, 1.00000000000039e-05, 1.10000000000039e-05, 1.20000000000039e-05, 1.30000000000039e-05, 1.40000000000039e-05, 1.50000000000039e-05, 1.60000000000039e-05, 1.70000000000039e-05, 1.80000000000039e-05, 1.90000000000039e-05, 2.00000000000039e-05, 2.10000000000039e-05, 2.20000000000039e-05, 2.30000000000039e-05, 2.40000000000039e-05, 2.50000000000039e-05, 2.60000000000039e-05, 2.70000000000039e-05, 2.8000000000004e-05, 2.9000000000004e-05, 3.0000000000004e-05, 3.1000000000004e-05, 4.1000000000004e-05, 4.20000000000039e-05, 4.30000000000039e-05, 4.40000000000039e-05, 4.50000000000039e-05, 4.60000000000039e-05, 4.70000000000039e-05, 4.80000000000039e-05, 4.90000000000039e-05, 5.00000000000039e-05, 5.10000000000039e-05, 5.20000000000039e-05, 5.30000000000039e-05, 5.40000000000039e-05, 5.50000000000039e-05, 5.60000000000039e-05, 5.70000000000039e-05, 5.80000000000039e-05, 5.90000000000039e-05, 6.00000000000039e-05, 6.10000000000039e-05, 6.20000000000039e-05, 6.30000000000039e-05, 6.40000000000039e-05, 6.50000000000039e-05, 6.60000000000039e-05, 7.60000000000039e-05, 8.60000000000039e-05, 9.60000000000039e-05, 0.000106000000000004, 0.000116000000000004, 0.000126000000000004, 0.000136000000000004, 0.000146000000000004, 0.000156000000000004, 0.000166000000000004, 0.000176000000000004, 0.000186000000000004, 0.000196000000000004, 0.000206000000000004, 0.000216000000000004, 0.000226000000000004, 0.000236000000000004, 0.000246000000000004, 0.000256000000000004, 0.000266000000000004, 0.000276000000000004, 0.000286000000000004, 0.000296000000000004, 0.000306000000000004, 0.000316000000000004, 0.000326000000000004, 0.000336000000000004, 0.000346000000000004, 0.000356000000000004, 0.000366000000000004, 0.000376000000000004, 0.000386000000000004, 0.000396000000000004, 0.000397000000000004, 0.000398000000000004, 0.000399000000000004, 0.000400000000000004, 0.000401000000000004, 0.000402000000000004, 0.000403000000000004, 0.000404000000000004, 0.000405000000000004, 0.000406000000000005, 0.000407000000000005, 0.000408000000000005, 0.000409000000000005, 0.000410000000000005, 0.000411000000000005, 0.000412000000000005, 0.000413000000000005, 0.000414000000000005, 0.000415000000000005, 0.000416000000000005, 0.000417000000000005, 0.000418000000000005, 0.000419000000000005, 0.000420000000000005, 0.000421000000000005, 0.000422000000000005, 0.000423000000000005, 0.000424000000000005, 0.000425000000000005, 0.000426000000000005, 0.000427000000000005, 0.000428000000000005, 0.000429000000000005, 0.000430000000000005, 0.000431000000000005, 0.000432000000000005, 0.000433000000000005, 0.000434000000000005, 0.000435000000000005, 0.000436000000000005, 0.000437000000000005, 0.000438000000000005, 0.000439000000000005, 0.000440000000000005, 0.000441000000000005, 0.000442000000000005, 0.000443000000000005, 0.000444000000000005, 0.000445000000000005, 0.000446000000000005, 0.000447000000000005, 0.000457000000000006, 0.000467000000000006, 0.000477000000000006, 0.000487000000000006, 0.000497000000000006, 0.000507000000000006, 0.000517000000000006, 0.000527000000000006, 0.000537000000000006, 0.000547000000000006, 0.000557000000000006, 0.000567000000000006, 0.000577000000000006, 0.000587000000000006, 0.000597000000000006, 0.000607000000000006, 0.000617000000000006, 0.000627000000000006, 0.000637000000000006, 0.000647000000000006, 0.000657000000000006, 0.000667000000000006, 0.000677000000000006, 0.000687000000000006, 0.000697000000000006, 0.000707000000000006, 0.000717000000000006, 0.000727000000000006, 0.000737000000000006, 0.000747000000000006, 0.000748000000000006, 0.000749000000000006, 0.000750000000000006, 0.000751000000000006, 0.000752000000000006, 0.000753000000000006, 0.000754000000000006, 0.000755000000000006, 0.000756000000000006, 0.000757000000000006, 0.000758000000000006, 0.000759000000000007, 0.000760000000000007, 0.000761000000000007, 0.000762000000000007, 0.000763000000000007, 0.000764000000000007, 0.000765000000000007, 0.000766000000000007, 0.000767000000000007, 0.000768000000000007, 0.000769000000000007, 0.000770000000000007, 0.000771000000000007, 0.000772000000000007, 0.000773000000000007, 0.000774000000000007, 0.000775000000000007, 0.000776000000000007, 0.000777000000000007, 0.000778000000000007, 0.000779000000000007, 0.000780000000000007, 0.000781000000000007, 0.000782000000000007, 0.000783000000000007, 0.000784000000000007, 0.000785000000000007, 0.000795000000000007, 0.000805000000000007, 0.000815000000000007, 0.000825000000000007, 0.000835000000000007, 0.000845000000000007, 0.000855000000000007, 0.000865000000000007, 0.000875000000000007, 0.000885000000000007, 0.000895000000000007, 0.000905000000000007, 0.000915000000000007, 0.000925000000000008, 0.000935000000000008, 0.000945000000000008, 0.000955000000000008, 0.000965000000000008, 0.000975000000000008, 0.000985000000000008, 0.000995000000000008, 0.00100500000000001, 0.00101500000000001, 0.00102500000000001, 0.00103500000000001, 0.00104500000000001, 0.00105500000000001, 0.00106500000000001, 0.00107500000000001, 0.00108500000000001, 0.00109500000000001, 0.00110500000000001, 0.00110600000000001, 0.00110700000000001, 0.00110800000000001, 0.00110900000000001, 0.00111000000000001, 0.00111100000000001, 0.00111200000000001, 0.00111300000000001, 0.00111400000000001, 0.00111500000000001, 0.00111600000000001, 0.00111700000000001, 0.00111800000000001, 0.00111900000000001, 0.00112000000000001, 0.00112100000000001, 0.00112200000000001, 0.00112300000000001, 0.00112400000000001, 0.00112500000000001, 0.00112600000000001, 0.00112700000000001, 0.00112800000000001, 0.00112900000000001, 0.00113000000000001, 0.00113100000000001, 0.00113200000000001, 0.00113300000000001, 0.00113400000000001, 0.00113500000000001, 0.00113600000000001, 0.00113700000000001, 0.00113800000000001, 0.00113900000000001, 0.00114, 0.001141, 0.001151, 0.001161, 0.001171, 0.001181, 0.001191, 0.00120100000000001, 0.00121100000000001, 0.00122100000000001, 0.00123100000000001, 0.00124100000000001, 0.00125100000000001, 0.00126100000000001, 0.00127100000000001, 0.00128100000000001, 0.00129100000000001, 0.00130100000000001, 0.00131100000000001, 0.00132100000000001, 0.00133100000000001, 0.00134100000000001, 0.00135100000000001, 0.00136100000000001, 0.00137100000000001, 0.00138100000000001, 0.00139100000000001, 0.00140100000000001, 0.00141100000000001, 0.00142100000000001, 0.00143100000000001, 0.00144100000000001, 0.00145100000000001, 0.00145200000000001, 0.00145300000000001, 0.00145400000000001, 0.00145500000000001, 0.00145600000000001, 0.00145700000000001, 0.00145800000000001, 0.001459, 0.00146, 0.001461, 0.001462, 0.001463, 0.001464, 0.001465, 0.001466, 0.001467, 0.001468, 0.001469, 0.00147, 0.001471, 0.001472, 0.001473, 0.001474, 0.001475, 0.001476, 0.001477, 0.001478, 0.001479, 0.00148, 0.001481, 0.001482, 0.001483, 0.001484, 0.001485, 0.001486, 0.001487, 0.001488, 0.001489, 0.00149, 0.001491, 0.001492, 0.001493, 0.001494, 0.001495, 0.001496, 0.001497, 0.001498, 0.001508, 0.001518, 0.001528, 0.001538, 0.001548, 0.001558, 0.001568, 0.001578, 0.001588, 0.001598, 0.001608, 0.001618, 0.001628, 0.001638, 0.001648, 0.001658, 0.001668, 0.001678, 0.001688, 0.001698, 0.001708, 0.001718, 0.001728, 0.001738, 0.001748, 0.001758, 0.001768, 0.001778, 0.001788, 0.001798, 0.001808, 0.001809, 0.00181, 0.001811, 0.001812, 0.001813, 0.001814, 0.001815, 0.001816, 0.001817, 0.001818, 0.001819, 0.00182, 0.001821, 0.001822, 0.001823, 0.001824, 0.001825, 0.001826, 0.001827, 0.001828, 0.001829, 0.00183, 0.001831, 0.001832, 0.001833, 0.001834, 0.001835, 0.001836, 0.001837, 0.001838, 0.001839, 0.00184, 0.001841, 0.001842, 0.001843, 0.001844, 0.001845, 0.001846, 0.001847, 0.001848, 0.001849, 0.00185, 0.001851, 0.001852, 0.001853, 0.001863, 0.001873, 0.001883, 0.001893, 0.001903, 0.001913, 0.001923, 0.001933, 0.001943, 0.001953, 0.001963, 0.001973, 0.001983, 0.001993, 0.002003, 0.002013, 0.002023, 0.002033, 0.002043, 0.002053, 0.002063, 0.002073, 0.002083, 0.002093, 0.002103, 0.002113, 0.002123, 0.002133, 0.002143, 0.002153, 0.002154, 0.002155, 0.002156, 0.002157, 0.002158, 0.002159, 0.00216, 0.002161, 0.002162, 0.002163, 0.002164, 0.002165, 0.002166, 0.002167, 0.002168, 0.002169, 0.00217, 0.002171, 0.002172, 0.002173, 0.002174, 0.002175, 0.002176, 0.002177, 0.002178, 0.002179, 0.00218, 0.002181, 0.002182, 0.002183, 0.002184, 0.002185, 0.002186, 0.002187, 0.002188, 0.002189, 0.00219, 0.002191, 0.002192, 0.002193, 0.002194, 0.00219500000000001, 0.00219600000000001, 0.00219700000000001, 0.00219800000000001, 0.00219900000000001, 0.00220000000000001, 0.00220100000000001, 0.00220200000000001, 0.00220300000000001, 0.00220400000000001, 0.00220500000000001, 0.00220600000000001, 0.00220700000000001, 0.00221700000000001, 0.00222700000000001, 0.00223700000000001, 0.00224700000000001, 0.00225700000000001, 0.00226700000000001, 0.00227700000000001, 0.00228700000000001, 0.00229700000000001, 0.00230700000000001, 0.00231700000000001, 0.00232700000000001, 0.00233700000000001, 0.00234700000000001, 0.00235700000000001, 0.00236700000000001, 0.00237700000000001, 0.00238700000000001, 0.00239700000000001, 0.00240700000000001, 0.00241700000000001, 0.00242700000000001, 0.00243700000000001, 0.00244700000000001, 0.00245700000000001, 0.00246700000000001, 0.00247700000000001, 0.00248700000000001, 0.00249700000000001, 0.00250700000000001, 0.00250800000000001, 0.00250900000000001, 0.00251000000000001, 0.00251100000000001, 0.00251200000000001, 0.00251300000000001, 0.00251400000000001, 0.00251500000000001, 0.00251600000000001, 0.00251700000000001, 0.00251800000000001, 0.00251900000000001, 0.00252000000000001, 0.00252100000000001, 0.00252200000000001, 0.00252300000000001, 0.00252400000000001, 0.00252500000000001, 0.00252600000000001, 0.00252700000000001, 0.00252800000000001, 0.00252900000000001, 0.00253000000000001, 0.00253100000000001, 0.00253200000000001, 0.00253300000000001, 0.00253400000000001, 0.00253500000000001, 0.00253600000000001, 0.00253700000000001, 0.00253800000000001, 0.00253900000000001, 0.00254000000000001, 0.00254100000000001, 0.00254200000000001, 0.00254300000000001, 0.00254400000000001, 0.00254500000000001, 0.00254600000000001, 0.00254700000000001, 0.00254800000000001, 0.00254900000000001, 0.00255000000000001, 0.00255100000000001, 0.00255200000000001, 0.00255300000000001, 0.00255400000000001, 0.00255500000000001, 0.00255600000000001, 0.00255700000000001, 0.00255800000000001, 0.00255900000000001, 0.00256900000000001, 0.00257900000000001, 0.00258900000000001, 0.00259900000000001, 0.00260900000000001, 0.00261900000000001, 0.00262900000000001, 0.00263900000000001, 0.00264900000000001, 0.00265900000000001, 0.00266900000000001, 0.00267900000000001, 0.00268900000000001, 0.00269900000000001, 0.00270900000000001, 0.00271900000000001, 0.00272900000000001, 0.00273900000000001, 0.00274900000000001, 0.00275900000000001, 0.00276900000000001, 0.00277900000000001, 0.00278900000000001, 0.00279900000000002, 0.00280900000000002, 0.00281900000000002, 0.00282900000000002, 0.00283900000000002, 0.00284900000000002, 0.00285900000000002, 0.00286000000000002, 0.00286100000000002, 0.00286200000000002, 0.00286300000000002, 0.00286400000000002, 0.00286500000000002, 0.00286600000000002, 0.00286700000000002, 0.00286800000000002, 0.00286900000000002, 0.00287000000000002, 0.00287100000000002, 0.00287200000000002, 0.00287300000000002, 0.00287400000000002, 0.00287500000000002, 0.00287600000000002, 0.00287700000000002, 0.00287800000000002, 0.00287900000000002, 0.00288000000000002, 0.00288100000000002, 0.00288200000000002, 0.00288300000000002, 0.00288400000000002, 0.00288500000000002, 0.00288600000000002, 0.00288700000000002, 0.00288800000000002, 0.00288900000000002, 0.00289000000000002, 0.00289100000000002, 0.00289200000000002, 0.00289300000000002, 0.00289400000000002, 0.00289500000000002, 0.00289600000000002, 0.00289700000000002, 0.00289800000000002, 0.00289900000000002, 0.00290000000000002, 0.00290100000000002, 0.00290200000000002, 0.00290300000000002, 0.00290400000000002, 0.00290500000000002, 0.00290600000000002, 0.00290700000000002, 0.00290800000000002, 0.00290900000000002, 0.00291000000000002, 0.00291100000000002, 0.00292100000000002, 0.00293100000000002, 0.00294100000000002, 0.00295100000000002, 0.00296100000000002, 0.00297100000000002, 0.00298100000000002, 0.00299100000000002, 0.00300100000000002, 0.00301100000000002, 0.00302100000000002, 0.00303100000000002, 0.00304100000000002, 0.00305100000000002, 0.00306100000000002, 0.00307100000000002, 0.00308100000000002, 0.00309100000000002, 0.00310100000000002, 0.00311100000000002, 0.00312100000000002, 0.00313100000000002, 0.00314100000000002, 0.00315100000000002, 0.00316100000000002, 0.00317100000000002, 0.00318100000000002, 0.00319100000000002, 0.00320100000000002, 0.00321100000000002, 0.00321200000000002, 0.00321300000000002, 0.00321400000000002, 0.00321500000000002, 0.00321600000000002, 0.00321700000000002, 0.00321800000000002, 0.00321900000000002, 0.00322000000000002, 0.00322100000000002, 0.00322200000000002, 0.00322300000000002, 0.00322400000000002, 0.00322500000000002, 0.00322600000000002, 0.00322700000000002, 0.00322800000000003, 0.00322900000000003, 0.00323000000000003, 0.00323100000000003, 0.00323200000000003, 0.00323300000000003, 0.00323400000000003, 0.00323500000000003, 0.00323600000000003, 0.00323700000000003, 0.00323800000000003, 0.00323900000000003, 0.00324000000000003, 0.00324100000000003, 0.00324200000000003, 0.00324300000000003, 0.00324400000000003, 0.00324500000000003, 0.00324600000000003, 0.00324700000000003, 0.00324800000000003, 0.00324900000000003, 0.00325000000000003, 0.00325100000000003, 0.00325200000000003, 0.00325300000000003, 0.00325400000000003, 0.00325500000000003, 0.00325600000000003, 0.00325700000000003, 0.00325800000000003, 0.00325900000000003, 0.00326000000000003, 0.00326100000000003, 0.00326200000000003, 0.00327200000000003, 0.00328200000000003, 0.00329200000000003, 0.00330200000000003, 0.00331200000000003, 0.00332200000000003, 0.00333200000000003, 0.00334200000000003, 0.00335200000000003, 0.00336200000000003, 0.00337200000000003, 0.00338200000000003, 0.00339200000000003, 0.00340200000000003, 0.00341200000000003, 0.00342200000000003, 0.00343200000000003, 0.00344200000000003, 0.00345200000000003, 0.00346200000000003, 0.00347200000000003, 0.00348200000000003, 0.00349200000000003, 0.00350200000000003, 0.00351200000000003, 0.00352200000000003, 0.00353200000000003, 0.00354200000000003, 0.00355200000000003, 0.00356200000000003, 0.00356300000000003, 0.00356400000000003, 0.00356500000000003, 0.00356600000000003, 0.00356700000000003, 0.00356800000000003, 0.00356900000000003, 0.00357000000000003, 0.00357100000000003, 0.00357200000000003, 0.00357300000000003, 0.00357400000000003, 0.00357500000000003, 0.00357600000000003, 0.00357700000000003, 0.00357800000000003, 0.00357900000000003, 0.00358000000000003, 0.00358100000000003, 0.00358200000000003, 0.00358300000000003, 0.00358400000000003, 0.00358500000000003, 0.00358600000000003, 0.00358700000000003, 0.00358800000000003, 0.00358900000000003, 0.00359000000000003, 0.00359100000000003, 0.00359200000000003, 0.00359300000000003, 0.00359400000000003, 0.00359500000000003, 0.00359600000000003, 0.00359700000000004, 0.00359800000000004, 0.00359900000000004, 0.00360000000000004, 0.00360100000000004, 0.00360200000000004, 0.00360300000000004, 0.00360400000000004, 0.00360500000000004, 0.00360600000000004, 0.00360700000000004, 0.00360800000000004, 0.00360900000000004, 0.00361000000000004, 0.00361100000000004, 0.00361200000000004, 0.00361300000000004, 0.00361400000000004, 0.00361500000000004, 0.00362500000000004, 0.00363500000000004, 0.00364500000000004, 0.00365500000000004, 0.00366500000000004, 0.00367500000000004, 0.00368500000000004, 0.00369500000000004, 0.00370500000000004, 0.00371500000000004, 0.00372500000000004, 0.00373500000000004, 0.00374500000000004, 0.00375500000000004, 0.00376500000000004, 0.00377500000000004, 0.00378500000000004, 0.00379500000000004, 0.00380500000000004, 0.00381500000000004, 0.00382500000000004, 0.00383500000000004, 0.00384500000000004, 0.00385500000000004, 0.00386500000000004, 0.00387500000000004, 0.00388500000000004, 0.00389500000000004, 0.00390500000000004, 0.00391500000000004, 0.00391600000000004, 0.00391700000000004, 0.00391800000000004, 0.00391900000000004, 0.00392000000000004, 0.00392100000000004, 0.00392200000000004, 0.00392300000000004, 0.00392400000000004, 0.00392500000000004, 0.00392600000000004, 0.00392700000000004, 0.00392800000000004, 0.00392900000000004, 0.00393000000000004, 0.00393100000000004, 0.00393200000000004, 0.00393300000000004, 0.00393400000000004, 0.00393500000000004, 0.00393600000000004, 0.00393700000000004, 0.00393800000000004, 0.00393900000000004, 0.00394000000000004, 0.00394100000000004, 0.00394200000000004, 0.00394300000000004, 0.00394400000000004, 0.00394500000000004, 0.00394600000000004, 0.00394700000000004, 0.00394800000000004, 0.00394900000000004, 0.00395000000000004, 0.00395100000000004, 0.00395200000000004, 0.00395300000000004, 0.00395400000000004, 0.00395500000000004, 0.00395600000000004, 0.00395700000000004, 0.00395800000000004, 0.00395900000000004, 0.00396000000000004, 0.00396100000000004, 0.00396200000000004, 0.00396300000000004, 0.00396400000000004, 0.00396500000000004, 0.00396600000000005, 0.00396700000000005, 0.00397700000000004, 0.00398700000000004, 0.00399700000000004, 0.00400700000000004, 0.00401700000000004, 0.00402700000000004, 0.00403700000000004, 0.00404700000000004, 0.00405700000000004, 0.00406700000000004, 0.00407700000000004, 0.00408700000000004, 0.00409700000000004, 0.00410700000000004, 0.00411700000000004, 0.00412700000000004, 0.00413700000000004, 0.00414700000000004, 0.00415700000000004, 0.00416700000000004, 0.00417700000000004, 0.00418700000000004, 0.00419700000000004, 0.00420700000000004, 0.00421700000000003, 0.00422700000000003, 0.00423700000000003, 0.00424700000000003, 0.00425700000000003, 0.00426700000000003, 0.00426800000000003, 0.00426900000000003, 0.00427000000000003, 0.00427100000000003, 0.00427200000000003, 0.00427300000000003, 0.00427400000000003, 0.00427500000000003, 0.00427600000000003, 0.00427700000000003, 0.00427800000000003, 0.00427900000000003, 0.00428000000000003, 0.00428100000000003, 0.00428200000000003, 0.00428300000000004, 0.00428400000000004, 0.00428500000000004, 0.00428600000000004, 0.00428700000000004, 0.00428800000000004, 0.00428900000000004, 0.00429000000000004, 0.00429100000000004, 0.00429200000000004, 0.00429300000000004, 0.00429400000000004, 0.00429500000000004, 0.00429600000000004, 0.00429700000000004, 0.00429800000000004, 0.00429900000000004, 0.00430000000000004, 0.00430100000000004, 0.00430200000000004, 0.00430300000000004, 0.00430400000000004, 0.00430500000000004, 0.00430600000000004, 0.00430700000000004, 0.00430800000000004, 0.00430900000000004, 0.00431000000000004, 0.00431100000000004, 0.00431200000000004, 0.00431300000000004, 0.00431400000000004, 0.00431500000000004, 0.00431600000000004, 0.00431700000000004, 0.00431800000000004, 0.00431900000000004, 0.00432000000000004, 0.00432100000000004, 0.00433100000000004, 0.00434100000000004, 0.00435100000000004, 0.00436100000000004, 0.00437100000000004, 0.00438100000000004, 0.00439100000000004, 0.00440100000000004, 0.00441100000000004, 0.00442100000000004, 0.00443100000000004, 0.00444100000000004, 0.00445100000000003, 0.00446100000000003, 0.00447100000000003, 0.00448100000000003, 0.00449100000000003, 0.00450100000000003, 0.00451100000000003, 0.00452100000000003, 0.00453100000000003, 0.00454100000000003, 0.00455100000000003, 0.00456100000000003, 0.00457100000000003, 0.00458100000000003, 0.00459100000000003, 0.00460100000000003, 0.00461100000000003, 0.00462100000000003, 0.00463100000000003, 0.00463200000000003, 0.00463300000000003, 0.00463400000000003, 0.00463500000000003, 0.00463600000000003, 0.00463700000000003, 0.00463800000000003, 0.00463900000000003, 0.00464000000000003, 0.00464100000000003, 0.00464200000000003, 0.00464300000000003, 0.00464400000000003, 0.00464500000000003, 0.00464600000000003, 0.00464700000000003, 0.00464800000000003, 0.00464900000000003, 0.00465000000000003, 0.00465100000000003, 0.00465200000000003, 0.00465300000000003, 0.00465400000000003, 0.00465500000000003, 0.00465600000000003, 0.00465700000000003, 0.00465800000000003, 0.00465900000000003, 0.00466000000000003, 0.00466100000000003, 0.00466200000000003, 0.00466300000000003, 0.00466400000000003, 0.00466500000000003, 0.00466600000000003, 0.00466700000000003, 0.00466800000000003, 0.00466900000000003, 0.00467000000000003, 0.00467100000000003, 0.00467200000000003, 0.00467300000000003, 0.00467400000000003, 0.00467500000000003, 0.00468500000000003, 0.00469500000000003, 0.00470500000000003, 0.00471500000000003, 0.00472500000000003, 0.00473500000000003, 0.00474500000000003, 0.00475500000000003, 0.00476500000000003, 0.00477500000000003, 0.00478500000000003, 0.00479500000000003, 0.00480500000000003, 0.00481500000000003, 0.00482500000000003, 0.00483500000000003, 0.00484500000000003, 0.00485500000000003, 0.00486500000000003, 0.00487500000000003, 0.00488500000000002, 0.00489500000000002, 0.00490500000000002, 0.00491500000000002, 0.00492500000000002, 0.00493500000000002, 0.00494500000000002, 0.00495500000000002, 0.00496500000000002, 0.00497500000000002, 0.00498500000000002, 0.00498600000000002, 0.00498700000000002, 0.00498800000000002, 0.00498900000000002, 0.00499000000000002, 0.00499100000000002, 0.00499200000000002, 0.00499300000000002, 0.00499400000000002, 0.00499500000000002, 0.00499600000000002, 0.00499700000000002, 0.00499800000000002, 0.00499900000000002, 0.00500000000000002, 0.00500100000000002, 0.00500200000000002, 0.00500300000000002, 0.00500400000000002, 0.00500500000000002, 0.00500600000000002, 0.00500700000000002, 0.00500800000000002, 0.00500900000000002, 0.00501000000000002, 0.00501100000000002, 0.00501200000000002, 0.00501300000000002, 0.00501400000000002, 0.00501500000000002, 0.00501600000000002, 0.00501700000000002, 0.00501800000000003, 0.00501900000000003, 0.00502000000000003, 0.00502100000000003, 0.00502200000000003, 0.00502300000000003, 0.00502400000000003, 0.00502500000000003, 0.00502600000000003, 0.00502700000000003, 0.00502800000000003, 0.00502900000000003, 0.00503000000000003, 0.00503100000000003, 0.00504100000000003, 0.00505100000000003, 0.00506100000000003, 0.00507100000000003, 0.00508100000000002, 0.00509100000000002, 0.00510100000000002, 0.00511100000000002, 0.00512100000000002, 0.00513100000000002, 0.00514100000000002, 0.00515100000000002, 0.00516100000000002, 0.00517100000000002, 0.00518100000000002, 0.00519100000000002, 0.00520100000000002, 0.00521100000000002, 0.00522100000000002, 0.00523100000000002, 0.00524100000000002, 0.00525100000000002, 0.00526100000000002, 0.00527100000000002, 0.00528100000000002, 0.00529100000000002, 0.00530100000000002, 0.00531100000000002, 0.00532100000000001, 0.00533100000000001, 0.00534100000000001, 0.00534200000000001, 0.00534300000000001, 0.00534400000000001, 0.00534500000000001, 0.00534600000000001, 0.00534700000000001, 0.00534800000000002, 0.00534900000000002, 0.00535000000000002, 0.00535100000000002, 0.00535200000000002, 0.00535300000000002, 0.00535400000000002, 0.00535500000000002, 0.00535600000000002, 0.00535700000000002, 0.00535800000000002, 0.00535900000000002, 0.00536000000000002, 0.00536100000000002, 0.00536200000000002, 0.00536300000000002, 0.00536400000000002, 0.00536500000000002, 0.00536600000000002, 0.00536700000000002, 0.00536800000000002, 0.00536900000000002, 0.00537000000000002, 0.00537100000000002, 0.00537200000000002, 0.00537300000000002, 0.00537400000000002, 0.00537500000000002, 0.00537600000000002, 0.00537700000000002, 0.00537800000000002, 0.00537900000000002, 0.00538000000000002, 0.00538100000000002, 0.00538200000000002, 0.00538300000000002, 0.00538400000000002, 0.00538500000000002, 0.00538600000000002, 0.00538700000000002, 0.00539700000000002, 0.00540700000000002, 0.00541700000000002, 0.00542700000000002, 0.00543700000000002, 0.00544700000000002, 0.00545700000000002, 0.00546700000000002, 0.00547700000000002, 0.00548700000000002, 0.00549700000000002, 0.00550700000000002, 0.00551700000000001, 0.00552700000000001, 0.00553700000000001, 0.00554700000000001, 0.00555700000000001, 0.00556700000000001, 0.00557700000000001, 0.00558700000000001, 0.00559700000000001, 0.00560700000000001, 0.00561700000000001, 0.00562700000000001, 0.00563700000000001, 0.00564700000000001, 0.00565700000000001, 0.00566700000000001, 0.00567700000000001, 0.00568700000000001, 0.00569700000000001, 0.00569800000000001, 0.00569900000000001, 0.00570000000000001, 0.00570100000000001, 0.00570200000000001, 0.00570300000000001, 0.00570400000000001, 0.00570500000000001, 0.00570600000000001, 0.00570700000000001, 0.00570800000000001, 0.00570900000000001, 0.00571000000000001, 0.00571100000000001, 0.00571200000000001, 0.00571300000000001, 0.00571400000000001, 0.00571500000000001, 0.00571600000000001, 0.00571700000000001, 0.00571800000000001, 0.00571900000000001, 0.00572000000000001, 0.00572100000000001, 0.00572200000000001, 0.00572300000000001, 0.00572400000000001, 0.00572500000000001, 0.00572600000000001, 0.00572700000000001, 0.00572800000000001, 0.00572900000000001, 0.00573000000000001, 0.00573100000000001, 0.00573200000000001, 0.00573300000000001, 0.00573400000000001, 0.00573500000000001, 0.00573600000000001, 0.00573700000000001, 0.00573800000000001, 0.00573900000000001, 0.00574000000000001, 0.00574100000000001, 0.00574200000000001, 0.00574300000000001, 0.00574400000000001, 0.00575400000000001, 0.00576400000000001, 0.00577400000000001, 0.00578400000000001, 0.00579400000000001, 0.00580400000000001, 0.00581400000000001, 0.00582400000000001, 0.00583400000000001, 0.00584400000000001, 0.00585400000000001, 0.00586400000000001, 0.00587400000000001, 0.00588400000000001, 0.00589400000000001, 0.00590400000000001, 0.00591400000000001, 0.00592400000000001, 0.00593400000000001, 0.00594400000000001, 0.00595400000000001, 0.005964, 0.005974, 0.005984, 0.005994, 0.006004, 0.006014, 0.006024, 0.006034, 0.006044, 0.006054, 0.006055, 0.006056, 0.006057, 0.006058, 0.006059, 0.00606, 0.006061, 0.006062, 0.006063, 0.006064, 0.006065, 0.006066, 0.006067, 0.006068, 0.006069, 0.00607, 0.006071, 0.006072, 0.006073, 0.006074, 0.006075, 0.006076, 0.006077, 0.006078, 0.006079, 0.00608, 0.006081, 0.006082, 0.00608300000000001, 0.00608400000000001, 0.00608500000000001, 0.00608600000000001, 0.00608700000000001, 0.00608800000000001, 0.00608900000000001, 0.00609000000000001, 0.00609100000000001, 0.00609200000000001, 0.00609300000000001, 0.00609400000000001, 0.00609500000000001, 0.00609600000000001, 0.00609700000000001, 0.00609800000000001, 0.00609900000000001, 0.00610000000000001, 0.00610100000000001, 0.00611100000000001, 0.00612100000000001, 0.00613100000000001, 0.00614100000000001, 0.00615100000000001, 0.00616100000000001, 0.006171, 0.006181, 0.006191, 0.006201, 0.006211, 0.006221, 0.006231, 0.006241, 0.006251, 0.006261, 0.006271, 0.006281, 0.006291, 0.006301, 0.006311, 0.006321, 0.006331, 0.006341, 0.006351, 0.006361, 0.006371, 0.006381, 0.006391, 0.006401, 0.00641099999999999, 0.00641199999999999, 0.006413, 0.006414, 0.006415, 0.006416, 0.006417, 0.006418, 0.006419, 0.00642, 0.006421, 0.006422, 0.006423, 0.006424, 0.006425, 0.006426, 0.006427, 0.006428, 0.006429, 0.00643, 0.006431, 0.006432, 0.006433, 0.006434, 0.006435, 0.006436, 0.006437, 0.006438, 0.006439, 0.00644, 0.006441, 0.006442, 0.006443, 0.006444, 0.006445, 0.006446, 0.006447, 0.006448, 0.006449, 0.00645, 0.006451, 0.006452, 0.006453, 0.006454, 0.006455, 0.006456, 0.006457, 0.006458, 0.006459, 0.006469, 0.006479, 0.006489, 0.006499, 0.006509, 0.006519, 0.006529, 0.006539, 0.006549, 0.006559, 0.006569, 0.006579, 0.006589, 0.006599, 0.006609, 0.00661899999999999, 0.00662899999999999, 0.00663899999999999, 0.00664899999999999, 0.00665899999999999, 0.00666899999999999, 0.00667899999999999, 0.00668899999999999, 0.00669899999999999, 0.00670899999999999, 0.00671899999999999, 0.00672899999999999, 0.00673899999999999, 0.00674899999999999, 0.00675899999999999, 0.00676899999999999, 0.00676999999999999, 0.00677099999999999, 0.00677199999999999, 0.00677299999999999, 0.00677399999999999, 0.00677499999999999, 0.00677599999999999, 0.00677699999999999, 0.00677799999999999, 0.00677899999999999, 0.00677999999999999, 0.00678099999999999, 0.00678199999999999, 0.00678299999999999, 0.00678399999999999, 0.00678499999999999, 0.00678599999999999, 0.00678699999999999, 0.00678799999999999, 0.00678899999999999, 0.00678999999999999, 0.00679099999999999, 0.00679199999999999, 0.00679299999999999, 0.00679399999999999, 0.00679499999999999, 0.00679599999999999, 0.00679699999999999, 0.00679799999999999, 0.00679899999999999, 0.00679999999999999, 0.00680099999999999, 0.00680199999999999, 0.00680299999999999, 0.00680399999999999, 0.00680499999999999, 0.00680599999999999, 0.00680699999999999, 0.00680799999999999, 0.00680899999999999, 0.00680999999999999, 0.00681099999999999, 0.00681199999999999, 0.00681299999999999, 0.00681399999999999, 0.00681499999999999, 0.00681599999999999, 0.00681699999999999, 0.00682699999999999, 0.00683699999999999, 0.00684699999999999, 0.00685699999999999, 0.00686699999999999, 0.00687699999999999, 0.00688699999999999, 0.00689699999999999, 0.00690699999999999, 0.00691699999999999, 0.00692699999999999, 0.00693699999999999, 0.00694699999999999, 0.00695699999999999, 0.00696699999999999, 0.00697699999999999, 0.00698699999999999, 0.00699699999999999], "i_meas": [-4.4089766e-10, -4.57487955e-10, -5.14147135e-10, -5.77273469e-10, -6.58852814e-10, -7.62786917e-10, -8.73157104e-10, -1.009136414e-09, -1.014734843e-09, -1.02005984e-09, -1.023774533e-09, -1.030766406e-09, -1.034770836e-09, -1.047357182e-09, -1.05789309e-09, -1.06829005e-09, -1.06078102e-09, -1.08983452e-09, -1.08722666e-09, -1.10280847e-09, -1.11831704e-09, -1.11844656e-09, -1.12770313e-09, -1.1310327e-09, -1.1416306e-09, -1.14515185e-09, -1.151772e-09, -1.16593163e-09, -1.18279652e-09, -1.18154651e-09, -1.19121291e-09, -1.21215589e-09, -1.21563319e-09, -1.22638163e-09, -1.24290137e-09, -1.24102978e-09, -1.25495244e-09, -1.26719115e-09, -1.27627986e-09, -1.28993995e-09, -1.28896726e-09, -1.3075995e-09, -1.32585386e-09, -1.32293334e-09, -1.34058427e-09, -1.3460438e-09, -1.35381151e-09, -1.37164227e-09, -1.36626296e-09, -1.38446767e-09, -1.40336067e-09, -1.41164145e-09, -1.43054331e-09, -1.44689655e-09, -1.44127225e-09, -1.45758021e-09, -1.46859408e-09, -1.47006201e-09, -1.48823199e-09, -1.50277081e-09, -1.52120411e-09, -1.52612786e-09, -1.52875724e-09, -1.53784233e-09, -1.56151944e-09, -1.56695795e-09, -1.58249729e-09, -1.58948036e-09, -1.59973538e-09, -1.6174084e-09, -1.63222109e-09, -1.63957521e-09, -1.65362833e-09, -1.65592677e-09, -1.6799667e-09, -1.67976613e-09, -1.68976225e-09, -1.70302514e-09, -1.71329306e-09, -1.71706216e-09, -1.72583201e-09, -1.74175912e-09, -1.74591491e-09, -1.75109586e-09, -1.72224435e-09, -1.71986149e-09, -1.68003684e-09, -1.66108462e-09, -1.67931658e-09, -1.58064499e-09, -1.48001929e-09, -1.40252746e-09, -1.27822999e-09, -1.23224673e-09, -1.15456825e-09, -1.25351181e-09, -1.11179019e-09, -1.06875884e-09, -1.04943133e-09, -9.8410621e-10, -7.88410807e-10, -7.72647317e-10, -6.96666679e-10, -7.02566113e-10, -6.45306052e-10, -6.34344888e-10, -5.64196877e-10, -5.69937426e-10, -5.73610266e-10, -5.58981459e-10, -5.65443142e-10, -5.00712597e-10, -4.83872051e-10, -4.77864762e-10, -5.03680378e-10, -5.12594576e-10, -5.12145126e-10, -4.75355606e-10, -4.60344109e-10, -4.44739296e-10, -4.35864653e-10, -4.19568142e-10, -4.22376026e-10, -4.21268662e-10, -4.4109948e-10, -4.72369473e-10, -5.28021486e-10, -6.07287286e-10, -7.0847125e-10, -8.31997393e-10, -9.63418442e-10, -1.10282409e-09, -1.11399192e-09, -1.13537518e-09, -1.13610705e-09, -1.15062789e-09, -1.1692422e-09, -1.17685496e-09, -1.18927403e-09, -1.19574458e-09, -1.21282041e-09, -1.23626139e-09, -1.24357403e-09, -1.26004352e-09, -1.27630587e-09, -1.28563229e-09, -1.29459533e-09, -1.32211289e-09, -1.32337217e-09, -1.34434192e-09, -1.35056055e-09, -1.37306536e-09, -1.38825158e-09, -1.39866333e-09, -1.40983388e-09, -1.43600697e-09, -1.43702214e-09, -1.45985185e-09, -1.47804619e-09, -1.47796336e-09, -1.50359863e-09, -1.50990108e-09, -1.52926009e-09, -1.54194049e-09, -1.54575623e-09, -1.56618834e-09, -1.59339977e-09, -1.58343632e-09, -1.60572843e-09, -1.62903617e-09, -1.64356347e-09, -1.65768827e-09, -1.65695737e-09, -1.66996099e-09, -1.69883913e-09, -1.70804789e-09, -1.7255753e-09, -1.74009206e-09, -1.75157596e-09, -1.76500061e-09, -1.75087044e-09, -1.76305945e-09, -1.77950449e-09, -1.75486544e-09, -1.77571963e-09, -1.76931276e-09, -1.75177994e-09, -1.7107116e-09, -1.45350755e-09, -1.5621777e-09, -1.36588213e-09, -1.33636818e-09, -1.25384542e-09, -1.13833293e-09, -1.14947529e-09, -9.81933221e-10, -8.71756669e-10, -7.70924927e-10, -6.8562613e-10, -6.6098388e-10, -6.61354588e-10, -6.43057588e-10, -5.74856277e-10, -5.63792156e-10, -5.37767155e-10, -5.2757935e-10, -4.9972976e-10, -4.83633253e-10, -5.1353887e-10, -5.25591622e-10, -5.21526826e-10, -4.56586481e-10, -4.7803756e-10, -4.50837675e-10, -4.59655057e-10, -4.32100355e-10, -4.39065575e-10, -4.07703755e-10, -4.13778379e-10, -4.0723722e-10, -4.3252798e-10, -4.49942687e-10, -5.09943207e-10, -5.93752689e-10, -6.95676966e-10, -8.21308304e-10, -9.61565523e-10, -1.1155305e-09, -1.12893638e-09, -1.15385146e-09, -1.16259576e-09, -1.18488171e-09, -1.19316018e-09, -1.20330855e-09, -1.22254926e-09, -1.24295751e-09, -1.26269201e-09, -1.26898586e-09, -1.2817617e-09, -1.29858976e-09, -1.31525598e-09, -1.32881121e-09, -1.34598292e-09, -1.370254e-09, -1.38292661e-09, -1.3947975e-09, -1.42110936e-09, -1.44067056e-09, -1.45843603e-09, -1.46333366e-09, -1.49075851e-09, -1.50545145e-09, -1.52120577e-09, -1.53379968e-09, -1.56043128e-09, -1.56555455e-09, -1.58992773e-09, -1.61490714e-09, -1.62206339e-09, -1.6446308e-09, -1.66173171e-09, -1.67622531e-09, -1.68848639e-09, -1.70656266e-09, -1.72312609e-09, -1.7338181e-09, -1.75515049e-09, -1.77049049e-09, -1.80114214e-09, -1.80912786e-09, -1.82196455e-09, -1.83448756e-09, -1.84330501e-09, -1.83824059e-09, -1.85048775e-09, -1.8408584e-09, -1.74335169e-09, -1.81982185e-09, -1.68075388e-09, -1.64835919e-09, -1.50975443e-09, -1.50090665e-09, -1.33048079e-09, -1.18437366e-09, -1.14229316e-09, -1.12938613e-09, -1.033403332e-09, -1.021677985e-09, -8.4207824e-10, -8.32991245e-10, -7.0265173e-10, -6.6991544e-10, -6.86590546e-10, -6.14779178e-10, -5.93281324e-10, -5.86062381e-10, -5.9169634e-10, -5.36021653e-10, -5.15619366e-10, -5.28945842e-10, -4.8581482e-10, -4.92554027e-10, -4.74615086e-10, -4.76097758e-10, -4.91040586e-10, -4.59359157e-10, -4.73199703e-10, -4.83761552e-10, -4.20735275e-10, -4.24150987e-10, -4.02652511e-10, -3.94741088e-10, -4.02309514e-10, -4.18641555e-10, -4.56954222e-10, -5.24448843e-10, -6.11204466e-10, -7.31570508e-10, -8.57967292e-10, -1.01165355e-09, -1.032613553e-09, -1.050869549e-09, -1.06221888e-09, -1.08188952e-09, -1.0942063e-09, -1.11437981e-09, -1.13164462e-09, -1.14356056e-09, -1.1583156e-09, -1.18474789e-09, -1.18742301e-09, -1.21382212e-09, -1.23437207e-09, -1.24611e-09, -1.27082167e-09, -1.29128455e-09, -1.30286796e-09, -1.31972456e-09, -1.33664644e-09, -1.35437229e-09, -1.37698854e-09, -1.38374966e-09, -1.41314691e-09, -1.43664479e-09, -1.44696735e-09, -1.46883435e-09, -1.49389555e-09, -1.51477251e-09, -1.53391616e-09, -1.54354302e-09, -1.56026072e-09, -1.58558994e-09, -1.60325522e-09, -1.62340709e-09, -1.66308254e-09, -1.66535634e-09, -1.68813022e-09, -1.71095135e-09, -1.71923249e-09, -1.74555819e-09, -1.75839779e-09, -1.78870198e-09, -1.81714893e-09, -1.82599643e-09, -1.84745705e-09, -1.86739098e-09, -1.88240422e-09, -1.90056434e-09, -1.91040832e-09, -1.91931009e-09, -1.92001695e-09, -1.88076956e-09, -1.86459795e-09, -1.74114563e-09, -1.8035462e-09, -1.61235778e-09, -1.33783135e-09, -1.28071916e-09, -1.26204628e-09, -1.07553362e-09, -1.19480505e-09, -1.12776575e-09, -9.69087816e-10, -8.53166139e-10, -7.20882637e-10, -6.87773938e-10, -6.63157306e-10, -5.79511723e-10, -5.87785553e-10, -5.48815891e-10, -5.36245734e-10, -5.4690249e-10, -5.24881229e-10, -5.02905639e-10, -4.86981378e-10, -4.94312201e-10, -4.55473298e-10, -4.43597115e-10, -4.81060786e-10, -4.37240366e-10, -4.20801528e-10, -4.02252942e-10, -3.90984172e-10, -3.90308458e-10, -3.92475123e-10, -3.82773906e-10, -3.9493318e-10, -4.02454049e-10, -4.36706174e-10, -4.91824707e-10, -5.80155955e-10, -7.05703104e-10, -8.4452604e-10, -1.006659201e-09, -1.027910596e-09, -1.05414556e-09, -1.05464394e-09, -1.08136963e-09, -1.09965235e-09, -1.10919523e-09, -1.14713442e-09, -1.15829138e-09, -1.16838315e-09, -1.19404859e-09, -1.2066856e-09, -1.22755994e-09, -1.24654484e-09, -1.2656577e-09, -1.28881047e-09, -1.31146802e-09, -1.31495219e-09, -1.35892285e-09, -1.38645733e-09, -1.38757051e-09, -1.41702513e-09, -1.42533564e-09, -1.45601164e-09, -1.47631676e-09, -1.49613601e-09, -1.51810428e-09, -1.54525401e-09, -1.57444308e-09, -1.59796913e-09, -1.6149537e-09, -1.63061085e-09, -1.67135243e-09, -1.67748892e-09, -1.71858706e-09, -1.73705e-09, -1.75016049e-09, -1.78072491e-09, -1.79745957e-09, -1.82137388e-09, -1.85147054e-09, -1.89056373e-09, -1.89442714e-09, -1.90190222e-09, -1.93970771e-09, -1.96417708e-09, -1.97133308e-09, -1.9897019e-09, -1.98155964e-09, -2.01175684e-09, -1.98313243e-09, -1.95244661e-09, -1.78997239e-09, -1.64264994e-09, -1.54534457e-09, -1.38405605e-09, -1.38653775e-09, -1.17508526e-09, -1.28501648e-09, -1.052258394e-09, -9.79752252e-10, -7.84256093e-10, -6.83074315e-10, -6.0729906e-10, -5.94160399e-10, -5.88862699e-10, -5.53184085e-10, -5.82276673e-10, -5.29677507e-10, -5.25088453e-10, -5.07532868e-10, -5.08614798e-10, -4.90096568e-10, -4.29652301e-10, -4.63213211e-10, -4.63466912e-10, -4.08188114e-10, -4.24425569e-10, -4.26268991e-10, -3.83661329e-10, -3.84032336e-10, -3.78160337e-10, -3.74774957e-10, -3.85695694e-10, -3.78804914e-10, -3.9254301e-10, -4.2739903e-10, -4.84966974e-10, -5.69462635e-10, -6.96427949e-10, -8.37540215e-10, -1.029669689e-09, -1.042215193e-09, -1.06226144e-09, -1.09311174e-09, -1.09923387e-09, -1.12624422e-09, -1.12900466e-09, -1.15003057e-09, -1.18619851e-09, -1.1994602e-09, -1.22325145e-09, -1.24606669e-09, -1.27234638e-09, -1.29673389e-09, -1.31681781e-09, -1.33304169e-09, -1.35932823e-09, -1.3788496e-09, -1.40715751e-09, -1.43878464e-09, -1.44900468e-09, -1.48411293e-09, -1.5136439e-09, -1.52787529e-09, -1.55455303e-09, -1.59001257e-09, -1.60261234e-09, -1.63769494e-09, -1.6547241e-09, -1.68175183e-09, -1.71493163e-09, -1.73472024e-09, -1.76087349e-09, -1.79869995e-09, -1.8159734e-09, -1.84685831e-09, -1.88907119e-09, -1.89615825e-09, -1.93604887e-09, -1.94428439e-09, -1.99494654e-09, -2.01716488e-09, -2.05157602e-09, -2.07143958e-09, -2.07153977e-09, -2.1092882e-09, -2.09432395e-09, -2.02972009e-09, -2.04534775e-09, -2.00275558e-09, -1.87920863e-09, -1.77649435e-09, -1.63488253e-09, -1.56990416e-09, -1.41317439e-09, -1.18355206e-09, -1.1639953e-09, -1.12409972e-09, -1.007956495e-09, -9.54104929e-10, -7.63191775e-10, -6.69503913e-10, -6.42641507e-10, -6.12497092e-10, -5.82943971e-10, -5.47954386e-10, -5.47215223e-10, -5.22306532e-10, -4.77372378e-10, -4.8357376e-10, -4.36110649e-10, -4.81072124e-10, -4.60576814e-10, -4.31318257e-10, -4.15277494e-10, -4.13444052e-10, -3.7301046e-10, -4.32191261e-10, -4.41325216e-10, -4.06000268e-10, -3.61775886e-10, -3.72953888e-10, -3.61734515e-10, -3.6268879e-10, -3.84537737e-10, -4.2019239e-10, -4.87413901e-10, -5.7820546e-10, -6.97233964e-10, -8.76306146e-10, -1.07395121e-09, -1.10858278e-09, -1.11758726e-09, -1.14894298e-09, -1.17290115e-09, -1.18840721e-09, -1.21383429e-09, -1.23254723e-09, -1.25313584e-09, -1.28711747e-09, -1.32251496e-09, -1.32703583e-09, -1.35951984e-09, -1.3771262e-09, -1.40998336e-09, -1.44448218e-09, -1.4512391e-09, -1.48384439e-09, -1.52554894e-09, -1.54291716e-09, -1.57764453e-09, -1.61078811e-09, -1.63430894e-09, -1.67169706e-09, -1.6872792e-09, -1.73247904e-09, -1.7728202e-09, -1.78420837e-09, -1.82041321e-09, -1.85781347e-09, -1.87711025e-09, -1.92262763e-09, -1.96819975e-09, -1.9805013e-09, -2.02278049e-09, -2.06032146e-09, -2.08706655e-09, -2.13116513e-09, -2.14717995e-09, -2.18726374e-09, -2.21971521e-09, -2.22346805e-09, -2.26053727e-09, -2.2780457e-09, -2.23966243e-09, -2.14306858e-09, -1.96852674e-09, -1.8129362e-09, -1.53962945e-09, -1.6865418e-09, -1.47696231e-09, -1.29382885e-09, -1.06783179e-09, -1.11789682e-09, -9.21282955e-10, -7.27301247e-10, -6.89168877e-10, -6.04843831e-10, -6.670594e-10, -5.41787867e-10, -5.89766013e-10, -5.17935878e-10, -5.04921376e-10, -4.82840461e-10, -4.87923349e-10, -4.68677546e-10, -4.3772553e-10, -4.46785688e-10, -4.56614951e-10, -4.20142486e-10, -4.23917547e-10, -3.58980903e-10, -3.79031846e-10, -3.68073832e-10, -3.51059131e-10, -3.68993979e-10, -3.57175839e-10, -3.5645811e-10, -3.58412514e-10, -3.70361552e-10, -4.08960392e-10, -4.67540585e-10, -5.64673991e-10, -7.01379732e-10, -8.82256402e-10, -1.09447504e-09, -1.10803507e-09, -1.14365407e-09, -1.15937175e-09, -1.18890635e-09, -1.22088154e-09, -1.24515627e-09, -1.26641615e-09, -1.29712203e-09, -1.31950795e-09, -1.3480539e-09, -1.39011425e-09, -1.40022543e-09, -1.43984199e-09, -1.45066271e-09, -1.48907494e-09, -1.53253062e-09, -1.54663103e-09, -1.58530931e-09, -1.62708556e-09, -1.64802158e-09, -1.6868908e-09, -1.73081251e-09, -1.7526305e-09, -1.80257656e-09, -1.8221545e-09, -1.86866305e-09, -1.9166045e-09, -1.9309685e-09, -1.98374672e-09, -2.02052614e-09, -2.05043043e-09, -2.1013903e-09, -2.14129003e-09, -2.1710451e-09, -2.23093129e-09, -2.2760913e-09, -2.26978687e-09, -2.34122939e-09, -2.37754126e-09, -2.39265069e-09, -2.43377817e-09, -2.42242041e-09, -2.38464015e-09, -2.31048001e-09, -2.27339109e-09, -2.063806e-09, -1.72608557e-09, -1.63783865e-09, -1.56776581e-09, -1.52603373e-09, -1.13939716e-09, -1.00099829e-09, -1.010982504e-09, -8.53948121e-10, -7.29447721e-10, -6.73727019e-10, -6.08617121e-10, -5.57670389e-10, -5.13234829e-10, -5.01270476e-10, -4.84985418e-10, -4.53813482e-10, -4.84810688e-10, -4.05541874e-10, -4.58541598e-10, -3.92316813e-10, -4.10595601e-10, -3.85200044e-10, -4.19568947e-10, -3.95907324e-10, -3.68354347e-10, -3.80580772e-10, -3.49018925e-10, -3.46017063e-10, -3.96891311e-10, -3.56036671e-10, -3.41964041e-10, -3.44497458e-10, -3.66225649e-10, -4.04899757e-10, -4.7252507e-10, -5.8119357e-10, -7.20350768e-10, -9.25607638e-10, -1.16092874e-09, -1.194004e-09, -1.20777231e-09, -1.24333394e-09, -1.25850427e-09, -1.29912547e-09, -1.33612174e-09, -1.37463328e-09, -1.39131521e-09, -1.43332237e-09, -1.45561757e-09, -1.49830911e-09, -1.54739319e-09, -1.56566273e-09, -1.61191286e-09, -1.62539339e-09, -1.67372128e-09, -1.71891936e-09, -1.74115244e-09, -1.7945083e-09, -1.84447359e-09, -1.85985071e-09, -1.92018669e-09, -1.97217626e-09, -1.98845494e-09, -2.05075209e-09, -2.07639975e-09, -2.14173992e-09, -2.2038323e-09, -2.22261324e-09, -2.28047844e-09, -2.34157198e-09, -2.37547603e-09, -2.4300351e-09, -2.47747954e-09, -2.51944578e-09, -2.56799793e-09, -2.60721757e-09, -2.59297999e-09, -2.65369419e-09, -2.66311671e-09, -2.57582422e-09, -2.46843974e-09, -2.23357638e-09, -2.183545e-09, -2.10095601e-09, -1.95216716e-09, -1.51178732e-09, -1.38713918e-09, -1.25296768e-09, -1.15482689e-09, -1.026070578e-09, -9.0378054e-10, -7.34634967e-10, -5.9128111e-10, -6.36711832e-10, -5.35365371e-10, -4.89035427e-10, -4.55556524e-10, -4.97109898e-10, -4.26326782e-10, -4.42939338e-10, -4.04484573e-10, -3.98372511e-10, -4.18026851e-10, -3.88787336e-10, -4.03272482e-10, -3.47505507e-10, -3.78991303e-10, -3.23317424e-10, -3.87531872e-10, -3.42329046e-10, -3.20020807e-10, -3.55401407e-10, -3.31316575e-10, -3.38778963e-10, -3.29556792e-10, -3.45471206e-10, -4.01597258e-10, -4.78366161e-10, -6.00683621e-10, -7.69551168e-10, -9.85449498e-10, -1.2464159e-09, -1.29172696e-09, -1.31120501e-09, -1.35071106e-09, -1.38846495e-09, -1.43843822e-09, -1.45819544e-09, -1.48989652e-09, -1.5324844e-09, -1.57395111e-09, -1.59573212e-09, -1.63726518e-09, -1.69219317e-09, -1.7210229e-09, -1.78141499e-09, -1.82369561e-09, -1.86596808e-09, -1.91476255e-09, -1.94124789e-09, -2.01119839e-09, -2.06936193e-09, -2.11012772e-09, -2.16847222e-09, -2.23796462e-09, -2.26309918e-09, -2.3368067e-09, -2.41296526e-09, -2.4375027e-09, -2.51608719e-09, -2.58922207e-09, -2.635954e-09, -2.70510263e-09, -2.73938114e-09, -2.81786835e-09, -2.88578056e-09, -2.9174818e-09, -2.98993976e-09, -2.91697019e-09, -2.90492643e-09, -2.72990937e-09, -2.62106172e-09, -2.67156467e-09, -2.22289141e-09, -2.31637002e-09, -1.83717689e-09, -1.62496466e-09, -1.21866814e-09, -1.35555837e-09, -1.023501584e-09, -8.67201443e-10, -6.00200344e-10, -6.03023751e-10, -5.64889793e-10, -5.32212903e-10, -4.95621454e-10, -4.7295373e-10, -5.10298255e-10, -4.05954022e-10, -4.64665205e-10, -3.98651462e-10, -4.17509194e-10, -3.6710718e-10, -3.5739355e-10, -3.53990072e-10, -3.51087693e-10, -4.08302546e-10, -3.60558482e-10, -3.2773018e-10, -3.31261663e-10, -3.16023091e-10, -3.31441976e-10, -3.18132824e-10, -3.13905662e-10, -3.29237807e-10, -3.44970318e-10, -3.89776772e-10, -4.84399299e-10, -6.07856525e-10, -7.86068999e-10, -1.02016236e-09, -1.039539333e-09, -1.07082404e-09, -1.10581093e-09, -1.12238853e-09, -1.15521004e-09, -1.20295932e-09, -1.21576565e-09, -1.2558733e-09, -1.30382718e-09, -1.32165449e-09, -1.37236042e-09, -1.38396862e-09, -1.43321873e-09, -1.4840598e-09, -1.50918657e-09, -1.56115915e-09, -1.60119703e-09, -1.63748379e-09, -1.68168426e-09, -1.75933871e-09, -1.78045934e-09, -1.83201421e-09, -1.87636639e-09, -1.94448674e-09, -2.00110812e-09, -2.03820852e-09, -2.10104558e-09, -2.19106711e-09, -2.22905406e-09, -2.30666494e-09, -2.38192325e-09, -2.42060546e-09, -2.52113821e-09, -2.56097713e-09, -2.63987191e-09, -2.72682127e-09, -2.7773459e-09, -2.88631225e-09, -2.97768678e-09, -3.0321809e-09, -3.13959682e-09, -3.21353069e-09, -3.23256769e-09, -3.3365329e-09, -3.30564203e-09, -3.34025391e-09, -3.15959226e-09, -3.21404938e-09, -2.98485271e-09, -2.74558438e-09, -2.40546914e-09, -2.39607997e-09, -1.6661372e-09, -1.75209606e-09, -1.11766559e-09, -1.35738174e-09, -1.15162565e-09, -1.06441187e-09, -9.53424432e-10, -6.68540692e-10, -5.52309747e-10, -5.66142244e-10, -5.69958928e-10, -4.60580263e-10, -4.28541602e-10, -4.50976208e-10, -4.44532049e-10, -4.34104226e-10, -4.00418512e-10, -3.69849023e-10, -3.90015663e-10, -3.94785196e-10, -3.66751701e-10, -3.41478923e-10, -3.12895804e-10, -3.25190921e-10, -2.99382378e-10, -2.99230647e-10, -3.09673315e-10, -3.13586191e-10, -3.07531807e-10, -3.10204367e-10, -3.13736889e-10, -3.3583135e-10, -3.95687498e-10, -5.03777056e-10, -6.56634912e-10, -8.50231404e-10, -1.09427377e-09, -1.13341199e-09, -1.15936669e-09, -1.19754682e-09, -1.23293758e-09, -1.25085384e-09, -1.29832594e-09, -1.32402866e-09, -1.37387846e-09, -1.42019551e-09, -1.43871225e-09, -1.50693633e-09, -1.5528409e-09, -1.58424192e-09, -1.64292379e-09, -1.70153382e-09, -1.73186163e-09, -1.80929873e-09, -1.84054815e-09, -1.90876672e-09, -1.98434726e-09, -2.02109977e-09, -2.10407718e-09, -2.18412919e-09, -2.23838378e-09, -2.31969247e-09, -2.42498262e-09, -2.46676104e-09, -2.56646094e-09, -2.61815847e-09, -2.72774517e-09, -2.83508627e-09, -2.90813522e-09, -3.03236887e-09, -3.14432769e-09, -3.21697022e-09, -3.35144509e-09, -3.47817082e-09, -3.53912031e-09, -3.66626665e-09, -3.70858636e-09, -3.76676028e-09, -3.74383029e-09, -3.60667659e-09, -3.59619068e-09, -3.42507371e-09, -3.34514075e-09, -2.9611983e-09, -2.50276583e-09, -2.50374131e-09, -1.76015668e-09, -1.7361141e-09, -1.86442775e-09, -1.47555067e-09, -1.20531258e-09, -1.12318946e-09, -9.05845698e-10, -6.66855672e-10, -5.1949161e-10, -5.05804407e-10, -4.91286767e-10, -5.27731335e-10, -3.98942187e-10, -4.76883443e-10, -3.99106085e-10, -3.73297483e-10, -3.46304753e-10, -3.11417726e-10, -3.532688e-10, -3.09593031e-10, -3.08397955e-10, -3.11356579e-10, -3.30313018e-10, -3.15985331e-10, -2.6660928e-10, -3.04476875e-10, -3.06702839e-10, -2.82036581e-10, -2.86517632e-10, -2.94230116e-10, -3.06079834e-10, -3.27193711e-10, -3.96854562e-10, -5.10308971e-10, -6.5392143e-10, -8.55964571e-10, -1.11315321e-09, -1.15188572e-09, -1.18920568e-09, -1.21574771e-09, -1.25402887e-09, -1.2839148e-09, -1.3249173e-09, -1.38159544e-09, -1.40491602e-09, -1.45647871e-09, -1.51559639e-09, -1.55069323e-09, -1.60804124e-09, -1.67342782e-09, -1.7117581e-09, -1.78523798e-09, -1.82478368e-09, -1.90399583e-09, -1.9898227e-09, -2.03263606e-09, -2.11993881e-09, -2.21287872e-09, -2.27381128e-09, -2.37193312e-09, -2.48873959e-09, -2.54939646e-09, -2.67141222e-09, -2.7502953e-09, -2.88767051e-09, -3.0286637e-09, -3.11016194e-09, -3.27163718e-09, -3.42675944e-09, -3.53233102e-09, -3.72799699e-09, -3.88919241e-09, -3.99513204e-09, -4.06819278e-09, -4.23056702e-09, -4.18533799e-09, -4.10178066e-09, -3.9771476e-09, -3.75750783e-09, -3.65820989e-09, -3.48540912e-09, -3.2341211e-09, -3.02355435e-09, -2.91798145e-09, -2.42716595e-09, -2.30336709e-09, -2.00554075e-09, -1.6028026e-09, -1.44461665e-09, -1.29256554e-09, -1.12198369e-09, -9.98157221e-10, -6.09584894e-10, -4.99310667e-10, -5.22259434e-10, -4.81477787e-10, -4.48507572e-10, -4.39055273e-10, -3.47527262e-10, -3.65400341e-10, -3.57456216e-10, -3.3974331e-10, -3.3008282e-10, -3.2052945e-10, -3.34635885e-10, -2.97466341e-10, -3.14909525e-10, -2.85465288e-10, -2.71530806e-10, -3.31146767e-10, -2.72681456e-10, -2.8345747e-10, -2.79559426e-10, -2.86336488e-10, -2.84054034e-10, -2.90851799e-10, -3.16884515e-10, -3.92720108e-10, -5.06803479e-10, -6.49241492e-10, -8.21914315e-10, -1.08249307e-09, -1.10808589e-09, -1.14098003e-09, -1.2007089e-09, -1.21374987e-09, -1.26706995e-09, -1.31788573e-09, -1.33784085e-09, -1.39897059e-09, -1.46367785e-09, -1.50845173e-09, -1.55879272e-09, -1.63637127e-09, -1.66253793e-09, -1.75151127e-09, -1.79624525e-09, -1.88143272e-09, -1.99565641e-09, -2.02596457e-09, -2.14348308e-09, -2.25622776e-09, -2.3140596e-09, -2.4523049e-09, -2.6076974e-09, -2.67085945e-09, -2.85161977e-09, -2.95443419e-09, -3.13360467e-09, -3.34005929e-09, -3.4423177e-09, -3.67688433e-09, -3.93560376e-09, -4.07274593e-09, -4.32243563e-09, -4.52243166e-09, -4.51736301e-09, -4.55513384e-09, -4.56038058e-09, -4.39197222e-09, -4.20099263e-09, -4.04886841e-09, -3.91719533e-09, -3.63801169e-09, -3.47651556e-09, -3.26893982e-09, -3.02388479e-09, -2.83679681e-09, -2.65199885e-09, -2.44666025e-09, -2.19619075e-09, -1.90544306e-09, -1.676127e-09, -1.50254636e-09, -1.10092568e-09, -9.86268253e-10, -6.95767988e-10, -5.12290673e-10, -5.15532622e-10, -4.60275878e-10, -4.43028979e-10, -3.60874941e-10, -3.26295871e-10, -3.39037148e-10, -3.05249305e-10, -2.90608516e-10, -3.77197209e-10, -2.99667158e-10, -3.344397e-10, -2.47281416e-10, -2.8896858e-10, -2.70729297e-10, -2.57299363e-10, -2.57387267e-10, -2.60976251e-10, -2.71044278e-10, -2.70481273e-10, -2.72870624e-10, -2.7430219e-10, -2.81192826e-10, -3.12031265e-10, -3.82904942e-10, -4.83089287e-10, -6.14108385e-10, -7.60865168e-10, -1.015303691e-09, -1.02581713e-09, -1.06947528e-09, -1.11035153e-09, -1.12743053e-09, -1.17809816e-09, -1.22435752e-09, -1.25750219e-09, -1.32327811e-09, -1.37906462e-09, -1.41705043e-09, -1.47969504e-09, -1.52230198e-09, -1.60113078e-09, -1.68747416e-09, -1.73430451e-09, -1.85694578e-09, -1.9658567e-09, -2.03563293e-09, -2.14119382e-09, -2.2917229e-09, -2.3923897e-09, -2.59062002e-09, -2.80958586e-09, -2.92063992e-09, -3.2383451e-09, -3.36873162e-09, -3.70739058e-09, -4.09718158e-09, -4.30706733e-09, -4.67997802e-09, -4.93969573e-09, -4.92047727e-09, -5.01666167e-09, -4.82165601e-09, -4.82171394e-09, -4.65834197e-09, -4.53158237e-09, -4.30655758e-09, -4.06718593e-09, -3.96643989e-09, -3.80581254e-09, -3.48891077e-09, -3.34908297e-09, -3.1046286e-09, -2.88617847e-09, -2.76473e-09, -2.47552948e-09, -2.32274831e-09, -2.10667273e-09, -1.74994282e-09, -1.60022132e-09, -1.38915968e-09, -1.12623545e-09, -1.051308121e-09, -9.19611595e-10, -5.60111176e-10, -4.45048005e-10, -5.15144367e-10, -3.75626965e-10, -4.16100158e-10, -3.44335354e-10, -3.59988829e-10, -2.75822213e-10, -2.72943427e-10, -2.89489193e-10, -3.31309331e-10, -2.76543868e-10, -3.04727933e-10, -2.30257383e-10, -2.86825995e-10, -2.08925666e-10, -2.80920545e-10, -2.53922303e-10, -2.51643386e-10, -2.60134236e-10, -2.53209086e-10, -2.65655983e-10, -2.66219144e-10, -2.78561461e-10, -3.10130532e-10, -3.83237199e-10, -4.7652198e-10, -5.7896916e-10, -7.10531762e-10, -9.19609272e-10, -1.33728651e-09, -1.35296256e-09, -1.45094934e-09, -1.5313267e-09, -1.59200455e-09, -1.69894618e-09, -1.83393906e-09, -1.89942839e-09, -2.07349563e-09, -2.28223385e-09, -2.40678446e-09, -2.69158727e-09, -2.88784698e-09, -3.30498853e-09, -4.17505335e-09, -4.52990384e-09, -5.295337e-09, -5.71563954e-09, -5.72761927e-09, -5.59613812e-09, -5.40889237e-09, -5.28212511e-09, -5.03538368e-09, -4.843501e-09, -4.70902406e-09, -4.47255526e-09, -4.35452445e-09, -4.09881973e-09, -3.90329205e-09, -3.7896707e-09, -3.48349023e-09, -3.23593964e-09, -3.15451085e-09, -2.86498175e-09, -2.65297014e-09, -2.53264959e-09, -2.28481864e-09, -2.15595779e-09, -1.87636191e-09, -1.62186079e-09, -1.50365886e-09, -1.23345664e-09, -1.06246821e-09, -9.92357525e-10, -6.03650252e-10, -4.82911522e-10, -4.26594465e-10, -3.95616829e-10, -3.32582341e-10, -2.96039574e-10, -3.87620916e-10, -2.43073741e-10, -2.51018084e-10, -2.79919024e-10, -2.23671063e-10, -2.45711817e-10, -2.34824537e-10, -2.25834881e-10, -2.99175657e-10, -2.12364863e-10, -2.00320049e-10, -2.48101246e-10, -2.09471355e-10, -2.37111651e-10, -2.51325942e-10, -2.52998504e-10, -2.58335955e-10, -2.65978422e-10, -2.84863071e-10, -3.51305703e-10, -4.23728605e-10, -5.09888268e-10, -6.02114711e-10, -7.66459273e-10, -1.05841093e-09, -1.12078227e-09, -1.1450898e-09, -1.22049464e-09, -1.31461053e-09, -1.35441679e-09, -1.45444667e-09, -1.59435857e-09, -1.67181835e-09, -1.86171781e-09, -2.2365204e-09, -2.2201986e-09, -3.44826775e-09, -4.6725339e-09, -6.48369863e-09, -6.34934123e-09, -6.25226081e-09, -5.98748965e-09, -5.76593281e-09, -5.66525394e-09, -5.40234252e-09, -5.18458716e-09, -5.05640854e-09, -4.82788121e-09, -4.57098466e-09, -4.45983679e-09, -4.19841276e-09, -4.09602192e-09, -3.82875525e-09, -3.58162977e-09, -3.43302632e-09, -3.2381543e-09, -2.95796507e-09, -2.85395284e-09, -2.59321321e-09, -2.36354089e-09, -2.22567491e-09, -2.05294088e-09, -1.81382672e-09, -1.60189593e-09, -1.3982131e-09, -1.23414111e-09, -1.08548822e-09, -8.90796787e-10, -6.19370739e-10, -4.04559957e-10, -3.53315553e-10, -3.21838266e-10, -2.58320415e-10, -2.36052953e-10, -2.12658252e-10, -1.97241418e-10, -2.27569225e-10, -1.93120023e-10, -1.73299903e-10, -1.72256919e-10, -1.70015474e-10, -1.7121823e-10, -2.28769662e-10, -1.90842575e-10, -1.81214069e-10, -2.13275222e-10, -2.03998259e-10, -2.35898909e-10, -2.49150257e-10, -2.44648177e-10, -2.39269259e-10, -2.28494918e-10, -2.47047596e-10, -3.08512709e-10, -3.74059182e-10, -4.46404171e-10, -5.27281403e-10, -6.60903437e-10, -9.19224237e-10, -1.73557423e-09, -1.95380648e-09, -6.69839224e-09, -6.55191881e-09, -6.45373995e-09, -6.21672874e-09, -5.9607506e-09, -5.83036567e-09, -5.61418404e-09, -5.36459207e-09, -5.22670668e-09, -4.98284808e-09, -4.74331916e-09, -4.60941431e-09, -4.36518405e-09, -4.26081278e-09, -4.01405337e-09, -3.76681713e-09, -3.63138434e-09, -3.34858684e-09, -3.15955133e-09, -2.98201051e-09, -2.80490171e-09, -2.49783081e-09, -2.40279997e-09, -2.14615052e-09, -1.91345364e-09, -1.79747528e-09, -1.58973235e-09, -1.4651206e-09, -1.27970303e-09, -1.12335249e-09, -1.052603552e-09, -8.8240395e-10, -4.98541723e-10, -4.04484343e-10, -2.93892735e-10, -2.32499146e-10, -2.06561039e-10, -1.88986479e-10, -2.2509571e-10, -2.12886164e-10, -2.36347411e-10, -1.85804927e-10, -1.76921338e-10, -1.66404781e-10, -1.389952263e-10, -1.77134293e-10, -1.79628397e-10, -1.81869171e-10, -1.80511159e-10, -1.91156189e-10, -2.0012195e-10, -2.12332078e-10, -2.03568797e-10, -1.90817709e-10, -1.72649629e-10, -1.72984214e-10, -2.42711123e-10, -3.62717306e-10, -4.76817374e-10, -6.20623305e-10, -7.93094608e-10, -1.038955169e-09, -1.07774368e-09, -1.12138254e-09, -1.15076796e-09, -1.19182186e-09, -1.24538983e-09, -1.26904034e-09, -1.31522158e-09, -1.38120953e-09, -1.41316471e-09, -1.47176241e-09, -1.55265524e-09, -1.60088076e-09, -1.67078282e-09, -1.71874401e-09, -1.81331624e-09, -1.91257843e-09, -1.99770278e-09, -2.1193661e-09, -2.33284095e-09, -2.37929839e-09, -2.74537964e-09, -4.76981773e-09, -4.45322832e-09, -6.19282115e-09, -6.03892735e-09, -5.83924743e-09, -5.57239348e-09, -5.42164442e-09, -5.17698296e-09, -4.95006217e-09, -4.83554605e-09, -4.5861741e-09, -4.34164076e-09, -4.21216616e-09, -3.94319828e-09, -3.86213685e-09, -3.61909922e-09, -3.35834844e-09, -3.21405853e-09, -2.97796582e-09, -2.72715861e-09, -2.61130001e-09, -2.39983272e-09, -2.1201172e-09, -2.01290418e-09, -1.76046104e-09, -1.70445595e-09, -1.43284602e-09, -1.24587322e-09, -1.12627158e-09, -1.030995086e-09, -8.52404163e-10, -4.42767782e-10, -2.458504e-10, -1.85230552e-10, -1.65738075e-10, -1.493443222e-10, -1.490740813e-10, -1.435413553e-10, -1.493089247e-10, -1.8100307e-10, -1.93649861e-10, -1.7475994e-10, -1.241650232e-10, -1.255974804e-10, -1.74900534e-10, -1.92946223e-10, -2.07925419e-10, -2.07052759e-10, -2.11341601e-10, -2.05966926e-10, -2.07919024e-10, -2.07654468e-10, -1.96614385e-10, -1.93927475e-10, -2.6715775e-10, -3.77214088e-10, -4.31140101e-10, -4.7037303e-10, -5.16477146e-10, -5.57991654e-10, -6.33582315e-10, -7.15132085e-10, -8.41156919e-10, -1.07788835e-09, -1.12038712e-09, -1.18017123e-09, -1.19992243e-09, -1.29258677e-09, -1.34139318e-09, -1.42487446e-09, -1.50446282e-09, -1.68728219e-09, -1.82009203e-09, -2.52482259e-09, -2.65828311e-09, -3.05769416e-09, -2.96530375e-09, -2.84365079e-09, -2.5752464e-09, -2.34324918e-09, -2.19982129e-09, -1.93409201e-09, -1.78875731e-09, -1.57265439e-09, -1.26278126e-09, -1.14608982e-09, -8.66803622e-10, 1.07859896e-09, 1.34442972e-09, 1.55288126e-09, 1.71816256e-09, 1.9579108e-09, 2.27451937e-09, 2.38342013e-09, 2.68513903e-09, 2.93169711e-09, 3.00914801e-09, 3.24591565e-09, 2.67726895e-09, 2.40466298e-09, 1.74150463e-09, 1.67637272e-09, 1.4891996e-09, 1.4044606e-09, 1.33069585e-09, 1.25984508e-09, 1.1961338e-09, 1.1703316e-09, 1.11143753e-09, 1.08407459e-09, 1.04929677e-09, 1.00768398e-09, 9.9191101e-10, 7.91706422e-10, 6.80306886e-10, 6.05227748e-10, 5.48221143e-10, 5.05941706e-10, 4.59890222e-10, 4.27717093e-10, 3.55033464e-10, 2.32631148e-10, 1.98443601e-10, 2.02698952e-10, 2.06773145e-10, 2.13325055e-10, 2.09366081e-10, 2.13239983e-10, 2.07023867e-10, 2.03441541e-10, 1.96421599e-10, 1.58945848e-10, 1.15677218e-10, 1.37156784e-10, 1.84419206e-10, 2.09140826e-10, 1.95384354e-10, 1.58348607e-10, 2.17968091e-10, 1.86554635e-10, 1.94474013e-10, 2.15418728e-10, 2.53755055e-10, 3.2049461e-10, 5.17588339e-10, 1.27276493e-09, 1.45006103e-09, 1.59949107e-09, 1.79746936e-09, 2.03224176e-09, 2.16636405e-09, 2.4330185e-09, 2.66890168e-09, 2.78932658e-09, 3.01638131e-09, 3.18169844e-09, 3.40787314e-09, 3.66690465e-09, 3.80138631e-09, 4.0705676e-09, 4.26233781e-09, 4.42289597e-09, 4.68800024e-09, 4.86862033e-09, 5.04699817e-09, 5.25752827e-09, 5.44292445e-09, 5.63165095e-09, 5.79273441e-09, 6.05428415e-09, 5.3406401e-09, 3.34526966e-09, 2.98876827e-09, 2.74236486e-09, 2.33977681e-09, 2.22820064e-09, 2.07292553e-09, 1.98485985e-09, 1.88406209e-09, 1.79390957e-09, 1.7540632e-09, 1.62688092e-09, 1.58724211e-09, 1.54831053e-09, 1.472051e-09, 1.3991976e-09, 1.36982662e-09, 1.30365705e-09, 1.28544716e-09, 1.24235942e-09, 1.1857745e-09, 1.16941746e-09, 1.1079996e-09, 1.0787813e-09, 1.04739094e-09, 1.01243004e-09, 9.7712612e-10, 7.51224527e-10, 5.86552974e-10, 4.4671182e-10, 3.33088756e-10, 2.0933915e-10, 1.76583038e-10, 1.74781556e-10, 1.99001358e-10, 2.09596937e-10, 2.10734985e-10, 2.05458968e-10, 2.04410853e-10, 1.71960878e-10, 1.71108162e-10, 2.10679679e-10, 1.73225983e-10, 2.09959617e-10, 1.49781201e-10, 1.4281804e-10, 1.6217795e-10, 1.64615497e-10, 1.67575711e-10, 1.99312482e-10, 2.07721486e-10, 2.02626436e-10, 2.52493222e-10, 3.42545426e-10, 4.23590733e-10, 6.11365315e-10, 1.22316883e-09, 1.38007581e-09, 1.49345111e-09, 1.71337953e-09, 1.97144279e-09, 2.08320604e-09, 2.33558849e-09, 2.57665193e-09, 2.72099058e-09, 2.91816448e-09, 3.10461649e-09, 3.32204565e-09, 3.59630297e-09, 3.71320564e-09, 3.9478858e-09, 4.17957938e-09, 4.35845499e-09, 4.54425282e-09, 4.80089771e-09, 4.89037828e-09, 5.18949913e-09, 5.44390901e-09, 5.52960632e-09, 5.793607e-09, 5.93640556e-09, 6.15132609e-09, 6.39502751e-09, 6.54040047e-09, 4.08731555e-09, 1.89125344e-09, 1.75368688e-09, 1.53923184e-09, 1.40817419e-09, 1.34020671e-09, 1.23914826e-09, 1.16267057e-09, 1.09453636e-09, 1.01297007e-09, 9.8782906e-10, 6.95090166e-10, 5.53256842e-10, 4.6168204e-10, 3.88674915e-10, 3.22757402e-10, 2.52032107e-10, 2.26306865e-10, 2.38844973e-10, 2.45948312e-10, 2.42583178e-10, 2.31208955e-10, 2.29181443e-10, 2.05311945e-10, 2.16000746e-10, 1.94526733e-10, 1.7484809e-10, 2.36319925e-10, 2.09012929e-10, 1.86838963e-10, 2.07546815e-10, 2.23934218e-10, 1.82899062e-10, 2.002918e-10, 2.14870392e-10, 2.44145525e-10, 2.38351232e-10, 2.9582837e-10, 3.36320517e-10, 4.46694894e-10, 5.15047676e-10, 9.15964569e-10, 2.54240755e-09, 2.62672895e-09, 2.83478762e-09, 3.15482497e-09, 3.26803437e-09, 3.5100381e-09, 3.67567621e-09, 3.90994271e-09, 4.15868117e-09, 4.29321691e-09, 4.54092714e-09, 4.77098974e-09, 4.89785626e-09, 5.13971374e-09, 5.42248249e-09, 5.5527725e-09, 5.74024542e-09, 5.96672102e-09, 6.15231969e-09, 6.29014025e-09, 6.42920317e-09, 6.40665838e-09, 3.5553286e-09, 2.53915144e-09, 2.15883524e-09, 1.85414459e-09, 1.80753963e-09, 1.62674262e-09, 1.45812419e-09, 1.39405404e-09, 1.30902749e-09, 1.26185879e-09, 1.17695859e-09, 1.11857838e-09, 1.08547744e-09, 1.03867386e-09, 9.8251611e-10, 7.28839796e-10, 5.86585699e-10, 4.88635404e-10, 4.11152689e-10, 3.36740853e-10, 2.78654736e-10, 2.70574607e-10, 2.59847686e-10, 2.6109802e-10, 2.598857e-10, 2.19858088e-10, 2.58482505e-10, 2.21962455e-10, 2.20867233e-10, 2.02656305e-10, 2.49039209e-10, 2.18068228e-10, 2.43700979e-10, 2.22907968e-10, 2.20673565e-10, 2.30391302e-10, 2.58928781e-10, 2.77018124e-10, 3.17993617e-10, 4.00683884e-10, 3.93116216e-10, 4.13442273e-10, 4.28257816e-10, 6.76862473e-10, 6.63785762e-10, 1.49621728e-09, 1.61226246e-09, 1.8365964e-09, 2.03745714e-09, 2.2455827e-09, 2.53695773e-09, 2.63305319e-09, 2.9430578e-09, 3.17314625e-09, 3.33941681e-09, 3.56001928e-09, 3.7745194e-09, 3.94175745e-09, 4.16907943e-09, 4.28135239e-09, 4.54651619e-09, 4.79904905e-09, 4.91523468e-09, 5.14325691e-09, 5.38864652e-09, 5.51670568e-09, 5.66625211e-09, 5.72023877e-09, 5.66925297e-09, 5.16472889e-09, 4.80339172e-09, 3.71551031e-09, 3.10189505e-09, 2.883921e-09, 2.53497835e-09, 2.30491164e-09, 2.18632784e-09, 1.99536665e-09, 1.84238129e-09, 1.76526138e-09, 1.64558663e-09, 1.55373359e-09, 1.50264635e-09, 1.40636747e-09, 1.36116589e-09, 1.28761056e-09, 1.22694729e-09, 1.19630602e-09, 1.13615418e-09, 1.09312006e-09, 1.0712502e-09, 1.02229486e-09, 9.7987157e-10, 7.47531127e-10, 6.02695893e-10, 4.95449996e-10, 4.02897923e-10, 3.20927272e-10, 2.83831865e-10, 2.72253189e-10, 2.70394405e-10, 2.64510998e-10, 2.53112149e-10, 2.50914492e-10, 2.53613855e-10, 2.45909021e-10, 2.4193305e-10, 2.58038023e-10, 2.49801838e-10, 2.99498082e-10, 2.80273089e-10, 2.71170454e-10, 2.85079671e-10, 3.53028489e-10, 3.40749423e-10, 3.15867725e-10, 3.33423428e-10, 3.28491399e-10, 3.55251428e-10, 4.52890551e-10, 5.00741695e-10, 5.45626025e-10, 8.77721365e-10, 2.64293907e-09, 2.89348482e-09, 3.22758925e-09, 3.27823685e-09, 3.56417124e-09, 3.79072612e-09, 3.91634469e-09, 4.16266417e-09, 4.41274357e-09, 4.57824942e-09, 4.71287756e-09, 4.75955455e-09, 4.9602571e-09, 5.11902459e-09, 5.13155963e-09, 4.86685507e-09, 4.51574503e-09, 4.23319289e-09, 3.77458498e-09, 3.35861884e-09, 3.22605145e-09, 2.95815679e-09, 2.83777436e-09, 2.59277273e-09, 2.40528291e-09, 2.33781812e-09, 2.15218197e-09, 2.02287632e-09, 1.96010442e-09, 1.85020165e-09, 1.73943931e-09, 1.68457236e-09, 1.59500746e-09, 1.55416777e-09, 1.47727031e-09, 1.41834112e-09, 1.37443792e-09, 1.31508959e-09, 1.25069898e-09, 1.2200276e-09, 1.17009998e-09, 1.12693307e-09, 1.10259329e-09, 1.05420229e-09, 1.01721958e-09, 9.9392956e-10, 7.56686219e-10, 6.09498643e-10, 4.87714796e-10, 3.7874957e-10, 3.09372696e-10, 2.85380032e-10, 2.7304897e-10, 2.86340953e-10, 2.69540642e-10, 2.68429705e-10, 2.47695609e-10, 2.70910797e-10, 2.59335433e-10, 2.68318231e-10, 2.57645468e-10, 3.49351993e-10, 2.86727368e-10, 2.78931042e-10, 3.44418997e-10, 3.13483671e-10, 3.69259347e-10, 3.83262874e-10, 3.83107461e-10, 4.85749766e-10, 3.91676456e-10, 5.24793601e-10, 4.48186604e-10, 5.32251759e-10, 6.66263528e-10, 1.35191097e-09, 1.43687177e-09, 2.03726941e-09, 2.30331136e-09, 2.2829152e-09, 2.70810147e-09, 2.92274855e-09, 3.14190031e-09, 3.40096798e-09, 3.49512968e-09, 3.7024105e-09, 3.9252861e-09, 4.06415218e-09, 4.21432316e-09, 4.43079397e-09, 4.56206973e-09, 4.57451218e-09, 4.55417104e-09, 4.44858584e-09, 4.16722041e-09, 4.07310881e-09, 3.79223305e-09, 3.53600266e-09, 3.42264746e-09, 3.1930994e-09, 2.9781044e-09, 2.88869969e-09, 2.71895127e-09, 2.55598608e-09, 2.47345069e-09, 2.32579657e-09, 2.27597219e-09, 2.14825419e-09, 2.03603281e-09, 1.9861985e-09, 1.88169698e-09, 1.79980643e-09, 1.7500961e-09, 1.67650053e-09, 1.5999064e-09, 1.55111904e-09, 1.49171225e-09, 1.44938178e-09, 1.4063921e-09, 1.33711665e-09, 1.3135393e-09, 1.25362458e-09, 1.20668475e-09, 1.18646096e-09, 1.14074722e-09, 1.09759312e-09, 1.07498295e-09, 1.03880186e-09, 1.00153733e-09, 9.8567548e-10, 7.5372483e-10, 5.89122107e-10, 4.66534776e-10, 3.48811453e-10, 3.11065881e-10, 2.91072956e-10, 2.90116059e-10, 2.84095477e-10, 2.79438559e-10, 2.87196479e-10, 2.59822965e-10, 2.82933127e-10, 2.88110486e-10, 3.50156995e-10, 2.7976847e-10, 2.83581706e-10, 2.87404738e-10, 3.31114872e-10, 4.00943242e-10, 3.90709073e-10, 3.85546317e-10, 3.59679322e-10, 4.20781376e-10, 4.1192138e-10, 4.06886831e-10, 4.34924447e-10, 4.76640025e-10, 6.30025393e-10, 6.96432489e-10, 2.11108573e-09, 2.33417366e-09, 2.53680314e-09, 2.94926767e-09, 3.1101773e-09, 3.3967876e-09, 3.47862154e-09, 3.70657462e-09, 3.91939676e-09, 4.01073534e-09, 4.11614062e-09, 4.16765034e-09, 4.07383717e-09, 3.9848809e-09, 3.80862405e-09, 3.7434689e-09, 3.59971965e-09, 3.36635124e-09, 3.27377124e-09, 3.15511101e-09, 3.03325178e-09, 2.90786674e-09, 2.71643229e-09, 2.6687045e-09, 2.54463033e-09, 2.41696945e-09, 2.37136944e-09, 2.24888596e-09, 2.15246943e-09, 2.10377249e-09, 2.01166805e-09, 1.96430159e-09, 1.87757467e-09, 1.80701657e-09, 1.75321786e-09, 1.68144625e-09, 1.6157755e-09, 1.58924143e-09, 1.52243546e-09, 1.46848625e-09, 1.43590611e-09, 1.37746719e-09, 1.35090553e-09, 1.30292985e-09, 1.25220405e-09, 1.22656939e-09, 1.18528731e-09, 1.14148896e-09, 1.12431189e-09, 1.08251877e-09, 1.04821912e-09, 1.02362437e-09, 9.8477019e-10, 7.70829153e-10, 5.92008089e-10, 4.54133642e-10, 3.64815976e-10, 3.15085536e-10, 3.00134334e-10, 2.95931303e-10, 2.95387176e-10, 3.00891688e-10, 2.92598264e-10, 2.87058268e-10, 3.14058338e-10, 3.08286029e-10, 3.39613933e-10, 3.01066923e-10, 3.35205081e-10, 3.35245555e-10, 3.67195293e-10, 3.7578372e-10, 3.51623155e-10, 3.88692116e-10, 3.88699682e-10, 4.13251146e-10, 4.8254659e-10, 5.68012181e-10, 4.59721632e-10, 5.1614644e-10, 6.11616877e-10, 7.9300351e-10, 2.20411782e-09, 2.60157011e-09, 2.97244633e-09, 3.11079912e-09, 3.24498329e-09, 3.55579148e-09, 3.65178513e-09, 3.74644881e-09, 3.7375897e-09, 3.75819123e-09, 3.65855359e-09, 3.59178987e-09, 3.46148881e-09, 3.32421043e-09, 3.25025943e-09, 3.11487803e-09, 2.99567625e-09, 2.92013461e-09, 2.82415526e-09, 2.75068584e-09, 2.63212326e-09, 2.52272662e-09, 2.45994662e-09, 2.37040309e-09, 2.2877282e-09, 2.21971864e-09, 2.13340055e-09, 2.05681623e-09, 2.01671596e-09, 1.93903414e-09, 1.87126462e-09, 1.83087236e-09, 1.75341368e-09, 1.72110723e-09, 1.65943273e-09, 1.60287234e-09, 1.56491847e-09, 1.51038229e-09, 1.4625246e-09, 1.43409599e-09, 1.37843786e-09, 1.32838028e-09, 1.3073657e-09, 1.25899128e-09, 1.23529492e-09, 1.19306189e-09, 1.15688637e-09, 1.13223574e-09, 1.09739654e-09, 1.0546777e-09, 1.04210142e-09, 1.00865907e-09, 9.7389602e-10, 7.52120919e-10, 5.8243625e-10, 4.48584701e-10, 3.6420617e-10, 3.24167864e-10, 3.1381494e-10, 3.12467857e-10, 3.12901324e-10, 2.99801824e-10, 3.03094803e-10, 3.46776237e-10, 3.25787298e-10, 3.43008903e-10, 3.00150294e-10, 3.63178536e-10, 3.78268684e-10, 3.45252953e-10, 3.72766748e-10, 3.7116585e-10, 3.60886929e-10, 4.31964508e-10, 4.35862647e-10, 4.22645266e-10, 4.68594575e-10, 5.06827658e-10, 5.19472903e-10, 5.41749755e-10, 6.22905886e-10, 8.35436246e-10, 2.35102084e-09, 2.50293801e-09, 2.64862287e-09, 2.68335199e-09, 3.22341901e-09, 3.20578304e-09, 3.30839132e-09, 3.3671568e-09, 3.34829928e-09, 3.27171724e-09, 3.20160479e-09, 3.12797175e-09, 3.01687556e-09, 2.96074448e-09, 2.85232112e-09, 2.76416843e-09, 2.71918204e-09, 2.61685532e-09, 2.53216204e-09, 2.48422055e-09, 2.40921102e-09, 2.34918165e-09, 2.26855913e-09, 2.18709138e-09, 2.14424607e-09, 2.08189539e-09, 2.00611938e-09, 1.96685748e-09, 1.89329119e-09, 1.81938735e-09, 1.7976706e-09, 1.73811164e-09, 1.69800274e-09, 1.64877884e-09, 1.59166382e-09, 1.56607639e-09, 1.51644231e-09, 1.46362567e-09, 1.43559729e-09, 1.38628492e-09, 1.34005879e-09, 1.31790483e-09, 1.27415667e-09, 1.23222752e-09, 1.21171734e-09, 1.17373398e-09, 1.14569151e-09, 1.10953756e-09, 1.07175484e-09, 1.06149553e-09, 1.02451899e-09, 9.8538236e-10, 7.75211606e-10, 6.03346886e-10, 4.70858793e-10, 3.87386083e-10, 3.38813415e-10, 3.22058185e-10, 3.22639337e-10, 3.2765581e-10, 3.24691156e-10, 3.25636876e-10, 3.17246406e-10, 3.37428779e-10, 3.42154688e-10, 3.79786748e-10, 3.89051671e-10, 3.61530931e-10, 3.7558167e-10, 3.93122678e-10, 4.10829355e-10, 4.0310064e-10, 4.76163693e-10, 4.54653278e-10, 4.32392938e-10, 4.53419339e-10, 5.05737955e-10, 5.2573847e-10, 5.47799175e-10, 6.29374078e-10, 6.87243592e-10, 1.62155121e-09, 1.91681914e-09, 1.81518319e-09, 2.1778708e-09, 2.53055503e-09, 2.7689901e-09, 2.87745131e-09, 3.00849495e-09, 2.92384966e-09, 2.9615691e-09, 2.90295423e-09, 2.88624421e-09, 2.80552925e-09, 2.76471755e-09, 2.68353661e-09, 2.59019801e-09, 2.56533086e-09, 2.48091115e-09, 2.4071075e-09, 2.36986832e-09, 2.30197888e-09, 2.21929373e-09, 2.18892407e-09, 2.11821989e-09, 2.08914237e-09, 2.02000349e-09, 1.94948533e-09, 1.91827456e-09, 1.85576701e-09, 1.79870822e-09, 1.78130302e-09, 1.7260919e-09, 1.66682263e-09, 1.64657903e-09, 1.58308277e-09, 1.56342417e-09, 1.51294836e-09, 1.46492425e-09, 1.43954232e-09, 1.39601705e-09, 1.35354641e-09, 1.34011755e-09, 1.29192974e-09, 1.2481918e-09, 1.23141497e-09, 1.19170441e-09, 1.15043002e-09, 1.13726599e-09, 1.09809932e-09, 1.08267931e-09, 1.05265214e-09, 1.0155771e-09, 1.00450061e-09, 9.6730403e-10, 7.59473292e-10, 5.911992e-10, 4.68843562e-10, 3.93038349e-10, 3.56600787e-10, 3.33523947e-10, 3.31177975e-10, 3.35284926e-10, 3.46143964e-10, 3.35638915e-10, 3.15732665e-10, 3.29590208e-10, 4.33233401e-10, 3.39011739e-10, 3.73119404e-10, 4.22874659e-10, 3.83835563e-10, 4.45215809e-10, 4.16292518e-10, 4.40566066e-10, 4.02628148e-10, 4.40583658e-10, 4.47773489e-10, 5.22503626e-10, 5.18116966e-10, 5.47468343e-10, 5.93744209e-10, 6.22111186e-10, 7.54799171e-10, 1.16456042e-09, 1.39048427e-09, 1.78920587e-09, 1.86055681e-09, 2.13208718e-09, 2.34898137e-09, 2.41684009e-09, 2.59713968e-09, 2.62858429e-09, 2.67040176e-09, 2.6410359e-09, 2.60268007e-09, 2.57196771e-09, 2.50731961e-09, 2.46915399e-09, 2.41237551e-09, 2.34050847e-09, 2.31546169e-09, 2.25242878e-09, 2.18273457e-09, 2.15666724e-09, 2.10093101e-09, 2.04419058e-09, 2.01365761e-09, 1.95789836e-09, 1.92808205e-09, 1.87007318e-09, 1.81745838e-09, 1.79019043e-09, 1.74323845e-09, 1.68994497e-09, 1.66146629e-09, 1.61611235e-09, 1.56501329e-09, 1.5459771e-09, 1.4948827e-09, 1.47057981e-09, 1.43755986e-09, 1.39312467e-09, 1.37116451e-09, 1.33896651e-09, 1.30161116e-09, 1.27539017e-09, 1.23184784e-09, 1.19940049e-09, 1.18131602e-09, 1.14664907e-09, 1.13246966e-09, 1.09557949e-09, 1.06241833e-09, 1.04908058e-09, 1.01464693e-09, 9.8385551e-10, 7.82900675e-10, 6.22848049e-10, 5.02529834e-10, 4.2351643e-10, 3.60946307e-10, 3.46472657e-10, 3.43285026e-10, 3.34686733e-10, 3.42037036e-10, 3.52161947e-10, 4.06405945e-10, 3.5626554e-10, 3.58877401e-10, 3.75399374e-10, 3.95990515e-10, 4.06152337e-10, 3.98517196e-10, 3.88331826e-10, 4.39562854e-10, 4.87416436e-10, 4.85803924e-10, 4.90145488e-10, 4.30439659e-10, 5.1674323e-10, 5.45493379e-10, 6.03419855e-10, 6.4141821e-10, 7.23694678e-10, 7.71258043e-10, 1.00478181e-09, 1.16557939e-09, 1.18369198e-09, 1.5434805e-09, 1.82693372e-09, 1.6152077e-09, 1.88776611e-09, 2.2840842e-09, 2.29614723e-09, 2.380235e-09, 2.40047301e-09, 2.40659697e-09, 2.39647934e-09, 2.38163314e-09, 2.34852564e-09, 2.30084357e-09, 2.27514067e-09, 2.21362895e-09, 2.16598552e-09, 2.13121498e-09, 2.07596318e-09, 2.03233336e-09, 2.0009568e-09, 1.9517286e-09, 1.89905276e-09, 1.87200616e-09, 1.82734905e-09, 1.80341479e-09, 1.7563811e-09, 1.71435008e-09, 1.69375797e-09, 1.64518046e-09, 1.60136701e-09, 1.57752817e-09, 1.53180254e-09, 1.49737887e-09, 1.47755207e-09, 1.43366565e-09, 1.41314927e-09, 1.3732086e-09, 1.3382494e-09, 1.32577852e-09, 1.28171432e-09, 1.25071869e-09, 1.23753235e-09, 1.20072163e-09, 1.16682181e-09, 1.14817898e-09, 1.11987062e-09, 1.10298872e-09, 1.06918203e-09, 1.03929165e-09, 1.0278808e-09, 1.00168327e-09, 9.7029152e-10, 7.82219786e-10, 6.29164601e-10, 5.08882881e-10, 4.32410277e-10, 3.825686e-10, 3.66075257e-10, 3.57137394e-10, 3.55374599e-10, 3.59853775e-10, 3.85017092e-10, 3.6208474e-10, 3.96288439e-10, 3.90005578e-10, 4.10388207e-10, 4.09756232e-10, 4.03994939e-10, 4.69272797e-10, 4.3163317e-10, 4.90797102e-10, 4.61560662e-10, 4.8671186e-10, 4.88780283e-10, 5.18145344e-10, 5.45542845e-10, 5.88709429e-10, 6.41191715e-10, 6.15024955e-10, 6.49367419e-10, 7.6375419e-10, 9.6533815e-10, 2.21656643e-09, 2.25909873e-09, 2.23634977e-09, 2.26289311e-09, 2.21872743e-09, 2.18662496e-09, 2.15065287e-09, 2.10170738e-09, 2.06447794e-09, 2.03932885e-09, 1.98957537e-09, 1.94555909e-09, 1.92613316e-09, 1.87446086e-09, 1.86019079e-09, 1.81624629e-09, 1.77157276e-09, 1.75183127e-09, 1.70760896e-09, 1.67631702e-09, 1.64726324e-09, 1.61449563e-09, 1.5797449e-09, 1.55326795e-09, 1.51941253e-09, 1.48071144e-09, 1.46056767e-09, 1.41880982e-09, 1.3987743e-09, 1.36753262e-09, 1.33176642e-09, 1.31881247e-09, 1.28584134e-09, 1.25189513e-09, 1.2370367e-09, 1.2070578e-09, 1.17465988e-09, 1.15835085e-09, 1.13466829e-09, 1.11171607e-09, 1.08767856e-09, 1.05916658e-09, 1.04183431e-09, 1.00995322e-09, 9.9236948e-10, 8.04332511e-10, 6.46466857e-10, 5.33082541e-10, 4.55057998e-10, 4.03991903e-10, 3.74647747e-10, 3.66176213e-10, 3.66812833e-10, 3.62064709e-10, 3.78539586e-10, 3.66267672e-10, 4.23744719e-10, 3.85743261e-10, 3.92825168e-10, 4.10543826e-10, 4.64503424e-10, 4.71207586e-10, 4.13143314e-10, 4.50950381e-10, 5.20547542e-10, 5.10015473e-10, 5.16307394e-10, 5.54818462e-10, 5.71536163e-10, 5.61198853e-10, 6.13132227e-10, 6.68484949e-10, 7.03691403e-10, 8.07952436e-10, 9.5691707e-10, 1.93724827e-09, 2.06694554e-09, 2.1255575e-09, 2.09727834e-09, 2.10487604e-09, 2.08268905e-09, 2.06497179e-09, 2.02787628e-09, 1.99154012e-09, 1.97520269e-09, 1.93408582e-09, 1.90202026e-09, 1.88411333e-09, 1.83854862e-09, 1.82095794e-09, 1.78344421e-09, 1.7468389e-09, 1.72514202e-09, 1.6860006e-09, 1.65531043e-09, 1.63424737e-09, 1.59767966e-09, 1.56343923e-09, 1.54340592e-09, 1.51275685e-09, 1.48701663e-09, 1.47141792e-09, 1.42944852e-09, 1.41326248e-09, 1.3825111e-09, 1.33930726e-09, 1.33129181e-09, 1.30382219e-09, 1.27043048e-09, 1.25643872e-09, 1.22479785e-09, 1.20225768e-09, 1.18655989e-09, 1.15531097e-09, 1.13745258e-09, 1.10798141e-09, 1.07834956e-09, 1.07342149e-09, 1.04842781e-09, 1.02029106e-09, 1.00805584e-09, 9.9167493e-10, 8.18526866e-10, 6.58744429e-10, 5.49683233e-10, 4.67938385e-10, 4.08840891e-10, 3.87239271e-10, 3.76419397e-10, 3.73354799e-10, 3.7817741e-10, 4.01028583e-10, 3.95120041e-10, 4.11124357e-10, 3.84998786e-10, 4.17749525e-10, 4.12069686e-10, 4.66194194e-10, 4.75440352e-10, 4.82003589e-10, 4.58898324e-10, 4.59188061e-10, 4.94505357e-10, 5.32759735e-10, 5.23328636e-10, 5.91057011e-10, 5.69620921e-10, 6.49850052e-10, 6.76752296e-10, 6.46363854e-10, 7.4357768e-10, 8.96878382e-10, 1.9029836e-09, 1.98983015e-09, 1.95584868e-09, 2.01065662e-09, 1.98738023e-09, 1.97797323e-09, 1.9518428e-09, 1.93095952e-09, 1.90876782e-09, 1.86848275e-09, 1.85350192e-09, 1.8222958e-09, 1.79908608e-09, 1.7702389e-09, 1.73816839e-09, 1.72443829e-09, 1.6912981e-09, 1.65943647e-09, 1.64474746e-09, 1.6020701e-09, 1.56989696e-09, 1.5608017e-09, 1.52255737e-09, 1.50500658e-09, 1.47360572e-09, 1.44487558e-09, 1.42932379e-09, 1.39487259e-09, 1.37066147e-09, 1.36158689e-09, 1.32722242e-09, 1.29926821e-09, 1.28413441e-09, 1.25757861e-09, 1.23602033e-09, 1.2143425e-09, 1.1945246e-09, 1.17893578e-09, 1.15094588e-09, 1.12918473e-09, 1.11259809e-09, 1.08677099e-09, 1.05712833e-09, 1.04494911e-09, 1.03344731e-09, 1.00419344e-09, 9.9344651e-10, 8.17701833e-10, 6.79004417e-10, 5.7682616e-10, 4.8310824e-10, 4.31525982e-10, 3.96935407e-10, 3.92009012e-10, 3.91261042e-10, 3.846063e-10, 4.1610261e-10, 4.02524133e-10, 4.50755506e-10, 4.67111673e-10, 4.24042091e-10, 4.49718259e-10, 4.60675447e-10, 4.70848422e-10, 4.41021563e-10, 5.07539041e-10, 4.76036199e-10, 5.61996105e-10, 5.10612423e-10, 5.67990909e-10, 5.52720994e-10, 5.91046041e-10, 6.42257294e-10, 6.57421907e-10, 7.1764167e-10, 7.84714109e-10, 9.6188305e-10, 1.77956099e-09, 1.90655422e-09, 1.92557664e-09, 1.92718354e-09, 1.91426912e-09, 1.8990236e-09, 1.87795938e-09, 1.85657158e-09, 1.83785017e-09, 1.81023058e-09, 1.79804881e-09, 1.7664863e-09, 1.73823136e-09, 1.72084532e-09, 1.69245196e-09, 1.6649052e-09, 1.6478617e-09, 1.61730708e-09, 1.59118148e-09, 1.57724356e-09, 1.55302467e-09, 1.53656844e-09, 1.50363993e-09, 1.47424345e-09, 1.46064855e-09, 1.4315508e-09, 1.40368841e-09, 1.39188558e-09, 1.36059072e-09, 1.33667159e-09, 1.322391e-09, 1.30091917e-09, 1.29223875e-09, 1.2661012e-09, 1.24153673e-09, 1.22244556e-09, 1.18943382e-09, 1.1708118e-09, 1.15786242e-09, 1.1369217e-09, 1.11341406e-09, 1.10082923e-09, 1.07680832e-09, 1.05131035e-09, 1.04426691e-09, 1.01831768e-09, 1.00385196e-09, 9.9119354e-10, 8.31606038e-10, 6.91915965e-10, 5.85269662e-10, 4.97051079e-10, 4.42155995e-10, 4.18995261e-10, 4.0420007e-10, 3.92090099e-10, 3.98493969e-10, 4.25125745e-10, 4.08820746e-10, 4.45902655e-10, 4.68240126e-10, 4.64138396e-10, 4.61206765e-10, 4.63523208e-10, 4.62420007e-10, 4.79506943e-10, 5.15998387e-10, 4.82871534e-10, 5.56103201e-10, 5.53390477e-10, 5.44667058e-10, 6.29929037e-10, 5.84842289e-10, 6.71189418e-10, 6.92530117e-10, 6.64157528e-10, 7.71169437e-10, 9.17529018e-10, 1.79265169e-09, 1.83956672e-09, 1.85744015e-09, 1.84757512e-09, 1.83474601e-09, 1.81847514e-09, 1.80327048e-09, 1.78832489e-09, 1.7684179e-09, 1.74505039e-09, 1.72901312e-09, 1.70159027e-09, 1.68625853e-09, 1.66921207e-09, 1.6379181e-09, 1.61504528e-09, 1.60184353e-09, 1.57979016e-09, 1.561349e-09, 1.53799289e-09, 1.51339908e-09, 1.48712837e-09, 1.46636282e-09, 1.44241867e-09, 1.43080078e-09, 1.40908725e-09, 1.38146263e-09, 1.36281814e-09, 1.34372988e-09, 1.32856851e-09, 1.30165642e-09, 1.28298231e-09, 1.27296066e-09, 1.24676393e-09, 1.22922069e-09, 1.21253265e-09, 1.19212021e-09, 1.16491653e-09, 1.15417482e-09, 1.13182757e-09, 1.1066206e-09, 1.09738934e-09, 1.07337034e-09, 1.06046696e-09, 1.04669526e-09, 1.02597451e-09, 1.00950754e-09, 9.9599828e-10, 8.48075558e-10, 7.11665195e-10, 6.03294201e-10, 5.12752804e-10, 4.60728409e-10, 4.2674173e-10, 4.06447822e-10, 4.15467117e-10, 4.18549883e-10, 4.21972633e-10, 4.40850559e-10, 4.44258062e-10, 4.34567445e-10, 4.59170169e-10, 4.9932944e-10, 5.01933182e-10, 4.95783174e-10, 5.28783751e-10, 5.17412942e-10, 5.44926462e-10, 5.33991259e-10, 5.36504992e-10, 5.80981013e-10, 6.34473042e-10, 5.97772694e-10, 6.89019795e-10, 6.87216663e-10, 7.38525952e-10, 7.82054623e-10, 9.25855788e-10, 1.7655484e-09, 1.79517628e-09, 1.79172807e-09, 1.78114791e-09, 1.78444595e-09, 1.76876296e-09, 1.75288478e-09, 1.74909304e-09, 1.71698271e-09, 1.69434011e-09, 1.68624039e-09, 1.66740128e-09, 1.64359957e-09, 1.62176515e-09, 1.60548852e-09, 1.60916534e-09, 1.57101736e-09, 1.54787583e-09, 1.53348699e-09, 1.5080202e-09, 1.48446173e-09, 1.48433037e-09, 1.45939067e-09, 1.42789596e-09, 1.41884493e-09, 1.39307024e-09, 1.38418085e-09, 1.357989e-09, 1.3348795e-09, 1.31984017e-09, 1.29932404e-09, 1.27877201e-09, 1.26598814e-09, 1.25141531e-09, 1.22299283e-09, 1.2107418e-09, 1.18685859e-09, 1.1798787e-09, 1.1621028e-09, 1.13872279e-09, 1.1262178e-09, 1.11182792e-09, 1.08766961e-09, 1.08136451e-09, 1.05414686e-09, 1.03684698e-09, 1.02055814e-09, 1.0043245e-09, 9.8469246e-10, 8.46800018e-10, 7.28038542e-10, 6.18637659e-10, 5.33530219e-10, 4.75439938e-10, 4.37623488e-10, 4.25843176e-10, 4.28367235e-10, 4.31824365e-10, 4.21251407e-10, 4.45866872e-10, 4.55266579e-10, 4.57363909e-10, 4.85765611e-10, 5.1333775e-10, 4.84899713e-10, 5.4859537e-10, 5.2605302e-10, 4.95579422e-10, 5.52065977e-10, 5.89275449e-10, 6.07151521e-10, 5.90691109e-10, 6.28107829e-10, 6.35925174e-10, 7.12924545e-10, 6.8181129e-10, 7.49748202e-10, 8.25810065e-10, 9.5680319e-10, 1.72751136e-09, 1.71079338e-09, 1.74347805e-09, 1.73457328e-09, 1.725022e-09, 1.70700884e-09, 1.69929319e-09, 1.68603887e-09, 1.66191088e-09, 1.64829648e-09, 1.62763494e-09, 1.61756425e-09, 1.60890509e-09, 1.58002698e-09, 1.57468751e-09, 1.54797959e-09, 1.52615002e-09, 1.51451838e-09, 1.49438772e-09, 1.47612047e-09, 1.45817021e-09, 1.44110486e-09, 1.42416036e-09, 1.41285783e-09, 1.38212052e-09, 1.37194805e-09, 1.3539325e-09, 1.33377528e-09, 1.32570162e-09, 1.30514908e-09, 1.27722603e-09, 1.27129898e-09, 1.24975225e-09, 1.23872388e-09, 1.21575767e-09, 1.201323e-09, 1.1854109e-09, 1.16393849e-09, 1.14646388e-09, 1.13717671e-09, 1.11297512e-09, 1.09734586e-09, 1.08805892e-09, 1.06983155e-09, 1.06081819e-09, 1.04219426e-09, 1.02296066e-09, 1.01396581e-09, 9.9813631e-10, 8.7051608e-10, 7.39253088e-10, 6.42544524e-10, 5.57255662e-10, 4.848769e-10, 4.55655708e-10, 4.32255716e-10, 4.29452085e-10, 4.25964645e-10, 4.69296851e-10, 4.78249318e-10, 4.63408661e-10, 4.86539867e-10, 5.04744517e-10, 5.08231313e-10, 5.14945525e-10, 5.42009411e-10, 5.29742924e-10], "v_peaks": [-0.00685399999999999, -0.006467, -0.006087, -0.00571200000000001, -0.00534100000000001, -0.00497500000000002, -0.00460800000000002, -0.00424600000000003, -0.00388300000000003, -0.00352500000000003, -0.00316600000000002, -0.00281200000000001, -0.002459, -0.00210499999999999, -0.00175499999999999, -0.001405, -0.001056, -0.000704999999999999, -0.000349999999999997, 2.00000000000039e-05, 5.10000000000039e-05, 0.000420000000000005, 0.000774000000000007, 0.00112500000000001, 0.001473, 0.001822, 0.002169, 0.00251800000000001, 0.00286800000000002, 0.00321800000000002, 0.00356900000000003, 0.00392400000000004, 0.00427800000000003, 0.00463400000000003, 0.00498700000000002, 0.00534400000000001, 0.00570000000000001, 0.006056, 0.00641199999999999, 0.00677099999999999], "i_peaks": [-1.75109586e-09, -1.77950449e-09, -1.85048775e-09, -1.92001695e-09, -2.01175684e-09, -2.1092882e-09, -2.2780457e-09, -2.43377817e-09, -2.66311671e-09, -2.98993976e-09, -3.34025391e-09, -3.76676028e-09, -4.23056702e-09, -4.56038058e-09, -5.01666167e-09, -5.72761927e-09, -6.48369863e-09, -6.69839224e-09, -6.19282115e-09, -3.05769416e-09, 3.24591565e-09, 6.05428415e-09, 6.54040047e-09, 6.42920317e-09, 5.72023877e-09, 5.13155963e-09, 4.57451218e-09, 4.16765034e-09, 3.75819123e-09, 3.3671568e-09, 3.00849495e-09, 2.67040176e-09, 2.40659697e-09, 2.26289311e-09, 2.1255575e-09, 2.01065662e-09, 1.92718354e-09, 1.85744015e-09, 1.79517628e-09, 1.74347805e-09]}
