# Supplementary material for: Superconductivity from a melted insulator in Josephson junction arrays
Source: Nat Phys. 2023 Aug 10;19(11):1630–5. doi: 10.1038/s41567-023-02161-w (PMC10635826; doi:10.1038/s41567-023-02161-w)
Supplement: Supplementary file 2 — Contains all data in the paper, including supplement, serialized into text files, and Python scripts that recreate all figures from the text files. [file 41567_2023_2161_MOESM2_ESM.zip › data_and_plotters_all/phase_figures/supfigs/sfig_i_peaks/sfig_i_peaks.py]

#%%
%matplotlib auto

import matplotlib.pyplot as plt, numpy as np
from matplotlib.gridspec import GridSpec
from matplotlib import gridspec

from phase_figures import load_json
from phase_figures.supfigs.sfig_i_peaks import figpath
from phase_figures.supfigs.sfig_ej_ec_eg import figpath as sfigpath1
from phase_figures import cmap_mw, cmap_tprt

def idx2float( data ) :
    """  convert dictionary keys to floats
    """
    return { np.round( float(k), 8 ) : d for k, d in data.items() }

def list1array(data):
    for b, d in data.items() :
        x = d
        data[b] = np.array(x) 
    return data

def list2array(data):
    for b, d in data.items() :
        x, y = d
        data[b] = ( np.array(x), np.array(y) )
    return data

iv_peaks = load_json( figpath/'ipeaks.json')
iv_peaks = list1array ( iv_peaks )
peak_spacing = load_json( figpath/'peak_spacing.json')
peak_spacing = list1array ( peak_spacing )

wvk = load_json( sfigpath1/'dispersion_cuts.json')
wvk = idx2float( wvk )
wvk = list2array ( wvk )
bvals = wvk.keys() # b field values from mw data

colors_tprt = cmap_tprt( np.arange( len(bvals) ) / (len(bvals) -1) )
pargs1 = dict(marker = '.', markersize = 1,
            linestyle = '-', linewidth = 0.7)
pargs2 = dict(marker = '.', markersize = 5,
            linestyle = '', linewidth = 0.7)

def plot_iv_peaks(ax = None):
    """plot the iv and the dtected peaks
    """
    v = iv_peaks['v_bias']
    i = iv_peaks['i_meas']
    v_peaks = iv_peaks['v_peaks']
    i_peaks = iv_peaks['i_peaks']

    if (ax == None):
        _, ax = plt.subplots(1)

    ax.plot(v*1e3,i*1e9, color = colors_tprt[int(len(bvals)/4)], **pargs1)
    ax.plot(v_peaks*1e3, i_peaks*1e9, 
                color = 'black', marker = '.', markersize = 5,
                linestyle = '')
    ax.set_xlabel('$V$ (mV)')
    ax.set_ylabel('$I$ (nA)')

def plot_spacing(ax = None):
    """plot the spacings with peak index
    """
    if (ax == None):
        _, ax = plt.subplots(1)
    
    index = peak_spacing['index']
    spacing = peak_spacing['spacing']
    ax.plot(index, spacing*1e6, color = 'black', **pargs2)
    ax.set_xlabel('$peak \ index$')
    ax.set_ylabel('$peak \ spacing$ ($\\mu$V)')  

# plot the figure

fig = plt.figure( figsize=(6.75,3))
fig.set_size_inches(6.75,3)

gs0 = GridSpec( 1, 2, figure=fig, left=0.065, right=0.98,
    bottom = 0.14 ,top=0.95)
gs00 = gridspec.GridSpecFromSubplotSpec(1, 7, subplot_spec=gs0[0,0],
    wspace=1.2 )
gs01 = gridspec.GridSpecFromSubplotSpec(1, 7, subplot_spec=gs0[0,1],
    wspace=1.2 )

ax0 = fig.add_subplot( gs00[0,:7] )    
ax1 = fig.add_subplot( gs01[0,:7] )

coords = { 'a' : ( 0.005, 0.95 ),
            'b' : ( 0.485, 0.95 ),
        }
for lbl, xy in coords.items() :
    fig.text( *xy, lbl, 
            fontsize = 9, weight = 'bold' )

plot_iv_peaks(ax0)
plot_spacing(ax1)

#%%
#fig.savefig('sfig_i_peaks.pdf')
