# Supplementary material for: Superconductivity from a melted insulator in Josephson junction arrays
Source: Nat Phys. 2023 Aug 10;19(11):1630–5. doi: 10.1038/s41567-023-02161-w (PMC10635826; doi:10.1038/s41567-023-02161-w)
Supplement: Supplementary file 2 — Contains all data in the paper, including supplement, serialized into text files, and Python scripts that recreate all figures from the text files. [file 41567_2023_2161_MOESM2_ESM.zip › data_and_plotters_all/phase_figures/supfigs/sfig_lob_upturn/upturn_stability.json]

{"seen_t": [0.00795439, 0.00795439, 0.00787195, 0.00787195, 0.00787195, 0.00796645, 0.00796645, 0.00796645, 0.00796645, 0.00795825, 0.00795825, 0.00795825, 0.00795825, 0.00795825, 0.00807904, 0.00807904, 0.00807904, 0.00807904, 0.00807904, 0.00803649, 0.00803649, 0.00803649, 0.00803649, 0.0081343, 0.0081343, 0.0081343, 0.0081343, 0.0081343, 0.00825977, 0.00825977, 0.00825977, 0.00825977, 0.00825977, 0.00807742, 0.00807742, 0.00807742, 0.00807742, 0.00807742, 0.00796355, 0.00796355, 0.00796355, 0.00796355, 0.00781324, 0.00781324, 0.00781324, 0.00781324, 0.00781324, 0.0079427, 0.0079427, 0.0079427, 0.0079427, 0.0079427, 0.00793438, 0.00793438, 0.00793438, 0.00793438, 0.0078335, 0.0078335, 0.0078335, 0.0078335, 0.00781844, 0.00781844, 0.00781844, 0.00781844, 0.00781844, 0.00780983, 0.00780983, 0.00780983, 0.00780983, 0.00780983, 0.00789318, 0.00789318, 0.00789318, 0.00789318, 0.00788211, 0.00788211, 0.00788211, 0.00788211, 0.00834096, 0.00834096, 0.00834096, 0.00834096, 0.00878837, 0.00878837, 0.00878837, 0.00878837, 0.00904188, 0.00904188, 0.00904188, 0.00904188, 0.00936298, 0.00936298, 0.00936298, 0.00936298, 0.00882207, 0.00882207, 0.00882207, 0.00882207, 0.00901538, 0.00901538, 0.00901538, 0.0214133, 0.0214133, 0.0214133, 0.0206267, 0.0206267, 0.0206267, 0.0197424, 0.0197424, 0.0197424, 0.0197424, 0.0197424, 0.0189544, 0.0189544, 0.0189544, 0.0189544, 0.0181558, 0.0181558, 0.0181558, 0.0181558, 0.0181558, 0.0174127, 0.0174127, 0.0174127, 0.0174127, 0.0168324, 0.0168324, 0.0168324, 0.0168324, 0.0168324, 0.0163382, 0.0163382, 0.0163382, 0.0163382, 0.0163382, 0.0157977, 0.0157977, 0.0157977, 0.0157977, 0.0157977, 0.0154193, 0.0154193, 0.0154193, 0.0154193, 0.0150636, 0.0150636, 0.0150636, 0.0150636, 0.0150636, 0.0147174, 0.0147174, 0.0147174, 0.0147174, 0.014483, 0.014483, 0.014483, 0.014483, 0.0143749, 0.0143749, 0.0143749, 0.0143749, 0.0143749, 0.0143679, 0.0143679, 0.0143679, 0.0143679, 0.0143679, 0.014466, 0.014466, 0.014466, 0.014466, 0.0147866, 0.0147866, 0.0147866, 0.0147866, 0.0147866, 0.0158274, 0.0158274, 0.0158274, 0.0158274, 0.0162254, 0.0162254, 0.0162254, 0.0162254, 0.0161001, 0.0161001, 0.0161001, 0.0158945, 0.0158945, 0.0158945, 0.0158945, 0.0156227, 0.0156227, 0.0156227, 0.0156227, 0.0153229, 0.0153229, 0.0153229, 0.0153229, 0.0150199, 0.0150199, 0.0150199, 0.0245475, 0.0245475, 0.0245475, 0.0235256, 0.0235256, 0.0235256, 0.0219728, 0.0219728, 0.0219728, 0.0219728, 0.0219728, 0.020904, 0.020904, 0.020904, 0.020904, 0.020904, 0.0198581, 0.0198581, 0.0198581, 0.0198581, 0.0189908, 0.0189908, 0.0189908, 0.0189908, 0.0182286, 0.0182286, 0.0182286, 0.0182286, 0.0182286, 0.0175128, 0.0175128, 0.0175128, 0.0175128, 0.0175128, 0.0168722, 0.0168722, 0.0168722, 0.0168722, 0.0168722, 0.0163506, 0.0163506, 0.0163506, 0.0163506, 0.0158757, 0.0158757, 0.0158757, 0.0158757, 0.0158757, 0.0154678, 0.0154678, 0.0154678, 0.0154678, 0.0154678, 0.015188, 0.015188, 0.015188, 0.015188, 0.0150205, 0.0150205, 0.0150205, 0.0150205, 0.0149294, 0.0149294, 0.0149294, 0.0149294, 0.0149294, 0.0151052, 0.0151052, 0.0151052, 0.0151052, 0.0154931, 0.0154931, 0.0154931, 0.0154931, 0.0154931, 0.0163224, 0.0163224, 0.0163224, 0.0163224, 0.0166169, 0.0166169, 0.0166169, 0.0166169, 0.0165577, 0.0165577, 0.0165577, 0.0165577, 0.0163756, 0.0163756, 0.0163756, 0.0163756, 0.0161083, 0.0161083, 0.0161083, 0.0157993, 0.0157993, 0.0157993, 0.0157993, 0.0154648, 0.0154648, 0.0154648, 0.0245935, 0.0245935, 0.0245935, 0.0235826, 0.0235826, 0.0235826, 0.0235826, 0.0222428, 0.0222428, 0.0222428, 0.0222428, 0.0210608, 0.0210608, 0.0210608, 0.0210608, 0.0210608, 0.0200496, 0.0200496, 0.0200496, 0.0200496, 0.0200496, 0.0191229, 0.0191229, 0.0191229, 0.0191229, 0.0181669, 0.0181669, 0.0181669, 0.0181669, 0.0181669, 0.0174536, 0.0174536, 0.0174536, 0.0174536, 0.0174536, 0.0168059, 0.0168059, 0.0168059, 0.0168059, 0.0162739, 0.0162739, 0.0162739, 0.0162739, 0.0162739, 0.0159674, 0.0159674, 0.0159674, 0.0159674, 0.0159674, 0.0155869, 0.0155869, 0.0155869, 0.0155869, 0.0152411, 0.0152411, 0.0152411, 0.0152411, 0.0151565, 0.0151565, 0.0151565, 0.0151565, 0.0151565, 0.0151014, 0.0151014, 0.0151014, 0.0151014, 0.0152701, 0.0152701, 0.0152701, 0.0152701, 0.0152701, 0.0157585, 0.0157585, 0.0157585, 0.0157585, 0.0166176, 0.0166176, 0.0166176, 0.0166176, 0.0166176, 0.016733, 0.016733, 0.016733, 0.0166122, 0.0166122, 0.0166122, 0.0166122, 0.0163793, 0.0163793, 0.0163793, 0.0163793, 0.0161147, 0.0161147, 0.0161147, 0.0161147, 0.0158706, 0.0158706, 0.0158706, 0.0154889, 0.0154889, 0.0154889, 0.0246311, 0.0246311, 0.0246311, 0.02365, 0.02365, 0.02365, 0.02365, 0.0222959, 0.0222959, 0.0222959, 0.0222959, 0.0211445, 0.0211445, 0.0211445, 0.0211445, 0.0211445, 0.0200778, 0.0200778, 0.0200778, 0.0200778, 0.0194637, 0.0194637, 0.0194637, 0.0194637, 0.0194637, 0.021294, 0.021294, 0.021294, 0.021294, 0.021294, 0.0205688, 0.0205688, 0.0205688, 0.0205688, 0.0197647, 0.0197647, 0.0197647, 0.0197647, 0.0197647, 0.0202063, 0.0202063, 0.0202063, 0.0202063, 0.0202063, 0.0206289, 0.0206289, 0.0206289, 0.0206289, 0.0206289, 0.020096, 0.020096, 0.020096, 0.020096, 0.0195645, 0.0195645, 0.0195645, 0.0195645, 0.020868, 0.020868, 0.020868, 0.020868, 0.020868, 0.0207913, 0.0207913, 0.0207913, 0.0207913, 0.0206631, 0.0206631, 0.0206631, 0.0206631, 0.0206631, 0.0210549, 0.0210549, 0.0210549, 0.0210549, 0.0214878, 0.0214878, 0.0214878, 0.0214878, 0.0211348, 0.0211348, 0.0211348, 0.0211348, 0.0205446, 0.0205446, 0.0205446, 0.0205446, 0.0198819, 0.0198819, 0.0198819, 0.0198819, 0.0195891, 0.0195891, 0.0195891, 0.0195891, 0.0208118, 0.0208118, 0.0208118, 0.0208118, 0.0203006, 0.0203006, 0.0272342, 0.0272342, 0.0272342, 0.025827, 0.025827, 0.025827, 0.025827, 0.0244825, 0.0244825, 0.0244825, 0.0244825, 0.0257866, 0.0257866, 0.0257866, 0.0257866, 0.0257866, 0.0247696, 0.0247696, 0.0247696, 0.0247696, 0.0255179, 0.0255179, 0.0255179, 0.0255179, 0.0249673, 0.0249673, 0.0249673, 0.0249673, 0.0249673, 0.0252263, 0.0252263, 0.0252263, 0.0252263, 0.0252263, 0.0251757, 0.0251757, 0.0251757, 0.0251757, 0.0251757, 0.0246736, 0.0246736, 0.0246736, 0.0246736, 0.0252015, 0.0252015, 0.0252015, 0.0252015, 0.0252015, 0.0245243, 0.0245243, 0.0245243, 0.0245243, 0.0245243, 0.0253955, 0.0253955, 0.0253955, 0.0253955, 0.0246567, 0.0246567, 0.0246567, 0.0246567, 0.0255454, 0.0255454, 0.0255454, 0.0255454, 0.0255454, 0.0252, 0.0252, 0.0252, 0.0252, 0.0249557, 0.0249557, 0.0249557, 0.0249557, 0.0249557, 0.0253323, 0.0253323, 0.0253323, 0.0253323, 0.0247464, 0.0247464, 0.0247464, 0.0247464, 0.0254258, 0.0254258, 0.0254258, 0.0249164, 0.0249164, 0.0249164, 0.0249164, 0.0252533, 0.0252533, 0.0252533, 0.0252533, 0.024954, 0.024954, 0.024954, 0.024954, 0.0249925, 0.0249925, 0.0249925, 0.0293705, 0.0293705, 0.0300951, 0.0300951, 0.0300951, 0.0300951, 0.0302739, 0.0302739, 0.0302739, 0.0302739, 0.0299711, 0.0299711, 0.0299711, 0.0299711, 0.0299711, 0.0297479, 0.0297479, 0.0297479, 0.0297479, 0.0297479, 0.029909, 0.029909, 0.029909, 0.029909, 0.030146, 0.030146, 0.030146, 0.030146, 0.030146, 0.0301036, 0.0301036, 0.0301036, 0.0301036, 0.0301036, 0.0299994, 0.0299994, 0.0299994, 0.0299994, 0.0299994, 0.0298956, 0.0298956, 0.0298956, 0.0298956, 0.0299307, 0.0299307, 0.0299307, 0.0299307, 0.0299307, 0.0299727, 0.0299727, 0.0299727, 0.0299727, 0.0300684, 0.0300684, 0.0300684, 0.0300684, 0.0300684, 0.0300512, 0.0300512, 0.0300512, 0.0300512, 0.0300559, 0.0300559, 0.0300559, 0.0300559, 0.0300559, 0.0299541, 0.0299541, 0.0299541, 0.0299541, 0.0304156, 0.0304156, 0.0304156, 0.0304156, 0.0304156, 0.0303094, 0.0303094, 0.0303094, 0.0303094, 0.0296406, 0.0296406, 0.0296406, 0.0296406, 0.0296926, 0.0296926, 0.0296926, 0.0296926, 0.0300044, 0.0300044, 0.0300044, 0.0300044, 0.0301884, 0.0301884, 0.0301884, 0.0300636, 0.0300636, 0.0300636, 0.0300636, 0.0299407, 0.0299407, 0.0299407, 0.0350275, 0.0350275, 0.0350275, 0.0349963, 0.0349963, 0.0349963, 0.0349958, 0.0349958, 0.0349958, 0.0349958, 0.0349958, 0.0350114, 0.0350114, 0.0350114, 0.0350114, 0.0350114, 0.0350429, 0.0350429, 0.0350429, 0.0350429, 0.0350166, 0.0350166, 0.0350166, 0.0350166, 0.0350188, 0.0350188, 0.0350188, 0.0350188, 0.0350188, 0.035025, 0.035025, 0.035025, 0.035025, 0.035025, 0.0350051, 0.0350051, 0.0350051, 0.0350051, 0.0349904, 0.0349904, 0.0349904, 0.0349904, 0.0349904, 0.0349852, 0.0349852, 0.0349852, 0.0349852, 0.0349852, 0.0349795, 0.0349795, 0.0349795, 0.0349795, 0.0349694, 0.0349694, 0.0349694, 0.0349694, 0.0349694, 0.0350223, 0.0350223, 0.0350223, 0.0350223, 0.0350163, 0.0350163, 0.0350163, 0.0350163, 0.0350163, 0.0349895, 0.0349895, 0.0349895, 0.0349895, 0.0357135, 0.0357135, 0.0357135, 0.0357135, 0.0357135, 0.0343883, 0.0343883, 0.0343883, 0.0343883, 0.0348332, 0.0348332, 0.0348332, 0.0348332, 0.0349395, 0.0349395, 0.0349395, 0.0349395, 0.0349694, 0.0349694, 0.0349694, 0.0349694, 0.0349664, 0.0349664, 0.0349664, 0.0349664, 0.0349822, 0.0349822, 0.0349822, 0.0349596, 0.0349596, 0.0349596, 0.0399755, 0.0399755, 0.0399755, 0.0399903, 0.0399903, 0.0399903, 0.0399903, 0.0399899, 0.0399899, 0.0399899, 0.0399899, 0.0399919, 0.0399919, 0.0399919, 0.0399919, 0.0399919, 0.0400003, 0.0400003, 0.0400003, 0.0400003, 0.0400003, 0.0399926, 0.0399926, 0.0399926, 0.0399926, 0.039999, 0.039999, 0.039999, 0.039999, 0.039999, 0.0400021, 0.0400021, 0.0400021, 0.0400021, 0.0400021, 0.0399884, 0.0399884, 0.0399884, 0.0399884, 0.0399961, 0.0399961, 0.0399961, 0.0399961, 0.0399961, 0.0400121, 0.0400121, 0.0400121, 0.0400121, 0.0400121, 0.0400008, 0.0400008, 0.0400008, 0.0400008, 0.040009, 0.040009, 0.040009, 0.040009, 0.0399943, 0.0399943, 0.0399943, 0.0399943, 0.0399943, 0.0400181, 0.0400181, 0.0400181, 0.0400181, 0.0400181, 0.0400193, 0.0400193, 0.0400193, 0.0400193, 0.040591, 0.040591, 0.040591, 0.040591, 0.040591, 0.0399789, 0.0399789, 0.0399789, 0.0399789, 0.0399548, 0.0399548, 0.0399548, 0.0399851, 0.0399851, 0.0399851, 0.0399851, 0.0399889, 0.0399889, 0.0399889, 0.0399889, 0.0399844, 0.0399844, 0.0399844, 0.0399844, 0.0400055, 0.0400055, 0.0400055, 0.0400074, 0.0400074, 0.0400074, 0.0449903, 0.0449903, 0.0449903, 0.0449732, 0.0449732, 0.0449732, 0.0449732, 0.0450342, 0.0450342, 0.0450342, 0.0450342, 0.0449951, 0.0449951, 0.0449951, 0.0449951, 0.0449951, 0.0450391, 0.0450391, 0.0450391, 0.0450391, 0.044987, 0.044987, 0.044987, 0.044987, 0.0449981, 0.0449981, 0.0449981, 0.0449981, 0.0449981, 0.0449992, 0.0449992, 0.0449992, 0.0449992, 0.0449992, 0.044984, 0.044984, 0.044984, 0.044984, 0.044984, 0.0450015, 0.0450015, 0.0450015, 0.0450015, 0.0450015, 0.0450134, 0.0450134, 0.0450134, 0.0450134, 0.0450134, 0.0450115, 0.0450115, 0.0450115, 0.0450115, 0.0450406, 0.0450406, 0.0450406, 0.0450406, 0.0450272, 0.0450272, 0.0450272, 0.0450272, 0.0450272, 0.0450812, 0.0450812, 0.0450812, 0.0450812, 0.0449918, 0.0449918, 0.0449918, 0.0449918, 0.0449918, 0.0460373, 0.0460373, 0.0460373, 0.0460373, 0.0448878, 0.0448878, 0.0448878, 0.0448878, 0.0449383, 0.0449383, 0.0449383, 0.0449383, 0.0449791, 0.0449791, 0.0449791, 0.0449791, 0.0449713, 0.0449713, 0.0449713, 0.0449713, 0.0449568, 0.0449568, 0.0449568, 0.0450193, 0.0450193, 0.0450193, 0.0450193, 0.0450216, 0.0450216, 0.0450216, 0.0499879, 0.0499879, 0.0499879, 0.050013, 0.050013, 0.050013, 0.050013, 0.0500089, 0.0500089, 0.0500089, 0.0500089, 0.0499945, 0.0499945, 0.0499945, 0.0499945, 0.0499945, 0.0500151, 0.0500151, 0.0500151, 0.0500151, 0.0500151, 0.0499967, 0.0499967, 0.0499967, 0.0499967, 0.050006, 0.050006, 0.050006, 0.050006, 0.050006, 0.050008, 0.050008, 0.050008, 0.050008, 0.050008, 0.0500051, 0.0500051, 0.0500051, 0.0500051, 0.050008, 0.050008, 0.050008, 0.050008, 0.050008, 0.0500142, 0.0500142, 0.0500142, 0.0500142, 0.0500147, 0.0500147, 0.0500147, 0.0500147, 0.0500147, 0.0500515, 0.0500515, 0.0500515, 0.0500515, 0.0500436, 0.0500436, 0.0500436, 0.0500436, 0.0500383, 0.0500383, 0.0500383, 0.0500383, 0.0500383, 0.0500076, 0.0500076, 0.0500076, 0.0500076, 0.0499936, 0.0499936, 0.0499936, 0.0499936, 0.0499936, 0.0498394, 0.0498394, 0.0498394, 0.0498394, 0.0499155, 0.0499155, 0.0499155, 0.0499155, 0.0499572, 0.0499572, 0.0499572, 0.0499949, 0.0499949, 0.0499949, 0.0499949, 0.0499708, 0.0499708, 0.0499708, 0.0499708, 0.0499932, 0.0499932, 0.0499932, 0.0499932, 0.0499853, 0.0499853, 0.0499853, 0.0549627, 0.0549627, 0.0550291, 0.0550291, 0.0550291, 0.0550291, 0.0549903, 0.0549903, 0.0549903, 0.0549903, 0.0549824, 0.0549824, 0.0549824, 0.0549824, 0.0549824, 0.0549951, 0.0549951, 0.0549951, 0.0549951, 0.0549951, 0.05501, 0.05501, 0.05501, 0.05501, 0.0549983, 0.0549983, 0.0549983, 0.0549983, 0.0549983, 0.0550084, 0.0550084, 0.0550084, 0.0550084, 0.0550084, 0.0549755, 0.0549755, 0.0549755, 0.0549755, 0.0550052, 0.0550052, 0.0550052, 0.0550052, 0.0550052, 0.0549776, 0.0549776, 0.0549776, 0.0549776, 0.0550042, 0.0550042, 0.0550042, 0.0550042, 0.0550042, 0.0550323, 0.0550323, 0.0550323, 0.0550323, 0.055084, 0.055084, 0.055084, 0.055084, 0.055002, 0.055002, 0.055002, 0.055002, 0.055002, 0.0550164, 0.0550164, 0.0550164, 0.0550164, 0.0550164, 0.0550276, 0.0550276, 0.0550276, 0.0550276, 0.0548964, 0.0548964, 0.0548964, 0.0548964, 0.0548964, 0.0549118, 0.0549118, 0.0549118, 0.0549118, 0.0549792, 0.0549792, 0.0549792, 0.0550057, 0.0550057, 0.0550057, 0.0550057, 0.0550031, 0.0550031, 0.0550031, 0.0550031, 0.0549877, 0.0549877, 0.0549877, 0.0549877, 0.0549994, 0.0549994, 0.0549994, 0.0600079, 0.0600079, 0.0600079, 0.0600192, 0.0600192, 0.0600192, 0.0600122, 0.0600122, 0.0600122, 0.0600122, 0.0600122, 0.0600201, 0.0600201, 0.0600201, 0.0600201, 0.0600048, 0.0600048, 0.0600048, 0.0600048, 0.0600048, 0.0599943, 0.0599943, 0.0599943, 0.0599943, 0.0600122, 0.0600122, 0.0600122, 0.0600122, 0.0600107, 0.0600107, 0.0600107, 0.0600107, 0.0600107, 0.0600252, 0.0600252, 0.0600252, 0.0600252, 0.0600252, 0.0599814, 0.0599814, 0.0599814, 0.0599814, 0.0600005, 0.0600005, 0.0600005, 0.0600005, 0.0600005, 0.0600304, 0.0600304, 0.0600304, 0.0600304, 0.0600269, 0.0600269, 0.0600269, 0.0600269, 0.0600269, 0.0599899, 0.0599899, 0.0599899, 0.0599899, 0.0600431, 0.0600431, 0.0600431, 0.0600431, 0.0600431, 0.0599762, 0.0599762, 0.0599762, 0.0599762, 0.0599744, 0.0599744, 0.0599744, 0.0599744, 0.0599744, 0.0598987, 0.0598987, 0.0598987, 0.0598987, 0.0598813, 0.0598813, 0.0598813, 0.0598813, 0.0600055, 0.0600055, 0.0600055, 0.0600055, 0.0599771, 0.0599771, 0.0599771, 0.0599771, 0.0599864, 0.0599864, 0.0599864, 0.0600108, 0.0600108, 0.0600108, 0.0600108, 0.060001, 0.060001, 0.060001, 0.060001, 0.0633926, 0.0633926, 0.066258, 0.066258, 0.066258, 0.066258, 0.0662148, 0.0662148, 0.0662148, 0.0662148, 0.0662328, 0.0662328, 0.0662328, 0.0662328, 0.0662328, 0.0661933, 0.0661933, 0.0661933, 0.0661933, 0.0662144, 0.0662144, 0.0662144, 0.0662144, 0.0661978, 0.0661978, 0.0661978, 0.0661978, 0.0661978, 0.0662254, 0.0662254, 0.0662254, 0.0662254, 0.0662254, 0.0662873, 0.0662873, 0.0662873, 0.0662873, 0.0668227, 0.0668227, 0.0668227, 0.0668227, 0.0668227, 0.0669694, 0.0669694, 0.0669694, 0.0669694, 0.0669694, 0.0637746, 0.0637746, 0.0637746, 0.0637746, 0.0637746, 0.0637886, 0.0637886, 0.0637886, 0.0637886, 0.0637754, 0.0637754, 0.0637754, 0.0637754, 0.0637875, 0.0637875, 0.0637875, 0.0637875, 0.0637875, 0.0637735, 0.0637735, 0.0637735, 0.0637735, 0.0638295, 0.0638295, 0.0638295, 0.0638295, 0.0638295, 0.0639983, 0.0639983, 0.0639983, 0.0639983, 0.0639867, 0.0639867, 0.0639867, 0.0639867, 0.0634397, 0.0634397, 0.0634397, 0.0634397, 0.0632617, 0.0632617, 0.0632617, 0.0633951, 0.0633951, 0.0633951, 0.0633951, 0.0662715, 0.0662715, 0.0662715, 0.0662715, 0.066203, 0.066203, 0.066203, 0.066203, 0.0694114, 0.0694114, 0.0702436, 0.0702436, 0.0702436, 0.0702478, 0.0702478, 0.0702478, 0.0702478, 0.070216, 0.070216, 0.070216, 0.070216, 0.070216, 0.0702282, 0.0702282, 0.0702282, 0.0702282, 0.0702044, 0.0702044, 0.0702044, 0.0702044, 0.0702199, 0.0702199, 0.0702199, 0.0702199, 0.0702199, 0.0702154, 0.0702154, 0.0702154, 0.0702154, 0.0702154, 0.0702971, 0.0702971, 0.0702971, 0.0702971, 0.0702971, 0.0704222, 0.0704222, 0.0704222, 0.0704222, 0.0704718, 0.0704718, 0.0704718, 0.0704718, 0.0704718, 0.0698216, 0.0698216, 0.0698216, 0.0698216, 0.0698216, 0.0698533, 0.0698533, 0.0698533, 0.0698533, 0.0698357, 0.0698357, 0.0698357, 0.0698357, 0.0698515, 0.0698515, 0.0698515, 0.0698515, 0.0698515, 0.069836, 0.069836, 0.069836, 0.069836, 0.069836, 0.0698107, 0.0698107, 0.0698107, 0.0698107, 0.0699337, 0.0699337, 0.0699337, 0.0699337, 0.0699337, 0.0700103, 0.0700103, 0.0700103, 0.0700103, 0.0700405, 0.0700405, 0.0700405, 0.0700363, 0.0700363, 0.0700363, 0.0700363, 0.0700026, 0.0700026, 0.0700026, 0.0700026, 0.0699796, 0.0699796, 0.0699796, 0.0699796, 0.0700028, 0.0700028, 0.0700028, 0.069999, 0.0750913, 0.0750321, 0.0750321, 0.0750321, 0.0750321, 0.075031, 0.075031, 0.075031, 0.075031, 0.0750057, 0.0750057, 0.0750057, 0.0750057, 0.0750057, 0.0750336, 0.0750336, 0.0750336, 0.0750336, 0.0750274, 0.0750274, 0.0750274, 0.0750274, 0.0750274, 0.0750043, 0.0750043, 0.0750043, 0.0750043, 0.0750023, 0.0750023, 0.0750023, 0.0750023, 0.0750023, 0.0750101, 0.0750101, 0.0750101, 0.0750101, 0.0750157, 0.0750157, 0.0750157, 0.0750157, 0.0750157, 0.0750414, 0.0750414, 0.0750414, 0.0750414, 0.0750414, 0.0750266, 0.0750266, 0.0750266, 0.0750266, 0.0750266, 0.0749835, 0.0749835, 0.0749835, 0.0749835, 0.0749959, 0.0749959, 0.0749959, 0.0749959, 0.074975, 0.074975, 0.074975, 0.074975, 0.074975, 0.0749844, 0.0749844, 0.0749844, 0.0749844, 0.0749844, 0.0749489, 0.0749489, 0.0749489, 0.0749489, 0.0753345, 0.0753345, 0.0753345, 0.0753345, 0.07513, 0.07513, 0.07513, 0.07513, 0.0750593, 0.0750593, 0.0750593, 0.0750593, 0.07503, 0.07503, 0.07503, 0.07503, 0.0749912, 0.0749912, 0.0749912, 0.0749912, 0.0750154, 0.0750154, 0.0750154, 0.0750154, 0.0750148, 0.0750148, 0.0750148, 0.0750116, 0.0800589, 0.0800589, 0.0800044, 0.0800044, 0.0800044, 0.0800063, 0.0800063, 0.0800063, 0.0800063, 0.0799978, 0.0799978, 0.0799978, 0.0799978, 0.0799978, 0.0800058, 0.0800058, 0.0800058, 0.0800058, 0.0799926, 0.0799926, 0.0799926, 0.0799926, 0.0799926, 0.0800135, 0.0800135, 0.0800135, 0.0800135, 0.0800106, 0.0800106, 0.0800106, 0.0800106, 0.0800106, 0.0800081, 0.0800081, 0.0800081, 0.0800081, 0.0800018, 0.0800018, 0.0800018, 0.0800018, 0.0800018, 0.0800041, 0.0800041, 0.0800041, 0.0800041, 0.0800041, 0.0800201, 0.0800201, 0.0800201, 0.0800201, 0.0800201, 0.0800193, 0.0800193, 0.0800193, 0.0800193, 0.0799988, 0.0799988, 0.0799988, 0.0799988, 0.0799988, 0.0799953, 0.0799953, 0.0799953, 0.0799953, 0.0799913, 0.0799913, 0.0799913, 0.0799913, 0.0799913, 0.0800118, 0.0800118, 0.0800118, 0.0800118, 0.0795513, 0.0795513, 0.0795513, 0.0795513, 0.0795513, 0.0800033, 0.0800033, 0.0800033, 0.0800033, 0.0800024, 0.0800024, 0.0800024, 0.0800024, 0.0799762, 0.0799762, 0.0799762, 0.0799762, 0.0799584, 0.0799584, 0.0799584, 0.0800171, 0.0800171, 0.0800171, 0.0800171, 0.0800014, 0.0800014, 0.0800014, 0.0800014, 0.0850462, 0.0850462, 0.0850102, 0.0850102, 0.0850102, 0.0850102, 0.0849846, 0.0849846, 0.0849846, 0.0849846, 0.0849906, 0.0849906, 0.0849906, 0.0849906, 0.0849945, 0.0849945, 0.0849945, 0.0849945, 0.0849945, 0.0849964, 0.0849964, 0.0849964, 0.0849964, 0.0850031, 0.0850031, 0.0850031, 0.0850031, 0.0850031, 0.0850242, 0.0850242, 0.0850242, 0.0850242, 0.0850242, 0.0850495, 0.0850495, 0.0850495, 0.0850495, 0.0850188, 0.0850188, 0.0850188, 0.0850188, 0.0850188, 0.0850109, 0.0850109, 0.0850109, 0.0850109, 0.0850109, 0.0850042, 0.0850042, 0.0850042, 0.0850042, 0.0850471, 0.0850471, 0.0850471, 0.0850471, 0.0850471, 0.085048, 0.085048, 0.085048, 0.085048, 0.0850512, 0.0850512, 0.0850512, 0.0850512, 0.0850512, 0.0850044, 0.0850044, 0.0850044, 0.0850044, 0.084985, 0.084985, 0.084985, 0.084985, 0.084985, 0.0848175, 0.0848175, 0.0848175, 0.0848175, 0.0849025, 0.0849025, 0.0849025, 0.0849025, 0.0849438, 0.0849438, 0.0849438, 0.0849438, 0.0849861, 0.0849861, 0.0849861, 0.0849861, 0.0849738, 0.0849738, 0.0849738, 0.0849966, 0.0849966, 0.0849966, 0.0849966, 0.0849915, 0.0849915, 0.0849915, 0.0849915, 0.0900384, 0.0900384, 0.0900067, 0.0900067, 0.0900067, 0.0900067, 0.089981, 0.089981, 0.089981, 0.089981, 0.0899941, 0.0899941, 0.0899941, 0.0899941, 0.0899848, 0.0899848, 0.0899848, 0.0899848, 0.0899848, 0.0899687, 0.0899687, 0.0899687, 0.0899687, 0.0900144, 0.0900144, 0.0900144, 0.0900144, 0.0900144, 0.0899983, 0.0899983, 0.0899983, 0.0899983, 0.0899983, 0.0899836, 0.0899836, 0.0899836, 0.0899836, 0.0900268, 0.0900268, 0.0900268, 0.0900268, 0.0900268, 0.0899883, 0.0899883, 0.0899883, 0.0899883, 0.0899883, 0.0899971, 0.0899971, 0.0899971, 0.0899971, 0.0899971, 0.0900111, 0.0900111, 0.0900111, 0.0900111, 0.0900219, 0.0900219, 0.0900219, 0.0900219, 0.089996, 0.089996, 0.089996, 0.089996, 0.089996, 0.0899617, 0.0899617, 0.0899617, 0.0899617, 0.0900233, 0.0900233, 0.0900233, 0.0900233, 0.0900233, 0.0898403, 0.0898403, 0.0898403, 0.0898403, 0.0899407, 0.0899407, 0.0899407, 0.0899407, 0.0899612, 0.0899612, 0.0899612, 0.0899612, 0.0899526, 0.0899526, 0.0899526, 0.0899526, 0.0900198, 0.0900198, 0.0900198, 0.0899873, 0.0899873, 0.0899873, 0.0899873, 0.0900004, 0.0900004, 0.0900004, 0.0900004, 0.0950138, 0.0950138, 0.0949803, 0.0949803, 0.0949803, 0.0949803, 0.09498, 0.09498, 0.09498, 0.09498, 0.095, 0.095, 0.095, 0.095, 0.0949769, 0.0949769, 0.0949769, 0.0949769, 0.0949769, 0.0949613, 0.0949613, 0.0949613, 0.0949613, 0.0949941, 0.0949941, 0.0949941, 0.0949941, 0.0949941, 0.0949977, 0.0949977, 0.0949977, 0.0949977, 0.0949977, 0.0950283, 0.0950283, 0.0950283, 0.0950283, 0.0950138, 0.0950138, 0.0950138, 0.0950138, 0.0950138, 0.0949881, 0.0949881, 0.0949881, 0.0949881, 0.0949881, 0.0950229, 0.0950229, 0.0950229, 0.0950229, 0.0950229, 0.0949626, 0.0949626, 0.0949626, 0.0949626, 0.0950634, 0.0950634, 0.0950634, 0.0950634, 0.0950341, 0.0950341, 0.0950341, 0.0950341, 0.0950341, 0.0949847, 0.0949847, 0.0949847, 0.0949847, 0.0949847, 0.0950034, 0.0950034, 0.0950034, 0.0950034, 0.0949128, 0.0949128, 0.0949128, 0.0949128, 0.094987, 0.094987, 0.094987, 0.094987, 0.0950143, 0.0950143, 0.0950143, 0.0950143, 0.0950034, 0.0950034, 0.0950034, 0.0950034, 0.0950294, 0.0950294, 0.0950294, 0.0949985, 0.0949985, 0.0949985, 0.0949985, 0.0949868, 0.0949868, 0.0949868, 0.0949868, 0.100092, 0.100092, 0.100032, 0.100032, 0.100032, 0.100032, 0.100009, 0.100009, 0.100009, 0.100009, 0.0999799, 0.0999799, 0.0999799, 0.0999799, 0.0999799, 0.0999719, 0.0999719, 0.0999719, 0.0999719, 0.100011, 0.100011, 0.100011, 0.100011, 0.100032, 0.100032, 0.100032, 0.100032, 0.100032, 0.0999968, 0.0999968, 0.0999968, 0.0999968, 0.0999968, 0.0999896, 0.0999896, 0.0999896, 0.0999896, 0.100016, 0.100016, 0.100016, 0.100016, 0.100016, 0.100002, 0.100002, 0.100002, 0.100002, 0.100002, 0.099984, 0.099984, 0.099984, 0.099984, 0.100013, 0.100013, 0.100013, 0.100013, 0.100017, 0.100017, 0.100017, 0.100017, 0.100017, 0.0999774, 0.0999774, 0.0999774, 0.0999774, 0.0999774, 0.0999878, 0.0999878, 0.0999878, 0.0999878, 0.100013, 0.100013, 0.100013, 0.100013, 0.100013, 0.0999518, 0.0999518, 0.0999518, 0.0999518, 0.100001, 0.100001, 0.100001, 0.100001, 0.100015, 0.100015, 0.100015, 0.100015, 0.100036, 0.100036, 0.100036, 0.100036, 0.100032, 0.100032, 0.100032, 0.100015, 0.100015, 0.100015, 0.100015, 0.0999774, 0.0999774, 0.0999774, 0.0999584, 0.10504, 0.10504, 0.10502, 0.10502, 0.10502, 0.10502, 0.10502, 0.10502, 0.10502, 0.105007, 0.105007, 0.105007, 0.105007, 0.105007, 0.105008, 0.105008, 0.105008, 0.105008, 0.105008, 0.105023, 0.105023, 0.105023, 0.105023, 0.104987, 0.104987, 0.104987, 0.104987, 0.10496, 0.10496, 0.10496, 0.10496, 0.10496, 0.105017, 0.105017, 0.105017, 0.105017, 0.105017, 0.105005, 0.105005, 0.105005, 0.105005, 0.105005, 0.105008, 0.105008, 0.105008, 0.105008, 0.105008, 0.105008, 0.105008, 0.105008, 0.105008, 0.105006, 0.105006, 0.105006, 0.105006, 0.104996, 0.104996, 0.104996, 0.104996, 0.104996, 0.105027, 0.105027, 0.105027, 0.105027, 0.105007, 0.105007, 0.105007, 0.105007, 0.105007, 0.105012, 0.105012, 0.105012, 0.105012, 0.104845, 0.104845, 0.104845, 0.104845, 0.104845, 0.104941, 0.104941, 0.104941, 0.104941, 0.10499, 0.10499, 0.10499, 0.10499, 0.104954, 0.104954, 0.104954, 0.105014, 0.105014, 0.105014, 0.105014, 0.104998, 0.104998, 0.104998, 0.104998, 0.105008, 0.105008, 0.105008, 0.105008, 0.110101, 0.110101, 0.110008, 0.110008, 0.110008, 0.110008, 0.110013, 0.110013, 0.110013, 0.110013, 0.110044, 0.110044, 0.110044, 0.110044, 0.110045, 0.110045, 0.110045, 0.110045, 0.110045, 0.110001, 0.110001, 0.110001, 0.110001, 0.110006, 0.110006, 0.110006, 0.110006, 0.110006, 0.109987, 0.109987, 0.109987, 0.109987, 0.109987, 0.109993, 0.109993, 0.109993, 0.109993, 0.109946, 0.109946, 0.109946, 0.109946, 0.109946, 0.109992, 0.109992, 0.109992, 0.109992, 0.109992, 0.109983, 0.109983, 0.109983, 0.109983, 0.110044, 0.110044, 0.110044, 0.110044, 0.110044, 0.110019, 0.110019, 0.110019, 0.110019, 0.110009, 0.110009, 0.110009, 0.110009, 0.110009, 0.110007, 0.110007, 0.110007, 0.110007, 0.110012, 0.110012, 0.110012, 0.110012, 0.110012, 0.109837, 0.109837, 0.109837, 0.109837, 0.109916, 0.109916, 0.109916, 0.109916, 0.109987, 0.109987, 0.109987, 0.109987, 0.110029, 0.110029, 0.110029, 0.110029, 0.109992, 0.109992, 0.109992, 0.109954, 0.109954, 0.109954, 0.109954, 0.109992, 0.109992, 0.109992, 0.109992, 0.115114, 0.115114, 0.115023, 0.115023, 0.115023, 0.115023, 0.114982, 0.114982, 0.114982, 0.114982, 0.11498, 0.11498, 0.11498, 0.11498, 0.115029, 0.115029, 0.115029, 0.115029, 0.115029, 0.11498, 0.11498, 0.11498, 0.11498, 0.114961, 0.114961, 0.114961, 0.114961, 0.114961, 0.114964, 0.114964, 0.114964, 0.114964, 0.114964, 0.114928, 0.114928, 0.114928, 0.114928, 0.114955, 0.114955, 0.114955, 0.114955, 0.114955, 0.114978, 0.114978, 0.114978, 0.114978, 0.114978, 0.114967, 0.114967, 0.114967, 0.114967, 0.114967, 0.114965, 0.114965, 0.114965, 0.114965, 0.114993, 0.114993, 0.114993, 0.114993, 0.115034, 0.115034, 0.115034, 0.115034, 0.115034, 0.114998, 0.114998, 0.114998, 0.114998, 0.115014, 0.115014, 0.115014, 0.115014, 0.115014, 0.114913, 0.114913, 0.114913, 0.114913, 0.114936, 0.114936, 0.114936, 0.114936, 0.114987, 0.114987, 0.114987, 0.114987, 0.115015, 0.115015, 0.115015, 0.115015, 0.114977, 0.114977, 0.114977, 0.115002, 0.115002, 0.115002, 0.115002, 0.114991, 0.114991, 0.114991, 0.114998, 0.120126, 0.120126, 0.120043, 0.120043, 0.120043, 0.12003, 0.12003, 0.12003, 0.12003, 0.119952, 0.119952, 0.119952, 0.119952, 0.119952, 0.120031, 0.120031, 0.120031, 0.120031, 0.119994, 0.119994, 0.119994, 0.119994, 0.119994, 0.120049, 0.120049, 0.120049, 0.120049, 0.120045, 0.120045, 0.120045, 0.120045, 0.120001, 0.120001, 0.120001, 0.120001, 0.120001, 0.120003, 0.120003, 0.120003, 0.120003, 0.120003, 0.120046, 0.120046, 0.120046, 0.120046, 0.120046, 0.120028, 0.120028, 0.120028, 0.120028, 0.119967, 0.119967, 0.119967, 0.119967, 0.119967, 0.120007, 0.120007, 0.120007, 0.120007, 0.12007, 0.12007, 0.12007, 0.12007, 0.120034, 0.120034, 0.120034, 0.120034, 0.120034, 0.12, 0.12, 0.12, 0.12, 0.119986, 0.119986, 0.119986, 0.119986, 0.119986, 0.119926, 0.119926, 0.119926, 0.119926, 0.119995, 0.119995, 0.119995, 0.119969, 0.119969, 0.119969, 0.119969, 0.119965, 0.119965, 0.119965, 0.119965, 0.120039, 0.120039, 0.120039, 0.120039, 0.120031, 0.120031, 0.120031, 0.120031, 0.119981, 0.125127, 0.125071, 0.125071, 0.125071, 0.124999, 0.124999, 0.124999, 0.124999, 0.125, 0.125, 0.125, 0.125, 0.124976, 0.124976, 0.124976, 0.124976, 0.124976, 0.124981, 0.124981, 0.124981, 0.124981, 0.124981, 0.124996, 0.124996, 0.124996, 0.124996, 0.125008, 0.125008, 0.125008, 0.125008, 0.125008, 0.125054, 0.125054, 0.125054, 0.125054, 0.125054, 0.125009, 0.125009, 0.125009, 0.125009, 0.124972, 0.124972, 0.124972, 0.124972, 0.124972, 0.125054, 0.125054, 0.125054, 0.125054, 0.125054, 0.125005, 0.125005, 0.125005, 0.125005, 0.125009, 0.125009, 0.125009, 0.125009, 0.124993, 0.124993, 0.124993, 0.124993, 0.124993, 0.125018, 0.125018, 0.125018, 0.125018, 0.125045, 0.125045, 0.125045, 0.125045, 0.12486, 0.12486, 0.12486, 0.12486, 0.12486, 0.124888, 0.124888, 0.124888, 0.124888, 0.124951, 0.124951, 0.124951, 0.124951, 0.124943, 0.124943, 0.124943, 0.124943, 0.124948, 0.124948, 0.124948, 0.125006, 0.125006, 0.125006, 0.125006, 0.125009, 0.125009, 0.125009, 0.125009, 0.125004, 0.125004], "seen_b": [-0.05, -0.049, -0.048, -0.047, -0.046, -0.045, -0.044, -0.043, -0.042, -0.041, -0.04, -0.039, -0.038, -0.037, -0.036, -0.035, -0.034, -0.033, -0.032, -0.031, -0.03, -0.029, -0.028, -0.027, -0.026, -0.025, -0.024, -0.023, -0.022, -0.021, -0.02, -0.019, -0.018, -0.017, -0.016, -0.015, -0.014, -0.013, -0.012, -0.011, -0.01, -0.009, -0.008, -0.007, -0.00600000000000001, -0.005, -0.004, -0.003, -0.002, -0.001, 0.0, 0.001, 0.002, 0.003, 0.004, 0.005, 0.006, 0.007, 0.008, 0.009, 0.01, 0.011, 0.012, 0.013, 0.014, 0.015, 0.016, 0.017, 0.018, 0.019, 0.02, 0.021, 0.022, 0.023, 0.024, 0.025, 0.026, 0.027, 0.028, 0.029, 0.03, 0.031, 0.032, 0.033, 0.034, 0.035, 0.036, 0.037, 0.038, 0.039, 0.04, 0.041, 0.042, 0.043, 0.044, 0.045, 0.046, 0.047, 0.048, 0.049, 0.05, -0.05, -0.049, -0.048, -0.047, -0.046, -0.045, -0.044, -0.043, -0.042, -0.041, -0.04, -0.039, -0.038, -0.037, -0.036, -0.035, -0.034, -0.033, -0.032, -0.031, -0.03, -0.029, -0.028, -0.027, -0.026, -0.025, -0.024, -0.023, -0.022, -0.021, -0.02, -0.019, -0.018, -0.017, -0.016, -0.015, -0.014, -0.013, -0.012, -0.011, -0.01, -0.009, -0.008, -0.007, -0.00600000000000001, -0.005, -0.004, -0.003, -0.002, -0.001, 0.0, 0.001, 0.002, 0.003, 0.004, 0.005, 0.006, 0.007, 0.008, 0.009, 0.01, 0.011, 0.012, 0.013, 0.014, 0.015, 0.016, 0.017, 0.018, 0.019, 0.02, 0.021, 0.022, 0.023, 0.024, 0.025, 0.026, 0.027, 0.028, 0.029, 0.03, 0.031, 0.032, 0.033, 0.034, 0.035, 0.036, 0.037, 0.038, 0.039, 0.04, 0.041, 0.042, 0.043, 0.044, 0.045, 0.046, 0.047, 0.048, 0.049, 0.05, -0.05, -0.049, -0.048, -0.047, -0.046, -0.045, -0.044, -0.043, -0.042, -0.041, -0.04, -0.039, -0.038, -0.037, -0.036, -0.035, -0.034, -0.033, -0.032, -0.031, -0.03, -0.029, -0.028, -0.027, -0.026, -0.025, -0.024, -0.023, -0.022, -0.021, -0.02, -0.019, -0.018, -0.017, -0.016, -0.015, -0.014, -0.013, -0.012, -0.011, -0.01, -0.009, -0.008, -0.007, -0.00600000000000001, -0.005, -0.004, -0.003, -0.002, -0.001, 0.0, 0.001, 0.002, 0.003, 0.004, 0.005, 0.006, 0.007, 0.008, 0.009, 0.01, 0.011, 0.012, 0.013, 0.014, 0.015, 0.016, 0.017, 0.018, 0.019, 0.02, 0.021, 0.022, 0.023, 0.024, 0.025, 0.026, 0.027, 0.028, 0.029, 0.03, 0.031, 0.032, 0.033, 0.034, 0.035, 0.036, 0.037, 0.038, 0.039, 0.04, 0.041, 0.042, 0.043, 0.044, 0.045, 0.046, 0.047, 0.048, 0.049, 0.05, -0.05, -0.049, -0.048, -0.047, -0.046, -0.045, -0.044, -0.043, -0.042, -0.041, -0.04, -0.039, -0.038, -0.037, -0.036, -0.035, -0.034, -0.033, -0.032, -0.031, -0.03, -0.029, -0.028, -0.027, -0.026, -0.025, -0.024, -0.023, -0.022, -0.021, -0.02, -0.019, -0.018, -0.017, -0.016, -0.015, -0.014, -0.013, -0.012, -0.011, -0.01, -0.009, -0.008, -0.007, -0.00600000000000001, -0.005, -0.004, -0.003, -0.002, -0.001, 0.0, 0.001, 0.002, 0.003, 0.004, 0.005, 0.006, 0.007, 0.008, 0.009, 0.01, 0.011, 0.012, 0.013, 0.014, 0.015, 0.016, 0.017, 0.018, 0.019, 0.02, 0.021, 0.022, 0.023, 0.024, 0.025, 0.026, 0.027, 0.028, 0.029, 0.03, 0.031, 0.032, 0.033, 0.034, 0.035, 0.036, 0.037, 0.038, 0.039, 0.04, 0.041, 0.042, 0.043, 0.044, 0.045, 0.046, 0.047, 0.048, 0.049, 0.05, -0.05, -0.049, -0.048, -0.047, -0.046, -0.045, -0.044, -0.043, -0.042, -0.041, -0.04, -0.039, -0.038, -0.037, -0.036, -0.035, -0.034, -0.033, -0.032, -0.031, -0.03, -0.029, -0.028, -0.027, -0.026, -0.025, -0.024, -0.023, -0.022, -0.021, -0.02, -0.019, -0.018, -0.017, -0.016, -0.015, -0.014, -0.013, -0.012, -0.011, -0.01, -0.009, -0.008, -0.007, -0.00600000000000001, -0.005, -0.004, -0.003, -0.002, -0.001, 0.0, 0.001, 0.002, 0.003, 0.004, 0.005, 0.006, 0.007, 0.008, 0.009, 0.01, 0.011, 0.012, 0.013, 0.014, 0.015, 0.016, 0.017, 0.018, 0.019, 0.02, 0.021, 0.022, 0.023, 0.024, 0.025, 0.026, 0.027, 0.028, 0.029, 0.03, 0.031, 0.032, 0.033, 0.034, 0.035, 0.036, 0.037, 0.038, 0.039, 0.04, 0.041, 0.042, 0.043, 0.044, 0.045, 0.046, 0.047, 0.048, 0.049, 0.05, -0.05, -0.049, -0.048, -0.047, -0.046, -0.045, -0.044, -0.043, -0.042, -0.041, -0.04, -0.039, -0.038, -0.037, -0.036, -0.035, -0.034, -0.033, -0.032, -0.031, -0.03, -0.029, -0.028, -0.027, -0.026, -0.025, -0.024, -0.023, -0.022, -0.021, -0.02, -0.019, -0.018, -0.017, -0.016, -0.015, -0.014, -0.013, -0.012, -0.011, -0.01, -0.009, -0.008, -0.007, -0.00600000000000001, -0.005, -0.004, -0.003, -0.002, -0.001, 0.0, 0.001, 0.002, 0.003, 0.004, 0.005, 0.006, 0.007, 0.008, 0.009, 0.01, 0.011, 0.012, 0.013, 0.014, 0.015, 0.016, 0.017, 0.018, 0.019, 0.02, 0.021, 0.022, 0.023, 0.024, 0.025, 0.026, 0.027, 0.028, 0.029, 0.03, 0.031, 0.032, 0.033, 0.034, 0.035, 0.036, 0.037, 0.038, 0.039, 0.04, 0.041, 0.042, 0.043, 0.044, 0.045, 0.046, 0.047, 0.048, 0.049, 0.05, -0.05, -0.049, -0.048, -0.047, -0.046, -0.045, -0.044, -0.043, -0.042, -0.041, -0.04, -0.039, -0.038, -0.037, -0.036, -0.035, -0.034, -0.033, -0.032, -0.031, -0.03, -0.029, -0.028, -0.027, -0.026, -0.025, -0.024, -0.023, -0.022, -0.021, -0.02, -0.019, -0.018, -0.017, -0.016, -0.015, -0.014, -0.013, -0.012, -0.011, -0.01, -0.009, -0.008, -0.007, -0.00600000000000001, -0.005, -0.004, -0.003, -0.002, -0.001, 0.0, 0.001, 0.002, 0.003, 0.004, 0.005, 0.006, 0.007, 0.008, 0.009, 0.01, 0.011, 0.012, 0.013, 0.014, 0.015, 0.016, 0.017, 0.018, 0.019, 0.02, 0.021, 0.022, 0.023, 0.024, 0.025, 0.026, 0.027, 0.028, 0.029, 0.03, 0.031, 0.032, 0.033, 0.034, 0.035, 0.036, 0.037, 0.038, 0.039, 0.04, 0.041, 0.042, 0.043, 0.044, 0.045, 0.046, 0.047, 0.048, 0.049, 0.05, -0.05, -0.049, -0.048, -0.047, -0.046, -0.045, -0.044, -0.043, -0.042, -0.041, -0.04, -0.039, -0.038, -0.037, -0.036, -0.035, -0.034, -0.033, -0.032, -0.031, -0.03, -0.029, -0.028, -0.027, -0.026, -0.025, -0.024, -0.023, -0.022, -0.021, -0.02, -0.019, -0.018, -0.017, -0.016, -0.015, -0.014, -0.013, -0.012, -0.011, -0.01, -0.009, -0.008, -0.007, -0.00600000000000001, -0.005, -0.004, -0.003, -0.002, -0.001, 0.0, 0.001, 0.002, 0.003, 0.004, 0.005, 0.006, 0.007, 0.008, 0.009, 0.01, 0.011, 0.012, 0.013, 0.014, 0.015, 0.016, 0.017, 0.018, 0.019, 0.02, 0.021, 0.022, 0.023, 0.024, 0.025, 0.026, 0.027, 0.028, 0.029, 0.03, 0.031, 0.032, 0.033, 0.034, 0.035, 0.036, 0.037, 0.038, 0.039, 0.04, 0.041, 0.042, 0.043, 0.044, 0.045, 0.046, 0.047, 0.048, 0.049, 0.05, -0.05, -0.049, -0.048, -0.047, -0.046, -0.045, -0.044, -0.043, -0.042, -0.041, -0.04, -0.039, -0.038, -0.037, -0.036, -0.035, -0.034, -0.033, -0.032, -0.031, -0.03, -0.029, -0.028, -0.027, -0.026, -0.025, -0.024, -0.023, -0.022, -0.021, -0.02, -0.019, -0.018, -0.017, -0.016, -0.015, -0.014, -0.013, -0.012, -0.011, -0.01, -0.009, -0.008, -0.007, -0.00600000000000001, -0.005, -0.004, -0.003, -0.002, -0.001, 0.0, 0.001, 0.002, 0.003, 0.004, 0.005, 0.006, 0.007, 0.008, 0.009, 0.01, 0.011, 0.012, 0.013, 0.014, 0.015, 0.016, 0.017, 0.018, 0.019, 0.02, 0.021, 0.022, 0.023, 0.024, 0.025, 0.026, 0.027, 0.028, 0.029, 0.03, 0.031, 0.032, 0.033, 0.034, 0.035, 0.036, 0.037, 0.038, 0.039, 0.04, 0.041, 0.042, 0.043, 0.044, 0.045, 0.046, 0.047, 0.048, 0.049, 0.05, -0.05, -0.049, -0.048, -0.047, -0.046, -0.045, -0.044, -0.043, -0.042, -0.041, -0.04, -0.039, -0.038, -0.037, -0.036, -0.035, -0.034, -0.033, -0.032, -0.031, -0.03, -0.029, -0.028, -0.027, -0.026, -0.025, -0.024, -0.023, -0.022, -0.021, -0.02, -0.019, -0.018, -0.017, -0.016, -0.015, -0.014, -0.013, -0.012, -0.011, -0.01, -0.009, -0.008, -0.007, -0.00600000000000001, -0.005, -0.004, -0.003, -0.002, -0.001, 0.0, 0.001, 0.002, 0.003, 0.004, 0.005, 0.006, 0.007, 0.008, 0.009, 0.01, 0.011, 0.012, 0.013, 0.014, 0.015, 0.016, 0.017, 0.018, 0.019, 0.02, 0.021, 0.022, 0.023, 0.024, 0.025, 0.026, 0.027, 0.028, 0.029, 0.03, 0.031, 0.032, 0.033, 0.034, 0.035, 0.036, 0.037, 0.038, 0.039, 0.04, 0.041, 0.042, 0.043, 0.044, 0.045, 0.046, 0.047, 0.048, 0.049, 0.05, -0.05, -0.049, -0.048, -0.047, -0.046, -0.045, -0.044, -0.043, -0.042, -0.041, -0.04, -0.039, -0.038, -0.037, -0.036, -0.035, -0.034, -0.033, -0.032, -0.031, -0.03, -0.029, -0.028, -0.027, -0.026, -0.025, -0.024, -0.023, -0.022, -0.021, -0.02, -0.019, -0.018, -0.017, -0.016, -0.015, -0.014, -0.013, -0.012, -0.011, -0.01, -0.009, -0.008, -0.007, -0.00600000000000001, -0.005, -0.004, -0.003, -0.002, -0.001, 0.0, 0.001, 0.002, 0.003, 0.004, 0.005, 0.006, 0.007, 0.008, 0.009, 0.01, 0.011, 0.012, 0.013, 0.014, 0.015, 0.016, 0.017, 0.018, 0.019, 0.02, 0.021, 0.022, 0.023, 0.024, 0.025, 0.026, 0.027, 0.028, 0.029, 0.03, 0.031, 0.032, 0.033, 0.034, 0.035, 0.036, 0.037, 0.038, 0.039, 0.04, 0.041, 0.042, 0.043, 0.044, 0.045, 0.046, 0.047, 0.048, 0.049, 0.05, -0.05, -0.049, -0.048, -0.047, -0.046, -0.045, -0.044, -0.043, -0.042, -0.041, -0.04, -0.039, -0.038, -0.037, -0.036, -0.035, -0.034, -0.033, -0.032, -0.031, -0.03, -0.029, -0.028, -0.027, -0.026, -0.025, -0.024, -0.023, -0.022, -0.021, -0.02, -0.019, -0.018, -0.017, -0.016, -0.015, -0.014, -0.013, -0.012, -0.011, -0.01, -0.009, -0.008, -0.007, -0.00600000000000001, -0.005, -0.004, -0.003, -0.002, -0.001, 0.0, 0.001, 0.002, 0.003, 0.004, 0.005, 0.006, 0.007, 0.008, 0.009, 0.01, 0.011, 0.012, 0.013, 0.014, 0.015, 0.016, 0.017, 0.018, 0.019, 0.02, 0.021, 0.022, 0.023, 0.024, 0.025, 0.026, 0.027, 0.028, 0.029, 0.03, 0.031, 0.032, 0.033, 0.034, 0.035, 0.036, 0.037, 0.038, 0.039, 0.04, 0.041, 0.042, 0.043, 0.044, 0.045, 0.046, 0.047, 0.048, 0.049, 0.05, -0.05, -0.049, -0.048, -0.047, -0.046, -0.045, -0.044, -0.043, -0.042, -0.041, -0.04, -0.039, -0.038, -0.037, -0.036, -0.035, -0.034, -0.033, -0.032, -0.031, -0.03, -0.029, -0.028, -0.027, -0.026, -0.025, -0.024, -0.023, -0.022, -0.021, -0.02, -0.019, -0.018, -0.017, -0.016, -0.015, -0.014, -0.013, -0.012, -0.011, -0.01, -0.009, -0.008, -0.007, -0.00600000000000001, -0.005, -0.004, -0.003, -0.002, -0.001, 0.0, 0.001, 0.002, 0.003, 0.004, 0.005, 0.006, 0.007, 0.008, 0.009, 0.01, 0.011, 0.012, 0.013, 0.014, 0.015, 0.016, 0.017, 0.018, 0.019, 0.02, 0.021, 0.022, 0.023, 0.024, 0.025, 0.026, 0.027, 0.028, 0.029, 0.03, 0.031, 0.032, 0.033, 0.034, 0.035, 0.036, 0.037, 0.038, 0.039, 0.04, 0.041, 0.042, 0.043, 0.044, 0.045, 0.046, 0.047, 0.048, 0.049, 0.05, -0.05, -0.049, -0.048, -0.047, -0.046, -0.045, -0.044, -0.043, -0.042, -0.041, -0.04, -0.039, -0.038, -0.037, -0.036, -0.035, -0.034, -0.033, -0.032, -0.031, -0.03, -0.029, -0.028, -0.027, -0.026, -0.025, -0.024, -0.023, -0.022, -0.021, -0.02, -0.019, -0.018, -0.017, -0.016, -0.015, -0.014, -0.013, -0.012, -0.011, -0.01, -0.009, -0.008, -0.007, -0.00600000000000001, -0.005, -0.004, -0.003, -0.002, -0.001, 0.0, 0.001, 0.002, 0.003, 0.004, 0.005, 0.006, 0.007, 0.008, 0.009, 0.01, 0.011, 0.012, 0.013, 0.014, 0.015, 0.016, 0.017, 0.018, 0.019, 0.02, 0.021, 0.022, 0.023, 0.024, 0.025, 0.026, 0.027, 0.028, 0.029, 0.03, 0.031, 0.032, 0.033, 0.034, 0.035, 0.036, 0.037, 0.038, 0.039, 0.04, 0.041, 0.042, 0.043, 0.044, 0.045, 0.046, 0.047, 0.048, 0.049, 0.05, -0.05, -0.049, -0.048, -0.047, -0.046, -0.045, -0.044, -0.043, -0.042, -0.041, -0.04, -0.039, -0.038, -0.037, -0.036, -0.035, -0.034, -0.033, -0.032, -0.031, -0.03, -0.029, -0.028, -0.027, -0.026, -0.025, -0.024, -0.023, -0.022, -0.021, -0.02, -0.019, -0.018, -0.017, -0.016, -0.015, -0.014, -0.013, -0.012, -0.011, -0.01, -0.009, -0.008, -0.007, -0.00600000000000001, -0.005, -0.004, -0.003, -0.002, -0.001, 0.0, 0.001, 0.002, 0.003, 0.004, 0.005, 0.006, 0.007, 0.008, 0.009, 0.01, 0.011, 0.012, 0.013, 0.014, 0.015, 0.016, 0.017, 0.018, 0.019, 0.02, 0.021, 0.022, 0.023, 0.024, 0.025, 0.026, 0.027, 0.028, 0.029, 0.03, 0.031, 0.032, 0.033, 0.034, 0.035, 0.036, 0.037, 0.038, 0.039, 0.04, 0.041, 0.042, 0.043, 0.044, 0.045, 0.046, 0.047, 0.048, 0.049, 0.05, -0.05, -0.049, -0.048, -0.047, -0.046, -0.045, -0.044, -0.043, -0.042, -0.041, -0.04, -0.039, -0.038, -0.037, -0.036, -0.035, -0.034, -0.033, -0.032, -0.031, -0.03, -0.029, -0.028, -0.027, -0.026, -0.025, -0.024, -0.023, -0.022, -0.021, -0.02, -0.019, -0.018, -0.017, -0.016, -0.015, -0.014, -0.013, -0.012, -0.011, -0.01, -0.009, -0.008, -0.007, -0.00600000000000001, -0.005, -0.004, -0.003, -0.002, -0.001, 0.0, 0.001, 0.002, 0.003, 0.004, 0.005, 0.006, 0.007, 0.008, 0.009, 0.01, 0.011, 0.012, 0.013, 0.014, 0.015, 0.016, 0.017, 0.018, 0.019, 0.02, 0.021, 0.022, 0.023, 0.024, 0.025, 0.026, 0.027, 0.028, 0.029, 0.03, 0.031, 0.032, 0.033, 0.034, 0.035, 0.036, 0.037, 0.038, 0.039, 0.04, 0.041, 0.042, 0.043, 0.044, 0.045, 0.046, 0.047, 0.048, 0.049, 0.05, -0.05, -0.049, -0.048, -0.047, -0.046, -0.045, -0.044, -0.043, -0.042, -0.041, -0.04, -0.039, -0.038, -0.037, -0.036, -0.035, -0.034, -0.033, -0.032, -0.031, -0.03, -0.029, -0.028, -0.027, -0.026, -0.025, -0.024, -0.023, -0.022, -0.021, -0.02, -0.019, -0.018, -0.017, -0.016, -0.015, -0.014, -0.013, -0.012, -0.011, -0.01, -0.009, -0.008, -0.007, -0.00600000000000001, -0.005, -0.004, -0.003, -0.002, -0.001, 0.0, 0.001, 0.002, 0.003, 0.004, 0.005, 0.006, 0.007, 0.008, 0.009, 0.01, 0.011, 0.012, 0.013, 0.014, 0.015, 0.016, 0.017, 0.018, 0.019, 0.02, 0.021, 0.022, 0.023, 0.024, 0.025, 0.026, 0.027, 0.028, 0.029, 0.03, 0.031, 0.032, 0.033, 0.034, 0.035, 0.036, 0.037, 0.038, 0.039, 0.04, 0.041, 0.042, 0.043, 0.044, 0.045, 0.046, 0.047, 0.048, 0.049, 0.05, -0.05, -0.049, -0.048, -0.047, -0.046, -0.045, -0.044, -0.043, -0.042, -0.041, -0.04, -0.039, -0.038, -0.037, -0.036, -0.035, -0.034, -0.033, -0.032, -0.031, -0.03, -0.029, -0.028, -0.027, -0.026, -0.025, -0.024, -0.023, -0.022, -0.021, -0.02, -0.019, -0.018, -0.017, -0.016, -0.015, -0.014, -0.013, -0.012, -0.011, -0.01, -0.009, -0.008, -0.007, -0.00600000000000001, -0.005, -0.004, -0.003, -0.002, -0.001, 0.0, 0.001, 0.002, 0.003, 0.004, 0.005, 0.006, 0.007, 0.008, 0.009, 0.01, 0.011, 0.012, 0.013, 0.014, 0.015, 0.016, 0.017, 0.018, 0.019, 0.02, 0.021, 0.022, 0.023, 0.024, 0.025, 0.026, 0.027, 0.028, 0.029, 0.03, 0.031, 0.032, 0.033, 0.034, 0.035, 0.036, 0.037, 0.038, 0.039, 0.04, 0.041, 0.042, 0.043, 0.044, 0.045, 0.046, 0.047, 0.048, 0.049, 0.05, -0.05, -0.049, -0.048, -0.047, -0.046, -0.045, -0.044, -0.043, -0.042, -0.041, -0.04, -0.039, -0.038, -0.037, -0.036, -0.035, -0.034, -0.033, -0.032, -0.031, -0.03, -0.029, -0.028, -0.027, -0.026, -0.025, -0.024, -0.023, -0.022, -0.021, -0.02, -0.019, -0.018, -0.017, -0.016, -0.015, -0.014, -0.013, -0.012, -0.011, -0.01, -0.009, -0.008, -0.007, -0.00600000000000001, -0.005, -0.004, -0.003, -0.002, -0.001, 0.0, 0.001, 0.002, 0.003, 0.004, 0.005, 0.006, 0.007, 0.008, 0.009, 0.01, 0.011, 0.012, 0.013, 0.014, 0.015, 0.016, 0.017, 0.018, 0.019, 0.02, 0.021, 0.022, 0.023, 0.024, 0.025, 0.026, 0.027, 0.028, 0.029, 0.03, 0.031, 0.032, 0.033, 0.034, 0.035, 0.036, 0.037, 0.038, 0.039, 0.04, 0.041, 0.042, 0.043, 0.044, 0.045, 0.046, 0.047, 0.048, 0.049, 0.05, -0.05, -0.049, -0.048, -0.047, -0.046, -0.045, -0.044, -0.043, -0.042, -0.041, -0.04, -0.039, -0.038, -0.037, -0.036, -0.035, -0.034, -0.033, -0.032, -0.031, -0.03, -0.029, -0.028, -0.027, -0.026, -0.025, -0.024, -0.023, -0.022, -0.021, -0.02, -0.019, -0.018, -0.017, -0.016, -0.015, -0.014, -0.013, -0.012, -0.011, -0.01, -0.009, -0.008, -0.007, -0.00600000000000001, -0.005, -0.004, -0.003, -0.002, -0.001, 0.0, 0.001, 0.002, 0.003, 0.004, 0.005, 0.006, 0.007, 0.008, 0.009, 0.01, 0.011, 0.012, 0.013, 0.014, 0.015, 0.016, 0.017, 0.018, 0.019, 0.02, 0.021, 0.022, 0.023, 0.024, 0.025, 0.026, 0.027, 0.028, 0.029, 0.03, 0.031, 0.032, 0.033, 0.034, 0.035, 0.036, 0.037, 0.038, 0.039, 0.04, 0.041, 0.042, 0.043, 0.044, 0.045, 0.046, 0.047, 0.048, 0.049, 0.05, -0.05, -0.049, -0.048, -0.047, -0.046, -0.045, -0.044, -0.043, -0.042, -0.041, -0.04, -0.039, -0.038, -0.037, -0.036, -0.035, -0.034, -0.033, -0.032, -0.031, -0.03, -0.029, -0.028, -0.027, -0.026, -0.025, -0.024, -0.023, -0.022, -0.021, -0.02, -0.019, -0.018, -0.017, -0.016, -0.015, -0.014, -0.013, -0.012, -0.011, -0.01, -0.009, -0.008, -0.007, -0.00600000000000001, -0.005, -0.004, -0.003, -0.002, -0.001, 0.0, 0.001, 0.002, 0.003, 0.004, 0.005, 0.006, 0.007, 0.008, 0.009, 0.01, 0.011, 0.012, 0.013, 0.014, 0.015, 0.016, 0.017, 0.018, 0.019, 0.02, 0.021, 0.022, 0.023, 0.024, 0.025, 0.026, 0.027, 0.028, 0.029, 0.03, 0.031, 0.032, 0.033, 0.034, 0.035, 0.036, 0.037, 0.038, 0.039, 0.04, 0.041, 0.042, 0.043, 0.044, 0.045, 0.046, 0.047, 0.048, 0.049, 0.05, -0.05, -0.049, -0.048, -0.047, -0.046, -0.045, -0.044, -0.043, -0.042, -0.041, -0.04, -0.039, -0.038, -0.037, -0.036, -0.035, -0.034, -0.033, -0.032, -0.031, -0.03, -0.029, -0.028, -0.027, -0.026, -0.025, -0.024, -0.023, -0.022, -0.021, -0.02, -0.019, -0.018, -0.017, -0.016, -0.015, -0.014, -0.013, -0.012, -0.011, -0.01, -0.009, -0.008, -0.007, -0.00600000000000001, -0.005, -0.004, -0.003, -0.002, -0.001, 0.0, 0.001, 0.002, 0.003, 0.004, 0.005, 0.006, 0.007, 0.008, 0.009, 0.01, 0.011, 0.012, 0.013, 0.014, 0.015, 0.016, 0.017, 0.018, 0.019, 0.02, 0.021, 0.022, 0.023, 0.024, 0.025, 0.026, 0.027, 0.028, 0.029, 0.03, 0.031, 0.032, 0.033, 0.034, 0.035, 0.036, 0.037, 0.038, 0.039, 0.04, 0.041, 0.042, 0.043, 0.044, 0.045, 0.046, 0.047, 0.048, 0.049, 0.05, -0.05, -0.049, -0.048, -0.047, -0.046, -0.045, -0.044, -0.043, -0.042, -0.041, -0.04, -0.039, -0.038, -0.037, -0.036, -0.035, -0.034, -0.033, -0.032, -0.031, -0.03, -0.029, -0.028, -0.027, -0.026, -0.025, -0.024, -0.023, -0.022, -0.021, -0.02, -0.019, -0.018, -0.017, -0.016, -0.015, -0.014, -0.013, -0.012, -0.011, -0.01, -0.009, -0.008, -0.007, -0.00600000000000001, -0.005, -0.004, -0.003, -0.002, -0.001, 0.0, 0.001, 0.002, 0.003, 0.004, 0.005, 0.006, 0.007, 0.008, 0.009, 0.01, 0.011, 0.012, 0.013, 0.014, 0.015, 0.016, 0.017, 0.018, 0.019, 0.02, 0.021, 0.022, 0.023, 0.024, 0.025, 0.026, 0.027, 0.028, 0.029, 0.03, 0.031, 0.032, 0.033, 0.034, 0.035, 0.036, 0.037, 0.038, 0.039, 0.04, 0.041, 0.042, 0.043, 0.044, 0.045, 0.046, 0.047, 0.048, 0.049, 0.05, -0.05, -0.049, -0.048, -0.047, -0.046, -0.045, -0.044, -0.043, -0.042, -0.041, -0.04, -0.039, -0.038, -0.037, -0.036, -0.035, -0.034, -0.033, -0.032, -0.031, -0.03, -0.029, -0.028, -0.027, -0.026, -0.025, -0.024, -0.023, -0.022, -0.021, -0.02, -0.019, -0.018, -0.017, -0.016, -0.015, -0.014, -0.013, -0.012, -0.011, -0.01, -0.009, -0.008, -0.007, -0.00600000000000001, -0.005, -0.004, -0.003, -0.002, -0.001, 0.0, 0.001, 0.002, 0.003, 0.004, 0.005, 0.006, 0.007, 0.008, 0.009, 0.01, 0.011, 0.012, 0.013, 0.014, 0.015, 0.016, 0.017, 0.018, 0.019, 0.02, 0.021, 0.022, 0.023, 0.024, 0.025, 0.026, 0.027, 0.028, 0.029, 0.03, 0.031, 0.032, 0.033, 0.034, 0.035, 0.036, 0.037, 0.038, 0.039, 0.04, 0.041, 0.042, 0.043, 0.044, 0.045, 0.046, 0.047, 0.048, 0.049, 0.05, -0.05, -0.049, -0.048, -0.047, -0.046, -0.045, -0.044, -0.043, -0.042, -0.041, -0.04, -0.039, -0.038, -0.037, -0.036, -0.035, -0.034, -0.033, -0.032, -0.031, -0.03, -0.029, -0.028, -0.027, -0.026, -0.025, -0.024, -0.023, -0.022, -0.021, -0.02, -0.019, -0.018, -0.017, -0.016, -0.015, -0.014, -0.013, -0.012, -0.011, -0.01, -0.009, -0.008, -0.007, -0.00600000000000001, -0.005, -0.004, -0.003, -0.002, -0.001, 0.0, 0.001, 0.002, 0.003, 0.004, 0.005, 0.006, 0.007, 0.008, 0.009, 0.01, 0.011, 0.012, 0.013, 0.014, 0.015, 0.016, 0.017, 0.018, 0.019, 0.02, 0.021, 0.022, 0.023, 0.024, 0.025, 0.026, 0.027, 0.028, 0.029, 0.03, 0.031, 0.032, 0.033, 0.034, 0.035, 0.036, 0.037, 0.038, 0.039, 0.04, 0.041, 0.042, 0.043, 0.044, 0.045, 0.046, 0.047, 0.048, 0.049, 0.05, -0.05, -0.049, -0.048, -0.047, -0.046, -0.045, -0.044, -0.043, -0.042, -0.041, -0.04, -0.039, -0.038, -0.037, -0.036, -0.035, -0.034, -0.033, -0.032, -0.031, -0.03, -0.029, -0.028, -0.027, -0.026, -0.025, -0.024, -0.023, -0.022, -0.021, -0.02, -0.019, -0.018, -0.017, -0.016, -0.015, -0.014, -0.013, -0.012, -0.011, -0.01, -0.009, -0.008, -0.007, -0.00600000000000001, -0.005, -0.004, -0.003, -0.002, -0.001, 0.0, 0.001, 0.002, 0.003, 0.004, 0.005, 0.006, 0.007, 0.008, 0.009, 0.01, 0.011, 0.012, 0.013, 0.014, 0.015, 0.016, 0.017, 0.018, 0.019, 0.02, 0.021, 0.022, 0.023, 0.024, 0.025, 0.026, 0.027, 0.028, 0.029, 0.03, 0.031, 0.032, 0.033, 0.034, 0.035, 0.036, 0.037, 0.038, 0.039, 0.04, 0.041, 0.042, 0.043, 0.044, 0.045, 0.046, 0.047, 0.048, 0.049, 0.05], "seen_r": [235546911.437133, 101596715.040674, 44689638.6067372, 164774054.002885, 43224390.5447451, 4880634.31163791, 717772.229262743, 225714.694368249, 95048.905168492, 52622.2476211225, 34077.1054786568, 24792.7202869663, 16487.9931568751, 12639.6473649923, 10851.3083820714, 8420.80729710798, 6802.00553575146, 5315.12051057272, 4272.99492813554, 3938.95418241272, 3083.4058114021, 2538.18434854281, 2376.34925093924, 1942.16833748384, 1945.49366953663, 1840.00004181358, 1429.19793793561, 1647.28869101864, 1396.6757212031, 1200.34528882669, 1351.85089163352, 1041.01429713682, 1183.56015151604, 1223.41582451351, 797.386141128427, 833.885559354596, 793.458501794795, 745.804986640855, 573.133382006523, 828.613715322575, 535.781097497582, 744.688194603989, 701.870010721229, 466.880116138978, 610.14148863533, 477.205233761238, 616.627087028177, 424.631114986766, 503.574858452558, 457.834560822386, 397.366731162098, 429.576094055275, 548.394023961523, 557.356954454965, 642.048258528514, 427.143603720471, 442.538504638112, 644.367549000248, 855.992552614064, 685.897538044133, 752.696390191382, 693.917423735813, 712.716105642936, 653.219259617156, 808.014125103321, 789.314972287348, 1004.3086483222, 885.309661930205, 824.986017955994, 832.992212101269, 1114.58974755305, 1162.78664234428, 1270.1169089339, 1424.44580605677, 1608.24477184945, 1794.69658590531, 1874.64349179918, 1927.71031126724, 2239.96842799731, 2575.66514620586, 3088.37885495541, 3309.60974870788, 4176.90500048478, 4604.76326409852, 7302.16501941175, 8084.66990663465, 10552.1595754848, 13539.6665077185, 18259.2250757446, 26268.7385202986, 40968.0605492531, 73501.8001096915, 157108.197753825, 518482.522911675, 3012571.31269179, -160148112.891296, 98635791.5483148, -473393264.997544, 81715303.6556158, 495718809.48881, -496304427.593697, 123482068.095092, 36006150.0176632, 84335617.5397337, 243671539.986191, 70687464.311847, 5453061.1625083, 880225.268760198, 255473.383299568, 102445.00853946, 56452.4080941198, 37078.4284661997, 25144.1297122735, 18957.3469256799, 14287.0822183317, 10840.4540853863, 9389.03813544852, 7024.4729626856, 5831.04487803776, 5129.13687179487, 3998.43548559538, 3846.11805540703, 2943.4341106482, 2499.81183117518, 2534.64585509614, 2315.82378327454, 1640.46581350182, 1968.43824865244, 1735.75315299296, 1488.56262777291, 1343.70453160386, 1044.15058665378, 908.020480307633, 1088.35840387142, 1152.78364886669, 891.329315311222, 1164.15347168388, 826.554105059858, 823.211892133704, 689.067695996787, 709.695519172833, 861.681846773323, 748.991950532075, 895.928731110546, 734.355832686032, 608.616534723619, 657.037923693266, 675.270762682979, 831.116716452437, 465.935466542825, 494.915359675606, 606.60794635005, 607.342985193607, 613.268877034744, 608.909968300617, 673.855405454473, 486.705079738166, 636.396131922318, 439.823753917141, 451.147491842493, 847.739943903389, 549.871526135593, 718.215663768781, 758.00526534995, 852.710003270865, 1101.81253584694, 739.615375784382, 933.89614700797, 845.111751797883, 1116.23120008867, 919.498262427889, 1098.34653855407, 1335.35139953089, 1452.19330477296, 1293.03057526832, 1644.96494740925, 1677.71277100446, 1695.80049680408, 1855.07597887593, 2111.47139846173, 2451.37395232234, 2914.94491530379, 3125.25117316965, 4208.30445223374, 5486.6228011485, 6887.51861582604, 8403.57114282003, 10621.5258916974, 13656.9149607566, 18896.7012366634, 26225.9251659858, 40742.2011158218, 70969.0136651167, 141362.777835693, 429222.127556415, 2770880.76511576, 80613771.8176085, -40334737.8404265, -31719724.4955431, -86305367.9379966, Infinity, 120438529.58661, -163642809.003612, -164349888.875194, 41290938.123251, 71307241.5881147, 44948912.2979551, 4773445.6937874, 938272.78627107, 239196.949400328, 109876.848872229, 63514.5592705115, 38189.674345584, 27501.3353779623, 19425.485410078, 15146.4667809628, 12022.2730304241, 9486.17113480779, 7978.30538036469, 6294.84308418983, 5501.68963901271, 3875.86433982194, 3606.02034988624, 3570.18917402897, 2600.92340990363, 2043.21374817047, 2137.53310956519, 1589.25664446779, 1797.83147317435, 1543.08645544949, 1561.16533173467, 1196.07723121116, 1291.54416318668, 1188.57993246199, 1221.68280009606, 1003.45656707992, 1110.64275738398, 679.017979287569, 851.085147688999, 647.903438240947, 895.479336506104, 731.286495446377, 597.313067247414, 788.907837577723, 643.346046550747, 537.03974852754, 711.07852156715, 881.442256020336, 729.522030512864, 641.761963751788, 717.379602579576, 502.379893908375, 394.692041707774, 598.724891395943, 533.924987549019, 632.485449235673, 704.243865172481, 611.241664474675, 392.652578229016, 597.216073853141, 760.030672027907, 864.235215972793, 887.430399875424, 734.952066334474, 724.620704218243, 617.062186387423, 792.724024645608, 779.711917640664, 1015.43610606303, 1172.05161390376, 965.47571924555, 1102.42696265773, 1081.66661915253, 1258.01982269575, 1145.92393976561, 1364.14920054629, 1629.80848268951, 1472.91678263127, 1969.59510445672, 1840.89516889565, 2563.21330160254, 2808.87293545097, 3144.23796777738, 3741.76975295163, 4658.67031679266, 5355.43964974518, 7614.06342453039, 9036.88892614522, 11746.0076868608, 16143.8740316793, 21955.1415662032, 29350.7505648858, 41036.2677198246, 74253.8323682326, 155053.525128977, 456180.231438568, 2455832.91028068, 48611655.5703084, -70077766.7182613, -25025540.069383, -29791171.4361235, -69422841.3544599, -32719724.4276098, -39409542.3402901, -168469875.390006, 80619493.3328916, 82576809.3788345, 48708315.5943791, 6176347.05959026, 966134.325936765, 301402.721123587, 119911.248631475, 67613.0527444587, 45790.7709889398, 34299.042630181, 22606.1356224188, 18867.9234625364, 14697.0985252567, 10989.6019177298, 8456.92710827192, 7011.30591478637, 5467.62471528411, 4772.63579125938, 3534.68319622822, 3211.19764366958, 2229.05438351235, 2214.32495979035, 2106.49075103346, 1774.28128248855, 1759.84994006215, 1527.71276810906, 1393.79610080808, 1216.69230078612, 1079.66554455926, 1327.62376644639, 1057.2482489426, 1237.42521764223, 953.253279532238, 595.749054678353, 792.925439917481, 900.638691001245, 621.183793163432, 651.325970478853, 783.804364936661, 835.4215332993, 627.72923861415, 662.903962175399, 641.952456218958, 357.564739754518, 518.329956686691, 514.984600812967, 812.593407292249, 677.411792700749, 678.403243180465, 498.938938666033, 602.337924124667, 528.410382568615, 516.825168234237, 322.925878829935, 431.235268514166, 547.000039894962, 349.708795242717, 665.341292516135, 574.836927943166, 754.840709302376, 987.433822157225, 907.770056161074, 671.00963780098, 935.276375217462, 869.93052956485, 827.807066841799, 907.227290147769, 946.341545298195, 1085.92847167535, 1246.75542896851, 1248.45970779847, 1404.25170080122, 1426.96046231499, 1948.60813622086, 1691.44687318045, 1886.67491490263, 2579.35925821321, 2588.88245733676, 3891.81328978083, 4958.72533102051, 4811.90381564833, 6494.49395179246, 8075.83040272508, 9900.65113371495, 12680.4850886905, 16699.3617290387, 22420.4814532189, 31328.442764056, 48378.4616556622, 68998.2773396469, 158197.280226107, 455073.420731827, 2309020.74261795, 53726498.0629796, Infinity, -161723829.38222, -506811440.852562, -68307988.0202837, -165554331.58756, -42706974.2764116, -69180555.9966862, -244311679.53747, 44803493.4037596, 31938327.5313065, 5555516.93768924, 944996.506385362, 285777.599920003, 126826.027416761, 64962.0092616506, 44612.0665818128, 31686.2770988791, 24515.9894462403, 17744.7489623596, 13949.6669854071, 11556.9589529702, 8975.45491124284, 8299.66275180168, 5991.48103642609, 5204.85928672958, 4491.55772781543, 4208.99959549032, 2932.89614151887, 2121.65836170369, 1947.5344784575, 1970.12512680767, 1693.48318212796, 1666.72662803764, 1544.28236113713, 1212.04596407564, 1403.07030082709, 1146.8442501971, 1087.13910213651, 999.225888511746, 905.414716583759, 935.329620657165, 1180.74446912512, 1023.31047992648, 634.745028036019, 757.88216423433, 671.1384657096, 641.367804383382, 1033.6226774665, 561.379524039865, 729.714122113016, 654.280704732352, 815.951345637623, 575.957789943645, 358.525907956809, 507.701984297591, 630.853221737878, 501.28656782907, 563.526481829869, 423.946697957328, 667.506381296774, 622.374283721478, 719.005323587753, 539.294991378803, 849.115126122875, 706.98252024394, 634.396773471791, 617.193447354784, 539.71279098857, 742.163907161271, 904.904826380542, 785.570158243103, 652.604020080565, 856.679118805891, 905.686738526688, 1076.01446981001, 1357.40487439197, 1253.8623560241, 1093.95948262371, 1312.77951462927, 1446.26987940784, 1536.09230041683, 1346.2263772704, 1914.29784467731, 2090.99894253448, 2353.24991902116, 3113.90652201586, 3625.94069882712, 4195.74593654461, 5111.78709402559, 6369.62894928618, 7968.65282765588, 11441.8319764586, 14585.2096787567, 20664.8431861095, 25876.0645790731, 40047.2107289912, 66173.5832147062, 141789.522366376, 436962.149479228, 2223185.63359964, 28837426.4550081, -40207313.3405754, -29741625.4002272, -25909359.3199598, -26757928.0220101, -67882342.6439785, -68538777.301031, -54661392.6322752, -164809473.01951, -241370069.46024, 62208006.2638666, 7236973.05540651, 987315.146857516, 270858.654105309, 107679.027345397, 60008.6745901827, 36909.9623918277, 27193.5939052542, 19337.4055819466, 14310.8810086816, 11567.2108509221, 8917.45455497468, 7723.25978972213, 6076.76882418739, 4953.07773957153, 3966.81533412706, 3167.22833831112, 2989.42857028662, 2261.94579121175, 2146.81188946199, 1700.6591049089, 1725.1779753207, 1501.52930811821, 1522.90582114042, 1306.33759973738, 1409.38419462877, 1143.26138369738, 1128.29946517852, 1110.08369316225, 931.739057096903, 975.682951367094, 735.960947588316, 1047.19900933337, 876.035574421803, 625.930544029669, 846.417410513192, 741.164232706556, 665.298777515793, 754.584671954637, 592.683582639482, 826.248469086965, 664.050211352284, 544.005468994171, 542.146451718773, 387.646834800408, 738.819760363168, 697.05999289819, 479.904030489238, 612.456797459815, 418.925132410718, 396.08795145226, 585.385993466157, 550.528630201103, 589.393424980283, 561.541925672133, 714.579073398925, 789.661256188987, 596.992158023581, 841.14927716231, 778.391144253419, 693.243612711653, 889.17487166744, 1069.49288164711, 906.824149404086, 878.119099433951, 983.629381503645, 1001.18426809952, 1248.9270706309, 1207.43981497705, 1503.54904231634, 1462.77951230909, 1615.31480306268, 1530.12374166198, 1868.85746530529, 2085.70186921648, 2169.90468644312, 2732.48656749967, 3553.52617794944, 3758.29412766333, 4524.18546597683, 5499.85649041411, 7043.91977981854, 10455.7580631071, 12115.2972387836, 16981.9802740879, 23827.9790708992, 37766.461445152, 62540.6891091232, 128789.291999954, 385755.676224363, 2069147.93631122, 37581493.9207073, -98071045.5489474, -158547653.633107, -27909968.9790774, -21206781.5352687, -69924755.1853714, -20070813.0485458, -45556119.7483543, -54479375.9854183, -35701633.7198782, -481771509.819295, 5818490.27311814, 1015714.33874095, 272146.680907384, 115003.800717718, 57916.6474483148, 37795.2232651097, 27136.7746178142, 18433.8515576724, 14553.2186393713, 11136.8730168808, 8784.38444325237, 6792.31337677914, 5420.50740176827, 4537.23242501183, 3687.64521474756, 3126.46403000588, 2890.64216489773, 2135.29181388073, 1937.97551360863, 2030.43655302002, 1812.40119136075, 1685.29592330799, 1474.23219459975, 1499.57986866123, 1322.75673749456, 1325.79134372983, 1206.11587946352, 1109.88898999632, 1033.34632049995, 768.118243515152, 863.366805884773, 785.622429466081, 826.101655895487, 827.178827609258, 856.777871890977, 761.054700980995, 660.722569796346, 583.826092269528, 745.623600523115, 798.234028615205, 768.482055758836, 647.454359511698, 619.104041727332, 604.485530267002, 389.785490186393, 192.127949649617, 559.651821516999, 647.537360645954, 635.362924222391, 613.952499355068, 225.460256300118, 476.242095168287, 571.539398959455, 525.676324789622, 647.0831697154, 660.934898390404, 869.41093241758, 706.06466969888, 784.205431720927, 735.376504463883, 734.003793695342, 834.580436496571, 768.921670361738, 909.739124188414, 907.358938845257, 1025.24542476978, 1307.47356025441, 1242.57194367712, 1270.10525307913, 1575.86812867045, 1412.47647287316, 1665.21661207547, 2156.56986130128, 2283.24205748243, 2193.46947378436, 2721.63842268214, 2896.6053035409, 3594.10942088631, 4628.10573486774, 5349.29777824973, 6341.09124683509, 8769.00328058396, 11698.8886043537, 16129.7786856386, 22417.2787837917, 36024.9662455827, 62947.2151964829, 131818.248320364, 398732.232406598, 1994247.41960145, 21158167.7853321, 80925301.7062408, 252280372.753623, -60214157.4441536, -161601887.962138, -68004907.7069947, 122872452.294204, -35886163.0442213, -157543084.334821, -498676396.306535, 40247839.7320557, 6890687.08860945, 1097255.23882769, 270844.693253554, 116064.285269772, 54979.7263689379, 35850.9256742395, 24123.1564275023, 17703.2083880237, 12626.1141241419, 10043.8755252907, 7502.00635814747, 6591.56246973677, 5131.22915786252, 4167.02733696192, 3906.01081583204, 3046.21874222145, 2748.68662897328, 2299.78770519105, 2079.80766223112, 1972.68555566856, 1827.20224444573, 1560.69946298616, 1449.46551546018, 1274.68079343727, 1253.3363867703, 1469.85086861299, 942.705678799868, 1031.37714078199, 1020.90901820179, 983.678987008167, 952.544655493941, 1036.83802932149, 936.303126947079, 1065.25247733999, 1008.17285714987, 778.898625608144, 579.620231587834, 591.361611869277, 696.879219828497, 643.411087385535, 547.96200549104, 584.164157862579, 555.659931045653, 471.623919059138, 702.921232009212, 489.40186556419, 356.347007446534, 620.645740733821, 448.269356854488, 542.36229027384, 349.35886427385, 552.531061514267, 759.842534907928, 566.285731043988, 831.694275260706, 996.647860698181, 543.057365178458, 765.851452950247, 864.800327887327, 704.345026045655, 699.663183973802, 704.985810602392, 1123.15311592068, 882.887289873318, 1167.40698725129, 1350.74397739092, 1304.53783038263, 1060.60562402892, 1282.2810162554, 1502.58577254642, 1684.0685715306, 1755.96181695229, 2056.79519424202, 1978.19892458134, 2248.66710096311, 2792.27413694281, 3019.30234970097, 3422.14944941618, 4420.58974600605, 5691.51616163936, 6928.54977406965, 8949.65007599557, 11477.0535801077, 16224.20341753, 23719.5058808638, 32972.683435477, 63128.4544774653, 136003.234919966, 422246.18353091, 2438770.89666268, 44070416.3985213, 163203481.326532, 54922579.8614712, 29092266.0197603, 81954648.9125991, -54117206.6459285, -160732448.705674, 28278989.981393, Infinity, -69916484.1981563, Infinity, 7470938.72830466, 1154640.68552624, 292563.104700887, 116445.849580797, 57219.2091222509, 36954.7178745255, 23443.9460173761, 17845.0832001483, 12586.7021973213, 9493.17620377712, 7238.8565096139, 6667.37247267068, 5239.15915189913, 4001.17088206489, 3655.92028554888, 3042.55642842415, 2579.49664786483, 2522.68159079171, 2235.62136095715, 2039.40321060818, 1964.39406889739, 1660.64302305326, 1520.97854964076, 1494.0218595026, 1460.43560069103, 1140.37563283704, 1064.69015337872, 1230.23444083865, 1021.72067919904, 1012.32266612297, 1125.0250850091, 845.631193636079, 800.94820095772, 947.870893720976, 555.196015607973, 686.963294414604, 890.267237436877, 771.488132571178, 703.914369711224, 574.662786966641, 661.684403683846, 577.04394271656, 516.55761922141, 674.953371514589, 528.341581090987, 563.820215954999, 551.07805988409, 529.843540863165, 566.875522187558, 345.008779575704, 466.013828386807, 586.651268670337, 451.876595110634, 605.093873732363, 561.288300306416, 556.898245007102, 691.295515260494, 644.641508303081, 869.678612529897, 728.780923429869, 905.252660652451, 1039.17187942711, 1153.79239087779, 963.208131796128, 991.747170992746, 1211.06378807185, 1084.84465653209, 997.835708161281, 1362.38106688998, 1440.91499864054, 1566.90397296122, 1598.40490801646, 1811.96831914137, 2199.27360822838, 2415.4216646242, 2700.21739006353, 3289.98470959735, 3482.17777977741, 4776.34119619213, 5287.77988040699, 6612.71923489684, 8369.25453816529, 11104.2556859808, 15874.8461563269, 22124.6244757943, 35476.1066731903, 63483.095333678, 139809.257118015, 426912.596613395, 2459458.97804202, 44706396.9170171, 45196959.3925204, -160759360.897896, 69103107.1427184, 92914715.2701745, 59609190.237067, 37350843.4422732, -248641172.645056, 42096326.6332193, 68995786.6347118, 69943249.9019981, 6348940.91826507, 1206034.03005662, 326771.934630354, 116571.738740908, 60150.8228266661, 36370.4719882032, 24586.2714158213, 17094.5260861396, 13132.1474675491, 10047.4879135683, 8162.28444547551, 6633.59003113998, 4864.67757230654, 4035.6103158032, 3465.57765865418, 3092.27578756097, 2977.43319530732, 2569.4160745637, 2332.60568891366, 1866.77033197438, 1562.09292878798, 1319.39561031363, 1551.05572779864, 1385.30405458015, 1339.30571478535, 1293.63401065836, 1226.42340796854, 855.810158251626, 1257.88900781399, 985.752600924923, 887.26995677571, 786.212451922461, 733.047999576197, 846.989821730124, 658.133815701765, 757.435092571583, 685.181902089485, 670.151529960829, 633.379111784786, 612.475939163178, 602.39902915369, 649.594212719553, 618.502723868898, 411.89813313722, 448.77393527639, 478.002854254746, 376.663095575697, 723.24505929758, 529.642968755454, 428.568592917449, 619.622858176569, 437.601572494655, 491.357281934735, 600.700650634438, 891.849377224863, 455.03047784222, 541.537917795828, 498.389669217394, 528.743163833595, 772.312878486193, 679.156238950336, 818.924581071991, 1059.89586489932, 996.932893466681, 1134.23705353841, 1137.82087567213, 1377.23390669176, 1277.75779872093, 1470.9811811918, 1314.8544899555, 1707.55114262529, 1552.99748533178, 1779.57270764675, 2095.05513667024, 2264.58030251676, 2901.64472051905, 3131.25157640206, 3439.01386604092, 4236.78565050939, 5361.81307631289, 6199.01696803037, 8080.87915445586, 11853.8724056791, 16359.118980608, 24136.1472341609, 37105.6758886509, 63086.3069208517, 140769.459029273, 485064.216442384, 2646972.2812875, 15900505.3350639, -233061047.874403, 167833278.844731, -159329817.811324, 123116612.222135, 72434195.1341019, -127910913.314779, -163955660.247932, 164866047.544174, 24318836.0846446, 17735393.3649801, 8162543.29616686, 1261034.00729271, 340476.132305846, 122526.745295504, 62389.994722381, 36344.1962760533, 25413.637945977, 17751.8219142367, 13040.6575027643, 9731.06558426828, 7257.00593992424, 5733.66549183672, 4931.53878439666, 4173.71128207061, 3488.22124962211, 3067.38601927206, 2733.64112808137, 2397.50608205406, 2239.48384852893, 1879.03603060272, 1678.71736262245, 1952.97493930849, 1475.71734520505, 1572.55281006828, 1087.69652459524, 1007.86826648397, 1161.16619739898, 1016.90888550525, 1111.13672485605, 1031.95968971233, 1099.39749212451, 842.15364530802, 948.614870793224, 666.431299678544, 498.277213483325, 688.531044079833, 586.785436553708, 693.744602984568, 583.769300585969, 579.361385835841, 699.110287179715, 319.133629831593, 527.033549154295, 519.836707092025, 643.036407739122, 324.979318820892, 483.563180543517, 646.613233373272, 493.083817769502, 535.252203789087, 610.088889276965, 492.645801693628, 685.317105242036, 697.295400485055, 541.38055354918, 506.738328813732, 908.757169302424, 774.790131440156, 813.214139850206, 818.272184222318, 834.297675074618, 749.168325039222, 937.04622856293, 963.724130424675, 878.425810084298, 1254.61970331901, 1116.14616216637, 1382.46011926813, 1476.30837720636, 1404.89049098496, 1672.72511464026, 1830.28997281955, 1746.92275694386, 2109.4490412835, 2287.28691784233, 2915.2030894528, 3277.37252227463, 3724.63205989077, 4478.52451832214, 5859.79102793498, 6173.1485173272, 8626.07589921812, 11256.2990434255, 16303.7499866765, 24069.0487374316, 40234.9837787423, 64684.8205367217, 149657.395875322, 505143.082458303, 2495383.45898921, 22145711.9963848, -242424102.26456, -124703120.919441, -68712816.4924897, -162028834.319043, -488428950.914128, -99273359.4966722, Infinity, -462891425.642496, 33399360.2739753, 32703241.8048503, 8140965.4387745, 1485582.37969382, 395991.05278362, 138889.344408788, 68467.0698981384, 40622.3667230344, 27252.9648092076, 18146.4028081681, 12747.6721189213, 11065.9518196044, 8945.23664890377, 5924.36416247445, 5199.92260759708, 4295.50700757577, 3539.98097951558, 2677.86282366523, 2886.44461631558, 2351.74004740616, 2040.66132416821, 1731.67598013394, 1369.08301882558, 1503.41805116066, 1241.74601610579, 1243.14730220088, 1426.53566201278, 1008.25304293301, 1025.36701015903, 1206.70880640006, 855.753215351792, 796.890946863945, 914.799609022248, 837.902946852983, 600.43928328444, 753.888373607388, 761.508499963973, 486.859122058761, 629.292296764465, 552.291929228364, 556.442184711056, 548.453153039475, 630.204493190373, 537.342160594764, 630.402454559576, 588.289546808152, 511.94664349548, 772.584133717047, 664.5738840675, 576.631092398825, 475.391188826725, 270.228221248775, 437.440894978311, 554.632032756422, 652.159608231484, 451.84138606011, 707.658025004235, 722.607517495813, 843.057419974537, 922.98473574605, 597.712855246691, 692.550560575777, 690.33606328759, 758.195236840016, 740.85068554031, 952.296357380422, 833.636151662955, 1099.10962988418, 1401.30404355825, 871.962254107413, 1259.0964580114, 1566.582620386, 1663.15852248007, 1673.65907801928, 1571.42436100805, 1891.23508121541, 2278.23257578561, 2776.44683007514, 2905.66375534286, 3246.51983929324, 4235.81289349579, 5235.05911969838, 6213.69764387347, 8820.04417557136, 11616.9150413815, 15863.9841046714, 24321.8981377876, 37063.1753737025, 73589.0504212658, 159018.621138293, 568107.524415041, 2798605.85304844, 55354662.4003116, 60816199.7287003, -82798450.7082982, -33340222.8277299, -70235695.1355364, -43254192.6873849, -62457292.3880992, -98840145.4276534, Infinity, -160533655.839503, 164952768.534781, 8319548.94379871, 1611955.36852614, 443685.432102649, 153627.779465764, 73323.9110408239, 39034.5564667323, 26048.7747980026, 18638.8868226719, 13114.1243208636, 9372.77812894525, 7822.20433469356, 6047.34876944402, 4843.79091439096, 4369.98953321629, 3368.6296799691, 2450.79981987668, 2814.54578398886, 2095.85436527285, 2080.8873170091, 1684.09846294401, 1545.51262577264, 1503.04016257034, 1307.12634409344, 1320.26749053054, 1104.45764898046, 1050.92002538562, 1062.48135803128, 1086.89049157939, 847.718692086735, 866.066454683187, 778.286472436392, 499.677932788446, 634.003909171941, 795.414088952018, 498.997258861895, 453.485726246634, 491.209631262109, 648.468504316334, 765.114603316605, 639.932212312131, 612.139435953638, 571.897337802197, 546.850206462301, 727.625880227032, 549.346034213335, 477.207608095853, 427.679207642436, 517.509871127657, 686.471381696106, 462.107650952061, 477.0104221972, 487.274853327387, 461.855735777508, 445.365904743591, 552.586347935563, 464.072064878487, 602.504567779644, 560.182372877015, 852.415582186815, 841.70919643183, 873.538829871421, 664.534197592042, 949.016287316734, 935.480683458588, 824.626571116457, 965.842036444437, 1041.16150171676, 840.019055635171, 1182.50927358257, 1217.5521077528, 1413.44111196191, 1504.49997412789, 1713.10805598333, 1785.52058931418, 2206.68406938733, 2529.86316947682, 2911.52074389355, 3602.28442775148, 4263.1680126408, 5571.83972438515, 6492.67109555088, 9155.7408337294, 12179.1975095018, 17434.6094027948, 24114.3924135659, 39185.8275969361, 77007.697920584, 188721.212322655, 667985.344868222, 3255768.01515448, 26983184.9346365, -97494411.2893926, -68908061.3904983, Infinity, -69447135.3571742, -82387616.3666898, 81295641.9142462, -84573460.6843815, -40822430.9427589, -55334174.452978, Infinity, 8710648.54769268, 2073811.35855128, 485852.256958722, 168783.837082305, 79402.1516287182, 45264.4575075177, 27613.9991817081, 18378.7742483047, 13582.7487860256, 10395.5640896926, 7707.5719821555, 6366.81433955116, 4716.67198372216, 3955.01630911625, 2725.33595853337, 2924.19337882577, 2629.48245747671, 2166.37484856121, 1921.67691976573, 1925.06536165537, 1594.00362467344, 1505.08255427213, 1490.19900558728, 1325.72007455988, 1224.65844366134, 1290.51094827362, 868.577832024254, 957.101441791373, 907.80558468494, 875.71088957739, 559.492707359318, 612.584342604122, 633.538951219506, 682.494156818022, 654.278332508357, 717.619590423753, 600.423628909578, 451.059130433217, 553.08594103448, 716.084363326309, 586.618158386045, 603.13289083247, 481.530128751466, 477.209434184412, 673.877714838182, 457.157704438306, 618.203065543022, 473.570005841699, 464.390628497252, 612.12986981128, 477.736986562436, 410.316321399015, 638.227185111775, 624.164187277694, 418.405620234804, 652.625587917574, 840.625997747154, 811.911241431071, 667.417505528128, 656.021598601537, 910.266023964002, 735.590660263009, 853.063584526287, 937.372539577147, 982.286420894518, 1203.0268714528, 957.471232528522, 1057.02841680329, 1424.0633061651, 1460.8477740536, 1489.99479235383, 1606.20498491925, 1402.00895880738, 1985.57141750006, 1866.65875744535, 2622.09601627222, 2776.73741418594, 3101.13151674582, 4194.31487961434, 4947.3734594195, 6537.52842232249, 9405.10829587741, 12122.0136179199, 17758.442831722, 25241.0095832915, 42548.724783916, 84039.0683244383, 227196.654611062, 743614.50309702, 3945168.58847912, 101605969.621738, 92777528.6447855, 101453943.876207, 79981481.0755648, 81785501.0668085, -121101819.44828, -97312250.251335, 482737129.739805, -65704107.2922773, -237018988.042205, -34456636.8676179, 11896123.6642901, 2381587.33259535, 597191.022701044, 199534.60592647, 89988.3483083688, 48131.7757956862, 30558.3949893496, 19914.2098419862, 14141.0286926118, 10768.5102662649, 8164.11166728276, 6466.41664897129, 4914.59005283275, 4175.34201571237, 3180.76591875412, 2903.96098517702, 2635.28527844765, 1817.66334349104, 1892.82919458287, 1717.6647406851, 1666.10987686384, 1354.63823692284, 1216.74943398548, 1125.80545446557, 1007.7062844389, 1216.95113763391, 1095.66490888857, 1007.88417250224, 980.11284945856, 822.581786512074, 1024.75013298407, 944.844452631025, 780.035516991638, 497.622302733298, 763.222185394966, 685.44503068939, 639.943711443043, 613.034297370766, 762.593883873744, 637.106076232841, 477.760015701654, 481.631526099425, 576.045803217455, 510.560499883516, 529.231408902671, 366.765187537844, 562.504512902719, 391.773349235188, 329.720551945504, 362.346649465617, 509.24563619925, 493.513414414114, 504.23658224856, 477.309802496515, 455.029239978245, 577.364527912877, 684.919335238825, 906.510674554035, 679.861751625525, 624.399457538191, 950.359288541401, 738.482519079136, 686.441280223538, 1111.13712270056, 1077.88215603313, 838.260042545118, 1064.15185528751, 1026.38484449748, 1078.9142590459, 1727.65349137305, 1313.36583224447, 1822.2765755873, 1939.90296780636, 1695.07453867613, 1974.178544412, 2684.91998653474, 3070.22856106024, 3721.63800812464, 4608.39660384906, 5521.75546815316, 7109.35489904637, 9689.76649864618, 13222.2086554422, 17811.6814245604, 28469.7463449678, 46432.4435755683, 94818.0980166497, 234326.049037925, 930089.208129664, 4014206.43619802, -126208441.247792, -79621274.1004201, -240563783.508963, 119351876.070184, Infinity, -33889483.4927215, -475109934.61951, 115706437.809971, -462094760.85331, -119471333.425188, 70395125.1069418, 14593884.7804034, 2460589.44479491, 725932.879862231, 223266.85117393, 98675.7142634506, 50303.0792213623, 33463.3748337094, 20730.2831858507, 14473.7592479831, 10537.2741396369, 8439.67517127379, 6633.75117396978, 5069.92643830615, 4371.9540096531, 3288.01830819215, 3039.14427066485, 2657.44475615894, 2613.5368515955, 1823.55807200754, 1966.20987854814, 1462.99062568112, 1559.2629130224, 1633.11528196429, 1253.62591711021, 1282.78566548176, 1318.32776369756, 1116.09463691779, 1012.3453207079, 964.670759060315, 791.617666901074, 879.70020148171, 659.227870999402, 689.539683001126, 675.20792682915, 825.66171882109, 675.031428567538, 577.811961005641, 448.342447772508, 440.418941602204, 480.348861070033, 459.417234017204, 646.748792184628, 553.993299314648, 402.015031259235, 661.578588411787, 494.451974919862, 295.319517503776, 588.818025919663, 400.663388592979, 492.384370936915, 486.451521727288, 475.367472572893, 357.254862234691, 674.68043357109, 647.51774541469, 606.877938166363, 563.95268530689, 592.702309409739, 925.507675117745, 765.36348956454, 794.900575073036, 818.979470862775, 861.545990617317, 1084.55520235685, 934.420716803661, 1049.77838050396, 1199.56615836213, 1231.11740044135, 1187.50778200858, 1239.94666617293, 1442.57802299187, 1805.64826828602, 1651.36779287309, 1991.38977406444, 2277.01496659893, 2748.19227842585, 3035.856582824, 3461.94828108579, 4504.42818601587, 5572.06045745031, 7665.13825393779, 10383.8612890864, 13370.7749679279, 18107.2696918927, 30376.5287620604, 51189.1901675875, 106311.950379517, 281503.857811329, 950033.127825849, 4596708.47401332, 28312324.9263229, -80848319.3671662, -70597175.8721558, -480070606.196841, 233597495.213028, 161163111.132894, 78244655.5017763, -52196398.9450722, 99483029.9948932, 43236234.3401887, 23791760.1420614, 11850695.8812094, 2830350.29387042, 802223.447109852, 269838.678272194, 117551.055216205, 62126.2328548044, 38840.9223583739, 24961.1374773354, 16144.1548450253, 11803.4904565048, 8829.99001910119, 7104.91734411135, 5318.85775310737, 4258.79182873094, 3917.21490970183, 3205.45930318343, 3070.32742904727, 2274.41033902918, 2177.1906460437, 1651.75778305093, 1757.83557263592, 1382.9711549467, 1515.13822387689, 1354.14089284433, 1092.2546995411, 1141.36585641606, 1113.85889639229, 1272.33752039914, 988.534638475514, 965.00273470495, 843.580173985938, 1113.93736842328, 706.977217095121, 1066.09663075239, 845.758950628491, 644.578679360846, 534.400532878219, 720.473138081387, 702.940480455937, 675.957878417325, 622.812224850649, 366.387942938798, 504.868382081465, 461.673553129897, 490.015559143256, 524.539202355557, 514.865545306327, 395.854034722269, 350.964879354874, 591.679792170215, 331.607402448044, 261.770290746794, 529.56872504775, 480.313786801922, 592.559525019625, 579.970278575694, 580.697407957288, 744.378439433561, 572.044281155271, 761.683542672577, 769.139376976886, 857.472242379547, 753.937392750242, 1028.36866428078, 779.870861671256, 1011.99533159386, 1256.45201254534, 1174.37582543815, 1156.95867695694, 1505.16662499556, 1671.09478316642, 1677.22247516546, 2033.37371824944, 2150.17583464201, 2294.89403870626, 2613.69863413713, 3126.44681679619, 3644.38922450148, 4450.58619647482, 5381.04428456847, 7456.29298192782, 9734.50485130466, 13966.1954218959, 21178.9265569854, 32799.3688707732, 60298.4816640489, 122254.991007056, 328462.034564592, 1122317.85051898, 4442867.41297233, 23874085.4064358, 484896545.45651, -62497944.4133049, -82711680.806887, -68821137.7223766, 161729824.409097, -240727899.002645, -159710093.416905, -61333510.4258112, Infinity, 28809135.6887495, 10202912.7283595, 3366611.34220267, 966026.36631962, 324130.004279435, 136028.739962699, 65815.7731523655, 39031.6840555363, 25079.4806758794, 16618.4444680526, 12197.5939280335, 9182.77680818504, 7452.31726770044, 5614.93426445311, 4236.45890691503, 3709.14214166934, 3079.91768129082, 3005.39720591562, 2300.6297807313, 2415.71656320863, 1914.68230299735, 1639.55806566312, 1592.24383169123, 1394.91750934206, 1618.13290800371, 1348.02284513817, 1307.25347285482, 1384.84615917351, 1128.73716832858, 827.394901085658, 1000.6734338119, 693.591556691314, 856.52999525183, 863.448977298398, 761.12776315499, 695.573971812648, 670.594667957842, 681.300893425127, 576.236504879677, 587.268844066283, 447.069645231669, 692.965457477115, 414.09766139983, 463.761551213438, 369.629202386995, 483.650595066334, 380.794289728917, 421.728242355195, 529.847911243108, 485.718835880901, 524.642809669298, 511.551209119018, 541.17796293763, 483.998378930776, 592.531746098762, 627.577718599759, 730.910782372714, 729.865011285949, 838.266234693337, 535.675089995951, 1042.62459614855, 934.096310519725, 866.948138855753, 981.268684882552, 985.388297725567, 930.342316936827, 1099.82647843589, 1491.78058036507, 1324.84183977591, 1384.2973255545, 1190.9207187451, 1553.48598776464, 1755.83353205992, 2017.21084295173, 2181.58949152552, 2422.9669537668, 3044.87521943621, 3479.74551349189, 3831.00946604717, 4950.7440679497, 6950.23656192515, 8033.57347437499, 10602.4425821898, 15352.6928565626, 23152.4857235069, 35250.8883634544, 66265.5551725112, 142646.399821374, 396256.176213373, 1411384.16699956, 5941256.67003188, 18980850.0343838, 52745457.1384451, 481920844.15034, 37754582.7371685, 82282300.3839132, 80397713.7702092, 44215804.6417399, -69439945.6737612, -34132549.8757401, -123090577.136974, 70274672.4824785, 11209669.3398073, 4087161.43236197, 1178499.22040368, 401082.372690492, 158266.703016658, 79022.9891024146, 43553.5787206858, 26533.2976340898, 19240.96426838, 12960.441137057, 9679.20232830591, 7359.52159098156, 5738.25084434577, 4494.34547896933, 3900.16477826223, 3230.3620143704, 2909.52093722828, 2650.30940678197, 2259.61415352307, 2136.91108917816, 1486.71426528302, 1455.00921112836, 1425.55429047186, 1527.09354579361, 1299.76036274734, 1340.34851580701, 1161.39856668443, 1247.93904291772, 856.244233064483, 911.009758006115, 1028.24799119814, 830.145911631508, 1087.54544142183, 687.421262868389, 619.444543444266, 721.453669533566, 740.557206299689, 705.728081656093, 604.114463814198, 564.076525306994, 513.885915537674, 573.562213350573, 427.156462683307, 617.553716455726, 601.842896465165, 547.36761556291, 459.954383882506, 665.3249998116, 612.759162193297, 276.991605469946, 551.189336035287, 510.798716871487, 421.490327459244, 581.024248178267, 669.344127427328, 445.939026180829, 630.94849922892, 691.921842174375, 553.285580978335, 603.538860271507, 652.921993686721, 662.207387344259, 927.865890044921, 929.153385738698, 885.923122508327, 1185.63330705421, 1225.28260330314, 1314.69684718687, 1426.14660565806, 1170.80633425086, 1474.97126104065, 1598.38745032213, 1695.77115453526, 2214.05410073668, 2355.33754469425, 2786.80718671829, 3343.75538005912, 4080.98144305755, 4695.49865881226, 6159.46739639033, 8098.86689220328, 11154.374029002, 16169.8760191985, 24089.9730657046, 41408.3904257283, 73021.6823671259, 171003.789161426, 494432.627543395, 1651274.34305551, 6470034.26443601, 31797767.6984797, 83945465.8724898, 494925585.980237, 75656108.4226529, 32622595.25341, -164352499.981916, 56330608.0792852, Infinity, Infinity, Infinity, 42854236.7928353, 36896573.2858195, 4403132.98640134, 1488558.68785851, 487965.38959935, 189823.289266665, 93542.8389348237, 48735.9477647952, 30724.071244752, 19677.8381257195, 14273.2923428217, 10101.5903960465, 7445.65883169732, 5648.31564559001, 4379.44332851086, 3715.98912528935, 3426.55057935883, 2575.28980814584, 2117.48771743682, 2408.84023858615, 1858.0967278562, 1787.52667561386, 1296.75390493146, 1457.11944927017, 1279.17363434298, 1130.88344730435, 1105.7483079676, 1121.42686347378, 1132.27974252207, 950.809180888314, 1166.78544485917, 829.688972428871, 582.564614407446, 724.239538839622, 655.953262112717, 694.541088293576, 736.804744171556, 707.34204449461, 449.349000634699, 493.873115274642, 683.993664928621, 511.447929194503, 574.007196263388, 573.19448156289, 528.917842163507, 565.004850725935, 559.385073106918, 522.856827879444, 573.098947707359, 507.356851978944, 652.349793777492, 452.822776622805, 455.477627824668, 507.047518975463, 474.026733572178, 678.769986825975, 576.767983175926, 936.997824348798, 707.162227224689, 488.909291907414, 686.699635804762, 576.133697503548, 866.931447822672, 780.192200964704, 952.660910436673, 827.149275498037, 1096.52102783234, 1387.43140286591, 1247.50061309541, 1345.74101097245, 1247.241094347, 1702.9679405842, 1617.87369758028, 2066.27893918477, 2048.15893323646, 2009.46528171313, 2759.64980266882, 3598.74699779811, 3751.98316497267, 5430.25864989805, 6734.43630345341, 9038.91492528115, 12460.7361194962, 17630.7332853484, 26065.9593211013, 45327.456034265, 85624.5964526536, 194041.152617601, 567664.920868283, 2112933.18587907, 8338011.24949619, 55173146.0602729, -96777351.3325684, -83666019.1809644, -70215352.6315101, 83106023.4671934, 163292651.627384, 126516876.562055, 46156273.4651196, 154713264.400797, -474135415.495957, 164097664.378125, 31704103.5608266, 6866814.92103492, 2037003.83223395, 608545.622198855, 250761.51522545, 112184.700306048, 60350.3004508766, 34434.6076430118, 22435.679552409, 14057.5155028656, 11152.3075708218, 8176.89066965174, 6678.50560095087, 5034.84795334848, 4119.84319598396, 3187.86833752454, 3102.05079935666, 2729.94524464605, 2037.54197721394, 2074.35420934036, 1923.65606823469, 1467.96325984146, 1463.5000144625, 1195.81590555555, 1268.59197941102, 1229.34094432424, 1026.92550216552, 1227.92794773751, 1052.74117811908, 703.14616738524, 838.167441942986, 886.428010637759, 762.366584073448, 672.874382822515, 611.821428428279, 761.152682656214, 623.624428134435, 559.704409546499, 629.009496666634, 600.404177624508, 577.722811336811, 482.202441713633, 357.807668115463, 697.847453002224, 665.044940193654, 591.445065965517, 536.510206699733, 445.085486925065, 583.549175085258, 640.542529014908, 606.548436890928, 580.395759688763, 503.984829834966, 625.051601593942, 541.65125146778, 593.075109073891, 659.085767834974, 695.943250437558, 748.543554324112, 712.994099305886, 657.642813958084, 956.836544900135, 932.646862560314, 872.533922918546, 912.147245883534, 956.7230083143, 1229.6041764634, 1088.3366328138, 1342.98388598985, 1375.30116210321, 1469.38255663625, 1693.52403486061, 1717.07908003883, 2239.69398340475, 2729.56823115525, 3006.16124920347, 3460.81454701969, 4040.48090313408, 5653.26073503691, 6699.5291028846, 8974.17371015807, 13529.175154681, 19200.8916766885, 31270.9119787177, 53975.3226667415, 106624.63260807, 240063.974322794, 744589.036831511, 2652810.54485678, 11728441.6090949, 121650031.452874, -35640740.1541725, -35607673.2809188, -67973021.5490942, Infinity, -85026442.1347133, -120278315.609229, 79450910.977941, 79852647.6470714, 125563647.812854, -97791861.8721951, 38675902.0860398, 9484566.38687516, 2416474.5591136, 768407.275994349, 291385.572431291, 140857.146988983, 66365.4649599799, 37979.2491931685, 25192.090158275, 17290.1122223969, 11706.7004792789, 8102.58570224055, 6848.05624478256, 5281.4138106072, 3735.23788306949, 3639.18441184446, 3060.54540155635, 2320.7346152156, 1850.09955810287, 1947.33303696562, 1639.63479290464, 1292.91909092035, 1486.21534644304, 1152.93648636046, 1363.77502361936, 1043.95572976646, 1163.77649884572, 870.381292062395, 1089.75763121468, 850.334225150979, 819.451781025367, 811.224549368487, 804.026302375644, 618.822414921346, 673.432197798486, 806.634192237916, 512.34329689131, 603.932211094509, 574.533812846466, 610.567547734198, 600.341625411371, 663.173866470299, 420.955084145408, 702.482086223451, 584.362082223256, 525.914393705216, 441.965273995846, 564.809370080043, 396.79609891775, 365.533811123156, 593.983612770125, 454.056725353819, 555.998340937904, 653.26381426227, 635.541840364323, 748.46684073447, 863.150099772285, 542.530945184035, 632.821977397375, 750.57526072445, 992.167498529858, 725.138525615388, 991.842105680638, 992.558137701869, 958.852015424821, 1107.2394366689, 1160.58556390862, 1121.11379880138, 1227.64474134808, 1655.70334441353, 1299.13115471781, 1572.68729047277, 1983.163898162, 2086.36412915495, 2185.49176776899, 2754.84165514828, 3289.82623289028, 3886.37238654191, 5518.32961956171, 7215.25357579931, 9352.23504730233, 13737.3363053953, 21070.6024040548, 36296.4663909883, 60746.7457532808, 122718.751163372, 306784.367687451, 976203.239386681, 3144927.54699861, 11504324.0123614, -474840846.557458, -62459331.4500763, -80529555.6019871, -34760685.8302905, -67432860.5947808, -79934898.4335104, -39339113.1814264, -41940197.0419452, 80567868.1197887, 240882413.679161, 59581851.4029224, -494067225.324244, 13037809.2740094, 3352386.64278808, 983338.96736766, 370993.213693997, 153029.026606248, 83315.425482605, 45910.7754408785, 26158.5436321676, 17933.9458300725, 12578.7720831119, 9448.05677182905, 6848.57637665594, 5822.64637885894, 4204.36298908428, 3304.96067935838, 2800.40104278231, 2382.64448056891, 2198.22269688674, 1938.38492347813, 1593.05343158083, 1657.84440965187, 1690.01661261881, 1509.43779196249, 1241.99807923858, 1036.98875358488, 991.554008647719, 1055.04843086053, 1078.70948679277, 1126.49358454391, 826.59696354444, 949.719994549831, 650.737603520493, 789.676569134317, 660.606008742293, 742.365602745618, 610.883855554788, 719.165381390454, 680.237600844925, 546.38353005732, 452.427863889576, 472.689156225498, 539.780214802306, 444.784628349841, 417.768168904604, 258.393169689965, 484.292145444586, 500.377196496511, 543.946586716112, 714.5736873978, 466.726328377547, 453.843120131011, 520.959104625114, 553.425502460944, 755.500271597396, 469.895767917334, 642.295577233699, 522.39231927247, 675.207937850924, 748.607980417845, 755.493113202545, 1043.14891612327, 828.314721202762, 996.950696575849, 807.846422485962, 1106.45206965476, 1059.94641072569, 1391.8675487567, 1476.15374506256, 1453.89789571473, 1681.03804453856, 1446.4603083138, 1933.67953392054, 2090.75244853212, 2520.26730456406, 3077.55800113825, 3720.5937432412, 4262.14138342408, 5791.29946410102, 7468.28919203667, 10274.1201772902, 15371.2616020267, 24175.9286730274, 40849.5889822796, 73494.690068505, 152767.279950348, 386762.093032562, 1150876.96635751, 3853166.02517422, 17376426.7252068, 36915435.677482, -79351475.1962215, -82470155.1619117, 478084106.416601, -78089593.0214306, -98610464.1099146, -162468973.256058, -70253886.913785, -33885002.6441945, -166802837.85916, -161463353.449122, 32445871.9669269, 15155671.4217024, 3355238.42149063, 1181959.35808099, 464142.775941316, 193465.919838154, 97623.4458800082, 52898.6090819296, 31880.0017278002, 20210.6676809556, 14842.7813121454, 9504.88018204386, 7885.12130500454, 5752.6315227257, 4448.62574234041, 3487.67917404716, 3651.34944505288, 2735.47753144301, 2390.39644110008, 2233.57302727952, 1775.73518419841, 1897.61873652991, 1877.68180367062, 1537.75860301178, 1411.09092387008, 1236.33657883674, 1291.4645457065, 1098.21524703883, 1126.20301790145, 1319.40864052205, 1131.47085700645, 1109.09621245341, 958.122178734535, 732.590978328194, 695.88233406343, 819.361591260479, 671.791580067119, 678.568009759673, 587.85441535969, 389.906394882972, 546.47323240416, 449.45944732539, 599.205136105219, 642.388032047286, 498.201905643213, 475.356993727058, 508.180262521065, 432.907390990678, 550.389041805703, 418.097856699597, 475.274707472553, 555.114604218152, 712.631342028272, 708.529195328016, 617.847885603332, 681.991221905777, 796.750154463313, 633.122682929736, 1039.98052754892, 518.50927538027, 884.757482122581, 952.977119539043, 1000.29528184103, 936.267019537375, 1321.12057930472, 1365.56681049145, 1057.62539410832, 1320.27148459002, 1242.37990894795, 1759.97913452723, 1453.24341069501, 1671.19794848103, 2117.82592569439, 2193.33728197056, 2579.35346356017, 3433.71509861322, 3368.23524084915, 4828.54930537524, 6050.33211085403, 8669.66291936606, 11084.7082868052, 17895.2780329863, 25205.6509670498, 43564.5564139805, 82061.8068368502, 180303.045622221, 473068.621266968, 1435208.1373942, 5618168.69947781, 18641733.9059488, -237194025.52399, 480755173.591933, 83349820.6064305, -55874263.2685003, -53561838.114144, -41073526.4674111, -159010815.635906, 473078056.157227, -44458158.7586796, -48553633.7354125, -479815128.880752, 49139734.3551486, 20271472.1950876, 4170501.60994748, 1496753.93061784, 557594.932194694, 230596.348395515, 112304.886424582, 64220.5015682181, 36388.3185613871, 22065.6714987964, 15600.2486761414, 10864.0310191908, 7964.81514933277, 6354.34042867492, 4868.75738300465, 4029.0139247179, 3310.84407084004, 2640.15090469139, 2512.86232370249, 2343.54630941847, 1759.23833745436, 1532.21164146286, 1559.69662520726, 1345.84901373311, 1045.8194487578, 1370.65053351081, 1227.7108599117, 1212.94725949019, 1021.47983481947, 1218.56611440471, 788.783130655645, 1004.49694420112, 722.30770453645, 677.314922435379, 769.179066099074, 724.341744255845, 671.089516077899, 736.864049192955, 578.743747634705, 636.221547615449, 423.278165424595, 810.117569546566, 586.62486946187, 620.150398088701, 646.008139166313, 293.947260873341, 538.248914829817, 528.700670195337, 460.224952579683, 473.557580087477, 403.168678446873, 477.942364660152, 590.19169693612, 742.47649024523, 603.910507655283, 495.084773085204, 579.640724184368, 516.003283430745, 715.675884753427, 842.905988690274, 860.411450704846, 812.089806200866, 1052.8398154254, 933.084932467836, 1155.56454426297, 1389.47093661553, 1281.74212140367, 1126.7264527739, 1383.44406621774, 1415.72314742845, 1685.82907597916, 1755.95214223677, 1977.14770813927, 2466.51216785412, 2643.01325901011, 2982.02676035234, 4125.73776647107, 5169.52631400518, 6618.22148441432, 9800.45613964306, 12574.3571500477, 19869.4161655744, 29896.4343396344, 51860.4724251335, 98622.1052815965, 213348.813222915, 593995.497776241, 1803013.74280943, 5899437.3703304, 25756735.8551113, 84402623.2541306, -122218181.344963, -161955784.521572, 68417969.7923537, 52089506.9340635, -68606046.7809256, -488271910.196359, 121582031.756323, -94679213.3849268, -98417173.3062334, -68466164.7321203, 118334300.168564, 22068843.5577308, 5319581.15402754, 1772940.1832657, 683316.517822596, 284504.745928, 132249.240833329, 70570.1177489266, 40835.2258028322, 23819.8032888934, 16877.8515121853, 11984.0499848689, 9084.06431920299, 6457.45365028921, 5220.98217795064, 4141.37715704521, 3563.00448694921, 2744.60994667282, 2642.70296725388, 2285.18692671511, 2035.93768925279, 1592.31389432445, 1927.26296364985, 1270.66654525832, 1337.64095029709, 1205.11329337958, 1314.80167127416, 1144.65654704179, 1172.3442528272, 1108.28414550854, 875.59225039895, 1029.28657204506, 949.373636171505, 869.432863459626, 785.125589369554, 549.143282699831, 609.267319549004, 566.296566710146, 688.847213744155, 606.167109938838, 581.931352532884, 419.753963827785, 462.409453625765, 357.845562218558, 476.703700501547, 654.892223376649, 510.68359399349, 596.02490697075, 608.460939229911, 518.00243272942, 519.121419570245, 335.629832977396, 737.02621937078, 506.034147451259, 529.829085809324, 657.548718825263, 790.227356274843, 520.442904167641, 714.873673325303, 685.050398563011, 898.295491094203, 737.591665903917, 1119.68838506545, 950.075103352194, 1071.26604357022, 1418.49523817466, 1333.7563623126, 1257.38771136464, 1368.15033604479, 1691.47235839864, 1495.45373320505, 1921.64144297695, 2058.56480272891, 2387.92506982871, 3190.79559675132, 3736.81120545572, 4731.46399622741, 5569.5274010721, 7753.51263953954, 9970.75816797617, 13762.5891941516, 21330.7197594459, 34942.3621608898, 56985.3842873837, 117215.197506523, 265419.342824083, 673274.912285015, 2064469.24621798, 7081699.42144992, 20675551.716916, Infinity, Infinity, 68815642.074937, 31679148.6894693, 118010017.057242, 166022513.417616], "notseen_t": [0.0103647, 0.0103647, 0.0107971, 0.0107971, 0.0107971, 0.010199, 0.010199, 0.010199, 0.010199, 0.0103675, 0.0103675, 0.0103675, 0.0103675, 0.0103675, 0.00977382, 0.00977382, 0.00977382, 0.00977382, 0.00977382, 0.0078914, 0.0078914, 0.0078914, 0.0078914, 0.00803617, 0.00803617, 0.00803617, 0.00803617, 0.00803617, 0.0103103, 0.0103103, 0.0103103, 0.0103103, 0.0103103, 0.010311, 0.010311, 0.010311, 0.010311, 0.0103871, 0.0103871, 0.0103871, 0.0103871, 0.0103871, 0.0098956, 0.0098956, 0.0098956, 0.0098956, 0.0098956, 0.00987033, 0.00987033, 0.00987033, 0.00987033, 0.00959244, 0.00959244, 0.00959244, 0.00959244, 0.00977266, 0.00977266, 0.00977266, 0.00977266, 0.00977266, 0.00924258, 0.00924258, 0.00924258, 0.00924258, 0.00899856, 0.00899856, 0.00899856, 0.00899856, 0.00899856, 0.00864149, 0.00864149, 0.00864149, 0.00864149, 0.00864149, 0.00804048, 0.00804048, 0.00804048, 0.00804048, 0.00798269, 0.00798269, 0.00798269, 0.00798269, 0.00795396, 0.00795396, 0.00795396, 0.00795396, 0.00791532, 0.00791532, 0.00791532, 0.00791532, 0.00796648, 0.00796648, 0.00796648, 0.00801939, 0.00801939, 0.00801939, 0.00801939, 0.00799088, 0.00799088, 0.00799088, 0.00799088, 0.0203402, 0.0203402, 0.0196144, 0.0196144, 0.0196144, 0.0187996, 0.0187996, 0.0187996, 0.0187996, 0.0180444, 0.0180444, 0.0180444, 0.0180444, 0.0174119, 0.0174119, 0.0174119, 0.0174119, 0.0174119, 0.0166779, 0.0166779, 0.0166779, 0.0166779, 0.0162337, 0.0162337, 0.0162337, 0.0162337, 0.0162337, 0.0156969, 0.0156969, 0.0156969, 0.0156969, 0.0156969, 0.0153629, 0.0153629, 0.0153629, 0.0153629, 0.0149559, 0.0149559, 0.0149559, 0.0149559, 0.0149559, 0.0146868, 0.0146868, 0.0146868, 0.0146868, 0.0146868, 0.014373, 0.014373, 0.014373, 0.014373, 0.014373, 0.0141802, 0.0141802, 0.0141802, 0.0141802, 0.0139783, 0.0139783, 0.0139783, 0.0139783, 0.0140005, 0.0140005, 0.0140005, 0.0140005, 0.0140005, 0.0140936, 0.0140936, 0.0140936, 0.0140936, 0.0144269, 0.0144269, 0.0144269, 0.0144269, 0.0144269, 0.0153099, 0.0153099, 0.0153099, 0.0153099, 0.0156327, 0.0156327, 0.0156327, 0.0156327, 0.0157648, 0.0157648, 0.0157648, 0.0157648, 0.0156489, 0.0156489, 0.0156489, 0.0156489, 0.0154322, 0.0154322, 0.0154322, 0.0154322, 0.0152439, 0.0152439, 0.0152439, 0.0152439, 0.0149309, 0.0149309, 0.0149309, 0.0146503, 0.0245719, 0.0236342, 0.0236342, 0.0236342, 0.0236342, 0.0223752, 0.0223752, 0.0223752, 0.0223752, 0.0212773, 0.0212773, 0.0212773, 0.0212773, 0.0202118, 0.0202118, 0.0202118, 0.0202118, 0.0202118, 0.0192897, 0.0192897, 0.0192897, 0.0192897, 0.0182954, 0.0182954, 0.0182954, 0.0182954, 0.0182954, 0.0175311, 0.0175311, 0.0175311, 0.0175311, 0.0175311, 0.0169321, 0.0169321, 0.0169321, 0.0169321, 0.0163569, 0.0163569, 0.0163569, 0.0163569, 0.0163569, 0.0159075, 0.0159075, 0.0159075, 0.0159075, 0.0159075, 0.0155066, 0.0155066, 0.0155066, 0.0155066, 0.0155066, 0.0152367, 0.0152367, 0.0152367, 0.0152367, 0.0149433, 0.0149433, 0.0149433, 0.0149433, 0.0148774, 0.0148774, 0.0148774, 0.0148774, 0.0148774, 0.0148343, 0.0148343, 0.0148343, 0.0148343, 0.0151179, 0.0151179, 0.0151179, 0.0151179, 0.0151179, 0.0159177, 0.0159177, 0.0159177, 0.0159177, 0.0164031, 0.0164031, 0.0164031, 0.0164031, 0.0164599, 0.0164599, 0.0164599, 0.0164599, 0.0163037, 0.0163037, 0.0163037, 0.0163037, 0.0161017, 0.0161017, 0.0161017, 0.0161017, 0.015808, 0.015808, 0.015808, 0.015808, 0.0154631, 0.0154631, 0.0154631, 0.0150636, 0.0249573, 0.0249573, 0.0239396, 0.0239396, 0.0239396, 0.0224582, 0.0224582, 0.0224582, 0.0224582, 0.0213695, 0.0213695, 0.0213695, 0.0213695, 0.0213695, 0.020353, 0.020353, 0.020353, 0.020353, 0.020353, 0.0194966, 0.0194966, 0.0194966, 0.0194966, 0.0185288, 0.0185288, 0.0185288, 0.0185288, 0.0185288, 0.0177938, 0.0177938, 0.0177938, 0.0177938, 0.0177938, 0.017079, 0.017079, 0.017079, 0.017079, 0.016515, 0.016515, 0.016515, 0.016515, 0.016515, 0.0160312, 0.0160312, 0.0160312, 0.0160312, 0.0160312, 0.0156038, 0.0156038, 0.0156038, 0.0156038, 0.0156038, 0.0152454, 0.0152454, 0.0152454, 0.0152454, 0.0151035, 0.0151035, 0.0151035, 0.0151035, 0.0151035, 0.0151118, 0.0151118, 0.0151118, 0.0151118, 0.0151117, 0.0151117, 0.0151117, 0.0151117, 0.0151117, 0.0153085, 0.0153085, 0.0153085, 0.0153085, 0.0163714, 0.0163714, 0.0163714, 0.0163714, 0.0163714, 0.0165927, 0.0165927, 0.0165927, 0.0165927, 0.0165668, 0.0165668, 0.0165668, 0.0164204, 0.0164204, 0.0164204, 0.0164204, 0.0161567, 0.0161567, 0.0161567, 0.0161567, 0.0159061, 0.0159061, 0.0159061, 0.0159061, 0.015649, 0.015649, 0.015649, 0.0248155, 0.0248155, 0.0248155, 0.0237907, 0.0237907, 0.0237907, 0.0237907, 0.0223401, 0.0223401, 0.0223401, 0.0223401, 0.0211656, 0.0211656, 0.0211656, 0.0211656, 0.0201394, 0.0201394, 0.0201394, 0.0201394, 0.0201394, 0.0195263, 0.0195263, 0.0195263, 0.0195263, 0.0210743, 0.0210743, 0.0210743, 0.0210743, 0.0210743, 0.0205629, 0.0205629, 0.0205629, 0.0205629, 0.0205629, 0.0196901, 0.0196901, 0.0196901, 0.0196901, 0.0206022, 0.0206022, 0.0206022, 0.0206022, 0.0206022, 0.020626, 0.020626, 0.020626, 0.020626, 0.020626, 0.0198692, 0.0198692, 0.0198692, 0.0198692, 0.0200483, 0.0200483, 0.0200483, 0.0200483, 0.0200483, 0.0208629, 0.0208629, 0.0208629, 0.0208629, 0.0205748, 0.0205748, 0.0205748, 0.0205748, 0.0205748, 0.0203864, 0.0203864, 0.0203864, 0.0203864, 0.0204699, 0.0204699, 0.0204699, 0.0204699, 0.0204699, 0.02123, 0.02123, 0.02123, 0.02123, 0.0209046, 0.0209046, 0.0209046, 0.0209046, 0.020384, 0.020384, 0.020384, 0.020384, 0.0197576, 0.0197576, 0.0197576, 0.0197576, 0.0201827, 0.0201827, 0.0201827, 0.0201827, 0.0206782, 0.0206782, 0.0206782, 0.0200207, 0.0200207, 0.0200207, 0.0278085, 0.0278085, 0.0278085, 0.0263467, 0.0263467, 0.0263467, 0.0263467, 0.0249241, 0.0249241, 0.0249241, 0.0249241, 0.0254492, 0.0254492, 0.0254492, 0.0254492, 0.0254492, 0.0252527, 0.0252527, 0.0252527, 0.0252527, 0.0244845, 0.0244845, 0.0244845, 0.0244845, 0.0253218, 0.0253218, 0.0253218, 0.0253218, 0.0253218, 0.0244614, 0.0244614, 0.0244614, 0.0244614, 0.0244614, 0.0253462, 0.0253462, 0.0253462, 0.0253462, 0.0253462, 0.0244441, 0.0244441, 0.0244441, 0.0244441, 0.0244441, 0.0253349, 0.0253349, 0.0253349, 0.0253349, 0.0244446, 0.0244446, 0.0244446, 0.0244446, 0.0244446, 0.0254995, 0.0254995, 0.0254995, 0.0254995, 0.02487, 0.02487, 0.02487, 0.02487, 0.0248549, 0.0248549, 0.0248549, 0.0248549, 0.0248549, 0.0253844, 0.0253844, 0.0253844, 0.0253844, 0.0249527, 0.0249527, 0.0249527, 0.0249527, 0.0249527, 0.0254425, 0.0254425, 0.0254425, 0.0254425, 0.0246638, 0.0246638, 0.0246638, 0.0246638, 0.0255378, 0.0255378, 0.0255378, 0.0248772, 0.0248772, 0.0248772, 0.0248772, 0.0248772, 0.0252764, 0.0252764, 0.0252764, 0.0249019, 0.0249019, 0.0249019, 0.0249019, 0.0251399, 0.0251399, 0.0251399, 0.0293452, 0.0293452, 0.0293452, 0.0298251, 0.0298251, 0.0298251, 0.0298251, 0.0302209, 0.0302209, 0.0302209, 0.0302209, 0.0300249, 0.0300249, 0.0300249, 0.0300249, 0.0300249, 0.0297847, 0.0297847, 0.0297847, 0.0297847, 0.0298282, 0.0298282, 0.0298282, 0.0298282, 0.0299694, 0.0299694, 0.0299694, 0.0299694, 0.0299694, 0.0300715, 0.0300715, 0.0300715, 0.0300715, 0.0300715, 0.0300253, 0.0300253, 0.0300253, 0.0300253, 0.0299909, 0.0299909, 0.0299909, 0.0299909, 0.0299909, 0.0299911, 0.0299911, 0.0299911, 0.0299911, 0.0299911, 0.0300218, 0.0300218, 0.0300218, 0.0300218, 0.0300437, 0.0300437, 0.0300437, 0.0300437, 0.0300241, 0.0300241, 0.0300241, 0.0300241, 0.0300241, 0.0300829, 0.0300829, 0.0300829, 0.0300829, 0.029963, 0.029963, 0.029963, 0.029963, 0.029963, 0.0299575, 0.0299575, 0.0299575, 0.0299575, 0.0302787, 0.0302787, 0.0302787, 0.0302787, 0.0302787, 0.0295857, 0.0295857, 0.0295857, 0.0296972, 0.0296972, 0.0296972, 0.0296972, 0.0300705, 0.0300705, 0.0300705, 0.0300705, 0.0301975, 0.0301975, 0.0301975, 0.0301975, 0.029962, 0.029962, 0.029962, 0.029962, 0.0298007, 0.0298007, 0.0298007, 0.0350461, 0.0350461, 0.0350461, 0.0350044, 0.0350044, 0.0350044, 0.0350163, 0.0350163, 0.0350163, 0.0350163, 0.0350163, 0.0349953, 0.0349953, 0.0349953, 0.0349953, 0.0349806, 0.0349806, 0.0349806, 0.0349806, 0.0349806, 0.0350053, 0.0350053, 0.0350053, 0.0350053, 0.0349881, 0.0349881, 0.0349881, 0.0349881, 0.0349881, 0.0349894, 0.0349894, 0.0349894, 0.0349894, 0.0349799, 0.0349799, 0.0349799, 0.0349799, 0.0349799, 0.0349769, 0.0349769, 0.0349769, 0.0349769, 0.0350256, 0.0350256, 0.0350256, 0.0350256, 0.0350256, 0.0350006, 0.0350006, 0.0350006, 0.0350006, 0.0350287, 0.0350287, 0.0350287, 0.0350287, 0.034994, 0.034994, 0.034994, 0.034994, 0.034994, 0.035036, 0.035036, 0.035036, 0.035036, 0.0350189, 0.0350189, 0.0350189, 0.0350189, 0.0350189, 0.0349997, 0.0349997, 0.0349997, 0.0349997, 0.0347864, 0.0347864, 0.0347864, 0.0347864, 0.0347864, 0.0350747, 0.0350747, 0.0350747, 0.0350747, 0.03507, 0.03507, 0.03507, 0.03507, 0.0350254, 0.0350254, 0.0350254, 0.0350219, 0.0350219, 0.0350219, 0.0350219, 0.0350191, 0.0350191, 0.0350191, 0.0350191, 0.0349876, 0.0349876, 0.0349876, 0.0349775, 0.0399676, 0.040005, 0.040005, 0.040005, 0.040005, 0.0399975, 0.0399975, 0.0399975, 0.0399975, 0.0399937, 0.0399937, 0.0399937, 0.0399937, 0.0399937, 0.0400003, 0.0400003, 0.0400003, 0.0400003, 0.0400097, 0.0400097, 0.0400097, 0.0400097, 0.0400176, 0.0400176, 0.0400176, 0.0400176, 0.0400176, 0.0400086, 0.0400086, 0.0400086, 0.0400086, 0.0399993, 0.0399993, 0.0399993, 0.0399993, 0.0399993, 0.0399995, 0.0399995, 0.0399995, 0.0399995, 0.0399995, 0.0400045, 0.0400045, 0.0400045, 0.0400045, 0.0400084, 0.0400084, 0.0400084, 0.0400084, 0.0400084, 0.0400004, 0.0400004, 0.0400004, 0.0400004, 0.0399969, 0.0399969, 0.0399969, 0.0399969, 0.0399969, 0.0400051, 0.0400051, 0.0400051, 0.0400051, 0.0400018, 0.0400018, 0.0400018, 0.0400018, 0.0400018, 0.03999, 0.03999, 0.03999, 0.03999, 0.0401163, 0.0401163, 0.0401163, 0.0401163, 0.0401163, 0.039896, 0.039896, 0.039896, 0.039896, 0.0399818, 0.0399818, 0.0399818, 0.0399818, 0.0399842, 0.0399842, 0.0399842, 0.0399842, 0.0400012, 0.0400012, 0.0400012, 0.0399917, 0.0399917, 0.0399917, 0.0399917, 0.0399982, 0.0399982, 0.0399982, 0.0399982, 0.0399883, 0.0449479, 0.0450119, 0.0450119, 0.0450119, 0.0450119, 0.0449862, 0.0449862, 0.0449862, 0.0449862, 0.0449977, 0.0449977, 0.0449977, 0.0449977, 0.0449977, 0.0449844, 0.0449844, 0.0449844, 0.0449844, 0.0450141, 0.0450141, 0.0450141, 0.0450141, 0.0450015, 0.0450015, 0.0450015, 0.0450015, 0.0450015, 0.044991, 0.044991, 0.044991, 0.044991, 0.044991, 0.0449858, 0.0449858, 0.0449858, 0.0449858, 0.044994, 0.044994, 0.044994, 0.044994, 0.044994, 0.0450324, 0.0450324, 0.0450324, 0.0450324, 0.0450324, 0.0449925, 0.0449925, 0.0449925, 0.0449925, 0.0450231, 0.0450231, 0.0450231, 0.0450231, 0.0450231, 0.0450484, 0.0450484, 0.0450484, 0.0450484, 0.0450745, 0.0450745, 0.0450745, 0.0450745, 0.0450745, 0.0450644, 0.0450644, 0.0450644, 0.0450644, 0.0449933, 0.0449933, 0.0449933, 0.0449933, 0.0449933, 0.0445157, 0.0445157, 0.0445157, 0.0445157, 0.0449223, 0.0449223, 0.0449223, 0.0449223, 0.0449342, 0.0449342, 0.0449342, 0.0449342, 0.0449717, 0.0449717, 0.0449717, 0.0449717, 0.0450041, 0.0450041, 0.0450041, 0.0450041, 0.0450078, 0.0450078, 0.0450078, 0.0450078, 0.0450115, 0.0450115, 0.0450115, 0.0449985, 0.0498875, 0.0499809, 0.0499809, 0.0499809, 0.0499918, 0.0499918, 0.0499918, 0.0499918, 0.0499971, 0.0499971, 0.0499971, 0.0499971, 0.0499971, 0.0499989, 0.0499989, 0.0499989, 0.0499989, 0.0499989, 0.050006, 0.050006, 0.050006, 0.050006, 0.05002, 0.05002, 0.05002, 0.05002, 0.05002, 0.0500171, 0.0500171, 0.0500171, 0.0500171, 0.0500114, 0.0500114, 0.0500114, 0.0500114, 0.0500114, 0.0500205, 0.0500205, 0.0500205, 0.0500205, 0.0500205, 0.0500109, 0.0500109, 0.0500109, 0.0500109, 0.0500109, 0.0499681, 0.0499681, 0.0499681, 0.0499681, 0.0499861, 0.0499861, 0.0499861, 0.0499861, 0.0499861, 0.050001, 0.050001, 0.050001, 0.050001, 0.0500142, 0.0500142, 0.0500142, 0.0500142, 0.0499572, 0.0499572, 0.0499572, 0.0499572, 0.0499572, 0.050006, 0.050006, 0.050006, 0.050006, 0.050006, 0.0496994, 0.0496994, 0.0496994, 0.0496994, 0.0498888, 0.0498888, 0.0498888, 0.0498888, 0.0499515, 0.0499515, 0.0499515, 0.0499515, 0.0499594, 0.0499594, 0.0499594, 0.0499594, 0.0499831, 0.0499831, 0.0499831, 0.0500056, 0.0500056, 0.0500056, 0.0500056, 0.0500114, 0.0500114, 0.0500114, 0.0500114, 0.0500412, 0.0549505, 0.0550318, 0.0550318, 0.0550318, 0.0550318, 0.055002, 0.055002, 0.055002, 0.055002, 0.0549786, 0.0549786, 0.0549786, 0.0549786, 0.0549786, 0.0549845, 0.0549845, 0.0549845, 0.0549845, 0.0549749, 0.0549749, 0.0549749, 0.0549749, 0.0550153, 0.0550153, 0.0550153, 0.0550153, 0.0550153, 0.0549978, 0.0549978, 0.0549978, 0.0549978, 0.0549978, 0.0549771, 0.0549771, 0.0549771, 0.0549771, 0.0549749, 0.0549749, 0.0549749, 0.0549749, 0.0549749, 0.0549824, 0.0549824, 0.0549824, 0.0549824, 0.0549824, 0.0550366, 0.0550366, 0.0550366, 0.0550366, 0.0550366, 0.0550403, 0.0550403, 0.0550403, 0.0550403, 0.0550297, 0.0550297, 0.0550297, 0.0550297, 0.0550462, 0.0550462, 0.0550462, 0.0550462, 0.0550462, 0.0550456, 0.0550456, 0.0550456, 0.0550456, 0.054985, 0.054985, 0.054985, 0.054985, 0.054985, 0.0548298, 0.0548298, 0.0548298, 0.0548298, 0.0549028, 0.0549028, 0.0549028, 0.0549028, 0.054967, 0.054967, 0.054967, 0.054967, 0.0549702, 0.0549702, 0.0549702, 0.0549702, 0.0549712, 0.0549712, 0.0549712, 0.0549712, 0.0549994, 0.0549994, 0.0549994, 0.0550084, 0.0550084, 0.0550084, 0.0550084, 0.0549919, 0.0599931, 0.0600064, 0.0600064, 0.0600064, 0.0600064, 0.0600185, 0.0600185, 0.0600185, 0.0600185, 0.0600139, 0.0600139, 0.0600139, 0.0600139, 0.0600139, 0.0599943, 0.0599943, 0.0599943, 0.0599943, 0.0599943, 0.0599949, 0.0599949, 0.0599949, 0.0599949, 0.0600138, 0.0600138, 0.0600138, 0.0600138, 0.0600138, 0.0600051, 0.0600051, 0.0600051, 0.0600051, 0.0599987, 0.0599987, 0.0599987, 0.0599987, 0.0599987, 0.0599987, 0.0599987, 0.0599987, 0.0599987, 0.0599987, 0.0600118, 0.0600118, 0.0600118, 0.0600118, 0.0600118, 0.0600167, 0.0600167, 0.0600167, 0.0600167, 0.0600203, 0.0600203, 0.0600203, 0.0600203, 0.0600203, 0.0600327, 0.0600327, 0.0600327, 0.0600327, 0.0600282, 0.0600282, 0.0600282, 0.0600282, 0.0600282, 0.0600005, 0.0600005, 0.0600005, 0.0600005, 0.060044, 0.060044, 0.060044, 0.060044, 0.060044, 0.0598521, 0.0598521, 0.0598521, 0.0598521, 0.0599041, 0.0599041, 0.0599041, 0.0599041, 0.0599572, 0.0599572, 0.0599572, 0.0599572, 0.0599951, 0.0599951, 0.0599951, 0.0599951, 0.0599911, 0.0599911, 0.0599911, 0.0599884, 0.0599884, 0.0599884, 0.0599884, 0.0600015, 0.0600015, 0.0600015, 0.0600015, 0.0635618, 0.0635618, 0.0633396, 0.0633396, 0.0633396, 0.0633396, 0.0662236, 0.0662236, 0.0662236, 0.0662236, 0.066183, 0.066183, 0.066183, 0.066183, 0.066183, 0.066163, 0.066163, 0.066163, 0.066163, 0.0661474, 0.0661474, 0.0661474, 0.0661474, 0.0661474, 0.0661422, 0.0661422, 0.0661422, 0.0661422, 0.0661422, 0.0662881, 0.0662881, 0.0662881, 0.0662881, 0.0662881, 0.066226, 0.066226, 0.066226, 0.066226, 0.066285, 0.066285, 0.066285, 0.066285, 0.066285, 0.0666313, 0.0666313, 0.0666313, 0.0666313, 0.0666313, 0.0668595, 0.0668595, 0.0668595, 0.0668595, 0.066864, 0.066864, 0.066864, 0.066864, 0.066864, 0.0638499, 0.0638499, 0.0638499, 0.0638499, 0.0638146, 0.0638146, 0.0638146, 0.0638146, 0.0638146, 0.0637793, 0.0637793, 0.0637793, 0.0637793, 0.0643491, 0.0643491, 0.0643491, 0.0643491, 0.0643491, 0.0644895, 0.0644895, 0.0644895, 0.0644895, 0.0644377, 0.0644377, 0.0644377, 0.0644377, 0.0641816, 0.0641816, 0.0641816, 0.0641816, 0.0635202, 0.0635202, 0.0635202, 0.0635202, 0.0632406, 0.0632406, 0.0632406, 0.0634226, 0.0634226, 0.0634226, 0.0634226, 0.0662023, 0.0662023, 0.0662023, 0.0703558, 0.0703558, 0.0703558, 0.0704489, 0.0704489, 0.0704489, 0.0704489, 0.0704589, 0.0704589, 0.0704589, 0.0704589, 0.0698386, 0.0698386, 0.0698386, 0.0698386, 0.0698386, 0.0698339, 0.0698339, 0.0698339, 0.0698339, 0.069829, 0.069829, 0.069829, 0.069829, 0.069829, 0.069855, 0.069855, 0.069855, 0.069855, 0.069855, 0.0698481, 0.0698481, 0.0698481, 0.0698481, 0.0698761, 0.0698761, 0.0698761, 0.0698761, 0.0698761, 0.0698663, 0.0698663, 0.0698663, 0.0698663, 0.0698663, 0.069769, 0.069769, 0.069769, 0.069769, 0.0696531, 0.0696531, 0.0696531, 0.0696531, 0.0696531, 0.0696891, 0.0696891, 0.0696891, 0.0696891, 0.0701119, 0.0701119, 0.0701119, 0.0701119, 0.0701119, 0.0700996, 0.0700996, 0.0700996, 0.0700996, 0.070087, 0.070087, 0.070087, 0.070087, 0.070087, 0.0705619, 0.0705619, 0.0705619, 0.0705619, 0.0704795, 0.0704795, 0.0704795, 0.0704795, 0.0704289, 0.0704289, 0.0704289, 0.0704289, 0.0703928, 0.0703928, 0.0703928, 0.0703928, 0.0705037, 0.0705037, 0.0705037, 0.0705037, 0.0707225, 0.0707225, 0.0707225, 0.0707799, 0.0707799, 0.0707799, 0.0707799, 0.0697239, 0.0697239, 0.0697239, 0.075032, 0.075032, 0.075032, 0.0750146, 0.0750146, 0.0750146, 0.0750146, 0.0750318, 0.0750318, 0.0750318, 0.0750318, 0.0750079, 0.0750079, 0.0750079, 0.0750079, 0.0750079, 0.0749923, 0.0749923, 0.0749923, 0.0749923, 0.0749923, 0.0750037, 0.0750037, 0.0750037, 0.0750037, 0.0749975, 0.0749975, 0.0749975, 0.0749975, 0.0749975, 0.0750087, 0.0750087, 0.0750087, 0.0750087, 0.0750087, 0.0750113, 0.0750113, 0.0750113, 0.0750113, 0.0750034, 0.0750034, 0.0750034, 0.0750034, 0.0750034, 0.0750105, 0.0750105, 0.0750105, 0.0750105, 0.0750105, 0.074987, 0.074987, 0.074987, 0.074987, 0.0750131, 0.0750131, 0.0750131, 0.0750131, 0.0749981, 0.0749981, 0.0749981, 0.0749981, 0.0749981, 0.0750175, 0.0750175, 0.0750175, 0.0750175, 0.0750175, 0.07499, 0.07499, 0.07499, 0.07499, 0.0753759, 0.0753759, 0.0753759, 0.0753759, 0.0753759, 0.0751496, 0.0751496, 0.0751496, 0.0751496, 0.0750593, 0.0750593, 0.0750593, 0.0750593, 0.0750472, 0.0750472, 0.0750472, 0.075024, 0.075024, 0.075024, 0.075024, 0.0750212, 0.0750212, 0.0750212, 0.0750212, 0.0750563, 0.0750563, 0.0750563, 0.0750563, 0.0750116, 0.0750116, 0.0800293, 0.0800293, 0.0800293, 0.0800228, 0.0800228, 0.0800228, 0.0800228, 0.0800099, 0.0800099, 0.0800099, 0.0800099, 0.0799928, 0.0799928, 0.0799928, 0.0799928, 0.0799928, 0.0800405, 0.0800405, 0.0800405, 0.0800405, 0.0800058, 0.0800058, 0.0800058, 0.0800058, 0.0799739, 0.0799739, 0.0799739, 0.0799739, 0.0799739, 0.0799886, 0.0799886, 0.0799886, 0.0799886, 0.0799886, 0.0799646, 0.0799646, 0.0799646, 0.0799646, 0.0799646, 0.0799656, 0.0799656, 0.0799656, 0.0799656, 0.0799974, 0.0799974, 0.0799974, 0.0799974, 0.0799974, 0.0799958, 0.0799958, 0.0799958, 0.0799958, 0.0799958, 0.0800113, 0.0800113, 0.0800113, 0.0800113, 0.080016, 0.080016, 0.080016, 0.080016, 0.080016, 0.0800168, 0.0800168, 0.0800168, 0.0800168, 0.0800225, 0.0800225, 0.0800225, 0.0800225, 0.0800225, 0.08065, 0.08065, 0.08065, 0.08065, 0.0801187, 0.0801187, 0.0801187, 0.0801187, 0.0800034, 0.0800034, 0.0800034, 0.0800034, 0.0799968, 0.0799968, 0.0799968, 0.0799968, 0.0799971, 0.0799971, 0.0799971, 0.0799971, 0.0800084, 0.0800084, 0.0800084, 0.0800084, 0.0800076, 0.0800076, 0.0800076, 0.0800076, 0.0800191, 0.0800191, 0.085046, 0.085046, 0.085046, 0.0850156, 0.0850156, 0.0850156, 0.0850156, 0.0850232, 0.0850232, 0.0850232, 0.0850232, 0.0850266, 0.0850266, 0.0850266, 0.0850266, 0.0850266, 0.084977, 0.084977, 0.084977, 0.084977, 0.084977, 0.0850424, 0.0850424, 0.0850424, 0.0850424, 0.0850208, 0.0850208, 0.0850208, 0.0850208, 0.0850208, 0.0850024, 0.0850024, 0.0850024, 0.0850024, 0.0850024, 0.0849977, 0.0849977, 0.0849977, 0.0849977, 0.0850106, 0.0850106, 0.0850106, 0.0850106, 0.0850106, 0.0850022, 0.0850022, 0.0850022, 0.0850022, 0.0850022, 0.0850111, 0.0850111, 0.0850111, 0.0850111, 0.0849971, 0.0849971, 0.0849971, 0.0849971, 0.0849971, 0.0849949, 0.0849949, 0.0849949, 0.0849949, 0.085013, 0.085013, 0.085013, 0.085013, 0.085013, 0.0849264, 0.0849264, 0.0849264, 0.0849264, 0.0843662, 0.0843662, 0.0843662, 0.0843662, 0.0843662, 0.0849688, 0.0849688, 0.0849688, 0.0849688, 0.0850031, 0.0850031, 0.0850031, 0.0850031, 0.0849817, 0.0849817, 0.0849817, 0.0849817, 0.0849839, 0.0849839, 0.0849839, 0.0850048, 0.0850048, 0.0850048, 0.0850048, 0.0850236, 0.0850236, 0.0850236, 0.0850236, 0.0849815, 0.0849815, 0.0900296, 0.0900296, 0.0900296, 0.0900296, 0.0899852, 0.0899852, 0.0899852, 0.0899852, 0.0899712, 0.0899712, 0.0899712, 0.0899712, 0.0899899, 0.0899899, 0.0899899, 0.0899899, 0.0899899, 0.0899845, 0.0899845, 0.0899845, 0.0899845, 0.089995, 0.089995, 0.089995, 0.089995, 0.089995, 0.0900018, 0.0900018, 0.0900018, 0.0900018, 0.0900179, 0.0900179, 0.0900179, 0.0900179, 0.0900179, 0.089943, 0.089943, 0.089943, 0.089943, 0.089943, 0.0899486, 0.0899486, 0.0899486, 0.0899486, 0.0899486, 0.089992, 0.089992, 0.089992, 0.089992, 0.0900018, 0.0900018, 0.0900018, 0.0900018, 0.0900146, 0.0900146, 0.0900146, 0.0900146, 0.0900146, 0.0900149, 0.0900149, 0.0900149, 0.0900149, 0.0900305, 0.0900305, 0.0900305, 0.0900305, 0.09002, 0.09002, 0.09002, 0.09002, 0.09002, 0.0902882, 0.0902882, 0.0902882, 0.0902882, 0.0899584, 0.0899584, 0.0899584, 0.0899584, 0.0899584, 0.0899885, 0.0899885, 0.0899885, 0.0899885, 0.0900326, 0.0900326, 0.0900326, 0.0900326, 0.0899899, 0.0899899, 0.0899899, 0.0899817, 0.0899817, 0.0899817, 0.0899817, 0.0899964, 0.0899964, 0.0899964, 0.0899964, 0.0900163, 0.0900163, 0.09502, 0.09502, 0.09502, 0.09502, 0.0950016, 0.0950016, 0.0950016, 0.0950016, 0.094978, 0.094978, 0.094978, 0.094978, 0.0949943, 0.0949943, 0.0949943, 0.0949943, 0.0949943, 0.094999, 0.094999, 0.094999, 0.094999, 0.095013, 0.095013, 0.095013, 0.095013, 0.095013, 0.094992, 0.094992, 0.094992, 0.094992, 0.0949683, 0.0949683, 0.0949683, 0.0949683, 0.0949683, 0.0949837, 0.0949837, 0.0949837, 0.0949837, 0.0949837, 0.0949982, 0.0949982, 0.0949982, 0.0949982, 0.0949982, 0.0950167, 0.0950167, 0.0950167, 0.0950167, 0.095005, 0.095005, 0.095005, 0.095005, 0.095005, 0.0949979, 0.0949979, 0.0949979, 0.0949979, 0.0949972, 0.0949972, 0.0949972, 0.0949972, 0.095038, 0.095038, 0.095038, 0.095038, 0.095038, 0.0950252, 0.0950252, 0.0950252, 0.0950252, 0.0947384, 0.0947384, 0.0947384, 0.0947384, 0.0947384, 0.0949356, 0.0949356, 0.0949356, 0.0949356, 0.0949694, 0.0949694, 0.0949694, 0.0949694, 0.0949943, 0.0949943, 0.0949943, 0.0949943, 0.0949826, 0.0949826, 0.0949826, 0.0949826, 0.0950076, 0.0950076, 0.0950076, 0.0950252, 0.0950252, 0.0950252, 0.0950252, 0.0950151, 0.0950151, 0.100024, 0.100024, 0.100024, 0.100024, 0.100025, 0.100025, 0.100025, 0.100025, 0.100033, 0.100033, 0.100033, 0.100033, 0.0999965, 0.0999965, 0.0999965, 0.0999965, 0.0999965, 0.0999764, 0.0999764, 0.0999764, 0.0999764, 0.0999875, 0.0999875, 0.0999875, 0.0999875, 0.0999875, 0.0999871, 0.0999871, 0.0999871, 0.0999871, 0.0999871, 0.0999601, 0.0999601, 0.0999601, 0.0999601, 0.0999989, 0.0999989, 0.0999989, 0.0999989, 0.0999989, 0.100029, 0.100029, 0.100029, 0.100029, 0.100029, 0.100008, 0.100008, 0.100008, 0.100008, 0.0999968, 0.0999968, 0.0999968, 0.0999968, 0.0999968, 0.0999882, 0.0999882, 0.0999882, 0.0999882, 0.100005, 0.100005, 0.100005, 0.100005, 0.100005, 0.100005, 0.100005, 0.100005, 0.100005, 0.0999726, 0.0999726, 0.0999726, 0.0999726, 0.0997833, 0.0997833, 0.0997833, 0.0997833, 0.0997833, 0.099975, 0.099975, 0.099975, 0.099975, 0.0999965, 0.0999965, 0.0999965, 0.0999965, 0.100011, 0.100011, 0.100011, 0.100011, 0.0999771, 0.0999771, 0.0999771, 0.0999771, 0.0999529, 0.0999529, 0.0999529, 0.100015, 0.100015, 0.100015, 0.100015, 0.100003, 0.100003], "notseen_b": [-0.05, -0.049, -0.048, -0.047, -0.046, -0.045, -0.044, -0.043, -0.042, -0.041, -0.04, -0.039, -0.038, -0.037, -0.036, -0.035, -0.034, -0.033, -0.032, -0.031, -0.03, -0.029, -0.028, -0.027, -0.026, -0.025, -0.024, -0.023, -0.022, -0.021, -0.02, -0.019, -0.018, -0.017, -0.016, -0.015, -0.014, -0.013, -0.012, -0.011, -0.01, -0.009, -0.008, -0.007, -0.00600000000000001, -0.005, -0.004, -0.003, -0.002, -0.001, 0.0, 0.001, 0.002, 0.003, 0.004, 0.005, 0.006, 0.007, 0.008, 0.009, 0.01, 0.011, 0.012, 0.013, 0.014, 0.015, 0.016, 0.017, 0.018, 0.019, 0.02, 0.021, 0.022, 0.023, 0.024, 0.025, 0.026, 0.027, 0.028, 0.029, 0.03, 0.031, 0.032, 0.033, 0.034, 0.035, 0.036, 0.037, 0.038, 0.039, 0.04, 0.041, 0.042, 0.043, 0.044, 0.045, 0.046, 0.047, 0.048, 0.049, 0.05, -0.05, -0.049, -0.048, -0.047, -0.046, -0.045, -0.044, -0.043, -0.042, -0.041, -0.04, -0.039, -0.038, -0.037, -0.036, -0.035, -0.034, -0.033, -0.032, -0.031, -0.03, -0.029, -0.028, -0.027, -0.026, -0.025, -0.024, -0.023, -0.022, -0.021, -0.02, -0.019, -0.018, -0.017, -0.016, -0.015, -0.014, -0.013, -0.012, -0.011, -0.01, -0.009, -0.008, -0.007, -0.00600000000000001, -0.005, -0.004, -0.003, -0.002, -0.001, 0.0, 0.001, 0.002, 0.003, 0.004, 0.005, 0.006, 0.007, 0.008, 0.009, 0.01, 0.011, 0.012, 0.013, 0.014, 0.015, 0.016, 0.017, 0.018, 0.019, 0.02, 0.021, 0.022, 0.023, 0.024, 0.025, 0.026, 0.027, 0.028, 0.029, 0.03, 0.031, 0.032, 0.033, 0.034, 0.035, 0.036, 0.037, 0.038, 0.039, 0.04, 0.041, 0.042, 0.043, 0.044, 0.045, 0.046, 0.047, 0.048, 0.049, 0.05, -0.05, -0.049, -0.048, -0.047, -0.046, -0.045, -0.044, -0.043, -0.042, -0.041, -0.04, -0.039, -0.038, -0.037, -0.036, -0.035, -0.034, -0.033, -0.032, -0.031, -0.03, -0.029, -0.028, -0.027, -0.026, -0.025, -0.024, -0.023, -0.022, -0.021, -0.02, -0.019, -0.018, -0.017, -0.016, -0.015, -0.014, -0.013, -0.012, -0.011, -0.01, -0.009, -0.008, -0.007, -0.00600000000000001, -0.005, -0.004, -0.003, -0.002, -0.001, 0.0, 0.001, 0.002, 0.003, 0.004, 0.005, 0.006, 0.007, 0.008, 0.009, 0.01, 0.011, 0.012, 0.013, 0.014, 0.015, 0.016, 0.017, 0.018, 0.019, 0.02, 0.021, 0.022, 0.023, 0.024, 0.025, 0.026, 0.027, 0.028, 0.029, 0.03, 0.031, 0.032, 0.033, 0.034, 0.035, 0.036, 0.037, 0.038, 0.039, 0.04, 0.041, 0.042, 0.043, 0.044, 0.045, 0.046, 0.047, 0.048, 0.049, 0.05, -0.05, -0.049, -0.048, -0.047, -0.046, -0.045, -0.044, -0.043, -0.042, -0.041, -0.04, -0.039, -0.038, -0.037, -0.036, -0.035, -0.034, -0.033, -0.032, -0.031, -0.03, -0.029, -0.028, -0.027, -0.026, -0.025, -0.024, -0.023, -0.022, -0.021, -0.02, -0.019, -0.018, -0.017, -0.016, -0.015, -0.014, -0.013, -0.012, -0.011, -0.01, -0.009, -0.008, -0.007, -0.00600000000000001, -0.005, -0.004, -0.003, -0.002, -0.001, 0.0, 0.001, 0.002, 0.003, 0.004, 0.005, 0.006, 0.007, 0.008, 0.009, 0.01, 0.011, 0.012, 0.013, 0.014, 0.015, 0.016, 0.017, 0.018, 0.019, 0.02, 0.021, 0.022, 0.023, 0.024, 0.025, 0.026, 0.027, 0.028, 0.029, 0.03, 0.031, 0.032, 0.033, 0.034, 0.035, 0.036, 0.037, 0.038, 0.039, 0.04, 0.041, 0.042, 0.043, 0.044, 0.045, 0.046, 0.047, 0.048, 0.049, 0.05, -0.05, -0.049, -0.048, -0.047, -0.046, -0.045, -0.044, -0.043, -0.042, -0.041, -0.04, -0.039, -0.038, -0.037, -0.036, -0.035, -0.034, -0.033, -0.032, -0.031, -0.03, -0.029, -0.028, -0.027, -0.026, -0.025, -0.024, -0.023, -0.022, -0.021, -0.02, -0.019, -0.018, -0.017, -0.016, -0.015, -0.014, -0.013, -0.012, -0.011, -0.01, -0.009, -0.008, -0.007, -0.00600000000000001, -0.005, -0.004, -0.003, -0.002, -0.001, 0.0, 0.001, 0.002, 0.003, 0.004, 0.005, 0.006, 0.007, 0.008, 0.009, 0.01, 0.011, 0.012, 0.013, 0.014, 0.015, 0.016, 0.017, 0.018, 0.019, 0.02, 0.021, 0.022, 0.023, 0.024, 0.025, 0.026, 0.027, 0.028, 0.029, 0.03, 0.031, 0.032, 0.033, 0.034, 0.035, 0.036, 0.037, 0.038, 0.039, 0.04, 0.041, 0.042, 0.043, 0.044, 0.045, 0.046, 0.047, 0.048, 0.049, 0.05, -0.05, -0.049, -0.048, -0.047, -0.046, -0.045, -0.044, -0.043, -0.042, -0.041, -0.04, -0.039, -0.038, -0.037, -0.036, -0.035, -0.034, -0.033, -0.032, -0.031, -0.03, -0.029, -0.028, -0.027, -0.026, -0.025, -0.024, -0.023, -0.022, -0.021, -0.02, -0.019, -0.018, -0.017, -0.016, -0.015, -0.014, -0.013, -0.012, -0.011, -0.01, -0.009, -0.008, -0.007, -0.00600000000000001, -0.005, -0.004, -0.003, -0.002, -0.001, 0.0, 0.001, 0.002, 0.003, 0.004, 0.005, 0.006, 0.007, 0.008, 0.009, 0.01, 0.011, 0.012, 0.013, 0.014, 0.015, 0.016, 0.017, 0.018, 0.019, 0.02, 0.021, 0.022, 0.023, 0.024, 0.025, 0.026, 0.027, 0.028, 0.029, 0.03, 0.031, 0.032, 0.033, 0.034, 0.035, 0.036, 0.037, 0.038, 0.039, 0.04, 0.041, 0.042, 0.043, 0.044, 0.045, 0.046, 0.047, 0.048, 0.049, 0.05, -0.05, -0.049, -0.048, -0.047, -0.046, -0.045, -0.044, -0.043, -0.042, -0.041, -0.04, -0.039, -0.038, -0.037, -0.036, -0.035, -0.034, -0.033, -0.032, -0.031, -0.03, -0.029, -0.028, -0.027, -0.026, -0.025, -0.024, -0.023, -0.022, -0.021, -0.02, -0.019, -0.018, -0.017, -0.016, -0.015, -0.014, -0.013, -0.012, -0.011, -0.01, -0.009, -0.008, -0.007, -0.00600000000000001, -0.005, -0.004, -0.003, -0.002, -0.001, 0.0, 0.001, 0.002, 0.003, 0.004, 0.005, 0.006, 0.007, 0.008, 0.009, 0.01, 0.011, 0.012, 0.013, 0.014, 0.015, 0.016, 0.017, 0.018, 0.019, 0.02, 0.021, 0.022, 0.023, 0.024, 0.025, 0.026, 0.027, 0.028, 0.029, 0.03, 0.031, 0.032, 0.033, 0.034, 0.035, 0.036, 0.037, 0.038, 0.039, 0.04, 0.041, 0.042, 0.043, 0.044, 0.045, 0.046, 0.047, 0.048, 0.049, 0.05, -0.05, -0.049, -0.048, -0.047, -0.046, -0.045, -0.044, -0.043, -0.042, -0.041, -0.04, -0.039, -0.038, -0.037, -0.036, -0.035, -0.034, -0.033, -0.032, -0.031, -0.03, -0.029, -0.028, -0.027, -0.026, -0.025, -0.024, -0.023, -0.022, -0.021, -0.02, -0.019, -0.018, -0.017, -0.016, -0.015, -0.014, -0.013, -0.012, -0.011, -0.01, -0.009, -0.008, -0.007, -0.00600000000000001, -0.005, -0.004, -0.003, -0.002, -0.001, 0.0, 0.001, 0.002, 0.003, 0.004, 0.005, 0.006, 0.007, 0.008, 0.009, 0.01, 0.011, 0.012, 0.013, 0.014, 0.015, 0.016, 0.017, 0.018, 0.019, 0.02, 0.021, 0.022, 0.023, 0.024, 0.025, 0.026, 0.027, 0.028, 0.029, 0.03, 0.031, 0.032, 0.033, 0.034, 0.035, 0.036, 0.037, 0.038, 0.039, 0.04, 0.041, 0.042, 0.043, 0.044, 0.045, 0.046, 0.047, 0.048, 0.049, 0.05, -0.05, -0.049, -0.048, -0.047, -0.046, -0.045, -0.044, -0.043, -0.042, -0.041, -0.04, -0.039, -0.038, -0.037, -0.036, -0.035, -0.034, -0.033, -0.032, -0.031, -0.03, -0.029, -0.028, -0.027, -0.026, -0.025, -0.024, -0.023, -0.022, -0.021, -0.02, -0.019, -0.018, -0.017, -0.016, -0.015, -0.014, -0.013, -0.012, -0.011, -0.01, -0.009, -0.008, -0.007, -0.00600000000000001, -0.005, -0.004, -0.003, -0.002, -0.001, 0.0, 0.001, 0.002, 0.003, 0.004, 0.005, 0.006, 0.007, 0.008, 0.009, 0.01, 0.011, 0.012, 0.013, 0.014, 0.015, 0.016, 0.017, 0.018, 0.019, 0.02, 0.021, 0.022, 0.023, 0.024, 0.025, 0.026, 0.027, 0.028, 0.029, 0.03, 0.031, 0.032, 0.033, 0.034, 0.035, 0.036, 0.037, 0.038, 0.039, 0.04, 0.041, 0.042, 0.043, 0.044, 0.045, 0.046, 0.047, 0.048, 0.049, 0.05, -0.05, -0.049, -0.048, -0.047, -0.046, -0.045, -0.044, -0.043, -0.042, -0.041, -0.04, -0.039, -0.038, -0.037, -0.036, -0.035, -0.034, -0.033, -0.032, -0.031, -0.03, -0.029, -0.028, -0.027, -0.026, -0.025, -0.024, -0.023, -0.022, -0.021, -0.02, -0.019, -0.018, -0.017, -0.016, -0.015, -0.014, -0.013, -0.012, -0.011, -0.01, -0.009, -0.008, -0.007, -0.00600000000000001, -0.005, -0.004, -0.003, -0.002, -0.001, 0.0, 0.001, 0.002, 0.003, 0.004, 0.005, 0.006, 0.007, 0.008, 0.009, 0.01, 0.011, 0.012, 0.013, 0.014, 0.015, 0.016, 0.017, 0.018, 0.019, 0.02, 0.021, 0.022, 0.023, 0.024, 0.025, 0.026, 0.027, 0.028, 0.029, 0.03, 0.031, 0.032, 0.033, 0.034, 0.035, 0.036, 0.037, 0.038, 0.039, 0.04, 0.041, 0.042, 0.043, 0.044, 0.045, 0.046, 0.047, 0.048, 0.049, 0.05, -0.05, -0.049, -0.048, -0.047, -0.046, -0.045, -0.044, -0.043, -0.042, -0.041, -0.04, -0.039, -0.038, -0.037, -0.036, -0.035, -0.034, -0.033, -0.032, -0.031, -0.03, -0.029, -0.028, -0.027, -0.026, -0.025, -0.024, -0.023, -0.022, -0.021, -0.02, -0.019, -0.018, -0.017, -0.016, -0.015, -0.014, -0.013, -0.012, -0.011, -0.01, -0.009, -0.008, -0.007, -0.00600000000000001, -0.005, -0.004, -0.003, -0.002, -0.001, 0.0, 0.001, 0.002, 0.003, 0.004, 0.005, 0.006, 0.007, 0.008, 0.009, 0.01, 0.011, 0.012, 0.013, 0.014, 0.015, 0.016, 0.017, 0.018, 0.019, 0.02, 0.021, 0.022, 0.023, 0.024, 0.025, 0.026, 0.027, 0.028, 0.029, 0.03, 0.031, 0.032, 0.033, 0.034, 0.035, 0.036, 0.037, 0.038, 0.039, 0.04, 0.041, 0.042, 0.043, 0.044, 0.045, 0.046, 0.047, 0.048, 0.049, 0.05, -0.05, -0.049, -0.048, -0.047, -0.046, -0.045, -0.044, -0.043, -0.042, -0.041, -0.04, -0.039, -0.038, -0.037, -0.036, -0.035, -0.034, -0.033, -0.032, -0.031, -0.03, -0.029, -0.028, -0.027, -0.026, -0.025, -0.024, -0.023, -0.022, -0.021, -0.02, -0.019, -0.018, -0.017, -0.016, -0.015, -0.014, -0.013, -0.012, -0.011, -0.01, -0.009, -0.008, -0.007, -0.00600000000000001, -0.005, -0.004, -0.003, -0.002, -0.001, 0.0, 0.001, 0.002, 0.003, 0.004, 0.005, 0.006, 0.007, 0.008, 0.009, 0.01, 0.011, 0.012, 0.013, 0.014, 0.015, 0.016, 0.017, 0.018, 0.019, 0.02, 0.021, 0.022, 0.023, 0.024, 0.025, 0.026, 0.027, 0.028, 0.029, 0.03, 0.031, 0.032, 0.033, 0.034, 0.035, 0.036, 0.037, 0.038, 0.039, 0.04, 0.041, 0.042, 0.043, 0.044, 0.045, 0.046, 0.047, 0.048, 0.049, 0.05, -0.05, -0.049, -0.048, -0.047, -0.046, -0.045, -0.044, -0.043, -0.042, -0.041, -0.04, -0.039, -0.038, -0.037, -0.036, -0.035, -0.034, -0.033, -0.032, -0.031, -0.03, -0.029, -0.028, -0.027, -0.026, -0.025, -0.024, -0.023, -0.022, -0.021, -0.02, -0.019, -0.018, -0.017, -0.016, -0.015, -0.014, -0.013, -0.012, -0.011, -0.01, -0.009, -0.008, -0.007, -0.00600000000000001, -0.005, -0.004, -0.003, -0.002, -0.001, 0.0, 0.001, 0.002, 0.003, 0.004, 0.005, 0.006, 0.007, 0.008, 0.009, 0.01, 0.011, 0.012, 0.013, 0.014, 0.015, 0.016, 0.017, 0.018, 0.019, 0.02, 0.021, 0.022, 0.023, 0.024, 0.025, 0.026, 0.027, 0.028, 0.029, 0.03, 0.031, 0.032, 0.033, 0.034, 0.035, 0.036, 0.037, 0.038, 0.039, 0.04, 0.041, 0.042, 0.043, 0.044, 0.045, 0.046, 0.047, 0.048, 0.049, 0.05, -0.05, -0.049, -0.048, -0.047, -0.046, -0.045, -0.044, -0.043, -0.042, -0.041, -0.04, -0.039, -0.038, -0.037, -0.036, -0.035, -0.034, -0.033, -0.032, -0.031, -0.03, -0.029, -0.028, -0.027, -0.026, -0.025, -0.024, -0.023, -0.022, -0.021, -0.02, -0.019, -0.018, -0.017, -0.016, -0.015, -0.014, -0.013, -0.012, -0.011, -0.01, -0.009, -0.008, -0.007, -0.00600000000000001, -0.005, -0.004, -0.003, -0.002, -0.001, 0.0, 0.001, 0.002, 0.003, 0.004, 0.005, 0.006, 0.007, 0.008, 0.009, 0.01, 0.011, 0.012, 0.013, 0.014, 0.015, 0.016, 0.017, 0.018, 0.019, 0.02, 0.021, 0.022, 0.023, 0.024, 0.025, 0.026, 0.027, 0.028, 0.029, 0.03, 0.031, 0.032, 0.033, 0.034, 0.035, 0.036, 0.037, 0.038, 0.039, 0.04, 0.041, 0.042, 0.043, 0.044, 0.045, 0.046, 0.047, 0.048, 0.049, 0.05, -0.05, -0.049, -0.048, -0.047, -0.046, -0.045, -0.044, -0.043, -0.042, -0.041, -0.04, -0.039, -0.038, -0.037, -0.036, -0.035, -0.034, -0.033, -0.032, -0.031, -0.03, -0.029, -0.028, -0.027, -0.026, -0.025, -0.024, -0.023, -0.022, -0.021, -0.02, -0.019, -0.018, -0.017, -0.016, -0.015, -0.014, -0.013, -0.012, -0.011, -0.01, -0.009, -0.008, -0.007, -0.00600000000000001, -0.005, -0.004, -0.003, -0.002, -0.001, 0.0, 0.001, 0.002, 0.003, 0.004, 0.005, 0.006, 0.007, 0.008, 0.009, 0.01, 0.011, 0.012, 0.013, 0.014, 0.015, 0.016, 0.017, 0.018, 0.019, 0.02, 0.021, 0.022, 0.023, 0.024, 0.025, 0.026, 0.027, 0.028, 0.029, 0.03, 0.031, 0.032, 0.033, 0.034, 0.035, 0.036, 0.037, 0.038, 0.039, 0.04, 0.041, 0.042, 0.043, 0.044, 0.045, 0.046, 0.047, 0.048, 0.049, 0.05, -0.05, -0.049, -0.048, -0.047, -0.046, -0.045, -0.044, -0.043, -0.042, -0.041, -0.04, -0.039, -0.038, -0.037, -0.036, -0.035, -0.034, -0.033, -0.032, -0.031, -0.03, -0.029, -0.028, -0.027, -0.026, -0.025, -0.024, -0.023, -0.022, -0.021, -0.02, -0.019, -0.018, -0.017, -0.016, -0.015, -0.014, -0.013, -0.012, -0.011, -0.01, -0.009, -0.008, -0.007, -0.00600000000000001, -0.005, -0.004, -0.003, -0.002, -0.001, 0.0, 0.001, 0.002, 0.003, 0.004, 0.005, 0.006, 0.007, 0.008, 0.009, 0.01, 0.011, 0.012, 0.013, 0.014, 0.015, 0.016, 0.017, 0.018, 0.019, 0.02, 0.021, 0.022, 0.023, 0.024, 0.025, 0.026, 0.027, 0.028, 0.029, 0.03, 0.031, 0.032, 0.033, 0.034, 0.035, 0.036, 0.037, 0.038, 0.039, 0.04, 0.041, 0.042, 0.043, 0.044, 0.045, 0.046, 0.047, 0.048, 0.049, 0.05, -0.05, -0.049, -0.048, -0.047, -0.046, -0.045, -0.044, -0.043, -0.042, -0.041, -0.04, -0.039, -0.038, -0.037, -0.036, -0.035, -0.034, -0.033, -0.032, -0.031, -0.03, -0.029, -0.028, -0.027, -0.026, -0.025, -0.024, -0.023, -0.022, -0.021, -0.02, -0.019, -0.018, -0.017, -0.016, -0.015, -0.014, -0.013, -0.012, -0.011, -0.01, -0.009, -0.008, -0.007, -0.00600000000000001, -0.005, -0.004, -0.003, -0.002, -0.001, 0.0, 0.001, 0.002, 0.003, 0.004, 0.005, 0.006, 0.007, 0.008, 0.009, 0.01, 0.011, 0.012, 0.013, 0.014, 0.015, 0.016, 0.017, 0.018, 0.019, 0.02, 0.021, 0.022, 0.023, 0.024, 0.025, 0.026, 0.027, 0.028, 0.029, 0.03, 0.031, 0.032, 0.033, 0.034, 0.035, 0.036, 0.037, 0.038, 0.039, 0.04, 0.041, 0.042, 0.043, 0.044, 0.045, 0.046, 0.047, 0.048, 0.049, 0.05, -0.05, -0.049, -0.048, -0.047, -0.046, -0.045, -0.044, -0.043, -0.042, -0.041, -0.04, -0.039, -0.038, -0.037, -0.036, -0.035, -0.034, -0.033, -0.032, -0.031, -0.03, -0.029, -0.028, -0.027, -0.026, -0.025, -0.024, -0.023, -0.022, -0.021, -0.02, -0.019, -0.018, -0.017, -0.016, -0.015, -0.014, -0.013, -0.012, -0.011, -0.01, -0.009, -0.008, -0.007, -0.00600000000000001, -0.005, -0.004, -0.003, -0.002, -0.001, 0.0, 0.001, 0.002, 0.003, 0.004, 0.005, 0.006, 0.007, 0.008, 0.009, 0.01, 0.011, 0.012, 0.013, 0.014, 0.015, 0.016, 0.017, 0.018, 0.019, 0.02, 0.021, 0.022, 0.023, 0.024, 0.025, 0.026, 0.027, 0.028, 0.029, 0.03, 0.031, 0.032, 0.033, 0.034, 0.035, 0.036, 0.037, 0.038, 0.039, 0.04, 0.041, 0.042, 0.043, 0.044, 0.045, 0.046, 0.047, 0.048, 0.049, 0.05, -0.05, -0.049, -0.048, -0.047, -0.046, -0.045, -0.044, -0.043, -0.042, -0.041, -0.04, -0.039, -0.038, -0.037, -0.036, -0.035, -0.034, -0.033, -0.032, -0.031, -0.03, -0.029, -0.028, -0.027, -0.026, -0.025, -0.024, -0.023, -0.022, -0.021, -0.02, -0.019, -0.018, -0.017, -0.016, -0.015, -0.014, -0.013, -0.012, -0.011, -0.01, -0.009, -0.008, -0.007, -0.00600000000000001, -0.005, -0.004, -0.003, -0.002, -0.001, 0.0, 0.001, 0.002, 0.003, 0.004, 0.005, 0.006, 0.007, 0.008, 0.009, 0.01, 0.011, 0.012, 0.013, 0.014, 0.015, 0.016, 0.017, 0.018, 0.019, 0.02, 0.021, 0.022, 0.023, 0.024, 0.025, 0.026, 0.027, 0.028, 0.029, 0.03, 0.031, 0.032, 0.033, 0.034, 0.035, 0.036, 0.037, 0.038, 0.039, 0.04, 0.041, 0.042, 0.043, 0.044, 0.045, 0.046, 0.047, 0.048, 0.049, 0.05, -0.05, -0.049, -0.048, -0.047, -0.046, -0.045, -0.044, -0.043, -0.042, -0.041, -0.04, -0.039, -0.038, -0.037, -0.036, -0.035, -0.034, -0.033, -0.032, -0.031, -0.03, -0.029, -0.028, -0.027, -0.026, -0.025, -0.024, -0.023, -0.022, -0.021, -0.02, -0.019, -0.018, -0.017, -0.016, -0.015, -0.014, -0.013, -0.012, -0.011, -0.01, -0.009, -0.008, -0.007, -0.00600000000000001, -0.005, -0.004, -0.003, -0.002, -0.001, 0.0, 0.001, 0.002, 0.003, 0.004, 0.005, 0.006, 0.007, 0.008, 0.009, 0.01, 0.011, 0.012, 0.013, 0.014, 0.015, 0.016, 0.017, 0.018, 0.019, 0.02, 0.021, 0.022, 0.023, 0.024, 0.025, 0.026, 0.027, 0.028, 0.029, 0.03, 0.031, 0.032, 0.033, 0.034, 0.035, 0.036, 0.037, 0.038, 0.039, 0.04, 0.041, 0.042, 0.043, 0.044, 0.045, 0.046, 0.047, 0.048, 0.049, 0.05, -0.05, -0.049, -0.048, -0.047, -0.046, -0.045, -0.044, -0.043, -0.042, -0.041, -0.04, -0.039, -0.038, -0.037, -0.036, -0.035, -0.034, -0.033, -0.032, -0.031, -0.03, -0.029, -0.028, -0.027, -0.026, -0.025, -0.024, -0.023, -0.022, -0.021, -0.02, -0.019, -0.018, -0.017, -0.016, -0.015, -0.014, -0.013, -0.012, -0.011, -0.01, -0.009, -0.008, -0.007, -0.00600000000000001, -0.005, -0.004, -0.003, -0.002, -0.001, 0.0, 0.001, 0.002, 0.003, 0.004, 0.005, 0.006, 0.007, 0.008, 0.009, 0.01, 0.011, 0.012, 0.013, 0.014, 0.015, 0.016, 0.017, 0.018, 0.019, 0.02, 0.021, 0.022, 0.023, 0.024, 0.025, 0.026, 0.027, 0.028, 0.029, 0.03, 0.031, 0.032, 0.033, 0.034, 0.035, 0.036, 0.037, 0.038, 0.039, 0.04, 0.041, 0.042, 0.043, 0.044, 0.045, 0.046, 0.047, 0.048, 0.049, 0.05], "notseen_r": [-94978177.3408989, -121276689.621718, -39817276.097993, -68617928.0572931, 476087145.926104, 9851267.80671304, 1301987.07657985, 328786.263131465, 114575.616594192, 54098.5259443637, 33428.5990733759, 21703.4784962049, 15457.7178292142, 11863.2964276463, 8071.31631635935, 6944.91308903814, 4973.77625262779, 4515.63301050773, 3685.16227672709, 3143.10012962317, 2834.07676019583, 2586.71281764548, 2191.78655064043, 1984.54590176446, 1973.38766637361, 1722.64380405612, 1493.54761546618, 1407.86151643019, 1260.77201911121, 1299.93221037985, 1090.73980881064, 1191.57499778764, 989.780422385297, 736.331603446907, 960.832140238541, 807.274170608802, 873.776022915262, 826.813962432842, 896.533300825069, 828.840228683841, 606.840261682849, 691.073778889337, 581.976992295883, 877.221159822691, 552.694456705962, 426.567377792101, 450.538599846328, 240.19973549143, 416.310992012622, 446.135986779619, 485.748962184376, 429.116400774673, 385.88127246851, 523.16560980761, 461.3711288517, 747.991794256675, 643.432995836625, 683.911773395428, 850.088923906341, 627.619714454906, 673.183034785732, 735.232574105396, 628.419256553825, 592.059563589873, 777.231330954096, 886.876794474652, 1018.49935864039, 872.473375769913, 917.951583636453, 606.879105955438, 1025.43825064169, 1154.11437451756, 1092.46182612882, 1279.80270758839, 1209.42534061676, 1568.79848943091, 1591.06202299776, 1639.16584789319, 1832.59763045451, 2241.39695789099, 2564.94466035928, 2881.54667469756, 3446.11461465583, 3920.86962327119, 4866.83007083376, 5879.80958217533, 7618.714931204, 9426.87460840667, 14075.0260555311, 20745.0436307287, 28680.5916995492, 53026.0056082998, 122820.654616062, 419268.138338297, 2469588.97792987, 33307260.5885916, 53417735.8061863, 32470552.210704, 48700733.0415713, 117416775.248216, -159592077.682742, -69681113.5774693, 81285549.4958945, -68609457.4744028, 117492269.983062, Infinity, 9465381.39991269, 1325293.02931991, 314710.448206275, 115361.072069842, 55890.8797368278, 32560.260990138, 20772.4227718313, 14441.3115192615, 11458.3076947339, 8468.14017990815, 6843.45425111128, 5195.52794542129, 4753.21141818703, 3553.33251985526, 2994.10604619062, 3688.93585459481, 2629.8848760472, 2420.60630385146, 2236.32428835935, 2030.81345306684, 1519.36116722771, 1577.58302400512, 1473.59542142237, 1577.66490992755, 1212.99650569977, 918.837227466916, 1180.15794350856, 1185.89669153378, 1111.08572228167, 987.695542987092, 1020.63822783557, 1015.64380981078, 922.113160149299, 749.403211153345, 1000.98868788912, 642.053585535785, 720.309633105575, 638.389343125753, 671.343227627032, 658.595149062088, 464.949580232846, 776.515897022805, 312.703687469534, 478.944226811174, 496.201400108659, 471.848247243911, 343.376857587597, 585.661256140235, 423.220806053001, 651.930509799786, 520.873606433788, 440.304937095853, 526.508882499763, 410.990132015378, 615.602470131419, 595.225980236304, 579.840755074423, 610.338120828729, 920.803898516737, 869.008281958875, 799.523802335733, 844.393512657467, 925.763085996635, 941.407431250317, 1072.88989558491, 996.998223777263, 1281.22678769581, 1240.23709577564, 1135.98083885939, 1445.57579787038, 1614.20443882306, 1726.17609639657, 1838.31650441184, 2243.62974202618, 2127.68814189401, 2297.74048721707, 2843.41738261259, 3399.98041700074, 3837.49546424251, 4487.11107833842, 5335.42861664368, 7776.70086562171, 9204.11053790626, 13684.2644184672, 20262.2422133303, 31630.446810791, 54325.5100193515, 125474.793109852, 441063.837399633, 2426083.89402563, 36461294.9739608, -96546995.5214678, 244246705.311299, Infinity, 165674797.669204, 236618343.314102, Infinity, 41507058.1531012, -32437046.79676, -101202186.235769, -57850676.0956093, 11945781.9469733, 1272538.5032847, 299094.333409068, 111472.799546977, 53651.1248459017, 33041.7013174803, 22024.5603384373, 14875.9430979154, 11113.0457219655, 8072.45421562878, 6913.37216851981, 5465.25965147874, 4128.74831124476, 3836.09383620219, 2796.20268633383, 2584.61897582892, 2393.68782665737, 2121.71438989898, 1790.87229584492, 1689.741354277, 1556.29297519179, 1449.05069085702, 1624.26913620021, 1506.44957922863, 1076.58499167797, 1225.88004075942, 1145.54060287431, 964.619334585617, 932.337610450684, 899.559009561857, 849.167624968927, 872.320162190894, 667.298561045246, 731.249173815619, 702.914723736704, 532.233797449275, 601.706095298694, 536.08357313448, 643.020868593411, 481.371612507594, 505.864304364328, 482.491799573633, 410.628005594863, 647.408041788337, 454.400185728906, 565.157821403702, 632.995550375142, 355.463447238888, 481.011059052701, 455.543926544183, 529.339441959575, 488.757203174985, 454.474444035469, 405.968999695406, 618.670498969344, 683.384572085299, 812.931530551337, 668.006126231693, 582.657729425036, 721.740124959661, 665.725658195233, 1060.6131276795, 1054.89655851867, 869.930997413704, 845.950292879254, 1028.84691235979, 856.973199412811, 1226.28531099303, 1189.98021119174, 1113.27386733293, 1389.23696209799, 1224.10621735134, 1685.74978759552, 2086.12606115714, 2014.58512475156, 2333.87939167367, 2931.48290213928, 3002.64028621456, 3918.68489683718, 4653.00949370624, 5276.46649230139, 6809.81567861487, 9514.24344143177, 14838.7970496373, 20370.502274202, 30661.4245255168, 53673.0450795362, 124158.357444237, 428749.923173226, 2664163.89791387, 43904165.459114, -34566432.9001187, -49334719.2343085, -45632407.0794923, -70119867.302561, 123643676.363226, 61130846.9613927, -70574407.9249857, 250785576.509159, -29456652.0166804, 164429143.721292, 14386791.4724425, 1311223.63686609, 292066.505452042, 122728.737921576, 53114.0243806308, 31034.4847797884, 21366.4002703379, 15090.6161288355, 10675.8429112821, 8405.04337375544, 6030.36532301681, 4897.15496317227, 4339.95535348373, 3635.37996426196, 2825.52551514626, 2447.36542426727, 2387.62655077566, 2133.07465972894, 2181.60081089272, 1625.59972927074, 1653.79376428677, 1406.91878716326, 1589.8786618669, 1246.32505516255, 1332.99068925778, 1222.50314384373, 956.462824984306, 1028.30300603949, 884.998873747028, 872.186435750249, 908.292851115514, 660.769013991905, 680.743326199016, 785.640477945116, 822.459892314743, 420.186548239819, 581.306190625534, 615.667415099252, 778.022373974443, 572.732658214928, 642.38809013123, 553.210786765291, 509.996397096614, 652.668410167489, 399.714230605073, 433.447784559191, 791.242617027395, 365.825592625436, 515.498846828589, 539.378856928334, 535.48757546323, 310.444644935699, 644.540397990049, 568.808817860001, 566.296827847199, 571.855596522488, 630.298838257723, 766.779552689531, 700.919977950933, 876.505026217598, 785.084511599715, 598.886100806064, 804.103328975396, 873.302435935854, 1252.61780692649, 1078.84585667926, 1218.57682246399, 1091.89340359363, 1389.49406721379, 1325.41095055156, 1403.52703828744, 1385.90482954833, 1735.52037652156, 1897.20758671008, 2026.10264844588, 2197.87897805009, 2727.05070910273, 3253.50701006049, 3988.42952406699, 4161.94932685839, 5511.00943556391, 7303.22006664096, 8731.2140263157, 12794.1295382171, 19434.1041701871, 29698.3744842095, 55256.5788862493, 127752.410064155, 407684.159922563, 2567331.97229678, -167738465.143475, -32350857.396293, -78431251.9047891, Infinity, 465683138.466444, 164408438.049199, -98187543.725377, 60124985.6371545, -245424252.063133, 161745793.091596, 158290143.013799, 9180073.16641774, 1281975.46298437, 301064.328427786, 108343.81454509, 50569.788496975, 32296.4866440505, 21387.562833982, 15398.5917662862, 10918.2358914648, 8489.96629912929, 6688.47556616354, 5858.44707995112, 4391.94791859119, 3348.41482934144, 3238.95889743917, 2660.02582492584, 2426.78477470549, 2179.27105415945, 1882.04436900267, 1605.14370558301, 1640.87147661087, 1397.7063136115, 1205.55438975241, 1314.75665951038, 1254.50841332684, 1274.34852666281, 907.643303199895, 1163.99476048993, 1035.03709166454, 979.561004522609, 754.476423285517, 679.937056270224, 809.70202999923, 746.79336476382, 648.13741859484, 769.746727109514, 622.791278135187, 459.682444329043, 517.590838384205, 502.744066059644, 568.221017382409, 396.054938407184, 610.097047901449, 402.670778306028, 633.565504031607, 294.340165628972, 546.852950614545, 387.806859281417, 336.409734612908, 579.23460394075, 460.940165999929, 499.903222481548, 463.741247986607, 512.446230316405, 380.604202663185, 532.429971400494, 423.006943862164, 563.862487110381, 728.687926409486, 862.785541925761, 871.992146826456, 583.766291099419, 829.249956038331, 894.808965914471, 947.872217039971, 882.879648204764, 1162.84901041736, 1168.43779611846, 1054.13407625658, 1513.46665207609, 1367.83298607784, 1620.93368684064, 1597.18945962657, 1848.48952548563, 1971.58938003752, 2438.2991960207, 2554.54824991519, 3032.80717649708, 3446.29407558134, 4784.59759321737, 5109.44438924766, 7073.87837389715, 8865.93638495187, 13574.0689183473, 19658.9094325366, 28754.8354333854, 50173.3612134657, 121558.158237042, 377842.228693945, 2479229.20219003, 32675092.1904542, -69253408.5720688, -34366496.281286, -68127439.4958082, 120565873.162247, 69065597.9632322, 478192891.328677, 481396571.460491, -159508761.522613, 36255868.4109036, 42865657.6750848, 9855230.91823436, 1179263.66935991, 316531.349857453, 115592.718528351, 53440.8108155043, 31840.8171613727, 21909.8962080186, 14792.7191834042, 10552.7269892155, 8754.95930264783, 6705.45234695999, 5298.38925120943, 4125.74224918395, 3602.02654191374, 3132.95685752895, 2977.40397235684, 2551.0034263841, 2074.91212617685, 1788.94583062724, 1750.18406004955, 1547.1691461203, 1450.51099047914, 1465.36221367155, 1376.12629025385, 1413.55971432994, 1083.08732264124, 887.686023848565, 1049.97950282217, 844.017555276028, 856.983785487542, 903.983586004295, 701.927997759295, 832.791510629696, 859.467388348879, 658.492973836125, 694.208768248774, 770.151837897524, 596.394524089105, 706.315744891674, 498.529432199207, 392.698404945803, 589.897041394398, 513.672502639802, 434.761358208997, 512.128320284224, 577.501263219809, 573.218389278888, 402.702419048622, 474.841941527487, 676.438195064604, 412.168859520569, 435.351538875898, 457.387842837208, 528.308418034093, 519.282656856778, 647.626892304666, 653.793331931683, 550.106047152372, 566.194434086598, 762.82158336626, 648.010138726924, 746.945918404037, 828.208048787192, 758.347683933602, 983.233971985213, 1037.91205451042, 897.812642766878, 1218.10874996212, 1053.01944349398, 1519.64953718581, 1619.02942295173, 1373.97989604821, 1451.36928797817, 1885.18496813105, 2207.76912764467, 2552.02283031379, 2729.12443863603, 3419.66401348353, 3411.39044295106, 4741.67941405978, 5729.4379261555, 7512.32811251329, 10055.5084076506, 13508.4501667493, 19801.2363106237, 32003.7166514427, 54184.7806520279, 125555.073747438, 426564.634900857, 2417778.26435135, 25217920.6144716, -34411807.1325705, -67592026.9286168, -67693080.7719076, 162564191.117342, 44195230.9532581, Infinity, -42582725.284304, 243583398.98673, 79961864.9473685, 31112125.7100352, 8670323.67566983, 1267953.92886304, 319574.141508641, 117012.874579796, 55666.9159367442, 32232.4368227718, 23388.7353880193, 15795.5284289731, 11385.0639023889, 9012.84728526548, 6503.50396544261, 5413.13252794135, 4278.47329810745, 3799.93000379285, 3123.77455342707, 2744.37636720797, 2500.1642420252, 2217.48675822889, 1993.91341833017, 2001.4570149746, 1469.02309470979, 1632.95849464857, 1469.27245925352, 1461.08485459515, 1397.76719720163, 1000.68826115051, 1032.38231362285, 939.63191688282, 980.048266970619, 884.845550581834, 876.240074897342, 965.890161202531, 687.811122676651, 674.809846161161, 618.150215998826, 600.860555709726, 499.721797850936, 393.673635585649, 730.378069961487, 573.805763449466, 665.133444677949, 315.382374358009, 540.507708338867, 523.995699971691, 680.786730984294, 630.622045738969, 401.175731082538, 398.357123638346, 517.102341534677, 351.144753813184, 419.630343380068, 634.593087858691, 502.169462730323, 558.709259415327, 628.013809454528, 646.184530746519, 660.651223112713, 725.849068874115, 472.301341815652, 674.752894996287, 756.601053357542, 656.127360565327, 848.49818433213, 1023.65913295401, 885.916767976337, 446.821845535769, 878.351275505341, 1426.97068968728, 878.418058749552, 1549.42849177509, 1298.38801578842, 1582.92961799943, 1642.91138087434, 1917.97708892029, 2310.41594102934, 2367.59417294042, 2890.8724961014, 3120.49906811175, 3854.26737698556, 4191.62630366651, 5658.76960834222, 7589.01058285519, 9781.7530248252, 13313.8095577202, 20390.5170594773, 31295.3223379326, 57004.6734039957, 117981.720666804, 418455.427854714, 2570922.19572106, 21116270.5680243, -92100231.7213146, 95835768.3076662, -470291490.150213, -95914367.0788573, -79807518.9234903, -41298523.3723174, -154542095.633849, -96707336.4937296, -478776348.23777, 81921687.0210387, 8133251.71719286, 1320301.56444895, 341430.041919883, 116851.111382112, 55738.5469006911, 32871.2376216276, 21138.539560485, 15756.3268720032, 10741.1378656536, 8266.04271660385, 6425.56621887149, 5590.67877936366, 4191.38153329452, 3656.52409964187, 3142.56787676573, 2823.64622262273, 2562.75804493731, 2177.81647287184, 2018.05154619049, 1882.66808019418, 1787.4523777948, 1580.1773926105, 1812.19453286039, 1293.76944969039, 1481.796796368, 1097.16649271368, 1127.92718026626, 1142.34036826312, 1021.7195068476, 1005.84914557103, 753.12483779954, 811.473966563643, 752.790560936578, 621.723930684453, 508.660272828976, 616.614339812053, 776.922548496363, 679.17247331394, 579.175827959414, 391.667486379898, 508.326552930759, 452.320977177493, 496.029417459035, 472.299950392459, 648.270558882194, 441.865453133086, 494.158690986331, 352.669058209694, 545.204554122484, 425.857591157816, 490.053091137599, 406.20466095024, 449.673339614218, 436.535741395876, 742.074833001244, 623.129091370385, 508.317052524283, 869.805606381642, 707.447535731996, 909.980558898443, 743.094790157766, 768.154406470451, 794.919426498626, 972.469971354191, 1209.17755856201, 964.631744740906, 1279.73341179434, 979.807912325615, 1370.34172369058, 1319.36546265392, 1630.23287170075, 1851.09841509614, 1945.10584396615, 2382.80568916165, 2510.25014603092, 3111.55360652802, 3664.72535017541, 3681.11383198593, 4828.31811522956, 5986.27505555603, 7395.08833432857, 10156.3073107985, 13624.7244914703, 17441.1495558843, 24329.9634844989, 37293.599640436, 62776.5157209368, 141783.002673039, 440953.829888692, 2236083.63714749, 54120868.0756304, 100284102.400932, -54214286.383244, 159587168.30873, -233244675.638468, -70493954.8166176, -45628644.5521539, 78073848.3637391, -118924924.120544, -122552452.070275, 118102338.380323, 8119582.00213959, 1264485.10245135, 361581.379848626, 131942.248006867, 64485.8290987832, 41640.71475624, 27408.4085768372, 19802.7169176776, 14780.3910269871, 11867.1397998589, 9477.03010516186, 7118.10152304418, 5680.87228068017, 5158.91844553181, 4221.66368172268, 3402.21595824525, 3010.94522692647, 2520.21396993555, 2263.95580399584, 1869.86574238969, 1904.9227349602, 1626.67541124043, 1468.26587681643, 1543.28595852597, 1345.55959577464, 1390.60826509516, 1292.33259337017, 937.868990828945, 1081.1062289321, 905.606324537644, 951.130290502286, 908.17918267632, 814.586443721941, 750.949793332959, 725.243045204586, 587.699186119446, 649.641256824308, 657.961170589981, 610.872555434391, 513.142829642272, 698.641247673723, 597.855343726941, 432.565950094062, 554.871354204259, 512.53684718991, 507.406467242048, 431.121128962461, 332.563886933181, 586.77730179024, 410.153396474122, 491.755567956507, 237.986395859648, 507.663285441798, 564.073153486164, 472.861371636396, 640.261264702577, 679.466407534988, 385.319947810498, 676.218703319565, 767.019461018596, 677.588298619998, 799.658409683862, 801.005325373594, 931.866240745243, 965.676080434959, 963.22690395285, 964.803840493172, 1307.29300356342, 1580.99745726256, 1414.64646372971, 1348.5903027698, 1676.19983215276, 1782.65729763467, 1913.79217447483, 1903.09592009684, 2555.98090504236, 2818.28478305599, 3264.17069329357, 4024.42539868095, 4279.74498252012, 5466.50089129745, 6983.74728691913, 9710.91122018417, 13953.9403131154, 19783.687414524, 31164.9055706484, 58100.1614572431, 129308.280429711, 422060.802591488, 2408048.88396268, 20131736.5529508, 242532562.801048, Infinity, Infinity, -50219994.7699666, -83409171.3353346, -33214633.7321666, -72849837.6164065, 81131027.5063089, 487223654.055825, 38462221.6236812, 7266736.09804718, 1389829.83178863, 333469.964828662, 118997.512230619, 59256.782768497, 36198.588034513, 22443.9012792509, 15662.0842432559, 10659.0901295057, 8232.52448286883, 7045.87221386346, 5540.79975975094, 4632.6646318315, 3300.4641883783, 3079.57366469402, 2571.752460209, 2596.70520715651, 2294.61149180437, 1828.26276570779, 1595.3025249558, 1465.86262764527, 1742.29120270781, 1470.36794078176, 1237.32229526554, 1067.8513987628, 1113.09228033956, 1189.13093935244, 1058.95209055644, 915.328155967953, 1011.05781959953, 681.259633195671, 725.22816270618, 685.535786161563, 742.208087764339, 833.026767077945, 698.544076214497, 643.666624967466, 499.596024429193, 494.448733157528, 687.992891202495, 670.489302738057, 570.792442803338, 638.513475322247, 636.221316590112, 544.802422074003, 517.301136340792, 574.417013067853, 336.635270678612, 588.014392909058, 356.323120533128, 685.000322923499, 346.768881265049, 645.515257239407, 475.552484888252, 528.674826669611, 436.054412097024, 624.078965848114, 465.419611065898, 771.640177456721, 615.06597363391, 681.976219671285, 698.900007231762, 793.181623144051, 931.65940958021, 960.210935311467, 920.134374653437, 1057.33631938471, 1179.97533688812, 1165.34235699589, 1360.86028746469, 1363.3598449869, 1204.49378440611, 1608.05900277084, 2046.67375871869, 1945.62355055829, 2024.02283889649, 2749.24263965255, 3150.70729913876, 3833.67216482226, 4521.40897776817, 5146.02317069131, 7308.40273141967, 9197.20638858397, 13308.9453807749, 20703.7261077029, 32713.2131350218, 60084.0913515699, 141159.035144118, 495256.025365889, 2480413.07712092, 14008437.1324776, -80464969.5562653, -486581838.346334, 163670992.645341, -53769440.6844125, -61394619.5272879, -34086914.990948, -40880726.8748929, Infinity, -60595081.1930257, 37699140.8412703, 8784610.0718902, 1474743.48574077, 363109.566458369, 137730.133411268, 61739.9655346127, 37322.1300448103, 24199.5454314638, 16605.7110643044, 11601.287001165, 8624.50059735433, 6706.15843838077, 5601.19049323894, 3906.30097387006, 3470.42368931355, 2994.38410836159, 2679.54036478421, 2421.36622745084, 2084.23656224659, 2265.94761222346, 1739.61602822995, 1585.74572814213, 1402.88456709234, 1320.12710512626, 1339.89760415156, 1193.83184733494, 1116.39610704719, 1002.58179509442, 882.435064846577, 935.765615082058, 869.478435521135, 841.009457009627, 673.981871823917, 685.376695525681, 816.892733018104, 615.072872634925, 922.390371303145, 629.935603249438, 585.842649383023, 397.683536484996, 441.797144279098, 639.214965784343, 593.533808573169, 329.494828880147, 477.415684689341, 559.574767207443, 485.228847206425, 374.240052456052, 436.882899457694, 368.26633119139, 708.496113615296, 551.387130733186, 476.4941309684, 454.639611157549, 565.920343189188, 559.276975660355, 605.561598572778, 680.623770103388, 788.560082300754, 493.538073217165, 678.287629123126, 936.900538383619, 767.567080435786, 701.704445802393, 849.062816125179, 1005.29440922442, 823.654719344387, 1121.2182934789, 1150.48817179452, 1156.45214960356, 1297.30760487135, 1483.34395511698, 1497.43469050921, 1517.71018186587, 1730.35613783543, 2031.0164272654, 2650.45067066772, 2911.23966492124, 3262.85485962335, 3569.5519118104, 4803.24899946461, 5618.82518861205, 7986.03911517151, 9915.70528590531, 15665.045656493, 21602.5984983521, 33637.4682293481, 62063.7217982374, 147321.862543687, 485229.222447223, 2963729.75110438, 14540710.3786206, -119286001.655433, -486225281.183353, -72903172.8574615, -48187016.1369365, -60522228.7812564, -30879353.5416708, -123842768.91427, -53494984.7043488, -44496130.4282077, 164328438.723109, 10148344.6572053, 1545649.99032061, 415250.061545065, 143885.795032436, 65469.6196604602, 37234.2009254875, 24625.5690863568, 17010.1722233014, 11237.0265428916, 8805.06214095777, 6421.84172717843, 5483.08005313534, 4210.87962505769, 3780.51843025353, 3304.79985302622, 2801.35589172995, 2665.81955367629, 2058.24266506714, 1974.88821988677, 1658.00009067989, 1609.32061573464, 1277.55920411774, 1309.00863524945, 1216.34503765458, 909.299865232453, 1221.17070444827, 978.721607137843, 856.330151432279, 948.771093520968, 844.055087269914, 737.492429933612, 748.993635931817, 854.415962771968, 651.622500491805, 528.578977204642, 629.274806313659, 686.3871619863, 575.813384617917, 581.050954939615, 471.633861610891, 602.071165799077, 535.762754974013, 561.485491255311, 359.608065960365, 370.142574062681, 487.245198631858, 245.248784719255, 481.135186032849, 443.696441341257, 462.848221206761, 313.057897678484, 508.027217001501, 585.949362317485, 361.023639171179, 370.253457614028, 553.888295275567, 498.681500581326, 371.592955453725, 567.014229021027, 569.640287104867, 851.328989353719, 942.359782727346, 886.74897909895, 890.351301219934, 922.58544609333, 829.642855211526, 1098.94230728497, 1133.97339347733, 1222.04970009807, 1214.53679391454, 1403.33564650559, 1442.83125415919, 1643.85441139709, 2170.78420280888, 2018.90192634634, 2481.12226519863, 2594.79665954179, 2829.21745305752, 3856.21578440267, 4210.06334501781, 5533.14007060276, 7458.90607544781, 10509.2504453331, 15028.8279100345, 19882.5854159748, 35154.1948522464, 66023.3548338432, 160538.515449731, 566269.298915051, 3072863.9941194, 21888680.6402685, 162266213.583145, 79144452.970011, 81799578.2046806, 243200183.628203, -165026297.020259, -80860574.6155231, -40423146.7131675, -60971944.3517565, -38104135.7696026, -59435987.3117707, 10911934.9537229, 1946062.1837653, 443989.755634517, 152291.881633412, 70324.2711539799, 38558.9313765888, 24309.0074985084, 17712.5743596644, 12051.86802065, 9172.47755202877, 6950.85271588218, 5549.03801196918, 4104.09424444653, 3391.47932837044, 3342.75985396401, 2886.07974219674, 2471.73795237589, 2262.07001417847, 1817.93611047803, 1781.02109247681, 1369.12631410603, 1310.00724952333, 1231.12814904303, 1236.30895182437, 1141.95589243438, 1081.02208211349, 1132.20270151517, 1046.81057742342, 668.189629801366, 870.943206508095, 688.406874558454, 794.256549877825, 626.436874479917, 603.441609098783, 648.394104073529, 542.973246873677, 697.745077777455, 529.261517463029, 564.500013022088, 422.663380335927, 436.545783842976, 429.842558211183, 539.266584523191, 312.95099390331, 407.141927400792, 172.542512425122, 508.661448151697, 310.314657223152, 476.835583604494, 467.94708956729, 418.587815259806, 421.505436270556, 396.808279434543, 525.36083590979, 444.761012069687, 569.609071655026, 619.069057926474, 657.220500176913, 541.644967272156, 674.527940357168, 694.994837574617, 774.483355426563, 937.771129469141, 766.588024700383, 928.217910886167, 1130.23931211098, 1159.13971671771, 1283.62213464407, 1070.36930703466, 1399.62668263316, 1443.82520005944, 1625.69554896625, 1742.17379154502, 2022.11018933935, 1975.80878569971, 2383.71370070431, 2465.05735104537, 3199.32925805105, 3641.76174094304, 4690.74937305463, 5683.87250355645, 8103.49085308472, 10528.2558188828, 15224.8123021775, 21340.2242556331, 37340.8064426034, 74682.8273982124, 182572.611373103, 656438.25216446, 3369479.55831066, 52273164.6882579, 80635450.8671154, 162343054.819322, -163718009.555773, 161429710.404087, Infinity, -55876055.9702055, 121664867.532774, -30519349.7841016, -44758237.8884365, -63188502.5075813, 10577736.2313854, 2105976.32610278, 556500.545667715, 170731.587376989, 78679.0858409096, 40136.3350541917, 27108.5146873176, 17215.4052335105, 12404.0946491353, 9251.49056652769, 7678.3943871555, 5820.27410401125, 4271.83702168048, 3650.73431504301, 2909.60439831608, 3020.03179906744, 2350.64885766334, 2227.50243932769, 1974.22123776156, 1785.71395980831, 1346.79222668444, 1522.55375324277, 1755.5873622728, 1532.78876938155, 1221.95072380961, 904.276863948466, 1011.92253227626, 861.068712612162, 1040.13443384963, 805.370007416549, 1035.48609757601, 962.097885712947, 657.859974198596, 771.32103822137, 569.794827540474, 580.653711252915, 695.775352663462, 367.529369892589, 402.225990339758, 470.898441333081, 512.774244636005, 687.437453509442, 503.933674122391, 351.108820206782, 443.23723468943, 308.724507472534, 442.558592324767, 491.213822888722, 479.366259962301, 534.155309285619, 477.489316598971, 584.951310320121, 573.859454947185, 431.736877759964, 403.007565504737, 736.42929857148, 609.66771443356, 573.853154731759, 675.836667010327, 793.896412581602, 748.340712075821, 771.323889678658, 685.465549012695, 1044.00307287715, 972.015379369451, 868.357209934835, 1091.50826905918, 999.976421004638, 1276.19872897904, 1501.79885462571, 1550.45807561172, 1524.2042206985, 1721.10470737313, 2503.75079806725, 2094.70473892384, 2899.64099099832, 2737.19958599468, 3290.18527695759, 3653.16305477515, 4892.06098186976, 6366.23599690801, 7903.18227388828, 10874.4624610384, 15956.3927358058, 23765.6717875794, 40578.6839676588, 84623.2651791301, 208869.313763059, 755724.128008732, 3623664.95448019, 38246303.4344423, -35518953.6527364, -170794364.391002, 458064482.321774, 233067675.290751, -482236279.592579, -119013498.121302, 99843339.6658264, 166313690.760331, -84931111.3775286, 117389163.858533, 9676112.233883, 2353732.27102758, 629396.509157717, 200567.563154025, 90364.2316087437, 48010.7118349588, 27605.8434933446, 18734.3979727969, 12387.926587009, 9422.68282802402, 6986.18805710435, 5735.02022931677, 4676.79125167685, 3917.54912711324, 3088.91597285799, 2890.7694507972, 2732.53348677548, 2124.92148918295, 2032.61195653659, 1908.77491935766, 1533.587230593, 1432.73902302428, 1583.44336236519, 1245.67445279253, 989.721472795919, 1133.96099104213, 928.836473722183, 1019.76908861152, 784.332010097528, 830.308139677376, 745.799756848381, 815.00521591144, 638.278581947545, 536.566320269508, 739.987372032963, 757.496073108246, 640.257281677389, 635.236276612607, 473.674437903876, 451.427597475063, 425.022893540151, 583.552346962114, 864.298327522032, 629.637632511927, 376.858491157669, 443.911899309573, 373.422280334806, 344.404009898445, 548.716706534758, 669.537371602055, 453.500826486693, 500.214647998075, 581.919991366291, 487.604817059205, 712.328673452323, 480.642892052296, 345.39977700882, 771.993748729697, 482.08921149116, 764.247875605793, 830.436686695271, 832.569324484287, 802.122521903026, 984.63754345312, 945.363164474204, 930.973044063681, 947.423417145302, 1346.66062225353, 1027.01831222472, 1165.0488701437, 1227.56880773567, 1688.83683511626, 1739.2268423567, 1701.34494232766, 1905.7156413629, 2381.3834587806, 2636.52254202484, 3346.95532181497, 3945.05932948267, 5077.41876353607, 5943.98487002441, 9078.47948025036, 11151.4704643151, 15839.54253486, 26947.0435908251, 44681.6428436054, 87974.3617342832, 229547.920940128, 782657.049456612, 4001891.61289158, 17708255.6202271, -118636948.328803, -156034492.712343, -70802157.9699711, -235542714.682508, Infinity, -29739582.4902074, 95817494.8276578, -119948530.545414, -79671339.6503553, 46977489.1792713, 11158632.4356299, 2739713.42459223, 742547.207157452, 254019.471231112, 100207.532613746, 51990.7864265527, 30541.4340473312, 21433.245771988, 14223.5374611822, 9411.77057844698, 7164.34416543598, 5764.36844290301, 4256.46085430044, 3869.20301361256, 2979.69034791097, 2609.97975720474, 2383.31554495405, 2146.9093734938, 2028.34379159968, 1813.41347370161, 1697.95739997369, 1426.01725895278, 1063.01997568802, 1109.21411572248, 1252.74750152876, 1145.81122674203, 1044.82468428606, 1098.5911873998, 974.831988733912, 964.831573389729, 916.675804269507, 701.872184124448, 733.608691130211, 695.269465672671, 558.216572822668, 702.181386160982, 781.934250110082, 509.464922599092, 620.232330741042, 445.780177404976, 477.288286436148, 549.712517613813, 510.574571381738, 634.703696720261, 624.896830861637, 511.206978558497, 333.571696133558, 478.76724490694, 555.542765277095, 727.850825329837, 423.377104316628, 461.582823543171, 381.39954535611, 581.91188880403, 664.847883280871, 664.835282391466, 598.996509535869, 632.721238640815, 638.53628576512, 760.078201477593, 787.278227620736, 597.344902445512, 669.669448893352, 891.989496271855, 781.017872233969, 1184.36025360778, 1125.54982169162, 1184.68411489884, 1367.84830942373, 1242.45793580388, 1343.99616238106, 1611.85669261852, 1875.38376269573, 2326.53164326351, 2237.32742434274, 2451.49209094297, 2790.82788344449, 3172.23495539257, 3908.19623878736, 5145.82794366482, 6580.98693406852, 8831.44602308089, 12038.0950824307, 18280.6604391673, 27920.8565805663, 49819.9618707848, 101792.936645432, 279461.496884936, 969894.212372286, 4374393.41872264, 16167024.3337153, 79903160.5117166, -91818506.5395686, -495498489.352608, Infinity, -36654841.9058721, -34363579.9402187, -70580346.6759219, 84735031.3309351, 31825893.8828731, 237586874.59282, 11705790.8612639, 3111170.44619957, 874480.415718479, 290514.451896109, 118336.81418189, 58272.5983894197, 34424.1585492972, 21543.1583017603, 14254.5499398307, 10760.0003038961, 10057.3244165528, 6408.28415875735, 4654.97359192139, 3827.59570001363, 3484.87584101151, 3019.88000257487, 2631.01140534784, 2274.46347990542, 1950.49165049938, 1769.94884046786, 1538.50806533735, 1535.90427855209, 1510.43607472608, 1208.38765618275, 1208.42474877755, 1247.61137026939, 1010.84792385882, 934.118420050075, 830.280774577337, 966.732888516718, 1051.60453319925, 827.347320596576, 492.502099909407, 843.594594795638, 726.541539461921, 774.318710466748, 736.322086654032, 588.905553839979, 636.256456043122, 432.11414408837, 563.465018714845, 431.271600379722, 578.519198965913, 334.325373658664, 615.820723931874, 613.479652084821, 534.500635745079, 470.23468394168, 605.490514608588, 536.434677917803, 413.934956642292, 540.030976505139, 608.140440640075, 549.024042609389, 607.418072788553, 409.597955053807, 637.662309284808, 738.220980631696, 832.269580296547, 502.531491872585, 1014.21785624518, 661.872580411197, 722.597231132141, 953.941832427899, 826.391837926193, 1064.29761172136, 1059.47785891585, 997.090321436115, 1252.06139284859, 1165.616328601, 1756.0000057603, 1636.48344059287, 1692.52713610774, 1930.66241051893, 2430.72828482005, 2642.14838859812, 2661.35066812814, 3077.93800001482, 4271.55991080783, 5271.02871748991, 6295.40666514841, 8914.41661158572, 13921.7396544909, 18968.8032247266, 31375.3881367865, 53556.3987672067, 120029.082276078, 329248.414336487, 1168399.93036369, 4953435.99130704, 22373563.6895938, 96020237.9803852, -119441324.010715, -240620807.81694, -478694272.097618, -506690713.999535, 157638561.330403, -40164782.8039183, -124017921.372016, 53395241.6599413, 23707089.828279, 14746584.2645942, 3640691.00290529, 1025174.92898522, 351177.556587629, 133536.520682068, 67272.1627131184, 38772.3532890356, 23696.9097855415, 15419.2484473032, 10838.7296640567, 8202.12929872446, 6944.98174256065, 5018.15480880273, 3907.95852933179, 3446.68404177542, 3006.50667787492, 2456.74104568174, 2392.55726242301, 2036.78527665682, 1867.89764093024, 1908.50052578026, 1716.8363127881, 1341.67617007377, 1183.98879964377, 1142.00731537589, 1195.67580438797, 1145.65536515817, 1037.46264849441, 821.715809330272, 1002.41709945919, 1086.66708924601, 894.271303822663, 926.358985511236, 686.196131936089, 571.00371291306, 556.533629707784, 758.714378646812, 538.750745443131, 440.912298298097, 484.954579493577, 383.846590000943, 507.93215125639, 674.673433802909, 385.349761115384, 429.103696990472, 447.792577664576, 526.682875131175, 547.393048295134, 389.547298101009, 434.282698498157, 578.480810577196, 651.213427550766, 555.221997146191, 513.541721364955, 358.791153535502, 483.094671831309, 566.280972811124, 744.544966000235, 814.455692890077, 864.274837068373, 725.581009483835, 707.718392716079, 734.378059335025, 825.766589579333, 1139.43279883188, 1167.96326042354, 1291.15619463204, 1143.38735103603, 1289.15483497685, 1589.1694110029, 1724.61173319022, 1606.53479706724, 1727.6506675639, 1976.33370761876, 2139.60570461928, 2678.57397214498, 3158.51472257827, 3735.61482608522, 4044.68733143525, 4950.50176757815, 7069.98393710597, 9284.58350134045, 13248.7969207697, 21498.3124319807, 34911.4036160105, 61216.2125820054, 137571.413403623, 390903.645223407, 1333089.46966007, 5526943.28763261, 14320361.7653646, 67523318.0378576, 242952620.215669, Infinity, Infinity, 94875403.5703645, 69857451.7336821, -31714134.7906719, -242107903.993269, -81581832.5910522, 479155066.866238, 13953006.60028, 4103889.24710823, 1250672.65452794, 421581.357477838, 170626.359888798, 77512.6608540301, 42232.7653149344, 26730.8781443568, 16900.9167452452, 11314.1976833195, 8319.99655587305, 6706.22145489227, 4979.31751565611, 4273.58211847265, 3510.82007170884, 3086.14187052531, 2383.26510995628, 2246.72369877982, 1950.98294766486, 1837.98182225877, 1782.91356079104, 1795.1486202317, 1407.91548487331, 1076.41225326879, 1282.9498358648, 1145.27417182838, 1001.83007272076, 1094.18721082368, 872.795539334302, 832.801937310602, 728.03710744543, 831.510586103082, 939.799773869669, 727.943748841164, 849.324781007359, 771.259511897392, 514.563434311645, 554.199194461637, 533.468360904153, 596.584397559706, 637.101987241993, 540.475816021249, 611.687835592057, 533.735308211566, 689.031198702384, 460.603192434279, 772.892592793338, 582.793812146756, 413.69810499745, 328.888460751187, 604.500621255407, 543.792838608191, 396.608390593675, 356.176817654886, 571.112337447255, 616.86821492994, 393.030665331694, 783.659901313613, 862.028731393147, 872.247227480725, 834.515071110427, 854.790516982097, 761.617122795613, 810.875104345313, 942.69071517464, 1265.52272173277, 1172.32450754873, 884.003534942459, 1501.69052415643, 1616.6089846994, 1469.89296334846, 1538.88011881856, 1617.78825979572, 1821.08730453693, 2166.43175326435, 2851.50375987742, 2930.17568533916, 3458.28247935792, 4856.40321774295, 5774.81084082167, 7516.13439603112, 10547.1099345182, 15578.3372179316, 22404.8798677167, 37316.1620587617, 71386.737070101, 161334.823397035, 479991.425825327, 1737556.84177271, 6459420.23541394, 29556773.008865, 91453909.9524288, -123844662.223939, -80528182.915759, -52581101.3645495, -244320135.172992, -245795937.714234, -35224013.0387709, Infinity, -61742213.2286673, Infinity, 26883637.7680859, 4746808.69310263, 1535240.3342206, 517194.38231826, 199154.602861162, 90321.9354987067, 50954.0764004078, 28867.6554724997, 18538.2750726426, 13111.3362365745, 9385.43455994931, 6841.00203345331, 5468.30643056625, 4491.99549050669, 3091.12889034667, 3033.9385246315, 2608.6048532967, 2196.20796752174, 2171.57782770497, 1691.31458094203, 1616.19799856795, 1540.55273938838, 1140.52284241697, 1444.20862925214, 1325.0684935646, 778.271435920083, 971.714652205524, 852.177295251536, 860.85901829382, 783.236063974767, 841.784949890671, 926.263589442631, 788.082427731239, 870.766776216737, 591.719718641189, 703.191124395743, 618.324773617407, 690.669664322483, 552.111689520153, 574.537189127934, 618.451434173699, 438.355813035169, 400.222742504457, 537.424702198519, 533.884612922976, 530.842130296885, 585.581479516392, 526.713097171948, 605.517022126319, 630.973366149504, 570.99977628692, 390.296716418706, 527.965200796471, 594.796033597085, 647.036813601803, 664.320384197492, 726.414645979396, 563.110668794362, 746.44920801149, 608.162472234113, 639.415059255346, 868.120342499573, 749.642724936331, 986.625157451796, 1082.06655193662, 1130.26325885352, 1120.71889385228, 1256.81443458173, 1086.6223533954, 1344.6233959677, 1466.75041756708, 1664.11324301646, 1732.16785785792, 2160.84908791892, 2057.13344336112, 2555.26636180431, 3026.94115361782, 3321.17166220592, 4589.14067614672, 6262.28184358949, 6879.4366914459, 10730.4546418943, 14319.6430813732, 26043.6108139041, 43510.3461434513, 81961.3658860916, 202090.896748231, 614497.466004187, 2061229.26483577, 9196316.58354609, 38203465.1157325, 122464996.219707, -41016169.1551481, Infinity, 489533817.635809, -57417552.1595514, -82403365.7747227, 162695163.357096, -69482154.7637484, -36668630.1157605, -68296600.8533071, 27072131.8406679, 7106965.97061382, 1848158.86357569, 609477.222479676, 249948.638545101, 106844.548857951, 55480.2341813096, 33480.5267600023, 20136.9698754257, 13468.316584729, 10486.82202305, 7439.17385909049, 5035.60062430508, 4368.25996299612, 3521.08594046519, 2968.12881244692, 2674.0141027895, 2080.59571578977, 2058.81873331038, 1698.40231697041, 1600.21986348074, 1529.76889240476, 1466.06597912654, 1539.7245456665, 1191.07570403723, 1306.98950375026, 1058.11156714593, 970.64767390128, 1074.90511886804, 788.901955364864, 901.246812743746, 898.568950826463, 805.3721206886, 548.727677065028, 737.460418957073, 682.41797534178, 705.81964885012, 653.710449440873, 476.23669028871, 515.061433450915, 622.731736164554, 630.25332473039, 489.611618168468, 479.33682959572, 513.613580801759, 346.465572253349, 377.311661829864, 505.673594087464, 466.919858616392, 246.828127512354, 579.315129738526, 489.060909439922, 324.936304073014, 541.401158562678, 619.138697985502, 603.116188701209, 737.406053670863, 469.317904735641, 584.833003081667, 705.845744530919, 677.55191755004, 846.108112940273, 503.581584769601, 886.044157819936, 947.619959695972, 810.884344177904, 1151.88557931541, 905.166508313532, 1309.10381162355, 1315.98467443455, 1634.12599654352, 1435.45734905708, 1867.33064701192, 2257.30978104976, 2316.1904072016, 3319.01749425565, 3329.92343912468, 3894.46208140559, 6156.09573660344, 6235.25417035304, 9528.78292530889, 12733.2854592931, 19446.6804039668, 30589.6583139921, 53517.0642974058, 97964.6318926141, 246981.432797503, 747042.486351239, 2674425.90302857, 15397425.3704247, 52943134.8556244, -69824359.7444373, -121411170.136288, 114519526.847704, -99900153.2673741, -95994926.4604489]}
