# Supplementary material for: Superconductivity from a melted insulator in Josephson junction arrays
Source: Nat Phys. 2023 Aug 10;19(11):1630–5. doi: 10.1038/s41567-023-02161-w (PMC10635826; doi:10.1038/s41567-023-02161-w)
Supplement: Supplementary file 2 — Contains all data in the paper, including supplement, serialized into text files, and Python scripts that recreate all figures from the text files. [file 41567_2023_2161_MOESM2_ESM.zip › data_and_plotters_all/phase_figures/supfigs/sfig_lob_upturn/sfig_lob_upturn.py]

#%%
%matplotlib auto

import matplotlib.pyplot as plt, numpy as np
from matplotlib.gridspec import GridSpec
from matplotlib import gridspec
from copy import deepcopy

from phase_figures import load_json, cmap_tprt, logscale_major_ticks
from phase_figures.supfigs.sfig_lob_upturn import figpath
from phase_figures import NJUNCTIONS_TRP

def list2array6d(data):
    data1 = {}
    data2 = {}
    for k,d in data.items() :
        if 'not' in k :
            data2[k] = np.array(d)
        else:        
            data1[k] = np.array(d)
    return data1, data2 

upturns = load_json( figpath/'upturn_stability.json')
seen, notseen = list2array6d(upturns)

#%%

pargs = dict(
            marker = '.', markersize = 5,
            linestyle = '-', linewidth = 0.7
            )

def modify_axes(ax):
    """modify yaxis and legends in the plots
    """
    #ax.set_xlim((0.035,0.13))
    ax.set_yscale('log')
    ax.yaxis.set_ticks( (1e2,1e3,1e4) )
    ax.set_yticklabels( ('$10^2$', None, '$10^4$') )
    ax.tick_params(axis='y', which='major', left=True, 
                    length = logscale_major_ticks)
    
    ax.set_xlabel('$T$ (K)')
    ax.set_ylabel('$\\rho$ $(\\Omega)$', labelpad = -5)

    ax.legend( fontsize=6, handletextpad = 0.5, borderaxespad = 0.6, 
        loc= 1, bbox_to_anchor=(0.73, 1), framealpha  = 0.93) 

def get_colors(bs):
    """get the color palette according to input values of bs
    """
    vals = len(np.unique(bs))
    colors = cmap_tprt( np.arange(vals) / (vals-1) )
    return colors

def plot_seen(ax, bs):
    """plot the upturns at field values bs
    bs : the list of field values
    """
    x = seen['seen_t']
    y = seen['seen_b']
    z = seen['seen_r']
    colors_upturn = get_colors(bs)

    for i,b in enumerate(bs) :
        keep = b == y
        x1,y1 = x[keep], z[keep] 
        ax.plot(x1,y1/NJUNCTIONS_TRP, **pargs, 
                color = colors_upturn[len(bs) -i -1],
                label = f'{b*1e3} mT') 
    modify_axes(ax)


def plot_notseen(ax, bs):
    """plot the r vs.t curves at field values bs
    bs : the list of field values
    """
    x = notseen['notseen_t']
    y = notseen['notseen_b']
    z = notseen['notseen_r']
    
    colors_upturn = get_colors(bs)

    for i,b in enumerate(bs) :
        keep = b == y
        x2,y2 = x[keep], z[keep]
        ax.plot(x2,y2/NJUNCTIONS_TRP, **pargs, 
                color = colors_upturn[len(bs) -i -1],
                label = f'{b*1e3} mT')
    modify_axes(ax)


fig = plt.figure( figsize=(3,4.5))
fig.set_size_inches(3,4.5)

gs0 = GridSpec( 1, 2, figure=fig, left=0.12, right=1,
    bottom=0.08, top=0.99)
gs00 = gridspec.GridSpecFromSubplotSpec(1, 8, subplot_spec=gs0[0,0],
    wspace=1.2 )
gs01 = gridspec.GridSpecFromSubplotSpec(1, 8, subplot_spec=gs0[0,1],
    wspace=1.2 )

ax0 = fig.add_subplot( gs00[0,:7] )    
ax1 = fig.add_subplot( gs01[0,:7] )

coords = { 'a' : ( 0.005, 0.97 ),
            'b' : ( 0.48, 0.97 ),
        }

for lbl, xy in coords.items() :
    fig.text( *xy, lbl, 
            fontsize = 9, weight= 'bold')

bs = (44e-3, 43e-3, 42e-3, 41e-3) 

plot_seen(ax0, bs)
plot_notseen(ax1, bs)

#%%
#fig.savefig('sfig_lob_upturn.pdf')
