# Supplementary material for: Superconductivity from a melted insulator in Josephson junction arrays
Source: Nat Phys. 2023 Aug 10;19(11):1630–5. doi: 10.1038/s41567-023-02161-w (PMC10635826; doi:10.1038/s41567-023-02161-w)
Supplement: Supplementary file 2 — Contains all data in the paper, including supplement, serialized into text files, and Python scripts that recreate all figures from the text files. [file 41567_2023_2161_MOESM2_ESM.zip › data_and_plotters_all/phase_figures/supfigs/sfig_planck/sfig_planck.py]

#%%
%matplotlib auto
import matplotlib.pyplot as plt, numpy as np, matplotlib as mpl
import scipy.constants as cst
from matplotlib.gridspec import GridSpec
from matplotlib import gridspec
from matplotlib.ticker import FormatStrFormatter

from phase_figures import load_json
from phase_figures.supfigs.sfig_planck import figpath
from phase_figures import (cmap_tprt, tprt_label_color,
                        NJUNCTIONS_TRP,logscale_major_ticks)

def idx2float( data ) :
    """  convert dictionary keys to floats
    """
    return { np.round( float(k), 8 ) : d for k, d in data.items() }

def list2array(data):
    for b, d in data.items() :
        x, y = d
        data[b] = ( np.array(x), np.array(y) )
    return data

planck = load_json('planck.json')
bcuts = planck[0]
slopes = planck[1]
bcuts = idx2float(bcuts)
bcuts = list2array(bcuts)
slopes = idx2float(slopes)
slopes = list2array(slopes)

for b in bcuts:
    bcuts[b][1][:] /= NJUNCTIONS_TRP

def get_colors(bs):
    return cmap_tprt( np.arange( len(bs) ) / ( len(bs) -1) )

bs = np.array(list(bcuts.keys()))
colors = get_colors(bs)

def plot_bcuts(ax):
    """plot the trimmed bcuts from the phase diagram data
    """
    for i, b in enumerate(bs) :
            ax.plot( *bcuts[b], marker='.', 
                markersize=2, linestyle='-', linewidth = 0.7,
                label=f'{b*1e3:.0f} mT',
                color=colors[i] )
    ax.set_xlim((0.035,1.35))
    ax.set_xscale('log')
    ax.set_yscale('log')
    ax.xaxis.set_major_formatter(FormatStrFormatter('%.1f'))
    ax.set_xlabel('$T$ (K)', labelpad = 0)
    ax.set_ylabel('$\\rho$ ($\\Omega$)', labelpad = 1)
    ax.tick_params(axis='x', which='major', 
        left=True, length = logscale_major_ticks)
    ax.tick_params(axis='y', which='major', 
        left=True, length = logscale_major_ticks)

def plot_slopes(ax):
    """plot planckian slope
    """
    for i, b in enumerate(bs) :
            ax.plot( *slopes[b], marker='.', 
                markersize=2, linestyle='', linewidth = 0.2,
                label=f'{b*1e3:.0f} mT',
                color=colors[i] )
    ax.set_xlim((0.035,1.35))
    ax.set_xscale('log')
    ax.set_yscale('log')
    ax.xaxis.set_major_formatter(FormatStrFormatter('%.1f'))
    # ax.yaxis.set_ticks( (10**(-5),10**(-4),10**(-3),10**(-2),10**(-1),
    #                 10**(0),10**(1),10**(2) ) ) 
    # ax.set_yticklabels( ('$10^{-5}$','$10^{-4}$', '$10^{-3}$', '$10^{-2}$', 
    #                     '$10^{-1}$','$10^0$','$10^1$','$10^2$') )
    ax.set_ylabel('$T_p d\\rho/dT$ ($\\mathrm{\\Omega}$)', labelpad = 1)
    ax.set_xlabel('$T$ (K)', labelpad = 0)
    ax.tick_params(axis='x', which='major', 
        left=True, length = logscale_major_ticks)
    ax.tick_params(axis='y', which='major', 
        left=True, length = logscale_major_ticks)
    ax.hlines( cst.h/(4 * cst.e**2), 
        xmin=0.05, xmax=1.2, color= tprt_label_color, 
        linewidth=1 )

fig = plt.figure( figsize=(6.75,3))
fig.set_size_inches(6.75,3)

gs0 = GridSpec( 1, 2, figure=fig, left=0.07, right=0.99,
    bottom = 0.1 ,top=0.98)
gs00 = gridspec.GridSpecFromSubplotSpec(1, 7, subplot_spec=gs0[0,0],
    wspace=1.2 )
gs01 = gridspec.GridSpecFromSubplotSpec(1, 7, subplot_spec=gs0[0,1],
    wspace=1.2 )

ax0 = fig.add_subplot( gs00[0,:7] )    
ax1 = fig.add_subplot( gs01[0,:7] )

coords = { 'a' : ( 0.002, 0.96 ),
            'b' : ( 0.4925, 0.96 ),
        }

for lbl, xy in coords.items() :
    fig.text( *xy, lbl, 
            fontsize = 9, weight= 'bold')

plot_bcuts(ax0)
plot_slopes(ax1)
#%%
#fig.savefig( figpath / "sfig_planck.pdf")
