# Supplementary material for: Superconductivity from a melted insulator in Josephson junction arrays
Source: Nat Phys. 2023 Aug 10;19(11):1630–5. doi: 10.1038/s41567-023-02161-w (PMC10635826; doi:10.1038/s41567-023-02161-w)
Supplement: Supplementary file 2 — Contains all data in the paper, including supplement, serialized into text files, and Python scripts that recreate all figures from the text files. [file 41567_2023_2161_MOESM2_ESM.zip › data_and_plotters_all/phase_figures/supfigs/sfig_planck/planck.json]

[{"0.0": [[0.0, 0.025, 0.05, 0.075, 0.1, 0.125, 0.15, 0.175, 0.2, 0.225, 0.25, 0.275, 0.3, 0.325, 0.35, 0.375, 0.4, 0.425, 0.45, 0.475, 0.5, 0.525, 0.55, 0.575, 0.6, 0.625, 0.65, 0.675, 0.7, 0.725, 0.75, 0.775, 0.8, 0.825, 0.85, 0.875, 0.9, 0.925, 0.95, 0.975, 1.0, 1.025, 1.05, 1.075, 1.1, 1.125, 1.15, 1.175, 1.2, 1.225, 1.25], [493.545210747386, 558.593925585135, 608.931282983131, 849.628868481127, 616.974053216538, 536.675832630135, 468.281824139965, 670.271072914197, 749.991437215465, 795.127124275579, 899.842912928409, 993.108271628359, 1344.2206383036, 1080.87102000129, 1461.70799418733, 1654.80451772218, 2373.73330353031, 2722.57267336769, 3789.8040329707, 5112.90607334672, 7722.42532132378, 10522.4836407582, 14421.4185779974, 18826.4827017023, 26326.7608231053, 34692.3118111011, 42074.5209184846, 51940.6894342504, 66937.6680588006, 81951.8008682785, 99866.9767924671, 125737.249877701, 147233.011353655, 184535.076778491, 223262.502637382, 263145.637878188, 318826.324597241, 381682.336381783, 458670.154786733, 579039.471118967, 691079.205891864, 804764.674751024, 1061770.92967872, 1173812.50547015, 1394158.81160767, 1873227.08399647, 2078126.3132085, 2690543.91840349, 2968463.87408571, 2716223.53645373, 2891642.72927226]], "0.001": [[0.0, 0.025, 0.05, 0.075, 0.1, 0.125, 0.15, 0.175, 0.2, 0.225, 0.25, 0.275, 0.3, 0.325, 0.35, 0.375, 0.4, 0.425, 0.45, 0.475, 0.5, 0.525, 0.55, 0.575, 0.6, 0.625, 0.65, 0.675, 0.7, 0.725, 0.75, 0.775, 0.8, 0.825, 0.85, 0.875, 0.9, 0.925, 0.95, 0.975, 1.0, 1.025, 1.05, 1.075, 1.1, 1.125, 1.15, 1.175, 1.2, 1.225, 1.25], [483.179236230121, 694.0807422342, 526.209744954485, 728.694027974713, 630.65057227348, 623.272199786092, 621.624353537497, 642.426291621659, 725.367818496212, 768.67000756927, 1115.34269714696, 1173.37913153121, 1308.47545273235, 1311.45166602457, 1605.86332721014, 1764.26847806847, 2006.56229366969, 3118.31385694538, 4347.97857532652, 5876.71943599265, 8331.4120814232, 10876.8115786953, 15108.5470406935, 20639.5464762498, 24813.3822080544, 34107.7472659003, 41747.0189503863, 54146.5874270683, 68369.0962683696, 79566.9301420004, 106334.942552927, 127591.452209474, 150192.962295349, 187154.333751429, 227958.502187375, 268675.581990565, 323417.391583304, 394105.618931106, 466638.090417351, 568646.209854559, 671632.757066854, 860168.064775783, 1019539.00701758, 1212870.71292716, 1516294.46809948, 1929074.06967329, 2260943.0939996, 2675809.70296417, 3102529.83591861, 2767077.37147572, 2698528.30273897]], "0.002": [[0.0, 0.025, 0.05, 0.075, 0.1, 0.125, 0.15, 0.175, 0.2, 0.225, 0.25, 0.275, 0.3, 0.325, 0.35, 0.375, 0.4, 0.425, 0.45, 0.475, 0.5, 0.525, 0.55, 0.575, 0.6, 0.625, 0.65, 0.675, 0.7, 0.725, 0.75, 0.775, 0.8, 0.825, 0.85, 0.875, 0.9, 0.925, 0.95, 0.975, 1.0, 1.025, 1.05, 1.075, 1.1, 1.125, 1.15, 1.175, 1.2, 1.225, 1.25], [441.952241559477, 476.445439846702, 560.95854322948, 580.72056270674, 538.65962073974, 753.987401992255, 549.549201366466, 801.740470937213, 785.643871072702, 918.558966202933, 1109.96436337825, 1239.47887745036, 1368.34764740668, 1347.54980466059, 1552.58351147542, 1963.09394499107, 2212.23015564116, 3265.3508308407, 4436.15359965065, 6056.48239544333, 7879.90407388083, 11179.2306288979, 15532.0492773703, 20185.3266783931, 27777.9961078439, 34259.3605999794, 43529.5033667137, 55471.1313609416, 71403.126629096, 87919.1025262853, 107422.518532627, 127595.668835049, 153150.801466274, 184658.625494092, 225250.694465152, 272440.49665661, 341691.836151392, 412198.369587459, 516013.471246429, 580557.756272857, 705066.087559717, 922052.655303783, 1066751.04473718, 1266881.02778467, 1557495.86780368, 1874034.21927863, 2251721.81186379, 2395062.11848848, 2724949.70389409, 2459958.83052635, 2752897.50270874]], "0.003": [[0.0, 0.025, 0.05, 0.075, 0.1, 0.125, 0.15, 0.175, 0.2, 0.225, 0.25, 0.275, 0.3, 0.325, 0.35, 0.375, 0.4, 0.425, 0.45, 0.475, 0.5, 0.525, 0.55, 0.575, 0.6, 0.625, 0.65, 0.675, 0.7, 0.725, 0.75, 0.775, 0.8, 0.825, 0.85, 0.875, 0.9, 0.925, 0.95, 0.975, 1.0, 1.025, 1.05, 1.075, 1.1, 1.125, 1.15, 1.175, 1.2, 1.225, 1.25], [422.998625595751, 864.755455844279, 719.291223933221, 620.202370668786, 485.214111529081, 784.630785459756, 665.508672387926, 753.230644090582, 897.719365861791, 920.358750409751, 1137.96461977076, 1110.26145791174, 1376.4014028544, 1552.33095589666, 1570.8985960908, 1800.44010521702, 2305.77897726275, 3447.87189341352, 4056.66081492878, 6429.98665431108, 8455.18660540287, 11246.0256299537, 15532.2596507027, 21100.7107297568, 27979.3940959627, 36461.5546303041, 44820.1401880404, 58432.8419346646, 69245.1428453713, 87707.8472490706, 106931.645670272, 129990.442122025, 156360.198268734, 196694.695300079, 231411.963411598, 283997.044652861, 334817.437667061, 390623.046766294, 507559.326711911, 599452.103930359, 758112.429850891, 877152.917924141, 1054295.27368247, 1255899.98359299, 1546942.33771512, 1857135.15536814, 2222036.34689477, 2667576.36109511, 2869994.72015335, 2893954.49153729, 2650079.7373443]], "0.004": [[0.0, 0.025, 0.05, 0.075, 0.1, 0.125, 0.15, 0.175, 0.2, 0.225, 0.25, 0.275, 0.3, 0.325, 0.35, 0.375, 0.4, 0.425, 0.45, 0.475, 0.5, 0.525, 0.55, 0.575, 0.6, 0.625, 0.65, 0.675, 0.7, 0.725, 0.75, 0.775, 0.8, 0.825, 0.85, 0.875, 0.9, 0.925, 0.95, 0.975, 1.0, 1.025, 1.05, 1.075, 1.1, 1.125, 1.15, 1.175, 1.2, 1.225, 1.25], [481.019565493927, 624.242724509307, 750.18058174206, 718.717067886111, 497.767237347686, 613.205042158216, 784.747617654294, 749.880141370835, 865.886007011925, 723.926574043897, 1077.33210981022, 943.623487378457, 1177.2706256772, 1493.88537822708, 1741.73966550317, 2091.15984776156, 2590.48876669065, 3051.90892856821, 4705.41920438328, 5961.48911105444, 9095.40286122895, 11925.099205093, 16263.572095965, 22724.1443124249, 29037.8548373467, 36738.6452756982, 46823.1375867594, 57230.7728754594, 76970.7991444552, 89879.933037989, 109569.793666296, 128630.633177992, 171004.513068145, 188354.548843244, 227725.792699552, 287489.58433906, 344831.604003244, 425965.638064572, 502181.384212285, 620635.536629878, 713477.811531282, 993617.237879732, 1011929.45702462, 1310316.04001686, 1519082.47447184, 1884627.63757156, 2187989.84255998, 2732704.57079907, 2987428.08276481, 2927404.00551689, 2758082.99578098]], "0.004999999999999999": [[0.0, 0.025, 0.05, 0.075, 0.1, 0.125, 0.15, 0.175, 0.2, 0.225, 0.25, 0.275, 0.3, 0.325, 0.35, 0.375, 0.4, 0.425, 0.45, 0.475, 0.5, 0.525, 0.55, 0.575, 0.6, 0.625, 0.65, 0.675, 0.7, 0.725, 0.75, 0.775, 0.8, 0.825, 0.85, 0.875, 0.9, 0.925, 0.95, 0.975, 1.0, 1.025, 1.05, 1.075, 1.1, 1.125, 1.15, 1.175, 1.2, 1.225, 1.25], [619.954246820905, 586.127903656534, 842.032429881237, 461.262532715016, 624.922404886049, 514.508009635879, 933.954830047073, 802.536088913522, 954.589742299287, 960.293127799955, 1085.13289182391, 1436.48485503621, 1304.35059841866, 1312.61904221312, 1533.40196230205, 2066.74067997795, 2402.86497321771, 3429.40635096982, 4846.33127020661, 6469.73083413804, 9050.79925148323, 12250.7595346752, 17856.026187287, 22894.3951241253, 31496.0282626019, 38829.2141046112, 49240.8458583556, 59571.4110058303, 73708.2806830759, 94768.4142450067, 114724.509425633, 138187.10468852, 171050.718835155, 204014.421034534, 252743.039245153, 287754.931522366, 357636.027938837, 445065.058541772, 524903.838653549, 649493.553140769, 762392.641375543, 941315.110602917, 1084673.51389185, 1378506.11394587, 1570471.60535428, 1923702.747786, 2197236.63314064, 2963020.64072204, 3007934.64366178, 2796474.09248893, 2481233.66469803]], "0.006": [[0.0, 0.025, 0.05, 0.075, 0.1, 0.125, 0.15, 0.175, 0.2, 0.225, 0.25, 0.275, 0.3, 0.325, 0.35, 0.375, 0.4, 0.425, 0.45, 0.475, 0.5, 0.525, 0.55, 0.575, 0.6, 0.625, 0.65, 0.675, 0.7, 0.725, 0.75, 0.775, 0.8, 0.825, 0.85, 0.875, 0.9, 0.925, 0.95, 0.975, 1.0, 1.025, 1.05, 1.075, 1.1, 1.125, 1.15, 1.175, 1.2, 1.225, 1.25], [615.822426641734, 612.261144775341, 853.793256820511, 564.942882554097, 503.437791323684, 866.870006826237, 1000.70699120731, 705.078313143592, 651.512956137609, 1228.26749796567, 1029.43191043576, 1312.66837571287, 1424.38368570563, 1498.00057582235, 1839.63661838778, 2109.6006394525, 2899.56761755777, 3790.37740696941, 5160.31775588442, 7215.25447155133, 9977.97643659915, 13434.7024487837, 19088.0794553628, 24371.2802851159, 31110.9254578991, 43906.7292000225, 52768.9928505307, 63533.8378015481, 80469.5967388437, 99822.010332266, 122389.718298438, 141963.110876836, 182399.680510852, 214794.084390866, 250822.946927653, 304056.210587846, 363283.683583092, 440698.564862752, 550445.917861275, 666805.799757725, 835892.210308254, 966228.387691298, 1146573.80378706, 1350002.699513, 1649949.33003892, 2091267.53073577, 2681054.12964697, 2730194.98259517, 3072029.15131275, 2772762.59835845, 2444667.28261062]], "0.006999999999999999": [[0.0, 0.025, 0.05, 0.075, 0.1, 0.125, 0.15, 0.175, 0.2, 0.225, 0.25, 0.275, 0.3, 0.325, 0.35, 0.375, 0.4, 0.425, 0.45, 0.475, 0.5, 0.525, 0.55, 0.575, 0.6, 0.625, 0.65, 0.675, 0.7, 0.725, 0.75, 0.775, 0.8, 0.825, 0.85, 0.875, 0.9, 0.925, 0.95, 0.975, 1.0, 1.025, 1.05, 1.075, 1.1, 1.125, 1.15, 1.175, 1.2, 1.225, 1.25], [821.63714426829, 835.102590841856, 684.85118848147, 831.354098297674, 814.233776400852, 853.057031629119, 830.80149612805, 994.241953189449, 1072.16540464037, 1265.71623136464, 1214.85576199311, 1086.91804818384, 1293.90120261604, 1425.65739974236, 2031.10023895262, 2630.60029935736, 2766.78562894734, 3790.81176968764, 5103.28800852716, 8406.29917690624, 10984.9285298866, 14861.6156782609, 19643.7254348185, 25293.279854181, 32930.1857051636, 43476.1923354073, 56532.4479431444, 70246.7450601447, 87680.2677617953, 100762.999573743, 127665.78387303, 159578.119054784, 187838.574372173, 232074.618276261, 279076.550099411, 329300.985268672, 393810.02446048, 466628.616033613, 586613.120062358, 702287.621129339, 824824.284173592, 998335.597585793, 1220944.31160667, 1481371.41069221, 1798560.42875607, 2163734.32669872, 2661499.94059623, 2811896.92933923, 3034528.2564584, 2796696.50482354, 2618089.20557207]], "0.008": [[0.0, 0.025, 0.05, 0.075, 0.1, 0.125, 0.15, 0.175, 0.2, 0.225, 0.25, 0.275, 0.3, 0.325, 0.35, 0.375, 0.4, 0.425, 0.45, 0.475, 0.5, 0.525, 0.55, 0.575, 0.6, 0.625, 0.65, 0.675, 0.7, 0.725, 0.75, 0.775, 0.8, 0.825, 0.85, 0.875, 0.9, 0.925, 0.95, 0.975, 1.0, 1.025, 1.05, 1.075, 1.1, 1.125, 1.15, 1.175, 1.2, 1.225, 1.25], [713.186077799674, 924.243618870738, 599.538953840329, 688.450528761879, 823.883275718587, 795.613937421256, 909.014721311191, 877.700867343277, 894.548786815164, 1143.22143889968, 1156.52816903906, 1308.37072589333, 1377.64506305452, 1734.74193381163, 1743.86742553369, 2530.70342864539, 3265.61459305877, 4535.70081855314, 6213.08079199107, 8121.80553926225, 11807.054755116, 15872.6104415001, 21461.7788824954, 28704.3217926045, 37632.2145605195, 48166.5497673654, 60279.3854096036, 73237.7491066828, 92011.6879169289, 112771.14054195, 138995.394135803, 161293.406244331, 200962.299815216, 239088.047845606, 281315.020735505, 343782.20971373, 419246.29950912, 486003.539019787, 599791.247432793, 738451.116730427, 863130.207271601, 1072493.58349162, 1302381.45526927, 1468176.53552529, 1788589.85815501, 2195803.50327535, 2541831.53996156, 3042101.03024438, 3124435.80356583, 2526688.25438236, 2525036.55241948]], "0.009": [[0.0, 0.025, 0.05, 0.075, 0.1, 0.125, 0.15, 0.175, 0.2, 0.225, 0.25, 0.275, 0.3, 0.325, 0.35, 0.375, 0.4, 0.425, 0.45, 0.475, 0.5, 0.525, 0.55, 0.575, 0.6, 0.625, 0.65, 0.675, 0.7, 0.725, 0.75, 0.775, 0.8, 0.825, 0.85, 0.875, 0.9, 0.925, 0.95, 0.975, 1.0, 1.025, 1.05, 1.075, 1.1, 1.125, 1.15, 1.175, 1.2, 1.225, 1.25], [814.884492323936, 660.515962805852, 679.499219174938, 726.002770168005, 943.362120177343, 691.296096438074, 934.174757783713, 626.013496363958, 958.252447906838, 1209.10514035726, 1227.88163059408, 1448.78591596663, 1522.81251386115, 1953.06435342729, 1943.37734477893, 2570.77787571604, 3185.63457232666, 4752.43167450582, 6327.78677511121, 8924.95873987469, 13109.5724751778, 17733.9552853991, 25027.8104493412, 32207.7791889646, 41109.6590151006, 54408.340529209, 67600.8174591521, 79383.324758966, 97339.2191878641, 120294.634951787, 147430.792699243, 182118.242318579, 211656.337907065, 250686.220525278, 298117.371743417, 387759.246716972, 433764.991068989, 524429.489302745, 625660.819618002, 745024.412437649, 932176.385332926, 1108004.37110444, 1368138.62086732, 1518803.26736773, 1909251.18483536, 2264755.97471199, 2676624.43672538, 2789405.87148533, 3139155.7697931, 2714794.5747898, 2761839.84849764]], "0.01": [[0.0, 0.025, 0.05, 0.075, 0.1, 0.125, 0.15, 0.175, 0.2, 0.225, 0.25, 0.275, 0.3, 0.325, 0.35, 0.375, 0.4, 0.425, 0.45, 0.475, 0.5, 0.525, 0.55, 0.575, 0.6, 0.625, 0.65, 0.675, 0.7, 0.725, 0.75, 0.775, 0.8, 0.825, 0.85, 0.875, 0.9, 0.925, 0.95, 0.975, 1.0, 1.025, 1.05, 1.075, 1.1, 1.125, 1.15, 1.175, 1.2, 1.225, 1.25], [707.999048634942, 673.182871778208, 866.666516706728, 740.744603804401, 623.006573437309, 962.730670653728, 864.481717048348, 885.077594486052, 948.352549440007, 1156.98172239766, 1334.65340454257, 1504.99015828112, 1437.6104704454, 1849.65435142103, 2198.57597577491, 3115.99423598442, 3815.43083642649, 5269.77270450464, 7432.85511020565, 10234.3307379472, 14840.2619993574, 19933.1146078992, 26960.5191815465, 34083.9414205228, 47335.8202013473, 56599.7386837752, 70516.6388560976, 87507.7377515163, 107070.665607256, 131308.083162372, 154849.008775503, 186561.096099516, 221806.318426062, 267949.574954344, 312460.709441814, 388954.172317199, 479865.478045751, 575110.766772336, 633479.295765168, 822625.572826463, 945870.229533351, 1113756.7249286, 1473273.26213995, 1639107.54203685, 2041725.78605103, 2476000.25700743, 2855222.43560264, 2806222.21916319, 2929722.42586563, 2844243.29803885, 2606985.94782271]], "0.011": [[0.0, 0.025, 0.05, 0.075, 0.1, 0.125, 0.15, 0.175, 0.2, 0.225, 0.25, 0.275, 0.3, 0.325, 0.35, 0.375, 0.4, 0.425, 0.45, 0.475, 0.5, 0.525, 0.55, 0.575, 0.6, 0.625, 0.65, 0.675, 0.7, 0.725, 0.75, 0.775, 0.8, 0.825, 0.85, 0.875, 0.9, 0.925, 0.95, 0.975, 1.0, 1.025, 1.05, 1.075, 1.1, 1.125, 1.15, 1.175, 1.2, 1.225, 1.25], [886.978933885975, 747.135813494222, 969.201682328431, 734.771609043045, 762.443156410187, 816.459334767461, 747.04967755058, 1010.97162510347, 961.649593286152, 1232.10291793289, 1494.5512688504, 1446.31338808779, 1595.47884203085, 2073.84999718249, 2497.77413441821, 3222.11219189548, 4709.6577304386, 5944.36718963104, 8569.01425218759, 11728.7865896787, 15813.8407833604, 23036.6335595181, 29357.5555364816, 40489.4038444902, 48555.1866808086, 62284.3993616688, 77582.8983130754, 96486.9956563331, 118089.48046441, 139755.90335475, 166533.634768769, 211956.719137498, 256920.080768016, 298308.747046377, 337275.523897304, 415791.209846784, 503100.592800001, 588495.754533033, 696654.269269114, 892087.168096379, 992141.709777207, 1244571.21883202, 1499491.49526736, 1792843.4640764, 2232424.2764638, 2839713.93827818, 3245930.39404028, 3248294.1939407, 2841583.78107666, 2337599.23862807, 2793144.91718924]], "0.012": [[0.0, 0.025, 0.05, 0.075, 0.1, 0.125, 0.15, 0.175, 0.2, 0.225, 0.25, 0.275, 0.3, 0.325, 0.35, 0.375, 0.4, 0.425, 0.45, 0.475, 0.5, 0.525, 0.55, 0.575, 0.6, 0.625, 0.65, 0.675, 0.7, 0.725, 0.75, 0.775, 0.8, 0.825, 0.85, 0.875, 0.9, 0.925, 0.95, 0.975, 1.0, 1.025, 1.05, 1.075, 1.1, 1.125, 1.15, 1.175, 1.2, 1.225, 1.25], [624.699202576225, 938.77253447482, 879.073900827661, 954.520645037375, 958.482658718125, 808.540387200068, 1046.00785329848, 898.586298195361, 1230.29357318391, 1214.48760372817, 1412.16683780169, 1451.82048470169, 1997.45603190145, 2232.08521032444, 2861.34276879959, 3436.9328296255, 4975.09843402669, 6796.31180478454, 10343.8826012754, 13895.2455387835, 18616.4637060065, 24897.088388078, 34181.7734581399, 41084.2866562062, 56136.3961431781, 69592.4363323127, 84720.2887679535, 109073.889793904, 125098.211939216, 150653.659621346, 187485.187116529, 223908.967792898, 274564.046881853, 303704.423350373, 370923.480312273, 443648.907259639, 554339.093746193, 656039.923434543, 783662.232343252, 961408.923490544, 1047761.99727774, 1329597.22238493, 1702539.76848824, 1909852.85677645, 2277109.7053758, 2743916.50428668, 2980784.63991913, 3187202.16555656, 2655928.66154756, 2818798.48767634, 2642141.78699922]], "0.013000000000000001": [[0.0, 0.025, 0.05, 0.075, 0.1, 0.125, 0.15, 0.175, 0.2, 0.225, 0.25, 0.275, 0.3, 0.325, 0.35, 0.375, 0.4, 0.425, 0.45, 0.475, 0.5, 0.525, 0.55, 0.575, 0.6, 0.625, 0.65, 0.675, 0.7, 0.725, 0.75, 0.775, 0.8, 0.825, 0.85, 0.875, 0.9, 0.925, 0.95, 0.975, 1.0, 1.025, 1.05, 1.075, 1.1, 1.125, 1.15, 1.175, 1.2, 1.225, 1.25], [691.934126281043, 977.227481153444, 952.359784513298, 1126.62981626937, 980.941015232739, 947.592230369001, 1130.78060537087, 1139.34684053017, 1239.44209642199, 1013.30595950761, 1746.55067803409, 1727.38903210131, 1715.04858346715, 2474.60907154986, 3048.57573971569, 4118.2101224413, 5287.44763832053, 7726.26884595803, 11376.6164306489, 15580.9176629782, 21569.8716111989, 29875.8848442689, 40787.0335799106, 53308.7825996835, 62700.0044729752, 78588.3275538978, 92967.8898960999, 116423.412297595, 138516.164144605, 166184.638728965, 208394.094175147, 239925.783416536, 298270.57723393, 338265.243076907, 405179.083139231, 499194.612467496, 592196.694286154, 724459.277084856, 823556.078008436, 999504.238668715, 1193497.83577266, 1509846.55473528, 1710731.63450084, 2096762.31554851, 2542932.21147537, 2982184.53914525, 3208448.15189199, 3136151.30625264, 2739017.45029847, 2853995.07657951, 2547374.24071131]], "0.013999999999999999": [[0.0, 0.025, 0.05, 0.075, 0.1, 0.125, 0.15, 0.175, 0.2, 0.225, 0.25, 0.275, 0.3, 0.325, 0.35, 0.375, 0.4, 0.425, 0.45, 0.475, 0.5, 0.525, 0.55, 0.575, 0.6, 0.625, 0.65, 0.675, 0.7, 0.725, 0.75, 0.775, 0.8, 0.825, 0.85, 0.875, 0.9, 0.925, 0.95, 0.975, 1.0, 1.025, 1.05, 1.075, 1.1, 1.125, 1.15, 1.175, 1.2, 1.225, 1.25], [887.63947982501, 1123.43252587771, 787.744919693798, 1141.48244656542, 1069.06799398606, 1150.93448215494, 1155.10549454762, 1181.94487253706, 1468.40339305106, 1446.32921101538, 1724.53582291106, 1876.23067892164, 1992.73536173018, 2545.79679954442, 3281.78691136035, 4578.81656854237, 6470.22016528357, 9862.48386610277, 12469.0561273239, 19102.5633253946, 25810.5412536043, 33852.0411153082, 45376.6092704665, 58252.6164197672, 70955.1288861424, 89253.3647448732, 108488.075427083, 138257.788748889, 152635.521976625, 189508.971963978, 215795.385502645, 265240.147987934, 322642.59743401, 394519.266266027, 444133.59933397, 559930.490700786, 655819.304918905, 750044.74650704, 975090.61923055, 1090690.84135882, 1251992.52677418, 1592946.85520322, 1962291.25808171, 2410097.86123826, 2738580.78560283, 3203853.62143804, 3264307.93078227, 2974063.33583822, 2757526.2379607, 2973607.04614981, 2772627.80272372]], "0.015": [[0.0, 0.025, 0.05, 0.075, 0.1, 0.125, 0.15, 0.175, 0.2, 0.225, 0.25, 0.275, 0.3, 0.325, 0.35, 0.375, 0.4, 0.425, 0.45, 0.475, 0.5, 0.525, 0.55, 0.575, 0.6, 0.625, 0.65, 0.675, 0.7, 0.725, 0.75, 0.775, 0.8, 0.825, 0.85, 0.875, 0.9, 0.925, 0.95, 0.975, 1.0, 1.025, 1.05, 1.075, 1.1, 1.125, 1.15, 1.175, 1.2, 1.225, 1.25], [907.2591103324, 1062.22646623811, 832.350846529083, 1050.80512190759, 1059.62717486211, 1329.75611867932, 1100.0659462482, 1372.82480074201, 1462.71400752377, 1668.83346987207, 1550.51278887393, 2019.88405907858, 2481.25208296074, 3175.41235937488, 3686.11316601392, 5361.97685543552, 7171.31273786742, 10527.6092575137, 15938.5580292368, 23280.7342185323, 30085.7145487835, 42896.8118845109, 52097.3088686391, 65527.0999518163, 81073.6574457716, 101324.256986171, 127135.233806014, 149303.097945436, 173779.078261605, 204111.534213917, 250153.591655087, 296473.176300251, 333223.905706597, 424969.853410147, 512938.585244821, 586493.233638003, 707188.165541311, 864543.867451096, 1007835.18276205, 1131695.9495037, 1459282.94469875, 1789896.07382714, 2048824.90446832, 2450753.16696018, 2908495.89864121, 3164451.86944513, 3155664.01284033, 3049151.07455464, 2984177.69140561, 2737828.01321779, 2444105.66574032]], "0.016": [[0.0, 0.025, 0.05, 0.075, 0.1, 0.125, 0.15, 0.175, 0.2, 0.225, 0.25, 0.275, 0.3, 0.325, 0.35, 0.375, 0.4, 0.425, 0.45, 0.475, 0.5, 0.525, 0.55, 0.575, 0.6, 0.625, 0.65, 0.675, 0.7, 0.725, 0.75, 0.775, 0.8, 0.825, 0.85, 0.875, 0.9, 0.925, 0.95, 0.975, 1.0, 1.025, 1.05, 1.075, 1.1, 1.125, 1.15, 1.175, 1.2, 1.225, 1.25], [946.660834334995, 914.154880354893, 987.095834686383, 1202.70913406611, 1079.90634609719, 1181.04236081501, 1482.40589058129, 1315.25573035723, 1486.88251332773, 1688.49168935686, 2017.90909067368, 2272.51075217647, 2836.36774584304, 3426.29802462308, 4449.61324052385, 6612.21577328827, 9648.91082374702, 14495.3592413038, 20575.3787479472, 27242.6174644886, 36600.8869996964, 48546.3085643779, 62540.1673806003, 77860.9326195511, 93085.6079000108, 119660.869741433, 141477.98858312, 163011.437931999, 202736.907336277, 247309.192364934, 287659.571376453, 322579.576895303, 407432.193683603, 451525.74692329, 555938.466959184, 686171.227952089, 781355.776501392, 927370.277928255, 1123717.06997603, 1317679.66179749, 1594902.83981745, 1969386.66148603, 2284291.51514842, 2915726.78440154, 3253900.8451272, 3401551.48507165, 3044880.87896953, 2862460.52907344, 2841393.41382608, 2830570.25808766, 2782593.11733146]], "0.017": [[0.0, 0.025, 0.05, 0.075, 0.1, 0.125, 0.15, 0.175, 0.2, 0.225, 0.25, 0.275, 0.3, 0.325, 0.35, 0.375, 0.4, 0.425, 0.45, 0.475, 0.5, 0.525, 0.55, 0.575, 0.6, 0.625, 0.65, 0.675, 0.7, 0.725, 0.75, 0.775, 0.8, 0.825, 0.85, 0.875, 0.9, 0.925, 0.95, 0.975, 1.0, 1.025, 1.05, 1.075, 1.1, 1.125, 1.15, 1.175, 1.2, 1.225, 1.25], [1157.7801149134, 932.100315649089, 1117.58707166885, 1080.00173194901, 1001.77933328788, 1183.99645976917, 1509.56047512774, 1389.69021896779, 1817.06711587067, 1779.45084353134, 2102.12882673617, 2485.5480493762, 3122.13131200166, 3939.88544204167, 5546.11969322878, 7639.43612129609, 11926.0938007072, 16485.4344476999, 25187.0300562877, 34445.063122907, 43654.3884914431, 57920.8093288223, 71599.6034026211, 92614.4631556524, 113006.067662214, 131652.977523633, 168321.366772747, 194450.81987785, 220538.430454256, 275705.132999351, 312490.239916199, 379672.23439986, 444955.380656866, 551047.27086784, 619138.565339404, 729886.638037697, 855816.564708903, 1075184.30292709, 1179543.50789995, 1426898.12645384, 1833972.96684068, 1940798.03177386, 2748759.64517812, 3148389.4555439, 3302990.80156804, 3263980.79288703, 3147119.77963362, 2834060.08987502, 3072428.93856611, 2659721.66342525, 2729855.6148495]], "0.018": [[0.0, 0.025, 0.05, 0.075, 0.1, 0.125, 0.15, 0.175, 0.2, 0.225, 0.25, 0.275, 0.3, 0.325, 0.35, 0.375, 0.4, 0.425, 0.45, 0.475, 0.5, 0.525, 0.55, 0.575, 0.6, 0.625, 0.65, 0.675, 0.7, 0.725, 0.75, 0.775, 0.8, 0.825, 0.85, 0.875, 0.9, 0.925, 0.95, 0.975, 1.0, 1.025, 1.05, 1.075, 1.1, 1.125, 1.15, 1.175, 1.2, 1.225, 1.25], [1284.11694011909, 1200.01977747825, 1214.55010368585, 1383.93449414121, 1405.62154462484, 1501.2163846478, 1523.95660026827, 1538.11118221071, 1952.44693650466, 1792.48591600711, 2436.0966632827, 2454.31646755144, 3707.84754785429, 4931.58356191936, 7171.64870643205, 9943.05744427371, 14382.6448611309, 22106.4800878237, 30760.085543926, 40964.8241318559, 55891.6351855568, 68584.1593095721, 90195.2122528531, 107939.50837746, 131736.424820643, 150965.717526394, 183408.007032474, 208287.99276133, 267688.898140892, 302719.147823699, 356988.174115382, 423430.175924386, 509824.184071383, 597288.226281344, 714994.267656631, 844222.774477804, 933781.36996472, 1147653.96585177, 1338950.65613898, 1695755.33418819, 2015411.79220721, 2323616.61134594, 3121437.42968158, 3625442.42359257, 3396302.69542257, 3524935.26419831, 3435479.50960853, 2946377.68350256, 2854722.09388406, 2669654.88706758, 2484357.56317943]], "0.019": [[0.0, 0.025, 0.05, 0.075, 0.1, 0.125, 0.15, 0.175, 0.2, 0.225, 0.25, 0.275, 0.3, 0.325, 0.35, 0.375, 0.4, 0.425, 0.45, 0.475, 0.5, 0.525, 0.55, 0.575, 0.6, 0.625, 0.65, 0.675, 0.7, 0.725, 0.75, 0.775, 0.8, 0.825, 0.85, 0.875, 0.9, 0.925, 0.95, 0.975, 1.0, 1.025, 1.05, 1.075, 1.1, 1.125, 1.15, 1.175, 1.2, 1.225, 1.25], [1446.115307811, 1432.74519545419, 1587.09324363882, 1569.15300216579, 1421.89600931457, 1228.76427202486, 1486.63798705071, 1413.0881482929, 1959.22538972701, 2220.27063458142, 2616.84359174492, 3090.07429696574, 4183.41606738547, 5919.40690220937, 8878.13281255375, 13672.1042115919, 19599.3419941994, 27080.1161625892, 39298.0090164871, 51384.9427011381, 68773.4824474872, 85354.3352787256, 104508.29482891, 129155.830229325, 151994.733600703, 179534.928308181, 216873.158014311, 261565.40490252, 299722.184796729, 366318.297329007, 411367.062774281, 494522.102230589, 566068.086164497, 670495.149486715, 777005.091930214, 937262.623206842, 1024187.72831156, 1361936.75989495, 1549990.22361168, 1860215.91236603, 2289199.5166125, 2619149.36159028, 3286212.61297351, 3435951.38701057, 3176989.77442408, 3312149.21342276, 3032012.92759888, 2744730.16597199, 3064866.40356636, 2620937.34176633, 2707212.21764721]], "0.02": [[0.0, 0.025, 0.05, 0.075, 0.1, 0.125, 0.15, 0.175, 0.2, 0.225, 0.25, 0.275, 0.3, 0.325, 0.35, 0.375, 0.4, 0.425, 0.45, 0.475, 0.5, 0.525, 0.55, 0.575, 0.6, 0.625, 0.65, 0.675, 0.7, 0.725, 0.75, 0.775, 0.8, 0.825, 0.85, 0.875, 0.9, 0.925, 0.95, 0.975, 1.0, 1.025, 1.05, 1.075, 1.1, 1.125, 1.15, 1.175, 1.2, 1.225, 1.25], [1367.71811591589, 1403.85093377894, 1258.54730812397, 1487.46148487963, 1365.04521235086, 1562.91410905326, 1883.53917069582, 1766.76699362314, 1722.31223379846, 2237.10520673899, 2921.65194332029, 3860.86918385558, 5389.62317384357, 7676.92052136075, 10987.085766111, 16977.8949891212, 24156.6221710956, 33573.7522197101, 47787.4415598179, 66855.3351293736, 86522.8822285461, 108809.148087994, 125416.260730789, 129913.414054915, 175264.056317519, 213514.67568343, 253287.64374714, 307277.262577999, 349105.719696899, 401131.4239756, 490525.462217917, 555097.831040645, 642786.243283994, 779719.275257532, 918582.152440885, 1049267.62648774, 1217869.71808364, 1395374.41890964, 1762812.88274839, 2120548.24559079, 2391727.42027472, 3407335.68802018, 3813042.90515808, 3548616.68143732, 3475248.5284548, 3088931.25573141, 2972300.577288, 2983466.57474801, 2770210.84770828, 2702276.67095131, 2914324.88822395]], "0.021": [[0.0, 0.025, 0.05, 0.075, 0.1, 0.125, 0.15, 0.175, 0.2, 0.225, 0.25, 0.275, 0.3, 0.325, 0.35, 0.375, 0.4, 0.425, 0.45, 0.475, 0.5, 0.525, 0.55, 0.575, 0.6, 0.625, 0.65, 0.675, 0.7, 0.725, 0.75, 0.775, 0.8, 0.825, 0.85, 0.875, 0.9, 0.925, 0.95, 0.975, 1.0, 1.025, 1.05, 1.075, 1.1, 1.125, 1.15, 1.175, 1.2, 1.225, 1.25], [1524.48507904129, 1459.02684628385, 1489.05413222974, 1344.08508615639, 1430.44494156542, 1753.9558379356, 1859.37611466415, 2093.13240768568, 2338.58726805324, 2809.84452771261, 3574.21356487343, 4963.35750938047, 7115.30843190151, 10174.1978699495, 15130.5107755115, 22365.8107306856, 31493.299856573, 46949.803187085, 63153.4044068556, 79354.5718160685, 104178.323390717, 124755.572838402, 149002.690155835, 231714.365980799, 223585.401617252, 261114.327293861, 310682.038630928, 350609.213014834, 416226.559312358, 493614.972365161, 572583.904607621, 658210.078772914, 802507.583564769, 874293.456428729, 1009959.71741248, 1227198.15621935, 1477915.42753787, 1698194.88481354, 2112039.26505561, 2668721.0871392, 2637173.10373585, 3533779.81215451, 4330690.74707181, 3234841.66233217, 3458434.00103721, 3420160.12364197, 3264455.51569736, 3102346.98597045, 2779103.3084834, 2579578.66404104, 2734848.66852118]], "0.022": [[0.0, 0.025, 0.05, 0.075, 0.1, 0.125, 0.15, 0.175, 0.2, 0.225, 0.25, 0.275, 0.3, 0.325, 0.35, 0.375, 0.4, 0.425, 0.45, 0.475, 0.5, 0.525, 0.55, 0.575, 0.6, 0.625, 0.65, 0.675, 0.7, 0.725, 0.75, 0.775, 0.8, 0.825, 0.85, 0.875, 0.9, 0.925, 0.95, 0.975, 1.0, 1.025, 1.05, 1.075, 1.1, 1.125, 1.15, 1.175, 1.2, 1.225, 1.25], [1769.28579419928, 1803.532563616, 1893.57963723928, 1421.90027525241, 1574.89094180181, 2084.04787046443, 2067.06517137029, 2226.5258765974, 2867.74172375639, 3233.64334012454, 4213.22915318094, 5903.99571024414, 8317.48275579975, 12663.3590178479, 19873.3924916232, 29346.1954470354, 45177.6549344849, 60328.1787660531, 81769.1322432706, 106984.782475786, 129571.694626307, 157027.382087908, 187910.406283457, 208930.837100017, 260432.56562835, 313563.401292775, 338992.465304067, 418658.453801425, 502027.316349154, 548410.518298756, 664358.543478034, 760580.012169084, 894011.071988512, 1026792.69634415, 1156616.52673638, 1391853.21537812, 1659074.45115124, 1952602.53496213, 2377975.00154526, 3131774.30540388, 3501939.77309944, 3995767.58373698, 3723566.99398821, 3486182.87106229, 3531709.83710892, 3262695.89417378, 2935595.48158845, 3094845.54379858, 2870381.40886707, 2615435.1696081, 2719663.37482614]], "0.023": [[0.0, 0.025, 0.05, 0.075, 0.1, 0.125, 0.15, 0.175, 0.2, 0.225, 0.25, 0.275, 0.3, 0.325, 0.35, 0.375, 0.4, 0.425, 0.45, 0.475, 0.5, 0.525, 0.55, 0.575, 0.6, 0.625, 0.65, 0.675, 0.7, 0.725, 0.75, 0.775, 0.8, 0.825, 0.85, 0.875, 0.9, 0.925, 0.95, 0.975, 1.0, 1.025, 1.05, 1.075, 1.1, 1.125, 1.15, 1.175, 1.2, 1.225, 1.25], [2038.34657186754, 1470.53378226991, 1506.74988249034, 1757.12031176797, 2094.70700994249, 2093.18090069884, 2308.36277927085, 2524.01007402271, 2990.24522543867, 3976.72323931337, 5470.45062861313, 7181.66861103067, 11143.8317513425, 17472.2418456711, 26368.0866098159, 42441.4084992542, 60581.6012033574, 82133.8079266307, 104616.862004582, 131173.731442958, 167502.100722982, 204215.292234315, 226170.524831756, 271959.967106469, 329081.789887998, 377771.209169618, 430178.29276487, 508527.700565301, 574550.830895966, 674218.406674687, 769378.451532088, 936698.717739773, 1090999.78765245, 1234105.88894431, 1373996.27039292, 1626403.73488937, 2012623.59716836, 2152322.86435715, 2699927.03875812, 3359986.59598367, 4125904.21789024, 4012106.09089057, 3659222.12971477, 3317757.13572743, 3544337.09677172, 3386002.25962113, 3049148.65657337, 2959711.72550958, 2750452.48578499, 2759903.81431404, 2467498.72244522]], "0.024": [[0.0, 0.025, 0.05, 0.075, 0.1, 0.125, 0.15, 0.175, 0.2, 0.225, 0.25, 0.275, 0.3, 0.325, 0.35, 0.375, 0.4, 0.425, 0.45, 0.475, 0.5, 0.525, 0.55, 0.575, 0.6, 0.625, 0.65, 0.675, 0.7, 0.725, 0.75, 0.775, 0.8, 0.825, 0.85, 0.875, 0.9, 0.925, 0.95, 0.975, 1.0, 1.025, 1.05, 1.075, 1.1, 1.125, 1.15, 1.175, 1.2, 1.225, 1.25], [1843.51099995157, 1949.0619905244, 2060.28694736858, 2075.47618640951, 1731.56235284287, 2510.27758417846, 2304.57203564574, 3121.0896446967, 3815.38559959387, 4610.22552757789, 7186.21408275895, 9770.78364669918, 16389.4990865998, 24578.1367878287, 39573.5676627513, 56030.7363684142, 82925.0751787688, 107953.493473027, 139969.35378763, 169430.786597816, 223377.154044807, 259857.754780211, 284955.999651627, 347771.839737239, 399347.888694215, 449167.72267021, 529092.085944816, 596711.722943297, 690887.3597931, 788614.555437226, 924187.266009334, 1101681.50463524, 1254048.02068483, 1402042.54046097, 1617089.812124, 2051803.16816944, 2192448.65544188, 2721178.57851115, 3268660.2980188, 3933693.70458127, 3804139.37795262, 4092997.67875674, 3962208.56426332, 3820015.22962649, 3480192.52547061, 3145459.82456295, 3258821.75265547, 2768313.51232147, 2665466.06798376, 2769045.15392093, 2567406.01318377]], "0.025": [[0.0, 0.025, 0.05, 0.075, 0.1, 0.125, 0.15, 0.175, 0.2, 0.225, 0.25, 0.275, 0.3, 0.325, 0.35, 0.375, 0.4, 0.425, 0.45, 0.475, 0.5, 0.525, 0.55, 0.575, 0.6, 0.625, 0.65, 0.675, 0.7, 0.725, 0.75, 0.775, 0.8, 0.825, 0.85, 0.875, 0.9, 0.925, 0.95, 0.975, 1.0, 1.025, 1.05, 1.075, 1.1, 1.125, 1.15, 1.175, 1.2, 1.225, 1.25], [2298.53996098321, 2424.52311328319, 2029.12891866257, 2226.02134358532, 2242.89878651562, 2352.69304231421, 2986.00141144327, 3960.38032568921, 4647.94489550217, 6353.76168898016, 9669.3015873373, 13833.4167867932, 21938.1093664936, 35860.2050082983, 56268.7101436417, 85054.8607586297, 113699.546022849, 149344.830850685, 188454.759034844, 230378.000096496, 271077.413697243, 320373.420703556, 370690.4136187, 424561.4816168, 486288.255135489, 568470.237310363, 673883.629134287, 749613.094430254, 854191.931396875, 964043.582866669, 1104758.58136219, 1264716.73399588, 1501957.5907997, 1738842.46368777, 1957118.07317669, 2390104.40544731, 2680107.43853929, 3281635.42370428, 4364322.07260208, 4195452.27875082, 4024843.29651764, 3669781.33178345, 3370104.4132167, 3699615.50537712, 3146730.39272329, 2984931.61112378, 3398195.40558156, 2782995.16867684, 2681766.50334392, 2794116.09982833, 2649771.33783385]], "0.026": [[0.0, 0.025, 0.05, 0.075, 0.1, 0.125, 0.15, 0.175, 0.2, 0.225, 0.25, 0.275, 0.3, 0.325, 0.35, 0.375, 0.4, 0.425, 0.45, 0.475, 0.5, 0.525, 0.55, 0.575, 0.6, 0.625, 0.65, 0.675, 0.7, 0.725, 0.75, 0.775, 0.8, 0.825, 0.85, 0.875, 0.9, 0.925, 0.95, 0.975, 1.0, 1.025, 1.05, 1.075, 1.1, 1.125, 1.15, 1.175, 1.2, 1.225, 1.25], [2901.42756914851, 2564.32247709978, 2718.68648823644, 2649.89382153635, 2545.63888268606, 3124.87494228732, 3460.84159561045, 4351.7054659901, 6075.91362905804, 8883.99744745585, 13732.7736703772, 20147.1184388396, 32320.093310867, 54510.4690733471, 81315.6996325739, 117116.585992419, 151004.136047141, 212734.439898751, 252435.477003036, 294097.605528738, 346842.985441391, 396195.864958572, 457658.150827651, 530958.915591627, 604812.302159581, 681266.942532982, 792780.089350144, 931934.657657597, 1022212.90936565, 1196240.39104097, 1300147.46589585, 1583122.84825723, 1809180.98590767, 1875484.4440085, 2492527.12729571, 2734200.46440515, 2955395.60777693, 4142602.5078541, 3975138.80993473, 4027238.42605428, 4446735.90605774, 3608339.43925276, 3850913.73029468, 3635313.53177942, 3257671.34692202, 3072344.97896659, 3243515.35036508, 2967581.79677184, 2740748.41007815, 2571563.63669788, 2471405.03582743]], "0.027": [[0.0, 0.025, 0.05, 0.075, 0.1, 0.125, 0.15, 0.175, 0.2, 0.225, 0.25, 0.275, 0.3, 0.325, 0.35, 0.375, 0.4, 0.425, 0.45, 0.475, 0.5, 0.525, 0.55, 0.575, 0.6, 0.625, 0.65, 0.675, 0.7, 0.725, 0.75, 0.775, 0.8, 0.825, 0.85, 0.875, 0.9, 0.925, 0.95, 0.975, 1.0, 1.025, 1.05, 1.075, 1.1, 1.125, 1.15, 1.175, 1.2, 1.225, 1.25], [3459.4945535811, 3057.78443368002, 2970.82947285507, 2902.21992756669, 3052.62157740033, 3676.3996731671, 4427.97913538756, 5772.78022243898, 7923.47460086199, 12150.6525888733, 19183.4679727341, 31190.1423249595, 52885.999270894, 82651.5374864352, 123739.720430451, 178287.198340342, 226131.921407155, 275286.025300761, 336934.906904606, 387089.687299248, 454166.17696103, 506431.234552145, 580942.989457554, 656729.14049294, 793316.194555937, 875815.856907045, 992241.863634875, 1095770.81561288, 1245866.3706558, 1385208.3029046, 1560100.06370419, 1770064.50018996, 2067191.99457529, 2358704.15402226, 2852908.19677368, 3466677.88229555, 4366462.60355408, 4711245.34536354, 5006710.24729561, 4473317.68896452, 4380138.13586337, 3945585.99960289, 3465483.89322305, 3529517.53205486, 2959253.57028878, 3026720.98627925, 3232492.09931342, 2603074.46937605, 2794128.1644022, 2795195.89823012, 2465690.04430726]], "0.028": [[0.0, 0.025, 0.05, 0.075, 0.1, 0.125, 0.15, 0.175, 0.2, 0.225, 0.25, 0.275, 0.3, 0.325, 0.35, 0.375, 0.4, 0.425, 0.45, 0.475, 0.5, 0.525, 0.55, 0.575, 0.6, 0.625, 0.65, 0.675, 0.7, 0.725, 0.75, 0.775, 0.8, 0.825, 0.85, 0.875, 0.9, 0.925, 0.95, 0.975, 1.0, 1.025, 1.05, 1.075, 1.1, 1.125, 1.15, 1.175, 1.2, 1.225, 1.25], [3118.02499029962, 3191.6850477386, 3264.52883580746, 3809.71197816967, 3454.97408863924, 4513.48706846824, 5446.15523078867, 7796.51035969994, 10732.3170748401, 17036.7260318771, 28926.6295705259, 48113.5798867218, 85916.0230587215, 132077.289564091, 184074.69215059, 249477.09828136, 325191.197422594, 381880.945426854, 465922.090204332, 495090.725401098, 591414.044300592, 652850.540265361, 748113.650011962, 846552.803113927, 992523.246434417, 1035675.52474128, 1161619.46227083, 1299679.86228423, 1490436.17150628, 1808325.29750823, 1867503.93364108, 2315917.16407905, 2474815.03806965, 2881454.51377881, 3345493.30120149, 3668857.68930574, 4910551.63168788, 5364708.99622802, 4467448.9026107, 4833028.38644641, 4022401.87637968, 3748519.07802269, 3610504.47919627, 3295774.64402542, 3100783.27493439, 3120693.68310008, 3039300.83394345, 2636907.1393917, 2936904.70542315, 2734208.83540537, 2624288.66268842]], "0.029": [[0.0, 0.025, 0.05, 0.075, 0.1, 0.125, 0.15, 0.175, 0.2, 0.225, 0.25, 0.275, 0.3, 0.325, 0.35, 0.375, 0.4, 0.425, 0.45, 0.475, 0.5, 0.525, 0.55, 0.575, 0.6, 0.625, 0.65, 0.675, 0.7, 0.725, 0.75, 0.775, 0.8, 0.825, 0.85, 0.875, 0.9, 0.925, 0.95, 0.975, 1.0, 1.025, 1.05, 1.075, 1.1, 1.125, 1.15, 1.175, 1.2, 1.225, 1.25], [3845.58207776053, 3420.26041577388, 3834.87210688703, 3757.09701900029, 4402.61113597825, 5177.98398817627, 6865.81765710802, 10012.1807449103, 15348.2972573323, 25622.1031528147, 44111.7704117164, 80591.6727220902, 139984.937199047, 206269.160833946, 272904.307307631, 371145.445022037, 419333.764066486, 540093.71965026, 623195.657222661, 668938.997167764, 753989.277533771, 861093.569771377, 982791.402240862, 1099786.3801584, 1180622.07523439, 1382454.14988323, 1456383.61658208, 1697179.17594302, 1868332.62392703, 2069038.13979379, 2257114.54907203, 2551736.15939229, 3049775.87627204, 3538935.39176999, 4837770.23339572, 4536046.60377997, 5022203.69968354, 4619730.43514518, 4529298.66779315, 4730007.36903819, 3711209.56430528, 3847841.41962539, 3539612.05108048, 3489222.06000026, 3078749.7887578, 3161589.86624395, 2989339.96791765, 2842628.60011441, 2948901.32126854, 2804954.86257295, 2688319.78924288]], "0.030000000000000002": [[0.0, 0.025, 0.05, 0.075, 0.1, 0.125, 0.15, 0.175, 0.2, 0.225, 0.25, 0.275, 0.3, 0.325, 0.35, 0.375, 0.4, 0.425, 0.45, 0.475, 0.5, 0.525, 0.55, 0.575, 0.6, 0.625, 0.65, 0.675, 0.7, 0.725, 0.75, 0.775, 0.8, 0.825, 0.85, 0.875, 0.9, 0.925, 0.95, 0.975, 1.0, 1.025, 1.05, 1.075, 1.1, 1.125, 1.15, 1.175, 1.2, 1.225, 1.25], [4391.97982937032, 4770.44289095048, 4751.26151877291, 4602.48717258898, 5095.12630007845, 6899.39129527094, 10381.8109317337, 14835.9068672945, 22222.9291648066, 40943.9568386667, 74636.0635848913, 130549.586534156, 231169.182388364, 327568.717030927, 426735.662061103, 531541.088521739, 632093.854274267, 745563.355415812, 787924.448144498, 859727.639239895, 1036286.05229387, 1178254.8046822, 1254510.98762607, 1454657.76180139, 1467665.4971019, 1695917.79482019, 1814028.65303525, 2056840.84918509, 2257279.98124595, 2514064.31704314, 2819157.93835112, 3240226.66013428, 3532304.59549091, 5024897.96114202, 5455412.43917517, 5249950.47839994, 6412689.82969281, 4805490.49549189, 4762476.55960621, 4649218.39920893, 3678022.85759325, 3943733.93904456, 3724317.25539467, 3154873.80297567, 3192204.28284832, 3140200.90214173, 2909893.80036126, 2790725.72691434, 2749771.92346113, 2719279.68539348, 2976830.71418356]], "0.031000000000000003": [[0.0, 0.025, 0.05, 0.075, 0.1, 0.125, 0.15, 0.175, 0.2, 0.225, 0.25, 0.275, 0.3, 0.325, 0.35, 0.375, 0.4, 0.425, 0.45, 0.475, 0.5, 0.525, 0.55, 0.575, 0.6, 0.625, 0.65, 0.675, 0.7, 0.725, 0.75, 0.775, 0.8, 0.825, 0.85, 0.875, 0.9, 0.925, 0.95, 0.975, 1.0, 1.025, 1.05, 1.075, 1.1, 1.125, 1.15, 1.175, 1.2, 1.225, 1.25], [5458.43778589039, 5748.28955274502, 5339.12325028274, 5750.33303502402, 7252.28786175185, 8934.1611044858, 13088.1927680099, 22570.7330603681, 38054.012783552, 74766.009124662, 132345.516817332, 237530.969407613, 362365.342413343, 526709.640975367, 662373.785391512, 770681.720457365, 857833.212209053, 1027971.28305, 1130741.29095392, 1208029.1297636, 1322778.64015383, 1438514.21155224, 1564695.10750977, 1834543.60400311, 1933826.17494827, 2128707.49251117, 2252330.53720785, 2661534.97605104, 2650201.82968148, 3150376.46396031, 3923287.00635942, 3803179.34737875, 5114581.5164814, 5684035.77657501, 5585986.84312268, 6021208.44662108, 5487900.07581869, 4049780.26924192, 4566175.33875344, 4259963.22207353, 3998053.78144194, 3802215.8228167, 3343878.91863813, 3114072.8930605, 3264057.27272278, 3223131.64805006, 2836026.7326635, 2849907.42482615, 2768274.17757426, 2774494.93260541, 2934156.70903266]], "0.032": [[0.0, 0.025, 0.05, 0.075, 0.1, 0.125, 0.15, 0.175, 0.2, 0.225, 0.25, 0.275, 0.3, 0.325, 0.35, 0.375, 0.4, 0.425, 0.45, 0.475, 0.5, 0.525, 0.55, 0.575, 0.6, 0.625, 0.65, 0.675, 0.7, 0.725, 0.75, 0.775, 0.8, 0.825, 0.85, 0.875, 0.9, 0.925, 0.95, 0.975, 1.0, 1.025, 1.05, 1.075, 1.1, 1.125, 1.15, 1.175, 1.2, 1.225, 1.25], [6703.76526932612, 6674.07939543595, 6497.40939030135, 7417.63382161351, 9064.20618971167, 12562.3245411783, 19876.8295263952, 34981.4203697095, 68438.8160286444, 132671.845954163, 252018.997547978, 411817.802157386, 602183.691944258, 809727.652020775, 988656.836670226, 1144197.78456497, 1298769.32720962, 1413106.36036672, 1523436.03363527, 1636777.64379987, 1817385.6505962, 1937558.55612636, 2218201.93688172, 2376470.8007311, 2313555.43098474, 2645878.42432623, 2778283.58558308, 3234850.20672763, 3252938.0950447, 3605110.87168827, 5129292.20702339, 5325469.28246051, 6257670.54990287, 6541904.38376005, 5492339.01703042, 6119822.25402327, 4869978.25141699, 4999958.44718107, 5138463.39205406, 3856232.61626066, 3865003.16104004, 3773686.00440464, 3707729.86850717, 3573379.8847401, 3162575.80715696, 3212540.01855149, 2902840.72393652, 2923075.41963292, 2795564.45490835, 2671473.6439244, 2738376.60483822]], "0.033": [[0.0, 0.025, 0.05, 0.075, 0.1, 0.125, 0.15, 0.175, 0.2, 0.225, 0.25, 0.275, 0.3, 0.325, 0.35, 0.375, 0.4, 0.425, 0.45, 0.475, 0.5, 0.525, 0.55, 0.575, 0.6, 0.625, 0.65, 0.675, 0.7, 0.725, 0.75, 0.775, 0.8, 0.825, 0.85, 0.875, 0.9, 0.925, 0.95, 0.975, 1.0, 1.025, 1.05, 1.075, 1.1, 1.125, 1.15, 1.175, 1.2, 1.225, 1.25], [9585.23945635752, 9319.97726927436, 8454.68033959705, 10254.461267133, 13431.8195442819, 20097.3397972848, 33866.6992265001, 66312.2872080122, 122684.559801081, 255358.257891833, 482597.989196805, 753281.558716105, 1009192.79967343, 1304144.32312539, 1489384.69509602, 1744619.28183907, 1782639.55518161, 1905535.7246777, 2119847.80322513, 2250703.45163811, 2453091.90280712, 2528957.59762221, 2722170.10246487, 2827932.23830597, 2879757.68977597, 3250982.7437934, 3575709.60792976, 4275576.66474284, 3970440.28747227, 5531728.67995778, 5286812.3901158, 6642266.58970947, 8177293.86630091, 6202100.5285922, 4685691.03274693, 5762815.54648958, 5093858.36112672, 4848560.64696454, 4887308.71243169, 4194720.32219294, 4025838.65366967, 4170900.21186883, 3186866.33475101, 3507198.54156793, 3445252.48476332, 2915423.21870212, 3031962.2706293, 2644779.1535853, 2647576.2771764, 2551436.69099355, 2700634.14938177]], "0.034": [[0.0, 0.025, 0.05, 0.075, 0.1, 0.125, 0.15, 0.175, 0.2, 0.225, 0.25, 0.275, 0.3, 0.325, 0.35, 0.375, 0.4, 0.425, 0.45, 0.475, 0.5, 0.525, 0.55, 0.575, 0.6, 0.625, 0.65, 0.675, 0.7, 0.725, 0.75, 0.775, 0.8, 0.825, 0.85, 0.875, 0.9, 0.925, 0.95, 0.975, 1.0, 1.025, 1.05, 1.075, 1.1, 1.125, 1.15, 1.175, 1.2, 1.225, 1.25], [11967.3322906856, 11039.437060461, 12463.6005018211, 14138.8850064324, 18575.629559412, 31403.1159310489, 60019.428873661, 119219.317411464, 263712.841724243, 502512.654005277, 939297.422742932, 1314470.6356481, 1567688.55389716, 1952967.14002319, 2300553.67727676, 2515973.89939584, 2617701.35445779, 2708774.20629219, 2917432.72588395, 3287071.60009916, 3123521.8216775, 3383900.71472653, 3368998.1398836, 3808516.53443491, 4023408.98889188, 4593999.78644271, 4330759.35770105, 5328051.78188839, 5508813.57384364, 6100954.61203487, 6791991.40952694, 7312598.23253618, 7773014.48422576, 5105551.71784454, 5875702.00621063, 5561474.63628245, 4316432.68693854, 4825666.26553624, 5017433.21287634, 3595113.94385482, 3866961.97547896, 3554300.5478016, 3488101.83884397, 3215170.45789692, 3437716.5171261, 3345351.34693037, 2997688.15432387, 2962293.11885185, 2672454.4455264, 2753853.49780866, 2547933.4108682]], "0.035": [[0.0, 0.025, 0.05, 0.075, 0.1, 0.125, 0.15, 0.175, 0.2, 0.225, 0.25, 0.275, 0.3, 0.325, 0.35, 0.375, 0.4, 0.425, 0.45, 0.475, 0.5, 0.525, 0.55, 0.575, 0.6, 0.625, 0.65, 0.675, 0.7, 0.725, 0.75, 0.775, 0.8, 0.825, 0.85, 0.875, 0.9, 0.925, 0.95, 0.975, 1.0, 1.025, 1.05, 1.075, 1.1, 1.125, 1.15, 1.175, 1.2, 1.225, 1.25], [14915.8647161165, 14525.2674254523, 17472.1623251767, 20124.6111272163, 27869.0053783719, 51329.3570843827, 118595.672113354, 250063.59013655, 584563.85838329, 1094280.05765084, 1673154.29594414, 2359089.02778294, 2967286.61220348, 3260669.52229908, 3176030.63164394, 3347722.60683865, 3804376.21808115, 3559043.36997036, 3786645.84514908, 4135493.16170809, 4221969.8440702, 4298610.55103189, 4201101.56157674, 4522865.11564752, 5101153.14129058, 5777567.04983039, 6053771.44014602, 6441546.81138116, 7256268.40743377, 7791004.8104473, 6223772.76828125, 6841731.49236338, 7655250.97294929, 5372539.14407091, 6514171.55035232, 5471046.75005962, 4229376.44117097, 4619550.23876768, 4673718.96043643, 3730517.44661713, 4104736.86717303, 3468222.92540949, 3704303.07328726, 3150206.90953689, 3229949.10097608, 3112256.37768382, 2925670.81599457, 2681290.94782518, 2679929.50282888, 2659350.47903728, 2490553.69772563]], "0.036000000000000004": [[0.0, 0.025, 0.05, 0.075, 0.1, 0.125, 0.15, 0.175, 0.2, 0.225, 0.25, 0.275, 0.3, 0.325, 0.35, 0.375, 0.4, 0.425, 0.45, 0.475, 0.5, 0.525, 0.55, 0.575, 0.6, 0.625, 0.65, 0.675, 0.7, 0.725, 0.75, 0.775, 0.8, 0.825, 0.85, 0.875, 0.9, 0.925, 0.95, 0.975, 1.0, 1.025, 1.05, 1.075, 1.1, 1.125, 1.15, 1.175, 1.2, 1.225, 1.25], [22139.1462877376, 22108.7004658753, 22593.5552395476, 29697.3406867354, 49700.5686628709, 103005.982092377, 245637.767703517, 575773.68827575, 1368913.42688767, 2258380.83526753, 3227382.50119246, 4407208.12425237, 4365426.17835283, 4825626.47487194, 4321905.28977252, 4980723.78689531, 5384116.58642734, 5317299.31632328, 4781496.51957002, 5731935.9757135, 5884604.2935298, 5397953.38850689, 4822652.06917211, 6556881.81904587, 6412260.86606795, 8123129.39476229, 8279892.42951992, 7672389.56059981, 8825253.41986957, 8866299.85386907, 6904534.29046043, 7065434.83624431, 7291417.97682939, 5184228.75359727, 6997901.46952616, 5065110.33323934, 4686634.12836864, 4691037.37814311, 4323796.68760984, 3856804.41109434, 3893060.59641011, 3679397.74003603, 3503984.74775012, 3287407.87902573, 3168198.6424134, 3123745.33481882, 3261062.49735292, 2591829.16965987, 2774812.18302651, 2633092.34643653, 2381594.70955336]], "0.037000000000000005": [[0.0, 0.025, 0.05, 0.075, 0.1, 0.125, 0.15, 0.175, 0.2, 0.225, 0.25, 0.275, 0.3, 0.325, 0.35, 0.375, 0.4, 0.425, 0.45, 0.475, 0.5, 0.525, 0.55, 0.575, 0.6, 0.625, 0.65, 0.675, 0.7, 0.725, 0.75, 0.775, 0.8, 0.825, 0.85, 0.875, 0.9, 0.925, 0.95, 0.975, 1.0, 1.025, 1.05, 1.075, 1.1, 1.125, 1.15, 1.175, 1.2, 1.225, 1.25], [33425.0517349123, 31973.3180699698, 35891.6314928907, 47261.9671741643, 96244.8687718522, 230890.165476659, 589391.654747941, 1436851.57789804, 3254548.6743284, 4598385.7901829, 5365192.25765245, 8136479.12940321, 6946403.06883919, 7370850.58068766, 6637934.04370989, 6716566.58302415, 6943027.79939699, 7204677.51593735, 6328431.04896833, 8062094.04616359, 7892523.56170317, 6469983.0990977, 6844232.97157026, 8544186.20893224, 10692348.7635427, 8408717.47935724, 10447409.0463981, 9150253.17277405, 9892910.88997395, 7717138.88298337, 8580447.33420884, 7534587.78238801, 7410461.83629544, 5714518.80571477, 6351250.83153259, 5346512.57080448, 4452017.56197765, 4447447.78129479, 4176444.90350342, 4235850.74231466, 3875939.95383261, 3406806.22906393, 3615399.98475643, 3285216.06493249, 3254888.5130557, 3112502.29760967, 3078600.12644165, 2593285.95538408, 2720269.61092065, 2547120.52276953, 2652539.70609212]], "0.038000000000000006": [[0.0, 0.025, 0.05, 0.075, 0.1, 0.125, 0.15, 0.175, 0.2, 0.225, 0.25, 0.275, 0.3, 0.325, 0.35, 0.375, 0.4, 0.425, 0.45, 0.475, 0.5, 0.525, 0.55, 0.575, 0.6, 0.625, 0.65, 0.675, 0.7, 0.725, 0.75, 0.775, 0.8, 0.825, 0.85, 0.875, 0.9, 0.925, 0.95, 0.975, 1.0, 1.025, 1.05, 1.075, 1.1, 1.125, 1.15, 1.175, 1.2, 1.225, 1.25], [56717.191565784, 54985.0738175688, 60813.3703653974, 99552.8631851379, 214661.494267616, 581067.850091376, 1597352.50135271, 4023322.53119562, 6192468.33971444, 11490625.4921519, 12251267.5396631, 13966598.7104567, 12067063.8280271, 10295163.6650106, 9103689.0458838, 8943279.02365767, 9660771.51398917, 9034205.00212892, 9815178.5277671, 8807609.18682931, 10038221.3173433, 8149585.10295235, 7664966.6395643, 12726080.1037851, 17698335.7346574, 12500282.5907101, 9567255.82715319, 9543547.91044004, 9881448.52136318, 7517235.72157638, 8383211.22186843, 7792958.21775571, 6060060.39409987, 5402642.1398555, 6653743.32716104, 5185246.78998702, 4608577.09805468, 4178992.24785349, 4299963.45557538, 4132865.87525672, 3577391.82799884, 3490077.83280682, 3959132.00886507, 3117474.41919057, 2958921.81378484, 3131070.77851797, 2894187.41575753, 2562479.33436046, 2694688.95891513, 2628266.49813105, 2627724.02590375]], "0.03899999999999999": [[0.0, 0.025, 0.05, 0.075, 0.1, 0.125, 0.15, 0.175, 0.2, 0.225, 0.25, 0.275, 0.3, 0.325, 0.35, 0.375, 0.4, 0.425, 0.45, 0.475, 0.5, 0.525, 0.55, 0.575, 0.6, 0.625, 0.65, 0.675, 0.7, 0.725, 0.75, 0.775, 0.8, 0.825, 0.85, 0.875, 0.9, 0.925, 0.95, 0.975, 1.0, 1.025, 1.05, 1.075, 1.1, 1.125, 1.15, 1.175, 1.2, 1.225, 1.25], [116568.484432586, 119778.290680121, 142761.822119302, 249469.840606537, 633704.984126465, 1798163.43090536, 4635450.22157582, 11746151.3863911, 10741516.271819, 24646225.6470911, 20390072.399843, 19877953.5817029, 17769667.7437182, 13034589.731408, 11959983.6326894, 13793781.8795545, 11836946.8740222, 16888255.1831674, 13036369.1039745, 11919062.5515036, 13060806.7294158, 10689018.2926735, 12130262.0306986, 13527230.0666062, 19914485.0892741, 10762952.4263499, 9241428.13571426, 11735122.8964376, 8590399.87370322, 6978257.51733452, 7186780.92696179, 7343843.00514656, 6816558.97678512, 6156387.54655218, 5710296.32664069, 4974310.61439428, 5006078.46130469, 4221444.33572745, 4074996.5300116, 4329402.28767273, 3460184.97036096, 3400437.02619408, 3713178.78324772, 2986167.79917644, 3141884.49235029, 3112559.26427732, 2982162.64841319, 2739749.22255124, 2877943.92390432, 2490630.10738672, 2799761.05442504]]}, {"0.0": [[0.0, 0.025, 0.05, 0.075, 0.1, 0.125, 0.15, 0.175, 0.2, 0.225, 0.25, 0.275, 0.3, 0.325, 0.35, 0.375, 0.4, 0.425, 0.45, 0.475, 0.5, 0.525, 0.55, 0.575, 0.6, 0.625, 0.65, 0.675, 0.7, 0.725, 0.75, 0.775, 0.8, 0.825, 0.85, 0.875, 0.9, 0.925, 0.95, 0.975, 1.0, 1.025, 1.05, 1.075, 1.1, 1.125, 1.15, 1.175, 1.2, 1.225, 1.25], [-6.947552977104412, 5.540604334952727, 8.019600162331198, 0.3137503838042422, -8.594737642746024, -3.6742805245305354, 3.4035397719496023, 7.257140651064774, 2.0633676007997725, 3.1861414009500555, 3.59949838398009, 11.891191375264356, 0.510077127470272, 1.0118932874870703, 12.955733204833644, 20.566850939453005, 22.602070066889727, 28.626871015208692, 50.099434655968054, 86.06126267838265, 118.73815097228095, 145.0477249154078, 173.96129615735478, 258.5101652065441, 361.0829619161869, 337.7839676011642, 354.18157673223334, 551.5737570078015, 663.0582851041702, 689.7610839291542, 982.015609066684, 1005.1367245876207, 1262.0798847230944, 1712.518962493211, 1663.283769981853, 2063.6440101175344, 2592.9466177869685, 2920.1934570588273, 4388.724918144773, 5223.786861688125, 4374.5274735547455, 8623.057033833902, 8181.2845737343805, 5785.562705140196, 16654.841223268373, 14385.367498812033, 18056.159809762823, 22840.873297675804, -2211.738975389116, -2650.5915662091397, 13543.507476979146]], "0.001": [[0.0, 0.025, 0.05, 0.075, 0.1, 0.125, 0.15, 0.175, 0.2, 0.225, 0.25, 0.275, 0.3, 0.325, 0.35, 0.375, 0.4, 0.425, 0.45, 0.475, 0.5, 0.525, 0.55, 0.575, 0.6, 0.625, 0.65, 0.675, 0.7, 0.725, 0.75, 0.775, 0.8, 0.825, 0.85, 0.875, 0.9, 0.925, 0.95, 0.975, 1.0, 1.025, 1.05, 1.075, 1.1, 1.125, 1.15, 1.175, 1.2, 1.225, 1.25], [6.969760133562444, 2.866759087065757, 0.4705796674677149, 3.2951138704860226, -3.41310539393185, 0.05110986331087766, 0.21274160593747865, 2.4887812001118705, 1.8768346047917623, 9.412128486213408, 9.651060121980015, 3.6439367519750583, 2.232503541211469, 6.5013119348143595, 10.632256639179214, 5.085285564466766, 29.413277595546067, 53.149071127122106, 57.233776023819544, 87.65168333539373, 106.30690447247129, 143.44169872013936, 224.02818047711597, 197.80730691382726, 294.876834841834, 370.69793771735397, 424.47988373810784, 609.0341074355216, 504.53612275910706, 837.2235057924114, 1099.3187038250512, 884.4681769544297, 1290.2162346437444, 1748.8918762196731, 1741.2765329568906, 2024.036264623229, 2780.3992635877994, 3075.0111365666185, 3810.554687501646, 4267.866339352757, 6468.810253199057, 7776.739650233305, 7187.524952210784, 10562.05241652419, 16317.589485341574, 16339.502433788788, 15951.941403701241, 21431.008863653708, 1063.6305796790557, -6930.635826907695, -9361.275843689937]], "0.002": [[0.0, 0.025, 0.05, 0.075, 0.1, 0.125, 0.15, 0.175, 0.2, 0.225, 0.25, 0.275, 0.3, 0.325, 0.35, 0.375, 0.4, 0.425, 0.45, 0.475, 0.5, 0.525, 0.55, 0.575, 0.6, 0.625, 0.65, 0.675, 0.7, 0.725, 0.75, 0.775, 0.8, 0.825, 0.85, 0.875, 0.9, 0.925, 0.95, 0.975, 1.0, 1.025, 1.05, 1.075, 1.1, 1.125, 1.15, 1.175, 1.2, 1.225, 1.25], [0.516735361651416, 2.8153497745331877, 2.6775859769490835, -1.6553373710739483, 5.074002470169349, -0.486156758591343, 0.4902849530809828, 6.259926430555692, 1.3583476983067204, 7.830692727436465, 7.205602524212651, 5.947289289888808, 1.5319492453488102, 2.7239793823533596, 14.814787330601895, 12.196726390399643, 27.355127250769197, 49.73273005047835, 60.49174320750588, 71.29202204461409, 108.50612886251473, 170.96150741978573, 189.3411943028752, 271.8905909138531, 307.13472678820335, 329.3958653948418, 457.7133687216421, 614.7763281059674, 710.4859167864076, 784.3329030060064, 855.618149820751, 976.9615347639696, 1229.6143374152837, 1568.2777638413293, 1865.1188574212908, 2555.9436821039, 3003.642907519547, 3944.547934619386, 3570.7537663314224, 3639.9751476873657, 7919.266539668127, 8013.426771690728, 6920.747333061484, 10797.489125412736, 13332.695785764832, 16067.92966585345, 10894.762899130385, 11617.732513475, 65.3445762589138, 2270.1110046158215, 12565.04617152018]], "0.003": [[0.0, 0.025, 0.05, 0.075, 0.1, 0.125, 0.15, 0.175, 0.2, 0.225, 0.25, 0.275, 0.3, 0.325, 0.35, 0.375, 0.4, 0.425, 0.45, 0.475, 0.5, 0.525, 0.55, 0.575, 0.6, 0.625, 0.65, 0.675, 0.7, 0.725, 0.75, 0.775, 0.8, 0.825, 0.85, 0.875, 0.9, 0.925, 0.95, 0.975, 1.0, 1.025, 1.05, 1.075, 1.1, 1.125, 1.15, 1.175, 1.2, 1.225, 1.25], [30.40490967835951, 5.554350775371271, -7.312792291389889, -6.493541328264969, 4.960144726987254, 4.7432154680835374, -2.404364589885578, 6.238020198770558, 3.1320157563398197, 5.669171320723085, 3.7694930762066954, 4.620748181281487, 11.243283205944339, 3.136471578203345, 3.823673163525354, 14.430765823292402, 38.73932081789392, 33.97126958915132, 64.14781003559659, 99.22410574294227, 98.00204814339125, 151.95445365914821, 214.87021552483904, 269.3845853616124, 339.07434864906963, 352.8221204823572, 487.26060741883293, 522.2160405949664, 623.4135966449077, 832.968004375191, 909.8086893979847, 1037.67266644926, 1482.2136842176005, 1617.1705654856585, 1883.629839457125, 2294.269360847931, 2089.7543847395837, 3863.4657316768808, 4518.645743479295, 5498.776204902395, 6067.441218518562, 6205.624036569049, 8118.8514790372865, 10727.319814880657, 13194.13729509033, 14450.95687236017, 18694.514734291854, 15022.50674410891, 5010.034842007183, -4929.656188877925, -15406.501165289563]], "0.004": [[0.0, 0.025, 0.05, 0.075, 0.1, 0.125, 0.15, 0.175, 0.2, 0.225, 0.25, 0.275, 0.3, 0.325, 0.35, 0.375, 0.4, 0.425, 0.45, 0.475, 0.5, 0.525, 0.55, 0.575, 0.6, 0.625, 0.65, 0.675, 0.7, 0.725, 0.75, 0.775, 0.8, 0.825, 0.85, 0.875, 0.9, 0.925, 0.95, 0.975, 1.0, 1.025, 1.05, 1.075, 1.1, 1.125, 1.15, 1.175, 1.2, 1.225, 1.25], [6.17487760132875, 6.288244735282066, 2.6695353817847414, -7.2541324175168285, -3.1738473655096335, 8.180322348566568, 2.619814204010646, 1.9447196411447596, -1.8068353545459794, 5.410342912272976, 5.223831255423338, 0.10673604598037383, 13.501019830067888, 12.166439698063735, 12.15474237673377, 18.89856211216013, 17.057616961397905, 47.13511944064063, 60.58168839342123, 94.80646164728547, 130.58119075906015, 146.59005311903877, 240.02582357793645, 279.509338173605, 294.5926117888205, 389.2997840214024, 419.02200418912633, 679.2252653547831, 716.8153494244757, 684.1091967670267, 780.118904084821, 1419.5791054015745, 1299.0501692450666, 1065.2584099603305, 2236.8241004420124, 2525.7303715273374, 3010.1802200433226, 3343.577994942693, 4293.78786305526, 4055.4118684486853, 8936.795086230448, 6133.156419388632, 6241.712152013854, 11436.781077958922, 12347.828081785861, 14191.597440710057, 19203.066977430233, 19334.764202405557, 3566.988468673496, -5266.866055841556, -10184.571257286198]], "0.004999999999999999": [[0.0, 0.025, 0.05, 0.075, 0.1, 0.125, 0.15, 0.175, 0.2, 0.225, 0.25, 0.275, 0.3, 0.325, 0.35, 0.375, 0.4, 0.425, 0.45, 0.475, 0.5, 0.525, 0.55, 0.575, 0.6, 0.625, 0.65, 0.675, 0.7, 0.725, 0.75, 0.775, 0.8, 0.825, 0.85, 0.875, 0.9, 0.925, 0.95, 0.975, 1.0, 1.025, 1.05, 1.075, 1.1, 1.125, 1.15, 1.175, 1.2, 1.225, 1.25], [10.366883237107963, 0.6280598431392073, -3.6121284991695366, -5.9918192882180135, 1.2019236797544304, 7.667559266245738, 7.104709368557723, -1.0100153960721228, 3.997081836010381, 1.4766587762660284, 12.448705041029807, 5.042472832547755, -5.178409503566411, 4.325507553851065, 17.75481279040317, 17.411040655009128, 27.30401830687897, 54.49270978957862, 63.59569001457683, 89.2853472160038, 119.59649343737155, 194.36060973696954, 225.61648212919164, 296.99508341252925, 345.7575226262575, 378.81637437967566, 445.17951510947427, 503.0192588934836, 777.5279216846685, 897.7837332570485, 899.5574272220096, 1228.27008236382, 1398.2324401648373, 1813.3510830484379, 1739.1146496750966, 2152.015988606279, 3548.9061247539826, 3513.2258212900483, 4428.1126898098455, 5050.5493029287245, 6385.967118032978, 6653.781647602606, 9676.981257203483, 10448.952480147742, 11690.352808742944, 12340.159363708137, 24744.612643344026, 20195.617173789746, -5815.903626385033, -14072.161563222731, -9006.204882430004]], "0.006": [[0.0, 0.025, 0.05, 0.075, 0.1, 0.125, 0.15, 0.175, 0.2, 0.225, 0.25, 0.275, 0.3, 0.325, 0.35, 0.375, 0.4, 0.425, 0.45, 0.475, 0.5, 0.525, 0.55, 0.575, 0.6, 0.625, 0.65, 0.675, 0.7, 0.725, 0.75, 0.775, 0.8, 0.825, 0.85, 0.875, 0.9, 0.925, 0.95, 0.975, 1.0, 1.025, 1.05, 1.075, 1.1, 1.125, 1.15, 1.175, 1.2, 1.225, 1.25], [6.220475060113851, 2.824272067339677, -0.9533619640034856, -10.951468989570834, 8.125536669279617, 13.747371634028061, -5.166554136234283, -11.300693507502002, 14.889173167221939, 8.65300023322041, -0.3498209816798274, 10.351245890450077, 2.4086545241820443, 9.044607289753587, 12.24153798309041, 22.16142885712664, 36.26857900858644, 46.494219174628405, 72.7862489403122, 103.50577208593285, 128.3314366628845, 199.600282837441, 237.69327173531747, 235.36886510649134, 439.14971288871345, 480.3389919812736, 385.6201784209291, 593.4822920010845, 790.4688905198545, 920.3019374016293, 842.4567257858251, 1307.776557658709, 1626.9480957859157, 1380.0785356434571, 1909.9121053422255, 2413.4131405484136, 2842.289168769315, 4063.830921776839, 4786.302627359791, 6297.113580621317, 6444.731645481528, 6455.4881804807455, 8081.243388609059, 10394.52928395441, 15744.707543079468, 24602.75762222229, 13214.821556443927, 8762.40391317645, 2066.493735887022, -9957.840446020562, -28892.121337691486]], "0.006999999999999999": [[0.0, 0.025, 0.05, 0.075, 0.1, 0.125, 0.15, 0.175, 0.2, 0.225, 0.25, 0.275, 0.3, 0.325, 0.35, 0.375, 0.4, 0.425, 0.45, 0.475, 0.5, 0.525, 0.55, 0.575, 0.6, 0.625, 0.65, 0.675, 0.7, 0.725, 0.75, 0.775, 0.8, 0.825, 0.85, 0.875, 0.9, 0.925, 0.95, 0.975, 1.0, 1.025, 1.05, 1.075, 1.1, 1.125, 1.15, 1.175, 1.2, 1.225, 1.25], [-2.953631520017481, -1.5180408876021156, -0.0804493897814522, 3.623074035035934, 0.09857564302598021, -0.10809702036108246, 3.104574338662995, 5.408225128452688, 6.368178495372358, 3.7361381171337635, -5.885085828813568, 1.6828341706082044, 6.745517234529745, 15.50923339636068, 29.09077491079381, 12.539900852405388, 22.11911726011621, 46.009729680029324, 102.2538984765048, 128.17403162337268, 132.16282357297555, 186.59694044763455, 219.10025498947277, 276.6966583841877, 386.75775236878354, 512.4658400704112, 567.856060261439, 683.5593679788117, 616.2383180914644, 821.2609937708124, 1319.2832916134969, 1247.0005637003405, 1526.5947257300475, 1995.4424546334628, 2036.97181862244, 2434.0588267716544, 2817.952981478056, 4165.701339699627, 5180.268572409671, 4894.3162503986, 6176.93672186795, 8513.072388583683, 10296.542596065116, 12309.079429496423, 14313.913647001486, 19851.767899550014, 14068.073662286968, 8375.530782827791, -278.5331391544795, -7247.536497527332, -14494.59800109465]], "0.008": [[0.0, 0.025, 0.05, 0.075, 0.1, 0.125, 0.15, 0.175, 0.2, 0.225, 0.25, 0.275, 0.3, 0.325, 0.35, 0.375, 0.4, 0.425, 0.45, 0.475, 0.5, 0.525, 0.55, 0.575, 0.6, 0.625, 0.65, 0.675, 0.7, 0.725, 0.75, 0.775, 0.8, 0.825, 0.85, 0.875, 0.9, 0.925, 0.95, 0.975, 1.0, 1.025, 1.05, 1.075, 1.1, 1.125, 1.15, 1.175, 1.2, 1.225, 1.25], [14.478423157274099, -2.47734527393676, -7.068032217823655, 6.807339277215731, 1.9389130835255544, 1.7406078853700704, 2.0741068951618047, -1.6398586917103952, 6.64193900306202, 5.8934372711451655, 2.966239090561104, 4.167165772841416, 9.99353618923992, 6.043080326768792, 15.854861209876445, 33.17346310967171, 40.95184200002888, 63.666264284560434, 71.30669317845621, 118.26364829329671, 165.48737290471408, 200.5172338757432, 271.91544016732286, 343.5534691271136, 413.6684030138622, 483.61717273833375, 517.4035046359877, 669.8167675601725, 840.7530023389032, 1018.6459049213967, 988.2562025924539, 1307.4641504529243, 1698.9731300761327, 1629.233812825065, 2191.749351458848, 3031.491264194454, 2899.6883918076514, 3715.118570894776, 5576.785862498672, 5380.445642093821, 6971.437595579626, 9854.28138746986, 7927.9358367175355, 9790.832311422231, 16215.309938788243, 15756.776292659773, 19234.179788733458, 15324.776748054757, -14533.95898004447, -13984.088150893029, 8099.233619055916]], "0.009": [[0.0, 0.025, 0.05, 0.075, 0.1, 0.125, 0.15, 0.175, 0.2, 0.225, 0.25, 0.275, 0.3, 0.325, 0.35, 0.375, 0.4, 0.425, 0.45, 0.475, 0.5, 0.525, 0.55, 0.575, 0.6, 0.625, 0.65, 0.675, 0.7, 0.725, 0.75, 0.775, 0.8, 0.825, 0.85, 0.875, 0.9, 0.925, 0.95, 0.975, 1.0, 1.025, 1.05, 1.075, 1.1, 1.125, 1.15, 1.175, 1.2, 1.225, 1.25], [-8.003367043010913, -3.2807233101504094, 1.3893023232324757, 7.3085402364552285, -1.8703448081981433, 0.09307428556935926, -1.8872876719367242, -1.1425507101102896, 15.357659279407294, 4.6879440119185505, 4.753383539364785, 5.6760381734242955, 11.660408505145993, 7.879147503051787, 11.520410226063124, 25.081884525094114, 45.91747719409993, 65.99445080910641, 82.41394857995238, 145.0124011339137, 181.90143399654826, 253.19460692942053, 308.4531121238727, 323.17437685840554, 474.4349236110829, 578.8644052078699, 504.4362168293813, 604.3978005337165, 869.4557978393651, 1047.0188001210474, 1336.0898440916365, 1347.125915635469, 1397.8767559545006, 1707.7335693533696, 3072.4815604586247, 2850.9971593825794, 2690.713514720486, 4138.57253953614, 4449.330598842183, 6565.1741594236755, 7593.973824406675, 9535.390799073282, 8113.813947396794, 11145.387605479564, 16369.936084166946, 17105.13021268634, 10425.629216764812, 11419.663549065286, -2396.58779763296, -5379.963638345991, -3421.1330833283946]], "0.01": [[0.0, 0.025, 0.05, 0.075, 0.1, 0.125, 0.15, 0.175, 0.2, 0.225, 0.25, 0.275, 0.3, 0.325, 0.35, 0.375, 0.4, 0.425, 0.45, 0.475, 0.5, 0.525, 0.55, 0.575, 0.6, 0.625, 0.65, 0.675, 0.7, 0.725, 0.75, 0.775, 0.8, 0.825, 0.85, 0.875, 0.9, 0.925, 0.95, 0.975, 1.0, 1.025, 1.05, 1.075, 1.1, 1.125, 1.15, 1.175, 1.2, 1.225, 1.25], [-1.2277171927237278, 2.7782586204113344, 2.1803952453575177, -7.804372778697747, 6.198221207514317, 6.23097081052703, -3.29966923343687, 1.6617924190301705, 5.943707228988429, 8.611945145452944, 7.999522316637059, 0.45659937637578446, 6.600209260813518, 15.605487180474135, 27.025983842267205, 33.167553577848835, 41.81691590620116, 76.066459078551, 100.01673459768774, 155.4577809978838, 202.40159638251828, 254.86413262762818, 281.3522767255481, 440.3964229119876, 476.07298063780377, 460.22074066725054, 653.7115844904878, 758.9679679450571, 927.5000771377586, 987.119742861717, 1140.9013209194245, 1390.9412470341335, 1720.2879772117399, 1822.5855095653255, 2474.925106536818, 3597.7375954045915, 4072.370730330818, 2772.1399420419616, 5278.079056217399, 6834.081502206132, 5191.424503046912, 11861.687044675366, 10830.582228503383, 11103.967862556856, 18521.3635916918, 18617.8049572738, 6113.533303962647, 793.942242463943, 1925.6399924850807, -4964.417513598241, -18636.931307382798]], "0.011": [[0.0, 0.025, 0.05, 0.075, 0.1, 0.125, 0.15, 0.175, 0.2, 0.225, 0.25, 0.275, 0.3, 0.325, 0.35, 0.375, 0.4, 0.425, 0.45, 0.475, 0.5, 0.525, 0.55, 0.575, 0.6, 0.625, 0.65, 0.675, 0.7, 0.725, 0.75, 0.775, 0.8, 0.825, 0.85, 0.875, 0.9, 0.925, 0.95, 0.975, 1.0, 1.025, 1.05, 1.075, 1.1, 1.125, 1.15, 1.175, 1.2, 1.225, 1.25], [-2.60935990178147, -0.226439273306263, 0.08848142245249878, -5.951420938435515, 3.0239117065053533, -1.3790754002782069, 4.685780166117901, 4.493305499144276, 3.5277334382950394, 13.218860842099973, 3.7290818154692023, -0.11854032405259113, 13.872223102234313, 18.794906604692745, 20.968270477821086, 47.740582913270785, 54.24058618524693, 77.24444730777284, 121.4572675914025, 141.12451772032318, 240.60733902487124, 274.8465325258841, 369.0935252686405, 394.8292690537212, 435.58305065672306, 608.5579898044793, 704.7756524313178, 851.5233152816443, 888.1953912309253, 939.591084953356, 1515.2331241153033, 1949.5321513830238, 1795.9824399519896, 1516.0381906707046, 2395.4953418746595, 3579.0663043301097, 3530.181360513873, 3702.4185378266407, 6698.36847203405, 5897.6608159756215, 6965.465369128724, 10905.725552338909, 10863.779496336187, 14739.867786109377, 22890.409182656964, 22973.542015409177, 9184.040874288949, -9436.739763311827, -23595.74701546925, -4627.27468976644, 42698.561600282184]], "0.012": [[0.0, 0.025, 0.05, 0.075, 0.1, 0.125, 0.15, 0.175, 0.2, 0.225, 0.25, 0.275, 0.3, 0.325, 0.35, 0.375, 0.4, 0.425, 0.45, 0.475, 0.5, 0.525, 0.55, 0.575, 0.6, 0.625, 0.65, 0.675, 0.7, 0.725, 0.75, 0.775, 0.8, 0.825, 0.85, 0.875, 0.9, 0.925, 0.95, 0.975, 1.0, 1.025, 1.05, 1.075, 1.1, 1.125, 1.15, 1.175, 1.2, 1.225, 1.25], [17.37484139793222, 5.232255317262998, -0.7103345277345399, 2.6167776169384087, -4.562771932824452, 2.584760018619334, 1.5333362362074523, 3.6519873456880383, 7.387295571630738, 3.0825309653481194, 3.8678992363606803, 12.527392514603507, 16.384097713578072, 16.838877911881763, 22.77030429195908, 42.20270257836326, 66.29091102714128, 111.06987563068358, 147.5034641991266, 164.35528445501, 219.38088145843838, 332.7226957660888, 314.4145924228506, 447.60829048969873, 606.8536992000257, 549.2705912759515, 843.9632503283171, 827.1186696511058, 785.7942067817103, 1313.5492575381759, 1492.3849194274376, 1858.16351283622, 1555.1078238506595, 1883.9907892075805, 2870.6901620907834, 3811.45773943029, 4397.3680070922155, 4501.408853937132, 6664.231709697726, 4919.872357487848, 6927.787997988244, 14664.093085757304, 11665.897187665912, 10878.107010671096, 18439.646432085425, 14876.962223731814, 10827.60427415286, -9139.825106259248, -8917.14074213817, -5255.8635614924115, 6571.8795919962395]], "0.013000000000000001": [[0.0, 0.025, 0.05, 0.075, 0.1, 0.125, 0.15, 0.175, 0.2, 0.225, 0.25, 0.275, 0.3, 0.325, 0.35, 0.375, 0.4, 0.425, 0.45, 0.475, 0.5, 0.525, 0.55, 0.575, 0.6, 0.625, 0.65, 0.675, 0.7, 0.725, 0.75, 0.775, 0.8, 0.825, 0.85, 0.875, 0.9, 0.925, 0.95, 0.975, 1.0, 1.025, 1.05, 1.075, 1.1, 1.125, 1.15, 1.175, 1.2, 1.225, 1.25], [10.368322470327062, 6.81839925989001, 3.069363942271065, 0.8748186341930085, -5.455557477466517, 4.017013172055165, 4.320274384608821, 2.7217411773666673, -5.5008610410992, 11.749009400082999, 17.738057944876143, -5.803060909993245, 15.836842247062481, 28.03576551671983, 32.43555846721722, 42.87744499790264, 69.55744289812033, 126.16893847916432, 157.68225827061082, 201.17730554636572, 287.7256541586792, 392.92709171711954, 495.63401039084715, 428.7682527035539, 508.24206361076773, 606.3742331024696, 768.3962825785986, 937.4948476882586, 957.389311558412, 1475.1216851398674, 1457.0135381850432, 1852.4710267346893, 1998.1112574329231, 2018.6655328665213, 3365.0414074385008, 3759.4201325283516, 4686.766038176908, 4574.401824053716, 5416.054725888014, 7363.894185141318, 10823.45854301062, 10298.636453884183, 11332.626062493366, 17562.63885591208, 18918.786371940856, 14512.525736878553, 3507.7709346003967, -12285.615057466877, -5406.291196820001, -6137.128657560004, -8834.368104406496]], "0.013999999999999999": [[0.0, 0.025, 0.05, 0.075, 0.1, 0.125, 0.15, 0.175, 0.2, 0.225, 0.25, 0.275, 0.3, 0.325, 0.35, 0.375, 0.4, 0.425, 0.45, 0.475, 0.5, 0.525, 0.55, 0.575, 0.6, 0.625, 0.65, 0.675, 0.7, 0.725, 0.75, 0.775, 0.8, 0.825, 0.85, 0.875, 0.9, 0.925, 0.95, 0.975, 1.0, 1.025, 1.05, 1.075, 1.1, 1.125, 1.15, 1.175, 1.2, 1.225, 1.25], [4.872002601948505, 0.9157922570816112, -0.12385472667234537, 7.4357446086573695, -0.9758233883693699, 2.1668806634979028, -0.505907102425546, 7.39529211986278, 5.169855886022982, 4.531433317551364, 9.749660762748945, 3.4990809030546073, 12.707786702820572, 25.453271712259962, 39.42394731715586, 60.84433583313781, 110.65257459249348, 111.93988986211875, 182.5596912023855, 276.75569827246073, 284.60239307097794, 392.6064047210759, 501.91923905300087, 499.13242186734686, 618.4333456729752, 736.7180968712074, 1038.0723013352097, 845.9775530914612, 1012.475147496413, 1265.322519420338, 1457.8010823206828, 2173.3355149534245, 2695.5486534530132, 2265.217804213594, 3311.720369706202, 4475.195797489413, 3311.198376961, 6767.882110744836, 7121.043012421209, 4590.09932608406, 10137.548358765174, 14593.261404107836, 16893.262637574182, 15384.05881300493, 16884.59835856409, 12181.22915553798, -6212.170581045226, -12790.50031862743, 1632.3572369923547, 212.09478845541392, -11057.254036998012]], "0.015": [[0.0, 0.025, 0.05, 0.075, 0.1, 0.125, 0.15, 0.175, 0.2, 0.225, 0.25, 0.275, 0.3, 0.325, 0.35, 0.375, 0.4, 0.425, 0.45, 0.475, 0.5, 0.525, 0.55, 0.575, 0.6, 0.625, 0.65, 0.675, 0.7, 0.725, 0.75, 0.775, 0.8, 0.825, 0.85, 0.875, 0.9, 0.925, 0.95, 0.975, 1.0, 1.025, 1.05, 1.075, 1.1, 1.125, 1.15, 1.175, 1.2, 1.225, 1.25], [4.370337593264237, 0.04753141201969786, -0.8046700676832539, 5.1193591924028805, 6.483521244446786, 0.004920654441568779, -0.19325306734655798, 8.458443066017052, 6.330766024371583, 0.18266763416049214, 5.908997646735833, 19.607896211849695, 23.468147602605512, 20.788002397484167, 42.26553906598028, 67.77497931322213, 95.97922332918961, 172.39449726667638, 261.1727190773255, 266.77662140379573, 398.70505727976865, 441.8753775884808, 429.35652326222606, 572.4011761219039, 697.7076307657879, 939.9525973741736, 961.110015909529, 892.5677051125969, 1041.4117681287848, 1531.2576111067294, 1912.9686104168147, 1464.8281484110094, 2526.1639588051585, 3788.9644774036947, 3031.3857703710255, 3679.112481164338, 5709.733495610675, 6140.445516074632, 4572.7886862865, 8868.217192547854, 13946.970984789541, 11215.645903988563, 12669.451257755709, 18166.774773280944, 15195.34548570195, 4552.403201136881, -3295.050265099241, -3120.667583101301, -5873.209250084749, -9899.313586038952, -15686.606539123914]], "0.016": [[0.0, 0.025, 0.05, 0.075, 0.1, 0.125, 0.15, 0.175, 0.2, 0.225, 0.25, 0.275, 0.3, 0.325, 0.35, 0.375, 0.4, 0.425, 0.45, 0.475, 0.5, 0.525, 0.55, 0.575, 0.6, 0.625, 0.65, 0.675, 0.7, 0.725, 0.75, 0.775, 0.8, 0.825, 0.85, 0.875, 0.9, 0.925, 0.95, 0.975, 1.0, 1.025, 1.05, 1.075, 1.1, 1.125, 1.15, 1.175, 1.2, 1.225, 1.25], [-9.846005852231764, 2.9611739077456867, 7.088992101394372, 1.5499808820295384, -2.1791277907325197, 10.127254083771398, 2.172891801691173, -1.537074284831668, 7.985862385510319, 10.725310573549041, 10.828653166727921, 15.675459790739902, 22.15678272484182, 27.91764549954211, 60.86162228564001, 99.48275594678869, 152.9765844099533, 217.64201123123524, 244.51184449391917, 306.8472893464512, 418.66970188652874, 511.32763178992406, 580.211488037099, 564.6225694946145, 832.5557931346158, 984.1879718507573, 772.8881770401698, 1181.1454305865655, 1721.4180775922678, 1694.083731026338, 1295.3571609569487, 2457.188331815804, 2487.582124636384, 2686.93034898829, 4899.096459998371, 4326.334943179318, 4438.184170919469, 6868.008735564049, 7524.852339891768, 8888.890104761718, 13209.091016254511, 12765.800911065997, 19266.448471649768, 20612.38258727472, 10187.7366262869, -5276.013069729714, -12710.912218366364, -3444.5229897048407, 23.35284371442588, -357.9935341349203, -4620.97895344001]], "0.017": [[0.0, 0.025, 0.05, 0.075, 0.1, 0.125, 0.15, 0.175, 0.2, 0.225, 0.25, 0.275, 0.3, 0.325, 0.35, 0.375, 0.4, 0.425, 0.45, 0.475, 0.5, 0.525, 0.55, 0.575, 0.6, 0.625, 0.65, 0.675, 0.7, 0.725, 0.75, 0.775, 0.8, 0.825, 0.85, 0.875, 0.9, 0.925, 0.95, 0.975, 1.0, 1.025, 1.05, 1.075, 1.1, 1.125, 1.15, 1.175, 1.2, 1.225, 1.25], [-13.884048584139407, -0.44697634249851687, 4.295394713931254, -3.7794707041976037, 1.411207926701765, 12.03597923368982, 2.662986859170588, 5.980522061332327, 8.100352997888008, 3.799606164192116, 13.932045287768712, 19.243095758780452, 26.27091310716047, 45.66708358248136, 66.68977133282311, 123.46660404524907, 163.98520524362974, 254.2889900471098, 359.06485536597756, 340.9582814305542, 453.5057901602731, 530.4800393313385, 667.7737259807643, 825.9693040281231, 691.472595439211, 1092.717864258336, 1266.4448019954445, 877.8163793472892, 1622.51561302747, 1765.3330822812202, 1947.9203459912133, 2515.820555060447, 3413.8070951161076, 3346.1280013549117, 3271.0833344491466, 4391.856920550565, 7062.628543400108, 6070.987910297832, 5887.364426618502, 14015.78577797066, 8153.16759405765, 17951.207227839237, 26274.137448505833, 9977.1651391153, 1688.2832219906923, -2991.3497478698205, -10291.931046387037, 21.593531802402396, -3135.055692697298, -3160.9896859638197, -4506.847121976082]], "0.018": [[0.0, 0.025, 0.05, 0.075, 0.1, 0.125, 0.15, 0.175, 0.2, 0.225, 0.25, 0.275, 0.3, 0.325, 0.35, 0.375, 0.4, 0.425, 0.45, 0.475, 0.5, 0.525, 0.55, 0.575, 0.6, 0.625, 0.65, 0.675, 0.7, 0.725, 0.75, 0.775, 0.8, 0.825, 0.85, 0.875, 0.9, 0.925, 0.95, 0.975, 1.0, 1.025, 1.05, 1.075, 1.1, 1.125, 1.15, 1.175, 1.2, 1.225, 1.25], [-9.021315905160042, -0.05456867415832434, 4.254168204215607, 3.8682831344381197, 1.9819245932443965, 2.497711878150725, -0.7931718657985464, 9.885701842714907, 3.538879478944185, 9.306863784063431, 11.154535486413018, 22.17172687163314, 47.53535948745978, 63.732065163868576, 92.71271466103617, 127.68391572736913, 232.33793052159996, 315.16013350035314, 344.6597934021306, 487.168805877189, 509.05665336815076, 653.8267436954984, 753.2433069070574, 787.7545543884457, 791.0598265168575, 986.5495132911384, 1016.8104658464003, 1646.7287448442244, 1833.8604495181926, 1573.4786125356688, 2280.401517038143, 2925.126641869745, 3255.230583553656, 3846.8301754079907, 4889.879574204191, 3781.7891485676823, 5684.018787264923, 7531.934161299663, 10410.541474291935, 13349.620307688707, 10212.688708531223, 21804.899294695424, 28471.30823462154, 3144.1189043349573, -3523.8823982810068, 3127.96904536994, -12880.505283889372, -11947.291761032186, -3979.491470612536, -4961.388019614378, -13463.357071035665]], "0.019": [[0.0, 0.025, 0.05, 0.075, 0.1, 0.125, 0.15, 0.175, 0.2, 0.225, 0.25, 0.275, 0.3, 0.325, 0.35, 0.375, 0.4, 0.425, 0.45, 0.475, 0.5, 0.525, 0.55, 0.575, 0.6, 0.625, 0.65, 0.675, 0.7, 0.725, 0.75, 0.775, 0.8, 0.825, 0.85, 0.875, 0.9, 0.925, 0.95, 0.975, 1.0, 1.025, 1.05, 1.075, 1.1, 1.125, 1.15, 1.175, 1.2, 1.225, 1.25], [-2.9126258754431413, 3.032259817348812, 3.4558002320546946, -3.462353190089013, -8.125072690846473, 2.088076911282594, 2.9036682591773486, 8.641013902697388, 16.504014126907883, 11.103227762400799, 14.66683152313605, 27.366307128566724, 50.725259590132, 83.57164437834706, 144.38588939280788, 200.1607583557891, 238.0659932153788, 371.38144816592876, 450.0342516235155, 549.9926128184215, 639.882952612443, 644.724425821181, 827.7658603178895, 885.1420938371105, 900.4990609757889, 1197.7550969767638, 1575.400903537147, 1474.6915174604308, 1993.6753551364588, 2045.3291581127198, 2352.2892032345676, 2891.801876314836, 3228.604669929811, 3856.29475714921, 5192.367157674562, 3984.1318882259943, 8130.504713031772, 10172.290912929117, 8430.436119534997, 14425.876118593025, 13430.736409706122, 19828.560759317523, 17493.438341472734, -4853.94541379852, -2280.827368990908, -1451.7186928107394, -13715.705349518463, 2955.6472250455304, -2061.871287088793, -2869.536052966112, -5112.490067092734]], "0.02": [[0.0, 0.025, 0.05, 0.075, 0.1, 0.125, 0.15, 0.175, 0.2, 0.225, 0.25, 0.275, 0.3, 0.325, 0.35, 0.375, 0.4, 0.425, 0.45, 0.475, 0.5, 0.525, 0.55, 0.575, 0.6, 0.625, 0.65, 0.675, 0.7, 0.725, 0.75, 0.775, 0.8, 0.825, 0.85, 0.875, 0.9, 0.925, 0.95, 0.975, 1.0, 1.025, 1.05, 1.075, 1.1, 1.125, 1.15, 1.175, 1.2, 1.225, 1.25], [-4.749071815702224, 0.194324716250508, 2.0404699954478343, 2.1053788897116714, -0.06493357534925116, 11.754553577224485, 3.869592170477214, -5.967467630507599, 8.278444781648883, 22.789984658839607, 28.326540583221995, 43.46135392495254, 68.25185204919278, 96.20435513998038, 169.05984670150514, 241.4308355554399, 291.5860856490972, 422.85356462868594, 619.4915617571955, 712.9584606933089, 783.9162589635681, 753.7972522975228, 243.35565371982477, 893.5275536459286, 1643.596438938384, 1357.6394519357975, 1750.914244082172, 1759.0232504098308, 1560.5163290730625, 2684.553445569725, 2850.1876749754397, 2550.7447529113115, 4159.331830457111, 5202.366969121771, 4804.656206430315, 5404.263294611431, 5847.805770993136, 9991.113684867016, 14060.366679708588, 9174.054444909023, 25048.90674259323, 30209.308482332486, 141.9755418126843, -7243.431859417313, -8619.197419839651, -10508.157179450129, -421.3667226503037, -3737.442972750497, -6658.819370121251, 788.5614695601348, 17431.477378077652]], "0.021": [[0.0, 0.025, 0.05, 0.075, 0.1, 0.125, 0.15, 0.175, 0.2, 0.225, 0.25, 0.275, 0.3, 0.325, 0.35, 0.375, 0.4, 0.425, 0.45, 0.475, 0.5, 0.525, 0.55, 0.575, 0.6, 0.625, 0.65, 0.675, 0.7, 0.725, 0.75, 0.775, 0.8, 0.825, 0.85, 0.875, 0.9, 0.925, 0.95, 0.975, 1.0, 1.025, 1.05, 1.075, 1.1, 1.125, 1.15, 1.175, 1.2, 1.225, 1.25], [1.08181725723081, -1.8998205234400185, -2.456251775722702, -2.2726893434808058, 8.65465110183823, 7.981469619027349, 5.3715696480787, 8.265327148426557, 11.958089923053285, 20.872447239072958, 37.04900693756703, 62.379450352043314, 89.65288254825964, 139.01256839602576, 217.67195578451464, 280.0733958544257, 442.30425444226046, 584.0657733811584, 555.0875925306993, 745.0444497704054, 825.2790463313071, 613.6512965306671, 2190.7464868730463, 1369.6283489401515, 218.7592920260838, 1719.472912604823, 1557.1290378920014, 1820.5720589150565, 2624.814265832573, 2806.6576400934514, 2768.636578428428, 4340.384788180858, 3842.228460325013, 3245.15936486967, 6390.853245305327, 8687.679735556163, 7932.350822291537, 10805.408357497075, 19652.990871689057, 7038.487318016229, 13990.229344864018, 38627.916450013734, -9559.564294451233, -20425.078852329534, 7583.886746469578, -4223.216579264645, -5543.86314513074, -9052.153710175402, -10868.107832408365, -2393.801076894014, 15291.379889106263]], "0.022": [[0.0, 0.025, 0.05, 0.075, 0.1, 0.125, 0.15, 0.175, 0.2, 0.225, 0.25, 0.275, 0.3, 0.325, 0.35, 0.375, 0.4, 0.425, 0.45, 0.475, 0.5, 0.525, 0.55, 0.575, 0.6, 0.625, 0.65, 0.675, 0.7, 0.725, 0.75, 0.775, 0.8, 0.825, 0.85, 0.875, 0.9, 0.925, 0.95, 0.975, 1.0, 1.025, 1.05, 1.075, 1.1, 1.125, 1.15, 1.175, 1.2, 1.225, 1.25], [14.800235518544227, -1.73722523617142, -8.329426262583633, -8.245980631838057, 14.92915912245861, 9.128098647536612, -0.4458814086025631, 15.314128587196146, 17.222513720555995, 20.64807339934164, 46.36670644474084, 68.19428157773741, 111.93089894127742, 201.06344077876778, 281.47544253346473, 450.9587519750345, 541.8410346699053, 626.7275737008426, 841.6618569390948, 832.5199878918147, 857.2234091619883, 1062.8294934369892, 828.5732379467867, 1234.384059571298, 1998.7686712965797, 1220.13677696572, 1745.8180514510113, 3116.0549528668403, 2076.4841217403573, 2787.665498466019, 3803.526234966007, 3959.3122872601934, 4771.098461682612, 4281.9586036982755, 6280.353976653147, 9014.711062648768, 9512.328383789649, 11687.87061040421, 22116.833512424684, 20246.33602245946, 16218.956125179215, 4133.470388152185, -11965.15588749389, -2336.201463469358, -2913.527905647863, -12755.159785675789, -1985.644915788816, 365.81570879287744, -10545.878103321937, -4754.032271469916, 14025.357411145935]], "0.023": [[0.0, 0.025, 0.05, 0.075, 0.1, 0.125, 0.15, 0.175, 0.2, 0.225, 0.25, 0.275, 0.3, 0.325, 0.35, 0.375, 0.4, 0.425, 0.45, 0.475, 0.5, 0.525, 0.55, 0.575, 0.6, 0.625, 0.65, 0.675, 0.7, 0.725, 0.75, 0.775, 0.8, 0.825, 0.85, 0.875, 0.9, 0.925, 0.95, 0.975, 1.0, 1.025, 1.05, 1.075, 1.1, 1.125, 1.15, 1.175, 1.2, 1.225, 1.25], [-31.038761760427423, -7.925938429053076, 6.363423844607263, 11.61240730895798, 5.369044570394123, 2.6814505535110946, 7.25907481921147, 10.162659194259628, 24.07162103322828, 43.20563268498799, 49.75589023882981, 90.74651848264713, 174.78878493548572, 246.23109237084935, 427.71901899622003, 594.8365114662972, 680.894653464107, 749.9239829476254, 812.0950990855965, 1084.1267804328763, 1316.8250807037712, 934.9122094204251, 1082.354859345463, 1848.8017418375878, 1828.166265421024, 1628.1923923595816, 2278.037748054638, 2442.9335812490913, 2806.5634751352236, 3216.66586345485, 4505.505026062709, 5728.175796912159, 5049.690588643391, 4479.535276104779, 6307.7298389057, 11924.816836762895, 8199.011962245131, 10712.76738856376, 21477.720453399237, 27168.682480709245, 12115.06303175069, -10503.290920243788, -14151.180753197472, -833.6568020850663, 3289.4659379854443, -10253.557519532063, -7445.010864716138, -5017.910543709278, -2893.315901310364, -5360.514722500376, -10935.553466842312]], "0.024": [[0.0, 0.025, 0.05, 0.075, 0.1, 0.125, 0.15, 0.175, 0.2, 0.225, 0.25, 0.275, 0.3, 0.325, 0.35, 0.375, 0.4, 0.425, 0.45, 0.475, 0.5, 0.525, 0.55, 0.575, 0.6, 0.625, 0.65, 0.675, 0.7, 0.725, 0.75, 0.775, 0.8, 0.825, 0.85, 0.875, 0.9, 0.925, 0.95, 0.975, 1.0, 1.025, 1.05, 1.075, 1.1, 1.125, 1.15, 1.175, 1.2, 1.225, 1.25], [0.4353566843301841, 4.802386416177959, 3.109871269299807, -8.834658106940257, 8.954023106607805, 9.796615077854065, 7.759499846167615, 27.648858296662226, 19.467305639314464, 56.24959880572784, 79.48767084622405, 148.55891820165272, 238.29805106535008, 385.4249228774485, 512.4281779420187, 729.3526168396389, 872.0730931182959, 949.5052298300388, 972.7949914475488, 1426.8239909371805, 1601.4426688925823, 870.144595226686, 1460.002431450604, 2009.5243432462364, 1569.8857510114372, 2184.4685858226403, 2460.77231059683, 2643.7850387941703, 3156.5645565649584, 3769.262719198616, 5374.903606523267, 5607.696693344026, 4734.277943376396, 5410.446246190915, 11793.390647166181, 9091.369848412776, 10253.348779279804, 18626.639229940054, 22393.682118533892, 8062.220136178592, 1608.238013441431, 3815.7822257432945, -5149.366837239593, -8052.742965506076, -12993.227377429628, -1991.3604028936845, -6097.701282119714, -12100.003924839233, 1930.4632573311517, -102.67600016446394, -13645.672200147093]], "0.025": [[0.0, 0.025, 0.05, 0.075, 0.1, 0.125, 0.15, 0.175, 0.2, 0.225, 0.25, 0.275, 0.3, 0.325, 0.35, 0.375, 0.4, 0.425, 0.45, 0.475, 0.5, 0.525, 0.55, 0.575, 0.6, 0.625, 0.65, 0.675, 0.7, 0.725, 0.75, 0.775, 0.8, 0.825, 0.85, 0.875, 0.9, 0.925, 0.95, 0.975, 1.0, 1.025, 1.05, 1.075, 1.1, 1.125, 1.15, 1.175, 1.2, 1.225, 1.25], [3.4522801569764248, -3.0970005167115153, -4.128335690273974, 4.800821292452606, 0.15221848601029286, 11.343322291740932, 28.170520567262873, 25.040072314765652, 33.5783438771666, 81.62474863525051, 114.62523523256712, 184.93249119421094, 349.1929263063977, 548.0388494488222, 813.062109961277, 932.0495339150419, 1029.498861210874, 1219.6601148245027, 1322.4902500228714, 1319.9717192120434, 1448.6815693230326, 1623.7774044067871, 1665.732660018523, 1823.0461166826835, 2284.7869833892314, 3167.4607302522213, 2912.9450522693282, 2820.413882851819, 3460.731769004758, 4012.642665393348, 4735.1680019264, 6473.317535117286, 7922.337051930552, 6778.026067146339, 10862.38498169673, 11425.92264357478, 12729.647810023938, 31435.522254127056, 16072.340827848613, -8362.360551740221, -8651.095361621059, -12775.528390001891, 3008.711821937592, -2969.2601178204354, -15479.005131905134, 7889.183953998637, -3099.6137450135448, -14926.862989433625, 2255.999893164944, 1362.906926888879, -11987.600909120249]], "0.026": [[0.0, 0.025, 0.05, 0.075, 0.1, 0.125, 0.15, 0.175, 0.2, 0.225, 0.25, 0.275, 0.3, 0.325, 0.35, 0.375, 0.4, 0.425, 0.45, 0.475, 0.5, 0.525, 0.55, 0.575, 0.6, 0.625, 0.65, 0.675, 0.7, 0.725, 0.75, 0.775, 0.8, 0.825, 0.85, 0.875, 0.9, 0.925, 0.95, 0.975, 1.0, 1.025, 1.05, 1.075, 1.1, 1.125, 1.15, 1.175, 1.2, 1.225, 1.25], [-15.991698164526301, -2.5009246589320155, 2.7209746160560084, -5.086813222334929, 7.997146983525502, 14.69815133190952, 16.436251783199967, 39.65353623600254, 67.96530332518071, 118.8955006812805, 167.02264311749394, 269.576568399342, 542.2385664237387, 771.5361794025569, 999.5208675211815, 1044.2932317932793, 1553.0953926851923, 1659.4033761849762, 1190.1889663470918, 1495.4923547095616, 1599.4938141510852, 1699.1323702429047, 2144.9959188465746, 2333.3767346390273, 2268.4624409589264, 2884.1952923496888, 4153.1294744604775, 3453.6307439414995, 4203.1817104487845, 4112.19072613139, 6036.623834685072, 8874.175688557834, 2998.6107962435412, 11287.336462153686, 14969.379266915239, 3755.294782567621, 25590.829330532924, 17954.601764742798, -6314.280176699625, 11264.708711048266, -8439.86648821098, -11441.544103627919, 3674.288804959926, -11010.76411465358, -10190.58330569601, 1450.2067094082747, -840.0264857900911, -9209.812447119359, -6266.632529968945, -4275.616448729097, -1971.9113874399084]], "0.027": [[0.0, 0.025, 0.05, 0.075, 0.1, 0.125, 0.15, 0.175, 0.2, 0.225, 0.25, 0.275, 0.3, 0.325, 0.35, 0.375, 0.4, 0.425, 0.45, 0.475, 0.5, 0.525, 0.55, 0.575, 0.6, 0.625, 0.65, 0.675, 0.7, 0.725, 0.75, 0.775, 0.8, 0.825, 0.85, 0.875, 0.9, 0.925, 0.95, 0.975, 1.0, 1.025, 1.05, 1.075, 1.1, 1.125, 1.15, 1.175, 1.2, 1.225, 1.25], [-14.783624194416186, -7.725187534100693, -2.1221246275859977, 0.09049878514301636, 11.99913707504119, 20.602754358668058, 30.14850836000649, 49.37615630937232, 91.88177687546927, 163.81925465539922, 271.9741701711593, 504.458429955968, 778.1101226172356, 1063.3707324961354, 1499.393873463255, 1587.2126726762838, 1425.8125919087443, 1716.7181313552455, 1688.2767530138954, 1790.399789850961, 1800.5825869638438, 1886.3416833529595, 2186.955943689475, 3368.474184232571, 3398.3532537086926, 2919.452711552702, 3311.4424210398734, 3849.8357478393405, 4427.558239112845, 4660.468597575545, 5719.318092525735, 7811.225200981686, 8655.039249410933, 11626.284391606603, 16630.863852027313, 24716.044015778232, 19767.82507650694, 10426.000643737161, -4856.863776709993, -10759.34202586158, -6791.227792096565, -16146.758967101503, -4832.964225715402, -7932.166845735093, -9600.196190478613, 7884.978157894862, -8167.9526609748955, -8298.018991660094, 5836.488845742529, -1131.9000069371536, -25596.95900180271]], "0.028": [[0.0, 0.025, 0.05, 0.075, 0.1, 0.125, 0.15, 0.175, 0.2, 0.225, 0.25, 0.275, 0.3, 0.325, 0.35, 0.375, 0.4, 0.425, 0.45, 0.475, 0.5, 0.525, 0.55, 0.575, 0.6, 0.625, 0.65, 0.675, 0.7, 0.725, 0.75, 0.775, 0.8, 0.825, 0.85, 0.875, 0.9, 0.925, 0.95, 0.975, 1.0, 1.025, 1.05, 1.075, 1.1, 1.125, 1.15, 1.175, 1.2, 1.225, 1.25], [-11.905576475506264, 6.288360702823941, 11.277509709732255, 0.4938612639913648, 8.44130283532592, 29.23281394398538, 46.475348748292475, 72.86033800439444, 123.46837706753594, 257.59659952305043, 424.5188031286707, 834.3812028910412, 1264.4219349734165, 1429.2648228016535, 1713.2484142209032, 2151.9005349613035, 1902.8525701377846, 2154.6056316660784, 1565.2371411533422, 1794.1293145451625, 2398.533939218566, 2208.214772771048, 2811.280987173117, 3848.993951417244, 2691.2598261766934, 2202.114694113183, 3950.9923303309406, 4547.664963333666, 8232.519862203259, 4896.277979497009, 7530.199646863342, 9265.674406950988, 7456.652514254948, 13738.051130783115, 9456.916381924895, 24568.746221817833, 30462.09203877179, -11526.511601349124, -8237.454833800288, -4758.913016784091, -19139.40032709477, -4302.990033073704, -6609.792661392647, -8444.656058707156, -2030.2848887725331, 408.79643976007185, -9072.433469874413, -1059.1096066438586, 2921.226895817366, -1210.2116323303073, -14294.827492740378]], "0.029": [[0.0, 0.025, 0.05, 0.075, 0.1, 0.125, 0.15, 0.175, 0.2, 0.225, 0.25, 0.275, 0.3, 0.325, 0.35, 0.375, 0.4, 0.425, 0.45, 0.475, 0.5, 0.525, 0.55, 0.575, 0.6, 0.625, 0.65, 0.675, 0.7, 0.725, 0.75, 0.775, 0.8, 0.825, 0.85, 0.875, 0.9, 0.925, 0.95, 0.975, 1.0, 1.025, 1.05, 1.075, 1.1, 1.125, 1.15, 1.175, 1.2, 1.225, 1.25], [-11.605411992652341, -2.4538836692926544, 5.04569787158801, 6.571742015970911, 19.67647858147869, 31.748446876442635, 65.44834002694206, 111.91909091996307, 206.8481490483926, 376.5473232750509, 743.8026113604102, 1383.9808856797094, 1833.1353682157999, 1824.1041324807995, 2453.995632051741, 1977.0801117623726, 2363.4358945917065, 3146.6257570085177, 1643.0760447471002, 1712.0992215498577, 2779.6793625006353, 3303.5155167595176, 3500.229716566099, 2505.0349624880864, 4219.768431959389, 3797.1415069153045, 4319.706233123339, 6158.249327847741, 5131.797462251109, 5324.30444756056, 6326.149819308315, 11498.33734809771, 12549.992210252523, 29079.036906427333, 14172.809096661598, 931.5773446659381, 2308.314822591267, -9765.364740391085, 5176.807134657019, -13626.055352935366, -14321.93576714597, -311.5578208188893, -5278.977332307365, -7082.664783876403, -4887.839697331159, -162.122922520706, -5716.465564997353, 78.18953329888262, -0.8726834433023033, -2367.9711913101273, -7931.109125351241]], "0.030000000000000002": [[0.0, 0.025, 0.05, 0.075, 0.1, 0.125, 0.15, 0.175, 0.2, 0.225, 0.25, 0.275, 0.3, 0.325, 0.35, 0.375, 0.4, 0.425, 0.45, 0.475, 0.5, 0.525, 0.55, 0.575, 0.6, 0.625, 0.65, 0.675, 0.7, 0.725, 0.75, 0.775, 0.8, 0.825, 0.85, 0.875, 0.9, 0.925, 0.95, 0.975, 1.0, 1.025, 1.05, 1.075, 1.1, 1.125, 1.15, 1.175, 1.2, 1.225, 1.25], [22.87185154354665, 2.0439112586471064, -4.642718996959296, 1.4108081882004346, 28.908642511384656, 72.7215181209769, 105.16774264625586, 137.6497931315286, 328.0177984867381, 688.6334274583575, 1152.0619016982157, 2190.3523068357244, 2776.5085951763663, 2639.2472926233354, 2791.934907778668, 2778.362817778, 3064.4360779168205, 2083.32985513506, 1154.8366745686146, 3525.3799717521674, 4721.7429804026215, 2610.505841868731, 4037.2034172793105, 2693.760547700392, 3108.8338908961605, 4919.291506565379, 4758.351296221767, 6187.587770447377, 6016.999530976016, 7511.756105952095, 10285.05016874784, 7245.689658471411, 26405.43065563736, 30338.698314819787, -2449.674385499778, 17868.74422566365, -6493.534498639701, -28582.66767155035, 3367.2547714415327, -17724.132709684935, -10447.10192598656, 4229.68047830958, -13212.932978137262, -7833.247467122472, 1581.0896557489505, -4296.903542335732, -5338.124244465531, -1950.8517152588886, -1448.3152758358083, 2949.966484600887, 10203.966753667866]], "0.031000000000000003": [[0.0, 0.025, 0.05, 0.075, 0.1, 0.125, 0.15, 0.175, 0.2, 0.225, 0.25, 0.275, 0.3, 0.325, 0.35, 0.375, 0.4, 0.425, 0.45, 0.475, 0.5, 0.525, 0.55, 0.575, 0.6, 0.625, 0.65, 0.675, 0.7, 0.725, 0.75, 0.775, 0.8, 0.825, 0.85, 0.875, 0.9, 0.925, 0.95, 0.975, 1.0, 1.025, 1.05, 1.075, 1.1, 1.125, 1.15, 1.175, 1.2, 1.225, 1.25], [18.651831652010888, -4.285610249163179, -3.866149157290763, 26.36035157841212, 38.54519808548652, 64.96175034514835, 170.28620473886537, 291.22716316920344, 648.8268572898173, 1173.158488125621, 2126.778184034423, 3019.431477751235, 3878.979506654051, 4060.629974767246, 3167.53861278886, 2310.798867294937, 3458.212263747957, 3797.4503347331715, 2121.795138617576, 2448.5708349576917, 3066.6557833560064, 2846.7378068086086, 5562.000770139895, 4921.814366329134, 3622.921286041677, 3743.348903772653, 7713.244429132989, 4700.929979711938, 4871.614685635705, 19669.02189650961, 5998.871329508768, 15218.137590227001, 29111.145912411983, 3378.3109006856366, 5054.943589145509, 1847.8350900875205, -32085.439409981394, -12207.560456347965, 6897.745072624134, -9347.060273457373, -5306.422353217354, -8890.51933089125, -10377.464228844485, -129.39129760737487, 3002.264389597049, -6873.31698964245, -5415.887889080754, -203.1139017288745, -1525.6423561870265, 1513.533386709409, 7801.640137607781]], "0.032": [[0.0, 0.025, 0.05, 0.075, 0.1, 0.125, 0.15, 0.175, 0.2, 0.225, 0.25, 0.275, 0.3, 0.325, 0.35, 0.375, 0.4, 0.425, 0.45, 0.475, 0.5, 0.525, 0.55, 0.575, 0.6, 0.625, 0.65, 0.675, 0.7, 0.725, 0.75, 0.775, 0.8, 0.825, 0.85, 0.875, 0.9, 0.925, 0.95, 0.975, 1.0, 1.025, 1.05, 1.075, 1.1, 1.125, 1.15, 1.175, 1.2, 1.225, 1.25], [-2.463946593830828, -2.9463546858022007, 7.446971820162493, 30.398405607674075, 57.65414924827205, 122.325625076396, 249.01764910051335, 557.0425888108776, 1140.2544235760802, 2266.068584269313, 3527.194243201289, 4408.958105305976, 5078.0641768694, 4897.004136223296, 4107.8278305143685, 3896.8419906465842, 3355.063982552355, 2708.04895387557, 2637.481423350553, 3792.2843614122216, 3552.2222124279583, 5119.98183752807, 6257.973537254725, 113.13288562975106, 3310.8344034065103, 5934.850955945349, 7829.692601134743, 5890.347131325669, 1268.3048888993935, 26816.22519844303, 22328.776471419602, 12640.430576972629, 19444.417825378583, -14356.416437921542, -4128.145795913609, -7133.45486128384, -17859.963855737224, 9156.117312019387, -16904.800514663373, -18599.62815283581, 1598.902649046477, -2024.3291682188637, -1868.0172276706794, -7887.174075382427, -4320.88950810506, -2962.969918128771, -4044.586616597031, -658.2397999583899, -3836.2965858910293, -1382.84582160775, 5288.977654057248]], "0.033": [[0.0, 0.025, 0.05, 0.075, 0.1, 0.125, 0.15, 0.175, 0.2, 0.225, 0.25, 0.275, 0.3, 0.325, 0.35, 0.375, 0.4, 0.425, 0.45, 0.475, 0.5, 0.525, 0.55, 0.575, 0.6, 0.625, 0.65, 0.675, 0.7, 0.725, 0.75, 0.775, 0.8, 0.825, 0.85, 0.875, 0.9, 0.925, 0.95, 0.975, 1.0, 1.025, 1.05, 1.075, 1.1, 1.125, 1.15, 1.175, 1.2, 1.225, 1.25], [-10.641432281432062, -13.461324447449993, 7.174181226746513, 57.40415576083349, 105.42175641647235, 212.34424271360524, 514.8762791317026, 939.5108082212898, 2102.537094149314, 4333.691461494418, 6121.735547411811, 6254.363711812141, 6721.157968221632, 5634.110884522669, 5436.743809852908, 3448.7215562673523, 1298.4607819420035, 4332.196352880204, 4133.153354194567, 4037.560888489156, 3209.6608287796407, 3114.1563011186017, 3884.561717508643, 1064.8237029728232, 5002.8714649175445, 8144.128076752428, 14046.87929234656, 1733.8012345918205, 16482.3160876886, 16138.70569681756, 9246.12094929173, 44384.78333324733, -5772.50212657102, -53477.591897233295, -851.669016630868, 9130.340695839477, -14856.530151445333, -166.6434098107022, -8228.598248791695, -12283.685386210462, 2984.64928978544, -11908.413839578594, -9348.07645525682, 6567.863015247673, -9052.101185643905, -4830.96942549072, -2703.15069143494, -5359.153651335984, -821.1623758001152, 1621.0727779608196, 2347.772452377305]], "0.034": [[0.0, 0.025, 0.05, 0.075, 0.1, 0.125, 0.15, 0.175, 0.2, 0.225, 0.25, 0.275, 0.3, 0.325, 0.35, 0.375, 0.4, 0.425, 0.45, 0.475, 0.5, 0.525, 0.55, 0.575, 0.6, 0.625, 0.65, 0.675, 0.7, 0.725, 0.75, 0.775, 0.8, 0.825, 0.85, 0.875, 0.9, 0.925, 0.95, 0.975, 1.0, 1.025, 1.05, 1.075, 1.1, 1.125, 1.15, 1.175, 1.2, 1.225, 1.25], [-27.222474195412616, 1.1077379998642145, 34.03474535566614, 53.39434260944633, 169.4655852860493, 423.8041544158584, 855.9404407403006, 2167.840418009905, 4092.7670581443517, 7877.3004857134565, 9715.45622247196, 6693.203481683523, 7011.4098063625715, 8723.135634416449, 6463.713898265216, 3333.5716735643355, 1731.9765546746673, 3044.221793983756, 7711.000047015435, 1821.918884711308, 604.5717880699385, 2699.168280722992, 4672.830151774073, 7532.527767931133, 9959.51119843255, 1757.6969190154675, 8209.625817094453, 14816.359841175776, 6965.140364630892, 15496.40278047641, 13902.148517835338, 16549.43147450889, -31326.523541946903, -25127.29624398053, 13293.992338547518, -22819.723451670456, -9409.509565616641, 14174.274070428699, -17581.218707127442, -14844.290232999727, 2250.902903947939, -4960.827301481199, -4273.77613518767, -363.2911365711882, 2866.644934364702, -6114.348702102919, -4302.610789121686, -3762.105675452947, -2278.8571393441885, -2366.5790070807616, -2823.429935353108]], "0.035": [[0.0, 0.025, 0.05, 0.075, 0.1, 0.125, 0.15, 0.175, 0.2, 0.225, 0.25, 0.275, 0.3, 0.325, 0.35, 0.375, 0.4, 0.425, 0.45, 0.475, 0.5, 0.525, 0.55, 0.575, 0.6, 0.625, 0.65, 0.675, 0.7, 0.725, 0.75, 0.775, 0.8, 0.825, 0.85, 0.875, 0.9, 0.925, 0.95, 0.975, 1.0, 1.025, 1.05, 1.075, 1.1, 1.125, 1.15, 1.175, 1.2, 1.225, 1.25], [-3.3251424630679547, 17.205022314843223, 56.37134908902012, 82.09309935589137, 262.92516694011147, 877.8798334268541, 1829.10652573611, 4753.073393538628, 9204.44702261751, 11683.890846879276, 13695.11849766465, 14493.412706035058, 10108.386929663551, 1206.1842532197486, -249.02861726806083, 8370.98939597156, 1911.909941439435, -1645.7575798410824, 7424.929557680557, 4856.1619287353105, 1576.4828520979174, -981.3469410002864, 1619.626391717833, 10129.079902708025, 14490.361529846197, 10095.103994651989, 5588.559443889949, 13466.367492525027, 18811.32766445177, -15331.647592001536, -14150.846677351792, 24555.51270134074, -21322.19543622222, -13734.423543669298, 7460.214170902136, -31026.348656724167, -8801.416463745747, 9374.572860442217, -12370.660122189782, -6020.186732109345, -1998.6391662041697, -4643.956836954824, -2955.345892489819, -6088.055182342618, 840.9741289982774, -3479.321480885276, -5130.000654455152, -2678.609564370161, 459.5756574021525, -1217.8669194877637, -7051.100370787323]], "0.036000000000000004": [[0.0, 0.025, 0.05, 0.075, 0.1, 0.125, 0.15, 0.175, 0.2, 0.225, 0.25, 0.275, 0.3, 0.325, 0.35, 0.375, 0.4, 0.425, 0.45, 0.475, 0.5, 0.525, 0.55, 0.575, 0.6, 0.625, 0.65, 0.675, 0.7, 0.725, 0.75, 0.775, 0.8, 0.825, 0.85, 0.875, 0.9, 0.925, 0.95, 0.975, 1.0, 1.025, 1.05, 1.075, 1.1, 1.125, 1.15, 1.175, 1.2, 1.225, 1.25], [35.97889726805267, -16.145586774210525, 54.9842655147974, 225.5238315734725, 602.8367758738649, 1694.298486881103, 4085.4217060811766, 11330.746941965164, 17382.391884435758, 18306.665592656856, 23544.694901907493, 10843.523273266683, 3736.9071201785105, -1528.8557319723986, 368.39209442960936, 13280.10696855495, 3704.0452958227906, -9242.928774997585, 4672.088598733522, 14504.592167221064, -4500.2581905326215, -15460.630910560418, 14503.866875715916, 16573.879521174284, 15049.549976405106, 22933.33891199449, -9983.963264229802, 6004.263033761361, 18124.73603441965, -24481.387845844518, -21353.430856900082, 11241.688097114647, -25118.714690104287, -576.9312298057941, 2740.0096410227834, -29852.71828559708, -528.2817950379641, -2810.6019275655217, -9754.02347183783, -4037.8488049461394, -994.332857962648, -4218.589845100261, -3999.378450622277, -3534.2265600151472, -1768.8713800543674, 2386.1170683743335, -6406.058206673318, -5638.724266164561, 2006.3984927899808, -1328.349535787354, -14237.434654858771]], "0.037000000000000005": [[0.0, 0.025, 0.05, 0.075, 0.1, 0.125, 0.15, 0.175, 0.2, 0.225, 0.25, 0.275, 0.3, 0.325, 0.35, 0.375, 0.4, 0.425, 0.45, 0.475, 0.5, 0.525, 0.55, 0.575, 0.6, 0.625, 0.65, 0.675, 0.7, 0.725, 0.75, 0.775, 0.8, 0.825, 0.85, 0.875, 0.9, 0.925, 0.95, 0.975, 1.0, 1.025, 1.05, 1.075, 1.1, 1.125, 1.15, 1.175, 1.2, 1.225, 1.25], [115.4087969527909, -45.35084744076077, 91.52627203751558, 436.80298661328493, 1408.5648173215018, 3931.8472456232644, 9984.126361425037, 26083.892757759608, 31565.237870329292, 15670.743959568648, 37867.70743306474, 15196.415630367976, -11381.701631808679, -1612.1342004253245, -8047.89878930973, 4010.833036559367, 6483.972009628565, -9634.747380265848, 9092.468933773205, 20381.593844666924, -20389.678796982807, -13644.337755815952, 21222.19379086121, 44380.771806946526, -7210.982637565722, -3947.23259631581, 10356.967792187705, -5760.887175855563, -14766.751364743119, -13668.379111794862, 1572.4410048502075, -11319.381464314907, -18972.177227374275, -9670.612639294512, 22.14622860285833, -21426.811473393678, -7719.90801525012, -1683.0293955540296, -1718.076008863311, -2097.630689572583, -9340.902840353405, -1744.2100746672031, -541.0551374290025, -3984.469888717472, -1299.9209879670677, -1105.245538794198, -5568.117163275647, -3540.5643611788205, 87.29159306382024, 871.4342104108993, -1425.1435502812371]], "0.038000000000000006": [[0.0, 0.025, 0.05, 0.075, 0.1, 0.125, 0.15, 0.175, 0.2, 0.225, 0.25, 0.275, 0.3, 0.325, 0.35, 0.375, 0.4, 0.425, 0.45, 0.475, 0.5, 0.525, 0.55, 0.575, 0.6, 0.625, 0.65, 0.675, 0.7, 0.725, 0.75, 0.775, 0.8, 0.825, 0.85, 0.875, 0.9, 0.925, 0.95, 0.975, 1.0, 1.025, 1.05, 1.075, 1.1, 1.125, 1.15, 1.175, 1.2, 1.225, 1.25], [154.72314694897818, -72.95094190417915, 278.6572999598399, 988.7833935414936, 3249.043010726321, 10015.14797621302, 30251.640380114506, 36272.63245320272, 68871.56873271901, 54058.25765607128, 19549.96997899998, -390.3035362061964, -36795.341539790985, -26215.486071795713, -11798.553503003732, 8022.517898024491, 22.335386112973314, 1923.5767696967223, -3073.1413712646195, 3744.8804062138984, -4369.29588208777, -32137.826450315748, 40622.98020931011, 106519.79080235714, -5203.716591901659, -86805.71451796536, -22221.23417510117, 10518.630399484722, -21083.95118084984, -14361.389901935763, 8456.85396997384, -23110.28447259568, -24404.59139547605, 10323.016165663508, -403.6495261406678, -21240.016314477172, -7992.544480466218, -1987.5623430205278, 929.1115126180699, -7144.219739917282, -6737.053694950886, 5709.743685035312, -3314.6762037814797, -10723.60704120378, 1646.8663481117571, 52.08376036907051, -6011.6756734694445, -1533.869971930158, 1112.3402177655735, 552.2133001405964, -3358.887205622737]], "0.03899999999999999": [[0.0, 0.025, 0.05, 0.075, 0.1, 0.125, 0.15, 0.175, 0.2, 0.225, 0.25, 0.275, 0.3, 0.325, 0.35, 0.375, 0.4, 0.425, 0.45, 0.475, 0.5, 0.525, 0.55, 0.575, 0.6, 0.625, 0.65, 0.675, 0.7, 0.725, 0.75, 0.775, 0.8, 0.825, 0.85, 0.875, 0.9, 0.925, 0.95, 0.975, 1.0, 1.025, 1.05, 1.075, 1.1, 1.125, 1.15, 1.175, 1.2, 1.225, 1.25], [894.3047006441496, -195.79992388485087, 652.1425566393624, 2818.5715051023617, 9896.078511030357, 25711.562432534924, 87065.09124895229, 32582.905632813294, 109584.33707572441, 86539.45628775934, -56610.94134124221, -11719.11078755907, -58042.67626599143, -50619.52010171068, 15045.83688654113, -6062.7673905942565, 29674.225120863004, 14373.938180310684, -51351.49413657505, 8013.669441884338, -11196.096436717753, -11344.318564227395, 19865.210578950275, 77946.75062203458, -24092.60562092812, -104755.10638859635, 23937.29039307602, -1783.921180581265, -45114.329164352916, -8568.739098441734, 5888.032509070957, -2681.6574259796657, -10054.351831084063, -8121.2298459466565, -9581.877935723807, -4635.210811424769, -5498.43019425565, -8526.225987438404, 3019.575543655388, -5134.829952519153, -8859.765223534534, 4219.642449692048, -3754.302169378607, -5366.654920868706, 2183.2008231401132, -1292.4607074185967, -3406.7821707895127, -265.4464673127965, -2268.9217424110366, 159.27255692889568, 4962.241656941428]]}]
