# Supplementary material for: Superconductivity from a melted insulator in Josephson junction arrays
Source: Nat Phys. 2023 Aug 10;19(11):1630–5. doi: 10.1038/s41567-023-02161-w (PMC10635826; doi:10.1038/s41567-023-02161-w)
Supplement: Supplementary file 2 — Contains all data in the paper, including supplement, serialized into text files, and Python scripts that recreate all figures from the text files. [file 41567_2023_2161_MOESM2_ESM.zip › data_and_plotters_all/phase_figures/supfigs/sfig_ej_ec_eg/dispersion_cuts.json]

{"-0.04": [[1.0, 2.0, 3.0, 4.0, 5.0, 6.0, 7.0, 8.0, 9.0, 10.0, 11.0, 12.0, 13.0, 14.0, 15.0, 16.0, 17.0, 18.0, 19.0, 20.0, 21.0, 22.0, 23.0, 24.0, 25.0, 26.0], [267714285.714286, 723877551.020408, 1231877551.02041, 1750244897.95918, 2237510204.08163, 2704040816.32653, 3149836734.69388, 3554163265.30612, 3958489795.91837, 4352448979.59184, 4725673469.38775, 5057428571.42857, 5389183673.46939, 5679469387.7551, 5959387755.10204, 6228938775.5102, 6477755102.04082, 6705836734.69388, 6923551020.40816, 7141265306.12245, 7317510204.08163, 7504122448.97959, 7670000000.0, 7825510204.08163, 7981020408.16327, 8105428571.42857]], "-0.0395": [[1.0, 2.0, 3.0, 4.0, 5.0, 6.0, 7.0, 8.0, 9.0, 10.0, 11.0, 12.0, 13.0, 14.0, 15.0, 16.0, 17.0, 18.0, 19.0, 20.0, 21.0, 22.0, 23.0, 24.0, 25.0, 26.0, 27.0, 28.0, 29.0, 30.0, 31.0, 32.0], [278081632.653061, 754979591.836735, 1283714285.71429, 1812448979.59184, 2320448979.59184, 2797346938.77551, 3253510204.08163, 3678571428.57143, 4103632653.06122, 4487224489.79592, 4870816326.53061, 5223306122.44898, 5565428571.42857, 5866081632.65306, 6166734693.87755, 6436285714.28571, 6695469387.7551, 6944285714.28571, 7172367346.93878, 7400448979.59184, 7576693877.55102, 7784040816.32653, 7949918367.34694, 8115795918.36735, 8271306122.44898, 8416448979.59184, 8571959183.67347, 8686000000.0, 8800040816.32653, 8914081632.65306, 9028122448.97959, 9111061224.4898]], "-0.039": [[1.0, 2.0, 3.0, 4.0, 5.0, 6.0, 7.0, 8.0, 9.0, 10.0, 11.0, 12.0, 13.0, 14.0, 15.0, 16.0, 17.0, 18.0, 19.0, 20.0, 21.0, 22.0, 23.0, 24.0, 25.0, 26.0, 27.0, 28.0, 29.0], [288448979.591837, 775714285.714286, 1325183673.46939, 1874653061.22449, 2382653061.22449, 2880285714.28571, 3367551020.40816, 3813346938.77551, 4259142857.14286, 4642734693.87755, 5047061224.4898, 5389183673.46939, 5752040816.32653, 6083795918.36735, 6384448979.59184, 6654000000.0, 6933918367.34694, 7182734693.87755, 7431551020.40816, 7649265306.12245, 7846244897.95918, 8053591836.73469, 8229836734.69388, 8406081632.65306, 8561591836.73469, 8706734693.87755, 8862244897.95918, 8997020408.16327, 9111061224.4898]], "-0.0385": [[2.0, 3.0, 4.0, 5.0, 6.0, 7.0, 8.0, 9.0, 10.0, 11.0, 12.0, 13.0, 14.0, 15.0, 16.0, 17.0, 18.0, 19.0, 20.0, 21.0, 22.0, 23.0, 24.0, 25.0, 26.0], [796448979.591837, 1377020408.16327, 1926489795.91837, 2475959183.67347, 2973591836.73469, 3471224489.79592, 3937755102.04082, 4404285714.28571, 4798244897.95918, 5212938775.5102, 5575795918.36735, 5938653061.22449, 6270408163.26531, 6602163265.30612, 6882081632.65306, 7151632653.06122, 7421183673.46939, 7670000000.0, 7898081632.65306, 8105428571.42857, 8323142857.14286, 8509755102.04082, 8686000000.0, 8851877551.02041, 8997020408.16327]], "-0.038": [[2.0, 3.0, 4.0, 5.0, 6.0, 7.0, 8.0, 9.0, 10.0, 11.0, 12.0, 13.0, 14.0, 15.0, 16.0, 17.0, 18.0, 19.0, 20.0, 21.0, 22.0, 23.0, 24.0, 25.0, 26.0, 27.0], [827551020.408163, 1408122448.97959, 1988693877.55102, 2538163265.30612, 3077265306.12245, 3585265306.12245, 4051795918.36735, 4528693877.55102, 4953755102.04082, 5368448979.59184, 5752040816.32653, 6114897959.18367, 6467387755.10204, 6809510204.08163, 7089428571.42857, 7379714285.71428, 7659632653.06122, 7908448979.59184, 8157265306.12245, 8364612244.89796, 8582326530.61224, 8779306122.44898, 8955551020.40816, 9131795918.36735, 9287306122.44898, 9453183673.46939]], "-0.0375": [[1.0, 2.0, 3.0, 4.0, 5.0, 6.0, 7.0, 8.0, 9.0, 10.0, 11.0, 12.0, 13.0, 14.0, 15.0, 16.0, 17.0, 18.0, 19.0, 20.0, 21.0], [309183673.469388, 848285714.285714, 1459959183.67347, 2050897959.18367, 2610734693.87755, 3170571428.57143, 3699306122.44898, 4186571428.57143, 4673836734.69388, 5109265306.12245, 5544693877.55102, 5928285714.28571, 6311877551.02041, 6674734693.87755, 7016857142.85714, 7317510204.08163, 7607795918.36735, 7887714285.71428, 8146897959.18367, 8395714285.71428, 8613428571.42857]], "-0.037": [[1.0, 2.0, 3.0, 4.0, 5.0, 6.0, 7.0, 8.0, 9.0, 10.0, 11.0, 12.0, 13.0, 14.0, 15.0, 16.0, 17.0, 18.0, 19.0, 20.0, 21.0, 22.0], [319551020.408163, 869020408.163265, 1491061224.4898, 2102734693.87755, 2693673469.38775, 3243142857.14286, 3792612244.89796, 4300612244.89796, 4787877551.02041, 5244040816.32653, 5689836734.69388, 6094163265.30612, 6488122448.97959, 6850979591.83673, 7193102040.81633, 7514489795.91837, 7825510204.08163, 8115795918.36735, 8385346938.77551, 8634163265.30612, 8862244897.95918, 9090326530.61224]], "-0.036": [[1.0, 2.0, 3.0, 4.0, 5.0, 6.0, 7.0, 8.0, 9.0, 10.0, 11.0, 12.0, 13.0, 14.0, 15.0, 16.0, 17.0, 18.0, 19.0, 20.0, 21.0, 22.0, 23.0, 24.0, 25.0, 26.0, 27.0, 28.0, 29.0, 30.0, 31.0, 32.0, 33.0, 34.0], [340285714.285714, 920857142.857143, 1574000000.0, 2216775510.20408, 2828448979.59184, 3429755102.04082, 3999959183.67347, 4539061224.4898, 5057428571.42857, 5534326530.61224, 6011224489.79592, 6425918367.34694, 6840612244.89796, 7234571428.57143, 7597428571.42857, 7929183673.46939, 8250571428.57143, 8561591836.73469, 8841510204.08163, 9111061224.4898, 9349510204.08163, 9587959183.67347, 9805673469.38775, 10013020408.1633, 10189265306.1224, 10365510204.0816, 10552122448.9796, 10707632653.0612, 10852775510.2041, 10997918367.3469, 11143061224.4898, 11257102040.8163, 11382000000.0, 11485183673.4694]], "-0.0355": [[2.0, 3.0, 4.0, 5.0, 6.0, 7.0, 8.0, 9.0, 10.0, 11.0, 12.0, 13.0, 14.0, 15.0, 16.0, 17.0, 18.0, 19.0, 20.0], [941591836.734694, 1615469387.7551, 2268612244.89796, 2911387755.10204, 3502326530.61224, 4103632653.06122, 4653102040.81633, 5181836734.69388, 5669102040.81633, 6156367346.93878, 6571061224.4898, 7016857142.85714, 7410816326.53061, 7784040816.32653, 8126163265.30612, 8457918367.34694, 8768938775.5102, 9059224489.79592, 9340000000.0]], "-0.0345": [[1.0, 2.0, 3.0, 4.0, 5.0, 6.0, 7.0, 8.0, 9.0, 10.0, 11.0, 12.0, 13.0, 14.0, 15.0, 16.0, 17.0, 18.0, 19.0, 20.0, 21.0, 22.0, 23.0, 24.0, 25.0, 26.0, 27.0, 28.0, 29.0, 30.0], [361020408.163265, 983061224.489796, 1688040816.32653, 2372285714.28571, 3046163265.30612, 3678571428.57143, 4290244897.95918, 4860448979.59184, 5430653061.22449, 5928285714.28571, 6436285714.28571, 6892448979.59184, 7348612244.89796, 7763306122.44898, 8157265306.12245, 8520122448.97959, 8862244897.95918, 9194000000.0, 9494653061.22449, 9784938775.5102, 10023387755.102, 10292938775.5102, 10521020408.1633, 10749102040.8163, 10956448979.5918, 11143061224.4898, 11350408163.2653, 11516285714.2857, 11671795918.3673, 11827306122.449]], "-0.034": [[1.0, 2.0, 3.0, 4.0, 5.0, 6.0, 7.0, 8.0, 9.0, 10.0, 11.0, 12.0, 13.0, 14.0, 15.0, 16.0, 17.0, 18.0, 19.0, 20.0, 21.0, 22.0, 23.0, 24.0, 25.0, 26.0, 27.0, 28.0, 30.0, 31.0, 32.0, 33.0, 34.0], [371387755.102041, 1014163265.30612, 1719142857.14286, 2424122448.97959, 3108367346.93878, 3751142857.14286, 4383551020.40816, 4974489795.91837, 5534326530.61224, 6063061224.4898, 6581428571.42857, 7047959183.67347, 7504122448.97959, 7939551020.40816, 8343877551.02041, 8706734693.87755, 9069591836.73469, 9401346938.77551, 9712367346.93877, 10002653061.2245, 10261836734.6939, 10521020408.1633, 10759469387.7551, 10987551020.4082, 11205265306.1224, 11402244897.9592, 11609591836.7347, 11785836734.6939, 12096857142.8571, 12242000000.0, 12366408163.2653, 12511551020.4082, 12635959183.6735]], "-0.0335": [[1.0, 2.0, 3.0, 4.0, 5.0, 6.0, 7.0, 8.0, 9.0, 10.0, 11.0, 12.0, 13.0, 14.0, 15.0, 16.0, 17.0, 18.0, 19.0, 20.0, 21.0, 22.0, 23.0, 24.0, 25.0, 26.0, 27.0, 28.0, 29.0, 30.0, 31.0, 32.0], [381755102.040816, 1034897959.18367, 1760612244.89796, 2475959183.67347, 3180938775.5102, 3834081632.65306, 4487224489.79592, 5078163265.30612, 5658734693.87755, 6197836734.69388, 6726571428.57143, 7203469387.7551, 7670000000.0, 8105428571.42857, 8520122448.97959, 8903714285.71428, 9256204081.63265, 9608693877.55102, 9919000000.0, 10220367346.9388, 10489918367.3469, 10749102040.8163, 10997918367.3469, 11236367346.9388, 11454081632.6531, 11661428571.4286, 11858408163.2653, 12045020408.1633, 12200530612.2449, 12345673469.3878, 12521918367.3469, 12646326530.6122]], "-0.033": [[1.0, 2.0, 3.0, 4.0, 5.0, 6.0, 7.0, 8.0, 9.0, 10.0, 11.0, 12.0, 13.0, 14.0, 15.0, 16.0, 17.0, 18.0, 19.0, 20.0, 21.0, 22.0, 23.0, 24.0, 25.0, 27.0, 28.0, 29.0, 30.0], [392122448.979592, 1045265306.12245, 1812448979.59184, 2548530612.2449, 3253510204.08163, 3927387755.10204, 4590897959.18367, 5212938775.5102, 5803877551.02041, 6353346938.77551, 6882081632.65306, 7369346938.77551, 7846244897.95918, 8292040816.32653, 8706734693.87755, 9090326530.61224, 9463551020.40816, 9805673469.38775, 10137428571.4286, 10448448979.5918, 10718000000.0, 10987551020.4082, 11236367346.9388, 11474816326.5306, 11692530612.2449, 12107224489.7959, 12293836734.6939, 12459714285.7143, 12615224489.7959]], "-0.0325": [[1.0, 2.0, 3.0, 4.0, 5.0, 6.0, 7.0, 8.0, 9.0, 10.0, 11.0, 12.0, 13.0, 14.0, 15.0, 16.0, 17.0, 18.0, 19.0, 20.0, 21.0, 22.0, 23.0, 24.0, 25.0, 26.0, 27.0, 28.0, 29.0], [392122448.979592, 1076367346.93878, 1833183673.46939, 2579632653.06122, 3315714285.71429, 3999959183.67347, 4663469387.7551, 5295877551.02041, 5897183673.46939, 6467387755.10204, 7006489795.91837, 7493755102.04082, 8001755102.04082, 8447551020.40816, 8872612244.89796, 9266571428.57143, 9650163265.30612, 10002653061.2245, 10324040816.3265, 10635061224.4898, 10925346938.7755, 11205265306.1224, 11464448979.5918, 11702897959.1837, 11941346938.7755, 12148693877.551, 12345673469.3878, 12532285714.2857, 12708530612.2449]], "-0.032": [[1.0, 2.0, 3.0, 4.0, 5.0, 6.0, 7.0, 8.0, 9.0, 10.0, 11.0, 12.0, 13.0, 14.0, 15.0, 16.0, 17.0, 18.0, 19.0, 20.0, 21.0, 22.0, 23.0, 24.0, 25.0, 26.0, 27.0], [402489795.918367, 1097102040.81633, 1874653061.22449, 2631469387.7551, 3377918367.34694, 4072530612.2449, 4756775510.20408, 5399551020.40816, 6021591836.73469, 6581428571.42857, 7141265306.12245, 7649265306.12245, 8157265306.12245, 8613428571.42857, 9048857142.85714, 9453183673.46939, 9836775510.20408, 10189265306.1224, 10521020408.1633, 10842408163.2653, 11143061224.4898, 11422979591.8367, 11692530612.2449, 11941000000.0, 12169428571.4286, 12376775510.2041, 12594489795.9184]], "-0.0315": [[1.0, 2.0, 3.0, 4.0, 5.0, 6.0, 7.0, 8.0, 9.0, 10.0, 11.0, 12.0, 13.0, 14.0, 15.0, 16.0, 17.0, 18.0, 19.0, 20.0, 21.0, 22.0, 23.0, 24.0, 25.0, 26.0], [412857142.857143, 1117836734.69388, 1905755102.04082, 2683306122.44898, 3440122448.97959, 4155469387.7551, 4839714285.71429, 5503224489.79592, 6135632653.06122, 6705836734.69388, 7276040816.32653, 7794408163.26531, 8312775510.20408, 8779306122.44898, 9225102040.81633, 9629428571.42857, 10013020408.1633, 10375877551.0204, 10718000000.0, 11049755102.0408, 11350408163.2653, 11640693877.551, 11920612244.898, 12159061224.4898, 12387142857.1429, 12615224489.7959]], "-0.031": [[1.0, 2.0, 3.0, 4.0, 5.0, 6.0, 7.0, 8.0, 9.0, 10.0, 11.0, 12.0, 13.0, 14.0, 15.0, 16.0, 17.0, 18.0, 19.0, 20.0, 21.0, 22.0, 23.0, 24.0, 25.0], [412857142.857143, 1138571428.57143, 1936857142.85714, 2735142857.14286, 3502326530.61224, 4228040816.32653, 4933020408.16327, 5596530612.2449, 6228938775.5102, 6830244897.95918, 7410816326.53061, 7929183673.46939, 8457918367.34694, 8934816326.53061, 9390979591.83673, 9805673469.38775, 10189265306.1224, 10562489795.9184, 10914979591.8367, 11257102040.8163, 11568122448.9796, 11868775510.2041, 12127959183.6735, 12376775510.2041, 12625591836.7347]], "-0.0305": [[1.0, 2.0, 3.0, 4.0, 5.0, 6.0, 7.0, 8.0, 9.0, 10.0, 11.0, 12.0, 13.0, 14.0, 15.0, 16.0, 17.0, 18.0, 19.0, 20.0, 21.0, 22.0, 23.0, 24.0], [423224489.795918, 1159306122.44898, 1967959183.67347, 2776612244.89796, 3564530612.2449, 4300612244.89796, 5026326530.61224, 5700204081.63265, 6353346938.77551, 6954653061.22449, 7545591836.73469, 8074326530.61224, 8613428571.42857, 9100693877.55102, 9556857142.85714, 9981918367.34694, 10375877551.0204, 10770000000.0, 11122326530.6122, 11454081632.6531, 11775469387.7551, 12076122448.9796, 12335306122.449, 12604857142.8571]], "-0.03": [[1.0, 2.0, 3.0, 4.0, 5.0, 6.0, 7.0, 8.0, 9.0, 10.0, 11.0, 12.0, 13.0, 14.0, 15.0, 16.0, 17.0, 18.0, 19.0, 20.0, 22.0, 23.0], [433591836.734694, 1180040816.32653, 2009428571.42857, 2828448979.59184, 3626734693.87755, 4373183673.46939, 5109265306.12245, 5803877551.02041, 6457020408.16327, 7068693877.55102, 7670000000.0, 8219469387.7551, 8758571428.57143, 9256204081.63265, 9722000000.0, 10137428571.4286, 10552122448.9796, 10935714285.7143, 11308938775.5102, 11661428571.4286, 12262734693.8776, 12553020408.1633]], "-0.0295": [[1.0, 2.0, 3.0, 4.0, 5.0, 6.0, 7.0, 8.0, 9.0, 10.0, 11.0, 12.0, 13.0, 14.0, 15.0, 16.0, 17.0, 18.0, 19.0, 20.0, 21.0, 22.0], [443959183.673469, 1190408163.26531, 2040530612.2449, 2869918367.34694, 3678571428.57143, 4445755102.04082, 5192204081.63265, 5886816326.53061, 6560693877.55102, 7182734693.87755, 7804775510.20408, 8354244897.95918, 8903714285.71428, 9411714285.71428, 9888612244.89796, 10303306122.449, 10728367346.9388, 11122326530.6122, 11505918367.3469, 11858408163.2653, 12169428571.4286, 12470081632.6531]], "-0.029": [[1.0, 2.0, 3.0, 4.0, 5.0, 6.0, 7.0, 8.0, 9.0, 10.0, 11.0, 12.0, 13.0, 14.0, 15.0, 16.0, 17.0, 18.0, 19.0, 20.0, 21.0, 22.0], [443959183.673469, 1211142857.14286, 2071632653.06122, 2921755102.04082, 3740775510.20408, 4518326530.61224, 5275142857.14286, 5980122448.97959, 6664367346.93878, 7307142857.14286, 7929183673.46939, 8489020408.16327, 9048857142.85714, 9567224489.79592, 10023387755.102, 10479551020.4082, 10904612244.898, 11308938775.5102, 11692530612.2449, 12055387755.102, 12356040816.3265, 12677428571.4286]], "-0.0285": [[1.0, 2.0, 3.0, 4.0, 5.0, 6.0, 7.0, 8.0, 9.0, 10.0, 11.0, 12.0, 13.0, 14.0, 15.0, 16.0, 17.0, 18.0, 19.0, 20.0, 21.0], [454326530.612245, 1231877551.02041, 2102734693.87755, 2963224489.79592, 3802979591.83673, 4590897959.18367, 5358081632.65306, 6073428571.42857, 6768040816.32653, 7421183673.46939, 8053591836.73469, 8623795918.36735, 9194000000.0, 9712367346.93877, 10178897959.1837, 10635061224.4898, 11080857142.8571, 11485183673.4694, 11879142857.1429, 12221265306.1224, 12563387755.102]], "-0.028": [[1.0, 2.0, 3.0, 4.0, 5.0, 6.0, 7.0, 8.0, 9.0, 10.0, 11.0, 12.0, 13.0, 14.0, 15.0, 16.0, 17.0, 18.0, 19.0, 20.0], [465000000.0, 1252612244.89796, 2133836734.69388, 3015061224.4898, 3854816326.53061, 4653102040.81633, 5441020408.16327, 6166734693.87755, 6882081632.65306, 7535224489.79592, 8178000000.0, 8758571428.57143, 9328775510.20408, 9858000000.0, 10334408163.2653, 10800938775.5102, 11246734693.8776, 11661428571.4286, 12055387755.102, 12407877551.0204]], "-0.0275": [[1.0, 2.0, 3.0, 4.0, 5.0, 6.0, 7.0, 8.0, 9.0, 10.0, 11.0, 12.0, 13.0, 14.0, 15.0, 16.0, 17.0, 18.0, 19.0, 20.0], [464693877.55102, 1273346938.77551, 2164938775.5102, 3056530612.2449, 3917020408.16327, 4725673469.38775, 5523959183.67347, 6270408163.26531, 6975387755.10204, 7649265306.12245, 8292040816.32653, 8882979591.83673, 9473918367.34694, 10002653061.2245, 10489918367.3469, 10966816326.5306, 11412612244.898, 11837673469.3878, 12221265306.1224, 12594489795.9184]], "-0.027": [[1.0, 2.0, 3.0, 4.0, 5.0, 6.0, 7.0, 8.0, 9.0, 10.0, 11.0, 12.0, 13.0, 14.0, 15.0, 16.0, 17.0, 18.0, 19.0], [475061224.489796, 1283714285.71429, 2196040816.32653, 3098000000.0, 3968857142.85714, 4798244897.95918, 5596530612.2449, 6363714285.71428, 7079061224.4898, 7752938775.5102, 8416448979.59184, 9017755102.04082, 9608693877.55102, 10127061224.4898, 10635061224.4898, 11122326530.6122, 11588857142.8571, 12013918367.3469, 12397510204.0816]], "-0.0265": [[1.0, 2.0, 3.0, 4.0, 5.0, 6.0, 7.0, 8.0, 9.0, 10.0, 11.0, 12.0, 13.0, 14.0, 15.0, 16.0, 17.0, 18.0, 19.0], [485428571.428571, 1304448979.59184, 2227142857.14286, 3139469387.7551, 4020693877.55102, 4860448979.59184, 5679469387.7551, 6446653061.22449, 7172367346.93878, 7866979591.83673, 8530489795.91837, 9142163265.30612, 9743469387.7551, 10272204081.6327, 10790571428.5714, 11277836734.6939, 11744367346.9388, 12169428571.4286, 12573755102.0408]], "-0.026": [[1.0, 2.0, 3.0, 4.0, 5.0, 6.0, 7.0, 8.0, 9.0, 10.0, 11.0, 12.0, 13.0, 14.0, 15.0, 16.0, 17.0, 18.0, 19.0], [487000000.0, 1335551020.40816, 2278979591.83673, 3201673469.38775, 4093265306.12245, 4943387755.10204, 5772775510.20408, 6539959183.67347, 7296775510.20408, 7981020408.16327, 8654897959.18367, 9266571428.57143, 9867877551.02041, 10438081632.6531, 10956448979.5918, 11443714285.7143, 11910244897.9592, 12356040816.3265, 12750000000.0]], "-0.0255": [[1.0, 2.0, 3.0, 4.0, 5.0, 6.0, 7.0, 8.0, 9.0, 10.0, 11.0, 12.0, 13.0, 14.0, 15.0, 16.0, 17.0, 18.0], [495795918.367347, 1345918367.34694, 2289346938.77551, 3232775510.20408, 4134734693.87755, 4995224489.79592, 5834979591.83673, 6622897959.18367, 7369346938.77551, 8074326530.61224, 8758571428.57143, 9380612244.89796, 10002653061.2245, 10562489795.9184, 11080857142.8571, 11588857142.8571, 12065755102.0408, 12490816326.5306]], "-0.025": [[1.0, 2.0, 3.0, 4.0, 5.0, 6.0, 7.0, 8.0, 9.0, 10.0, 11.0, 12.0, 13.0, 14.0, 15.0, 16.0, 17.0, 18.0], [495795918.367347, 1356285714.28571, 2320448979.59184, 3263877551.02041, 4186571428.57143, 5057428571.42857, 5917918367.34694, 6695469387.7551, 7462653061.22449, 8178000000.0, 8872612244.89796, 9505020408.16327, 10116693877.551, 10686897959.1837, 11226000000.0, 11734000000.0, 12200530612.2449, 12656693877.551]], "-0.0245": [[1.0, 2.0, 3.0, 4.0, 5.0, 6.0, 7.0, 8.0, 9.0, 10.0, 11.0, 12.0, 13.0, 14.0, 15.0, 16.0, 17.0], [506163265.306122, 1377020408.16327, 2341183673.46939, 3305346938.77551, 4238408163.26531, 5109265306.12245, 5990489795.91837, 6778408163.26531, 7555959183.67347, 8281673469.38775, 8986653061.22449, 9619061224.4898, 10230734693.8776, 10811306122.449, 11360775510.2041, 11879142857.1429, 12345673469.3878]], "-0.024": [[1.0, 2.0, 3.0, 4.0, 5.0, 6.0, 7.0, 8.0, 9.0, 10.0, 11.0, 12.0, 13.0, 14.0, 15.0, 16.0, 17.0], [516530612.244898, 1387387755.10204, 2372285714.28571, 3346816326.53061, 4279877551.02041, 5171469387.7551, 6052693877.55102, 6861346938.77551, 7638897959.18367, 8374979591.83673, 9090326530.61224, 9733102040.81633, 10355142857.1429, 10946081632.6531, 11505918367.3469, 12024285714.2857, 12501183673.4694]], "-0.0235": [[1.0, 2.0, 3.0, 4.0, 5.0, 6.0, 7.0, 8.0, 9.0, 10.0, 11.0, 12.0, 13.0, 14.0, 15.0, 16.0, 17.0], [516530612.244898, 1408122448.97959, 2403387755.10204, 3388285714.28571, 4331714285.71428, 5233673469.38775, 6125265306.12245, 6933918367.34694, 7721836734.69388, 8457918367.34694, 9194000000.0, 9847142857.14286, 10469183673.4694, 11049755102.0408, 11640693877.551, 12159061224.4898, 12646326530.6122]], "-0.023": [[1.0, 2.0, 3.0, 4.0, 5.0, 6.0, 7.0, 8.0, 9.0, 10.0, 11.0, 12.0, 13.0, 14.0, 15.0, 16.0], [526897959.183673, 1418489795.91837, 2424122448.97959, 3419387755.10204, 4383551020.40816, 5295877551.02041, 6197836734.69388, 7006489795.91837, 7825510204.08163, 8571959183.67347, 9297673469.38775, 9961183673.46939, 10593591836.7347, 11205265306.1224, 11775469387.7551, 12283469387.7551]], "-0.0225": [[1.0, 2.0, 3.0, 4.0, 5.0, 6.0, 7.0, 8.0, 9.0, 10.0, 11.0, 12.0, 13.0, 14.0, 15.0, 16.0], [526897959.183673, 1439224489.79592, 2455224489.79592, 3460857142.85714, 4435387755.10204, 5347714285.71429, 6260040816.32653, 7089428571.42857, 7908448979.59184, 8665265306.12245, 9401346938.77551, 10054489795.9184, 10707632653.0612, 11329673469.3878, 11899877551.0204, 12418244897.9592]], "-0.022": [[1.0, 2.0, 3.0, 4.0, 5.0, 6.0, 7.0, 8.0, 9.0, 10.0, 11.0, 12.0, 13.0, 14.0, 15.0, 16.0], [537265306.122449, 1449591836.73469, 2475959183.67347, 3491959183.67347, 4476857142.85714, 5409918367.34694, 6332612244.89796, 7172367346.93878, 7991387755.10204, 8758571428.57143, 9505020408.16327, 10158163265.3061, 10821673469.3878, 11443714285.7143, 12034653061.2245, 12553020408.1633]], "-0.0215": [[1.0, 2.0, 3.0, 4.0, 5.0, 6.0, 7.0, 8.0, 9.0, 10.0, 11.0, 12.0, 13.0, 14.0, 15.0, 16.0], [537265306.122449, 1470326530.61224, 2507061224.4898, 3533428571.42857, 4528693877.55102, 5461755102.04082, 6394816326.53061, 7244938775.5102, 8074326530.61224, 8851877551.02041, 9598326530.61224, 10261836734.6939, 10935714285.7143, 11568122448.9796, 12148693877.551, 12687795918.3673]], "-0.021": [[1.0, 2.0, 3.0, 4.0, 5.0, 6.0, 7.0, 8.0, 9.0, 10.0, 11.0, 12.0, 13.0, 14.0, 15.0], [547632653.061224, 1480693877.55102, 2527795918.36735, 3564530612.2449, 4570163265.30612, 5523959183.67347, 6457020408.16327, 7317510204.08163, 8157265306.12245, 8934816326.53061, 9702000000.0, 10365510204.0816, 11049755102.0408, 11682163265.3061, 12252367346.9388]], "-0.0205": [[1.0, 2.0, 3.0, 4.0, 5.0, 6.0, 7.0, 8.0, 9.0, 10.0, 11.0, 12.0, 13.0, 14.0, 15.0], [547632653.061224, 1501428571.42857, 2558897959.18367, 3606000000.0, 4611632653.06122, 5575795918.36735, 6519224489.79592, 7390081632.65306, 8229836734.69388, 9028122448.97959, 9795306122.44898, 10469183673.4694, 11153428571.4286, 11796204081.6327, 12376775510.2041]], "-0.02": [[1.0, 2.0, 3.0, 4.0, 5.0, 6.0, 7.0, 8.0, 9.0, 10.0, 11.0, 12.0, 13.0, 14.0, 15.0], [558000000.0, 1511795918.36735, 2579632653.06122, 3637102040.81633, 4653102040.81633, 5627632653.06122, 6581428571.42857, 7452285714.28571, 8312775510.20408, 9111061224.4898, 9888612244.89796, 10572857142.8571, 11257102040.8163, 11910244897.9592, 12490816326.5306]], "-0.0195": [[1.0, 2.0, 3.0, 4.0, 5.0, 6.0, 7.0, 8.0, 9.0, 10.0, 11.0, 12.0, 13.0, 14.0, 15.0], [558000000.0, 1522163265.30612, 2600367346.93878, 3668204081.63265, 4694571428.57143, 5679469387.7551, 6643632653.06122, 7524857142.85714, 8385346938.77551, 9194000000.0, 9971551020.40816, 10666163265.3061, 11360775510.2041, 12024285714.2857, 12615224489.7959]], "-0.019": [[1.0, 2.0, 3.0, 4.0, 5.0, 6.0, 7.0, 8.0, 9.0, 10.0, 11.0, 12.0, 13.0, 14.0, 15.0], [568367346.938776, 1542897959.18367, 2621102040.81633, 3699306122.44898, 4736040816.32653, 5731306122.44898, 6695469387.7551, 7587061224.4898, 8457918367.34694, 9276938775.5102, 10033755102.0408, 10759469387.7551, 11464448979.5918, 12117591836.7347, 12729265306.1224]], "-0.0185": [[1.0, 2.0, 3.0, 4.0, 5.0, 6.0, 7.0, 8.0, 9.0, 10.0, 11.0, 12.0, 13.0, 14.0], [568367346.938776, 1553265306.12245, 2652204081.63265, 3730408163.26531, 4777510204.08163, 5772775510.20408, 6747306122.44898, 7659632653.06122, 8530489795.91837, 9349510204.08163, 10127061224.4898, 10852775510.2041, 11568122448.9796, 12210897959.1837]], "-0.018": [[1.0, 2.0, 3.0, 4.0, 5.0, 6.0, 7.0, 8.0, 9.0, 10.0, 11.0, 12.0, 13.0, 14.0], [578734693.877551, 1563632653.06122, 2672938775.5102, 3761510204.08163, 4818979591.83673, 5834979591.83673, 6799142857.14286, 7721836734.69388, 8603061224.4898, 9432448979.59184, 10210000000.0, 10946081632.6531, 11661428571.4286, 12314571428.5714]], "-0.0175": [[1.0, 2.0, 3.0, 4.0, 5.0, 6.0, 7.0, 8.0, 9.0, 10.0, 11.0, 12.0, 13.0, 14.0], [578734693.877551, 1574000000.0, 2693673469.38775, 3792612244.89796, 4850081632.65306, 5866081632.65306, 6861346938.77551, 7784040816.32653, 8675632653.06122, 9505020408.16327, 10292938775.5102, 11029020408.1633, 11754734693.8776, 12418244897.9592]], "-0.017": [[1.0, 2.0, 3.0, 4.0, 5.0, 6.0, 7.0, 8.0, 9.0, 10.0, 11.0, 12.0, 13.0, 14.0], [589102040.816326, 1584367346.93878, 2714408163.26531, 3823714285.71429, 4891551020.40816, 5917918367.34694, 6913183673.46939, 7835877551.02041, 8737836734.69388, 9577591836.73469, 10375877551.0204, 11111959183.6735, 11848040816.3265, 12511551020.4082]], "-0.0165": [[1.0, 2.0, 3.0, 4.0, 5.0, 6.0, 7.0, 8.0, 9.0, 10.0, 11.0, 12.0, 13.0, 14.0], [589102040.816326, 1594734693.87755, 2735142857.14286, 3844448979.59184, 4933020408.16327, 5969755102.04082, 6965020408.16327, 7898081632.65306, 8800040816.32653, 9650163265.30612, 10448448979.5918, 11205265306.1224, 11941346938.7755, 12615224489.7959]], "-0.016": [[1.0, 2.0, 3.0, 4.0, 5.0, 6.0, 7.0, 8.0, 9.0, 10.0, 11.0, 12.0, 13.0, 14.0], [589102040.816326, 1615469387.7551, 2745510204.08163, 3875551020.40816, 4964122448.97959, 6011224489.79592, 7006489795.91837, 7960285714.28571, 8862244897.95918, 9722734693.87755, 10531387755.102, 11277836734.6939, 12024285714.2857, 12698163265.3061]], "-0.0155": [[1.0, 2.0, 3.0, 4.0, 5.0, 6.0, 7.0, 8.0, 9.0, 10.0, 11.0, 12.0, 13.0], [599469387.755102, 1625836734.69388, 2766244897.95918, 3906653061.22449, 5005591836.73469, 6052693877.55102, 7058326530.61224, 8012122448.97959, 8924448979.59184, 9784938775.5102, 10603959183.6735, 11360775510.2041, 12107224489.7959]], "-0.015": [[1.0, 2.0, 3.0, 4.0, 5.0, 6.0, 7.0, 8.0, 9.0, 10.0, 11.0, 12.0, 13.0], [599469387.755102, 1636204081.63265, 2786979591.83673, 3927387755.10204, 5036693877.55102, 6094163265.30612, 7110163265.30612, 8063959183.67347, 8986653061.22449, 9857510204.08163, 10676530612.2449, 11433346938.7755, 12179795918.3673]], "-0.0145": [[1.0, 2.0, 3.0, 4.0, 5.0, 6.0, 7.0, 8.0, 9.0, 10.0, 11.0, 12.0, 13.0], [609836734.693877, 1646571428.57143, 2807714285.71429, 3958489795.91837, 5067795918.36735, 6135632653.06122, 7151632653.06122, 8115795918.36735, 9048857142.85714, 9919714285.71428, 10749102040.8163, 11516285714.2857, 12252367346.9388]], "-0.014": [[1.0, 2.0, 3.0, 4.0, 5.0, 6.0, 7.0, 8.0, 9.0, 10.0, 11.0, 12.0, 13.0], [609836734.693877, 1656938775.5102, 2818081632.65306, 3979224489.79592, 5098897959.18367, 6156367346.93878, 7193102040.81633, 8167632653.06122, 9100693877.55102, 10002653061.2245, 10811306122.449, 11588857142.8571, 12324938775.5102]], "-0.0135": [[1.0, 2.0, 3.0, 4.0, 5.0, 6.0, 7.0, 8.0, 9.0, 10.0, 11.0, 12.0, 13.0], [609836734.693877, 1667306122.44898, 2838816326.53061, 3999959183.67347, 5130000000.0, 6208204081.63265, 7234571428.57143, 8219469387.7551, 9152530612.2449, 10013020408.1633, 10873510204.0816, 11661428571.4286, 12407877551.0204]], "-0.013": [[1.0, 2.0, 3.0, 4.0, 5.0, 6.0, 7.0, 8.0, 9.0, 10.0, 11.0, 12.0, 13.0], [620204081.632653, 1677673469.38775, 2859551020.40816, 4020693877.55102, 5150734693.87755, 6228938775.5102, 7276040816.32653, 8271306122.44898, 9214734693.87755, 10075224489.7959, 10935714285.7143, 11723632653.0612, 12480448979.5918]], "-0.0125": [[1.0, 2.0, 3.0, 4.0, 5.0, 6.0, 7.0, 8.0, 9.0, 10.0, 11.0, 12.0, 13.0], [620204081.632653, 1677673469.38775, 2869918367.34694, 4051795918.36735, 5192204081.63265, 6280775510.20408, 7317510204.08163, 8312775510.20408, 9266571428.57143, 10137428571.4286, 10997918367.3469, 11796204081.6327, 12553020408.1633]], "-0.012": [[1.0, 2.0, 3.0, 4.0, 5.0, 6.0, 7.0, 8.0, 9.0, 10.0, 11.0, 12.0, 13.0], [620204081.632653, 1688040816.32653, 2890653061.22449, 4072530612.2449, 5212938775.5102, 6311877551.02041, 7358979591.83673, 8354244897.95918, 9308040816.32653, 10178897959.1837, 11060122448.9796, 11848040816.3265, 12594489795.9184]], "-0.0115": [[1.0, 2.0, 3.0, 4.0, 5.0, 6.0, 7.0, 8.0, 9.0, 10.0, 11.0, 12.0, 13.0], [630571428.571429, 1698408163.26531, 2901020408.16327, 4093265306.12245, 5233673469.38775, 6333000000.0, 7390081632.65306, 8374979591.83673, 9362000000.0, 10210000000.0, 11070489795.9184, 11920612244.898, 12668000000.0]], "-0.011": [[1.0, 2.0, 3.0, 4.0, 5.0, 6.0, 7.0, 8.0, 9.0, 10.0, 11.0, 12.0, 13.0], [630571428.571429, 1719142857.14286, 2921755102.04082, 4124367346.93878, 5285510204.08163, 6384448979.59184, 7452285714.28571, 8447551020.40816, 9401346938.77551, 10313673469.3878, 11184530612.2449, 11982816326.5306, 12752000000.0]], "-0.0105": [[1.0, 2.0, 3.0, 4.0, 5.0, 6.0, 7.0, 8.0, 9.0, 10.0, 11.0, 12.0], [630571428.571429, 1719142857.14286, 2932122448.97959, 4124367346.93878, 5285510204.08163, 6405183673.46939, 7473020408.16327, 8478653061.22449, 9453183673.46939, 10344775510.2041, 11226000000.0, 12034653061.2245]], "-0.01": [[1.0, 2.0, 3.0, 4.0, 5.0, 6.0, 7.0, 8.0, 9.0, 10.0, 11.0, 12.0], [630571428.571429, 1719142857.14286, 2942489795.91837, 4145102040.81633, 5316612244.89796, 6436285714.28571, 7504122448.97959, 8520122448.97959, 9494653061.22449, 10386244897.9592, 11277836734.6939, 12086489795.9184]], "-0.0095": [[1.0, 2.0, 3.0, 4.0, 5.0, 6.0, 7.0, 8.0, 9.0, 10.0, 11.0, 12.0], [640938775.510204, 1729510204.08163, 2952857142.85714, 4165836734.69388, 5337346938.77551, 6446653061.22449, 7535224489.79592, 8551224489.79592, 9536122448.97959, 10427714285.7143, 11329673469.3878, 12138326530.6122]], "-0.009": [[1.0, 2.0, 3.0, 4.0, 5.0, 6.0, 7.0, 8.0, 9.0, 10.0, 11.0, 12.0], [640938775.510204, 1739877551.02041, 2963224489.79592, 4186571428.57143, 5358081632.65306, 6488122448.97959, 7566326530.61224, 8592693877.55102, 9567224489.79592, 10479551020.4082, 11371142857.1429, 12179795918.3673]], "-0.0085": [[1.0, 2.0, 3.0, 4.0, 5.0, 6.0, 7.0, 8.0, 9.0, 10.0, 11.0, 12.0], [640938775.510204, 1739877551.02041, 2973591836.73469, 4196938775.5102, 5378816326.53061, 6498489795.91837, 7597428571.42857, 8623795918.36735, 9608693877.55102, 10521020408.1633, 11412612244.898, 12221265306.1224]], "-0.008": [[1.0, 2.0, 3.0, 4.0, 5.0, 6.0, 7.0, 8.0, 9.0, 10.0, 11.0, 12.0], [640938775.510204, 1750244897.95918, 2983959183.67347, 4217673469.38775, 5399551020.40816, 6529591836.73469, 7628530612.2449, 8654897959.18367, 9639795918.36735, 10552122448.9796, 11454081632.6531, 12262734693.8776]], "-0.0075": [[1.0, 2.0, 3.0, 4.0, 5.0, 6.0, 7.0, 8.0, 9.0, 10.0, 11.0, 12.0], [651306122.44898, 1760612244.89796, 2994326530.61224, 4228040816.32653, 5420285714.28571, 6560693877.55102, 7649265306.12245, 8686000000.0, 9670897959.18367, 10583224489.7959, 11495551020.4082, 12293836734.6939]], "-0.007": [[1.0, 2.0, 3.0, 4.0, 5.0, 6.0, 7.0, 8.0, 9.0, 10.0, 11.0, 12.0], [651306122.44898, 1760612244.89796, 3004693877.55102, 4238408163.26531, 5430653061.22449, 6581428571.42857, 7670000000.0, 8706734693.87755, 9702000000.0, 10624693877.551, 11537020408.1633, 12345673469.3878]], "-0.0065": [[1.0, 2.0, 3.0, 4.0, 5.0, 6.0, 7.0, 8.0, 9.0, 10.0, 11.0, 12.0], [651306122.44898, 1770979591.83673, 3015061224.4898, 4248775510.20408, 5451387755.10204, 6591795918.36735, 7701102040.81633, 8737836734.69388, 9733102040.81633, 10655795918.3673, 11568122448.9796, 12376775510.2041]], "-0.006": [[1.0, 2.0, 3.0, 4.0, 5.0, 6.0, 7.0, 8.0, 9.0, 10.0, 11.0, 12.0], [651306122.44898, 1770979591.83673, 3025428571.42857, 4269510204.08163, 5461755102.04082, 6612530612.2449, 7721836734.69388, 8758571428.57143, 9764204081.63265, 10686897959.1837, 11599224489.7959, 12418244897.9592]], "-0.0055": [[1.0, 2.0, 3.0, 4.0, 5.0, 6.0, 7.0, 8.0, 9.0, 10.0, 11.0, 12.0], [651306122.44898, 1781346938.77551, 3035795918.36735, 4279877551.02041, 5482489795.91837, 6633265306.12245, 7742571428.57143, 8789673469.38775, 9784938775.5102, 10718000000.0, 11630326530.6122, 12449346938.7755]], "-0.005": [[1.0, 2.0, 3.0, 4.0, 5.0, 6.0, 7.0, 8.0, 9.0, 10.0, 11.0, 12.0], [651306122.44898, 1781346938.77551, 3046163265.30612, 4290244897.95918, 5492857142.85714, 6654000000.0, 7763306122.44898, 8810408163.26531, 9805673469.38775, 10738734693.8776, 11661428571.4286, 12480448979.5918]], "-0.0045": [[1.0, 2.0, 3.0, 4.0, 5.0, 6.0, 7.0, 8.0, 9.0, 10.0, 11.0, 12.0], [661673469.387755, 1781346938.77551, 3046163265.30612, 4300612244.89796, 5503224489.79592, 6664367346.93878, 7773673469.38775, 8820775510.20408, 9836775510.20408, 10759469387.7551, 11682163265.3061, 12511551020.4082]], "-0.004": [[1.0, 2.0, 3.0, 4.0, 5.0, 6.0, 7.0, 8.0, 9.0, 10.0, 11.0, 12.0], [661673469.387755, 1791714285.71429, 3056530612.2449, 4300612244.89796, 5513591836.73469, 6674734693.87755, 7794408163.26531, 8841510204.08163, 9857510204.08163, 10780204081.6327, 11713265306.1224, 12532285714.2857]], "-0.0035": [[1.0, 2.0, 3.0, 4.0, 5.0, 6.0, 7.0, 8.0, 9.0, 10.0, 11.0, 12.0], [661673469.387755, 1791714285.71429, 3056530612.2449, 4310979591.83673, 5523959183.67347, 6685102040.81633, 7804775510.20408, 8862244897.95918, 9867877551.02041, 10800938775.5102, 11734000000.0, 12563387755.102]], "-0.003": [[1.0, 2.0, 3.0, 4.0, 5.0, 6.0, 7.0, 8.0, 9.0, 10.0, 11.0, 12.0], [661673469.387755, 1791714285.71429, 3066897959.18367, 4321346938.77551, 5534326530.61224, 6695469387.7551, 7815142857.14286, 8872612244.89796, 9888612244.89796, 10821673469.3878, 11754734693.8776, 12584122448.9796]], "-0.0025": [[1.0, 2.0, 3.0, 4.0, 5.0, 6.0, 7.0, 8.0, 9.0, 10.0, 11.0, 12.0], [661673469.387755, 1802081632.65306, 3066897959.18367, 4321346938.77551, 5544693877.55102, 6705836734.69388, 7825510204.08163, 8882979591.83673, 9898979591.83673, 10832040816.3265, 11765102040.8163, 12594489795.9184]], "-0.002": [[1.0, 2.0, 3.0, 4.0, 5.0, 6.0, 7.0, 8.0, 9.0, 10.0, 11.0, 12.0], [661673469.387755, 1802081632.65306, 3077265306.12245, 4331714285.71428, 5555061224.4898, 6705836734.69388, 7835877551.02041, 8893346938.77551, 9919714285.71428, 10852775510.2041, 11785836734.6939, 12615224489.7959]], "-0.0015": [[1.0, 2.0, 3.0, 4.0, 5.0, 6.0, 7.0, 8.0, 9.0, 10.0, 11.0, 12.0], [661673469.387755, 1802081632.65306, 3077265306.12245, 4331714285.71428, 5555061224.4898, 6716204081.63265, 7846244897.95918, 8903714285.71428, 9919714285.71428, 10863142857.1429, 11796204081.6327, 12625591836.7347]], "-0.001": [[1.0, 2.0, 3.0, 4.0, 5.0, 6.0, 7.0, 8.0, 9.0, 10.0, 11.0, 12.0], [661673469.387755, 1802081632.65306, 3077265306.12245, 4342081632.65306, 5565428571.42857, 6726571428.57143, 7856612244.89796, 8914081632.65306, 9930081632.65306, 10873510204.0816, 11806571428.5714, 12635959183.6735]], "-0.0005": [[1.0, 2.0, 3.0, 4.0, 5.0, 6.0, 7.0, 8.0, 9.0, 10.0, 11.0, 12.0], [661673469.387755, 1802081632.65306, 3077265306.12245, 4342081632.65306, 5565428571.42857, 6726571428.57143, 7856612244.89796, 8924448979.59184, 9940448979.59184, 10883877551.0204, 11816938775.5102, 12646326530.6122]], "0.0": [[1.0, 2.0, 3.0, 4.0, 5.0, 6.0, 7.0, 8.0, 9.0, 10.0, 11.0, 12.0], [661673469.387755, 1802081632.65306, 3077265306.12245, 4342081632.65306, 5565428571.42857, 6736938775.5102, 7866979591.83673, 8924448979.59184, 9940448979.59184, 10883877551.0204, 11816938775.5102, 12656693877.551]], "0.0005": [[1.0, 2.0, 3.0, 4.0, 5.0, 6.0, 7.0, 8.0, 9.0, 10.0, 11.0, 12.0], [661673469.387755, 1802081632.65306, 3087632653.06122, 4342081632.65306, 5565428571.42857, 6736938775.5102, 7866979591.83673, 8924448979.59184, 9950816326.53061, 10883877551.0204, 11816938775.5102, 12656693877.551]], "0.001": [[1.0, 2.0, 3.0, 4.0, 5.0, 6.0, 7.0, 8.0, 9.0, 10.0, 11.0, 12.0], [661673469.387755, 1802081632.65306, 3087632653.06122, 4342081632.65306, 5565428571.42857, 6736938775.5102, 7866979591.83673, 8924448979.59184, 9950816326.53061, 10883877551.0204, 11827306122.449, 12656693877.551]], "0.0015": [[1.0, 2.0, 3.0, 4.0, 5.0, 6.0, 7.0, 8.0, 9.0, 10.0, 11.0, 12.0], [661673469.387755, 1802081632.65306, 3077265306.12245, 4342081632.65306, 5565428571.42857, 6736938775.5102, 7866979591.83673, 8924448979.59184, 9950816326.53061, 10883877551.0204, 11816938775.5102, 12656693877.551]], "0.002": [[1.0, 2.0, 3.0, 4.0, 5.0, 6.0, 7.0, 8.0, 9.0, 10.0, 11.0, 12.0], [661673469.387755, 1802081632.65306, 3077265306.12245, 4342081632.65306, 5565428571.42857, 6726571428.57143, 7866979591.83673, 8924448979.59184, 9940448979.59184, 10883877551.0204, 11827306122.449, 12646326530.6122]], "0.0025": [[1.0, 2.0, 3.0, 4.0, 5.0, 6.0, 7.0, 8.0, 9.0, 10.0, 11.0, 12.0], [661673469.387755, 1802081632.65306, 3077265306.12245, 4342081632.65306, 5565428571.42857, 6726571428.57143, 7856612244.89796, 8914081632.65306, 9940448979.59184, 10873510204.0816, 11806571428.5714, 12646326530.6122]], "0.003": [[1.0, 2.0, 3.0, 4.0, 5.0, 6.0, 7.0, 8.0, 9.0, 10.0, 11.0, 12.0], [661673469.387755, 1802081632.65306, 3077265306.12245, 4342081632.65306, 5555061224.4898, 6726571428.57143, 7856612244.89796, 8914081632.65306, 9930081632.65306, 10863142857.1429, 11796204081.6327, 12635959183.6735]], "0.0035": [[1.0, 2.0, 3.0, 4.0, 5.0, 6.0, 7.0, 8.0, 9.0, 10.0, 11.0, 12.0], [661673469.387755, 1802081632.65306, 3077265306.12245, 4331714285.71428, 5555061224.4898, 6716204081.63265, 7846244897.95918, 8903714285.71428, 9919714285.71428, 10852775510.2041, 11785836734.6939, 12625591836.7347]], "0.004": [[1.0, 2.0, 3.0, 4.0, 5.0, 6.0, 7.0, 8.0, 9.0, 10.0, 11.0, 12.0], [661673469.387755, 1802081632.65306, 3066897959.18367, 4331714285.71428, 5544693877.55102, 6705836734.69388, 7835877551.02041, 8893346938.77551, 9909346938.77551, 10842408163.2653, 11775469387.7551, 12604857142.8571]], "0.0045": [[1.0, 2.0, 3.0, 4.0, 5.0, 6.0, 7.0, 8.0, 9.0, 10.0, 11.0, 12.0], [661673469.387755, 1791714285.71429, 3066897959.18367, 4321346938.77551, 5534326530.61224, 6705836734.69388, 7825510204.08163, 8882979591.83673, 9898979591.83673, 10832040816.3265, 11754734693.8776, 12584122448.9796]], "0.005": [[1.0, 2.0, 3.0, 4.0, 5.0, 6.0, 7.0, 8.0, 9.0, 10.0, 11.0, 12.0], [661673469.387755, 1791714285.71429, 3066897959.18367, 4310979591.83673, 5534326530.61224, 6695469387.7551, 7815142857.14286, 8862244897.95918, 9878244897.95918, 10811306122.449, 11744367346.9388, 12563387755.102]], "0.0055": [[1.0, 2.0, 3.0, 4.0, 5.0, 6.0, 7.0, 8.0, 9.0, 10.0, 11.0, 12.0], [661673469.387755, 1791714285.71429, 3056530612.2449, 4310979591.83673, 5523959183.67347, 6685102040.81633, 7794408163.26531, 8851877551.02041, 9857510204.08163, 10790571428.5714, 11713265306.1224, 12542653061.2245]], "0.006": [[1.0, 2.0, 3.0, 4.0, 5.0, 6.0, 7.0, 8.0, 9.0, 10.0, 11.0, 12.0], [661673469.387755, 1791714285.71429, 3046163265.30612, 4300612244.89796, 5513591836.73469, 6664367346.93878, 7784040816.32653, 8831142857.14286, 9836775510.20408, 10769836734.6939, 11692530612.2449, 12521918367.3469]], "0.0065": [[1.0, 2.0, 3.0, 4.0, 5.0, 6.0, 7.0, 8.0, 9.0, 10.0, 11.0, 12.0], [661673469.387755, 1781346938.77551, 3046163265.30612, 4290244897.95918, 5503224489.79592, 6643632653.06122, 7763306122.44898, 8810408163.26531, 9816040816.32653, 10749102040.8163, 11671795918.3673, 12490816326.5306]], "0.007": [[1.0, 2.0, 3.0, 4.0, 5.0, 6.0, 7.0, 8.0, 9.0, 10.0, 11.0, 12.0], [651306122.44898, 1781346938.77551, 3035795918.36735, 4279877551.02041, 5482489795.91837, 6643632653.06122, 7742571428.57143, 8789673469.38775, 9795306122.44898, 10728367346.9388, 11640693877.551, 12459714285.7143]], "0.0075": [[1.0, 2.0, 3.0, 4.0, 5.0, 6.0, 7.0, 8.0, 9.0, 10.0, 11.0, 12.0], [651306122.44898, 1770979591.83673, 3025428571.42857, 4269510204.08163, 5472122448.97959, 6622897959.18367, 7721836734.69388, 8768938775.5102, 9774571428.57143, 10697265306.1224, 11609591836.7347, 12428612244.898]], "0.008": [[1.0, 2.0, 3.0, 4.0, 5.0, 6.0, 7.0, 8.0, 9.0, 10.0, 11.0, 12.0], [651306122.44898, 1770979591.83673, 3015061224.4898, 4259142857.14286, 5451387755.10204, 6602163265.30612, 7701102040.81633, 8748204081.63265, 9743469387.7551, 10666163265.3061, 11578489795.9184, 12387142857.1429]], "0.0085": [[1.0, 2.0, 3.0, 4.0, 5.0, 6.0, 7.0, 8.0, 9.0, 10.0, 11.0, 12.0], [651306122.44898, 1760612244.89796, 3004693877.55102, 4238408163.26531, 5441020408.16327, 6581428571.42857, 7680367346.93878, 8717102040.81633, 9712367346.93877, 10635061224.4898, 11537020408.1633, 12345673469.3878]], "0.009": [[1.0, 2.0, 3.0, 4.0, 5.0, 6.0, 7.0, 8.0, 9.0, 10.0, 11.0, 12.0], [651306122.44898, 1760612244.89796, 3004693877.55102, 4228040816.32653, 5420285714.28571, 6560693877.55102, 7659632653.06122, 8686000000.0, 9681265306.12245, 10593591836.7347, 11505918367.3469, 12304204081.6327]], "0.0095": [[1.0, 2.0, 3.0, 4.0, 5.0, 6.0, 7.0, 8.0, 9.0, 10.0, 11.0, 12.0], [640938775.510204, 1750244897.95918, 2994326530.61224, 4217673469.38775, 5399551020.40816, 6539959183.67347, 7628530612.2449, 8654897959.18367, 9650163265.30612, 10562489795.9184, 11464448979.5918, 12262734693.8776]], "0.01": [[1.0, 2.0, 3.0, 4.0, 5.0, 6.0, 7.0, 8.0, 9.0, 10.0, 11.0, 12.0], [640938775.510204, 1750244897.95918, 2973591836.73469, 4196938775.5102, 5378816326.53061, 6508857142.85714, 7597428571.42857, 8623795918.36735, 9608693877.55102, 10521020408.1633, 11422979591.8367, 12221265306.1224]], "0.0105": [[1.0, 2.0, 3.0, 4.0, 5.0, 6.0, 7.0, 8.0, 9.0, 10.0, 11.0, 12.0], [640938775.510204, 1739877551.02041, 2963224489.79592, 4186571428.57143, 5358081632.65306, 6488122448.97959, 7566326530.61224, 8592693877.55102, 9577591836.73469, 10479551020.4082, 11371142857.1429, 12179795918.3673]], "0.011": [[1.0, 2.0, 3.0, 4.0, 5.0, 6.0, 7.0, 8.0, 9.0, 10.0, 11.0, 12.0], [640938775.510204, 1729510204.08163, 2952857142.85714, 4165836734.69388, 5337346938.77551, 6446653061.22449, 7535224489.79592, 8561591836.73469, 9536122448.97959, 10427714285.7143, 11329673469.3878, 12138326530.6122]], "0.0115": [[1.0, 2.0, 3.0, 4.0, 5.0, 6.0, 7.0, 8.0, 9.0, 10.0, 11.0, 12.0], [630571428.571429, 1719142857.14286, 2942489795.91837, 4145102040.81633, 5316612244.89796, 6436285714.28571, 7504122448.97959, 8520122448.97959, 9494653061.22449, 10386244897.9592, 11277836734.6939, 12086489795.9184]], "0.012": [[1.0, 2.0, 3.0, 4.0, 5.0, 6.0, 7.0, 8.0, 9.0, 10.0, 11.0, 12.0], [630571428.571429, 1719142857.14286, 2932122448.97959, 4124367346.93878, 5285510204.08163, 6405183673.46939, 7462653061.22449, 8478653061.22449, 9442816326.53061, 10334408163.2653, 11215632653.0612, 12024285714.2857]], "0.0125": [[1.0, 2.0, 3.0, 4.0, 5.0, 6.0, 7.0, 8.0, 9.0, 10.0, 11.0, 12.0, 13.0], [630571428.571429, 1708775510.20408, 2911387755.10204, 4103632653.06122, 5264775510.20408, 6363714285.71428, 7431551020.40816, 8437183673.46939, 9405000000.0, 10282571428.5714, 11163795918.3673, 11973000000.0, 12739632653.0612]], "0.013": [[1.0, 2.0, 3.0, 4.0, 5.0, 6.0, 7.0, 8.0, 9.0, 10.0, 11.0, 12.0, 13.0], [631000000.0, 1698408163.26531, 2901020408.16327, 4082897959.18367, 5233673469.38775, 6322244897.95918, 7369346938.77551, 8364612244.89796, 9328775510.20408, 10189265306.1224, 11062000000.0, 11901000000.0, 12656693877.551]], "0.0135": [[1.0, 2.0, 3.0, 4.0, 5.0, 6.0, 7.0, 8.0, 9.0, 10.0, 11.0, 12.0, 13.0], [620204081.632653, 1688040816.32653, 2880285714.28571, 4062163265.30612, 5202571428.57143, 6301510204.08163, 7348612244.89796, 8343877551.02041, 9297673469.38775, 10168530612.2449, 11039387755.102, 11837673469.3878, 12594489795.9184]], "0.014": [[1.0, 2.0, 3.0, 4.0, 5.0, 6.0, 7.0, 8.0, 9.0, 10.0, 11.0, 12.0, 13.0], [620204081.632653, 1677673469.38775, 2869918367.34694, 4041428571.42857, 5181836734.69388, 6270408163.26531, 7307142857.14286, 8302408163.26531, 9245836734.69388, 10116693877.551, 10977183673.4694, 11765102040.8163, 12521918367.3469]], "0.0145": [[1.0, 2.0, 3.0, 4.0, 5.0, 6.0, 7.0, 8.0, 9.0, 10.0, 11.0, 12.0, 13.0], [609836734.693877, 1667306122.44898, 2849183673.46939, 4020693877.55102, 5150734693.87755, 6228938775.5102, 7265673469.38775, 8250571428.57143, 9194000000.0, 10054489795.9184, 10914979591.8367, 11692530612.2449, 12449346938.7755]], "0.015": [[1.0, 2.0, 3.0, 4.0, 5.0, 6.0, 7.0, 8.0, 9.0, 10.0, 11.0, 12.0, 13.0], [609836734.693877, 1656938775.5102, 2828448979.59184, 3989591836.73469, 5109265306.12245, 6177102040.81633, 7213836734.69388, 8198734693.87755, 9131795918.36735, 10002653061.2245, 10842408163.2653, 11619959183.6735, 12366408163.2653]], "0.0155": [[1.0, 2.0, 3.0, 4.0, 5.0, 6.0, 7.0, 8.0, 9.0, 10.0, 11.0, 12.0, 13.0], [609836734.693877, 1646571428.57143, 2807714285.71429, 3968857142.85714, 5078163265.30612, 6135632653.06122, 7182734693.87755, 8136530612.2449, 9069591836.73469, 9950816326.53061, 10769836734.6939, 11547387755.102, 12283469387.7551]], "0.016": [[1.0, 2.0, 3.0, 4.0, 5.0, 6.0, 7.0, 8.0, 9.0, 10.0, 11.0, 12.0, 13.0], [599469387.755102, 1636204081.63265, 2797346938.77551, 3937755102.04082, 5047061224.4898, 6094163265.30612, 7130897959.18367, 8084693877.55102, 9007387755.10204, 9878244897.95918, 10697265306.1224, 11464448979.5918, 12210897959.1837]], "0.0165": [[1.0, 2.0, 3.0, 4.0, 5.0, 6.0, 7.0, 8.0, 9.0, 10.0, 11.0, 12.0, 13.0], [599469387.755102, 1625836734.69388, 2776612244.89796, 3906653061.22449, 5005591836.73469, 6052693877.55102, 7079061224.4898, 8032857142.85714, 8945183673.46939, 9805673469.38775, 10624693877.551, 11381510204.0816, 12127959183.6735]], "0.017": [[1.0, 2.0, 3.0, 4.0, 5.0, 6.0, 7.0, 8.0, 9.0, 10.0, 11.0, 12.0, 13.0, 14.0], [599469387.755102, 1615469387.7551, 2755877551.02041, 3885918367.34694, 4974489795.91837, 6011224489.79592, 7027224489.79592, 7970653061.22449, 8882979591.83673, 9733102040.81633, 10541755102.0408, 11298571428.5714, 12045020408.1633, 12718897959.1837]], "0.0175": [[1.0, 2.0, 3.0, 4.0, 5.0, 6.0, 7.0, 8.0, 9.0, 10.0, 11.0, 12.0, 13.0, 14.0], [589102040.816326, 1605102040.81633, 2735142857.14286, 3854816326.53061, 4933020408.16327, 5959387755.10204, 6965020408.16327, 7908448979.59184, 8810408163.26531, 9660530612.2449, 10458816326.5306, 11205265306.1224, 11951714285.7143, 12615224489.7959]], "0.018": [[1.0, 2.0, 3.0, 4.0, 5.0, 6.0, 7.0, 8.0, 9.0, 10.0, 11.0, 12.0, 13.0, 14.0], [589102040.816326, 1584367346.93878, 2714408163.26531, 3823714285.71429, 4891551020.40816, 5917918367.34694, 6923551020.40816, 7846244897.95918, 8737836734.69388, 9577591836.73469, 10386244897.9592, 11122326530.6122, 11848040816.3265, 12511551020.4082]], "0.019": [[1.0, 2.0, 3.0, 4.0, 5.0, 6.0, 7.0, 8.0, 9.0, 10.0, 11.0, 12.0, 13.0, 14.0], [578734693.877551, 1563632653.06122, 2662571428.57143, 3751142857.14286, 4808612244.89796, 5814244897.95918, 6799142857.14286, 7711469387.7551, 8592693877.55102, 9422081632.65306, 10199632653.0612, 10925346938.7755, 11640693877.551, 12293836734.6939]], "0.02": [[1.0, 2.0, 3.0, 4.0, 5.0, 6.0, 7.0, 8.0, 9.0, 10.0, 11.0, 12.0, 13.0, 14.0, 15.0], [568367346.938776, 1532530612.2449, 2621102040.81633, 3688938775.5102, 4725673469.38775, 5720938775.5102, 6685102040.81633, 7566326530.61224, 8437183673.46939, 9245836734.69388, 10002653061.2245, 10728367346.9388, 11433346938.7755, 12086489795.9184, 12687795918.3673]], "0.0205": [[1.0, 2.0, 3.0, 4.0, 5.0, 6.0, 7.0, 8.0, 9.0, 10.0, 11.0, 12.0, 13.0, 14.0, 15.0], [558000000.0, 1522163265.30612, 2590000000.0, 3657836734.69388, 4684204081.63265, 5658734693.87755, 6612530612.2449, 7493755102.04082, 8354244897.95918, 9152530612.2449, 9940448979.59184, 10624693877.551, 11329673469.3878, 11972448979.5918, 12563387755.102]], "0.021": [[1.0, 2.0, 3.0, 4.0, 5.0, 6.0, 7.0, 8.0, 9.0, 10.0, 11.0, 12.0, 13.0, 14.0, 15.0], [558000000.0, 1501428571.42857, 2569265306.12245, 3616367346.93878, 4632367346.93878, 5596530612.2449, 6550326530.61224, 7421183673.46939, 8271306122.44898, 9069591836.73469, 9836775510.20408, 10521020408.1633, 11205265306.1224, 11858408163.2653, 12438979591.8367]], "0.0215": [[1.0, 2.0, 3.0, 4.0, 5.0, 6.0, 7.0, 8.0, 9.0, 10.0, 11.0, 12.0, 13.0, 14.0, 15.0], [547632653.061224, 1491061224.4898, 2538163265.30612, 3585265306.12245, 4590897959.18367, 5544693877.55102, 6477755102.04082, 7338244897.95918, 8188367346.93878, 8976285714.28571, 9733102040.81633, 10406979591.8367, 11091224489.7959, 11734000000.0, 12304204081.6327]], "0.022": [[1.0, 2.0, 3.0, 4.0, 5.0, 6.0, 7.0, 8.0, 9.0, 10.0, 11.0, 12.0, 13.0, 14.0, 15.0, 16.0], [548000000.0, 1470326530.61224, 2517428571.42857, 3543795918.36735, 4539061224.4898, 5482489795.91837, 6415551020.40816, 7265673469.38775, 8095061224.4898, 8872612244.89796, 9629428571.42857, 10292938775.5102, 10966816326.5306, 11599224489.7959, 12179795918.3673, 12729265306.1224]], "0.0225": [[1.0, 2.0, 3.0, 4.0, 5.0, 6.0, 7.0, 8.0, 9.0, 10.0, 11.0, 12.0, 13.0, 14.0, 15.0, 16.0], [537265306.122449, 1459959183.67347, 2486326530.61224, 3502326530.61224, 4487224489.79592, 5420285714.28571, 6342979591.83673, 7182734693.87755, 8012122448.97959, 8779306122.44898, 9525755102.04082, 10178897959.1837, 10852775510.2041, 11474816326.5306, 12055387755.102, 12594489795.9184]], "0.023": [[1.0, 2.0, 3.0, 4.0, 5.0, 6.0, 7.0, 8.0, 9.0, 10.0, 11.0, 12.0, 13.0, 14.0, 15.0, 16.0], [526897959.183673, 1449591836.73469, 2465591836.73469, 3471224489.79592, 4456122448.97959, 5378816326.53061, 6280775510.20408, 7120530612.2449, 7929183673.46939, 8686000000.0, 9422000000.0, 10095959183.6735, 10738734693.8776, 11350408163.2653, 11920612244.898, 12459714285.7143]], "0.0235": [[1.0, 2.0, 3.0, 4.0, 5.0, 6.0, 7.0, 8.0, 9.0, 10.0, 11.0, 12.0, 13.0, 14.0, 15.0, 16.0], [526897959.183673, 1428857142.85714, 2434489795.91837, 3429755102.04082, 4383551020.40816, 5295877551.02041, 6187469387.7551, 7027224489.79592, 7825510204.08163, 8582326530.61224, 9308040816.32653, 9971551020.40816, 10593591836.7347, 11205265306.1224, 11775469387.7551, 12293836734.6939]], "0.024": [[1.0, 2.0, 3.0, 4.0, 5.0, 6.0, 7.0, 8.0, 9.0, 10.0, 11.0, 12.0, 13.0, 14.0, 15.0, 16.0, 17.0], [516000000.0, 1397755102.04082, 2413755102.04082, 3398653061.22449, 4352448979.59184, 5254408163.26531, 6135632653.06122, 6954653061.22449, 7742571428.57143, 8478653061.22449, 9194000000.0, 9847142857.14286, 10489918367.3469, 11091224489.7959, 11640693877.551, 12159061224.4898, 12656693877.551]], "0.0245": [[1.0, 2.0, 3.0, 4.0, 5.0, 6.0, 7.0, 8.0, 9.0, 10.0, 11.0, 12.0, 13.0, 14.0, 15.0, 16.0, 17.0], [506163265.306122, 1387387755.10204, 2372285714.28571, 3336448979.59184, 4279877551.02041, 5161102040.81633, 6031959183.67347, 6861346938.77551, 7628530612.2449, 8364612244.89796, 9079959183.67347, 9722734693.87755, 10334408163.2653, 10925346938.7755, 11485183673.4694, 12003551020.4082, 12480448979.5918]], "0.025": [[1.0, 2.0, 3.0, 4.0, 5.0, 6.0, 7.0, 8.0, 9.0, 10.0, 11.0, 12.0, 13.0, 14.0, 15.0, 16.0, 17.0], [506163265.306122, 1366653061.22449, 2341183673.46939, 3294979591.83673, 4217673469.38775, 5098897959.18367, 5959387755.10204, 6768040816.32653, 7524857142.85714, 8250571428.57143, 8955551020.40816, 9598326530.61224, 10199632653.0612, 10780204081.6327, 11329673469.3878, 11848040816.3265, 12314571428.5714]], "0.0255": [[1.0, 2.0, 3.0, 4.0, 5.0, 6.0, 7.0, 8.0, 9.0, 10.0, 11.0, 12.0, 13.0, 14.0, 15.0, 16.0, 17.0, 18.0], [495795918.367347, 1356285714.28571, 2310081632.65306, 3253510204.08163, 4165836734.69388, 5026326530.61224, 5876448979.59184, 6664367346.93878, 7431551020.40816, 8146897959.18367, 8841510204.08163, 9463551020.40816, 10064857142.8571, 10635061224.4898, 11174163265.3061, 11682163265.3061, 12159061224.4898, 12594489795.9184]], "0.026": [[1.0, 2.0, 3.0, 4.0, 5.0, 6.0, 7.0, 8.0, 9.0, 10.0, 11.0, 12.0, 13.0, 14.0, 15.0, 16.0, 17.0, 18.0], [495795918.367347, 1335551020.40816, 2278979591.83673, 3212040816.32653, 4103632653.06122, 4964122448.97959, 5793510204.08163, 6571061224.4898, 7317510204.08163, 8032857142.85714, 8717102040.81633, 9328775510.20408, 9940448979.59184, 10489918367.3469, 11018653061.2245, 11516285714.2857, 12003551020.4082, 12418244897.9592]], "0.0265": [[1.0, 2.0, 3.0, 4.0, 5.0, 6.0, 7.0, 8.0, 9.0, 10.0, 11.0, 12.0, 13.0, 14.0, 15.0, 16.0, 17.0, 18.0, 19.0], [485428571.428571, 1325183673.46939, 2258244897.95918, 3170571428.57143, 4072530612.2449, 4912285714.28571, 5731306122.44898, 6498489795.91837, 7244938775.5102, 7929183673.46939, 8592693877.55102, 9204367346.93877, 9795306122.44898, 10365510204.0816, 10883877551.0204, 11360775510.2041, 11816938775.5102, 12273102040.8163, 12667061224.4898]], "0.027": [[1.0, 2.0, 3.0, 4.0, 5.0, 6.0, 7.0, 8.0, 9.0, 10.0, 11.0, 12.0, 13.0, 14.0, 15.0, 16.0, 17.0, 18.0, 19.0], [475061224.489796, 1294081632.65306, 2206408163.26531, 3118734693.87755, 3989591836.73469, 4818979591.83673, 5638000000.0, 6384448979.59184, 7110163265.30612, 7794408163.26531, 8457918367.34694, 9059224489.79592, 9650163265.30612, 10178897959.1837, 10697265306.1224, 11174163265.3061, 11640693877.551, 12076122448.9796, 12459714285.7143]], "0.0275": [[1.0, 2.0, 3.0, 4.0, 5.0, 6.0, 7.0, 8.0, 9.0, 10.0, 11.0, 12.0, 13.0, 14.0, 15.0, 16.0, 17.0, 18.0, 19.0, 20.0], [467000000.0, 1273346938.77551, 2175306122.44898, 3066897959.18367, 3927387755.10204, 4746408163.26531, 5534326530.61224, 6280775510.20408, 7006489795.91837, 7670000000.0, 8323142857.14286, 8914081632.65306, 9505020408.16327, 10023387755.102, 10521020408.1633, 10997918367.3469, 11454081632.6531, 11889510204.0816, 12262734693.8776, 12646326530.6122]], "0.028": [[1.0, 2.0, 3.0, 4.0, 5.0, 6.0, 7.0, 8.0, 9.0, 10.0, 11.0, 12.0, 13.0, 14.0, 15.0, 16.0, 17.0, 18.0, 19.0, 20.0], [464693877.55102, 1252612244.89796, 2144204081.63265, 3015061224.4898, 3865183673.46939, 4663469387.7551, 5451387755.10204, 6177102040.81633, 6892448979.59184, 7545591836.73469, 8188367346.93878, 8779306122.44898, 9349510204.08163, 9888612244.89796, 10355142857.1429, 10821673469.3878, 11280000000.0, 11692530612.2449, 12086489795.9184, 12429000000.0]], "0.0285": [[1.0, 2.0, 3.0, 4.0, 5.0, 6.0, 7.0, 8.0, 9.0, 10.0, 11.0, 12.0, 13.0, 14.0, 15.0, 16.0, 17.0, 18.0, 19.0, 20.0, 21.0], [454326530.612245, 1231877551.02041, 2102734693.87755, 2973591836.73469, 3802979591.83673, 4590897959.18367, 5358081632.65306, 6094163265.30612, 6778408163.26531, 7421183673.46939, 8053591836.73469, 8634163265.30612, 9194000000.0, 9722734693.87755, 10189265306.1224, 10645428571.4286, 11080857142.8571, 11495551020.4082, 11889510204.0816, 12231632653.0612, 12573755102.0408]], "0.029": [[1.0, 2.0, 3.0, 4.0, 5.0, 6.0, 7.0, 8.0, 9.0, 10.0, 11.0, 12.0, 13.0, 14.0, 15.0, 16.0, 17.0, 18.0, 19.0, 20.0, 21.0, 22.0], [443959183.673469, 1211142857.14286, 2071632653.06122, 2921755102.04082, 3740775510.20408, 4507959183.67347, 5264775510.20408, 5990489795.91837, 6664367346.93878, 7296775510.20408, 7918816326.53061, 8478653061.22449, 9038489795.91837, 9556857142.85714, 10002653061.2245, 10458816326.5306, 10894244897.9592, 11298571428.5714, 11671795918.3673, 12034653061.2245, 12345673469.3878, 12667061224.4898]], "0.0295": [[1.0, 2.0, 3.0, 4.0, 5.0, 6.0, 7.0, 8.0, 9.0, 10.0, 11.0, 12.0, 13.0, 14.0, 15.0, 16.0, 17.0, 18.0, 19.0, 20.0, 21.0, 22.0, 23.0], [435000000.0, 1190408163.26531, 2030163265.30612, 2869918367.34694, 3668204081.63265, 4435387755.10204, 5181836734.69388, 5866081632.65306, 6539959183.67347, 7162000000.0, 7784040816.32653, 8333510204.08163, 8872612244.89796, 9380612244.89796, 9857510204.08163, 10272204081.6327, 10697265306.1224, 11091224489.7959, 11464448979.5918, 11816938775.5102, 12138326530.6122, 12438979591.8367, 12729265306.1224]], "0.03": [[1.0, 2.0, 3.0, 4.0, 5.0, 6.0, 7.0, 8.0, 9.0, 10.0, 11.0, 12.0, 13.0, 14.0, 15.0, 16.0, 17.0, 18.0, 19.0, 20.0, 21.0, 22.0, 23.0], [433591836.734694, 1169673469.38775, 1999061224.4898, 2818081632.65306, 3606000000.0, 4352448979.59184, 5078163265.30612, 5762408163.26531, 6425918367.34694, 7037591836.73469, 7628530612.2449, 8178000000.0, 8717102040.81633, 9214734693.87755, 9670897959.18367, 10095959183.6735, 10500285714.2857, 10894244897.9592, 11257102040.8163, 11609591836.7347, 11920612244.898, 12210897959.1837, 12490816326.5306]], "0.0305": [[1.0, 2.0, 3.0, 4.0, 5.0, 6.0, 7.0, 8.0, 9.0, 10.0, 11.0, 12.0, 13.0, 14.0, 15.0, 16.0, 17.0, 18.0, 19.0, 20.0, 21.0, 22.0, 23.0, 24.0], [423224489.795918, 1148938775.5102, 1957591836.73469, 2766244897.95918, 3543795918.36735, 4269510204.08163, 4984857142.85714, 5658734693.87755, 6311877551.02041, 6902816326.53061, 7493755102.04082, 8022489795.91837, 8551224489.79592, 9038489795.91837, 9494653061.22449, 9919714285.71428, 10303306122.449, 10676530612.2449, 11039387755.102, 11381510204.0816, 11692530612.2449, 11993183673.4694, 12252367346.9388, 12511551020.4082]], "0.031": [[1.0, 2.0, 3.0, 4.0, 5.0, 6.0, 7.0, 8.0, 9.0, 10.0, 11.0, 12.0, 13.0, 14.0, 15.0, 16.0, 17.0, 18.0, 19.0, 20.0, 21.0, 22.0, 23.0, 24.0, 25.0, 26.0], [412857142.857143, 1128204081.63265, 1916122448.97959, 2714408163.26531, 3471224489.79592, 4186571428.57143, 4891551020.40816, 5544693877.55102, 6187469387.7551, 6778408163.26531, 7338244897.95918, 7866979591.83673, 8385346938.77551, 8862244897.95918, 9308040816.32653, 9722734693.87755, 10095959183.6735, 10469183673.4694, 10821673469.3878, 11153428571.4286, 11454081632.6531, 11754734693.8776, 12024285714.2857, 12262734693.8776, 12501183673.4694, 12729265306.1224]], "0.0315": [[1.0, 2.0, 3.0, 4.0, 5.0, 6.0, 7.0, 8.0, 9.0, 10.0, 11.0, 12.0, 13.0, 14.0, 15.0, 16.0, 17.0, 18.0, 19.0, 20.0, 21.0, 22.0, 23.0, 24.0, 25.0, 26.0, 27.0], [402489795.918367, 1107469387.7551, 1885020408.16327, 2652204081.63265, 3398653061.22449, 4103632653.06122, 4787877551.02041, 5430653061.22449, 6063061224.4898, 6633265306.12245, 7193102040.81633, 7701102040.81633, 8209102040.81633, 8675632653.06122, 9111061224.4898, 9525755102.04082, 9909346938.77551, 10251469387.7551, 10593591836.7347, 10925346938.7755, 11226000000.0, 11505918367.3469, 11775469387.7551, 12024000000.0, 12252367346.9388, 12470081632.6531, 12687795918.3673]], "0.032": [[1.0, 2.0, 3.0, 4.0, 5.0, 6.0, 7.0, 8.0, 9.0, 10.0, 11.0, 12.0, 13.0, 14.0, 15.0, 16.0, 17.0, 18.0, 19.0, 20.0, 21.0, 22.0, 23.0, 24.0, 25.0, 26.0, 27.0, 28.0], [392000000.0, 1076367346.93878, 1843551020.40816, 2600367346.93878, 3336448979.59184, 4020693877.55102, 4704938775.5102, 5326979591.83673, 5938653061.22449, 6498489795.91837, 7047959183.67347, 7545591836.73469, 8043224489.79592, 8499387755.10204, 8924448979.59184, 9318408163.26531, 9702000000.0, 10054489795.9184, 10386244897.9592, 10697265306.1224, 10977183673.4694, 11267469387.7551, 11526653061.2245, 11775469387.7551, 12003551020.4082, 12200530612.2449, 12418244897.9592, 12604857142.8571]], "0.0325": [[1.0, 2.0, 3.0, 4.0, 5.0, 6.0, 7.0, 8.0, 9.0, 10.0, 11.0, 12.0, 13.0, 14.0, 15.0, 16.0, 17.0, 18.0, 19.0, 20.0, 21.0, 22.0, 23.0, 24.0, 25.0, 26.0, 27.0, 28.0, 29.0, 30.0], [392122448.979592, 1055632653.06122, 1802081632.65306, 2538163265.30612, 3253510204.08163, 3927387755.10204, 4590897959.18367, 5192204081.63265, 5793510204.08163, 6342979591.83673, 6892448979.59184, 7369346938.77551, 7866979591.83673, 8302408163.26531, 8727469387.7551, 9111061224.4898, 9484285714.28571, 9836775510.20408, 10147795918.3673, 10458816326.5306, 10738734693.8776, 11008285714.2857, 11267469387.7551, 11505918367.3469, 11734000000.0, 11941346938.7755, 12148693877.551, 12314571428.5714, 12490816326.5306, 12656693877.551]], "0.033": [[1.0, 2.0, 3.0, 4.0, 5.0, 6.0, 7.0, 8.0, 9.0, 10.0, 11.0, 12.0, 13.0, 14.0, 15.0, 16.0, 17.0, 18.0, 19.0, 20.0, 21.0, 22.0, 23.0, 24.0, 25.0, 26.0, 27.0, 29.0, 30.0, 31.0, 32.0], [381755102.040816, 1034897959.18367, 1760612244.89796, 2486326530.61224, 3180938775.5102, 3834081632.65306, 4476857142.85714, 5078163265.30612, 5658734693.87755, 6197836734.69388, 6726571428.57143, 7203469387.7551, 7680367346.93878, 8115795918.36735, 8530489795.91837, 8903714285.71428, 9266571428.57143, 9608693877.55102, 9930081632.65306, 10210000000.0, 10489918367.3469, 10759469387.7551, 11008285714.2857, 11246734693.8776, 11464448979.5918, 11661428571.4286, 11868775510.2041, 12200530612.2449, 12356040816.3265, 12521918367.3469, 12656693877.551]], "0.0335": [[1.0, 2.0, 3.0, 4.0, 5.0, 6.0, 7.0, 8.0, 9.0, 10.0, 11.0, 12.0, 13.0, 14.0, 15.0, 16.0, 17.0, 18.0, 19.0, 20.0, 21.0, 22.0, 23.0, 24.0, 25.0, 26.0, 27.0, 28.0, 29.0, 30.0, 31.0, 32.0, 33.0, 34.0], [371387755.102041, 1003795918.36735, 1719142857.14286, 2424122448.97959, 3108367346.93878, 3751142857.14286, 4373183673.46939, 4964122448.97959, 5523959183.67347, 6052693877.55102, 6571061224.4898, 7027224489.79592, 7493755102.04082, 7929183673.46939, 8323142857.14286, 8696367346.93877, 9048857142.85714, 9380612244.89796, 9691632653.06122, 10002653061.2245, 10241102040.8163, 10500285714.2857, 10738734693.8776, 10966816326.5306, 11184530612.2449, 11381510204.0816, 11588857142.8571, 11765102040.8163, 11920612244.898, 12076122448.9796, 12221265306.1224, 12345673469.3878, 12480448979.5918, 12615224489.7959]], "0.034": [[1.0, 2.0, 3.0, 4.0, 5.0, 6.0, 7.0, 8.0, 9.0, 10.0, 11.0, 12.0, 13.0, 14.0, 15.0, 16.0, 17.0, 18.0, 19.0, 20.0, 21.0, 22.0, 23.0, 24.0, 25.0, 26.0, 27.0, 28.0, 29.0, 30.0], [361020408.163265, 983061224.489796, 1677673469.38775, 2361918367.34694, 3025428571.42857, 3657836734.69388, 4269510204.08163, 4839714285.71429, 5389183673.46939, 5907551020.40816, 6405183673.46939, 6861346938.77551, 7307142857.14286, 7732204081.63265, 8115795918.36735, 8478653061.22449, 8820775510.20408, 9152530612.2449, 9453183673.46939, 9743469387.7551, 10002653061.2245, 10230734693.8776, 10469183673.4694, 10697265306.1224, 10904612244.898, 11091224489.7959, 11298571428.5714, 11464448979.5918, 11619959183.6735, 11775469387.7551]], "0.0345": [[1.0, 2.0, 3.0, 4.0, 5.0, 6.0, 7.0, 8.0, 9.0, 10.0, 11.0, 12.0, 13.0, 14.0, 15.0, 16.0, 17.0, 18.0, 19.0, 20.0], [350653061.22449, 962326530.612245, 1636204081.63265, 2299714285.71429, 2952857142.85714, 3564530612.2449, 4155469387.7551, 4715306122.44898, 5254408163.26531, 5752040816.32653, 6239306122.44898, 6685102040.81633, 7130897959.18367, 7524857142.85714, 7908448979.59184, 8260938775.5102, 8592693877.55102, 8914081632.65306, 9204367346.93877, 9484285714.28571]], "0.035": [[1.0, 2.0, 3.0, 4.0, 5.0, 6.0, 7.0, 8.0, 9.0, 10.0, 11.0, 12.0, 13.0, 14.0, 15.0, 16.0, 17.0, 18.0, 19.0, 20.0, 21.0, 22.0, 23.0, 24.0, 25.0, 26.0, 27.0, 28.0, 29.0, 30.0, 31.0, 32.0, 33.0, 34.0], [340285714.285714, 931224489.795918, 1594734693.87755, 2237510204.08163, 2869918367.34694, 3471224489.79592, 4051795918.36735, 4601265306.12245, 5109265306.12245, 5596530612.2449, 6073428571.42857, 6498489795.91837, 6933918367.34694, 7327877551.02041, 7690734693.87755, 8032857142.85714, 8364612244.89796, 8675632653.06122, 8955551020.40816, 9235469387.7551, 9473918367.34694, 9712367346.93877, 9940448979.59184, 10137428571.4286, 10324040816.3265, 10510653061.2245, 10697265306.1224, 10852775510.2041, 10997918367.3469, 11143061224.4898, 11298571428.5714, 11412612244.898, 11526653061.2245, 11651061224.4898]], "0.0355": [[1.0, 2.0, 3.0, 4.0, 5.0, 6.0, 7.0, 8.0, 9.0, 10.0, 11.0, 12.0, 13.0, 14.0, 15.0, 16.0, 17.0, 18.0, 19.0, 20.0, 21.0], [330000000.0, 910489795.918367, 1542897959.18367, 2185673469.38775, 2807714285.71429, 3377918367.34694, 3948122448.97959, 4476857142.85714, 4984857142.85714, 5461755102.04082, 5928285714.28571, 6332612244.89796, 6747306122.44898, 7130897959.18367, 7493755102.04082, 7815142857.14286, 8126163265.30612, 8426816326.53061, 8706734693.87755, 8965918367.34694, 9204367346.93877]], "0.036": [[1.0, 2.0, 3.0, 4.0, 5.0, 6.0, 7.0, 8.0, 9.0, 10.0, 11.0, 12.0, 13.0, 14.0, 15.0, 16.0, 17.0, 18.0, 19.0, 20.0, 21.0, 22.0, 23.0, 24.0], [320000000.0, 879387755.102041, 1501428571.42857, 2123469387.7551, 2714408163.26531, 3274244897.95918, 3823714285.71429, 4321346938.77551, 4818979591.83673, 5275142857.14286, 5731306122.44898, 6135632653.06122, 6529591836.73469, 6913183673.46939, 7255306122.44898, 7576693877.55102, 7877346938.77551, 8178000000.0, 8447551020.40816, 8706734693.87755, 8934816326.53061, 9162897959.18367, 9370244897.95918, 9567224489.79592]], "0.0365": [[1.0, 2.0, 3.0, 4.0, 5.0, 6.0, 7.0, 8.0, 9.0, 10.0, 11.0, 12.0, 13.0, 14.0, 15.0, 16.0, 17.0, 18.0, 19.0, 20.0, 21.0, 22.0, 23.0], [310000000.0, 848285714.285714, 1459959183.67347, 2050897959.18367, 2631469387.7551, 3170571428.57143, 3699306122.44898, 4196938775.5102, 4673836734.69388, 5109265306.12245, 5544693877.55102, 5938653061.22449, 6332612244.89796, 6685102040.81633, 7016857142.85714, 7327877551.02041, 7628530612.2449, 7918816326.53061, 8178000000.0, 8426816326.53061, 8654897959.18367, 8872612244.89796, 9069591836.73469]], "0.037": [[1.0, 2.0, 3.0, 4.0, 5.0, 6.0, 7.0, 8.0, 9.0, 10.0, 11.0, 12.0, 13.0, 14.0, 15.0, 16.0, 17.0, 18.0, 19.0, 20.0, 21.0, 22.0, 23.0, 24.0, 25.0, 26.0, 27.0], [300000000.0, 817183673.469388, 1418489795.91837, 1999061224.4898, 2558897959.18367, 3087632653.06122, 3574897959.18367, 4072530612.2449, 4549428571.42857, 4974489795.91837, 5399551020.40816, 5762408163.26531, 6156367346.93878, 6488122448.97959, 6819877551.02041, 7120530612.2449, 7400448979.59184, 7649265306.12245, 7918816326.53061, 8167632653.06122, 8364612244.89796, 8582326530.61224, 8779306122.44898, 8955551020.40816, 9121428571.42857, 9287306122.44898, 9453183673.46939]], "0.0375": [[2.0, 3.0, 4.0, 5.0, 6.0, 7.0, 8.0, 9.0, 10.0, 11.0, 12.0, 13.0, 14.0, 15.0, 16.0, 17.0, 18.0, 19.0, 20.0, 21.0, 22.0, 23.0], [796448979.591837, 1356285714.28571, 1916122448.97959, 2455224489.79592, 2963224489.79592, 3460857142.85714, 3927387755.10204, 4373183673.46939, 4777510204.08163, 5181836734.69388, 5555061224.4898, 5917918367.34694, 6260040816.32653, 6560693877.55102, 6850979591.83673, 7120530612.2449, 7390081632.65306, 7628530612.2449, 7866979591.83673, 8078000000.0, 8284000000.0, 8473000000.0]], "0.038": [[1.0, 2.0, 3.0, 4.0, 5.0, 6.0, 7.0, 8.0, 9.0, 10.0, 11.0, 12.0, 13.0, 14.0, 15.0, 16.0, 17.0, 18.0, 19.0, 20.0, 21.0, 22.0, 23.0, 24.0, 25.0, 26.0, 27.0, 28.0, 29.0, 30.0], [279000000.0, 765346938.77551, 1314816326.53061, 1853918367.34694, 2372285714.28571, 2859551020.40816, 3336448979.59184, 3782244897.95918, 4217673469.38775, 4601265306.12245, 5005591836.73469, 5358081632.65306, 5710571428.57143, 6021591836.73469, 6322244897.95918, 6591795918.36735, 6861346938.77551, 7110163265.30612, 7358979591.83673, 7576693877.55102, 7773673469.38775, 7970653061.22449, 8157265306.12245, 8323142857.14286, 8489020408.16327, 8623795918.36735, 8789673469.38775, 8914081632.65306, 9028122448.97959, 9142163265.30612]]}
