# Supplementary material for: Superconductivity from a melted insulator in Josephson junction arrays
Source: Nat Phys. 2023 Aug 10;19(11):1630–5. doi: 10.1038/s41567-023-02161-w (PMC10635826; doi:10.1038/s41567-023-02161-w)
Supplement: Supplementary file 2 — Contains all data in the paper, including supplement, serialized into text files, and Python scripts that recreate all figures from the text files. [file 41567_2023_2161_MOESM2_ESM.zip › data_and_plotters_all/phase_figures/supfigs/sfig_ej_ec_eg/sfig_ej_ec_eg.py]

#%%
%matplotlib auto

import matplotlib.pyplot as plt, numpy as np
from matplotlib.gridspec import GridSpec
from matplotlib import gridspec

from phase_figures import load_json
from phase_figures.supfigs.sfig_ej_ec_eg import figpath
from phase_figures import cmap_mw, cmap_tprt

def idx2float( data ) :
    """  convert dictionary keys to floats
    """
    return { np.round( float(k), 8 ) : d for k, d in data.items() }

def list2array(data):
    for b, d in data.items() :
        x, y = d
        data[b] = ( np.array(x), np.array(y) )
    return data

wvk = load_json( figpath/'dispersion_cuts.json')
wvk = idx2float( wvk )
wvk = list2array ( wvk )
mw_fits = load_json( figpath/'dispersion_fits.json')
mw_fits = idx2float( mw_fits )
mw_fits = list2array ( mw_fits )
iv = load_json( figpath/'high_bias_fits.json')

bvals = wvk.keys() # b field values from mw data

# plot the IV

def plot_iv(ax = None):
    """plot the high bias IV and the fits
    """
    x = np.array(iv['upsweep_x'])
    y = np.array(iv['upsweep_y'])
    fit_x = np.array(iv['fit_x'])
    fit_pos_y = np.array(iv['fit_pos_y'])
    fit_neg_y = np.array(iv['fit_neg_y'])

    pargs = dict(marker = '.', markersize = 1,
                linestyle = '-', linewidth = 0.7)

    if (ax == None):
        _, ax = plt.subplots(1)

    colors_tprt = cmap_tprt( np.arange( len(bvals) ) / (len(bvals) -1) )
    ax.plot(x,y*1e6, color = colors_tprt[int(len(bvals)/4)], **pargs)
    ax.plot(fit_x, fit_pos_y*1e6, color = 'black', linewidth = 0.5)
    ax.plot(fit_x, fit_neg_y*1e6, color = 'black', linewidth = 0.5)
    ax.set_xlim(-1.15,1.15)
    ax.set_ylim(-0.45,0.45)
    ax.set_xlabel('$V$ (V)')
    ax.set_ylabel('$I$ ($\\mu$A)')

    ax.text(0,0.3, '$V_{offset}$', fontsize = 10)
    ax.text(0.4,0, '$V_c$', fontsize = 10)

# plot the dispersion curves
 
def plot_wvk(bs, ax=None ) :

    """plot the dispersion curve at a B fields
    bs : the b field values to plot the dispersion curve at
    """
    
    if (ax == None):
        _, ax = plt.subplots(1)
    
    pargs = dict( marker = '.', markersize= 5,
                linestyle = '', linewidth= 0.7)

    k_max = 0
    for k in wvk.keys():
        if (wvk[k][0].max() > k_max):
            k_max = wvk[k][0].max()
    k_max = int(k_max)

    colors_mw_k = cmap_mw( np.arange( k_max ) / ( k_max -1) )
    colors_mw_b = cmap_mw( np.arange( 2*len(bs) ) / ( 2*len(bs) -1) )

    for i,b in enumerate(bs) :
        for j in  wvk[b][0] :
            j = int(j)           
            ax.plot( wvk[b][0][j-1], wvk[b][1][j-1]/1e9, 
                        **pargs, 
                        color = colors_mw_k[j])
        ax.plot( *mw_fits[b],
                    marker = '', linestyle = '-',
                    label = f'{b*1e3} mT', 
                    color = colors_mw_b[i])
    ax.set_xlabel('$k$')
    ax.set_ylabel('$f_P$ (GHz)')
    ax.legend(fontsize = 8)

# plot the figure

fig = plt.figure( figsize=(6.75,3))
fig.set_size_inches(6.75,3)

gs0 = GridSpec( 1, 2, figure=fig, left=0.09, right=0.98,
    bottom = 0.14 ,top=0.95)
gs00 = gridspec.GridSpecFromSubplotSpec(1, 7, subplot_spec=gs0[0,0],
    wspace=1.2 )
gs01 = gridspec.GridSpecFromSubplotSpec(1, 7, subplot_spec=gs0[0,1],
    wspace=1.2 )

ax0 = fig.add_subplot( gs00[0,:7] )    
ax1 = fig.add_subplot( gs01[0,:7] )

coords = { 'a' : ( 0.005, 0.95 ),
            'b' : ( 0.50, 0.95 ),
        }
for lbl, xy in coords.items() :
    fig.text( *xy, lbl, 
            fontsize = 9, weight = 'bold' )

bs = (0, 38e-3)
plot_iv(ax0)
plot_wvk(bs, ax1)

#%%
#fig.savefig('sfig_ej_ec_eg.pdf')
