# Supplementary material for: Superconductivity from a melted insulator in Josephson junction arrays
Source: Nat Phys. 2023 Aug 10;19(11):1630–5. doi: 10.1038/s41567-023-02161-w (PMC10635826; doi:10.1038/s41567-023-02161-w)
Supplement: Supplementary file 2 — Contains all data in the paper, including supplement, serialized into text files, and Python scripts that recreate all figures from the text files. [file 41567_2023_2161_MOESM2_ESM.zip › data_and_plotters_all/phase_figures/supfigs/sfig_ej_ec_eg/high_bias_fits.json]

{"upsweep_x": [-2.0, -1.99, -1.98, -1.97, -1.96, -1.95, -1.94, -1.93, -1.92, -1.91, -1.9, -1.89, -1.88, -1.87, -1.86, -1.85, -1.84, -1.83, -1.82, -1.81, -1.8, -1.79, -1.78, -1.77, -1.76, -1.75, -1.74, -1.73, -1.72, -1.71, -1.7, -1.69, -1.68, -1.67, -1.66, -1.65, -1.64, -1.63, -1.62, -1.61, -1.6, -1.59, -1.58, -1.57, -1.56, -1.55, -1.54, -1.53, -1.52, -1.51, -1.5, -1.49, -1.48, -1.47, -1.46, -1.45, -1.44, -1.43, -1.42, -1.41, -1.4, -1.39, -1.38, -1.37, -1.36, -1.35, -1.34, -1.33, -1.32, -1.31, -1.3, -1.29, -1.28, -1.27, -1.26, -1.25, -1.24, -1.23, -1.22, -1.21, -1.2, -1.19, -1.18, -1.17, -1.16, -1.15, -1.14, -1.13, -1.12, -1.11, -1.1, -1.09, -1.08, -1.07, -1.06, -1.05, -1.04, -1.03, -1.02, -1.01, -1.0, -0.99, -0.98, -0.97, -0.96, -0.95, -0.94, -0.93, -0.92, -0.91, -0.9, -0.89, -0.88, -0.87, -0.86, -0.85, -0.84, -0.83, -0.82, -0.81, -0.8, -0.79, -0.78, -0.77, -0.76, -0.75, -0.74, -0.73, -0.72, -0.71, -0.7, -0.69, -0.68, -0.67, -0.66, -0.65, -0.64, -0.63, -0.62, -0.61, -0.6, -0.59, -0.58, -0.57, -0.56, -0.55, -0.54, -0.53, -0.52, -0.51, -0.5, -0.495, -0.49, -0.485, -0.48, -0.475, -0.47, -0.465, -0.46, -0.455, -0.45, -0.445, -0.44, -0.435, -0.43, -0.425, -0.42, -0.415, -0.41, -0.405, -0.4, -0.395, -0.39, -0.385, -0.38, -0.375, -0.37, -0.365, -0.36, -0.355, -0.35, -0.345, -0.34, -0.335, -0.33, -0.325, -0.32, -0.315, -0.31, -0.305, -0.3, -0.295, -0.29, -0.285, -0.28, -0.275, -0.27, -0.265, -0.26, -0.255, -0.25, -0.245, -0.24, -0.235, -0.23, -0.225, -0.22, -0.215, -0.21, -0.205, -0.2, -0.195, -0.19, -0.185, -0.18, -0.175, -0.17, -0.165, -0.16, -0.155, -0.15, -0.145, -0.14, -0.135, -0.13, -0.125, -0.12, -0.115, -0.11, -0.105, -0.1, -0.095, -0.09, -0.085, -0.08, -0.075, -0.07, -0.065, -0.06, -0.055, -0.05, -0.045, -0.04, -0.035, -0.03, -0.025, -0.02, -0.015, -0.01, -0.005, 0.0, 0.005, 0.01, 0.015, 0.02, 0.025, 0.03, 0.035, 0.04, 0.045, 0.05, 0.055, 0.0600000000000001, 0.0650000000000001, 0.0700000000000001, 0.0750000000000001, 0.08, 0.085, 0.09, 0.095, 0.1, 0.105, 0.11, 0.115, 0.12, 0.125, 0.13, 0.135, 0.14, 0.145, 0.15, 0.155, 0.16, 0.165, 0.17, 0.175, 0.18, 0.185, 0.19, 0.195, 0.2, 0.205, 0.21, 0.215, 0.22, 0.225, 0.23, 0.235, 0.24, 0.245, 0.25, 0.255, 0.26, 0.265, 0.27, 0.275, 0.28, 0.285, 0.29, 0.295, 0.3, 0.305, 0.31, 0.315, 0.32, 0.325, 0.33, 0.335, 0.34, 0.345, 0.35, 0.355, 0.36, 0.365, 0.37, 0.375, 0.38, 0.385, 0.39, 0.395, 0.4, 0.405, 0.41, 0.415, 0.42, 0.425, 0.43, 0.435, 0.44, 0.445, 0.45, 0.455, 0.46, 0.465, 0.47, 0.475, 0.48, 0.485, 0.49, 0.495, 0.5, 0.51, 0.52, 0.53, 0.54, 0.55, 0.56, 0.57, 0.58, 0.59, 0.6, 0.61, 0.62, 0.63, 0.64, 0.65, 0.66, 0.67, 0.68, 0.69, 0.7, 0.71, 0.72, 0.73, 0.74, 0.75, 0.76, 0.77, 0.78, 0.79, 0.8, 0.81, 0.82, 0.83, 0.84, 0.85, 0.86, 0.87, 0.88, 0.89, 0.9, 0.91, 0.92, 0.93, 0.94, 0.95, 0.96, 0.97, 0.98, 0.99, 1.0, 1.01, 1.02, 1.03, 1.04, 1.05, 1.06, 1.07, 1.08, 1.09, 1.1, 1.11, 1.12, 1.13, 1.14, 1.15, 1.16, 1.17, 1.18, 1.19, 1.2, 1.21, 1.22, 1.23, 1.24, 1.25, 1.26, 1.27, 1.28, 1.29, 1.3, 1.31, 1.32, 1.33, 1.34, 1.35, 1.36, 1.37, 1.38, 1.39, 1.4, 1.41, 1.42, 1.43, 1.44, 1.45, 1.46, 1.47, 1.48, 1.49, 1.5, 1.51, 1.52, 1.53, 1.54, 1.55, 1.56, 1.57, 1.58, 1.59, 1.6, 1.61, 1.62, 1.63, 1.64, 1.65, 1.66, 1.67, 1.68, 1.69, 1.7, 1.71, 1.72, 1.73, 1.74, 1.75, 1.76, 1.77, 1.78, 1.79, 1.8, 1.81, 1.82, 1.83, 1.84, 1.85, 1.86, 1.87, 1.88, 1.89, 1.9, 1.91, 1.92, 1.93, 1.94, 1.95, 1.96, 1.97, 1.98, 1.99, 2.0], "upsweep_y": [-6.92802598e-07, -6.89347605e-07, -6.85842989e-07, -6.82345911e-07, -6.78868165e-07, -6.75367498e-07, -6.71869857e-07, -6.68365993e-07, -6.64874112e-07, -6.61371821e-07, -6.5789513e-07, -6.54393693e-07, -6.50898533e-07, -6.4739686e-07, -6.43907707e-07, -6.4040597e-07, -6.36924176e-07, -6.33428251e-07, -6.29923324e-07, -6.26427805e-07, -6.22928708e-07, -6.1943126e-07, -6.15948088e-07, -6.12456543e-07, -6.08957598e-07, -6.05463816e-07, -6.01962897e-07, -5.98463954e-07, -5.94983749e-07, -5.9149204e-07, -5.87983057e-07, -5.84485905e-07, -5.80986279e-07, -5.77487565e-07, -5.74015087e-07, -5.70506903e-07, -5.67010524e-07, -5.63517951e-07, -5.60016676e-07, -5.5650651e-07, -5.53033056e-07, -5.4952487e-07, -5.46027594e-07, -5.42534519e-07, -5.39030179e-07, -5.35534176e-07, -5.32031896e-07, -5.28556988e-07, -5.25061361e-07, -5.21550769e-07, -5.18068335e-07, -5.1456178e-07, -5.11058814e-07, -5.07583345e-07, -5.04082495e-07, -5.00584538e-07, -4.97081454e-07, -4.93588989e-07, -4.90081095e-07, -4.86608845e-07, -4.8310754e-07, -4.79605848e-07, -4.76109783e-07, -4.72604871e-07, -4.69102931e-07, -4.65630318e-07, -4.62127876e-07, -4.5863082e-07, -4.55127419e-07, -4.51628388e-07, -4.48127585e-07, -4.4465517e-07, -4.41149012e-07, -4.37649355e-07, -4.34154451e-07, -4.30657328e-07, -4.2714925e-07, -4.23671439e-07, -4.20177041e-07, -4.16676154e-07, -4.131714e-07, -4.09676738e-07, -4.0618159e-07, -4.02667631e-07, -3.99196145e-07, -3.95697594e-07, -3.92197297e-07, -3.88698858e-07, -3.85198108e-07, -3.81696731e-07, -3.78218262e-07, -3.74713718e-07, -3.71216937e-07, -3.67713267e-07, -3.64215439e-07, -3.60713698e-07, -3.57237953e-07, -3.53737918e-07, -3.50244241e-07, -3.46742675e-07, -3.43256726e-07, -3.39752892e-07, -3.36268522e-07, -3.32775142e-07, -3.29271184e-07, -3.25772273e-07, -3.2227047e-07, -3.18774273e-07, -3.15289581e-07, -3.118e-07, -3.08298972e-07, -3.04796172e-07, -3.01300918e-07, -2.97791737e-07, -2.94310782e-07, -2.90812632e-07, -2.87313848e-07, -2.83817216e-07, -2.80311866e-07, -2.76815478e-07, -2.73338578e-07, -2.69836528e-07, -2.66336462e-07, -2.62836746e-07, -2.5933419e-07, -2.55745525e-07, -2.51984807e-07, -2.48254788e-07, -2.4449496e-07, -2.40441132e-07, -2.36332526e-07, -2.32328293e-07, -2.2834695e-07, -2.24368023e-07, -2.20349069e-07, -2.16319321e-07, -2.12280894e-07, -2.0821373e-07, -2.04094694e-07, -1.99993265e-07, -1.95829756e-07, -1.91648657e-07, -1.8743742e-07, -1.83216757e-07, -1.7897134e-07, -1.74755816e-07, -1.70507371e-07, -1.66243607e-07, -1.61981671e-07, -1.57692284e-07, -1.53383553e-07, -1.51200208e-07, -1.4905463e-07, -1.46865203e-07, -1.4466112e-07, -1.42454206e-07, -1.4022563e-07, -1.37980525e-07, -1.35718256e-07, -1.33446416e-07, -1.31146073e-07, -1.28820507e-07, -1.26473615e-07, -1.24095037e-07, -1.21712764e-07, -1.19257558e-07, -1.1676008e-07, -1.14212876e-07, -1.11598754e-07, -1.08908489e-07, -1.06126743e-07, -1.0323944e-07, -1.00207647e-07, -9.70023414e-08, -9.35554774e-08, -8.97652563e-08, -8.54205237e-08, -8.00340879e-08, -5.5112422e-09, -5.33625302e-09, -5.20005e-09, -5.05601887e-09, -4.93005517e-09, -4.81256607e-09, -4.69227986e-09, -4.58530353e-09, -4.47060189e-09, -4.37563372e-09, -4.26739153e-09, -4.16076847e-09, -4.06386494e-09, -3.95550431e-09, -3.83725418e-09, -3.6972299e-09, -3.51829895e-09, -3.29611662e-09, -3.11776086e-09, -2.92836383e-09, -2.78358638e-09, -2.65543824e-09, -2.57535836e-09, -2.47755189e-09, -2.40796408e-09, -2.3440694e-09, -2.27566419e-09, -2.19424232e-09, -2.14142181e-09, -2.07956138e-09, -1.99295351e-09, -1.91194332e-09, -1.82255719e-09, -1.72385147e-09, -1.62650934e-09, -1.5333537e-09, -1.41011443e-09, -1.31334452e-09, -1.20903237e-09, -1.04801957e-09, -9.6653929e-10, -8.3747832e-10, -7.27835499e-10, -5.41446474e-10, -4.302625e-10, -2.93391353e-10, -1.64642935e-10, -2.9266482e-11, 1.17093297e-10, 3.08681443e-10, 4.0973006e-10, 5.90814177e-10, 8.6689201e-10, 1.24943469e-09, 1.46664792e-09, 1.60838079e-09, 1.75081651e-09, 1.85573538e-09, 1.97199359e-09, 2.08721732e-09, 2.17164054e-09, 2.28004327e-09, 2.40487062e-09, 2.47622774e-09, 2.5905529e-09, 2.70124724e-09, 2.86822894e-09, 3.10592563e-09, 3.40980746e-09, 3.45933408e-09, 3.47130958e-09, 2.22587824e-09, 4.33059455e-09, 4.61532664e-09, 5.45140603e-09, 5.03761181e-09, 5.16655941e-09, 5.16094378e-09, 5.28142344e-09, 5.45499845e-09, 5.61314975e-09, 5.75160324e-09, 5.88036616e-09, 5.99780583e-09, 6.10873776e-09, 6.26489759e-09, 6.35316852e-09, 6.44409329e-09, 6.55878369e-09, 6.68501559e-09, 6.9608591e-09, 7.29648993e-09, 7.53621123e-09, 7.81279186e-09, 8.06090153e-09, 8.1238282e-09, 8.25450441e-09, 8.33665259e-09, 8.52443745e-09, 8.68849992e-09, 8.79433071e-09, 8.94053803e-09, 9.09155533e-09, 9.16640001e-09, 9.33261149e-09, 9.43877346e-09, 9.59191586e-09, 9.7015311e-09, 9.79725206e-09, 9.89601599e-09, 1.00121443e-08, 1.00951614e-08, 1.01863796e-08, 1.02681062e-08, 1.03575496e-08, 1.0440046e-08, 1.05193258e-08, 1.0571167e-08, 1.06393759e-08, 1.07047048e-08, 1.07717563e-08, 1.08612411e-08, 1.0963522e-08, 1.10525857e-08, 1.11789156e-08, 1.1334498e-08, 1.1514796e-08, 1.1710944e-08, 1.19043516e-08, 1.20779954e-08, 1.22137019e-08, 1.2337335e-08, 1.24375398e-08, 1.25300991e-08, 1.26426844e-08, 1.27400328e-08, 1.28367335e-08, 1.2955592e-08, 1.3062394e-08, 1.31867568e-08, 1.33004861e-08, 1.34343805e-08, 1.35714481e-08, 1.37218001e-08, 1.38833286e-08, 1.40629443e-08, 1.4274398e-08, 1.45164376e-08, 1.48775434e-08, 1.06134776e-07, 1.09306156e-07, 1.12296658e-07, 1.15155569e-07, 1.17917698e-07, 1.20598422e-07, 1.23187472e-07, 1.25730312e-07, 1.28217767e-07, 1.30661193e-07, 1.33038107e-07, 1.35412857e-07, 1.37759578e-07, 1.40079776e-07, 1.42365615e-07, 1.44650099e-07, 1.46895846e-07, 1.4914097e-07, 1.51365289e-07, 1.53573682e-07, 1.5577299e-07, 1.57959162e-07, 1.60109477e-07, 1.62281941e-07, 1.66598703e-07, 1.70886948e-07, 1.7515269e-07, 1.79407247e-07, 1.8366072e-07, 1.87878749e-07, 1.92124654e-07, 1.96358302e-07, 2.00563462e-07, 2.04750528e-07, 2.08907093e-07, 2.1301924e-07, 2.17132141e-07, 2.21201548e-07, 2.25241639e-07, 2.29271916e-07, 2.33293136e-07, 2.37265488e-07, 2.41258493e-07, 2.45280203e-07, 2.4940208e-07, 2.53422029e-07, 2.57169743e-07, 2.60912523e-07, 2.64659191e-07, 2.68231224e-07, 2.71742992e-07, 2.75250418e-07, 2.7876194e-07, 2.82237025e-07, 2.85749513e-07, 2.89250083e-07, 2.92756256e-07, 2.96257903e-07, 2.99768093e-07, 3.03263204e-07, 3.06756699e-07, 3.10255909e-07, 3.13758839e-07, 3.17261709e-07, 3.20766569e-07, 3.24278059e-07, 3.27759855e-07, 3.31265911e-07, 3.34772785e-07, 3.38272195e-07, 3.41781026e-07, 3.45286353e-07, 3.48766082e-07, 3.52265922e-07, 3.55769986e-07, 3.59283141e-07, 3.62781095e-07, 3.66287706e-07, 3.69766508e-07, 3.73271184e-07, 3.76778907e-07, 3.80282917e-07, 3.8378737e-07, 3.87293297e-07, 3.90782738e-07, 3.94287161e-07, 3.9779821e-07, 4.01304669e-07, 4.04813878e-07, 4.08314532e-07, 4.11796403e-07, 4.15308427e-07, 4.18810369e-07, 4.22324803e-07, 4.25834431e-07, 4.29333691e-07, 4.32836082e-07, 4.36329263e-07, 4.39827852e-07, 4.43338172e-07, 4.46845045e-07, 4.50354422e-07, 4.53861905e-07, 4.57337955e-07, 4.60848413e-07, 4.64355447e-07, 4.67866303e-07, 4.71365564e-07, 4.74874482e-07, 4.78356849e-07, 4.81877886e-07, 4.85387922e-07, 4.88891761e-07, 4.92395321e-07, 4.95907722e-07, 4.99394232e-07, 5.02890759e-07, 5.06405518e-07, 5.099162e-07, 5.13421891e-07, 5.16924554e-07, 5.20417852e-07, 5.23921039e-07, 5.27429982e-07, 5.30942835e-07, 5.34452272e-07, 5.37955092e-07, 5.41437616e-07, 5.4494446e-07, 5.48454525e-07, 5.51965888e-07, 5.55471568e-07, 5.58983936e-07, 5.62485911e-07, 5.65970002e-07, 5.69480762e-07, 5.72989779e-07, 5.76506102e-07, 5.80010854e-07, 5.83520443e-07, 5.87010003e-07, 5.90518949e-07, 5.94023889e-07, 5.97540789e-07, 6.01053845e-07, 6.04554409e-07, 6.08050308e-07, 6.11552137e-07, 6.15060159e-07, 6.18563733e-07, 6.2207685e-07, 6.25590152e-07, 6.29072434e-07, 6.32581262e-07, 6.36095652e-07, 6.3960292e-07, 6.43115412e-07, 6.46622909e-07, 6.50109921e-07, 6.53616775e-07, 6.57129619e-07, 6.60638718e-07, 6.64151139e-07, 6.67661674e-07, 6.71150908e-07, 6.7465839e-07, 6.78168173e-07, 6.8167835e-07, 6.85191717e-07, 6.88696768e-07, 6.92185199e-07, 6.95699028e-07, 6.9920774e-07, 7.02714012e-07], "fit_x": [-2.0, -1.99, -1.98, -1.97, -1.96, -1.95, -1.94, -1.93, -1.92, -1.91, -1.9, -1.89, -1.88, -1.87, -1.86, -1.85, -1.84, -1.83, -1.82, -1.81, -1.8, -1.79, -1.78, -1.77, -1.76, -1.75, -1.74, -1.73, -1.72, -1.71, -1.7, -1.69, -1.68, -1.67, -1.66, -1.65, -1.64, -1.63, -1.62, -1.61, -1.6, -1.59, -1.58, -1.57, -1.56, -1.55, -1.54, -1.53, -1.52, -1.51, -1.5, -1.49, -1.48, -1.47, -1.46, -1.45, -1.44, -1.43, -1.42, -1.41, -1.4, -1.39, -1.38, -1.37, -1.36, -1.35, -1.34, -1.33, -1.32, -1.31, -1.3, -1.29, -1.28, -1.27, -1.26, -1.25, -1.24, -1.23, -1.22, -1.21, -1.2, -1.19, -1.18, -1.17, -1.16, -1.15, -1.14, -1.13, -1.12, -1.11, -1.1, -1.09, -1.08, -1.07, -1.06, -1.05, -1.04, -1.03, -1.02, -1.01, -1.0, -0.99, -0.98, -0.97, -0.96, -0.95, -0.94, -0.93, -0.92, -0.91, -0.9, -0.89, -0.88, -0.87, -0.86, -0.85, -0.84, -0.83, -0.82, -0.81, -0.8, -0.79, -0.78, -0.77, -0.76, -0.75, -0.74, -0.73, -0.72, -0.71, -0.7, -0.69, -0.68, -0.67, -0.66, -0.65, -0.64, -0.63, -0.62, -0.61, -0.6, -0.59, -0.58, -0.57, -0.56, -0.55, -0.54, -0.53, -0.52, -0.51, -0.5, -0.495, -0.49, -0.485, -0.48, -0.475, -0.47, -0.465, -0.46, -0.455, -0.45, -0.445, -0.44, -0.435, -0.43, -0.425, -0.42, -0.415, -0.41, -0.405, -0.4, -0.395, -0.39, -0.385, -0.38, -0.375, -0.37, -0.365, -0.36, -0.355, -0.35, -0.345, -0.34, -0.335, -0.33, -0.325, -0.32, -0.315, -0.31, -0.305, -0.3, -0.295, -0.29, -0.285, -0.28, -0.275, -0.27, -0.265, -0.26, -0.255, -0.25, -0.245, -0.24, -0.235, -0.23, -0.225, -0.22, -0.215, -0.21, -0.205, -0.2, -0.195, -0.19, -0.185, -0.18, -0.175, -0.17, -0.165, -0.16, -0.155, -0.15, -0.145, -0.14, -0.135, -0.13, -0.125, -0.12, -0.115, -0.11, -0.105, -0.1, -0.095, -0.09, -0.085, -0.08, -0.075, -0.07, -0.065, -0.06, -0.055, -0.05, -0.045, -0.04, -0.035, -0.03, -0.025, -0.02, -0.015, -0.01, -0.005, 0.0, 0.005, 0.01, 0.015, 0.02, 0.025, 0.03, 0.035, 0.04, 0.045, 0.05, 0.055, 0.0600000000000001, 0.0650000000000001, 0.0700000000000001, 0.0750000000000001, 0.08, 0.085, 0.09, 0.095, 0.1, 0.105, 0.11, 0.115, 0.12, 0.125, 0.13, 0.135, 0.14, 0.145, 0.15, 0.155, 0.16, 0.165, 0.17, 0.175, 0.18, 0.185, 0.19, 0.195, 0.2, 0.205, 0.21, 0.215, 0.22, 0.225, 0.23, 0.235, 0.24, 0.245, 0.25, 0.255, 0.26, 0.265, 0.27, 0.275, 0.28, 0.285, 0.29, 0.295, 0.3, 0.305, 0.31, 0.315, 0.32, 0.325, 0.33, 0.335, 0.34, 0.345, 0.35, 0.355, 0.36, 0.365, 0.37, 0.375, 0.38, 0.385, 0.39, 0.395, 0.4, 0.405, 0.41, 0.415, 0.42, 0.425, 0.43, 0.435, 0.44, 0.445, 0.45, 0.455, 0.46, 0.465, 0.47, 0.475, 0.48, 0.485, 0.49, 0.495, 0.5, 0.51, 0.52, 0.53, 0.54, 0.55, 0.56, 0.57, 0.58, 0.59, 0.6, 0.61, 0.62, 0.63, 0.64, 0.65, 0.66, 0.67, 0.68, 0.69, 0.7, 0.71, 0.72, 0.73, 0.74, 0.75, 0.76, 0.77, 0.78, 0.79, 0.8, 0.81, 0.82, 0.83, 0.84, 0.85, 0.86, 0.87, 0.88, 0.89, 0.9, 0.91, 0.92, 0.93, 0.94, 0.95, 0.96, 0.97, 0.98, 0.99, 1.0, 1.01, 1.02, 1.03, 1.04, 1.05, 1.06, 1.07, 1.08, 1.09, 1.1, 1.11, 1.12, 1.13, 1.14, 1.15, 1.16, 1.17, 1.18, 1.19, 1.2, 1.21, 1.22, 1.23, 1.24, 1.25, 1.26, 1.27, 1.28, 1.29, 1.3, 1.31, 1.32, 1.33, 1.34, 1.35, 1.36, 1.37, 1.38, 1.39, 1.4, 1.41, 1.42, 1.43, 1.44, 1.45, 1.46, 1.47, 1.48, 1.49, 1.5, 1.51, 1.52, 1.53, 1.54, 1.55, 1.56, 1.57, 1.58, 1.59, 1.6, 1.61, 1.62, 1.63, 1.64, 1.65, 1.66, 1.67, 1.68, 1.69, 1.7, 1.71, 1.72, 1.73, 1.74, 1.75, 1.76, 1.77, 1.78, 1.79, 1.8, 1.81, 1.82, 1.83, 1.84, 1.85, 1.86, 1.87, 1.88, 1.89, 1.9, 1.91, 1.92, 1.93, 1.94, 1.95, 1.96, 1.97, 1.98, 1.99, 2.0], "fit_pos_y": [-7.012596150000036e-07, -6.977471270000036e-07, -6.942346390000035e-07, -6.907221510000036e-07, -6.872096630000036e-07, -6.836971750000035e-07, -6.801846870000035e-07, -6.766721990000035e-07, -6.731597110000034e-07, -6.696472230000035e-07, -6.661347350000035e-07, -6.626222470000034e-07, -6.591097590000034e-07, -6.555972710000035e-07, -6.520847830000034e-07, -6.485722950000034e-07, -6.450598070000035e-07, -6.415473190000034e-07, -6.380348310000034e-07, -6.345223430000034e-07, -6.310098550000033e-07, -6.274973670000034e-07, -6.239848790000034e-07, -6.204723910000033e-07, -6.169599030000033e-07, -6.134474150000033e-07, -6.099349270000032e-07, -6.064224390000033e-07, -6.029099510000033e-07, -5.993974630000032e-07, -5.958849750000032e-07, -5.923724870000031e-07, -5.888599990000032e-07, -5.853475110000032e-07, -5.818350230000031e-07, -5.783225350000031e-07, -5.748100470000031e-07, -5.71297559000003e-07, -5.677850710000031e-07, -5.642725830000032e-07, -5.607600950000032e-07, -5.572476070000031e-07, -5.537351190000031e-07, -5.50222631000003e-07, -5.46710143000003e-07, -5.431976550000031e-07, -5.39685167000003e-07, -5.36172679000003e-07, -5.32660191000003e-07, -5.291477030000029e-07, -5.256352150000029e-07, -5.22122727000003e-07, -5.186102390000029e-07, -5.150977510000029e-07, -5.115852630000029e-07, -5.080727750000028e-07, -5.045602870000029e-07, -5.010477990000029e-07, -4.975353110000028e-07, -4.940228230000028e-07, -4.905103350000028e-07, -4.869978470000027e-07, -4.834853590000028e-07, -4.799728710000029e-07, -4.7646038300000284e-07, -4.729478950000028e-07, -4.6943540700000277e-07, -4.659229190000028e-07, -4.6241043100000275e-07, -4.588979430000027e-07, -4.5538545500000273e-07, -4.518729670000027e-07, -4.4836047900000266e-07, -4.448479910000027e-07, -4.4133550300000265e-07, -4.3782301500000266e-07, -4.3431052700000263e-07, -4.307980390000026e-07, -4.272855510000026e-07, -4.237730630000026e-07, -4.2026057500000254e-07, -4.1674808700000256e-07, -4.132355990000025e-07, -4.097231110000025e-07, -4.062106230000025e-07, -4.0269813500000247e-07, -3.9918564700000244e-07, -3.9567315900000245e-07, -3.921606710000025e-07, -3.886481830000025e-07, -3.8513569500000246e-07, -3.8162320700000247e-07, -3.7811071900000244e-07, -3.745982310000024e-07, -3.710857430000024e-07, -3.675732550000024e-07, -3.640607670000024e-07, -3.6054827900000237e-07, -3.5703579100000233e-07, -3.5352330300000235e-07, -3.500108150000023e-07, -3.464983270000023e-07, -3.429858390000023e-07, -3.3947335100000226e-07, -3.3596086300000223e-07, -3.3244837500000225e-07, -3.289358870000022e-07, -3.2542339900000223e-07, -3.2191091100000225e-07, -3.183984230000022e-07, -3.148859350000022e-07, -3.113734470000022e-07, -3.0786095900000216e-07, -3.043484710000021e-07, -3.0083598300000214e-07, -2.973234950000021e-07, -2.938110070000021e-07, -2.902985190000021e-07, -2.8678603100000206e-07, -2.832735430000021e-07, -2.797610550000021e-07, -2.7624856700000206e-07, -2.72736079000002e-07, -2.6922359100000204e-07, -2.65711103000002e-07, -2.6219861500000197e-07, -2.58686127000002e-07, -2.5517363900000195e-07, -2.5166115100000197e-07, -2.4814866300000193e-07, -2.446361750000019e-07, -2.411236870000019e-07, -2.3761119900000194e-07, -2.340987110000019e-07, -2.305862230000019e-07, -2.2707373500000188e-07, -2.2356124700000185e-07, -2.2004875900000184e-07, -2.1653627100000183e-07, -2.1302378300000182e-07, -2.095112950000018e-07, -2.0599880700000178e-07, -2.0248631900000177e-07, -1.9897383100000173e-07, -1.9546134300000178e-07, -1.9194885500000174e-07, -1.8843636700000174e-07, -1.8492387900000173e-07, -1.8141139100000172e-07, -1.7789890300000168e-07, -1.7438641500000167e-07, -1.7263017100000166e-07, -1.7087392700000167e-07, -1.6911768300000165e-07, -1.6736143900000163e-07, -1.6560519500000164e-07, -1.6384895100000162e-07, -1.6209270700000163e-07, -1.6033646300000164e-07, -1.5858021900000162e-07, -1.568239750000016e-07, -1.5506773100000161e-07, -1.533114870000016e-07, -1.5155524300000158e-07, -1.497989990000016e-07, -1.4804275500000157e-07, -1.4628651100000158e-07, -1.4453026700000156e-07, -1.4277402300000154e-07, -1.4101777900000155e-07, -1.3926153500000156e-07, -1.3750529100000154e-07, -1.3574904700000153e-07, -1.3399280300000154e-07, -1.3223655900000152e-07, -1.304803150000015e-07, -1.287240710000015e-07, -1.269678270000015e-07, -1.252115830000015e-07, -1.2345533900000148e-07, -1.2169909500000147e-07, -1.1994285100000148e-07, -1.1818660700000147e-07, -1.1643036300000145e-07, -1.1467411900000145e-07, -1.1291787500000144e-07, -1.1116163100000143e-07, -1.0940538700000142e-07, -1.0764914300000142e-07, -1.0589289900000141e-07, -1.041366550000014e-07, -1.0238041100000139e-07, -1.0062416700000139e-07, -9.886792300000137e-08, -9.711167900000139e-08, -9.535543500000138e-08, -9.359919100000137e-08, -9.184294700000137e-08, -9.008670300000136e-08, -8.833045900000134e-08, -8.657421500000134e-08, -8.481797100000134e-08, -8.306172700000132e-08, -8.130548300000131e-08, -7.954923900000132e-08, -7.77929950000013e-08, -7.60367510000013e-08, -7.42805070000013e-08, -7.252426300000129e-08, -7.076801900000128e-08, -6.901177500000128e-08, -6.725553100000127e-08, -6.549928700000126e-08, -6.374304300000126e-08, -6.198679900000125e-08, -6.023055500000124e-08, -5.847431100000125e-08, -5.671806700000124e-08, -5.496182300000123e-08, -5.3205579000001226e-08, -5.1449335000001215e-08, -4.969309100000121e-08, -4.793684700000121e-08, -4.61806030000012e-08, -4.44243590000012e-08, -4.266811500000119e-08, -4.0911871000001176e-08, -3.915562700000118e-08, -3.739938300000117e-08, -3.564313900000116e-08, -3.388689500000116e-08, -3.213065100000115e-08, -3.0374407000001143e-08, -2.8618163000001136e-08, -2.6861919000001125e-08, -2.5105675000001117e-08, -2.3349431000001116e-08, -2.159318700000111e-08, -1.9836943000001098e-08, -1.8080699000001093e-08, -1.632445500000109e-08, -1.4568211000001083e-08, -1.2811967000001076e-08, -1.1055723000001071e-08, -9.299479000001062e-09, -7.543235000001058e-09, -5.78699100000105e-09, -4.0307470000010425e-09, -2.274503000001037e-09, -5.182590000010306e-10, 1.2379849999989758e-09, 2.994228999998982e-09, 4.750472999998989e-09, 6.506716999998995e-09, 8.262960999999001e-09, 1.0019204999999008e-08, 1.1775448999999013e-08, 1.3531692999999022e-08, 1.5287936999999028e-08, 1.7044180999999036e-08, 1.8800424999999043e-08, 2.0556668999999047e-08, 2.2312912999999088e-08, 2.4069156999999096e-08, 2.5825400999999103e-08, 2.7581644999999108e-08, 2.933788899999908e-08, 3.1094132999999087e-08, 3.285037699999909e-08, 3.4606620999999095e-08, 3.6362864999999106e-08, 3.811910899999911e-08, 3.9875352999999115e-08, 4.1631596999999126e-08, 4.338784099999912e-08, 4.5144084999999134e-08, 4.6900328999999145e-08, 4.865657299999915e-08, 5.041281699999916e-08, 5.216906099999916e-08, 5.392530499999916e-08, 5.568154899999917e-08, 5.743779299999918e-08, 5.919403699999919e-08, 6.09502809999992e-08, 6.27065249999992e-08, 6.446276899999921e-08, 6.621901299999922e-08, 6.797525699999922e-08, 6.973150099999923e-08, 7.148774499999925e-08, 7.324398899999924e-08, 7.500023299999925e-08, 7.675647699999926e-08, 7.851272099999926e-08, 8.026896499999927e-08, 8.202520899999928e-08, 8.378145299999928e-08, 8.553769699999928e-08, 8.72939409999993e-08, 8.90501849999993e-08, 9.08064289999993e-08, 9.256267299999932e-08, 9.431891699999933e-08, 9.607516099999933e-08, 9.783140499999934e-08, 9.958764899999935e-08, 1.0134389299999933e-07, 1.0310013699999935e-07, 1.0485638099999935e-07, 1.0661262499999936e-07, 1.0836886899999938e-07, 1.1012511299999938e-07, 1.1188135699999938e-07, 1.1363760099999939e-07, 1.153938449999994e-07, 1.1715008899999941e-07, 1.1890633299999941e-07, 1.2066257699999942e-07, 1.224188209999994e-07, 1.241750649999994e-07, 1.2593130899999942e-07, 1.2768755299999944e-07, 1.2944379699999943e-07, 1.3120004099999944e-07, 1.3295628499999944e-07, 1.3471252899999945e-07, 1.3646877299999947e-07, 1.3822501699999946e-07, 1.3998126099999948e-07, 1.417375049999995e-07, 1.434937489999995e-07, 1.4524999299999948e-07, 1.470062369999995e-07, 1.4876248099999951e-07, 1.505187249999995e-07, 1.5227496899999952e-07, 1.5403121299999951e-07, 1.5578745699999953e-07, 1.5754370099999955e-07, 1.5929994499999954e-07, 1.6105618899999956e-07, 1.6281243299999957e-07, 1.6456867699999957e-07, 1.6632492099999956e-07, 1.6808116499999957e-07, 1.6983740899999957e-07, 1.7159365299999958e-07, 1.733498969999996e-07, 1.751061409999996e-07, 1.768623849999996e-07, 1.8037487299999962e-07, 1.8388736099999965e-07, 1.8739984899999966e-07, 1.9091233699999967e-07, 1.9442482499999968e-07, 1.9793731299999971e-07, 2.0144980099999967e-07, 2.049622889999997e-07, 2.084747769999997e-07, 2.1198726499999972e-07, 2.1549975299999976e-07, 2.1901224099999977e-07, 2.2252472899999977e-07, 2.2603721699999978e-07, 2.2954970499999982e-07, 2.3306219299999983e-07, 2.3657468099999983e-07, 2.4008716899999987e-07, 2.4359965699999985e-07, 2.4711214499999983e-07, 2.5062463299999987e-07, 2.541371209999999e-07, 2.576496089999999e-07, 2.611620969999999e-07, 2.646745849999999e-07, 2.6818707299999994e-07, 2.71699561e-07, 2.7521204899999996e-07, 2.78724537e-07, 2.82237025e-07, 2.85749513e-07, 2.89262001e-07, 2.92774489e-07, 2.9628697700000006e-07, 2.9979946500000004e-07, 3.033119530000001e-07, 3.0682444100000006e-07, 3.103369290000001e-07, 3.1384941700000013e-07, 3.173619050000001e-07, 3.2087439300000015e-07, 3.243868810000002e-07, 3.2789936900000016e-07, 3.3141185700000015e-07, 3.349243450000002e-07, 3.3843683300000016e-07, 3.419493210000002e-07, 3.4546180900000023e-07, 3.489742970000002e-07, 3.5248678500000025e-07, 3.559992730000003e-07, 3.5951176100000027e-07, 3.630242490000003e-07, 3.6653673700000034e-07, 3.700492250000003e-07, 3.7356171300000036e-07, 3.7707420100000034e-07, 3.8058668900000037e-07, 3.840991770000004e-07, 3.876116650000004e-07, 3.911241530000004e-07, 3.9463664100000046e-07, 3.981491290000004e-07, 4.0166161700000037e-07, 4.051741050000004e-07, 4.0868659300000044e-07, 4.121990810000004e-07, 4.1571156900000046e-07, 4.192240570000005e-07, 4.227365450000005e-07, 4.262490330000005e-07, 4.2976152100000055e-07, 4.3327400900000053e-07, 4.3678649700000056e-07, 4.402989850000006e-07, 4.438114730000006e-07, 4.473239610000006e-07, 4.508364490000006e-07, 4.5434893700000063e-07, 4.5786142500000067e-07, 4.6137391300000065e-07, 4.648864010000007e-07, 4.683988890000007e-07, 4.719113770000007e-07, 4.7542386500000074e-07, 4.789363530000008e-07, 4.824488410000008e-07, 4.859613290000007e-07, 4.894738170000007e-07, 4.929863050000007e-07, 4.964987930000007e-07, 5.000112810000008e-07, 5.035237690000008e-07, 5.070362570000008e-07, 5.105487450000008e-07, 5.140612330000008e-07, 5.175737210000008e-07, 5.210862090000009e-07, 5.245986970000009e-07, 5.281111850000008e-07, 5.316236730000009e-07, 5.351361610000009e-07, 5.386486490000009e-07, 5.42161137000001e-07, 5.45673625000001e-07, 5.491861130000009e-07, 5.52698601000001e-07, 5.56211089000001e-07, 5.59723577000001e-07, 5.632360650000011e-07, 5.667485530000011e-07, 5.70261041000001e-07, 5.73773529000001e-07, 5.77286017000001e-07, 5.80798505000001e-07, 5.843109930000011e-07, 5.878234810000011e-07, 5.913359690000012e-07, 5.948484570000011e-07, 5.983609450000011e-07, 6.018734330000012e-07, 6.053859210000012e-07, 6.088984090000012e-07, 6.124108970000012e-07, 6.159233850000012e-07, 6.194358730000012e-07, 6.229483610000013e-07, 6.264608490000013e-07, 6.299733370000013e-07, 6.334858250000013e-07, 6.369983130000013e-07, 6.405108010000013e-07, 6.440232890000014e-07, 6.475357770000014e-07, 6.510482650000013e-07, 6.545607530000014e-07, 6.580732410000014e-07, 6.615857290000013e-07, 6.650982170000014e-07, 6.686107050000014e-07, 6.721231930000014e-07, 6.756356810000014e-07, 6.791481690000014e-07, 6.826606570000014e-07, 6.861731450000015e-07, 6.896856330000015e-07, 6.931981210000015e-07, 6.967106090000015e-07, 7.002230970000015e-07, 7.037355850000015e-07], "fit_neg_y": [-6.928522209999999e-07, -6.89347605e-07, -6.85842989e-07, -6.823383730000002e-07, -6.788337570000003e-07, -6.753291410000005e-07, -6.718245250000005e-07, -6.683199090000007e-07, -6.648152930000008e-07, -6.613106770000009e-07, -6.57806061000001e-07, -6.543014450000011e-07, -6.507968290000012e-07, -6.472922130000014e-07, -6.437875970000016e-07, -6.402829810000016e-07, -6.367783650000018e-07, -6.332737490000019e-07, -6.297691330000019e-07, -6.262645170000021e-07, -6.227599010000022e-07, -6.192552850000024e-07, -6.157506690000024e-07, -6.122460530000026e-07, -6.087414370000027e-07, -6.052368210000027e-07, -6.017322050000029e-07, -5.98227589000003e-07, -5.947229730000031e-07, -5.912183570000032e-07, -5.877137410000034e-07, -5.842091250000035e-07, -5.807045090000036e-07, -5.771998930000037e-07, -5.736952770000038e-07, -5.701906610000039e-07, -5.66686045000004e-07, -5.631814290000042e-07, -5.596768130000043e-07, -5.561721970000045e-07, -5.526675810000046e-07, -5.491629650000046e-07, -5.456583490000048e-07, -5.421537330000049e-07, -5.386491170000051e-07, -5.351445010000051e-07, -5.316398850000053e-07, -5.281352690000054e-07, -5.246306530000054e-07, -5.211260370000056e-07, -5.176214210000057e-07, -5.141168050000058e-07, -5.106121890000059e-07, -5.071075730000061e-07, -5.036029570000062e-07, -5.000983410000062e-07, -4.965937250000064e-07, -4.930891090000065e-07, -4.895844930000066e-07, -4.860798770000067e-07, -4.825752610000069e-07, -4.79070645000007e-07, -4.75566029000007e-07, -4.7206141300000725e-07, -4.6855679700000734e-07, -4.6505218100000743e-07, -4.615475650000076e-07, -4.5804294900000767e-07, -4.5453833300000776e-07, -4.510337170000079e-07, -4.47529101000008e-07, -4.4402448500000814e-07, -4.4051986900000824e-07, -4.3701525300000833e-07, -4.335106370000085e-07, -4.3000602100000857e-07, -4.265014050000087e-07, -4.229967890000088e-07, -4.194921730000089e-07, -4.1598755700000904e-07, -4.1248294100000913e-07, -4.089783250000093e-07, -4.0547370900000937e-07, -4.019690930000095e-07, -3.984644770000096e-07, -3.949598610000097e-07, -3.9145524500000984e-07, -3.8795062900000993e-07, -3.8444601300001013e-07, -3.809413970000102e-07, -3.7743678100001037e-07, -3.7393216500001046e-07, -3.704275490000106e-07, -3.669229330000107e-07, -3.6341831700001084e-07, -3.5991370100001094e-07, -3.5640908500001103e-07, -3.5290446900001117e-07, -3.4939985300001126e-07, -3.458952370000114e-07, -3.423906210000115e-07, -3.388860050000116e-07, -3.3538138900001174e-07, -3.3187677300001183e-07, -3.28372157000012e-07, -3.2486754100001207e-07, -3.2136292500001216e-07, -3.1785830900001236e-07, -3.1435369300001245e-07, -3.1084907700001254e-07, -3.073444610000127e-07, -3.038398450000128e-07, -3.003352290000129e-07, -2.96830613000013e-07, -2.933259970000131e-07, -2.8982138100001325e-07, -2.8631676500001334e-07, -2.828121490000135e-07, -2.793075330000136e-07, -2.758029170000137e-07, -2.7229830100001387e-07, -2.6879368500001396e-07, -2.652890690000141e-07, -2.617844530000142e-07, -2.582798370000143e-07, -2.5477522100001444e-07, -2.5127060500001453e-07, -2.477659890000147e-07, -2.4426137300001477e-07, -2.4075675700001486e-07, -2.37252141000015e-07, -2.337475250000151e-07, -2.302429090000153e-07, -2.2673829300001538e-07, -2.2323367700001548e-07, -2.1972906100001562e-07, -2.1622444500001571e-07, -2.1271982900001586e-07, -2.0921521300001595e-07, -2.0571059700001604e-07, -2.022059810000162e-07, -1.9870136500001628e-07, -1.9519674900001642e-07, -1.9169213300001652e-07, -1.8818751700001666e-07, -1.846829010000168e-07, -1.811782850000169e-07, -1.7767366900001704e-07, -1.7416905300001714e-07, -1.7066443700001723e-07, -1.6715982100001737e-07, -1.654075130000174e-07, -1.6365520500001746e-07, -1.6190289700001754e-07, -1.601505890000176e-07, -1.5839828100001763e-07, -1.566459730000177e-07, -1.5489366500001777e-07, -1.5314135700001785e-07, -1.5138904900001787e-07, -1.4963674100001794e-07, -1.47884433000018e-07, -1.4613212500001808e-07, -1.443798170000181e-07, -1.4262750900001818e-07, -1.4087520100001825e-07, -1.3912289300001827e-07, -1.3737058500001834e-07, -1.356182770000184e-07, -1.3386596900001848e-07, -1.3211366100001856e-07, -1.3036135300001858e-07, -1.2860904500001865e-07, -1.2685673700001872e-07, -1.2510442900001874e-07, -1.2335212100001881e-07, -1.2159981300001889e-07, -1.1984750500001896e-07, -1.1809519700001899e-07, -1.1634288900001904e-07, -1.1459058100001911e-07, -1.1283827300001916e-07, -1.1108596500001924e-07, -1.093336570000193e-07, -1.0758134900001935e-07, -1.058290410000194e-07, -1.0407673300001947e-07, -1.0232442500001952e-07, -1.0057211700001958e-07, -9.881980900001963e-08, -9.706750100001969e-08, -9.531519300001975e-08, -9.356288500001981e-08, -9.181057700001987e-08, -9.005826900001994e-08, -8.830596100002e-08, -8.655365300002006e-08, -8.480134500002012e-08, -8.304903700002016e-08, -8.129672900002022e-08, -7.954442100002028e-08, -7.779211300002034e-08, -7.60398050000204e-08, -7.428749700002045e-08, -7.253518900002052e-08, -7.078288100002058e-08, -6.903057300002064e-08, -6.727826500002068e-08, -6.552595700002074e-08, -6.37736490000208e-08, -6.202134100002087e-08, -6.026903300002093e-08, -5.851672500002098e-08, -5.676441700002104e-08, -5.50121090000211e-08, -5.325980100002116e-08, -5.150749300002122e-08, -4.9755185000021276e-08, -4.8002877000021335e-08, -4.6250569000021394e-08, -4.449826100002145e-08, -4.2745953000021506e-08, -4.099364500002157e-08, -3.924133700002163e-08, -3.7489029000021684e-08, -3.573672100002174e-08, -3.39844130000218e-08, -3.223210500002186e-08, -3.047979700002192e-08, -2.8727489000021973e-08, -2.697518100002204e-08, -2.5222873000022092e-08, -2.347056500002215e-08, -2.1718257000022214e-08, -1.996594900002227e-08, -1.8213641000022325e-08, -1.6461333000022388e-08, -1.4709025000022444e-08, -1.2956717000022503e-08, -1.1204409000022562e-08, -9.452101000022622e-09, -7.699793000022678e-09, -5.947485000022737e-09, -4.195177000022796e-09, -2.4428690000228537e-09, -6.90561000022913e-10, 1.0617469999770295e-09, 2.814054999976971e-09, 4.566362999976913e-09, 6.318670999976854e-09, 8.070978999976796e-09, 9.823286999976737e-09, 1.1575594999976679e-08, 1.3327902999976621e-08, 1.5080210999976562e-08, 1.6832518999976506e-08, 1.8584826999976447e-08, 2.0337134999976388e-08, 2.208944299997633e-08, 2.384175099997627e-08, 2.5594058999976213e-08, 2.7346366999976154e-08, 2.909867499997613e-08, 3.085098299997607e-08, 3.260329099997601e-08, 3.4355598999975953e-08, 3.610790699997586e-08, 3.78602149999758e-08, 3.961252299997574e-08, 4.1364830999975683e-08, 4.311713899997563e-08, 4.4869446999975565e-08, 4.662175499997551e-08, 4.837406299997545e-08, 5.0126370999975394e-08, 5.1878678999975335e-08, 5.3630986999975275e-08, 5.538329499997522e-08, 5.7135602999975163e-08, 5.88879109999751e-08, 6.064021899997503e-08, 6.239252699997499e-08, 6.414483499997493e-08, 6.589714299997487e-08, 6.764945099997482e-08, 6.940175899997475e-08, 7.115406699997469e-08, 7.290637499997463e-08, 7.465868299997457e-08, 7.641099099997453e-08, 7.816329899997447e-08, 7.991560699997439e-08, 8.166791499997433e-08, 8.342022299997427e-08, 8.517253099997423e-08, 8.692483899997417e-08, 8.867714699997411e-08, 9.042945499997404e-08, 9.218176299997399e-08, 9.393407099997393e-08, 9.568637899997387e-08, 9.743868699997381e-08, 9.919099499997375e-08, 1.0094330299997371e-07, 1.0269561099997365e-07, 1.0444791899997359e-07, 1.0620022699997353e-07, 1.0795253499997346e-07, 1.097048429999734e-07, 1.1145715099997334e-07, 1.1320945899997328e-07, 1.1496176699997322e-07, 1.1671407499997318e-07, 1.1846638299997312e-07, 1.2021869099997307e-07, 1.21970998999973e-07, 1.2372330699997293e-07, 1.254756149999729e-07, 1.2722792299997283e-07, 1.2898023099997276e-07, 1.307325389999727e-07, 1.3248484699997262e-07, 1.342371549999726e-07, 1.3598946299997252e-07, 1.3774177099997245e-07, 1.3949407899997243e-07, 1.4124638699997236e-07, 1.429986949999723e-07, 1.4475100299997227e-07, 1.465033109999722e-07, 1.4825561899997212e-07, 1.5000792699997205e-07, 1.5176023499997198e-07, 1.5351254299997196e-07, 1.5526485099997189e-07, 1.570171589999718e-07, 1.5876946699997174e-07, 1.6052177499997172e-07, 1.6227408299997165e-07, 1.6402639099997158e-07, 1.6577869899997156e-07, 1.6753100699997148e-07, 1.692833149999714e-07, 1.710356229999714e-07, 1.7278793099997127e-07, 1.7454023899997125e-07, 1.7629254699997117e-07, 1.780448549999711e-07, 1.7979716299997108e-07, 1.81549470999971e-07, 1.8330177899997094e-07, 1.8680639499997085e-07, 1.903110109999707e-07, 1.938156269999706e-07, 1.9732024299997052e-07, 2.0082485899997037e-07, 2.0432947499997028e-07, 2.0783409099997013e-07, 2.1133870699997e-07, 2.148433229999699e-07, 2.1834793899996975e-07, 2.2185255499996966e-07, 2.2535717099996957e-07, 2.2886178699996942e-07, 2.3236640299996933e-07, 2.358710189999692e-07, 2.393756349999691e-07, 2.42880250999969e-07, 2.4638486699996886e-07, 2.498894829999687e-07, 2.533940989999686e-07, 2.568987149999685e-07, 2.604033309999684e-07, 2.639079469999683e-07, 2.6741256299996815e-07, 2.7091717899996805e-07, 2.744217949999679e-07, 2.779264109999678e-07, 2.814310269999677e-07, 2.849356429999676e-07, 2.884402589999675e-07, 2.9194487499996734e-07, 2.954494909999672e-07, 2.989541069999671e-07, 3.0245872299996696e-07, 3.0596333899996687e-07, 3.094679549999667e-07, 3.1297257099996663e-07, 3.1647718699996654e-07, 3.199818029999664e-07, 3.234864189999663e-07, 3.2699103499996616e-07, 3.3049565099996607e-07, 3.34000266999966e-07, 3.375048829999658e-07, 3.410094989999657e-07, 3.445141149999656e-07, 3.4801873099996545e-07, 3.5152334699996536e-07, 3.550279629999652e-07, 3.585325789999651e-07, 3.6203719499996503e-07, 3.655418109999649e-07, 3.690464269999648e-07, 3.7255104299996465e-07, 3.7605565899996455e-07, 3.7956027499996446e-07, 3.830648909999643e-07, 3.865695069999642e-07, 3.900741229999641e-07, 3.93578738999964e-07, 3.9708335499996384e-07, 4.0058797099996375e-07, 4.0409258699996355e-07, 4.0759720299996346e-07, 4.111018189999633e-07, 4.146064349999632e-07, 4.1811105099996313e-07, 4.21615666999963e-07, 4.251202829999629e-07, 4.2862489899996275e-07, 4.3212951499996266e-07, 4.356341309999625e-07, 4.391387469999624e-07, 4.4264336299996233e-07, 4.461479789999622e-07, 4.496525949999621e-07, 4.5315721099996195e-07, 4.5666182699996185e-07, 4.6016644299996176e-07, 4.636710589999616e-07, 4.671756749999615e-07, 4.706802909999614e-07, 4.741849069999613e-07, 4.776895229999611e-07, 4.81194138999961e-07, 4.84698754999961e-07, 4.882033709999608e-07, 4.917079869999606e-07, 4.952126029999605e-07, 4.987172189999604e-07, 5.022218349999602e-07, 5.057264509999601e-07, 5.0923106699996e-07, 5.127356829999599e-07, 5.162402989999598e-07, 5.197449149999597e-07, 5.232495309999596e-07, 5.267541469999594e-07, 5.302587629999593e-07, 5.337633789999592e-07, 5.372679949999591e-07, 5.40772610999959e-07, 5.442772269999589e-07, 5.477818429999588e-07, 5.512864589999586e-07, 5.547910749999586e-07, 5.582956909999584e-07, 5.618003069999583e-07, 5.653049229999582e-07, 5.688095389999581e-07, 5.72314154999958e-07, 5.758187709999578e-07, 5.793233869999577e-07, 5.828280029999575e-07, 5.863326189999574e-07, 5.898372349999574e-07, 5.933418509999572e-07, 5.968464669999571e-07, 6.00351082999957e-07, 6.038556989999569e-07, 6.073603149999567e-07, 6.108649309999566e-07, 6.143695469999565e-07, 6.178741629999564e-07, 6.213787789999563e-07, 6.248833949999562e-07, 6.283880109999561e-07, 6.318926269999559e-07, 6.353972429999559e-07, 6.389018589999557e-07, 6.424064749999556e-07, 6.459110909999555e-07, 6.494157069999554e-07, 6.529203229999553e-07, 6.564249389999551e-07, 6.599295549999551e-07, 6.634341709999549e-07, 6.669387869999547e-07, 6.704434029999547e-07, 6.739480189999545e-07, 6.774526349999544e-07, 6.809572509999543e-07, 6.844618669999542e-07, 6.87966482999954e-07, 6.91471098999954e-07, 6.949757149999539e-07, 6.984803309999537e-07, 7.019849469999536e-07, 7.054895629999535e-07, 7.089941789999534e-07]}
