# Supplementary material for: Superconductivity from a melted insulator in Josephson junction arrays
Source: Nat Phys. 2023 Aug 10;19(11):1630–5. doi: 10.1038/s41567-023-02161-w (PMC10635826; doi:10.1038/s41567-023-02161-w)
Supplement: Supplementary file 2 — Contains all data in the paper, including supplement, serialized into text files, and Python scripts that recreate all figures from the text files. [file 41567_2023_2161_MOESM2_ESM.zip › data_and_plotters_all/phase_figures/supfigs/sfig_ej_ec_eg/dispersion_fits.json]

{"-0.04": [[1.0, 2.0, 3.0, 4.0, 5.0, 6.0, 7.0, 8.0, 9.0, 10.0, 11.0, 12.0, 13.0, 14.0, 15.0, 16.0, 17.0, 18.0, 19.0, 20.0, 21.0, 22.0, 23.0, 24.0, 25.0, 26.0], [0.46683689374287574, 0.9311798901596923, 1.3906011566235321, 1.8428009538557075, 2.285662029694399, 2.7172935805030938, 3.136063019322417, 3.5406149060962204, 3.9298774411574096, 4.30305778093023, 4.659628034523634, 4.999304121926889, 5.322019741628802, 5.627897558736892, 5.917219448023245, 6.190397273422345, 6.447945310696409, 6.690455063775694, 6.918572913551759, 7.132980783584435, 7.334379813212021, 7.523476891085245, 7.700973813449465, 7.867558782218231, 8.023899938595878, 8.17064063018496]], "-0.0395": [[1.0, 2.0, 3.0, 4.0, 5.0, 6.0, 7.0, 8.0, 9.0, 10.0, 11.0, 12.0, 13.0, 14.0, 15.0, 16.0, 17.0, 18.0, 19.0, 20.0, 21.0, 22.0, 23.0, 24.0, 25.0, 26.0, 27.0, 28.0, 29.0, 30.0, 31.0, 32.0], [0.4822161004224353, 0.9618561459967108, 1.436412322971338, 1.9035091307768015, 2.3609595677112907, 2.806810540588546, 3.2393756794414506, 3.657254891374621, 4.059341067967905, 4.444815246661852, 4.813132146030894, 5.163998327495472, 5.4973453053454655, 5.81329978569729, 6.112152929243736, 6.39433016812835, 6.660362720118884, 6.910861575311572, 7.146494408599061, 7.367965608439542, 7.575999412103242, 7.771325995574872, 7.954670274672488, 8.126743123038477, 8.288234692737523, 8.439809525446334, 8.582103159226614, 8.715719961758914, 8.841231951261818, 8.959178397978569, 9.07006602996702, 9.174369695665494]], "-0.039": [[1.0, 2.0, 3.0, 4.0, 5.0, 6.0, 7.0, 8.0, 9.0, 10.0, 11.0, 12.0, 13.0, 14.0, 15.0, 16.0, 17.0, 18.0, 19.0, 20.0, 21.0, 22.0, 23.0, 24.0, 25.0, 26.0, 27.0, 28.0, 29.0], [0.4996875767697688, 0.9967057640198279, 1.4884558858134478, 1.972476373318405, 2.4465009861918077, 2.9085058674935986, 3.356743547320413, 3.789763205126164, 4.206417620145716, 4.605858157469456, 4.987519779235805, 5.351098415106545, 5.696523098022501, 6.0239251248694865, 6.333606205567396, 6.626007186360689, 6.901678531903847, 7.161253369461495, 7.405423564877356, 7.634919027753099, 7.850490235657288, 8.052893820042286, 8.242880961609377, 8.421188290113236, 8.588530962954252, 8.745597599238689, 8.893046763609485, 9.031504720974661, 9.161564214706447]], "-0.0385": [[2.0, 3.0, 4.0, 5.0, 6.0, 7.0, 8.0, 9.0, 10.0, 11.0, 12.0, 13.0, 14.0, 15.0, 16.0, 17.0, 18.0, 19.0, 20.0, 21.0, 22.0, 23.0, 24.0, 25.0, 26.0], [1.0310280194488992, 1.539711898321847, 2.0403999675793645, 2.5307479473179195, 3.0086622876776827, 3.472335343415139, 3.920266333970765, 4.351268533235365, 4.764464082966634, 5.159268487831684, 5.535367206618953, 5.8926868284692775, 6.231363171567948, 6.5517083354255625, 6.854178347133277, 7.139342626978378, 7.407856104402701, 7.660434470130962, 7.897832768709057, 8.120827320922, 8.330200813351881, 8.5267302941293, 8.71117775936629, 8.884282993405177, 9.046758328429545]], "-0.038": [[2.0, 3.0, 4.0, 5.0, 6.0, 7.0, 8.0, 9.0, 10.0, 11.0, 12.0, 13.0, 14.0, 15.0, 16.0, 17.0, 18.0, 19.0, 20.0, 21.0, 22.0, 23.0, 24.0, 25.0, 26.0, 27.0], [1.0630974094486125, 1.587603536980586, 2.103865150951084, 2.6094650543048794, 3.102244578809342, 3.580339853707003, 4.0422034177311605, 4.486611632504766, 4.91265933463201, 5.319743848470228, 5.707540849228172, 6.0759746426543515, 6.4251852714616815, 6.755494542793081, 7.067372668136599, 7.3614067791907765, 7.638272176509869, 7.898706811867308, 8.143489214930206, 8.373419853387006, 8.589305758726793, 8.791948148607167, 8.982132720484874, 9.160622269165716, 9.328151283416974, 9.485422195582421]], "-0.0375": [[1.0, 2.0, 3.0, 4.0, 5.0, 6.0, 7.0, 8.0, 9.0, 10.0, 11.0, 12.0, 13.0, 14.0, 15.0, 16.0, 17.0, 18.0, 19.0, 20.0, 21.0], [0.5504604893192308, 1.0979803542773316, 1.639696869254904, 2.172898347096069, 2.6950882763283435, 3.2040371572936848, 3.6978199608683044, 4.1748384496237785, 4.633828834478502, 5.073856251310739, 5.4942982491486685, 5.894819861275197, 6.275342909716856, 6.636012032346127, 6.977159595621295, 7.299271239871877, 7.602953362089003, 7.888903421165172, 8.157883582958776, 8.41069792268636, 8.648173173428388]], "-0.037": [[1.0, 2.0, 3.0, 4.0, 5.0, 6.0, 7.0, 8.0, 9.0, 10.0, 11.0, 12.0, 13.0, 14.0, 15.0, 16.0, 17.0, 18.0, 19.0, 20.0, 21.0, 22.0], [0.5654826080332371, 1.1279443417889503, 1.6844443515953613, 2.2321969480981396, 2.7686374897910593, 3.2914756337599584, 3.798733816654549, 4.2887701849961175, 4.760286460779729, 5.212322267353519, 5.64423816699989, 6.055690051728419, 6.446597610081363, 6.817109427112396, 7.167566939591822, 7.498469041019596, 7.810438677017973, 8.104192340198463, 8.380512995997684, 8.640226662920737, 8.884182635671891, 9.113237173135484]], "-0.036": [[1.0, 2.0, 3.0, 4.0, 5.0, 6.0, 7.0, 8.0, 9.0, 10.0, 11.0, 12.0, 13.0, 14.0, 15.0, 16.0, 17.0, 18.0, 19.0, 20.0, 21.0, 22.0, 23.0, 24.0, 25.0, 26.0, 27.0, 28.0, 29.0, 30.0, 31.0, 32.0, 33.0, 34.0], [0.5940767245034126, 1.184979821612395, 1.7696197350515683, 2.3450699146784606, 2.9086360356740593, 3.4579119419566293, 3.9908200729770953, 4.5056355535175605, 5.000994457024477, 5.4758878445711225, 5.929643944719438, 6.36190124936127, 6.772575386020648, 7.161822453082818, 7.530001152363263, 7.877635604342648, 8.205380254426641, 8.513987825294477, 8.804280873706299, 9.077127186506335, 9.333419003719095, 9.574055881698937, 9.79993089642228, 10.011919824298573, 10.21087291333413, 10.397608860254856, 10.572910630145623, 10.737522787055092, 10.892150041401162, 11.037456759013704, 11.17406721466197, 11.30256640831719, 11.42350129430948, 11.53738230158272]], "-0.0355": [[2.0, 3.0, 4.0, 5.0, 6.0, 7.0, 8.0, 9.0, 10.0, 11.0, 12.0, 13.0, 14.0, 15.0, 16.0, 17.0, 18.0, 19.0, 20.0], [1.2204736069516309, 1.8226252815279038, 2.4153119615378236, 2.9957586188583916, 3.5614870256426823, 4.110357392021921, 4.640593177467458, 5.150789601636144, 5.639907504781431, 6.107254993847339, 6.552459732447495, 6.975434820891125, 7.376341033189567, 7.7555478153794395, 8.113594986959644, 8.45115659598589, 8.769007911493645, 9.067996128344523, 9.349015026264151]], "-0.0345": [[1.0, 2.0, 3.0, 4.0, 5.0, 6.0, 7.0, 8.0, 9.0, 10.0, 11.0, 12.0, 13.0, 14.0, 15.0, 16.0, 17.0, 18.0, 19.0, 20.0, 21.0, 22.0, 23.0, 24.0, 25.0, 26.0, 27.0, 28.0, 29.0, 30.0], [0.6387954873283844, 1.274178454397339, 1.9028267804686558, 2.5215936211241936, 3.1275818378887488, 3.7182041527502, 4.29122661805724, 4.844794519662774, 5.3774412622744485, 5.888081959703663, 6.375994273327399, 6.840789482735316, 7.282376864364815, 7.70092426681181, 8.096817392952005, 8.47061981611533, 8.823035244685908, 9.154873062083205, 9.467017742525416, 9.760402394981783, 10.035986422300065, 10.294737094390115, 10.53761471297737, 10.765560978005935, 10.979490139381834, 11.180282520727296, 11.36878002434605, 11.545783260891058, 11.712049987426782, 11.868294579515425]], "-0.034": [[1.0, 2.0, 3.0, 4.0, 5.0, 6.0, 7.0, 8.0, 9.0, 10.0, 11.0, 12.0, 13.0, 14.0, 15.0, 16.0, 17.0, 18.0, 19.0, 20.0, 21.0, 22.0, 23.0, 24.0, 25.0, 26.0, 27.0, 28.0, 30.0, 31.0, 32.0, 33.0, 34.0], [0.6527337169864283, 1.3019804540592304, 1.9443456033028161, 2.5766136575719774, 3.1958242641355867, 3.7993336917412655, 4.38485924900669, 4.950505752757911, 5.494774607254219, 6.016557254579291, 6.5151155950068755, 6.990052426422456, 7.441275045716183, 7.868954963864695, 8.273486299606622, 8.655444923187977, 9.015549897592699, 9.35462826662171, 9.673583803322055, 9.973369976680184, 10.254967123281626, 10.51936361842977, 10.767540717200932, 11.000460667007626, 11.219057666276811, 11.42423124689543, 11.616841681096075, 11.797707048495353, 12.12725541875123, 12.27735429793058, 12.41854103837129, 12.551416598700744, 12.676541805775226]], "-0.0335": [[1.0, 2.0, 3.0, 4.0, 5.0, 6.0, 7.0, 8.0, 9.0, 10.0, 11.0, 12.0, 13.0, 14.0, 15.0, 16.0, 17.0, 18.0, 19.0, 20.0, 21.0, 22.0, 23.0, 24.0, 25.0, 26.0, 27.0, 28.0, 29.0, 30.0, 31.0, 32.0], [0.6672513995107032, 1.3309382639485519, 1.9875904847171575, 2.633921037434382, 3.266903727112156, 3.883836022331962, 4.482384461561374, 5.060611710184085, 5.616985841659051, 6.15037364223944, 6.660020595860737, 7.145520666095066, 7.606779087989771, 8.043971187158062, 8.45749984807347, 8.847953749116764, 9.216067946207204, 9.562687877720743, 9.888737417841892, 10.195191241999606, 10.48305149079374, 10.753328522333986, 11.007025416139472, 11.245125821309303, 11.46858471410959, 11.678321633235587, 11.875215984540283, 12.060104042839708, 12.23377732039684, 12.396982015491265, 12.550419297174528, 12.694746222074867]], "-0.033": [[1.0, 2.0, 3.0, 4.0, 5.0, 6.0, 7.0, 8.0, 9.0, 10.0, 11.0, 12.0, 13.0, 14.0, 15.0, 16.0, 17.0, 18.0, 19.0, 20.0, 21.0, 22.0, 23.0, 24.0, 25.0, 27.0, 28.0, 29.0, 30.0], [0.682237725624992, 1.360830857468992, 2.0322313490262784, 2.6930783500383315, 3.3402776978140385, 3.9710661626475456, 4.583057873951124, 5.174271984980392, 5.743142162446347, 6.2885097408597135, 6.809603257883834, 7.3060075575980505, 7.777625746648803, 8.224637088425698, 8.647453516102821, 9.046676929653577, 9.423058894198595, 9.777463836481964, 10.110836380708093, 10.4241730933111, 10.71849862275797, 10.994846019589072, 11.254240892278586, 11.497688982477532, 11.726166715018133, 12.141930838270731, 12.33097144347878, 12.50854538632746, 12.6754156245528]], "-0.0325": [[1.0, 2.0, 3.0, 4.0, 5.0, 6.0, 7.0, 8.0, 9.0, 10.0, 11.0, 12.0, 13.0, 14.0, 15.0, 16.0, 17.0, 18.0, 19.0, 20.0, 21.0, 22.0, 23.0, 24.0, 25.0, 26.0, 27.0, 28.0, 29.0], [0.6955557021938845, 1.3873956644171788, 2.0719025786758944, 2.745649987485008, 3.4054833269403493, 4.048585426272572, 4.672523840265496, 5.275279054025009, 5.855254157837996, 6.4112678678825175, 6.9425336620898905, 7.448628280272257, 7.929452937618919, 8.385190396923777, 8.816260632716814, 9.223277294673107, 9.607006619231338, 9.968329907627725, 10.308210224095044, 10.627663589061124, 10.927734653176586, 11.209476633182486, 11.473935158476971, 11.72213560381436, 11.955073454835949, 12.173707256377083, 12.37895371802583, 12.571684588747152, 12.752724956159117]], "-0.032": [[1.0, 2.0, 3.0, 4.0, 5.0, 6.0, 7.0, 8.0, 9.0, 10.0, 11.0, 12.0, 13.0, 14.0, 15.0, 16.0, 17.0, 18.0, 19.0, 20.0, 21.0, 22.0, 23.0, 24.0, 25.0, 26.0, 27.0], [0.7095517693432147, 1.4153130300869952, 2.1135936862702294, 2.8008983327608634, 3.4740089290875895, 4.13005161698481, 4.766545005240395, 5.381428942004805, 5.9730743843288625, 6.540276278435688, 7.082232275751764, 7.598510599189731, 8.089010476177396, 8.55391834708664, 8.993662637232488, 9.408869344232862, 9.800320122841066, 10.168914007957541, 10.515633442725536, 10.841514892075141, 11.147624027260516, 11.435035257994306, 11.704815253972674, 11.958010022681261, 12.195635081059836, 12.418668261914275, 12.628044720988589]], "-0.0315": [[1.0, 2.0, 3.0, 4.0, 5.0, 6.0, 7.0, 8.0, 9.0, 10.0, 11.0, 12.0, 13.0, 14.0, 15.0, 16.0, 17.0, 18.0, 19.0, 20.0, 21.0, 22.0, 23.0, 24.0, 25.0, 26.0], [0.7230482444430947, 1.4422338805371124, 2.1537966225329552, 2.8541745787497836, 3.5400884979562446, 4.208609857860525, 4.857210068390377, 5.48378979128402, 6.086688997357655, 6.664679711352146, 7.216944323118971, 7.743042842683486, 8.242872580665487, 8.716623523743058, 9.16473224636402, 9.587836653327173, 9.986733267341021, 10.362338223964016, 10.715652653516283, 11.047732735660126, 11.359664411919145, 11.652542528490756, 11.927454044332066, 12.185464863171083, 12.427609818225392, 12.654885341783919]], "-0.031": [[1.0, 2.0, 3.0, 4.0, 5.0, 6.0, 7.0, 8.0, 9.0, 10.0, 11.0, 12.0, 13.0, 14.0, 15.0, 16.0, 17.0, 18.0, 19.0, 20.0, 21.0, 22.0, 23.0, 24.0, 25.0], [0.7364430723768226, 1.4689519796659842, 2.1936967749568, 2.9070495807555212, 3.605670396072622, 4.286576446285966, 4.94719229793603, 5.585379721476796, 6.199447934859145, 6.7881462139722135, 7.350641802033301, 7.886486558034889, 8.395575890225002, 8.87810330487931, 9.334513464204171, 9.765456090501694, 10.171742462459255, 10.554305687501664, 10.914165442385576, 11.252397473026246, 11.570107838553485, 11.86841166773443, 12.148416055980858, 12.411206653416876, 12.657837464059524]], "-0.0305": [[1.0, 2.0, 3.0, 4.0, 5.0, 6.0, 7.0, 8.0, 9.0, 10.0, 11.0, 12.0, 13.0, 14.0, 15.0, 16.0, 17.0, 18.0, 19.0, 20.0, 21.0, 22.0, 23.0, 24.0], [0.7499995426259635, 1.495992499913514, 2.2340784231531208, 2.9605626527531954, 3.6720437048672974, 4.365483897852038, 5.038260389577243, 5.688195589891417, 6.313567592769393, 6.913102650726427, 7.485952677563361, 8.03166128287709, 8.550121949586943, 9.041531746038999, 9.506343519797305, 9.945218953275203, 10.35898425920698, 10.748589721692081, 11.115073787733138, 11.45953200561444, 11.783090794841577, 12.086885811511658, 12.372044530488147, 12.639672586581218]], "-0.03": [[1.0, 2.0, 3.0, 4.0, 5.0, 6.0, 7.0, 8.0, 9.0, 10.0, 11.0, 12.0, 13.0, 14.0, 15.0, 16.0, 17.0, 18.0, 19.0, 20.0, 22.0, 23.0], [0.7628878485690028, 1.5217002609607673, 2.272469761523176, 3.0114382000883606, 3.735145640288269, 4.440502199687175, 5.1248399641383315, 5.785943922869974, 6.422062579903341, 7.03190029914397, 7.614594420524619, 8.169680710838538, 8.697050822570978, 9.19690521057292, 9.669704504330438, 10.11612175688431, 10.536997378954139, 10.933297984718934, 11.306079866289116, 11.65645739830907, 12.294591914493955, 12.584650920208786]], "-0.0295": [[1.0, 2.0, 3.0, 4.0, 5.0, 6.0, 7.0, 8.0, 9.0, 10.0, 11.0, 12.0, 13.0, 14.0, 15.0, 16.0, 17.0, 18.0, 19.0, 20.0, 21.0, 22.0], [0.7757426217252065, 1.5473411355704214, 2.310761213331601, 3.062181379454339, 3.79808339713071, 4.5153253189486415, 5.2111942760131615, 5.883437934293177, 6.530275284843463, 7.150388859909611, 7.7429014634745705, 8.30734103993335, 8.843597416099543, 9.35187442451804, 9.832640456349928, 10.286579905679327, 10.714547344270851, 11.11752567389549, 11.496588985342049, 11.852870430632606, 12.187535092638232, 12.501757607859462]], "-0.029": [[1.0, 2.0, 3.0, 4.0, 5.0, 6.0, 7.0, 8.0, 9.0, 10.0, 11.0, 12.0, 13.0, 14.0, 15.0, 16.0, 17.0, 18.0, 19.0, 20.0, 21.0, 22.0], [0.7883104036095303, 1.5724095607772803, 2.3481977832745047, 3.1117916839411954, 3.8596160271252486, 4.588477962823111, 5.2956206710359295, 5.978755327739615, 6.636072069918881, 7.26623208556555, 7.868343967237411, 8.441928011571424, 8.98687226046884, 9.50338384875922, 9.991938755994159, 10.453232464104872, 10.888133389746327, 11.297640358650277, 11.682844862916712, 12.044898412728077, 12.384984966426495, 12.704298190761607]], "-0.0285": [[1.0, 2.0, 3.0, 4.0, 5.0, 6.0, 7.0, 8.0, 9.0, 10.0, 11.0, 12.0, 13.0, 14.0, 15.0, 16.0, 17.0, 18.0, 19.0, 20.0, 21.0], [0.8007874840482236, 1.5972970676306169, 2.385364174195802, 3.161043951793064, 3.920704577285706, 4.661102665441743, 5.379437762352729, 6.073384817349171, 6.741105321585005, 7.381239272839361, 7.992881154808458, 8.57554367156493, 9.129113092979368, 9.65379983233348, 10.150087402804086, 10.618682294148723, 11.060466667994394, 11.476455159110692, 11.867756535323853, 12.235540532486194, 12.581009848186971]], "-0.028": [[1.0, 2.0, 3.0, 4.0, 5.0, 6.0, 7.0, 8.0, 9.0, 10.0, 11.0, 12.0, 13.0, 14.0, 15.0, 16.0, 17.0, 18.0, 19.0, 20.0], [0.8131302401652465, 1.6219166434168601, 2.4221304434480935, 3.20976598522812, 3.981135467338702, 4.7329455133657845, 5.462352505240274, 6.16699555565194, 6.845007818315934, 7.495008328925859, 8.116077614207926, 8.707720867409602, 9.269822605447947, 9.802596484762018, 10.306533471049244, 10.78235094338667, 11.230944660399299, 11.653344895699435, 12.050677506854528, 12.424130259174945]], "-0.0275": [[1.0, 2.0, 3.0, 4.0, 5.0, 6.0, 7.0, 8.0, 9.0, 10.0, 11.0, 12.0, 13.0, 14.0, 15.0, 16.0, 17.0, 18.0, 19.0, 20.0], [0.8251883303324798, 1.6459684080223465, 2.4580487574416336, 3.2573643228053006, 4.040172615463195, 4.803131420785941, 5.543354952056193, 6.258447311837845, 6.94651396996502, 7.606153483502802, 8.23643274410261, 8.836849607411924, 9.40728687782335, 9.947961380135046, 10.45937136068457, 10.942244836723717, 11.397490850282459, 11.826154953130896, 12.229379698430103, 12.60837046512785]], "-0.027": [[1.0, 2.0, 3.0, 4.0, 5.0, 6.0, 7.0, 8.0, 9.0, 10.0, 11.0, 12.0, 13.0, 14.0, 15.0, 16.0, 17.0, 18.0, 19.0], [0.837156206629792, 1.6698402268210422, 2.4936983447909493, 3.304606548413247, 4.098768070954149, 4.8727922249572, 5.623751370545982, 6.349214862090455, 7.047260692663577, 7.71646709391493, 8.355887424433385, 8.965012257163464, 9.543722696785736, 10.092238712753074, 10.611065777572271, 11.10094246707926, 11.562791007327787, 11.997672113940585, 12.406744910762544]], "-0.0265": [[1.0, 2.0, 3.0, 4.0, 5.0, 6.0, 7.0, 8.0, 9.0, 10.0, 11.0, 12.0, 13.0, 14.0, 15.0, 16.0, 17.0, 18.0, 19.0], [0.8487497790289931, 1.692965437398749, 2.5282329657770255, 3.3503712395981093, 4.155530911630494, 4.940274337613013, 5.7016333334976865, 6.437143592235176, 7.14485648949265, 7.823330567196107, 8.47160607412809, 9.08916652830191, 9.675891387845818, 10.23200366851606, 10.758015842985058, 11.254676715445605, 11.722921283635428, 12.163824952769572, 12.578562899116719]], "-0.026": [[1.0, 2.0, 3.0, 4.0, 5.0, 6.0, 7.0, 8.0, 9.0, 10.0, 11.0, 12.0, 13.0, 14.0, 15.0, 16.0, 17.0, 18.0, 19.0], [0.8613954926352554, 1.718189309729105, 2.565901676632779, 3.400289173266483, 4.217445100109658, 5.013880594667117, 5.786583249250027, 6.533052040544783, 7.251309311226914, 7.9398921266147875, 8.597826435941977, 9.22458806204066, 9.820054667058665, 10.384452589514082, 10.918301937524797, 11.42236267188546, 11.897583721075128, 12.345056513012695, 12.76597373318205]], "-0.0255": [[1.0, 2.0, 3.0, 4.0, 5.0, 6.0, 7.0, 8.0, 9.0, 10.0, 11.0, 12.0, 13.0, 14.0, 15.0, 16.0, 17.0, 18.0], [0.8718008156748297, 1.7389443693547129, 2.596896772452783, 3.4413633460225577, 4.268390199130385, 5.074446325176988, 5.856482927758481, 6.611968772170871, 7.338902311757201, 8.035802940153005, 8.701684840436846, 9.336017503584277, 9.938677113949376, 10.509892744131644, 11.050190784953049, 11.560340377239521, 12.041301912157639, 12.494180001651717]], "-0.025": [[1.0, 2.0, 3.0, 4.0, 5.0, 6.0, 7.0, 8.0, 9.0, 10.0, 11.0, 12.0, 13.0, 14.0, 15.0, 16.0, 17.0, 18.0], [0.8826260290700506, 1.760536966588189, 2.6291426263470594, 3.4840950020629906, 4.321391107054392, 5.137456089959227, 5.929203297249511, 6.694070063697976, 7.430029989298954, 8.135584082892317, 8.809734286597058, 9.451943504020036, 10.062086382087557, 10.640394837810053, 11.187401798242162, 11.703885954686747, 12.190819623556532, 12.649321132841743]], "-0.0245": [[1.0, 2.0, 3.0, 4.0, 5.0, 6.0, 7.0, 8.0, 9.0, 10.0, 11.0, 12.0, 13.0, 14.0, 15.0, 16.0, 17.0], [0.8931804134936862, 1.7815893526785591, 2.660581742200317, 3.5257575826000545, 4.373066019742824, 5.198889454427423, 6.000104323124527, 6.774117316423412, 7.518877802759459, 8.232868866134124, 8.915080513955427, 9.564969227266632, 10.18240815403017, 10.767631984504943, 11.321180018452512, 11.843840258715492, 12.336596648602779]], "-0.024": [[1.0, 2.0, 3.0, 4.0, 5.0, 6.0, 7.0, 8.0, 9.0, 10.0, 11.0, 12.0, 13.0, 14.0, 15.0, 16.0, 17.0], [0.9039456152185684, 1.803062247160725, 2.692648834948458, 3.568252347416112, 4.425773106852603, 5.261549912355915, 6.072421553140935, 6.855763463514872, 7.60950029634375, 8.332096852753049, 9.022530967051347, 9.680252569431572, 10.305133278951415, 10.89741061451216, 11.457630375873176, 11.986590063409071, 12.485285479564984]], "-0.0235": [[1.0, 2.0, 3.0, 4.0, 5.0, 6.0, 7.0, 8.0, 9.0, 10.0, 11.0, 12.0, 13.0, 14.0, 15.0, 16.0, 17.0], [0.9140145990742136, 1.8231464251817606, 2.722642052672582, 3.6079988483937324, 4.475071468625032, 5.3201579306163636, 6.140061811087718, 6.932129309501703, 7.694261961584955, 8.424907467995377, 9.123032277212944, 9.788080192243378, 10.419921402118474, 11.018796071445127, 11.58525607960616, 12.120107810274318, 12.624358158065078]], "-0.023": [[1.0, 2.0, 3.0, 4.0, 5.0, 6.0, 7.0, 8.0, 9.0, 10.0, 11.0, 12.0, 13.0, 14.0, 15.0, 16.0], [0.9245934318665491, 1.8442475774034837, 2.7541539946675764, 3.6497579368927084, 4.5268660820243, 5.381733600451194, 6.2111270733930395, 7.012361985144243, 7.783315583742063, 8.522417603484566, 9.228622530494972, 9.901367730338059, 10.540521889609527, 11.146327952588743, 11.719344186127302, 12.260386307007126]], "-0.0225": [[1.0, 2.0, 3.0, 4.0, 5.0, 6.0, 7.0, 8.0, 9.0, 10.0, 11.0, 12.0, 13.0, 14.0, 15.0, 16.0], [0.9345402767590848, 1.8640881299789371, 2.7837833881403498, 3.689022304172805, 4.575566443951245, 5.439630690709091, 6.277946840306317, 7.0878014968177485, 7.867049071557184, 8.6141024057875, 9.32790473791589, 10.00788738064404, 10.653917607888282, 11.2662409775406, 11.845421762328897, 12.39228445457689]], "-0.022": [[1.0, 2.0, 3.0, 4.0, 5.0, 6.0, 7.0, 8.0, 9.0, 10.0, 11.0, 12.0, 13.0, 14.0, 15.0, 16.0], [0.9445848809158951, 1.884123678841508, 2.81370398427468, 3.7286725682572626, 4.624745441224705, 5.498096803306071, 6.345423323125291, 7.163982440697961, 7.951605506171252, 8.706688301745272, 9.428162707566731, 10.115453923985672, 10.768427798355004, 11.387332527866366, 11.972738450150723, 12.525478919321085]], "-0.0215": [[1.0, 2.0, 3.0, 4.0, 5.0, 6.0, 7.0, 8.0, 9.0, 10.0, 11.0, 12.0, 13.0, 14.0, 15.0, 16.0], [0.9543589292182221, 1.9036195613361535, 2.8428186559218536, 3.7672548349460655, 4.6725997804606525, 5.554988105307726, 6.41108229704281, 7.238111417169096, 8.033884375829857, 8.79678035565582, 9.525720184472991, 10.220123114918659, 10.879853606207433, 11.505162423739892, 12.09662580668922, 12.655085732261513]], "-0.021": [[1.0, 2.0, 3.0, 4.0, 5.0, 6.0, 7.0, 8.0, 9.0, 10.0, 11.0, 12.0, 13.0, 14.0, 15.0], [0.9633063994264217, 1.9214667033194677, 2.8694711390206504, 3.8025742513316683, 4.716407142712463, 5.607068186561703, 6.471188580013408, 7.305971405990913, 8.109205032354485, 8.879253445968688, 9.615027357018686, 10.315940573419072, 10.981856283639138, 11.613027604098436, 12.210036176426895]], "-0.0205": [[1.0, 2.0, 3.0, 4.0, 5.0, 6.0, 7.0, 8.0, 9.0, 10.0, 11.0, 12.0, 13.0, 14.0, 15.0], [0.9727608405231074, 1.9403250787819306, 2.897633773337898, 3.839894894375662, 4.762696665490796, 5.662099167282388, 6.534700533522396, 7.377676396586989, 8.188793418111077, 8.966399528188674, 9.709394746090412, 10.41718712650579, 11.089638515157331, 11.727004512694194, 12.329872469310619]], "-0.02": [[1.0, 2.0, 3.0, 4.0, 5.0, 6.0, 7.0, 8.0, 9.0, 10.0, 11.0, 12.0, 13.0, 14.0, 15.0], [0.9819136394861445, 1.958581781384679, 2.924897884197465, 3.8760248294463557, 4.8075093299045095, 5.715374395095882, 6.596186150310606, 7.4470936531821375, 8.265842551652991, 9.050765231334834, 9.800751361675333, 10.515203427694448, 11.19398197520801, 11.837345009835914, 12.445885408206058]], "-0.0195": [[1.0, 2.0, 3.0, 4.0, 5.0, 6.0, 7.0, 8.0, 9.0, 10.0, 11.0, 12.0, 13.0, 14.0, 15.0], [0.9909639239203277, 1.9766340025743319, 2.951856627541514, 3.9117500966896173, 4.851820076905025, 5.768052921845481, 6.65698310682541, 7.515733412381907, 8.342028708125758, 9.134186009289873, 9.891084751420575, 10.61212191225052, 11.297156752248247, 11.946449655067893, 12.560598961873021]], "-0.019": [[1.0, 2.0, 3.0, 4.0, 5.0, 6.0, 7.0, 8.0, 9.0, 10.0, 11.0, 12.0, 13.0, 14.0, 15.0], [0.9993058320162591, 1.9932732553167896, 2.976705278541747, 3.9446791055194677, 4.89266256995908, 5.816608238749603, 6.713021414510332, 7.579000657421044, 8.412251685105092, 9.21107734547414, 9.974347641192585, 10.701454473767592, 11.392255918926049, 12.047014552224793, 12.666333751647487]], "-0.0185": [[1.0, 2.0, 3.0, 4.0, 5.0, 6.0, 7.0, 8.0, 9.0, 10.0, 11.0, 12.0, 13.0, 14.0], [1.006845754026451, 2.0083128201913047, 2.999164995005372, 3.974442339014103, 4.929578490008547, 5.860495476348851, 6.76367223260476, 7.636185427129481, 8.475723466819627, 9.280576394303457, 10.04960568623511, 10.782198655921546, 11.478212308248365, 12.137911199946894]], "-0.018": [[1.0, 2.0, 3.0, 4.0, 5.0, 6.0, 7.0, 8.0, 9.0, 10.0, 11.0, 12.0, 13.0, 14.0], [1.0153649981440203, 2.025305797627255, 3.0245418897671956, 4.008071367474379, 4.9712892310879555, 5.910083003945073, 6.820901827754118, 7.700797635623763, 8.547439275321661, 9.359102320979556, 10.134638615841222, 10.873430289075463, 11.575333135640447, 12.240613950766667]], "-0.0175": [[1.0, 2.0, 3.0, 4.0, 5.0, 6.0, 7.0, 8.0, 9.0, 10.0, 11.0, 12.0, 13.0, 14.0], [1.0234304249941788, 2.0413935648733417, 3.048566965884403, 4.03990898890477, 5.010778055025764, 5.957029020632486, 6.875082821627674, 7.761967973513613, 8.615334806837216, 9.433445197965654, 10.21514186990087, 10.95980204383079, 11.66728036923859, 12.337845760609827]], "-0.017": [[1.0, 2.0, 3.0, 4.0, 5.0, 6.0, 7.0, 8.0, 9.0, 10.0, 11.0, 12.0, 13.0, 14.0], [1.0312819170118688, 2.0570546053194065, 3.0719547786887476, 4.070902119853326, 5.049219440918385, 6.002729797805404, 6.927826668768308, 7.8215157728532265, 8.681429414554193, 9.505816135805969, 10.29350978128239, 11.043882794374325, 11.756788709473586, 12.432498504107723]], "-0.0165": [[1.0, 2.0, 3.0, 4.0, 5.0, 6.0, 7.0, 8.0, 9.0, 10.0, 11.0, 12.0, 13.0, 14.0], [1.039324778521633, 2.0730973624313944, 3.0959126377781816, 4.102650666424039, 5.088597783567293, 6.049544469572531, 6.981856075801839, 7.882514969212423, 8.749134988884796, 9.579951017312565, 10.373787804444223, 11.130012899421244, 11.848478694365243, 12.529458280129607]], "-0.016": [[1.0, 2.0, 3.0, 4.0, 5.0, 6.0, 7.0, 8.0, 9.0, 10.0, 11.0, 12.0, 13.0, 14.0], [1.0466053991779907, 2.087619709816422, 3.117599954357844, 4.13139032875584, 5.124244148303862, 6.091922405071552, 7.030764989180682, 7.93773312863178, 8.8104239471024, 9.647059962182283, 10.446457691023028, 11.20798025235621, 11.931479004288876, 12.61722895071541]], "-0.0155": [[1.0, 2.0, 3.0, 4.0, 5.0, 6.0, 7.0, 8.0, 9.0, 10.0, 11.0, 12.0, 13.0], [1.0525192438063034, 2.0994158066228734, 3.135215955343304, 4.154734753046376, 5.153198693879884, 6.1263448173958395, 7.070492332262277, 7.982585295896165, 8.860207254520509, 9.701570682059298, 10.505485408393369, 11.271310953556195, 11.998897835753686]], "-0.015": [[1.0, 2.0, 3.0, 4.0, 5.0, 6.0, 7.0, 8.0, 9.0, 10.0, 11.0, 12.0, 13.0], [1.059505494217807, 2.1133509860784954, 3.1560264097716337, 4.182312412598889, 5.187403803864842, 6.167009327098071, 7.11742375917583, 8.035570873249258, 8.919018175976017, 9.765966276314336, 10.575217104216827, 11.346125928437512, 12.07854227497503]], "-0.0145": [[1.0, 2.0, 3.0, 4.0, 5.0, 6.0, 7.0, 8.0, 9.0, 10.0, 11.0, 12.0, 13.0], [1.0664875547908614, 2.1272778082398256, 3.1768243836221153, 4.2098735331023365, 5.221588400144085, 6.207649449222378, 7.164327040076082, 8.088524673755519, 8.977793826972343, 9.830323250834764, 10.644906980104967, 11.420896034807122, 12.158138949327654]], "-0.014": [[1.0, 2.0, 3.0, 4.0, 5.0, 6.0, 7.0, 8.0, 9.0, 10.0, 11.0, 12.0, 13.0], [1.0730152629121508, 2.140298352701602, 3.196268944635251, 4.235641133978863, 5.253548458986341, 6.245644945317739, 7.208178124500832, 8.13803254467716, 9.032744695749317, 9.89049224261635, 10.71006183862371, 11.490800531548699, 12.232555928693955]], "-0.0135": [[1.0, 2.0, 3.0, 4.0, 5.0, 6.0, 7.0, 8.0, 9.0, 10.0, 11.0, 12.0, 13.0], [1.079051949093603, 2.152339476380378, 3.214250862728306, 4.259470465384352, 5.283104444331677, 6.280782375174358, 7.248730678394171, 8.183816374884135, 9.08356209506331, 9.946135251539378, 10.770315671479969, 11.555446729212623, 12.301375174692543]], "-0.013": [[1.0, 2.0, 3.0, 4.0, 5.0, 6.0, 7.0, 8.0, 9.0, 10.0, 11.0, 12.0, 13.0], [1.085254481566877, 2.1647114066724944, 3.2327267992854556, 4.283954461639296, 5.313472423281339, 6.3168851380416235, 7.290397335370718, 8.230858027385823, 9.135775604259932, 10.003306944647449, 10.832224862002148, 11.621868956280869, 12.37208509653741]], "-0.0125": [[1.0, 2.0, 3.0, 4.0, 5.0, 6.0, 7.0, 8.0, 9.0, 10.0, 11.0, 12.0, 13.0], [1.091756521108703, 2.1776807510999, 3.2520948994259187, 4.30962073787042, 5.3453068071861125, 6.354731226352098, 7.3340759863740885, 8.280171220988073, 9.190510392489864, 10.063239336918443, 10.89712351533643, 11.691498571073664, 12.446209449745679]], "-0.012": [[1.0, 2.0, 3.0, 4.0, 5.0, 6.0, 7.0, 8.0, 9.0, 10.0, 11.0, 12.0, 13.0], [1.0967128600330214, 2.1875669516059015, 3.2668587082275673, 4.329185485686595, 5.369573346179603, 6.3835803343004205, 7.367371108118137, 8.317761410860195, 9.232233325682323, 10.108924271119387, 10.94659410369373, 11.744575450699331, 12.502712553838291]], "-0.0115": [[1.0, 2.0, 3.0, 4.0, 5.0, 6.0, 7.0, 8.0, 9.0, 10.0, 11.0, 12.0, 13.0], [1.101341669116668, 2.196799842133303, 3.280646879967597, 4.347457335895713, 5.392236279009034, 6.410523006092114, 7.398465987690195, 8.352867527490428, 9.271199081476393, 10.151590206932925, 10.992795526207045, 11.794144849865614, 12.555481762214024]], "-0.011": [[1.0, 2.0, 3.0, 4.0, 5.0, 6.0, 7.0, 8.0, 9.0, 10.0, 11.0, 12.0, 13.0], [1.109741717099755, 2.2135550640599906, 3.305668716496669, 4.380615847236919, 5.433363428512193, 6.459416734857545, 7.454894860800646, 8.416575720864756, 9.341911485564054, 10.229017446121349, 11.076638726258185, 11.88410002493659, 12.651243733463113]], "-0.0105": [[1.0, 2.0, 3.0, 4.0, 5.0, 6.0, 7.0, 8.0, 9.0, 10.0, 11.0, 12.0], [1.1116525423876082, 2.2173665067833617, 3.3113606313624584, 4.388158675814318, 5.442718946176638, 6.470538977674553, 7.467731182440903, 8.431067927003127, 9.35799699485729, 10.246630432012356, 11.095711201462473, 11.904562839392526]], "-0.01": [[1.0, 2.0, 3.0, 4.0, 5.0, 6.0, 7.0, 8.0, 9.0, 10.0, 11.0, 12.0], [1.116604347490649, 2.227243663867012, 3.326110934939484, 4.407705526736981, 5.4669632873034155, 6.499361695841739, 7.500995847403505, 8.468623731171352, 9.399681761910356, 10.292273575825293, 11.1451365364968, 11.95759116683283]], "-0.0095": [[1.0, 2.0, 3.0, 4.0, 5.0, 6.0, 7.0, 8.0, 9.0, 10.0, 11.0, 12.0], [1.1211650729152867, 2.236340750787271, 3.339696300911087, 4.425708622198038, 5.489292878367607, 6.525908076568946, 7.531633362426829, 8.503213483261463, 9.43807438297742, 10.334311952158037, 11.190658397196419, 12.006431465703734]], "-0.009": [[1.0, 2.0, 3.0, 4.0, 5.0, 6.0, 7.0, 8.0, 9.0, 10.0, 11.0, 12.0], [1.1258027189249806, 2.245591267958874, 3.3535107958482486, 4.44401535545939, 5.5119990773283085, 6.552902185003162, 7.562787605681048, 8.538386621484262, 9.47711452885674, 10.377059342123761, 11.236948023510461, 12.056095498523453]], "-0.0085": [[1.0, 2.0, 3.0, 4.0, 5.0, 6.0, 7.0, 8.0, 9.0, 10.0, 11.0, 12.0], [1.1298519453565032, 2.253668089380391, 3.365572522405377, 4.459999349934551, 5.5318243379883265, 6.576471309757126, 7.589989031787176, 8.569097029452799, 9.511201302675744, 10.414382988854452, 11.277364471420531, 12.099458211841643]], "-0.008": [[1.0, 2.0, 3.0, 4.0, 5.0, 6.0, 7.0, 8.0, 9.0, 10.0, 11.0, 12.0], [1.133900205436639, 2.2617429832614966, 3.3776313704210397, 4.4759795298156195, 5.551644867332757, 6.600034809719103, 7.617183966249456, 8.599800108355934, 9.545279941656718, 10.451697728264595, 11.317771273910378, 12.142810576610826]], "-0.0075": [[1.0, 2.0, 3.0, 4.0, 5.0, 6.0, 7.0, 8.0, 9.0, 10.0, 11.0, 12.0], [1.137571323816766, 2.2690656084776877, 3.388566798905658, 4.4904709732796855, 5.569618887810648, 6.621403100317576, 7.641845381715502, 8.627642844508404, 9.576183765881513, 10.485536173173415, 11.35441372087927, 12.182124173063551]], "-0.007": [[1.0, 2.0, 3.0, 4.0, 5.0, 6.0, 7.0, 8.0, 9.0, 10.0, 11.0, 12.0], [1.1414153275693912, 2.27673308086498, 3.4000172136781672, 4.505644867795967, 5.588439365663064, 6.643777695942813, 7.667668186588727, 8.656796789211693, 9.608542955640596, 10.520968184823223, 11.392781784523383, 12.223289179648882]], "-0.0065": [[1.0, 2.0, 3.0, 4.0, 5.0, 6.0, 7.0, 8.0, 9.0, 10.0, 11.0, 12.0], [1.1447920318303981, 2.2834684506376144, 3.41007564931997, 4.5189741352906205, 5.60497191657825, 6.663432305367802, 7.690351820855998, 8.682406610543818, 9.636968373765539, 10.552092874707371, 11.426485602815749, 12.25944992820334]], "-0.006": [[1.0, 2.0, 3.0, 4.0, 5.0, 6.0, 7.0, 8.0, 9.0, 10.0, 11.0, 12.0], [1.1481554871828985, 2.2901773933704557, 3.420094619470206, 4.532251103788429, 5.621439600025772, 6.683009797550097, 7.712946453134416, 8.707915948637417, 9.665282261316621, 10.583095443097692, 11.460057180091328, 12.295468795677282]], "-0.0055": [[1.0, 2.0, 3.0, 4.0, 5.0, 6.0, 7.0, 8.0, 9.0, 10.0, 11.0, 12.0], [1.1513597596109553, 2.296568820628223, 3.4296394198154996, 4.544899710541624, 5.637127914123843, 6.701660741842725, 7.734471744730151, 8.732218001183032, 9.692256131846397, 10.612630746730664, 11.492039908612025, 12.329782991003466]], "-0.005": [[1.0, 2.0, 3.0, 4.0, 5.0, 6.0, 7.0, 8.0, 9.0, 10.0, 11.0, 12.0], [1.1541254621341264, 2.302085450967982, 3.437877819948709, 4.555817097997697, 5.65066896310127, 6.717758924768116, 7.7530508620227545, 8.75319382316843, 9.71553807913985, 10.638123542869062, 11.519645149724822, 12.359400590232305]], "-0.0045": [[1.0, 2.0, 3.0, 4.0, 5.0, 6.0, 7.0, 8.0, 9.0, 10.0, 11.0, 12.0], [1.1564531113732623, 2.306728314871585, 3.4448113587660987, 4.565005305475754, 5.662065276365384, 6.731307353394775, 7.768687275508165, 8.770847332783264, 9.735132452160519, 10.659578593453082, 11.542878059965178, 12.384327125798752]], "-0.004": [[1.0, 2.0, 3.0, 4.0, 5.0, 6.0, 7.0, 8.0, 9.0, 10.0, 11.0, 12.0], [1.158876689053786, 2.3115625231970016, 3.452030646639177, 4.574572182732616, 5.6739312611550075, 6.745414147783578, 7.784968106008531, 8.789228389158106, 9.755534359938673, 10.681917862126246, 11.567068458486327, 12.410280948323171]], "-0.0035": [[1.0, 2.0, 3.0, 4.0, 5.0, 6.0, 7.0, 8.0, 9.0, 10.0, 11.0, 12.0], [1.1610145658902198, 2.315826856081587, 3.4583988965382537, 4.58301127896989, 5.6843984371102385, 6.7578579779122805, 7.799329688343752, 8.80544261450304, 9.773531210796186, 10.701623690176659, 11.58840719793671, 12.43317523243783]], "-0.003": [[1.0, 2.0, 3.0, 4.0, 5.0, 6.0, 7.0, 8.0, 9.0, 10.0, 11.0, 12.0], [1.163024785986001, 2.3198365574421165, 3.4643868859789526, 4.590946460528196, 5.694240597843118, 6.769558762993488, 7.812833712956146, 8.820688657245276, 9.790453435050642, 10.720152845306583, 11.60847176018406, 12.454702454783616]], "-0.0025": [[1.0, 2.0, 3.0, 4.0, 5.0, 6.0, 7.0, 8.0, 9.0, 10.0, 11.0, 12.0], [1.1642342731576603, 2.322249070563403, 3.467989673767095, 4.595720813505614, 5.700162321127454, 6.776598762983424, 7.820958666322567, 8.829861728967124, 9.800635013274174, 10.731301264068469, 11.620543985854306, 12.467654717733993]], "-0.002": [[1.0, 2.0, 3.0, 4.0, 5.0, 6.0, 7.0, 8.0, 9.0, 10.0, 11.0, 12.0], [1.1661367473453514, 2.3260438556990044, 3.4736567126008056, 4.603230676789243, 5.709476951293926, 6.78767239697974, 7.833738887905739, 8.844290598145388, 9.816650222210745, 10.748837273895646, 11.63953310642027, 12.488028101191604]], "-0.0015": [[1.0, 2.0, 3.0, 4.0, 5.0, 6.0, 7.0, 8.0, 9.0, 10.0, 11.0, 12.0], [1.1670628540382557, 2.327891121714466, 3.476415374256666, 4.6068864082019285, 5.714011226394692, 6.793062938741154, 7.839960180589526, 8.85131443710388, 9.824446276570052, 10.757373639946158, 11.648776833227334, 12.497945674265274]], "-0.001": [[1.0, 2.0, 3.0, 4.0, 5.0, 6.0, 7.0, 8.0, 9.0, 10.0, 11.0, 12.0], [1.1683084889749857, 2.3303757372603022, 3.4801258380331244, 4.611803451564029, 5.720109931351186, 6.800313342174545, 7.848327963241268, 8.860761663070065, 9.834932150123286, 10.768855249858607, 11.661209859729231, 12.51128503959196]], "-0.0005": [[1.0, 2.0, 3.0, 4.0, 5.0, 6.0, 7.0, 8.0, 9.0, 10.0, 11.0, 12.0], [1.1691583261359175, 2.332070871652585, 3.482657310062806, 4.6151581151559125, 5.724270786151226, 6.805259945780269, 7.854036901263447, 8.867207053655255, 9.84208616029722, 10.776688603342201, 11.6696923192626, 12.520385850771534]], "0.0": [[1.0, 2.0, 3.0, 4.0, 5.0, 6.0, 7.0, 8.0, 9.0, 10.0, 11.0, 12.0], [1.169588653928235, 2.3329292283757868, 3.483939158892117, 4.6168567993789935, 5.726377697383831, 6.807764732705312, 7.8569277076537745, 8.870470773846199, 9.845708700644815, 10.780655139363454, 11.673987539867467, 12.524994183006507]], "0.0005": [[1.0, 2.0, 3.0, 4.0, 5.0, 6.0, 7.0, 8.0, 9.0, 10.0, 11.0, 12.0], [1.1697996207509045, 2.333350035011667, 3.484567581177386, 4.617689573881733, 5.727410603871223, 6.808992696477292, 7.858344916232927, 8.872070802222376, 9.847484639454182, 10.782599720950671, 11.676093258019655, 12.527253403133063]], "0.001": [[1.0, 2.0, 3.0, 4.0, 5.0, 6.0, 7.0, 8.0, 9.0, 10.0, 11.0, 12.0], [1.1699843833678283, 2.33371857322199, 3.485117947080849, 4.618418909397557, 5.728315212962043, 6.810068134771935, 7.859586093222266, 8.873472090947278, 9.849039988763437, 10.784302765904991, 11.67793742475345, 12.529232005348836]], "0.0015": [[1.0, 2.0, 3.0, 4.0, 5.0, 6.0, 7.0, 8.0, 9.0, 10.0, 11.0, 12.0], [1.1697444807215718, 2.333240049517492, 3.484403331544175, 4.617471913066978, 5.727140634909792, 6.808671745734659, 7.857974502906149, 8.871652605605112, 9.847020465434767, 10.782091469063468, 11.67554289015039, 12.526662914721328]], "0.002": [[1.0, 2.0, 3.0, 4.0, 5.0, 6.0, 7.0, 8.0, 9.0, 10.0, 11.0, 12.0], [1.16946743939089, 2.3326874468433423, 3.4835780882953187, 4.616378314777552, 5.725784223583517, 6.807059185460428, 7.856113426621003, 8.869551450623224, 9.844688305122872, 10.779537847296194, 11.672777664075783, 12.523696110072882]], "0.0025": [[1.0, 2.0, 3.0, 4.0, 5.0, 6.0, 7.0, 8.0, 9.0, 10.0, 11.0, 12.0], [1.1686625475291201, 2.331081962946335, 3.481180498111389, 4.613201069126019, 5.721843423721477, 6.802374192653945, 7.8507064169435745, 8.863446937115885, 9.837912648758659, 10.772118776020939, 11.664743815992798, 12.515076613078998]], "0.003": [[1.0, 2.0, 3.0, 4.0, 5.0, 6.0, 7.0, 8.0, 9.0, 10.0, 11.0, 12.0], [1.167862471259824, 2.329486084508816, 3.478797252484528, 4.610042832637048, 5.717926201295187, 6.797717229719758, 7.84533175689762, 8.857378946339981, 9.831177530510605, 10.764744092352885, 11.65675803366896, 12.50650868572673]], "0.0035": [[1.0, 2.0, 3.0, 4.0, 5.0, 6.0, 7.0, 8.0, 9.0, 10.0, 11.0, 12.0], [1.1667074673216389, 2.327182246798668, 3.4753567578837963, 4.605483547825752, 5.712271231259526, 6.7909943574944664, 7.837572804710545, 8.848619089921284, 9.821454597336388, 10.754097871478255, 11.645229620207024, 12.494139877634645]], "0.004": [[1.0, 2.0, 3.0, 4.0, 5.0, 6.0, 7.0, 8.0, 9.0, 10.0, 11.0, 12.0], [1.16528153151381, 2.3243379926989904, 3.471109218732081, 4.599854781329308, 5.7052897621930905, 6.782694486021675, 7.827993817670753, 8.837804414294734, 9.809450933875263, 10.74095434264575, 11.630996960889291, 12.478869690429585]], "0.0045": [[1.0, 2.0, 3.0, 4.0, 5.0, 6.0, 7.0, 8.0, 9.0, 10.0, 11.0, 12.0], [1.163723725266857, 2.321230702188385, 3.4664688674705517, 4.593705466919319, 5.697662647378463, 6.773627043042661, 7.8175289666107375, 8.825989598257916, 9.796337172495969, 10.726595301228976, 11.615448066279741, 12.462187317429636]], "0.005": [[1.0, 2.0, 3.0, 4.0, 5.0, 6.0, 7.0, 8.0, 9.0, 10.0, 11.0, 12.0], [1.1619036465455772, 2.3176002678193806, 3.4610472660314167, 4.586520853088189, 5.688751430462999, 6.76303300411465, 7.805302251784714, 8.812185638165634, 9.781015576444423, 10.709818769621295, 11.597281357631847, 12.442696297813399]], "0.0055": [[1.0, 2.0, 3.0, 4.0, 5.0, 6.0, 7.0, 8.0, 9.0, 10.0, 11.0, 12.0], [1.1596573836078428, 2.313119741743433, 3.45435615853507, 4.577653911465217, 5.6777535895161835, 6.749958296561245, 7.790212565804189, 8.795149383861501, 9.762106321061594, 10.689113895302691, 11.574860786554735, 12.41864131905302]], "0.006": [[1.0, 2.0, 3.0, 4.0, 5.0, 6.0, 7.0, 8.0, 9.0, 10.0, 11.0, 12.0], [1.157399025959409, 2.3086150908574465, 3.4476290236404763, 4.568739226948072, 5.666696532124875, 6.736813189945166, 7.775041631371661, 8.77802140006135, 9.743095251251985, 10.66829753828064, 11.55231949482808, 12.394456819387448]], "0.0065": [[1.0, 2.0, 3.0, 4.0, 5.0, 6.0, 7.0, 8.0, 9.0, 10.0, 11.0, 12.0], [1.1548363032143152, 2.3035033357321106, 3.439995254199376, 4.558623085780945, 5.654149284575239, 6.721896481010659, 7.757826068211629, 8.758585030586087, 9.721522007065694, 10.644675703339045, 11.526740250968391, 12.36701290791725]], "0.007": [[1.0, 2.0, 3.0, 4.0, 5.0, 6.0, 7.0, 8.0, 9.0, 10.0, 11.0, 12.0], [1.1521769504700201, 2.2981988368171375, 3.432073645921081, 4.548125505492175, 5.641128930630063, 6.706417322792399, 7.739961375192504, 8.738415793550153, 9.69913532234141, 10.62016318371612, 11.500196516385513, 12.338534196584858]], "0.0075": [[1.0, 2.0, 3.0, 4.0, 5.0, 6.0, 7.0, 8.0, 9.0, 10.0, 11.0, 12.0], [1.1492037007067373, 2.292268220738803, 3.4232170096629595, 4.536388842059472, 5.6265717176509265, 6.689111080283959, 7.719988020997888, 8.715865878210291, 9.674106222610302, 10.592757325910053, 11.47051968891895, 12.306693997156907]], "0.008": [[1.0, 2.0, 3.0, 4.0, 5.0, 6.0, 7.0, 8.0, 9.0, 10.0, 11.0, 12.0], [1.145822685134275, 2.285524251374789, 3.4131457316027953, 4.523042556010867, 5.610018058290751, 6.669431376229352, 7.697275424699981, 8.690223358747815, 9.645644511454845, 10.561592896616805, 11.436772838235633, 12.270487079249905]], "0.0085": [[1.0, 2.0, 3.0, 4.0, 5.0, 6.0, 7.0, 8.0, 9.0, 10.0, 11.0, 12.0], [1.142097151878073, 2.2780930870970844, 3.4020482135519456, 4.508336314215994, 5.591777619246198, 6.647746355750647, 7.672248467258038, 8.66196792573285, 9.614282617619832, 10.527252883903403, 11.399587261352519, 12.230590759970639]], "0.009": [[1.0, 2.0, 3.0, 4.0, 5.0, 6.0, 7.0, 8.0, 9.0, 10.0, 11.0, 12.0], [1.1384602600720355, 2.2708387321867076, 3.3912147382637317, 4.493979977390294, 5.573971174171733, 6.626577286017756, 7.647816975122216, 8.634384773002406, 9.583666915956057, 10.493729921613733, 11.36328643927723, 12.191643692074718]], "0.0095": [[1.0, 2.0, 3.0, 4.0, 5.0, 6.0, 7.0, 8.0, 9.0, 10.0, 11.0, 12.0], [1.1345743046948071, 2.263087580660698, 3.379639359122559, 4.478640482222328, 5.554945298595349, 6.603958504721349, 7.621712352465774, 8.604912656043679, 9.550954573424864, 10.457911221878444, 11.324499644875727, 12.150029430229976]], "0.01": [[1.0, 2.0, 3.0, 4.0, 5.0, 6.0, 7.0, 8.0, 9.0, 10.0, 11.0, 12.0], [1.1301813767064042, 2.254325192219364, 3.366553823631438, 4.461299753595796, 5.533437254058054, 6.57838881393107, 7.592202047698463, 8.571595524245366, 9.513974487159956, 10.4174195143572, 11.280652616753567, 12.102986055350854]], "0.0105": [[1.0, 2.0, 3.0, 4.0, 5.0, 6.0, 7.0, 8.0, 9.0, 10.0, 11.0, 12.0], [1.125958545670783, 2.245902089005764, 3.3539749683587106, 4.444630468959736, 5.512762014621535, 6.553809197755824, 7.563834400614099, 8.53956845288266, 9.47842629324654, 10.378495671385625, 11.23850337331893, 12.057764229729226]], "0.011": [[1.0, 2.0, 3.0, 4.0, 5.0, 6.0, 7.0, 8.0, 9.0, 10.0, 11.0, 12.0], [1.1213054646159337, 2.236620784199668, 3.340114495925056, 4.426262807103586, 5.48998024473422, 6.526725247345371, 7.532576469594493, 8.504278251180763, 9.439256213686804, 10.335606009264371, 11.192059685554122, 12.007934904735944]], "0.0115": [[1.0, 2.0, 3.0, 4.0, 5.0, 6.0, 7.0, 8.0, 9.0, 10.0, 11.0, 12.0], [1.116604347490649, 2.227243663867012, 3.326110934939484, 4.407705526736981, 5.4669632873034155, 6.499361695841739, 7.500995847403505, 8.468623731171352, 9.399681761910356, 10.292273575825293, 11.1451365364968, 11.95759116683283]], "0.012": [[1.0, 2.0, 3.0, 4.0, 5.0, 6.0, 7.0, 8.0, 9.0, 10.0, 11.0, 12.0], [1.1108187462422054, 2.2157033687291543, 3.308876941877488, 4.384867332836365, 5.438636629171284, 6.465685743185765, 7.46213000290197, 8.424744195737182, 9.350978019480104, 10.23894493620156, 11.087388851737607, 11.895633809655525]], "0.0125": [[1.0, 2.0, 3.0, 4.0, 5.0, 6.0, 7.0, 8.0, 9.0, 10.0, 11.0, 12.0, 13.0], [1.1078830492572749, 2.2098476575961876, 3.3001321668233783, 4.373278905964857, 5.424263276895403, 6.448598082209579, 7.442408916428783, 8.402479090635287, 9.326265042614342, 10.211885220222008, 11.058086848928502, 11.864195758734093, 12.63005460491866]], "0.013": [[1.0, 2.0, 3.0, 4.0, 5.0, 6.0, 7.0, 8.0, 9.0, 10.0, 11.0, 12.0, 13.0], [1.0995801803745848, 2.193286274728166, 3.275399804779342, 4.340504001277939, 5.383611922220878, 6.400269998853085, 7.386632861866077, 8.339507929350837, 9.256370701450846, 10.135353727041906, 10.97521362033131, 11.775281263788642, 12.535400491890975]], "0.0135": [[1.0, 2.0, 3.0, 4.0, 5.0, 6.0, 7.0, 8.0, 9.0, 10.0, 11.0, 12.0, 13.0], [1.095507116680074, 2.1851619061221212, 3.2632670724256996, 4.324425911131332, 5.363669952861023, 6.376562125764181, 7.359271304545084, 8.30861673325311, 9.222083263281334, 10.097810360915958, 10.934559246112558, 11.731663279885138, 12.488966875178932]], "0.014": [[1.0, 2.0, 3.0, 4.0, 5.0, 6.0, 7.0, 8.0, 9.0, 10.0, 11.0, 12.0, 13.0], [1.0894949304192099, 2.173169651403079, 3.2453581340357562, 4.300693291184674, 5.334233920627726, 6.34156730133963, 7.318883333391376, 8.263018716946442, 9.171472106632649, 10.042393179418598, 10.874549953733599, 11.667279449132712, 12.420426932429052]], "0.0145": [[1.0, 2.0, 3.0, 4.0, 5.0, 6.0, 7.0, 8.0, 9.0, 10.0, 11.0, 12.0, 13.0], [1.0830095145513603, 2.160233465518014, 3.2260395520472827, 4.275092635564668, 5.302480927249088, 6.303817973596251, 7.2753163549869395, 8.213831601699745, 9.116877258073778, 9.982614015460557, 10.809817225882789, 11.597827855406686, 12.346492091922682]], "0.015": [[1.0, 2.0, 3.0, 4.0, 5.0, 6.0, 7.0, 8.0, 9.0, 10.0, 11.0, 12.0, 13.0], [1.07590863710738, 2.146069644348463, 3.2048876497041063, 4.247062495054423, 5.267714596291197, 6.262486260201092, 7.227614899820733, 8.159976662509, 9.05710139533982, 9.91716184930511, 10.738941405974023, 11.521785352445168, 12.265540885095907]], "0.0155": [[1.0, 2.0, 3.0, 4.0, 5.0, 6.0, 7.0, 8.0, 9.0, 10.0, 11.0, 12.0, 13.0], [1.0691159906530079, 2.132520638552105, 3.1846538975251555, 4.22024907149451, 5.2344573831403265, 6.222948651129307, 7.18198404323162, 8.108459428951535, 8.99992025043764, 9.854550794843991, 10.67114212474405, 11.449043660703815, 12.188103563811731]], "0.016": [[1.0, 2.0, 3.0, 4.0, 5.0, 6.0, 7.0, 8.0, 9.0, 10.0, 11.0, 12.0, 13.0], [1.0619392667913798, 2.1182055297276983, 3.1632760659173464, 4.191919533373105, 5.199319703475361, 6.18117546237832, 7.133773075752394, 8.054029250398829, 8.939505905334997, 9.788399516167685, 10.599509260782584, 11.372188926932218, 12.106287694963887]], "0.0165": [[1.0, 2.0, 3.0, 4.0, 5.0, 6.0, 7.0, 8.0, 9.0, 10.0, 11.0, 12.0, 13.0], [1.0544879703096905, 2.103342742462242, 3.14108034478934, 4.162506141998168, 5.162837699442549, 6.137804082850482, 7.083717616007381, 7.997516640220802, 8.876780181761625, 9.71971737100456, 10.525135811629376, 11.292393825658312, 12.021341651693103]], "0.017": [[1.0, 2.0, 3.0, 4.0, 5.0, 6.0, 7.0, 8.0, 9.0, 10.0, 11.0, 12.0, 13.0, 14.0], [1.0483206153114804, 2.091040979198064, 3.122709193946787, 4.138161005986429, 5.132641951565735, 6.101906075709361, 7.042287270213904, 7.950741783026511, 8.824862799901005, 9.662869925422367, 10.463577737206176, 11.226348310239128, 11.951032759028365, 12.63790653815495]], "0.0175": [[1.0, 2.0, 3.0, 4.0, 5.0, 6.0, 7.0, 8.0, 9.0, 10.0, 11.0, 12.0, 13.0, 14.0], [1.0399046355074717, 2.0742539787391854, 3.0976399001389563, 4.104939605068189, 5.091436798891378, 6.052919613410448, 6.985751372155143, 7.886912758493822, 8.754016280227203, 9.585295835059796, 10.379575517248078, 11.136222523078423, 11.855089162319501, 12.536448678186739]], "0.018": [[1.0, 2.0, 3.0, 4.0, 5.0, 6.0, 7.0, 8.0, 9.0, 10.0, 11.0, 12.0, 13.0, 14.0], [1.0317161903184686, 2.057920831993774, 3.0732483803096624, 4.072616378675545, 5.051345669630617, 6.005257550183214, 6.930743979879235, 7.824809416871674, 8.68508516861686, 9.509819039509729, 10.297844383155551, 11.048533378680808, 11.761739498800578, 12.43773383515117]], "0.019": [[1.0, 2.0, 3.0, 4.0, 5.0, 6.0, 7.0, 8.0, 9.0, 10.0, 11.0, 12.0, 13.0, 14.0], [1.013788931606786, 2.022162084084695, 3.019847145245139, 4.00184997204252, 4.963572712773506, 5.900909274230321, 6.810314309822997, 7.688844328698959, 8.534171797079352, 9.344574965778609, 10.118907460228627, 10.856552368667645, 11.557365709891315, 12.221613865006107]], "0.02": [[1.0, 2.0, 3.0, 4.0, 5.0, 6.0, 7.0, 8.0, 9.0, 10.0, 11.0, 12.0, 13.0, 14.0, 15.0], [0.9965353183921329, 1.9877470284765846, 2.968452547230684, 3.9337427266307374, 4.879097965536655, 5.800482052095466, 6.6944099777588555, 7.557988346769077, 8.388929237505502, 9.18554020312901, 9.946694379151735, 10.671785352996308, 11.360671593865884, 12.013614949342816, 12.63121712458261]], "0.0205": [[1.0, 2.0, 3.0, 4.0, 5.0, 6.0, 7.0, 8.0, 9.0, 10.0, 11.0, 12.0, 13.0, 14.0, 15.0], [0.9872258662829754, 1.9691778564410367, 2.9407218022016592, 3.896994415911151, 4.83351831772313, 5.746295001343332, 6.63187201454089, 7.487382991136182, 8.310561382857186, 9.099730553396034, 9.853774165228417, 10.572091470773225, 11.254542261388636, 11.901385938524403, 12.513218586315652]], "0.021": [[1.0, 2.0, 3.0, 4.0, 5.0, 6.0, 7.0, 8.0, 9.0, 10.0, 11.0, 12.0, 13.0, 14.0, 15.0], [0.977357987425201, 1.9494948140893058, 2.9113276306248945, 3.8580417606789474, 4.785204578339753, 5.688857544636704, 6.5655827165445215, 7.412542378828811, 8.227492638644778, 9.008773618609276, 9.755280139620636, 10.46641745890835, 11.142046769294984, 11.782424879366621, 12.388141915061558]], "0.0215": [[1.0, 2.0, 3.0, 4.0, 5.0, 6.0, 7.0, 8.0, 9.0, 10.0, 11.0, 12.0, 13.0, 14.0, 15.0], [0.967127064834061, 1.9290876236929588, 2.880852034160145, 3.817656019615044, 4.735113354598146, 5.629306937878447, 6.496854605245554, 7.334948346491559, 8.141367757702326, 8.914470336987861, 9.653162474192557, 10.356855652276218, 11.025412517086302, 11.659087188952597, 12.2584636164118]], "0.022": [[1.0, 2.0, 3.0, 4.0, 5.0, 6.0, 7.0, 8.0, 9.0, 10.0, 11.0, 12.0, 13.0, 14.0, 15.0, 16.0], [0.9571180936652733, 1.9091231504508408, 2.851037580610135, 3.7781464138744254, 4.686108818616882, 5.571048232388543, 6.429617493602043, 7.259037652649921, 8.057111284975736, 8.822212887235658, 9.55326016724141, 10.249670698621019, 10.911308548724667, 11.538425207945343, 12.13159858143178, 12.691673080645675]], "0.0225": [[1.0, 2.0, 3.0, 4.0, 5.0, 6.0, 7.0, 8.0, 9.0, 10.0, 11.0, 12.0, 13.0, 14.0, 15.0, 16.0], [0.9468793272717264, 1.8887003143521903, 2.8205386192381865, 3.7377297100336913, 4.635979191138188, 5.5114519696116355, 6.360836690112317, 7.181384130833378, 7.970920374157443, 8.727837305555209, 9.451064210654081, 10.140024893585528, 10.79458487583862, 11.414992957489027, 12.001820861547817, 12.55590396638897]], "0.023": [[1.0, 2.0, 3.0, 4.0, 5.0, 6.0, 7.0, 8.0, 9.0, 10.0, 11.0, 12.0, 13.0, 14.0, 15.0, 16.0], [0.9372567875024967, 1.869506639547423, 2.7918752571258576, 3.6997455110491577, 4.5888666469615345, 5.455442545563275, 6.296195502736793, 7.108404235289384, 7.88991691776275, 8.639141777885321, 9.355018982282056, 10.036978190601054, 10.68488629095202, 11.29898955501175, 11.879853895729505, 12.428306202053648]], "0.0235": [[1.0, 2.0, 3.0, 4.0, 5.0, 6.0, 7.0, 8.0, 9.0, 10.0, 11.0, 12.0, 13.0, 14.0, 15.0, 16.0], [0.9251290224259693, 1.8453158973348691, 2.7557493973904306, 3.651872137391865, 4.529488366212927, 5.384851084969657, 6.214725001854582, 7.01642404609886, 7.787824236090181, 8.527354396516557, 9.233968407864884, 9.907103309781894, 10.546627712797175, 11.152784701920776, 11.726132867392336, 12.267488398515198]], "0.024": [[1.0, 2.0, 3.0, 4.0, 5.0, 6.0, 7.0, 8.0, 9.0, 10.0, 11.0, 12.0, 13.0, 14.0, 15.0, 16.0, 17.0], [0.9152951222745997, 1.8257006308777213, 2.726456440668491, 3.6130536103603514, 4.481340988657606, 5.327611406377882, 6.148663962091505, 6.941841137319208, 7.705041527865009, 8.43671065963455, 9.135813533114847, 9.801793172086484, 10.434519583717682, 11.034233269082998, 11.601486880741477, 12.137087932099458, 12.642044728419378]], "0.0245": [[1.0, 2.0, 3.0, 4.0, 5.0, 6.0, 7.0, 8.0, 9.0, 10.0, 11.0, 12.0, 13.0, 14.0, 15.0, 16.0, 17.0], [0.9025081308448369, 1.800194957623033, 2.6883668952398967, 3.562577993887995, 4.418735095300057, 5.253182820737478, 6.062764986477642, 6.844861200499393, 7.597399415954772, 8.31884687529356, 9.0081830383062, 9.66485870992492, 10.288745713363046, 10.880081189811419, 11.439410071080474, 11.967528589333211, 12.46543096345661]], "0.025": [[1.0, 2.0, 3.0, 4.0, 5.0, 6.0, 7.0, 8.0, 9.0, 10.0, 11.0, 12.0, 13.0, 14.0, 15.0, 16.0, 17.0], [0.8905694607979848, 1.7763813953020489, 2.6528043066822677, 3.515451057596141, 4.360282635400498, 5.183692015891355, 5.982564766367259, 6.75431515820195, 7.496898554254697, 8.2088024727889, 8.889019873631645, 9.537008826645499, 10.15264285060787, 10.73615594972906, 11.288085847284924, 11.809218242621352, 12.30053420277567]], "0.0255": [[1.0, 2.0, 3.0, 4.0, 5.0, 6.0, 7.0, 8.0, 9.0, 10.0, 11.0, 12.0, 13.0, 14.0, 15.0, 16.0, 17.0, 18.0], [0.8786743077458915, 1.7526546344977032, 2.6173713453757315, 3.4684959011283008, 4.302043237373083, 5.114454508186238, 5.902656879703109, 6.664099160342676, 7.396764022761814, 8.09915918713128, 8.770291064106553, 9.409624961999542, 10.017036088971322, 10.592755323686104, 11.137313207160583, 11.651484944316147, 12.13623849827956, 12.592687190027421]], "0.026": [[1.0, 2.0, 3.0, 4.0, 5.0, 6.0, 7.0, 8.0, 9.0, 10.0, 11.0, 12.0, 13.0, 14.0, 15.0, 16.0, 17.0, 18.0], [0.8665967454008764, 1.7285640295593063, 2.5813950281838403, 3.4208206987011676, 4.242910752273325, 5.04415526005888, 5.821523624938065, 6.572499721992331, 7.295093952465294, 7.98783454822643, 8.649741577024807, 9.280287696621542, 9.879349830467671, 10.44715568375182, 10.984228505093315, 11.491332844059588, 11.96942335892154, 12.419598067825827]], "0.0265": [[1.0, 2.0, 3.0, 4.0, 5.0, 6.0, 7.0, 8.0, 9.0, 10.0, 11.0, 12.0, 13.0, 14.0, 15.0, 16.0, 17.0, 18.0, 19.0], [0.8554032798274281, 1.7062368952156124, 2.5480522346264056, 3.3766353969133815, 4.188106859125981, 4.979002028696953, 5.746329453454514, 6.487605508207133, 7.2008662930085094, 7.884659049937877, 8.538016504116918, 9.160418124764593, 9.751742425059936, 10.312214169019455, 10.842349846680195, 11.342904132244481, 11.814819353063962, 12.25917934464684, 12.677168495678037]], "0.027": [[1.0, 2.0, 3.0, 4.0, 5.0, 6.0, 7.0, 8.0, 9.0, 10.0, 11.0, 12.0, 13.0, 14.0, 15.0, 16.0, 17.0, 18.0, 19.0], [0.841293654396121, 1.678093019623476, 2.5060228626824066, 3.320938789486119, 4.119025268673726, 4.896874855113044, 5.6515454397557505, 6.380594364077133, 7.0820901220827075, 7.75460391866619, 8.397184433863796, 9.009319722896576, 9.590890302832932, 10.14211723027305, 10.663508475902766, 11.155806265795473, 11.619937383890402, 12.056967788147924, 12.468062331110058]], "0.0275": [[1.0, 2.0, 3.0, 4.0, 5.0, 6.0, 7.0, 8.0, 9.0, 10.0, 11.0, 12.0, 13.0, 14.0, 15.0, 16.0, 17.0, 18.0, 19.0, 20.0], [0.8279708285947442, 1.6515185401154882, 2.4663371882697662, 3.268348010085653, 4.053795897408112, 4.819327365809037, 5.562046897826919, 6.279550517166313, 6.969937305390078, 7.631801093960206, 8.264205628128357, 8.866647070333643, 9.4390078297903, 9.981505462420053, 10.494639894624884, 10.979141598498314, 11.435922681319516, 11.866032220412531, 12.27061662157678, 12.650885328244094]], "0.028": [[1.0, 2.0, 3.0, 4.0, 5.0, 6.0, 7.0, 8.0, 9.0, 10.0, 11.0, 12.0, 13.0, 14.0, 15.0, 16.0, 17.0, 18.0, 19.0, 20.0], [0.8149264617491903, 1.6254994909588123, 2.4274809798895425, 3.2168564249354215, 3.9899298782483044, 4.743400688277259, 5.4744189553418305, 6.180618576882703, 6.86012858271282, 7.51156495794696, 8.13400619817578, 8.726956403608355, 9.290299836057219, 9.824250623932935, 10.329300817486361, 10.806169380499808, 11.255754050347688, 11.679087376538105, 12.07729770368125, 12.451575420885721]], "0.0285": [[1.0, 2.0, 3.0, 4.0, 5.0, 6.0, 7.0, 8.0, 9.0, 10.0, 11.0, 12.0, 13.0, 14.0, 15.0, 16.0, 17.0, 18.0, 19.0, 20.0, 21.0], [0.8014108913735062, 1.5985405519662852, 2.3872211631339186, 3.163504801886682, 3.9237568177395565, 4.6647313005083655, 5.383625616151341, 6.078112903963682, 6.746353223833344, 7.386985514787462, 7.999103555584294, 8.58221967094008, 9.136220042187325, 9.661315246412961, 10.157989173205367, 10.62694886231929, 11.069077162138253, 11.485389497317751, 11.87699549885184, 12.24506581322383, 12.590804074314438]], "0.029": [[1.0, 2.0, 3.0, 4.0, 5.0, 6.0, 7.0, 8.0, 9.0, 10.0, 11.0, 12.0, 13.0, 14.0, 15.0, 16.0, 17.0, 18.0, 19.0, 20.0, 21.0, 22.0], [0.7873655812291667, 1.5705249633682932, 2.345383371833276, 3.10806207386304, 3.8549901188721782, 4.582978483618942, 5.289273652266417, 5.971589544040071, 6.6281184651197345, 7.257523208118387, 7.858913433982229, 8.431810014292394, 8.976101125136513, 9.491993653084545, 9.979963007207058, 10.440703835871618, 10.875083514900185, 11.284099672890864, 11.66884249374556, 12.03046210751449, 12.370141053517104, 12.689071567844437]], "0.0295": [[1.0, 2.0, 3.0, 4.0, 5.0, 6.0, 7.0, 8.0, 9.0, 10.0, 11.0, 12.0, 13.0, 14.0, 15.0, 16.0, 17.0, 18.0, 19.0, 20.0, 21.0, 22.0, 23.0], [0.7732658034874293, 1.542400730547786, 2.3033833339215466, 3.052404339395425, 3.7859567433113144, 4.500908629976985, 5.194555792240381, 5.864653087401459, 6.509425192982795, 7.127558847687212, 7.718179656239853, 8.280817070231413, 8.815361268240297, 9.322015432007698, 9.801246457198983, 10.253736552740852, 10.68033756189123, 11.08202924817787, 11.459882272994859, 11.815026170396768, 12.148622303337238, 12.461841557896198, 12.755846385124165]], "0.03": [[1.0, 2.0, 3.0, 4.0, 5.0, 6.0, 7.0, 8.0, 9.0, 10.0, 11.0, 12.0, 13.0, 14.0, 15.0, 16.0, 17.0, 18.0, 19.0, 20.0, 21.0, 22.0, 23.0], [0.7592562608897712, 1.514456485968736, 2.261652086024931, 2.9971028008750653, 3.7173651645435695, 4.419364003413327, 5.100444103453555, 5.758400998045003, 6.391491528884271, 6.998426227514887, 7.578346540404635, 8.130790444243797, 8.655650107286096, 9.153125030153966, 9.623673649591296, 10.067965814693306, 10.486837935558514, 10.881252024976423, 11.252259346772595, 11.600968970815316, 11.928521219215998, 12.236065764678346, 12.524743997697191]], "0.0305": [[1.0, 2.0, 3.0, 4.0, 5.0, 6.0, 7.0, 8.0, 9.0, 10.0, 11.0, 12.0, 13.0, 14.0, 15.0, 16.0, 17.0, 18.0, 19.0, 20.0, 21.0, 22.0, 23.0, 24.0], [0.7447462636977736, 1.4855140056880247, 2.2184300974712388, 2.9398257582414473, 3.6463233294246264, 4.33490640644232, 5.002970518537282, 5.648353328218597, 6.269344990338636, 6.864680679219191, 7.433518248975873, 7.975404505935643, 8.490233679103534, 8.97820145648479, 9.43975751372878, 9.875558898576305, 10.286426036656863, 10.673302555922593, 11.03721962970268, 11.379265132649115, 11.700557594401536, 12.002224716494542, 12.285386076533523, 12.551139565046538]], "0.031": [[1.0, 2.0, 3.0, 4.0, 5.0, 6.0, 7.0, 8.0, 9.0, 10.0, 11.0, 12.0, 13.0, 14.0, 15.0, 16.0, 17.0, 18.0, 19.0, 20.0, 21.0, 22.0, 23.0, 24.0, 25.0, 26.0], [0.7296341917721116, 1.4553705922936802, 2.1734146649283725, 2.880172074197606, 3.572333699527207, 4.246944343927357, 4.90145238544493, 5.5337393638144325, 6.14213012933299, 6.725385521622855, 7.282680483262915, 7.813571016591871, 8.317953496874438, 8.796019641298749, 9.248210000888664, 9.675168290853888, 10.077698289098743, 10.45672447588148, 10.813257100404133, 11.148361962632599, 11.463134895482563, 11.758680717652501, 12.036096288758982, 12.296457221406104, 12.54080777467911, 12.770153456956415]], "0.0315": [[1.0, 2.0, 3.0, 4.0, 5.0, 6.0, 7.0, 8.0, 9.0, 10.0, 11.0, 12.0, 13.0, 14.0, 15.0, 16.0, 17.0, 18.0, 19.0, 20.0, 21.0, 22.0, 23.0, 24.0, 25.0, 26.0, 27.0], [0.7146024261592928, 1.4253873625192992, 2.1286384466657413, 2.820835392841194, 3.498737254256947, 4.159449716251599, 4.800473724834941, 5.419734463801101, 6.0155912945186225, 6.586830585523514, 7.132644277048981, 7.652597518577391, 8.146588820227821, 8.614805949472409, 9.057680381198217, 9.475842568933613, 9.870079731324589, 10.241297302687313, 10.590484719288542, 10.918685823714075, 11.226973872767172, 11.516430923910749, 11.788131239497073, 12.04312827259231, 12.282444768682165, 12.507065520879195, 12.717932341454725]], "0.032": [[1.0, 2.0, 3.0, 4.0, 5.0, 6.0, 7.0, 8.0, 9.0, 10.0, 11.0, 12.0, 13.0, 14.0, 15.0, 16.0, 17.0, 18.0, 19.0, 20.0, 21.0, 22.0, 23.0, 24.0, 25.0, 26.0, 27.0, 28.0], [0.6996405780934644, 1.3955435943311796, 2.0840704969076276, 2.761774705357615, 3.425483129579826, 4.072362054058109, 4.6999647482547635, 5.306259837021075, 5.889641032274979, 6.448920112723096, 6.98330593719143, 7.492372759759728, 7.976021215471531, 8.434435140454374, 8.868036975674553, 9.27744397466339, 9.66342687383097, 10.026872150140143, 10.36874852372999, 10.69007798193702, 10.99191131046078, 11.275307911398404, 11.541319554944964, 11.79097763769978, 12.025283491615655, 12.2452012908926, 12.451653128792335, 12.645515873907659]], "0.0325": [[1.0, 2.0, 3.0, 4.0, 5.0, 6.0, 7.0, 8.0, 9.0, 10.0, 11.0, 12.0, 13.0, 14.0, 15.0, 16.0, 17.0, 18.0, 19.0, 20.0, 21.0, 22.0, 23.0, 24.0, 25.0, 26.0, 27.0, 28.0, 29.0, 30.0], [0.6835413975246366, 1.3634312369004087, 2.036114691743621, 2.6982244896266545, 3.346660555296245, 3.978654378856391, 4.591815530615802, 5.184159378677007, 5.7541165966818415, 6.300526305074611, 6.822615567349568, 7.3199684342744415, 7.7924878273444556, 8.240353352499385, 8.663977730066653, 9.063964010176058, 9.441065194096199, 9.796147360383747, 10.130156938303113, 10.444092398603592, 10.738980347728644, 11.015855810250423, 11.275746354454038, 11.519659643838391, 11.748573969062772, 11.96343131805751, 12.165132566124143, 12.354534404544083, 12.532447669231336, 12.699636775839775]], "0.033": [[1.0, 2.0, 3.0, 4.0, 5.0, 6.0, 7.0, 8.0, 9.0, 10.0, 11.0, 12.0, 13.0, 14.0, 15.0, 16.0, 17.0, 18.0, 19.0, 20.0, 21.0, 22.0, 23.0, 24.0, 25.0, 26.0, 27.0, 29.0, 30.0, 31.0, 32.0], [0.6676279025187517, 1.331689258641513, 1.9887120017298052, 2.635407252666427, 3.268747108903733, 3.886027514093908, 4.4849136900264535, 5.063467208925409, 5.620155279845467, 6.153844049613066, 6.6637785764207536, 7.149552594730703, 7.611071286118224, 8.048510075125686, 8.46227207355805, 8.852946291963521, 9.221268201023706, 9.56808371616129, 9.894317232865657, 10.200943976535727, 10.488966653238814, 10.759396191188872, 11.013236235902276, 11.251470991511583, 11.475055973137424, 11.684911238333594, 11.881916689166276, 12.240680346698921, 12.403977131609382, 12.557500991751894, 12.7019093545052]], "0.0335": [[1.0, 2.0, 3.0, 4.0, 5.0, 6.0, 7.0, 8.0, 9.0, 10.0, 11.0, 12.0, 13.0, 14.0, 15.0, 16.0, 17.0, 18.0, 19.0, 20.0, 21.0, 22.0, 23.0, 24.0, 25.0, 26.0, 27.0, 28.0, 29.0, 30.0, 31.0, 32.0, 33.0, 34.0], [0.6514888391648419, 1.2994973486990837, 1.940637394800541, 2.57169960286079, 3.1897292660612147, 3.792087695209186, 4.3764965524157, 4.941064268953923, 5.484295107168384, 6.0050826233573735, 6.5026901254804335, 6.97672116895723, 7.4270832274790255, 7.853947484920902, 8.25770730836785, 8.638937469780197, 8.998355660762503, 9.336787347797923, 9.655134580279602, 9.95434900876119, 10.2354091001542, 10.499301344756754, 10.747005126219426, 10.979480856779935, 11.197660953184789, 11.402443231755663, 11.594686324034937, 11.775206749417727, 11.94477732217729, 12.104126613061187, 12.253939227319833, 12.394856699853428, 12.527478843155722, 12.652365414487704]], "0.034": [[1.0, 2.0, 3.0, 4.0, 5.0, 6.0, 7.0, 8.0, 9.0, 10.0, 11.0, 12.0, 13.0, 14.0, 15.0, 16.0, 17.0, 18.0, 19.0, 20.0, 21.0, 22.0, 23.0, 24.0, 25.0, 26.0, 27.0, 28.0, 29.0, 30.0], [0.6358533742774439, 1.2683099454077278, 1.894062893410045, 2.5099798673500313, 3.1131770721606418, 3.701079146107433, 4.271462430476122, 4.822480753413362, 5.352674274353835, 5.860963103790791, 6.346628229990535, 6.8092827228800346, 7.248836276744005, 7.665455967114751, 8.059525720428589, 8.431606514354577, 8.782398816193178, 9.112708281570576, 9.423415311064511, 9.715448716005737, 9.989763480501269, 10.247322419486755, 10.489081411806916, 10.71597782019974, 10.928921683792318, 11.128789271682903, 11.316418608609082, 11.492606617835444, 11.658107566409706, 11.813632539680366]], "0.0345": [[1.0, 2.0, 3.0, 4.0, 5.0, 6.0, 7.0, 8.0, 9.0, 10.0, 11.0, 12.0, 13.0, 14.0, 15.0, 16.0, 17.0, 18.0, 19.0, 20.0], [0.6213265593806426, 1.2393339195595565, 1.8507908087305636, 2.4526364381842654, 3.042052896528745, 3.6165236591840366, 4.173875869523011, 4.7123055336501105, 5.230386162767154, 5.727062538707682, 6.201632076402997, 6.653716685650664, 7.08322812387521, 7.490329649572763, 7.875396417930636, 8.238976590426159, 8.581754631364088, 8.904517790224434, 9.208126353802824, 9.493487913647552]], "0.035": [[1.0, 2.0, 3.0, 4.0, 5.0, 6.0, 7.0, 8.0, 9.0, 10.0, 11.0, 12.0, 13.0, 14.0, 15.0, 16.0, 17.0, 18.0, 19.0, 20.0, 21.0, 22.0, 23.0, 24.0, 25.0, 26.0, 27.0, 28.0, 29.0, 30.0, 31.0, 32.0, 33.0, 34.0], [0.6019509970909664, 1.2006863015017166, 1.7930754060034282, 2.3761529700876505, 2.947188956632248, 3.503745316824975, 4.043716952801449, 4.5653561267452485, 5.067280833748584, 5.548468761763372, 6.008239235263582, 6.4462259544815455, 6.862343428614578, 7.256749825075682, 7.629808600143459, 7.982050821326387, 8.314139608467816, 8.626837661314433, 8.920978439319395, 9.19744123152837, 9.457130104285394, 9.700956537239664, 9.929825443767363, 10.144624208378188, 10.346214348808939, 10.535425413315153, 10.713050744901347, 10.879844776543937, 11.036521559343093, 11.183754265057999, 11.322175442994675, 11.452377847087853, 11.574915681349903, 11.690306140276151]], "0.0355": [[1.0, 2.0, 3.0, 4.0, 5.0, 6.0, 7.0, 8.0, 9.0, 10.0, 11.0, 12.0, 13.0, 14.0, 15.0, 16.0, 17.0, 18.0, 19.0, 20.0, 21.0], [0.5880628759596231, 1.172984251207612, 1.7517058450980496, 2.321330733004137, 2.8791918648017307, 3.4229074419670513, 3.950420935130951, 4.460024930015996, 4.950369307119782, 5.420455341021087, 5.8696180606352755, 6.297499617406771, 6.704016492963578, 7.089323205504397, 7.453774825700281, 7.797890168351563, 8.122317053902215, 8.427800585207285, 8.715154992271186, 8.985239277317513, 9.238936648210197]], "0.036": [[1.0, 2.0, 3.0, 4.0, 5.0, 6.0, 7.0, 8.0, 9.0, 10.0, 11.0, 12.0, 13.0, 14.0, 15.0, 16.0, 17.0, 18.0, 19.0, 20.0, 21.0, 22.0, 23.0, 24.0], [0.5694688328713485, 1.1358954965855308, 1.6963184107040923, 2.2479322488689495, 2.788154290790327, 3.3146780483681924, 3.8255120179258277, 4.319002772158865, 4.793842881184033, 5.249065198420189, 5.68402577859729, 6.098378088023756, 6.492041249106784, 6.865164894312337, 7.2180928672818006, 7.551327578337094, 7.865496364396123, 8.16132076880158, 8.439589276304432, 8.701133728215702, 8.946809406125194, 9.177478604894988, 9.393997407439933, 9.597205313691893]], "0.0365": [[1.0, 2.0, 3.0, 4.0, 5.0, 6.0, 7.0, 8.0, 9.0, 10.0, 11.0, 12.0, 13.0, 14.0, 15.0, 16.0, 17.0, 18.0, 19.0, 20.0, 21.0, 22.0, 23.0], [0.5515160848855077, 1.1000859062948212, 1.6428412488767081, 2.1770652253837404, 2.700256536885491, 3.210181408303614, 3.704911118964702, 4.182844366565783, 4.642714938508623, 5.083586177920792, 5.504834440181702, 5.906124116222285, 6.287376878150369, 6.648737641204573, 6.990539409208739, 7.313268753784984, 7.617533234787146, 7.904031648596114, 8.173527622644576, 8.42682677409123, 8.66475742140876, 8.88815467524571, 9.0978476301377]], "0.037": [[1.0, 2.0, 3.0, 4.0, 5.0, 6.0, 7.0, 8.0, 9.0, 10.0, 11.0, 12.0, 13.0, 14.0, 15.0, 16.0, 17.0, 18.0, 19.0, 20.0, 21.0, 22.0, 23.0, 24.0, 25.0, 26.0, 27.0], [0.5335702076163841, 1.0642900207333732, 1.5893845533550979, 2.106225323498151, 2.6123924224305966, 3.1057247602676847, 3.5843563753115686, 4.046738070311854, 4.491644834181024, 4.918170488086617, 5.32571168028821, 5.713943722158277, 6.082790834529474, 6.432393217218408, 6.763073038379908, 7.075301036997925, 7.369665003431139, 7.646840995804146, 7.907567793744535, 8.152624800294944, 8.382813381130024, 8.598941473088496, 8.801811192655498, 8.992209118704322, 9.170898901764511, 9.33861585457262, 9.49606319747992]], "0.0375": [[2.0, 3.0, 4.0, 5.0, 6.0, 7.0, 8.0, 9.0, 10.0, 11.0, 12.0, 13.0, 14.0, 15.0, 16.0, 17.0, 18.0, 19.0, 20.0, 21.0, 22.0, 23.0], [1.0278358738940683, 1.534944826623276, 2.0340827254058036, 2.522912548416979, 2.9993472275954822, 3.461584714312653, 3.908128874546115, 4.337796656386016, 4.749712919509676, 5.143294978228702, 5.51822926517638, 5.874442596779468, 6.212070370719245, 6.531423720221159, 6.8329572604798665, 7.117238648811705, 7.384920786944368, 7.636717149766601, 7.873380444145744, 8.095684587315317, 8.30440984259688, 8.50033085231762]], "0.038": [[1.0, 2.0, 3.0, 4.0, 5.0, 6.0, 7.0, 8.0, 9.0, 10.0, 11.0, 12.0, 13.0, 14.0, 15.0, 16.0, 17.0, 18.0, 19.0, 20.0, 21.0, 22.0, 23.0, 24.0, 25.0, 26.0, 27.0, 28.0, 29.0, 30.0], [0.4948948077332515, 0.9871458294799432, 1.4741793145849509, 1.9535573044305703, 2.423035295389109, 2.8806088424077116, 3.3245472364953, 3.7534135726964784, 4.166071633849995, 4.561680924754539, 4.939681827126873, 5.299773187128951, 5.641884718384362, 5.96614645844073, 6.272857223357811, 6.562453630989504, 6.835480866191324, 7.092565983567918, 7.334394212910109, 7.561688462868769, 7.775192012783365, 7.975654236852, 8.163819110802743, 8.340416198982913, 8.506153799338309, 8.661713926063468, 8.807748827157951, 8.944878760690298, 9.073690784716128, 9.19473834828684]]}
