# Supplementary material for: Superconductivity from a melted insulator in Josephson junction arrays
Source: Nat Phys. 2023 Aug 10;19(11):1630–5. doi: 10.1038/s41567-023-02161-w (PMC10635826; doi:10.1038/s41567-023-02161-w)
Supplement: Supplementary file 2 — Contains all data in the paper, including supplement, serialized into text files, and Python scripts that recreate all figures from the text files. [file 41567_2023_2161_MOESM2_ESM.zip › data_and_plotters_all/phase_figures/supfigs/sfig_gv_cartoon/gv_b.json]

{"-0.05": [[-0.005, -0.00499, -0.00498, -0.00497, -0.00496, -0.00495, -0.00494, -0.00493, -0.00492, -0.00491, -0.0049, -0.00489, -0.00488, -0.00487000000000001, -0.00486000000000001, -0.00485000000000001, -0.00484000000000001, -0.00483000000000001, -0.00482000000000001, -0.00481000000000001, -0.00480000000000001, -0.00479000000000001, -0.00478000000000001, -0.00477000000000001, -0.00476000000000001, -0.00475000000000001, -0.00474000000000001, -0.00473000000000001, -0.00472000000000001, -0.00471000000000001, -0.00470000000000001, -0.00469000000000001, -0.00468000000000001, -0.00467000000000001, -0.00466000000000001, -0.00465000000000001, -0.00464000000000001, -0.00463000000000002, -0.00462000000000002, -0.00461000000000002, -0.00460000000000002, -0.00459000000000002, -0.00458000000000002, -0.00457000000000002, -0.00456000000000002, -0.00455000000000002, -0.00454000000000002, -0.00453000000000002, -0.00452000000000002, -0.00451000000000002, -0.00450000000000002, -0.00449000000000002, -0.00448000000000002, -0.00447000000000002, -0.00446000000000002, -0.00445000000000002, -0.00444000000000002, -0.00443000000000002, -0.00442000000000002, -0.00441000000000002, -0.00440000000000002, -0.00439000000000002, -0.00438000000000003, -0.00437000000000003, -0.00436000000000003, -0.00435000000000003, -0.00434000000000003, -0.00433000000000003, -0.00432000000000003, -0.00431000000000003, -0.00430000000000003, -0.00429000000000003, -0.00428000000000003, -0.00427000000000003, -0.00426000000000003, -0.00425000000000003, -0.00424000000000003, -0.00423000000000003, -0.00422000000000003, -0.00421000000000003, -0.00420000000000003, -0.00419000000000003, -0.00418000000000003, -0.00417000000000003, -0.00416000000000003, -0.00415000000000003, -0.00414000000000004, -0.00413000000000004, -0.00412000000000004, -0.00411000000000004, -0.00410000000000004, -0.00409000000000004, -0.00408000000000004, -0.00407000000000004, -0.00406000000000004, -0.00405000000000004, -0.00404000000000004, -0.00403000000000004, -0.00402000000000004, -0.00401000000000004, -0.00400000000000004, -0.00399000000000004, -0.00398000000000004, -0.00397000000000004, -0.00396000000000004, -0.00395000000000004, -0.00394000000000004, -0.00393000000000004, -0.00392000000000004, -0.00391000000000004, -0.00390000000000004, -0.00389000000000004, -0.00388000000000004, -0.00387000000000004, -0.00386000000000004, -0.00385000000000004, -0.00384000000000004, -0.00383000000000004, -0.00382000000000004, -0.00381000000000004, -0.00380000000000004, -0.00379000000000004, -0.00378000000000004, -0.00377000000000004, -0.00376000000000004, -0.00375000000000004, -0.00374000000000004, -0.00373000000000004, -0.00372000000000004, -0.00371000000000004, -0.00370000000000004, -0.00369000000000004, -0.00368000000000004, -0.00367000000000004, -0.00366000000000004, -0.00365000000000004, -0.00364000000000004, -0.00363000000000004, -0.00362000000000004, -0.00361000000000004, -0.00360000000000004, -0.00359000000000004, -0.00358000000000004, -0.00357000000000004, -0.00356000000000004, -0.00355000000000004, -0.00354000000000004, -0.00353000000000004, -0.00352000000000004, -0.00351000000000004, -0.00350000000000004, -0.00349000000000004, -0.00348000000000004, -0.00347000000000004, -0.00346000000000004, -0.00345000000000004, -0.00344000000000004, -0.00343000000000004, -0.00342000000000004, -0.00341000000000004, -0.00340000000000004, -0.00339000000000004, -0.00338000000000004, -0.00337000000000004, -0.00336000000000004, -0.00335000000000004, -0.00334000000000004, -0.00333000000000004, -0.00332000000000004, -0.00331000000000004, -0.00330000000000004, -0.00329000000000004, -0.00328000000000004, -0.00327000000000004, -0.00326000000000004, -0.00325000000000004, -0.00324000000000004, -0.00323000000000004, -0.00322000000000004, -0.00321000000000004, -0.00320000000000004, -0.00319000000000004, -0.00318000000000004, -0.00317000000000004, -0.00316000000000004, -0.00315000000000004, -0.00314000000000004, -0.00313000000000004, -0.00312000000000004, -0.00311000000000004, -0.00310000000000004, -0.00309000000000004, -0.00308000000000004, -0.00307000000000004, -0.00306000000000004, -0.00305000000000004, -0.00304000000000004, -0.00303000000000004, -0.00302000000000004, -0.00301000000000004, -0.00300000000000004, -0.00299000000000004, -0.00298000000000004, -0.00297000000000004, -0.00296000000000004, -0.00295000000000004, -0.00294000000000004, -0.00293000000000004, -0.00292000000000004, -0.00291000000000004, -0.00290000000000004, -0.00289000000000004, -0.00288000000000004, -0.00287000000000004, -0.00286000000000004, -0.00285000000000004, -0.00284000000000004, -0.00283000000000004, -0.00282000000000004, -0.00281000000000004, -0.00280000000000004, -0.00279000000000004, -0.00278000000000004, -0.00277000000000004, -0.00276000000000004, -0.00275000000000004, -0.00274000000000004, -0.00273000000000004, -0.00272000000000004, -0.00271000000000004, -0.00270000000000004, -0.00269000000000004, -0.00268000000000004, -0.00267000000000004, -0.00266000000000004, -0.00265000000000004, -0.00264000000000004, -0.00263000000000004, -0.00262000000000004, -0.00261000000000004, -0.00260000000000004, -0.00259000000000004, -0.00258000000000004, -0.00257000000000004, -0.00256000000000004, -0.00255000000000004, -0.00254000000000004, -0.00253000000000004, -0.00252000000000004, -0.00251000000000004, -0.00250000000000004, -0.00249000000000004, -0.00248000000000004, -0.00247000000000004, -0.00246000000000004, -0.00245000000000004, -0.00244000000000004, -0.00243000000000004, -0.00242000000000004, -0.00241000000000004, -0.00240000000000004, -0.00239000000000004, -0.00238000000000004, -0.00237000000000004, -0.00236000000000004, -0.00235000000000004, -0.00234000000000004, -0.00233000000000004, -0.00232000000000004, -0.00231000000000004, -0.00230000000000004, -0.00229000000000004, -0.00228000000000004, -0.00227000000000004, -0.00226000000000004, -0.00225000000000004, -0.00224000000000004, -0.00223000000000004, -0.00222000000000004, -0.00221000000000004, -0.00220000000000004, -0.00219000000000004, -0.00218000000000004, -0.00217000000000004, -0.00216000000000004, -0.00215000000000004, -0.00214000000000004, -0.00213000000000004, -0.00212000000000004, -0.00211000000000004, -0.00210000000000004, -0.00209000000000004, -0.00208000000000004, -0.00207000000000004, -0.00206000000000004, -0.00205000000000004, -0.00204000000000004, -0.00203000000000004, -0.00202000000000004, -0.00201000000000004, -0.00200000000000004, -0.00199000000000004, -0.00198000000000004, -0.00197000000000004, -0.00196000000000004, -0.00195000000000004, -0.00194000000000004, -0.00193000000000004, -0.00192000000000004, -0.00191000000000004, -0.00190000000000004, -0.00189000000000004, -0.00188000000000004, -0.00187000000000004, -0.00186000000000004, -0.00185000000000004, -0.00184000000000004, -0.00183000000000004, -0.00182000000000004, -0.00181000000000004, -0.00180000000000004, -0.00179000000000004, -0.00178000000000004, -0.00177000000000004, -0.00176000000000004, -0.00175000000000004, -0.00174000000000004, -0.00173000000000004, -0.00172000000000004, -0.00171000000000004, -0.00170000000000004, -0.00169000000000004, -0.00168000000000004, -0.00167000000000004, -0.00166000000000004, -0.00165000000000004, -0.00164000000000004, -0.00163000000000004, -0.00162000000000004, -0.00161000000000004, -0.00160000000000004, -0.00159000000000004, -0.00158000000000004, -0.00157000000000004, -0.00156000000000004, -0.00155000000000004, -0.00154000000000004, -0.00153000000000004, -0.00152000000000004, -0.00151000000000004, -0.00150000000000004, -0.00149000000000004, -0.00148000000000004, -0.00147000000000004, -0.00146000000000004, -0.00145000000000004, -0.00144000000000004, -0.00143000000000004, -0.00142000000000004, -0.00141000000000004, -0.00140000000000004, -0.00139000000000004, -0.00138000000000004, -0.00137000000000004, -0.00136000000000004, -0.00135000000000004, -0.00134000000000004, -0.00133000000000004, -0.00132000000000004, -0.00131000000000004, -0.00130000000000004, -0.00129000000000004, -0.00128000000000004, -0.00127000000000004, -0.00126000000000004, -0.00125000000000004, -0.00124000000000004, -0.00123000000000004, -0.00122000000000004, -0.00121000000000004, -0.00120000000000004, -0.00119000000000004, -0.00118000000000004, -0.00117000000000004, -0.00116000000000004, -0.00115000000000004, -0.00114000000000004, -0.00113000000000004, -0.00112000000000004, -0.00111000000000004, -0.00110000000000004, -0.00109000000000004, -0.00108000000000004, -0.00107000000000004, -0.00106000000000004, -0.00105000000000004, -0.00104000000000004, -0.00103000000000004, -0.00102000000000004, -0.00101000000000004, -0.00100000000000004, -0.000990000000000037, -0.000980000000000037, -0.000970000000000037, -0.000960000000000037, -0.000950000000000037, -0.000940000000000037, -0.000930000000000037, -0.000920000000000037, -0.000910000000000037, -0.000900000000000037, -0.000890000000000037, -0.000880000000000037, -0.000870000000000037, -0.000860000000000037, -0.000850000000000036, -0.000840000000000036, -0.000830000000000036, -0.000820000000000036, -0.000810000000000036, -0.000800000000000036, -0.000790000000000036, -0.000780000000000036, -0.000770000000000036, -0.000760000000000036, -0.000750000000000036, -0.000740000000000036, -0.000730000000000036, -0.000720000000000036, -0.000710000000000036, -0.000700000000000036, -0.000690000000000036, -0.000680000000000036, -0.000670000000000036, -0.000660000000000036, -0.000650000000000036, -0.000640000000000036, -0.000630000000000036, -0.000620000000000036, -0.000610000000000036, -0.000600000000000036, -0.000590000000000036, -0.000580000000000036, -0.000570000000000036, -0.000560000000000036, -0.000550000000000036, -0.000540000000000036, -0.000530000000000036, -0.000520000000000036, -0.000510000000000036, -0.000500000000000036, -0.000490000000000036, -0.000480000000000036, -0.000470000000000035, -0.000460000000000035, -0.000450000000000035, -0.000440000000000035, -0.000430000000000035, -0.000420000000000035, -0.000410000000000035, -0.000400000000000035, -0.000390000000000035, -0.000380000000000035, -0.000370000000000035, -0.000360000000000035, -0.000350000000000035, -0.000340000000000035, -0.000330000000000035, -0.000320000000000035, -0.000310000000000035, -0.000300000000000035, -0.000290000000000035, -0.000280000000000035, -0.000270000000000035, -0.000260000000000035, -0.000250000000000035, -0.000240000000000035, -0.000230000000000035, -0.000220000000000035, -0.000210000000000035, -0.000200000000000035, -0.000190000000000035, -0.000180000000000035, -0.000170000000000035, -0.000160000000000035, -0.000150000000000035, -0.000140000000000035, -0.000130000000000035, -0.000120000000000035, -0.000110000000000035, -0.000100000000000035, -9.00000000000349e-05, -8.00000000000349e-05, -7.00000000000349e-05, -6.00000000000349e-05, -5.00000000000349e-05, -4.00000000000349e-05, -3.00000000000349e-05, -2.00000000000349e-05, -1.00000000000349e-05, -3.49350268765564e-17, 9.99999999996507e-06, 1.99999999999651e-05, 2.99999999999651e-05, 3.99999999999651e-05, 4.99999999999651e-05, 5.99999999999651e-05, 6.99999999999651e-05, 7.99999999999651e-05, 8.99999999999651e-05, 9.99999999999651e-05, 0.000109999999999965, 0.000119999999999965, 0.000129999999999965, 0.000139999999999965, 0.000149999999999965, 0.000159999999999965, 0.000169999999999965, 0.000179999999999965, 0.000189999999999965, 0.000199999999999965, 0.000209999999999965, 0.000219999999999965, 0.000229999999999965, 0.000239999999999965, 0.000249999999999965, 0.000259999999999965, 0.000269999999999965, 0.000279999999999965, 0.000289999999999965, 0.000299999999999965, 0.000309999999999965, 0.000319999999999965, 0.000329999999999965, 0.000339999999999965, 0.000349999999999965, 0.000359999999999965, 0.000369999999999965, 0.000379999999999965, 0.000389999999999965, 0.000399999999999965, 0.000409999999999966, 0.000419999999999966, 0.000429999999999966, 0.000439999999999966, 0.000449999999999966, 0.000459999999999966, 0.000469999999999966, 0.000479999999999966, 0.000489999999999966, 0.000499999999999966, 0.000509999999999966, 0.000519999999999966, 0.000529999999999966, 0.000539999999999966, 0.000549999999999966, 0.000559999999999966, 0.000569999999999966, 0.000579999999999966, 0.000589999999999966, 0.000599999999999966, 0.000609999999999966, 0.000619999999999966, 0.000629999999999966, 0.000639999999999966, 0.000649999999999966, 0.000659999999999966, 0.000669999999999966, 0.000679999999999966, 0.000689999999999966, 0.000699999999999966, 0.000709999999999966, 0.000719999999999966, 0.000729999999999966, 0.000739999999999966, 0.000749999999999966, 0.000759999999999966, 0.000769999999999966, 0.000779999999999966, 0.000789999999999967, 0.000799999999999967, 0.000809999999999967, 0.000819999999999967, 0.000829999999999967, 0.000839999999999967, 0.000849999999999967, 0.000859999999999967, 0.000869999999999967, 0.000879999999999967, 0.000889999999999967, 0.000899999999999967, 0.000909999999999967, 0.000919999999999967, 0.000929999999999967, 0.000939999999999967, 0.000949999999999967, 0.000959999999999967, 0.000969999999999967, 0.000979999999999967, 0.000989999999999967, 0.000999999999999967, 0.00100999999999997, 0.00101999999999997, 0.00102999999999997, 0.00103999999999997, 0.00104999999999997, 0.00105999999999997, 0.00106999999999997, 0.00107999999999997, 0.00108999999999997, 0.00109999999999997, 0.00110999999999997, 0.00111999999999997, 0.00112999999999997, 0.00113999999999997, 0.00114999999999997, 0.00115999999999997, 0.00116999999999997, 0.00117999999999997, 0.00118999999999997, 0.00119999999999997, 0.00120999999999997, 0.00121999999999997, 0.00122999999999997, 0.00123999999999997, 0.00124999999999997, 0.00125999999999997, 0.00126999999999997, 0.00127999999999997, 0.00128999999999997, 0.00129999999999997, 0.00130999999999997, 0.00131999999999997, 0.00132999999999997, 0.00133999999999997, 0.00134999999999997, 0.00135999999999997, 0.00136999999999997, 0.00137999999999997, 0.00138999999999997, 0.00139999999999997, 0.00140999999999997, 0.00141999999999997, 0.00142999999999997, 0.00143999999999997, 0.00144999999999997, 0.00145999999999997, 0.00146999999999997, 0.00147999999999997, 0.00148999999999997, 0.00149999999999997, 0.00150999999999997, 0.00151999999999997, 0.00152999999999997, 0.00153999999999997, 0.00154999999999997, 0.00155999999999997, 0.00156999999999997, 0.00157999999999997, 0.00158999999999997, 0.00159999999999997, 0.00160999999999997, 0.00161999999999997, 0.00162999999999997, 0.00163999999999997, 0.00164999999999997, 0.00165999999999997, 0.00166999999999997, 0.00167999999999997, 0.00168999999999997, 0.00169999999999997, 0.00170999999999997, 0.00171999999999997, 0.00172999999999997, 0.00173999999999997, 0.00174999999999997, 0.00175999999999997, 0.00176999999999997, 0.00177999999999997, 0.00178999999999997, 0.00179999999999997, 0.00180999999999997, 0.00181999999999997, 0.00182999999999997, 0.00183999999999997, 0.00184999999999997, 0.00185999999999997, 0.00186999999999997, 0.00187999999999997, 0.00188999999999997, 0.00189999999999997, 0.00190999999999997, 0.00191999999999997, 0.00192999999999997, 0.00193999999999997, 0.00194999999999997, 0.00195999999999997, 0.00196999999999997, 0.00197999999999997, 0.00198999999999997, 0.00199999999999997, 0.00200999999999997, 0.00201999999999997, 0.00202999999999997, 0.00203999999999997, 0.00204999999999997, 0.00205999999999997, 0.00206999999999997, 0.00207999999999997, 0.00208999999999997, 0.00209999999999997, 0.00210999999999997, 0.00211999999999997, 0.00212999999999997, 0.00213999999999997, 0.00214999999999997, 0.00215999999999997, 0.00216999999999997, 0.00217999999999997, 0.00218999999999997, 0.00219999999999997, 0.00220999999999997, 0.00221999999999997, 0.00222999999999997, 0.00223999999999997, 0.00224999999999997, 0.00225999999999997, 0.00226999999999997, 0.00227999999999997, 0.00228999999999997, 0.00229999999999997, 0.00230999999999997, 0.00231999999999997, 0.00232999999999997, 0.00233999999999997, 0.00234999999999997, 0.00235999999999997, 0.00236999999999997, 0.00237999999999997, 0.00238999999999997, 0.00239999999999997, 0.00240999999999997, 0.00241999999999997, 0.00242999999999997, 0.00243999999999997, 0.00244999999999997, 0.00245999999999997, 0.00246999999999997, 0.00247999999999997, 0.00248999999999997, 0.00249999999999997, 0.00250999999999997, 0.00251999999999997, 0.00252999999999997, 0.00253999999999997, 0.00254999999999997, 0.00255999999999997, 0.00256999999999997, 0.00257999999999997, 0.00258999999999997, 0.00259999999999997, 0.00260999999999997, 0.00261999999999997, 0.00262999999999997, 0.00263999999999997, 0.00264999999999997, 0.00265999999999997, 0.00266999999999997, 0.00267999999999997, 0.00268999999999997, 0.00269999999999997, 0.00270999999999997, 0.00271999999999997, 0.00272999999999997, 0.00273999999999997, 0.00274999999999997, 0.00275999999999997, 0.00276999999999997, 0.00277999999999997, 0.00278999999999997, 0.00279999999999997, 0.00280999999999997, 0.00281999999999997, 0.00282999999999997, 0.00283999999999997, 0.00284999999999997, 0.00285999999999997, 0.00286999999999997, 0.00287999999999997, 0.00288999999999997, 0.00289999999999997, 0.00290999999999997, 0.00291999999999997, 0.00292999999999997, 0.00293999999999997, 0.00294999999999997, 0.00295999999999997, 0.00296999999999997, 0.00297999999999997, 0.00298999999999997, 0.00299999999999997, 0.00300999999999997, 0.00301999999999997, 0.00302999999999997, 0.00303999999999997, 0.00304999999999997, 0.00305999999999997, 0.00306999999999997, 0.00307999999999997, 0.00308999999999997, 0.00309999999999997, 0.00310999999999997, 0.00311999999999997, 0.00312999999999997, 0.00313999999999997, 0.00314999999999997, 0.00315999999999997, 0.00316999999999997, 0.00317999999999997, 0.00318999999999997, 0.00319999999999997, 0.00320999999999997, 0.00321999999999997, 0.00322999999999997, 0.00323999999999997, 0.00324999999999997, 0.00325999999999997, 0.00326999999999997, 0.00327999999999997, 0.00328999999999997, 0.00329999999999997, 0.00330999999999997, 0.00331999999999997, 0.00332999999999997, 0.00333999999999997, 0.00334999999999997, 0.00335999999999997, 0.00336999999999997, 0.00337999999999997, 0.00338999999999997, 0.00339999999999997, 0.00340999999999997, 0.00341999999999997, 0.00342999999999997, 0.00343999999999997, 0.00344999999999997, 0.00345999999999997, 0.00346999999999997, 0.00347999999999997, 0.00348999999999997, 0.00349999999999997, 0.00350999999999997, 0.00351999999999997, 0.00352999999999997, 0.00353999999999997, 0.00354999999999997, 0.00355999999999997, 0.00356999999999997, 0.00357999999999997, 0.00358999999999997, 0.00359999999999997, 0.00360999999999997, 0.00361999999999997, 0.00362999999999997, 0.00363999999999997, 0.00364999999999997, 0.00365999999999997, 0.00366999999999997, 0.00367999999999997, 0.00368999999999997, 0.00369999999999997, 0.00370999999999997, 0.00371999999999997, 0.00372999999999997, 0.00373999999999997, 0.00374999999999997, 0.00375999999999997, 0.00376999999999997, 0.00377999999999997, 0.00378999999999997, 0.00379999999999997, 0.00380999999999997, 0.00381999999999997, 0.00382999999999997, 0.00383999999999997, 0.00384999999999997, 0.00385999999999997, 0.00386999999999997, 0.00387999999999997, 0.00388999999999997, 0.00389999999999997, 0.00390999999999997, 0.00391999999999997, 0.00392999999999997, 0.00393999999999997, 0.00394999999999997, 0.00395999999999997, 0.00396999999999997, 0.00397999999999997, 0.00398999999999997, 0.00399999999999997, 0.00400999999999997, 0.00401999999999997, 0.00402999999999997, 0.00403999999999997, 0.00404999999999997, 0.00405999999999997, 0.00406999999999997, 0.00407999999999997, 0.00408999999999997, 0.00409999999999997, 0.00410999999999997, 0.00411999999999997, 0.00412999999999997, 0.00413999999999996, 0.00414999999999996, 0.00415999999999996, 0.00416999999999996, 0.00417999999999996, 0.00418999999999996, 0.00419999999999996, 0.00420999999999996, 0.00421999999999996, 0.00422999999999996, 0.00423999999999996, 0.00424999999999996, 0.00425999999999996, 0.00426999999999996, 0.00427999999999996, 0.00428999999999996, 0.00429999999999996, 0.00430999999999996, 0.00431999999999996, 0.00432999999999996, 0.00433999999999996, 0.00434999999999996, 0.00435999999999996, 0.00436999999999996, 0.00437999999999996, 0.00438999999999995, 0.00439999999999995, 0.00440999999999995, 0.00441999999999995, 0.00442999999999995, 0.00443999999999995, 0.00444999999999995, 0.00445999999999995, 0.00446999999999995, 0.00447999999999995, 0.00448999999999995, 0.00449999999999995, 0.00450999999999995, 0.00451999999999995, 0.00452999999999995, 0.00453999999999995, 0.00454999999999995, 0.00455999999999995, 0.00456999999999995, 0.00457999999999995, 0.00458999999999995, 0.00459999999999995, 0.00460999999999995, 0.00461999999999995, 0.00462999999999994, 0.00463999999999994, 0.00464999999999994, 0.00465999999999994, 0.00466999999999994, 0.00467999999999994, 0.00468999999999994, 0.00469999999999994, 0.00470999999999994, 0.00471999999999994, 0.00472999999999994, 0.00473999999999994, 0.00474999999999994, 0.00475999999999994, 0.00476999999999994, 0.00477999999999994, 0.00478999999999994, 0.00479999999999994, 0.00480999999999994, 0.00481999999999994, 0.00482999999999994, 0.00483999999999994, 0.00484999999999994, 0.00485999999999994, 0.00486999999999994, 0.00487999999999993, 0.00488999999999993, 0.00489999999999993, 0.00490999999999993, 0.00491999999999993, 0.00492999999999993, 0.00493999999999993, 0.00494999999999993, 0.00495999999999993, 0.00496999999999993, 0.00497999999999993, 0.00498999999999993, 0.00499999999999993], [0.0, 0.0, 0.0, 0.0, 0.0, -0.0005469981004592218, -0.010920592580316359, -0.0032804523734553453, -0.0010938919123744959, -0.0005469981004592218, 0.0, 0.0, 0.0, 0.0, 0.0, 0.0, 0.0, 0.0, 0.0, 0.0, 0.0, 0.0, 0.0, 0.0, 0.0, 0.0, 0.0, 0.0, 0.0, 0.0, 0.0, 0.0, 0.0, 0.0, 0.0, 0.0, 0.0, 0.0, 0.0, 0.0, 0.0, 0.0, 0.0, 0.0, 0.0, 0.0, 0.0, 0.0, 0.0, 0.0, 0.0, 0.0, 0.0, 0.021412730605148127, 0.02969002271106516, 0.015357417543725514, 0.0038318311746875643, 0.0010943000045261784, 0.0, 0.0, 0.0, 0.0, 0.0, 0.0, 0.0, 0.0, 0.0, 0.0, 0.0, 0.0, 0.0, 0.0, 0.0, 0.0, 0.0, 0.0, 0.0, 0.0, 0.0, 0.0, 0.0, 0.0, 0.0, 0.0, 0.0, 0.0, 0.0, 0.0, 0.0, 0.0, 0.0, 0.0, 0.0, -0.0016406849053362791, -0.0005469981004592218, 0.0, 0.0, 0.0, 0.0, 0.0, 0.0, 0.0, 0.0, 0.0, 0.0, 0.0, 0.0, 0.0, 0.0, 0.0, 0.0, 0.0, 0.0, 0.0, 0.0, 0.0, 0.0, 0.0, 0.0, 0.0, 0.0, 0.0, 0.0, 0.0, 0.0, 0.0, 0.0, 0.0, 0.0, 0.0, 0.0, 0.0, 0.0, 0.0, 0.0, 0.0, 0.0, 0.0, 0.0, 0.0, 0.0, 0.0, 0.0, 0.0, 0.0, 0.0, 0.0, 0.0, 0.0, 0.0, 0.0, 0.0, 0.0, 0.0, 0.0, 0.0, 0.0, 0.0, 0.0, 0.0, 0.0, 0.0, 0.0, 0.0, 0.0, 0.0, 0.0, 0.0, 0.0, 0.0, 0.0, 0.0, 0.0, 0.0, 0.0, 0.0, 0.0, 0.0, 0.0, 0.0, 0.0, 0.0, 0.0, 0.0, 0.0, 0.0, 0.0, 0.0, 0.0, 0.0, 0.0, 0.0, 0.0, 0.0, 0.0, 0.0, 0.0, 0.0, 0.0, 0.0, 0.0, 0.0, 0.0, 0.0, 0.0, 0.0, 0.0, 0.0, 0.0, 0.0, 0.0, 0.0, 0.0, 0.0, 0.0, 0.0, 0.0, 0.0, 0.0, 0.0, 0.0, 0.0, 0.0, 0.0, 0.0, 0.0, 0.0, 0.0, 0.0, 0.0, 0.0, 0.0, 0.0, 0.0, 0.0, 0.0, 0.0, 0.0, 0.0, 0.0, 0.0, 0.0, 0.0, 0.0, -0.0005469981004592218, 0.0, 0.0, 0.0, 0.0, 0.0, 0.0, 0.0, 0.0, 0.0, 0.0, 0.0, 0.0, 0.0, 0.0, 0.0, 0.0, 0.0, 0.0, 0.0, 0.0, 0.0, 0.0, 0.0, 0.0, 0.0, 0.0, 0.0, 0.0, 0.0, 0.0, 0.0, 0.0, 0.0, 0.0, 0.0, 0.0, 0.0, 0.0, 0.0, 0.0, 0.0, 0.0, 0.0, 0.0, 0.0, 0.0, 0.0, 0.0, 0.0, 0.0, 0.0, 0.0, 0.0, 0.0, 0.0, 0.0, 0.0, 0.0, 0.0, 0.0, 0.0, 0.0, 0.0, 0.0, 0.0, 0.0, 0.0, 0.0, 0.0, 0.0, 0.0, 0.0, 0.0, 0.0, 0.0, 0.0, 0.0, 0.0, 0.0, 0.0, 0.0, 0.0, 0.0, 0.0, 0.0, 0.0, 0.0, 0.0, 0.0, 0.0, 0.0, 0.0, 0.0, 0.0, 0.0, 0.0, 0.0, 0.0, 0.0, 0.0, 0.0, 0.0, 0.0, 0.0, 0.0, 0.0, 0.0, 0.0, 0.0, 0.0, 0.0, 0.0, 0.0, 0.0, 0.0, 0.0, 0.0, 0.0, 0.0, 0.0, 0.0, 0.0, 0.0, 0.0, 0.0, 0.0, 0.0, 0.0, 0.0, 0.0, 0.0, 0.0, 0.0, 0.0, 0.0, 0.0, 0.0, 0.0, 0.0, 0.0, 0.0, 0.0, 0.0, 0.0, 0.0, 0.0, 0.0, 0.0, 0.0, 0.0, 0.0, 0.0, 0.0, 0.0, 0.0, 0.0, 0.0, 0.0, 0.0, 0.0, 0.0, 0.0, 0.0, 0.0, 0.0, 0.0, 0.0, 0.0, 0.0, 0.0, 0.0, 0.0, 0.0, 0.0, 0.0, 0.0, 0.0, 0.0, 0.0, 0.0, 0.0, 0.0, 0.0, 0.0, 0.0, 0.0, 0.0, 0.0, 0.0, 0.0, 0.0, 0.0, 0.0, 0.0, 0.0, 0.0, 0.0, 0.0, -0.010375517223147003, -0.0027339651073787, -0.0010938919123744959, -0.0005469981004592218, 0.0, 0.0, 0.0, 0.0, 0.0, 0.0, 0.0, 0.0, 0.0, 0.0, 0.0, 0.0, 0.0, 0.0, 0.0, 0.0, 0.0, 0.0, 0.0, 0.0, 0.0, 0.0, 0.0, 0.0, 0.0, 0.0, 0.0, 0.0, 0.0, 0.0, 0.0, 0.0, 0.0, 0.0, 0.0, 0.0, 0.0, 0.0, 0.0, 0.0, 0.0, 0.0, 0.0, 0.0, 0.0, 0.0, 0.0, 0.0, 0.0, 0.0, 0.0, 0.0, 0.0, 0.0, 0.0, 0.0, 0.0, 0.0, 0.0, 0.0, 0.0, 0.0, 0.0, 0.0, 0.0, 0.0, 0.0, 0.0, 0.0, 0.0, 0.0, 0.0, 0.0, 0.0, 0.0, 0.0, 0.0, 0.0, 0.0, 0.0, 0.0, 0.0, 0.0, 0.0, 0.0, 0.0, 0.0, 0.0, 0.0, 0.0, 0.0, 0.0, 0.0, 0.0, 0.0, 0.0, 0.0, 0.0, 0.0, 0.0, 0.0, 0.0, 0.0, 0.0, 0.0, 0.0, 0.0, 0.0, 0.0, 0.0, 0.0, 0.0, 0.0, 0.0, 0.0, 0.0, 0.0, 0.0, 0.0, 0.0, 0.0, 0.0, 0.0, 0.0, 0.0, 0.0, 0.0, 0.0, 0.0, 0.0, 0.0, 0.0, 0.0, 0.0, 0.0, 0.0, 0.0, 0.0, 0.0, 0.0, 0.0, 0.0, 0.0, 0.0, 0.0, 0.0, 0.0, 0.0, 0.0, 0.0, 0.0, 0.0, 0.0, 0.0, 0.0, 0.0, 0.0, 0.0, 0.0, 0.0, 0.0, 0.0, 0.0, 0.0, 0.0, 0.0, 0.0, 0.0, 0.0, 0.0, -0.0005469981004592218, -0.013099822600266082, -0.003826832058850307, -0.0016406849053362791, -0.0005469981004592218, 0.0, 0.0, 0.0, 0.0, 0.0, 0.0, 0.0, 0.0, 0.0, 0.0, 0.0, 0.0, 0.0, 0.0, 0.0, 0.0, 0.0, 0.0, 0.0, 0.0, 0.0, 0.0, 0.0, -0.011465566478883632, -0.014188800914381917, -0.003826832058850307, -0.0016406849053362791, -0.0005469981004592218, 0.0, 0.0, 0.0, 0.0, 0.0, 0.0, 0.0, 0.0, 0.0, 0.0, 0.0, 0.0, 0.0, 0.0, 0.0, 0.0, 0.0, 0.0, 0.0, 0.0, 0.0, 0.0, 0.0, 0.0, 0.0, 0.0, 0.0, 0.0, 0.0, 0.0, 0.0, 0.0, 0.0, 0.0, 0.0, 0.0, 0.0, 0.0, 0.0, 0.0, 0.0, 0.0, 0.0, 0.0, 0.0, 0.0, 0.0, 0.0, 0.0, 0.0, 0.0, 0.0, 0.0, 0.0, 0.0, 0.0, 0.0, 0.0, 0.0, 0.0, 0.0, 0.0, 0.0, 0.0, 0.0, 0.0, 0.0, -0.0032804523734553453, -0.0016406849053362791, -0.0005469981004592218, 0.0, 0.0, 0.0, 0.0, 0.0, 0.0, 0.0, -0.013644390958196069, -0.01962784822537169, -0.005465383202589469, -0.0016406849053362791, -0.013099822600266082, -0.010375517223147003, -0.0027339651073787, -0.0010938919123744959, -0.0005469981004592218, 0.0, 0.0, 0.0, 0.0, 0.0, 0.0, 0.0, 0.0, 0.0, 0.0, 0.0, 0.0, 0.0, 0.0, 0.0, 0.0, 0.0, 0.0, 0.0, 0.0, 0.0, 0.0, 0.0, 0.0, 0.0, 0.0, 0.0, 0.0, 0.0, 0.0, 0.0, 0.0, 0.0, 0.0, 0.0, 0.0, 0.0, 0.0, 0.0, 0.0, 0.0, 0.0, 0.0, 0.0, 0.0, 0.0, 0.0, 0.0, 0.0, 0.0, 0.0, 0.0, 0.0, 0.0, 0.0, 0.0, 0.0, 0.0, 0.0, 0.0, 0.0, 0.0, 0.0, 0.0, 0.0, 0.0, 0.0, 0.0, 0.0, 0.0, 0.0, 0.0, 0.0016416031127174852, 0.0, 0.0, 0.0, 0.0, 0.0, 0.0, 0.0, 0.0, 0.0, 0.0, 0.0, 0.0, 0.0, 0.0, 0.0, 0.0, 0.0, 0.0, 0.0, 0.0, 0.0, 0.0, 0.0, 0.0, 0.0, 0.0, 0.0, 0.0, 0.0, 0.0, 0.0, 0.0, 0.0, 0.0, 0.0, 0.0, 0.0, 0.0, 0.0, 0.0, 0.0, 0.0, 0.0, 0.0, 0.0021890140700745993, 0.013708155701212997, 0.0032841252038424526, 0.0010943000045261784, 0.0, 0.0, 0.0, 0.0, 0.0, 0.0, 0.0, 0.0, 0.0, 0.0, 0.0, 0.0, 0.0, 0.0, 0.0, 0.0, 0.0, 0.0, 0.0, 0.0, 0.0, 0.0, 0.0, 0.0, 0.0, 0.0, 0.0, 0.0, 0.0, 0.0, 0.0, 0.0, 0.0, 0.0, 0.0, 0.0, 0.0, 0.0, 0.0, 0.0, 0.0, 0.0, 0.0, 0.0, 0.0, 0.0, 0.0, 0.0, 0.0, 0.0, 0.0, 0.0, 0.0, 0.0, 0.0, 0.0, 0.0, 0.0, 0.0, 0.0, 0.0, 0.0, 0.0, 0.0, 0.0, 0.0, 0.0, 0.0, 0.0, 0.0, 0.0, 0.0, 0.0, 0.0, 0.0, 0.0, 0.0, -0.0005469981004592218, 0.0, 0.0, 0.0, 0.0, 0.0, -0.0005469981004592218, -0.022886403821909165, -0.018540893301453094, -0.005465383202589469, -0.0016406849053362791, -0.0005469981004592218, 0.0, 0.0, 0.0, 0.0, 0.0, 0.0, 0.0, 0.0, 0.0, 0.0, 0.0, 0.0, 0.0, 0.0, 0.0, 0.0, 0.0, 0.0, 0.0, 0.0, 0.0, 0.0, 0.0, 0.0, 0.0, 0.0, 0.0, 0.0, 0.0, 0.0, 0.0, 0.0, 0.0, 0.0, 0.0, 0.0, 0.0, 0.0, 0.0, 0.0, 0.0, 0.0, 0.0, 0.0, 0.0, 0.0, 0.0, 0.0, 0.0, 0.0, 0.0, 0.0, 0.0, 0.0, 0.0]], "-0.0495": [[-0.005, -0.00499, -0.00498, -0.00497, -0.00496, -0.00495, -0.00494, -0.00493, -0.00492, -0.00491, -0.0049, -0.00489, -0.00488, -0.00487000000000001, -0.00486000000000001, -0.00485000000000001, -0.00484000000000001, -0.00483000000000001, -0.00482000000000001, -0.00481000000000001, -0.00480000000000001, -0.00479000000000001, -0.00478000000000001, -0.00477000000000001, -0.00476000000000001, -0.00475000000000001, -0.00474000000000001, -0.00473000000000001, -0.00472000000000001, -0.00471000000000001, -0.00470000000000001, -0.00469000000000001, -0.00468000000000001, -0.00467000000000001, -0.00466000000000001, -0.00465000000000001, -0.00464000000000001, -0.00463000000000002, -0.00462000000000002, -0.00461000000000002, -0.00460000000000002, -0.00459000000000002, -0.00458000000000002, -0.00457000000000002, -0.00456000000000002, -0.00455000000000002, -0.00454000000000002, -0.00453000000000002, -0.00452000000000002, -0.00451000000000002, -0.00450000000000002, -0.00449000000000002, -0.00448000000000002, -0.00447000000000002, -0.00446000000000002, -0.00445000000000002, -0.00444000000000002, -0.00443000000000002, -0.00442000000000002, -0.00441000000000002, -0.00440000000000002, -0.00439000000000002, -0.00438000000000003, -0.00437000000000003, -0.00436000000000003, -0.00435000000000003, -0.00434000000000003, -0.00433000000000003, -0.00432000000000003, -0.00431000000000003, -0.00430000000000003, -0.00429000000000003, -0.00428000000000003, -0.00427000000000003, -0.00426000000000003, -0.00425000000000003, -0.00424000000000003, -0.00423000000000003, -0.00422000000000003, -0.00421000000000003, -0.00420000000000003, -0.00419000000000003, -0.00418000000000003, -0.00417000000000003, -0.00416000000000003, -0.00415000000000003, -0.00414000000000004, -0.00413000000000004, -0.00412000000000004, -0.00411000000000004, -0.00410000000000004, -0.00409000000000004, -0.00408000000000004, -0.00407000000000004, -0.00406000000000004, -0.00405000000000004, -0.00404000000000004, -0.00403000000000004, -0.00402000000000004, -0.00401000000000004, -0.00400000000000004, -0.00399000000000004, -0.00398000000000004, -0.00397000000000004, -0.00396000000000004, -0.00395000000000004, -0.00394000000000004, -0.00393000000000004, -0.00392000000000004, -0.00391000000000004, -0.00390000000000004, -0.00389000000000004, -0.00388000000000004, -0.00387000000000004, -0.00386000000000004, -0.00385000000000004, -0.00384000000000004, -0.00383000000000004, -0.00382000000000004, -0.00381000000000004, -0.00380000000000004, -0.00379000000000004, -0.00378000000000004, -0.00377000000000004, -0.00376000000000004, -0.00375000000000004, -0.00374000000000004, -0.00373000000000004, -0.00372000000000004, -0.00371000000000004, -0.00370000000000004, -0.00369000000000004, -0.00368000000000004, -0.00367000000000004, -0.00366000000000004, -0.00365000000000004, -0.00364000000000004, -0.00363000000000004, -0.00362000000000004, -0.00361000000000004, -0.00360000000000004, -0.00359000000000004, -0.00358000000000004, -0.00357000000000004, -0.00356000000000004, -0.00355000000000004, -0.00354000000000004, -0.00353000000000004, -0.00352000000000004, -0.00351000000000004, -0.00350000000000004, -0.00349000000000004, -0.00348000000000004, -0.00347000000000004, -0.00346000000000004, -0.00345000000000004, -0.00344000000000004, -0.00343000000000004, -0.00342000000000004, -0.00341000000000004, -0.00340000000000004, -0.00339000000000004, -0.00338000000000004, -0.00337000000000004, -0.00336000000000004, -0.00335000000000004, -0.00334000000000004, -0.00333000000000004, -0.00332000000000004, -0.00331000000000004, -0.00330000000000004, -0.00329000000000004, -0.00328000000000004, -0.00327000000000004, -0.00326000000000004, -0.00325000000000004, -0.00324000000000004, -0.00323000000000004, -0.00322000000000004, -0.00321000000000004, -0.00320000000000004, -0.00319000000000004, -0.00318000000000004, -0.00317000000000004, -0.00316000000000004, -0.00315000000000004, -0.00314000000000004, -0.00313000000000004, -0.00312000000000004, -0.00311000000000004, -0.00310000000000004, -0.00309000000000004, -0.00308000000000004, -0.00307000000000004, -0.00306000000000004, -0.00305000000000004, -0.00304000000000004, -0.00303000000000004, -0.00302000000000004, -0.00301000000000004, -0.00300000000000004, -0.00299000000000004, -0.00298000000000004, -0.00297000000000004, -0.00296000000000004, -0.00295000000000004, -0.00294000000000004, -0.00293000000000004, -0.00292000000000004, -0.00291000000000004, -0.00290000000000004, -0.00289000000000004, -0.00288000000000004, -0.00287000000000004, -0.00286000000000004, -0.00285000000000004, -0.00284000000000004, -0.00283000000000004, -0.00282000000000004, -0.00281000000000004, -0.00280000000000004, -0.00279000000000004, -0.00278000000000004, -0.00277000000000004, -0.00276000000000004, -0.00275000000000004, -0.00274000000000004, -0.00273000000000004, -0.00272000000000004, -0.00271000000000004, -0.00270000000000004, -0.00269000000000004, -0.00268000000000004, -0.00267000000000004, -0.00266000000000004, -0.00265000000000004, -0.00264000000000004, -0.00263000000000004, -0.00262000000000004, -0.00261000000000004, -0.00260000000000004, -0.00259000000000004, -0.00258000000000004, -0.00257000000000004, -0.00256000000000004, -0.00255000000000004, -0.00254000000000004, -0.00253000000000004, -0.00252000000000004, -0.00251000000000004, -0.00250000000000004, -0.00249000000000004, -0.00248000000000004, -0.00247000000000004, -0.00246000000000004, -0.00245000000000004, -0.00244000000000004, -0.00243000000000004, -0.00242000000000004, -0.00241000000000004, -0.00240000000000004, -0.00239000000000004, -0.00238000000000004, -0.00237000000000004, -0.00236000000000004, -0.00235000000000004, -0.00234000000000004, -0.00233000000000004, -0.00232000000000004, -0.00231000000000004, -0.00230000000000004, -0.00229000000000004, -0.00228000000000004, -0.00227000000000004, -0.00226000000000004, -0.00225000000000004, -0.00224000000000004, -0.00223000000000004, -0.00222000000000004, -0.00221000000000004, -0.00220000000000004, -0.00219000000000004, -0.00218000000000004, -0.00217000000000004, -0.00216000000000004, -0.00215000000000004, -0.00214000000000004, -0.00213000000000004, -0.00212000000000004, -0.00211000000000004, -0.00210000000000004, -0.00209000000000004, -0.00208000000000004, -0.00207000000000004, -0.00206000000000004, -0.00205000000000004, -0.00204000000000004, -0.00203000000000004, -0.00202000000000004, -0.00201000000000004, -0.00200000000000004, -0.00199000000000004, -0.00198000000000004, -0.00197000000000004, -0.00196000000000004, -0.00195000000000004, -0.00194000000000004, -0.00193000000000004, -0.00192000000000004, -0.00191000000000004, -0.00190000000000004, -0.00189000000000004, -0.00188000000000004, -0.00187000000000004, -0.00186000000000004, -0.00185000000000004, -0.00184000000000004, -0.00183000000000004, -0.00182000000000004, -0.00181000000000004, -0.00180000000000004, -0.00179000000000004, -0.00178000000000004, -0.00177000000000004, -0.00176000000000004, -0.00175000000000004, -0.00174000000000004, -0.00173000000000004, -0.00172000000000004, -0.00171000000000004, -0.00170000000000004, -0.00169000000000004, -0.00168000000000004, -0.00167000000000004, -0.00166000000000004, -0.00165000000000004, -0.00164000000000004, -0.00163000000000004, -0.00162000000000004, -0.00161000000000004, -0.00160000000000004, -0.00159000000000004, -0.00158000000000004, -0.00157000000000004, -0.00156000000000004, -0.00155000000000004, -0.00154000000000004, -0.00153000000000004, -0.00152000000000004, -0.00151000000000004, -0.00150000000000004, -0.00149000000000004, -0.00148000000000004, -0.00147000000000004, -0.00146000000000004, -0.00145000000000004, -0.00144000000000004, -0.00143000000000004, -0.00142000000000004, -0.00141000000000004, -0.00140000000000004, -0.00139000000000004, -0.00138000000000004, -0.00137000000000004, -0.00136000000000004, -0.00135000000000004, -0.00134000000000004, -0.00133000000000004, -0.00132000000000004, -0.00131000000000004, -0.00130000000000004, -0.00129000000000004, -0.00128000000000004, -0.00127000000000004, -0.00126000000000004, -0.00125000000000004, -0.00124000000000004, -0.00123000000000004, -0.00122000000000004, -0.00121000000000004, -0.00120000000000004, -0.00119000000000004, -0.00118000000000004, -0.00117000000000004, -0.00116000000000004, -0.00115000000000004, -0.00114000000000004, -0.00113000000000004, -0.00112000000000004, -0.00111000000000004, -0.00110000000000004, -0.00109000000000004, -0.00108000000000004, -0.00107000000000004, -0.00106000000000004, -0.00105000000000004, -0.00104000000000004, -0.00103000000000004, -0.00102000000000004, -0.00101000000000004, -0.00100000000000004, -0.000990000000000037, -0.000980000000000037, -0.000970000000000037, -0.000960000000000037, -0.000950000000000037, -0.000940000000000037, -0.000930000000000037, -0.000920000000000037, -0.000910000000000037, -0.000900000000000037, -0.000890000000000037, -0.000880000000000037, -0.000870000000000037, -0.000860000000000037, -0.000850000000000036, -0.000840000000000036, -0.000830000000000036, -0.000820000000000036, -0.000810000000000036, -0.000800000000000036, -0.000790000000000036, -0.000780000000000036, -0.000770000000000036, -0.000760000000000036, -0.000750000000000036, -0.000740000000000036, -0.000730000000000036, -0.000720000000000036, -0.000710000000000036, -0.000700000000000036, -0.000690000000000036, -0.000680000000000036, -0.000670000000000036, -0.000660000000000036, -0.000650000000000036, -0.000640000000000036, -0.000630000000000036, -0.000620000000000036, -0.000610000000000036, -0.000600000000000036, -0.000590000000000036, -0.000580000000000036, -0.000570000000000036, -0.000560000000000036, -0.000550000000000036, -0.000540000000000036, -0.000530000000000036, -0.000520000000000036, -0.000510000000000036, -0.000500000000000036, -0.000490000000000036, -0.000480000000000036, -0.000470000000000035, -0.000460000000000035, -0.000450000000000035, -0.000440000000000035, -0.000430000000000035, -0.000420000000000035, -0.000410000000000035, -0.000400000000000035, -0.000390000000000035, -0.000380000000000035, -0.000370000000000035, -0.000360000000000035, -0.000350000000000035, -0.000340000000000035, -0.000330000000000035, -0.000320000000000035, -0.000310000000000035, -0.000300000000000035, -0.000290000000000035, -0.000280000000000035, -0.000270000000000035, -0.000260000000000035, -0.000250000000000035, -0.000240000000000035, -0.000230000000000035, -0.000220000000000035, -0.000210000000000035, -0.000200000000000035, -0.000190000000000035, -0.000180000000000035, -0.000170000000000035, -0.000160000000000035, -0.000150000000000035, -0.000140000000000035, -0.000130000000000035, -0.000120000000000035, -0.000110000000000035, -0.000100000000000035, -9.00000000000349e-05, -8.00000000000349e-05, -7.00000000000349e-05, -6.00000000000349e-05, -5.00000000000349e-05, -4.00000000000349e-05, -3.00000000000349e-05, -2.00000000000349e-05, -1.00000000000349e-05, -3.49350268765564e-17, 9.99999999996507e-06, 1.99999999999651e-05, 2.99999999999651e-05, 3.99999999999651e-05, 4.99999999999651e-05, 5.99999999999651e-05, 6.99999999999651e-05, 7.99999999999651e-05, 8.99999999999651e-05, 9.99999999999651e-05, 0.000109999999999965, 0.000119999999999965, 0.000129999999999965, 0.000139999999999965, 0.000149999999999965, 0.000159999999999965, 0.000169999999999965, 0.000179999999999965, 0.000189999999999965, 0.000199999999999965, 0.000209999999999965, 0.000219999999999965, 0.000229999999999965, 0.000239999999999965, 0.000249999999999965, 0.000259999999999965, 0.000269999999999965, 0.000279999999999965, 0.000289999999999965, 0.000299999999999965, 0.000309999999999965, 0.000319999999999965, 0.000329999999999965, 0.000339999999999965, 0.000349999999999965, 0.000359999999999965, 0.000369999999999965, 0.000379999999999965, 0.000389999999999965, 0.000399999999999965, 0.000409999999999966, 0.000419999999999966, 0.000429999999999966, 0.000439999999999966, 0.000449999999999966, 0.000459999999999966, 0.000469999999999966, 0.000479999999999966, 0.000489999999999966, 0.000499999999999966, 0.000509999999999966, 0.000519999999999966, 0.000529999999999966, 0.000539999999999966, 0.000549999999999966, 0.000559999999999966, 0.000569999999999966, 0.000579999999999966, 0.000589999999999966, 0.000599999999999966, 0.000609999999999966, 0.000619999999999966, 0.000629999999999966, 0.000639999999999966, 0.000649999999999966, 0.000659999999999966, 0.000669999999999966, 0.000679999999999966, 0.000689999999999966, 0.000699999999999966, 0.000709999999999966, 0.000719999999999966, 0.000729999999999966, 0.000739999999999966, 0.000749999999999966, 0.000759999999999966, 0.000769999999999966, 0.000779999999999966, 0.000789999999999967, 0.000799999999999967, 0.000809999999999967, 0.000819999999999967, 0.000829999999999967, 0.000839999999999967, 0.000849999999999967, 0.000859999999999967, 0.000869999999999967, 0.000879999999999967, 0.000889999999999967, 0.000899999999999967, 0.000909999999999967, 0.000919999999999967, 0.000929999999999967, 0.000939999999999967, 0.000949999999999967, 0.000959999999999967, 0.000969999999999967, 0.000979999999999967, 0.000989999999999967, 0.000999999999999967, 0.00100999999999997, 0.00101999999999997, 0.00102999999999997, 0.00103999999999997, 0.00104999999999997, 0.00105999999999997, 0.00106999999999997, 0.00107999999999997, 0.00108999999999997, 0.00109999999999997, 0.00110999999999997, 0.00111999999999997, 0.00112999999999997, 0.00113999999999997, 0.00114999999999997, 0.00115999999999997, 0.00116999999999997, 0.00117999999999997, 0.00118999999999997, 0.00119999999999997, 0.00120999999999997, 0.00121999999999997, 0.00122999999999997, 0.00123999999999997, 0.00124999999999997, 0.00125999999999997, 0.00126999999999997, 0.00127999999999997, 0.00128999999999997, 0.00129999999999997, 0.00130999999999997, 0.00131999999999997, 0.00132999999999997, 0.00133999999999997, 0.00134999999999997, 0.00135999999999997, 0.00136999999999997, 0.00137999999999997, 0.00138999999999997, 0.00139999999999997, 0.00140999999999997, 0.00141999999999997, 0.00142999999999997, 0.00143999999999997, 0.00144999999999997, 0.00145999999999997, 0.00146999999999997, 0.00147999999999997, 0.00148999999999997, 0.00149999999999997, 0.00150999999999997, 0.00151999999999997, 0.00152999999999997, 0.00153999999999997, 0.00154999999999997, 0.00155999999999997, 0.00156999999999997, 0.00157999999999997, 0.00158999999999997, 0.00159999999999997, 0.00160999999999997, 0.00161999999999997, 0.00162999999999997, 0.00163999999999997, 0.00164999999999997, 0.00165999999999997, 0.00166999999999997, 0.00167999999999997, 0.00168999999999997, 0.00169999999999997, 0.00170999999999997, 0.00171999999999997, 0.00172999999999997, 0.00173999999999997, 0.00174999999999997, 0.00175999999999997, 0.00176999999999997, 0.00177999999999997, 0.00178999999999997, 0.00179999999999997, 0.00180999999999997, 0.00181999999999997, 0.00182999999999997, 0.00183999999999997, 0.00184999999999997, 0.00185999999999997, 0.00186999999999997, 0.00187999999999997, 0.00188999999999997, 0.00189999999999997, 0.00190999999999997, 0.00191999999999997, 0.00192999999999997, 0.00193999999999997, 0.00194999999999997, 0.00195999999999997, 0.00196999999999997, 0.00197999999999997, 0.00198999999999997, 0.00199999999999997, 0.00200999999999997, 0.00201999999999997, 0.00202999999999997, 0.00203999999999997, 0.00204999999999997, 0.00205999999999997, 0.00206999999999997, 0.00207999999999997, 0.00208999999999997, 0.00209999999999997, 0.00210999999999997, 0.00211999999999997, 0.00212999999999997, 0.00213999999999997, 0.00214999999999997, 0.00215999999999997, 0.00216999999999997, 0.00217999999999997, 0.00218999999999997, 0.00219999999999997, 0.00220999999999997, 0.00221999999999997, 0.00222999999999997, 0.00223999999999997, 0.00224999999999997, 0.00225999999999997, 0.00226999999999997, 0.00227999999999997, 0.00228999999999997, 0.00229999999999997, 0.00230999999999997, 0.00231999999999997, 0.00232999999999997, 0.00233999999999997, 0.00234999999999997, 0.00235999999999997, 0.00236999999999997, 0.00237999999999997, 0.00238999999999997, 0.00239999999999997, 0.00240999999999997, 0.00241999999999997, 0.00242999999999997, 0.00243999999999997, 0.00244999999999997, 0.00245999999999997, 0.00246999999999997, 0.00247999999999997, 0.00248999999999997, 0.00249999999999997, 0.00250999999999997, 0.00251999999999997, 0.00252999999999997, 0.00253999999999997, 0.00254999999999997, 0.00255999999999997, 0.00256999999999997, 0.00257999999999997, 0.00258999999999997, 0.00259999999999997, 0.00260999999999997, 0.00261999999999997, 0.00262999999999997, 0.00263999999999997, 0.00264999999999997, 0.00265999999999997, 0.00266999999999997, 0.00267999999999997, 0.00268999999999997, 0.00269999999999997, 0.00270999999999997, 0.00271999999999997, 0.00272999999999997, 0.00273999999999997, 0.00274999999999997, 0.00275999999999997, 0.00276999999999997, 0.00277999999999997, 0.00278999999999997, 0.00279999999999997, 0.00280999999999997, 0.00281999999999997, 0.00282999999999997, 0.00283999999999997, 0.00284999999999997, 0.00285999999999997, 0.00286999999999997, 0.00287999999999997, 0.00288999999999997, 0.00289999999999997, 0.00290999999999997, 0.00291999999999997, 0.00292999999999997, 0.00293999999999997, 0.00294999999999997, 0.00295999999999997, 0.00296999999999997, 0.00297999999999997, 0.00298999999999997, 0.00299999999999997, 0.00300999999999997, 0.00301999999999997, 0.00302999999999997, 0.00303999999999997, 0.00304999999999997, 0.00305999999999997, 0.00306999999999997, 0.00307999999999997, 0.00308999999999997, 0.00309999999999997, 0.00310999999999997, 0.00311999999999997, 0.00312999999999997, 0.00313999999999997, 0.00314999999999997, 0.00315999999999997, 0.00316999999999997, 0.00317999999999997, 0.00318999999999997, 0.00319999999999997, 0.00320999999999997, 0.00321999999999997, 0.00322999999999997, 0.00323999999999997, 0.00324999999999997, 0.00325999999999997, 0.00326999999999997, 0.00327999999999997, 0.00328999999999997, 0.00329999999999997, 0.00330999999999997, 0.00331999999999997, 0.00332999999999997, 0.00333999999999997, 0.00334999999999997, 0.00335999999999997, 0.00336999999999997, 0.00337999999999997, 0.00338999999999997, 0.00339999999999997, 0.00340999999999997, 0.00341999999999997, 0.00342999999999997, 0.00343999999999997, 0.00344999999999997, 0.00345999999999997, 0.00346999999999997, 0.00347999999999997, 0.00348999999999997, 0.00349999999999997, 0.00350999999999997, 0.00351999999999997, 0.00352999999999997, 0.00353999999999997, 0.00354999999999997, 0.00355999999999997, 0.00356999999999997, 0.00357999999999997, 0.00358999999999997, 0.00359999999999997, 0.00360999999999997, 0.00361999999999997, 0.00362999999999997, 0.00363999999999997, 0.00364999999999997, 0.00365999999999997, 0.00366999999999997, 0.00367999999999997, 0.00368999999999997, 0.00369999999999997, 0.00370999999999997, 0.00371999999999997, 0.00372999999999997, 0.00373999999999997, 0.00374999999999997, 0.00375999999999997, 0.00376999999999997, 0.00377999999999997, 0.00378999999999997, 0.00379999999999997, 0.00380999999999997, 0.00381999999999997, 0.00382999999999997, 0.00383999999999997, 0.00384999999999997, 0.00385999999999997, 0.00386999999999997, 0.00387999999999997, 0.00388999999999997, 0.00389999999999997, 0.00390999999999997, 0.00391999999999997, 0.00392999999999997, 0.00393999999999997, 0.00394999999999997, 0.00395999999999997, 0.00396999999999997, 0.00397999999999997, 0.00398999999999997, 0.00399999999999997, 0.00400999999999997, 0.00401999999999997, 0.00402999999999997, 0.00403999999999997, 0.00404999999999997, 0.00405999999999997, 0.00406999999999997, 0.00407999999999997, 0.00408999999999997, 0.00409999999999997, 0.00410999999999997, 0.00411999999999997, 0.00412999999999997, 0.00413999999999996, 0.00414999999999996, 0.00415999999999996, 0.00416999999999996, 0.00417999999999996, 0.00418999999999996, 0.00419999999999996, 0.00420999999999996, 0.00421999999999996, 0.00422999999999996, 0.00423999999999996, 0.00424999999999996, 0.00425999999999996, 0.00426999999999996, 0.00427999999999996, 0.00428999999999996, 0.00429999999999996, 0.00430999999999996, 0.00431999999999996, 0.00432999999999996, 0.00433999999999996, 0.00434999999999996, 0.00435999999999996, 0.00436999999999996, 0.00437999999999996, 0.00438999999999995, 0.00439999999999995, 0.00440999999999995, 0.00441999999999995, 0.00442999999999995, 0.00443999999999995, 0.00444999999999995, 0.00445999999999995, 0.00446999999999995, 0.00447999999999995, 0.00448999999999995, 0.00449999999999995, 0.00450999999999995, 0.00451999999999995, 0.00452999999999995, 0.00453999999999995, 0.00454999999999995, 0.00455999999999995, 0.00456999999999995, 0.00457999999999995, 0.00458999999999995, 0.00459999999999995, 0.00460999999999995, 0.00461999999999995, 0.00462999999999994, 0.00463999999999994, 0.00464999999999994, 0.00465999999999994, 0.00466999999999994, 0.00467999999999994, 0.00468999999999994, 0.00469999999999994, 0.00470999999999994, 0.00471999999999994, 0.00472999999999994, 0.00473999999999994, 0.00474999999999994, 0.00475999999999994, 0.00476999999999994, 0.00477999999999994, 0.00478999999999994, 0.00479999999999994, 0.00480999999999994, 0.00481999999999994, 0.00482999999999994, 0.00483999999999994, 0.00484999999999994, 0.00485999999999994, 0.00486999999999994, 0.00487999999999993, 0.00488999999999993, 0.00489999999999993, 0.00490999999999993, 0.00491999999999993, 0.00492999999999993, 0.00493999999999993, 0.00494999999999993, 0.00495999999999993, 0.00496999999999993, 0.00497999999999993, 0.00498999999999993, 0.00499999999999993], [0.0, 0.0, 0.0, 0.0, 0.0, 0.0, 0.0, 0.0, 0.0, 0.0, 0.0, 0.0, 0.0, -0.004373127105760631, -0.0016406849053362791, -0.0005469981004592218, 0.0, 0.0, 0.0, 0.0, 0.0, 0.0, 0.0, 0.0, 0.0, 0.0, 0.0, 0.0, 0.0, 0.0, 0.0, 0.0, 0.0, 0.0, 0.0, 0.0, 0.0, 0.0, 0.0, 0.0, 0.0, 0.0, 0.0, 0.0, 0.0, 0.0, 0.0, 0.0, 0.0, 0.0, 0.0, 0.0, 0.0, 0.0, 0.0, 0.0, 0.0, 0.0, 0.0, 0.0, 0.0, 0.0, 0.0, 0.0, 0.0, 0.0, 0.0, 0.0, 0.0, 0.0, 0.0, 0.0, 0.0, 0.0, 0.0, 0.0, 0.0, 0.0, 0.0, 0.0, 0.0, 0.0, 0.0, 0.0, 0.0, 0.0, 0.0, 0.0, 0.0, 0.0, 0.0, 0.0, 0.0, 0.0, 0.0, 0.0, 0.0, 0.0, 0.0, 0.0, 0.0, 0.0, 0.0, 0.0, 0.0, 0.0, 0.0, 0.0, 0.0, 0.0, 0.0, 0.0, 0.0, 0.0, 0.0, 0.0, 0.0, 0.0, 0.0, 0.0, 0.0, 0.0, 0.0, 0.0, 0.0, 0.0, 0.0, 0.0, 0.0, 0.0, 0.0, 0.0, 0.0, 0.0, 0.0, 0.0, 0.0, 0.0, 0.0, 0.0, 0.0, 0.0, 0.0, 0.0, 0.0, 0.0, 0.0, 0.0, 0.0, 0.0, 0.0, 0.0, 0.0, 0.0, 0.0, 0.0, 0.0, 0.0, 0.0, 0.0, 0.0, 0.0, 0.0, 0.0, 0.0, 0.0, 0.0, 0.0, 0.0, 0.0, 0.0, 0.0, 0.0, 0.0, 0.0, 0.0, 0.0, 0.0, 0.0, 0.0, 0.0, 0.0, 0.0, 0.0, 0.0, 0.0, 0.0, 0.0, 0.0, 0.0, 0.0, 0.0, 0.0, 0.0, 0.0, 0.0, 0.0, -0.0005469981004592218, -0.007648674778468805, -0.002187381692739267, -0.0005469981004592218, -0.0005469981004592218, 0.0, 0.0, 0.0, 0.0, 0.0, 0.0, 0.0, 0.0, 0.0, 0.0, 0.0, 0.0, 0.0, 0.0, 0.0, 0.0, 0.0, 0.0, 0.0, 0.0, 0.0, 0.0, 0.0, 0.0, 0.0, 0.0, 0.0, 0.0, 0.0, 0.0, 0.0, 0.0, 0.0, 0.0, 0.0, 0.0, 0.0, 0.0, 0.0, 0.0, 0.0, 0.0, 0.0, 0.0, 0.0, 0.0, 0.0, 0.0, 0.0, 0.0, 0.0, 0.0, 0.0, 0.0, 0.0, 0.0, 0.0, 0.0, 0.0, 0.0, 0.0, 0.0, 0.0, 0.0, 0.0, 0.0, 0.0, 0.0, 0.0, 0.0, 0.0, 0.0, 0.0, 0.0, 0.0, 0.0, 0.0, 0.0, 0.0, 0.0, 0.0, 0.0, 0.0, 0.0, 0.0, 0.0, 0.0, 0.0, 0.0, 0.0, 0.0, 0.0, 0.0, 0.0, 0.0, 0.0, 0.0, 0.0, 0.0, 0.0, 0.0, 0.0, 0.0, 0.0, 0.0, 0.0, 0.0, 0.0, 0.0, 0.0, 0.0, 0.0, 0.0, 0.0, 0.0, 0.0, 0.0, 0.0, 0.0, 0.015907396324190262, 0.0043796566007106566, 0.0010943000045261784, 0.0, 0.0, 0.0, 0.0, 0.0, 0.0, 0.0, 0.0, 0.0, 0.0, 0.0, 0.0, 0.0, 0.0, 0.0, 0.0, 0.0, 0.0, 0.0, 0.0, 0.0, 0.0, 0.0, 0.0, 0.0, 0.0, 0.0, 0.0, 0.0, 0.0, 0.0, 0.0, 0.0, 0.0, 0.0, 0.0, 0.0, 0.0, 0.0, 0.0, 0.0, 0.0, 0.0, 0.0, 0.0, 0.0, 0.0, 0.0, 0.0, 0.0, 0.0, 0.0, 0.0, 0.0, 0.0, 0.0, 0.0, 0.0, 0.0, 0.0, 0.0, 0.0, 0.0, 0.0, 0.0, 0.0, 0.0, 0.0, 0.0, 0.0, 0.0, 0.0, 0.0, 0.0, 0.0, 0.0, 0.0, 0.0, 0.0, 0.0, 0.0, 0.0, 0.0, 0.0, 0.0, 0.0, 0.0, 0.0, 0.0, 0.0, 0.0, 0.0, 0.0, 0.0, 0.0, 0.0, 0.0, 0.0, 0.0, 0.0, 0.0, 0.0, 0.0, 0.0, 0.0, 0.0, 0.0, 0.0, 0.0, 0.0, 0.0, 0.0, 0.0, 0.0, 0.0, 0.0, 0.0, 0.0, 0.0, 0.0, 0.0, 0.0, 0.0, 0.0, 0.0, 0.0, 0.0, 0.0, 0.0, 0.0, 0.0, 0.0, 0.0, 0.0, 0.0, 0.0, 0.0, 0.0, 0.0, 0.0, 0.0, 0.0, 0.0, 0.0, 0.0, 0.0, 0.0, 0.0, 0.0, 0.0, 0.0, 0.0, 0.0, 0.0, 0.0, 0.0, 0.0, 0.0, 0.0, 0.0, 0.0, 0.0, -0.0032804523734553453, -0.0010938919123744959, -0.0005469981004592218, 0.0, 0.0, 0.0, 0.0, 0.0, 0.0, 0.0, 0.0, 0.0, 0.0, 0.0, 0.0, 0.0, 0.0, 0.0, 0.0, 0.0, 0.0, 0.0, 0.0, 0.0, 0.0, 0.0, 0.0, 0.0, 0.0, 0.0, 0.0, 0.0, 0.0, 0.0, 0.0, 0.0, 0.0, 0.0, 0.0, 0.0, 0.0, 0.0, 0.0, 0.0, 0.0, 0.0, 0.0, 0.0, 0.013708155701212997, 0.004927572791084284, 0.0010943000045261784, 0.0, 0.0, 0.0, 0.0, 0.0, 0.0, 0.0, 0.0, 0.0, 0.0, 0.0, 0.0, 0.0, 0.0, 0.0, 0.0, 0.0, 0.0, 0.0, 0.0, 0.0, 0.0, 0.0, 0.0, 0.0, 0.0, 0.0, 0.0, 0.0, 0.0, 0.0, 0.0, 0.0, 0.0, 0.0, 0.0, 0.0, 0.0, 0.0, 0.0, 0.0, 0.0, 0.0, 0.0, 0.0, 0.0, 0.0, 0.0, 0.0, 0.0, 0.0, 0.0, 0.0, 0.0, 0.0, 0.0, 0.0, 0.0, 0.0, 0.0, 0.0, 0.0, 0.0, 0.0, 0.0, 0.0, 0.0, 0.0, 0.0, 0.0, 0.0, 0.0, 0.0, 0.0, 0.0, 0.0, 0.0, 0.0, 0.0, 0.0, 0.0, 0.0, 0.0, 0.0, 0.0, 0.0, 0.0, 0.0, 0.0, 0.0, 0.0, 0.0, 0.0, 0.0, 0.0, 0.0, 0.0, 0.0, 0.0, 0.0, 0.0, 0.0, 0.0, 0.0, 0.0, 0.0, 0.0, 0.0, 0.0, 0.0, 0.0, 0.0, 0.0, 0.0, 0.0, 0.0, 0.0, 0.0, 0.0, 0.0, 0.0, 0.0, 0.0, 0.0, 0.0, 0.0, 0.0, 0.0, 0.0, 0.0, 0.0, 0.0, 0.0, 0.0, 0.0, 0.0, 0.0, 0.0, 0.0, 0.0010943000045261784, 0.0005471001239223945, 0.0, 0.0, 0.0, 0.0, 0.0, 0.0, 0.0, 0.0, 0.0, 0.0, 0.0, 0.0, 0.0, 0.0, 0.0, 0.0, 0.0, 0.0, 0.0, 0.0, 0.0, 0.0, -0.004373127105760631, -0.0016406849053362791, -0.0005469981004592218, 0.0, 0.0, 0.0, 0.0, 0.0, 0.0, 0.0, 0.0, 0.0, 0.0, 0.0, 0.0, 0.0, 0.0, 0.0, 0.0, 0.0, 0.0, 0.0, 0.0, 0.0, 0.0, 0.0, 0.0, 0.0, 0.0, 0.0, 0.0, 0.0, 0.0, 0.0, 0.0, 0.0, 0.0, 0.0, 0.0021890140700745993, 0.0005471001239223945, 0.0, 0.0, 0.0, 0.0, 0.0, 0.0, 0.0, 0.0, 0.0, 0.0, 0.0, 0.0, 0.0, 0.0, 0.0, 0.0, 0.0, 0.0, 0.0, 0.0, 0.0, 0.0, 0.0, 0.0, 0.0, 0.0, 0.0, 0.0, 0.0, 0.0, 0.0, 0.0, 0.0, -0.0016406849053362791, -0.003826832058850307, -0.0016406849053362791, -0.0005469981004592218, 0.0, 0.0, 0.0, 0.0, 0.0, 0.0, 0.0, 0.0, 0.0, 0.0, 0.0, 0.0, 0.0, 0.0010943000045261784, 0.014807541593934331, 0.0038318311746875643, 0.0010943000045261784, 0.0, -0.005465383202589469, -0.010920592580316359, -0.0032804523734553453, -0.0010938919123744959, -0.0005469981004592218, 0.0, 0.0, 0.0, 0.0, 0.0, 0.0, 0.0, 0.0, 0.0, 0.0, 0.0, 0.0, 0.0, 0.0, 0.0, 0.0, 0.0, 0.0, 0.0, 0.0, 0.0, 0.0, 0.0, 0.0, 0.0, 0.0, 0.0, 0.0, 0.0, 0.0, 0.0, 0.0, 0.0, 0.0, 0.0, 0.0, 0.0, 0.0, 0.0, 0.0, 0.0, 0.0, 0.0, 0.0, 0.0, 0.0, 0.0, 0.0, 0.0, 0.0, 0.0, 0.0, 0.0, 0.0, 0.0, 0.0, 0.0, 0.0, 0.0, 0.0, 0.0, 0.0, 0.0, 0.0, 0.0, 0.0, 0.0, 0.0, 0.0, 0.0, 0.0, 0.0, 0.0, 0.0, 0.0, 0.0, 0.0, 0.0, 0.0, 0.0, 0.0, 0.0, 0.0, 0.0, 0.0, 0.0, 0.0, 0.0, -0.01690956037297735, -0.005465383202589469, -0.0016406849053362791, -0.0005469981004592218, 0.0, 0.0010943000045261784, 0.0038318311746875643, 0.0010943000045261784, 0.0, 0.0, 0.0, 0.0, 0.0, 0.0, 0.0, 0.0, 0.0, 0.0, 0.0, 0.0, 0.0, 0.0, 0.0, 0.0, 0.0, 0.0, 0.0, 0.0, 0.0, 0.0, 0.0, 0.0, 0.0, 0.0, 0.0, 0.0, 0.0, 0.0, 0.0, 0.0, 0.0, 0.0, 0.0, 0.0, 0.0, 0.0, 0.0, 0.0, 0.0, 0.0, 0.0, 0.0, 0.0, 0.0, 0.0, 0.0, 0.0, 0.0, 0.0, 0.0, 0.0, 0.0, 0.0, 0.0, 0.0, 0.0, 0.0, 0.0, 0.0, 0.0, 0.0, 0.0, 0.0, 0.0, 0.0, 0.0, 0.0, 0.0, 0.0, 0.0, 0.0, 0.0, 0.0, 0.0, 0.0, 0.0, 0.0, 0.0, 0.0, 0.0, 0.0, 0.0, 0.0, 0.0, 0.0, 0.0, 0.0, 0.0, 0.0, 0.0, 0.0, 0.0, 0.0, 0.0, 0.0, 0.0, 0.0, 0.0, 0.0, 0.0, 0.0, 0.0, 0.0]], "-0.049": [[-0.005, -0.00499, -0.00498, -0.00497, -0.00496, -0.00495, -0.00494, -0.00493, -0.00492, -0.00491, -0.0049, -0.00489, -0.00488, -0.00487000000000001, -0.00486000000000001, -0.00485000000000001, -0.00484000000000001, -0.00483000000000001, -0.00482000000000001, -0.00481000000000001, -0.00480000000000001, -0.00479000000000001, -0.00478000000000001, -0.00477000000000001, -0.00476000000000001, -0.00475000000000001, -0.00474000000000001, -0.00473000000000001, -0.00472000000000001, -0.00471000000000001, -0.00470000000000001, -0.00469000000000001, -0.00468000000000001, -0.00467000000000001, -0.00466000000000001, -0.00465000000000001, -0.00464000000000001, -0.00463000000000002, -0.00462000000000002, -0.00461000000000002, -0.00460000000000002, -0.00459000000000002, -0.00458000000000002, -0.00457000000000002, -0.00456000000000002, -0.00455000000000002, -0.00454000000000002, -0.00453000000000002, -0.00452000000000002, -0.00451000000000002, -0.00450000000000002, -0.00449000000000002, -0.00448000000000002, -0.00447000000000002, -0.00446000000000002, -0.00445000000000002, -0.00444000000000002, -0.00443000000000002, -0.00442000000000002, -0.00441000000000002, -0.00440000000000002, -0.00439000000000002, -0.00438000000000003, -0.00437000000000003, -0.00436000000000003, -0.00435000000000003, -0.00434000000000003, -0.00433000000000003, -0.00432000000000003, -0.00431000000000003, -0.00430000000000003, -0.00429000000000003, -0.00428000000000003, -0.00427000000000003, -0.00426000000000003, -0.00425000000000003, -0.00424000000000003, -0.00423000000000003, -0.00422000000000003, -0.00421000000000003, -0.00420000000000003, -0.00419000000000003, -0.00418000000000003, -0.00417000000000003, -0.00416000000000003, -0.00415000000000003, -0.00414000000000004, -0.00413000000000004, -0.00412000000000004, -0.00411000000000004, -0.00410000000000004, -0.00409000000000004, -0.00408000000000004, -0.00407000000000004, -0.00406000000000004, -0.00405000000000004, -0.00404000000000004, -0.00403000000000004, -0.00402000000000004, -0.00401000000000004, -0.00400000000000004, -0.00399000000000004, -0.00398000000000004, -0.00397000000000004, -0.00396000000000004, -0.00395000000000004, -0.00394000000000004, -0.00393000000000004, -0.00392000000000004, -0.00391000000000004, -0.00390000000000004, -0.00389000000000004, -0.00388000000000004, -0.00387000000000004, -0.00386000000000004, -0.00385000000000004, -0.00384000000000004, -0.00383000000000004, -0.00382000000000004, -0.00381000000000004, -0.00380000000000004, -0.00379000000000004, -0.00378000000000004, -0.00377000000000004, -0.00376000000000004, -0.00375000000000004, -0.00374000000000004, -0.00373000000000004, -0.00372000000000004, -0.00371000000000004, -0.00370000000000004, -0.00369000000000004, -0.00368000000000004, -0.00367000000000004, -0.00366000000000004, -0.00365000000000004, -0.00364000000000004, -0.00363000000000004, -0.00362000000000004, -0.00361000000000004, -0.00360000000000004, -0.00359000000000004, -0.00358000000000004, -0.00357000000000004, -0.00356000000000004, -0.00355000000000004, -0.00354000000000004, -0.00353000000000004, -0.00352000000000004, -0.00351000000000004, -0.00350000000000004, -0.00349000000000004, -0.00348000000000004, -0.00347000000000004, -0.00346000000000004, -0.00345000000000004, -0.00344000000000004, -0.00343000000000004, -0.00342000000000004, -0.00341000000000004, -0.00340000000000004, -0.00339000000000004, -0.00338000000000004, -0.00337000000000004, -0.00336000000000004, -0.00335000000000004, -0.00334000000000004, -0.00333000000000004, -0.00332000000000004, -0.00331000000000004, -0.00330000000000004, -0.00329000000000004, -0.00328000000000004, -0.00327000000000004, -0.00326000000000004, -0.00325000000000004, -0.00324000000000004, -0.00323000000000004, -0.00322000000000004, -0.00321000000000004, -0.00320000000000004, -0.00319000000000004, -0.00318000000000004, -0.00317000000000004, -0.00316000000000004, -0.00315000000000004, -0.00314000000000004, -0.00313000000000004, -0.00312000000000004, -0.00311000000000004, -0.00310000000000004, -0.00309000000000004, -0.00308000000000004, -0.00307000000000004, -0.00306000000000004, -0.00305000000000004, -0.00304000000000004, -0.00303000000000004, -0.00302000000000004, -0.00301000000000004, -0.00300000000000004, -0.00299000000000004, -0.00298000000000004, -0.00297000000000004, -0.00296000000000004, -0.00295000000000004, -0.00294000000000004, -0.00293000000000004, -0.00292000000000004, -0.00291000000000004, -0.00290000000000004, -0.00289000000000004, -0.00288000000000004, -0.00287000000000004, -0.00286000000000004, -0.00285000000000004, -0.00284000000000004, -0.00283000000000004, -0.00282000000000004, -0.00281000000000004, -0.00280000000000004, -0.00279000000000004, -0.00278000000000004, -0.00277000000000004, -0.00276000000000004, -0.00275000000000004, -0.00274000000000004, -0.00273000000000004, -0.00272000000000004, -0.00271000000000004, -0.00270000000000004, -0.00269000000000004, -0.00268000000000004, -0.00267000000000004, -0.00266000000000004, -0.00265000000000004, -0.00264000000000004, -0.00263000000000004, -0.00262000000000004, -0.00261000000000004, -0.00260000000000004, -0.00259000000000004, -0.00258000000000004, -0.00257000000000004, -0.00256000000000004, -0.00255000000000004, -0.00254000000000004, -0.00253000000000004, -0.00252000000000004, -0.00251000000000004, -0.00250000000000004, -0.00249000000000004, -0.00248000000000004, -0.00247000000000004, -0.00246000000000004, -0.00245000000000004, -0.00244000000000004, -0.00243000000000004, -0.00242000000000004, -0.00241000000000004, -0.00240000000000004, -0.00239000000000004, -0.00238000000000004, -0.00237000000000004, -0.00236000000000004, -0.00235000000000004, -0.00234000000000004, -0.00233000000000004, -0.00232000000000004, -0.00231000000000004, -0.00230000000000004, -0.00229000000000004, -0.00228000000000004, -0.00227000000000004, -0.00226000000000004, -0.00225000000000004, -0.00224000000000004, -0.00223000000000004, -0.00222000000000004, -0.00221000000000004, -0.00220000000000004, -0.00219000000000004, -0.00218000000000004, -0.00217000000000004, -0.00216000000000004, -0.00215000000000004, -0.00214000000000004, -0.00213000000000004, -0.00212000000000004, -0.00211000000000004, -0.00210000000000004, -0.00209000000000004, -0.00208000000000004, -0.00207000000000004, -0.00206000000000004, -0.00205000000000004, -0.00204000000000004, -0.00203000000000004, -0.00202000000000004, -0.00201000000000004, -0.00200000000000004, -0.00199000000000004, -0.00198000000000004, -0.00197000000000004, -0.00196000000000004, -0.00195000000000004, -0.00194000000000004, -0.00193000000000004, -0.00192000000000004, -0.00191000000000004, -0.00190000000000004, -0.00189000000000004, -0.00188000000000004, -0.00187000000000004, -0.00186000000000004, -0.00185000000000004, -0.00184000000000004, -0.00183000000000004, -0.00182000000000004, -0.00181000000000004, -0.00180000000000004, -0.00179000000000004, -0.00178000000000004, -0.00177000000000004, -0.00176000000000004, -0.00175000000000004, -0.00174000000000004, -0.00173000000000004, -0.00172000000000004, -0.00171000000000004, -0.00170000000000004, -0.00169000000000004, -0.00168000000000004, -0.00167000000000004, -0.00166000000000004, -0.00165000000000004, -0.00164000000000004, -0.00163000000000004, -0.00162000000000004, -0.00161000000000004, -0.00160000000000004, -0.00159000000000004, -0.00158000000000004, -0.00157000000000004, -0.00156000000000004, -0.00155000000000004, -0.00154000000000004, -0.00153000000000004, -0.00152000000000004, -0.00151000000000004, -0.00150000000000004, -0.00149000000000004, -0.00148000000000004, -0.00147000000000004, -0.00146000000000004, -0.00145000000000004, -0.00144000000000004, -0.00143000000000004, -0.00142000000000004, -0.00141000000000004, -0.00140000000000004, -0.00139000000000004, -0.00138000000000004, -0.00137000000000004, -0.00136000000000004, -0.00135000000000004, -0.00134000000000004, -0.00133000000000004, -0.00132000000000004, -0.00131000000000004, -0.00130000000000004, -0.00129000000000004, -0.00128000000000004, -0.00127000000000004, -0.00126000000000004, -0.00125000000000004, -0.00124000000000004, -0.00123000000000004, -0.00122000000000004, -0.00121000000000004, -0.00120000000000004, -0.00119000000000004, -0.00118000000000004, -0.00117000000000004, -0.00116000000000004, -0.00115000000000004, -0.00114000000000004, -0.00113000000000004, -0.00112000000000004, -0.00111000000000004, -0.00110000000000004, -0.00109000000000004, -0.00108000000000004, -0.00107000000000004, -0.00106000000000004, -0.00105000000000004, -0.00104000000000004, -0.00103000000000004, -0.00102000000000004, -0.00101000000000004, -0.00100000000000004, -0.000990000000000037, -0.000980000000000037, -0.000970000000000037, -0.000960000000000037, -0.000950000000000037, -0.000940000000000037, -0.000930000000000037, -0.000920000000000037, -0.000910000000000037, -0.000900000000000037, -0.000890000000000037, -0.000880000000000037, -0.000870000000000037, -0.000860000000000037, -0.000850000000000036, -0.000840000000000036, -0.000830000000000036, -0.000820000000000036, -0.000810000000000036, -0.000800000000000036, -0.000790000000000036, -0.000780000000000036, -0.000770000000000036, -0.000760000000000036, -0.000750000000000036, -0.000740000000000036, -0.000730000000000036, -0.000720000000000036, -0.000710000000000036, -0.000700000000000036, -0.000690000000000036, -0.000680000000000036, -0.000670000000000036, -0.000660000000000036, -0.000650000000000036, -0.000640000000000036, -0.000630000000000036, -0.000620000000000036, -0.000610000000000036, -0.000600000000000036, -0.000590000000000036, -0.000580000000000036, -0.000570000000000036, -0.000560000000000036, -0.000550000000000036, -0.000540000000000036, -0.000530000000000036, -0.000520000000000036, -0.000510000000000036, -0.000500000000000036, -0.000490000000000036, -0.000480000000000036, -0.000470000000000035, -0.000460000000000035, -0.000450000000000035, -0.000440000000000035, -0.000430000000000035, -0.000420000000000035, -0.000410000000000035, -0.000400000000000035, -0.000390000000000035, -0.000380000000000035, -0.000370000000000035, -0.000360000000000035, -0.000350000000000035, -0.000340000000000035, -0.000330000000000035, -0.000320000000000035, -0.000310000000000035, -0.000300000000000035, -0.000290000000000035, -0.000280000000000035, -0.000270000000000035, -0.000260000000000035, -0.000250000000000035, -0.000240000000000035, -0.000230000000000035, -0.000220000000000035, -0.000210000000000035, -0.000200000000000035, -0.000190000000000035, -0.000180000000000035, -0.000170000000000035, -0.000160000000000035, -0.000150000000000035, -0.000140000000000035, -0.000130000000000035, -0.000120000000000035, -0.000110000000000035, -0.000100000000000035, -9.00000000000349e-05, -8.00000000000349e-05, -7.00000000000349e-05, -6.00000000000349e-05, -5.00000000000349e-05, -4.00000000000349e-05, -3.00000000000349e-05, -2.00000000000349e-05, -1.00000000000349e-05, -3.49350268765564e-17, 9.99999999996507e-06, 1.99999999999651e-05, 2.99999999999651e-05, 3.99999999999651e-05, 4.99999999999651e-05, 5.99999999999651e-05, 6.99999999999651e-05, 7.99999999999651e-05, 8.99999999999651e-05, 9.99999999999651e-05, 0.000109999999999965, 0.000119999999999965, 0.000129999999999965, 0.000139999999999965, 0.000149999999999965, 0.000159999999999965, 0.000169999999999965, 0.000179999999999965, 0.000189999999999965, 0.000199999999999965, 0.000209999999999965, 0.000219999999999965, 0.000229999999999965, 0.000239999999999965, 0.000249999999999965, 0.000259999999999965, 0.000269999999999965, 0.000279999999999965, 0.000289999999999965, 0.000299999999999965, 0.000309999999999965, 0.000319999999999965, 0.000329999999999965, 0.000339999999999965, 0.000349999999999965, 0.000359999999999965, 0.000369999999999965, 0.000379999999999965, 0.000389999999999965, 0.000399999999999965, 0.000409999999999966, 0.000419999999999966, 0.000429999999999966, 0.000439999999999966, 0.000449999999999966, 0.000459999999999966, 0.000469999999999966, 0.000479999999999966, 0.000489999999999966, 0.000499999999999966, 0.000509999999999966, 0.000519999999999966, 0.000529999999999966, 0.000539999999999966, 0.000549999999999966, 0.000559999999999966, 0.000569999999999966, 0.000579999999999966, 0.000589999999999966, 0.000599999999999966, 0.000609999999999966, 0.000619999999999966, 0.000629999999999966, 0.000639999999999966, 0.000649999999999966, 0.000659999999999966, 0.000669999999999966, 0.000679999999999966, 0.000689999999999966, 0.000699999999999966, 0.000709999999999966, 0.000719999999999966, 0.000729999999999966, 0.000739999999999966, 0.000749999999999966, 0.000759999999999966, 0.000769999999999966, 0.000779999999999966, 0.000789999999999967, 0.000799999999999967, 0.000809999999999967, 0.000819999999999967, 0.000829999999999967, 0.000839999999999967, 0.000849999999999967, 0.000859999999999967, 0.000869999999999967, 0.000879999999999967, 0.000889999999999967, 0.000899999999999967, 0.000909999999999967, 0.000919999999999967, 0.000929999999999967, 0.000939999999999967, 0.000949999999999967, 0.000959999999999967, 0.000969999999999967, 0.000979999999999967, 0.000989999999999967, 0.000999999999999967, 0.00100999999999997, 0.00101999999999997, 0.00102999999999997, 0.00103999999999997, 0.00104999999999997, 0.00105999999999997, 0.00106999999999997, 0.00107999999999997, 0.00108999999999997, 0.00109999999999997, 0.00110999999999997, 0.00111999999999997, 0.00112999999999997, 0.00113999999999997, 0.00114999999999997, 0.00115999999999997, 0.00116999999999997, 0.00117999999999997, 0.00118999999999997, 0.00119999999999997, 0.00120999999999997, 0.00121999999999997, 0.00122999999999997, 0.00123999999999997, 0.00124999999999997, 0.00125999999999997, 0.00126999999999997, 0.00127999999999997, 0.00128999999999997, 0.00129999999999997, 0.00130999999999997, 0.00131999999999997, 0.00132999999999997, 0.00133999999999997, 0.00134999999999997, 0.00135999999999997, 0.00136999999999997, 0.00137999999999997, 0.00138999999999997, 0.00139999999999997, 0.00140999999999997, 0.00141999999999997, 0.00142999999999997, 0.00143999999999997, 0.00144999999999997, 0.00145999999999997, 0.00146999999999997, 0.00147999999999997, 0.00148999999999997, 0.00149999999999997, 0.00150999999999997, 0.00151999999999997, 0.00152999999999997, 0.00153999999999997, 0.00154999999999997, 0.00155999999999997, 0.00156999999999997, 0.00157999999999997, 0.00158999999999997, 0.00159999999999997, 0.00160999999999997, 0.00161999999999997, 0.00162999999999997, 0.00163999999999997, 0.00164999999999997, 0.00165999999999997, 0.00166999999999997, 0.00167999999999997, 0.00168999999999997, 0.00169999999999997, 0.00170999999999997, 0.00171999999999997, 0.00172999999999997, 0.00173999999999997, 0.00174999999999997, 0.00175999999999997, 0.00176999999999997, 0.00177999999999997, 0.00178999999999997, 0.00179999999999997, 0.00180999999999997, 0.00181999999999997, 0.00182999999999997, 0.00183999999999997, 0.00184999999999997, 0.00185999999999997, 0.00186999999999997, 0.00187999999999997, 0.00188999999999997, 0.00189999999999997, 0.00190999999999997, 0.00191999999999997, 0.00192999999999997, 0.00193999999999997, 0.00194999999999997, 0.00195999999999997, 0.00196999999999997, 0.00197999999999997, 0.00198999999999997, 0.00199999999999997, 0.00200999999999997, 0.00201999999999997, 0.00202999999999997, 0.00203999999999997, 0.00204999999999997, 0.00205999999999997, 0.00206999999999997, 0.00207999999999997, 0.00208999999999997, 0.00209999999999997, 0.00210999999999997, 0.00211999999999997, 0.00212999999999997, 0.00213999999999997, 0.00214999999999997, 0.00215999999999997, 0.00216999999999997, 0.00217999999999997, 0.00218999999999997, 0.00219999999999997, 0.00220999999999997, 0.00221999999999997, 0.00222999999999997, 0.00223999999999997, 0.00224999999999997, 0.00225999999999997, 0.00226999999999997, 0.00227999999999997, 0.00228999999999997, 0.00229999999999997, 0.00230999999999997, 0.00231999999999997, 0.00232999999999997, 0.00233999999999997, 0.00234999999999997, 0.00235999999999997, 0.00236999999999997, 0.00237999999999997, 0.00238999999999997, 0.00239999999999997, 0.00240999999999997, 0.00241999999999997, 0.00242999999999997, 0.00243999999999997, 0.00244999999999997, 0.00245999999999997, 0.00246999999999997, 0.00247999999999997, 0.00248999999999997, 0.00249999999999997, 0.00250999999999997, 0.00251999999999997, 0.00252999999999997, 0.00253999999999997, 0.00254999999999997, 0.00255999999999997, 0.00256999999999997, 0.00257999999999997, 0.00258999999999997, 0.00259999999999997, 0.00260999999999997, 0.00261999999999997, 0.00262999999999997, 0.00263999999999997, 0.00264999999999997, 0.00265999999999997, 0.00266999999999997, 0.00267999999999997, 0.00268999999999997, 0.00269999999999997, 0.00270999999999997, 0.00271999999999997, 0.00272999999999997, 0.00273999999999997, 0.00274999999999997, 0.00275999999999997, 0.00276999999999997, 0.00277999999999997, 0.00278999999999997, 0.00279999999999997, 0.00280999999999997, 0.00281999999999997, 0.00282999999999997, 0.00283999999999997, 0.00284999999999997, 0.00285999999999997, 0.00286999999999997, 0.00287999999999997, 0.00288999999999997, 0.00289999999999997, 0.00290999999999997, 0.00291999999999997, 0.00292999999999997, 0.00293999999999997, 0.00294999999999997, 0.00295999999999997, 0.00296999999999997, 0.00297999999999997, 0.00298999999999997, 0.00299999999999997, 0.00300999999999997, 0.00301999999999997, 0.00302999999999997, 0.00303999999999997, 0.00304999999999997, 0.00305999999999997, 0.00306999999999997, 0.00307999999999997, 0.00308999999999997, 0.00309999999999997, 0.00310999999999997, 0.00311999999999997, 0.00312999999999997, 0.00313999999999997, 0.00314999999999997, 0.00315999999999997, 0.00316999999999997, 0.00317999999999997, 0.00318999999999997, 0.00319999999999997, 0.00320999999999997, 0.00321999999999997, 0.00322999999999997, 0.00323999999999997, 0.00324999999999997, 0.00325999999999997, 0.00326999999999997, 0.00327999999999997, 0.00328999999999997, 0.00329999999999997, 0.00330999999999997, 0.00331999999999997, 0.00332999999999997, 0.00333999999999997, 0.00334999999999997, 0.00335999999999997, 0.00336999999999997, 0.00337999999999997, 0.00338999999999997, 0.00339999999999997, 0.00340999999999997, 0.00341999999999997, 0.00342999999999997, 0.00343999999999997, 0.00344999999999997, 0.00345999999999997, 0.00346999999999997, 0.00347999999999997, 0.00348999999999997, 0.00349999999999997, 0.00350999999999997, 0.00351999999999997, 0.00352999999999997, 0.00353999999999997, 0.00354999999999997, 0.00355999999999997, 0.00356999999999997, 0.00357999999999997, 0.00358999999999997, 0.00359999999999997, 0.00360999999999997, 0.00361999999999997, 0.00362999999999997, 0.00363999999999997, 0.00364999999999997, 0.00365999999999997, 0.00366999999999997, 0.00367999999999997, 0.00368999999999997, 0.00369999999999997, 0.00370999999999997, 0.00371999999999997, 0.00372999999999997, 0.00373999999999997, 0.00374999999999997, 0.00375999999999997, 0.00376999999999997, 0.00377999999999997, 0.00378999999999997, 0.00379999999999997, 0.00380999999999997, 0.00381999999999997, 0.00382999999999997, 0.00383999999999997, 0.00384999999999997, 0.00385999999999997, 0.00386999999999997, 0.00387999999999997, 0.00388999999999997, 0.00389999999999997, 0.00390999999999997, 0.00391999999999997, 0.00392999999999997, 0.00393999999999997, 0.00394999999999997, 0.00395999999999997, 0.00396999999999997, 0.00397999999999997, 0.00398999999999997, 0.00399999999999997, 0.00400999999999997, 0.00401999999999997, 0.00402999999999997, 0.00403999999999997, 0.00404999999999997, 0.00405999999999997, 0.00406999999999997, 0.00407999999999997, 0.00408999999999997, 0.00409999999999997, 0.00410999999999997, 0.00411999999999997, 0.00412999999999997, 0.00413999999999996, 0.00414999999999996, 0.00415999999999996, 0.00416999999999996, 0.00417999999999996, 0.00418999999999996, 0.00419999999999996, 0.00420999999999996, 0.00421999999999996, 0.00422999999999996, 0.00423999999999996, 0.00424999999999996, 0.00425999999999996, 0.00426999999999996, 0.00427999999999996, 0.00428999999999996, 0.00429999999999996, 0.00430999999999996, 0.00431999999999996, 0.00432999999999996, 0.00433999999999996, 0.00434999999999996, 0.00435999999999996, 0.00436999999999996, 0.00437999999999996, 0.00438999999999995, 0.00439999999999995, 0.00440999999999995, 0.00441999999999995, 0.00442999999999995, 0.00443999999999995, 0.00444999999999995, 0.00445999999999995, 0.00446999999999995, 0.00447999999999995, 0.00448999999999995, 0.00449999999999995, 0.00450999999999995, 0.00451999999999995, 0.00452999999999995, 0.00453999999999995, 0.00454999999999995, 0.00455999999999995, 0.00456999999999995, 0.00457999999999995, 0.00458999999999995, 0.00459999999999995, 0.00460999999999995, 0.00461999999999995, 0.00462999999999994, 0.00463999999999994, 0.00464999999999994, 0.00465999999999994, 0.00466999999999994, 0.00467999999999994, 0.00468999999999994, 0.00469999999999994, 0.00470999999999994, 0.00471999999999994, 0.00472999999999994, 0.00473999999999994, 0.00474999999999994, 0.00475999999999994, 0.00476999999999994, 0.00477999999999994, 0.00478999999999994, 0.00479999999999994, 0.00480999999999994, 0.00481999999999994, 0.00482999999999994, 0.00483999999999994, 0.00484999999999994, 0.00485999999999994, 0.00486999999999994, 0.00487999999999993, 0.00488999999999993, 0.00489999999999993, 0.00490999999999993, 0.00491999999999993, 0.00492999999999993, 0.00493999999999993, 0.00494999999999993, 0.00495999999999993, 0.00496999999999993, 0.00497999999999993, 0.00498999999999993, 0.00499999999999993], [0.0, 0.0, 0.0, 0.0, 0.0, 0.0, 0.0, 0.0, 0.0, 0.0, 0.0, 0.0, 0.0, 0.0, 0.0, 0.0, 0.01645742028009609, 0.0043796566007106566, 0.0010943000045261784, 0.0, 0.0, 0.0, 0.0, 0.0, 0.0, 0.0, 0.0, 0.0, 0.0, 0.0, 0.0, 0.0, 0.0, 0.0, 0.0, 0.0, 0.0, 0.0, 0.0, 0.0, 0.0, 0.0, 0.0, 0.0, 0.0, 0.0, 0.0, 0.0, 0.0, 0.0, 0.0, 0.0, 0.0, 0.0, 0.0, 0.0, 0.0, 0.0, 0.0, 0.0, 0.0, 0.0, 0.0, 0.0, 0.0, 0.0, 0.0, 0.0, 0.0, 0.0, 0.0, 0.0, 0.0, 0.0, 0.0, 0.0, 0.0, 0.0, 0.0, 0.0, 0.0, 0.0, 0.0, 0.0, 0.0, 0.0, 0.0, 0.0, 0.0, 0.0, 0.0, 0.0, 0.0, 0.0, 0.0, 0.0, 0.0, 0.0, 0.0, 0.0, 0.0, 0.0, 0.0, 0.0, 0.0, 0.0, 0.0, 0.0, 0.0, 0.0, 0.0, 0.0, 0.0, 0.0, 0.0, 0.0, 0.0, 0.0, 0.0, 0.0, 0.0, 0.0, 0.0, 0.0, 0.0, 0.0, 0.0, 0.0, 0.0, 0.0, 0.0, 0.0, 0.0, 0.0, 0.0, 0.0, 0.0, 0.0, 0.0, 0.0, 0.0, 0.0, 0.0, 0.0, 0.0, 0.0, 0.0, 0.0, 0.0, 0.0, 0.0, 0.0, 0.0, 0.0, 0.0, 0.0, 0.0, 0.0, 0.0, 0.0, 0.0, 0.0, 0.0, 0.0, 0.0, 0.0, 0.0, 0.0, 0.0, 0.0, 0.0, 0.0, 0.0, 0.0, 0.0, 0.0, 0.0, 0.0, 0.0, 0.0, 0.0, 0.0, 0.0, 0.0, 0.0, 0.0, 0.0, 0.0, 0.0, 0.0, 0.0, 0.0, 0.0, 0.0, 0.0, 0.0, 0.0, 0.0, 0.0, 0.0, 0.0, 0.0, 0.0, 0.0, 0.0, 0.0, 0.0, 0.0, 0.0, 0.0, -0.008194257843240217, -0.0027339651073787, -0.0010938919123744959, -0.0005469981004592218, 0.0, 0.0, 0.0, 0.0, 0.0, 0.0, 0.0, 0.0, 0.0, 0.0, 0.0, 0.0, 0.0, 0.0, 0.0, 0.0, 0.0, 0.0, 0.0, 0.0, 0.0, 0.0, 0.0, 0.0, 0.0, 0.0, 0.0, 0.0, 0.0, 0.0, 0.0, -0.0005469981004592218, -0.003826832058850307, -0.0016406849053362791, -0.0005469981004592218, 0.0, 0.0, 0.0, 0.0, 0.0, 0.0, 0.0, 0.0, 0.0, 0.0, 0.0, 0.0, 0.0, 0.0, 0.0, 0.0, 0.0, 0.0, 0.0, 0.0, 0.0, 0.0, 0.0, 0.0, 0.0, 0.0, 0.0, 0.0, 0.0, 0.0, 0.0, 0.0, 0.0, 0.0, 0.0, 0.0, 0.0, 0.0, 0.0, 0.0, 0.0, 0.0, 0.0, 0.0, 0.0, 0.0, 0.0, 0.0, 0.0, 0.0, 0.0, 0.0, 0.0, 0.0, 0.0, 0.0, 0.0, 0.0, 0.0, 0.0, 0.0, 0.0, 0.0, 0.0, 0.0, 0.0, 0.0, 0.0, 0.0, 0.0, 0.0, 0.0, 0.0, 0.0, 0.0, 0.0, 0.0, 0.0, 0.0, 0.0, 0.0, 0.0, 0.0, 0.0, 0.0, 0.0, 0.0, 0.0, 0.0, 0.0, 0.0, 0.0, 0.0, 0.0, 0.0, 0.0, 0.0, 0.0, 0.0, 0.0, 0.0, 0.0, 0.0, 0.0, 0.0, 0.0, 0.0, 0.0, 0.0, 0.0, 0.0, 0.0, 0.0, 0.0, 0.0, 0.0, 0.0, 0.0, 0.0, 0.0, 0.0, 0.0, 0.0, 0.0, 0.0, 0.0, 0.0, 0.0, 0.0, 0.0, 0.0, 0.0, 0.0, 0.0, 0.0, 0.0, 0.0, 0.0, 0.0, 0.0, 0.0, 0.0, 0.0, 0.0, 0.0, 0.0, 0.0, 0.0, 0.0, 0.0, 0.0, 0.0, 0.0, 0.0, 0.0, 0.0, 0.0, 0.0, 0.0, 0.0, 0.0, 0.0, 0.0, 0.0, 0.0, 0.0, 0.0, 0.0, 0.0, 0.0, 0.0, 0.0, 0.0, 0.0, 0.0, 0.0, 0.0, 0.0, 0.0, 0.0, 0.0, 0.0, 0.0, 0.0, 0.0, 0.0, 0.0, 0.0, 0.0, 0.0, 0.0, 0.0, 0.0, 0.0, 0.0, 0.0, 0.0, 0.018108340329902627, 0.0054755855148979175, 0.0016416031127174852, 0.0, 0.0, 0.0, 0.0, 0.0, 0.0, 0.0, 0.0, 0.0, 0.0, 0.0, 0.0, 0.0, 0.0, 0.0, 0.0, 0.0, 0.0, 0.0, 0.0, 0.0, 0.0, 0.0, 0.0, 0.0, 0.0, 0.0, 0.0, 0.0, 0.0, 0.0, 0.0, 0.0, 0.0, 0.0, 0.0, 0.0, 0.0, 0.0, 0.0, 0.0, 0.0, 0.0, 0.0, 0.0, 0.0, 0.0, 0.0, 0.0, 0.0, 0.0, 0.0, 0.0, 0.0, 0.0, 0.0, 0.0, 0.0, 0.0, 0.0, 0.0, 0.0, 0.0, 0.0, 0.0, 0.0, 0.0, 0.0, 0.0, 0.0, 0.0, 0.0, 0.0, 0.0, 0.0, 0.0, 0.0, 0.0, 0.0, 0.0, 0.0, 0.0, 0.0, 0.0, 0.0, 0.0, 0.0, 0.0, 0.0, 0.0, 0.0, 0.0, -0.0016406849053362791, -0.0005469981004592218, 0.0, 0.0, 0.0, 0.0, 0.0, 0.0, 0.0, 0.0, 0.0, 0.0, 0.0, 0.0, 0.0, 0.0, 0.0, 0.0, 0.0, 0.0, 0.0, 0.0, 0.0, 0.0, 0.0, 0.0, 0.0, 0.0, 0.0, 0.0, 0.0, 0.0, 0.0, 0.0, 0.0, 0.0, 0.0, 0.0, 0.0, 0.0, 0.0, 0.0, 0.0, 0.0, 0.0, 0.0, 0.0, 0.0, 0.0, 0.0, 0.0, 0.0, 0.0, 0.0, 0.0, 0.0, 0.0, 0.0, 0.0, 0.0, 0.0, 0.0, 0.0, 0.0, 0.0, 0.0, 0.0, 0.0, 0.0, 0.0, 0.0, 0.0, 0.0, 0.0, 0.0, 0.0, 0.0, 0.0, 0.0, 0.0, 0.0, 0.0, 0.0, 0.0, 0.0, 0.0, 0.0, 0.0, 0.0, 0.0, 0.0, 0.0, 0.0, 0.0, 0.0, 0.0, 0.0, 0.0, 0.0, 0.0, 0.0, 0.0, 0.0, 0.0, 0.0, 0.0, 0.0, 0.0, 0.0, 0.0, 0.0, 0.0, 0.0, 0.0, 0.0, 0.0, 0.0, 0.0, 0.0, 0.0, 0.0, 0.0, 0.0, 0.0, 0.0, 0.0, 0.0, 0.0, 0.0, 0.0, 0.0, 0.0, 0.0, 0.0, 0.0, 0.0, 0.0, 0.0, 0.0, 0.0, 0.0, 0.0, 0.0, 0.0, 0.0, 0.0, 0.0, 0.0, 0.0, 0.0, 0.0, 0.0, 0.0, 0.0, 0.0, 0.0, 0.0, 0.0, 0.0, 0.0, 0.0, 0.0, 0.0, 0.0, 0.0, 0.0, 0.0, 0.0, 0.0, 0.0, 0.0, 0.0, 0.0, 0.0, 0.0, 0.0, 0.0, 0.0, 0.0, 0.0, 0.0, 0.0, 0.0, 0.0, 0.0, 0.0, 0.0, 0.0, 0.0, 0.0, 0.0, 0.0, 0.0, 0.0, 0.0, 0.0, 0.0, 0.0, 0.0, 0.0, 0.0, 0.0, 0.0, 0.0, 0.0, 0.0, 0.0, 0.0, 0.0, 0.0, 0.0, 0.0, 0.0, 0.0, 0.0, 0.0, 0.0, 0.0, 0.0, 0.0, 0.0, 0.0, 0.0, 0.0, 0.0, 0.0, 0.0, 0.0, 0.0, 0.0, 0.0, 0.0, 0.0, 0.0, 0.0, 0.0, 0.0, 0.0, 0.0, 0.0, 0.0, 0.0, 0.0, 0.0, 0.0, 0.0, 0.0, 0.0, 0.0, 0.0, 0.0, 0.0, 0.0, 0.0, 0.0, 0.0, 0.0, 0.0, 0.0, 0.0, 0.0, 0.0, 0.0, 0.0, 0.0, 0.0, 0.0, 0.0, 0.0, 0.0, 0.0, 0.0, 0.0, 0.0, 0.0, 0.0, 0.0, 0.0, 0.0, 0.0, 0.0, 0.0, 0.0, 0.0, 0.0, 0.0, 0.0, 0.0, 0.0, 0.0, 0.0, 0.0, 0.0, 0.0, 0.0, 0.0, 0.0, 0.0, 0.0, 0.0, 0.0, 0.0, 0.0, 0.0, 0.0, 0.0, 0.0, 0.0, 0.0, 0.0, 0.0, 0.0, 0.0, -0.0005469981004592218, 0.0, 0.0, 0.0, 0.0, 0.0, 0.0, 0.0, 0.0, 0.0, 0.0, 0.0, 0.0, 0.0, 0.0, 0.0, 0.0, 0.0, 0.0, 0.0, 0.0, 0.0, 0.0, 0.0, 0.0, 0.0, 0.0, 0.0, 0.0, 0.0, 0.0, 0.0, 0.0, 0.0, 0.0, 0.0, 0.0, 0.0, 0.0, 0.0, 0.0, 0.0, 0.0, 0.0, 0.0, 0.0, 0.0, 0.0, 0.0, 0.0, 0.0, 0.0, 0.0, 0.0, 0.0, 0.0, 0.0, 0.0, 0.0, 0.0, 0.0, 0.0, 0.0, 0.0, 0.0, 0.0, 0.0, 0.0, 0.0, 0.0, 0.0, 0.0, 0.0, 0.0, 0.0, 0.0, 0.0, 0.0, 0.0, 0.0, 0.0, 0.0, 0.0, 0.0, 0.0, 0.0, 0.0, 0.0, 0.0, 0.0, 0.0, 0.0, 0.0, 0.0, 0.0, 0.0, 0.0, 0.0, 0.0, 0.0, 0.0, 0.0, 0.0, 0.0, 0.0, 0.0, 0.0, 0.0, 0.0, 0.0, 0.0, 0.0, 0.0, 0.0, 0.0, 0.0, 0.0, 0.0, 0.0, 0.0, 0.0, 0.0, 0.0, 0.0, 0.0, 0.0, 0.0, 0.0, 0.0, 0.0, 0.0, 0.0, 0.0, 0.0, 0.0, 0.0, 0.0, 0.015357417543725514, 0.0043796566007106566, 0.0010943000045261784, 0.0, 0.0, 0.0, 0.0, 0.0, 0.0, 0.0]], "-0.0485": [[-0.005, -0.00499, -0.00498, -0.00497, -0.00496, -0.00495, -0.00494, -0.00493, -0.00492, -0.00491, -0.0049, -0.00489, -0.00488, -0.00487000000000001, -0.00486000000000001, -0.00485000000000001, -0.00484000000000001, -0.00483000000000001, -0.00482000000000001, -0.00481000000000001, -0.00480000000000001, -0.00479000000000001, -0.00478000000000001, -0.00477000000000001, -0.00476000000000001, -0.00475000000000001, -0.00474000000000001, -0.00473000000000001, -0.00472000000000001, -0.00471000000000001, -0.00470000000000001, -0.00469000000000001, -0.00468000000000001, -0.00467000000000001, -0.00466000000000001, -0.00465000000000001, -0.00464000000000001, -0.00463000000000002, -0.00462000000000002, -0.00461000000000002, -0.00460000000000002, -0.00459000000000002, -0.00458000000000002, -0.00457000000000002, -0.00456000000000002, -0.00455000000000002, -0.00454000000000002, -0.00453000000000002, -0.00452000000000002, -0.00451000000000002, -0.00450000000000002, -0.00449000000000002, -0.00448000000000002, -0.00447000000000002, -0.00446000000000002, -0.00445000000000002, -0.00444000000000002, -0.00443000000000002, -0.00442000000000002, -0.00441000000000002, -0.00440000000000002, -0.00439000000000002, -0.00438000000000003, -0.00437000000000003, -0.00436000000000003, -0.00435000000000003, -0.00434000000000003, -0.00433000000000003, -0.00432000000000003, -0.00431000000000003, -0.00430000000000003, -0.00429000000000003, -0.00428000000000003, -0.00427000000000003, -0.00426000000000003, -0.00425000000000003, -0.00424000000000003, -0.00423000000000003, -0.00422000000000003, -0.00421000000000003, -0.00420000000000003, -0.00419000000000003, -0.00418000000000003, -0.00417000000000003, -0.00416000000000003, -0.00415000000000003, -0.00414000000000004, -0.00413000000000004, -0.00412000000000004, -0.00411000000000004, -0.00410000000000004, -0.00409000000000004, -0.00408000000000004, -0.00407000000000004, -0.00406000000000004, -0.00405000000000004, -0.00404000000000004, -0.00403000000000004, -0.00402000000000004, -0.00401000000000004, -0.00400000000000004, -0.00399000000000004, -0.00398000000000004, -0.00397000000000004, -0.00396000000000004, -0.00395000000000004, -0.00394000000000004, -0.00393000000000004, -0.00392000000000004, -0.00391000000000004, -0.00390000000000004, -0.00389000000000004, -0.00388000000000004, -0.00387000000000004, -0.00386000000000004, -0.00385000000000004, -0.00384000000000004, -0.00383000000000004, -0.00382000000000004, -0.00381000000000004, -0.00380000000000004, -0.00379000000000004, -0.00378000000000004, -0.00377000000000004, -0.00376000000000004, -0.00375000000000004, -0.00374000000000004, -0.00373000000000004, -0.00372000000000004, -0.00371000000000004, -0.00370000000000004, -0.00369000000000004, -0.00368000000000004, -0.00367000000000004, -0.00366000000000004, -0.00365000000000004, -0.00364000000000004, -0.00363000000000004, -0.00362000000000004, -0.00361000000000004, -0.00360000000000004, -0.00359000000000004, -0.00358000000000004, -0.00357000000000004, -0.00356000000000004, -0.00355000000000004, -0.00354000000000004, -0.00353000000000004, -0.00352000000000004, -0.00351000000000004, -0.00350000000000004, -0.00349000000000004, -0.00348000000000004, -0.00347000000000004, -0.00346000000000004, -0.00345000000000004, -0.00344000000000004, -0.00343000000000004, -0.00342000000000004, -0.00341000000000004, -0.00340000000000004, -0.00339000000000004, -0.00338000000000004, -0.00337000000000004, -0.00336000000000004, -0.00335000000000004, -0.00334000000000004, -0.00333000000000004, -0.00332000000000004, -0.00331000000000004, -0.00330000000000004, -0.00329000000000004, -0.00328000000000004, -0.00327000000000004, -0.00326000000000004, -0.00325000000000004, -0.00324000000000004, -0.00323000000000004, -0.00322000000000004, -0.00321000000000004, -0.00320000000000004, -0.00319000000000004, -0.00318000000000004, -0.00317000000000004, -0.00316000000000004, -0.00315000000000004, -0.00314000000000004, -0.00313000000000004, -0.00312000000000004, -0.00311000000000004, -0.00310000000000004, -0.00309000000000004, -0.00308000000000004, -0.00307000000000004, -0.00306000000000004, -0.00305000000000004, -0.00304000000000004, -0.00303000000000004, -0.00302000000000004, -0.00301000000000004, -0.00300000000000004, -0.00299000000000004, -0.00298000000000004, -0.00297000000000004, -0.00296000000000004, -0.00295000000000004, -0.00294000000000004, -0.00293000000000004, -0.00292000000000004, -0.00291000000000004, -0.00290000000000004, -0.00289000000000004, -0.00288000000000004, -0.00287000000000004, -0.00286000000000004, -0.00285000000000004, -0.00284000000000004, -0.00283000000000004, -0.00282000000000004, -0.00281000000000004, -0.00280000000000004, -0.00279000000000004, -0.00278000000000004, -0.00277000000000004, -0.00276000000000004, -0.00275000000000004, -0.00274000000000004, -0.00273000000000004, -0.00272000000000004, -0.00271000000000004, -0.00270000000000004, -0.00269000000000004, -0.00268000000000004, -0.00267000000000004, -0.00266000000000004, -0.00265000000000004, -0.00264000000000004, -0.00263000000000004, -0.00262000000000004, -0.00261000000000004, -0.00260000000000004, -0.00259000000000004, -0.00258000000000004, -0.00257000000000004, -0.00256000000000004, -0.00255000000000004, -0.00254000000000004, -0.00253000000000004, -0.00252000000000004, -0.00251000000000004, -0.00250000000000004, -0.00249000000000004, -0.00248000000000004, -0.00247000000000004, -0.00246000000000004, -0.00245000000000004, -0.00244000000000004, -0.00243000000000004, -0.00242000000000004, -0.00241000000000004, -0.00240000000000004, -0.00239000000000004, -0.00238000000000004, -0.00237000000000004, -0.00236000000000004, -0.00235000000000004, -0.00234000000000004, -0.00233000000000004, -0.00232000000000004, -0.00231000000000004, -0.00230000000000004, -0.00229000000000004, -0.00228000000000004, -0.00227000000000004, -0.00226000000000004, -0.00225000000000004, -0.00224000000000004, -0.00223000000000004, -0.00222000000000004, -0.00221000000000004, -0.00220000000000004, -0.00219000000000004, -0.00218000000000004, -0.00217000000000004, -0.00216000000000004, -0.00215000000000004, -0.00214000000000004, -0.00213000000000004, -0.00212000000000004, -0.00211000000000004, -0.00210000000000004, -0.00209000000000004, -0.00208000000000004, -0.00207000000000004, -0.00206000000000004, -0.00205000000000004, -0.00204000000000004, -0.00203000000000004, -0.00202000000000004, -0.00201000000000004, -0.00200000000000004, -0.00199000000000004, -0.00198000000000004, -0.00197000000000004, -0.00196000000000004, -0.00195000000000004, -0.00194000000000004, -0.00193000000000004, -0.00192000000000004, -0.00191000000000004, -0.00190000000000004, -0.00189000000000004, -0.00188000000000004, -0.00187000000000004, -0.00186000000000004, -0.00185000000000004, -0.00184000000000004, -0.00183000000000004, -0.00182000000000004, -0.00181000000000004, -0.00180000000000004, -0.00179000000000004, -0.00178000000000004, -0.00177000000000004, -0.00176000000000004, -0.00175000000000004, -0.00174000000000004, -0.00173000000000004, -0.00172000000000004, -0.00171000000000004, -0.00170000000000004, -0.00169000000000004, -0.00168000000000004, -0.00167000000000004, -0.00166000000000004, -0.00165000000000004, -0.00164000000000004, -0.00163000000000004, -0.00162000000000004, -0.00161000000000004, -0.00160000000000004, -0.00159000000000004, -0.00158000000000004, -0.00157000000000004, -0.00156000000000004, -0.00155000000000004, -0.00154000000000004, -0.00153000000000004, -0.00152000000000004, -0.00151000000000004, -0.00150000000000004, -0.00149000000000004, -0.00148000000000004, -0.00147000000000004, -0.00146000000000004, -0.00145000000000004, -0.00144000000000004, -0.00143000000000004, -0.00142000000000004, -0.00141000000000004, -0.00140000000000004, -0.00139000000000004, -0.00138000000000004, -0.00137000000000004, -0.00136000000000004, -0.00135000000000004, -0.00134000000000004, -0.00133000000000004, -0.00132000000000004, -0.00131000000000004, -0.00130000000000004, -0.00129000000000004, -0.00128000000000004, -0.00127000000000004, -0.00126000000000004, -0.00125000000000004, -0.00124000000000004, -0.00123000000000004, -0.00122000000000004, -0.00121000000000004, -0.00120000000000004, -0.00119000000000004, -0.00118000000000004, -0.00117000000000004, -0.00116000000000004, -0.00115000000000004, -0.00114000000000004, -0.00113000000000004, -0.00112000000000004, -0.00111000000000004, -0.00110000000000004, -0.00109000000000004, -0.00108000000000004, -0.00107000000000004, -0.00106000000000004, -0.00105000000000004, -0.00104000000000004, -0.00103000000000004, -0.00102000000000004, -0.00101000000000004, -0.00100000000000004, -0.000990000000000037, -0.000980000000000037, -0.000970000000000037, -0.000960000000000037, -0.000950000000000037, -0.000940000000000037, -0.000930000000000037, -0.000920000000000037, -0.000910000000000037, -0.000900000000000037, -0.000890000000000037, -0.000880000000000037, -0.000870000000000037, -0.000860000000000037, -0.000850000000000036, -0.000840000000000036, -0.000830000000000036, -0.000820000000000036, -0.000810000000000036, -0.000800000000000036, -0.000790000000000036, -0.000780000000000036, -0.000770000000000036, -0.000760000000000036, -0.000750000000000036, -0.000740000000000036, -0.000730000000000036, -0.000720000000000036, -0.000710000000000036, -0.000700000000000036, -0.000690000000000036, -0.000680000000000036, -0.000670000000000036, -0.000660000000000036, -0.000650000000000036, -0.000640000000000036, -0.000630000000000036, -0.000620000000000036, -0.000610000000000036, -0.000600000000000036, -0.000590000000000036, -0.000580000000000036, -0.000570000000000036, -0.000560000000000036, -0.000550000000000036, -0.000540000000000036, -0.000530000000000036, -0.000520000000000036, -0.000510000000000036, -0.000500000000000036, -0.000490000000000036, -0.000480000000000036, -0.000470000000000035, -0.000460000000000035, -0.000450000000000035, -0.000440000000000035, -0.000430000000000035, -0.000420000000000035, -0.000410000000000035, -0.000400000000000035, -0.000390000000000035, -0.000380000000000035, -0.000370000000000035, -0.000360000000000035, -0.000350000000000035, -0.000340000000000035, -0.000330000000000035, -0.000320000000000035, -0.000310000000000035, -0.000300000000000035, -0.000290000000000035, -0.000280000000000035, -0.000270000000000035, -0.000260000000000035, -0.000250000000000035, -0.000240000000000035, -0.000230000000000035, -0.000220000000000035, -0.000210000000000035, -0.000200000000000035, -0.000190000000000035, -0.000180000000000035, -0.000170000000000035, -0.000160000000000035, -0.000150000000000035, -0.000140000000000035, -0.000130000000000035, -0.000120000000000035, -0.000110000000000035, -0.000100000000000035, -9.00000000000349e-05, -8.00000000000349e-05, -7.00000000000349e-05, -6.00000000000349e-05, -5.00000000000349e-05, -4.00000000000349e-05, -3.00000000000349e-05, -2.00000000000349e-05, -1.00000000000349e-05, -3.49350268765564e-17, 9.99999999996507e-06, 1.99999999999651e-05, 2.99999999999651e-05, 3.99999999999651e-05, 4.99999999999651e-05, 5.99999999999651e-05, 6.99999999999651e-05, 7.99999999999651e-05, 8.99999999999651e-05, 9.99999999999651e-05, 0.000109999999999965, 0.000119999999999965, 0.000129999999999965, 0.000139999999999965, 0.000149999999999965, 0.000159999999999965, 0.000169999999999965, 0.000179999999999965, 0.000189999999999965, 0.000199999999999965, 0.000209999999999965, 0.000219999999999965, 0.000229999999999965, 0.000239999999999965, 0.000249999999999965, 0.000259999999999965, 0.000269999999999965, 0.000279999999999965, 0.000289999999999965, 0.000299999999999965, 0.000309999999999965, 0.000319999999999965, 0.000329999999999965, 0.000339999999999965, 0.000349999999999965, 0.000359999999999965, 0.000369999999999965, 0.000379999999999965, 0.000389999999999965, 0.000399999999999965, 0.000409999999999966, 0.000419999999999966, 0.000429999999999966, 0.000439999999999966, 0.000449999999999966, 0.000459999999999966, 0.000469999999999966, 0.000479999999999966, 0.000489999999999966, 0.000499999999999966, 0.000509999999999966, 0.000519999999999966, 0.000529999999999966, 0.000539999999999966, 0.000549999999999966, 0.000559999999999966, 0.000569999999999966, 0.000579999999999966, 0.000589999999999966, 0.000599999999999966, 0.000609999999999966, 0.000619999999999966, 0.000629999999999966, 0.000639999999999966, 0.000649999999999966, 0.000659999999999966, 0.000669999999999966, 0.000679999999999966, 0.000689999999999966, 0.000699999999999966, 0.000709999999999966, 0.000719999999999966, 0.000729999999999966, 0.000739999999999966, 0.000749999999999966, 0.000759999999999966, 0.000769999999999966, 0.000779999999999966, 0.000789999999999967, 0.000799999999999967, 0.000809999999999967, 0.000819999999999967, 0.000829999999999967, 0.000839999999999967, 0.000849999999999967, 0.000859999999999967, 0.000869999999999967, 0.000879999999999967, 0.000889999999999967, 0.000899999999999967, 0.000909999999999967, 0.000919999999999967, 0.000929999999999967, 0.000939999999999967, 0.000949999999999967, 0.000959999999999967, 0.000969999999999967, 0.000979999999999967, 0.000989999999999967, 0.000999999999999967, 0.00100999999999997, 0.00101999999999997, 0.00102999999999997, 0.00103999999999997, 0.00104999999999997, 0.00105999999999997, 0.00106999999999997, 0.00107999999999997, 0.00108999999999997, 0.00109999999999997, 0.00110999999999997, 0.00111999999999997, 0.00112999999999997, 0.00113999999999997, 0.00114999999999997, 0.00115999999999997, 0.00116999999999997, 0.00117999999999997, 0.00118999999999997, 0.00119999999999997, 0.00120999999999997, 0.00121999999999997, 0.00122999999999997, 0.00123999999999997, 0.00124999999999997, 0.00125999999999997, 0.00126999999999997, 0.00127999999999997, 0.00128999999999997, 0.00129999999999997, 0.00130999999999997, 0.00131999999999997, 0.00132999999999997, 0.00133999999999997, 0.00134999999999997, 0.00135999999999997, 0.00136999999999997, 0.00137999999999997, 0.00138999999999997, 0.00139999999999997, 0.00140999999999997, 0.00141999999999997, 0.00142999999999997, 0.00143999999999997, 0.00144999999999997, 0.00145999999999997, 0.00146999999999997, 0.00147999999999997, 0.00148999999999997, 0.00149999999999997, 0.00150999999999997, 0.00151999999999997, 0.00152999999999997, 0.00153999999999997, 0.00154999999999997, 0.00155999999999997, 0.00156999999999997, 0.00157999999999997, 0.00158999999999997, 0.00159999999999997, 0.00160999999999997, 0.00161999999999997, 0.00162999999999997, 0.00163999999999997, 0.00164999999999997, 0.00165999999999997, 0.00166999999999997, 0.00167999999999997, 0.00168999999999997, 0.00169999999999997, 0.00170999999999997, 0.00171999999999997, 0.00172999999999997, 0.00173999999999997, 0.00174999999999997, 0.00175999999999997, 0.00176999999999997, 0.00177999999999997, 0.00178999999999997, 0.00179999999999997, 0.00180999999999997, 0.00181999999999997, 0.00182999999999997, 0.00183999999999997, 0.00184999999999997, 0.00185999999999997, 0.00186999999999997, 0.00187999999999997, 0.00188999999999997, 0.00189999999999997, 0.00190999999999997, 0.00191999999999997, 0.00192999999999997, 0.00193999999999997, 0.00194999999999997, 0.00195999999999997, 0.00196999999999997, 0.00197999999999997, 0.00198999999999997, 0.00199999999999997, 0.00200999999999997, 0.00201999999999997, 0.00202999999999997, 0.00203999999999997, 0.00204999999999997, 0.00205999999999997, 0.00206999999999997, 0.00207999999999997, 0.00208999999999997, 0.00209999999999997, 0.00210999999999997, 0.00211999999999997, 0.00212999999999997, 0.00213999999999997, 0.00214999999999997, 0.00215999999999997, 0.00216999999999997, 0.00217999999999997, 0.00218999999999997, 0.00219999999999997, 0.00220999999999997, 0.00221999999999997, 0.00222999999999997, 0.00223999999999997, 0.00224999999999997, 0.00225999999999997, 0.00226999999999997, 0.00227999999999997, 0.00228999999999997, 0.00229999999999997, 0.00230999999999997, 0.00231999999999997, 0.00232999999999997, 0.00233999999999997, 0.00234999999999997, 0.00235999999999997, 0.00236999999999997, 0.00237999999999997, 0.00238999999999997, 0.00239999999999997, 0.00240999999999997, 0.00241999999999997, 0.00242999999999997, 0.00243999999999997, 0.00244999999999997, 0.00245999999999997, 0.00246999999999997, 0.00247999999999997, 0.00248999999999997, 0.00249999999999997, 0.00250999999999997, 0.00251999999999997, 0.00252999999999997, 0.00253999999999997, 0.00254999999999997, 0.00255999999999997, 0.00256999999999997, 0.00257999999999997, 0.00258999999999997, 0.00259999999999997, 0.00260999999999997, 0.00261999999999997, 0.00262999999999997, 0.00263999999999997, 0.00264999999999997, 0.00265999999999997, 0.00266999999999997, 0.00267999999999997, 0.00268999999999997, 0.00269999999999997, 0.00270999999999997, 0.00271999999999997, 0.00272999999999997, 0.00273999999999997, 0.00274999999999997, 0.00275999999999997, 0.00276999999999997, 0.00277999999999997, 0.00278999999999997, 0.00279999999999997, 0.00280999999999997, 0.00281999999999997, 0.00282999999999997, 0.00283999999999997, 0.00284999999999997, 0.00285999999999997, 0.00286999999999997, 0.00287999999999997, 0.00288999999999997, 0.00289999999999997, 0.00290999999999997, 0.00291999999999997, 0.00292999999999997, 0.00293999999999997, 0.00294999999999997, 0.00295999999999997, 0.00296999999999997, 0.00297999999999997, 0.00298999999999997, 0.00299999999999997, 0.00300999999999997, 0.00301999999999997, 0.00302999999999997, 0.00303999999999997, 0.00304999999999997, 0.00305999999999997, 0.00306999999999997, 0.00307999999999997, 0.00308999999999997, 0.00309999999999997, 0.00310999999999997, 0.00311999999999997, 0.00312999999999997, 0.00313999999999997, 0.00314999999999997, 0.00315999999999997, 0.00316999999999997, 0.00317999999999997, 0.00318999999999997, 0.00319999999999997, 0.00320999999999997, 0.00321999999999997, 0.00322999999999997, 0.00323999999999997, 0.00324999999999997, 0.00325999999999997, 0.00326999999999997, 0.00327999999999997, 0.00328999999999997, 0.00329999999999997, 0.00330999999999997, 0.00331999999999997, 0.00332999999999997, 0.00333999999999997, 0.00334999999999997, 0.00335999999999997, 0.00336999999999997, 0.00337999999999997, 0.00338999999999997, 0.00339999999999997, 0.00340999999999997, 0.00341999999999997, 0.00342999999999997, 0.00343999999999997, 0.00344999999999997, 0.00345999999999997, 0.00346999999999997, 0.00347999999999997, 0.00348999999999997, 0.00349999999999997, 0.00350999999999997, 0.00351999999999997, 0.00352999999999997, 0.00353999999999997, 0.00354999999999997, 0.00355999999999997, 0.00356999999999997, 0.00357999999999997, 0.00358999999999997, 0.00359999999999997, 0.00360999999999997, 0.00361999999999997, 0.00362999999999997, 0.00363999999999997, 0.00364999999999997, 0.00365999999999997, 0.00366999999999997, 0.00367999999999997, 0.00368999999999997, 0.00369999999999997, 0.00370999999999997, 0.00371999999999997, 0.00372999999999997, 0.00373999999999997, 0.00374999999999997, 0.00375999999999997, 0.00376999999999997, 0.00377999999999997, 0.00378999999999997, 0.00379999999999997, 0.00380999999999997, 0.00381999999999997, 0.00382999999999997, 0.00383999999999997, 0.00384999999999997, 0.00385999999999997, 0.00386999999999997, 0.00387999999999997, 0.00388999999999997, 0.00389999999999997, 0.00390999999999997, 0.00391999999999997, 0.00392999999999997, 0.00393999999999997, 0.00394999999999997, 0.00395999999999997, 0.00396999999999997, 0.00397999999999997, 0.00398999999999997, 0.00399999999999997, 0.00400999999999997, 0.00401999999999997, 0.00402999999999997, 0.00403999999999997, 0.00404999999999997, 0.00405999999999997, 0.00406999999999997, 0.00407999999999997, 0.00408999999999997, 0.00409999999999997, 0.00410999999999997, 0.00411999999999997, 0.00412999999999997, 0.00413999999999996, 0.00414999999999996, 0.00415999999999996, 0.00416999999999996, 0.00417999999999996, 0.00418999999999996, 0.00419999999999996, 0.00420999999999996, 0.00421999999999996, 0.00422999999999996, 0.00423999999999996, 0.00424999999999996, 0.00425999999999996, 0.00426999999999996, 0.00427999999999996, 0.00428999999999996, 0.00429999999999996, 0.00430999999999996, 0.00431999999999996, 0.00432999999999996, 0.00433999999999996, 0.00434999999999996, 0.00435999999999996, 0.00436999999999996, 0.00437999999999996, 0.00438999999999995, 0.00439999999999995, 0.00440999999999995, 0.00441999999999995, 0.00442999999999995, 0.00443999999999995, 0.00444999999999995, 0.00445999999999995, 0.00446999999999995, 0.00447999999999995, 0.00448999999999995, 0.00449999999999995, 0.00450999999999995, 0.00451999999999995, 0.00452999999999995, 0.00453999999999995, 0.00454999999999995, 0.00455999999999995, 0.00456999999999995, 0.00457999999999995, 0.00458999999999995, 0.00459999999999995, 0.00460999999999995, 0.00461999999999995, 0.00462999999999994, 0.00463999999999994, 0.00464999999999994, 0.00465999999999994, 0.00466999999999994, 0.00467999999999994, 0.00468999999999994, 0.00469999999999994, 0.00470999999999994, 0.00471999999999994, 0.00472999999999994, 0.00473999999999994, 0.00474999999999994, 0.00475999999999994, 0.00476999999999994, 0.00477999999999994, 0.00478999999999994, 0.00479999999999994, 0.00480999999999994, 0.00481999999999994, 0.00482999999999994, 0.00483999999999994, 0.00484999999999994, 0.00485999999999994, 0.00486999999999994, 0.00487999999999993, 0.00488999999999993, 0.00489999999999993, 0.00490999999999993, 0.00491999999999993, 0.00492999999999993, 0.00493999999999993, 0.00494999999999993, 0.00495999999999993, 0.00496999999999993, 0.00497999999999993, 0.00498999999999993, 0.00499999999999993], [0.0, 0.0, 0.0, 0.0, 0.0, 0.0, 0.0, 0.0, 0.0, 0.0, 0.0, 0.0, 0.0, 0.0, 0.0, 0.0, 0.0, 0.0, 0.0, 0.0, 0.0, 0.0, 0.0, 0.0, 0.0, 0.0, 0.0, 0.0, 0.0, 0.0, 0.0, 0.0, 0.0, 0.0, 0.0, 0.0, 0.0, 0.0, 0.0, -0.0016406849053362791, -0.005465383202589469, -0.0016406849053362791, -0.0005469981004592218, 0.0, 0.0, 0.0, 0.0, 0.0, 0.0, 0.0, 0.0, 0.0, 0.0, 0.0, 0.0, 0.0, 0.0, 0.0, 0.0, 0.0, 0.0, 0.0, 0.0, 0.0, 0.0, 0.0, 0.0, 0.0, 0.0, 0.0, 0.0, 0.0, 0.0, 0.0, 0.0, 0.0, 0.0, 0.0, 0.0, 0.0, 0.0, 0.0, 0.0, 0.0, 0.0, 0.0, 0.0, 0.0, 0.0, 0.0, 0.0, 0.0, 0.0, 0.0, 0.0, 0.0, 0.0, 0.0, 0.010412347572862524, 0.0027365156837924546, 0.0005471001239223945, 0.0, 0.0, 0.0, 0.0, 0.0, 0.0, 0.0, 0.0, 0.0, 0.0, 0.0, 0.0, 0.0, 0.0, 0.0, 0.0, 0.0, 0.0, 0.0, 0.0, 0.0, 0.0, 0.0, 0.0, 0.0, 0.0, 0.0, 0.0, 0.0, 0.0, 0.0, 0.0, 0.0, 0.0, 0.0, 0.0, 0.0, 0.0, 0.0, 0.0, 0.0, 0.0, 0.0, 0.0, 0.0, 0.0, 0.0, 0.0, 0.0, 0.0, 0.0, 0.0, 0.0, 0.0, 0.0, 0.0, 0.0, 0.0, 0.0, 0.0, 0.0, 0.0, 0.0, 0.0, 0.0, 0.0, 0.0, 0.0, 0.0, 0.0, 0.0, 0.0, 0.0, 0.0, 0.0, 0.0, 0.0, 0.0, 0.0, 0.0, 0.0, 0.0, 0.0, 0.0, 0.0, 0.0, 0.0, 0.0, 0.0, 0.0, 0.0, 0.0, 0.0, 0.0, 0.0, 0.0, 0.0, 0.0, 0.0, 0.0, 0.0, 0.0, 0.0, 0.0, 0.0, 0.0, 0.0, 0.0, 0.0, 0.0, 0.0, 0.0, -0.013099822600266082, -0.02397174411662626, -0.006557260967847747, -0.002187381692739267, -0.0005469981004592218, 0.0, 0.0, 0.0, 0.0, 0.0, 0.0, 0.0, 0.0, 0.0, 0.0, 0.0, 0.0, 0.0, 0.0, 0.0, 0.0, 0.0, 0.0, 0.0, 0.0, 0.0, 0.0, 0.0, 0.0, 0.0, 0.0, 0.0, 0.0, 0.0, 0.0, 0.0, 0.0, 0.0, 0.0, 0.0, 0.0, 0.0, 0.0, 0.0, 0.0, 0.0, 0.0, 0.0, 0.0, 0.0, 0.0, 0.0, 0.0, 0.0, 0.0, 0.0, 0.0, 0.0, 0.0, 0.0, 0.0, 0.0, 0.0, 0.0, 0.0, 0.0, 0.0, 0.0, 0.0, 0.0, 0.0, 0.0, 0.0, 0.0, 0.0, 0.0, 0.0, 0.0, 0.0, 0.0, 0.0, 0.0, 0.0, 0.0, 0.0, 0.0, 0.0, 0.0, 0.0, 0.0, 0.0, 0.0, 0.0, 0.0, 0.0, 0.0, 0.0, 0.0, 0.0, 0.0, 0.0, 0.0, 0.0, 0.0, 0.0, 0.0, 0.0, 0.0, 0.0, 0.0, 0.0, 0.0, 0.0, 0.0, 0.0, 0.0, 0.0, 0.0, 0.0, 0.0, 0.0, 0.0, 0.0, 0.0, 0.0, 0.0, 0.0, 0.0, 0.0, 0.0, 0.0, 0.0, 0.0, 0.0, 0.0, 0.0, 0.0, 0.0, 0.0, 0.0, 0.0, 0.0, 0.0, 0.0, 0.0, 0.0, 0.0, 0.0, 0.0, 0.0, 0.0, 0.0, 0.0, 0.0, 0.0, 0.0, 0.0, 0.0, 0.0, 0.0, -0.009285119200011634, -0.010375517223147003, -0.0032804523734553453, -0.0010938919123744959, -0.0005469981004592218, 0.0, 0.0, 0.0, 0.0, 0.0, 0.0, 0.0, 0.0, 0.0, 0.0, 0.0, 0.0, 0.0, 0.0, 0.0, 0.0, 0.0, 0.0, 0.0, 0.0, 0.0, 0.0, 0.0, 0.0, 0.0, 0.0, 0.0, 0.0, 0.0, 0.0, 0.0, 0.0, 0.0, 0.0, 0.0, 0.0, 0.0, 0.0, 0.0, 0.0, 0.0, 0.0, 0.0, 0.0, 0.0, 0.0, 0.0, 0.0, 0.0, 0.0, 0.0, 0.0, 0.0, 0.0, 0.0, 0.0, 0.0, 0.0, 0.0, 0.0, 0.0, 0.0, 0.0, 0.0, 0.0, 0.0, 0.0, 0.0, 0.0, 0.0, 0.0, 0.0, 0.0, 0.0, 0.0, 0.0, 0.0, 0.0, 0.0, 0.0, 0.0, 0.0, 0.0, 0.0, 0.0, 0.0, 0.0, 0.0, 0.0, 0.0, 0.0, 0.0, 0.0, 0.0, 0.0, 0.0, 0.0, 0.0, 0.0, 0.0, 0.0, 0.0, 0.0, 0.0, 0.0, 0.0, 0.0, 0.0, 0.0, 0.0, 0.0, 0.0, 0.0, 0.0, 0.0, 0.0, 0.0, 0.0, 0.0, 0.0, 0.0, 0.0, 0.0, 0.0, 0.0, 0.0, 0.0, 0.0, 0.0, 0.0, 0.0, 0.0, 0.0, 0.0, 0.0, 0.0, 0.0, 0.0, 0.0, 0.0, 0.0, 0.0, 0.0, 0.0, 0.0, 0.0, 0.0, 0.0, 0.0, 0.0, 0.0, 0.0, 0.0, 0.0, 0.0, 0.0, 0.0, 0.0, 0.0, 0.0, 0.0, 0.0, 0.0, -0.019084392780936533, -0.009285119200011634, -0.0027339651073787, -0.0010938919123744959, -0.0005469981004592218, 0.0, 0.0, 0.0, 0.0, 0.0, 0.0, 0.0, 0.0, 0.0, 0.0, 0.0, 0.0, 0.0, 0.0, 0.0, 0.0, 0.0, 0.0, 0.0, 0.0, 0.0, 0.0, 0.0, 0.0, 0.0, 0.0, 0.0, 0.0, 0.0, 0.0, 0.0, 0.0, 0.0, 0.0, 0.0, 0.0, 0.0, 0.0, 0.0, 0.0, 0.0, 0.0, 0.0, 0.0, 0.0, 0.0, 0.0, 0.0, 0.0, 0.0, 0.0, 0.0, 0.0, 0.0, 0.0, 0.0, 0.0, 0.0, 0.0, 0.0, 0.0, 0.0, 0.0, 0.0, 0.0, 0.0, 0.0, 0.0, 0.0, 0.0, 0.0, 0.0, 0.0, 0.0, 0.0, 0.0, 0.0, 0.0, 0.0, 0.0, 0.0, 0.0, 0.0, 0.0, 0.0, 0.0, 0.0, 0.0, 0.0, 0.0, 0.0, 0.0, 0.0, 0.0, 0.0, 0.0, 0.0, 0.0, 0.0, 0.0, 0.0, 0.0, 0.0, 0.0, 0.0, 0.0, 0.0, 0.0, 0.0, 0.0, 0.0, 0.0, 0.0, 0.0, 0.0, 0.0, 0.0, 0.0, 0.0, 0.0, 0.0, 0.0, 0.0, 0.0, 0.0, 0.0, 0.0, 0.0, 0.0, 0.0, 0.0, 0.0, 0.0, 0.0, 0.0, 0.0, 0.0, 0.0, 0.0, 0.0, 0.0, 0.0, 0.0, 0.0, 0.0, 0.0, 0.0, 0.0, 0.0, 0.0, 0.0, 0.0, 0.0, 0.0, 0.0, 0.0, 0.0, 0.0, 0.0, 0.0, 0.013708155701212997, 0.013708155701212997, 0.0032841252038424526, 0.0010943000045261784, 0.0, 0.0, 0.0, 0.0, 0.0, 0.0, 0.0, 0.0, 0.0, 0.0, 0.0, 0.0, 0.0, 0.0, 0.0, 0.0, 0.0, 0.0, 0.0, 0.0, 0.0, 0.0, 0.0, 0.0, 0.0, 0.0, 0.0, 0.0, 0.0, 0.0, 0.0, 0.0, 0.0, 0.0, 0.0, 0.0, 0.0, 0.0, 0.0, 0.0, 0.0, 0.0, 0.0, 0.0, 0.0, 0.0, 0.0, 0.0, 0.0, 0.0, 0.0, 0.0, 0.0, 0.0, 0.0, 0.0, 0.0, 0.0, 0.0, 0.0, 0.0, 0.0, 0.0, 0.0, 0.0, 0.0, 0.0, 0.0, 0.0, 0.0, 0.0, 0.0, 0.0, 0.0, 0.0, 0.0, 0.0, 0.0, 0.0, 0.0, 0.0, 0.0, 0.0, 0.0, 0.0, 0.0, 0.0, 0.0, 0.0, 0.0, 0.0, 0.0, 0.0, 0.0, 0.0, 0.0, 0.0, 0.0, 0.0, 0.0, 0.0, 0.0, 0.0, 0.0, 0.0, 0.0, 0.0, 0.0, 0.0, 0.0, 0.0, 0.0, 0.0, 0.0, 0.0, 0.0, 0.0, 0.0, 0.0, 0.0, 0.0, 0.0, 0.0, 0.0, 0.0, 0.0, 0.0, 0.0, 0.0, 0.0, 0.0, 0.0, 0.0, 0.0, 0.0, 0.0, 0.0, 0.0, 0.0, 0.0, 0.0, 0.0, 0.0, 0.0, 0.0, 0.0, 0.0, 0.0, 0.0, 0.0, 0.0, 0.0, 0.0, 0.0, 0.0, 0.0, 0.0, 0.0, 0.0, 0.0, 0.0, 0.0, 0.0, 0.0, 0.0, 0.0, 0.0, 0.0, 0.0, 0.0, 0.0, 0.0, 0.0, 0.0, 0.0, 0.0, 0.0, 0.0, 0.0, 0.0, 0.0, 0.0, 0.0, 0.0, 0.0, 0.0, 0.0, 0.0, 0.0, 0.0, 0.0, 0.0, 0.0, 0.0, 0.0, 0.0, 0.0, 0.0, 0.0, 0.0, 0.0, 0.0, 0.0, 0.0, 0.0, 0.0, 0.0, 0.0, 0.0, 0.0, 0.0, 0.0, 0.0, 0.0, 0.0, 0.0, 0.0, 0.0, 0.0, 0.0, 0.0, 0.0, 0.0, 0.0, 0.0, 0.0, 0.0, 0.0, 0.0, 0.0, 0.0, 0.0, 0.0, 0.0, 0.0, 0.0, 0.0, 0.0, 0.0, 0.0, 0.0, 0.0, 0.0, 0.0, 0.0, 0.0, 0.0, 0.0, 0.0, 0.0, 0.0, 0.0, 0.0, 0.0, 0.0, 0.0, 0.0, 0.0, 0.0, 0.0, 0.0, 0.0, 0.0, 0.0, 0.0, 0.0, 0.0, 0.0, 0.0, 0.0, 0.0, 0.0, 0.0, 0.0, 0.0, 0.0, 0.0, 0.0, 0.0, 0.0, 0.0, 0.0, 0.0, 0.0, 0.0, 0.0, 0.0, 0.0, 0.0, 0.0, 0.0]], "-0.048": [[-0.005, -0.00499, -0.00498, -0.00497, -0.00496, -0.00495, -0.00494, -0.00493, -0.00492, -0.00491, -0.0049, -0.00489, -0.00488, -0.00487000000000001, -0.00486000000000001, -0.00485000000000001, -0.00484000000000001, -0.00483000000000001, -0.00482000000000001, -0.00481000000000001, -0.00480000000000001, -0.00479000000000001, -0.00478000000000001, -0.00477000000000001, -0.00476000000000001, -0.00475000000000001, -0.00474000000000001, -0.00473000000000001, -0.00472000000000001, -0.00471000000000001, -0.00470000000000001, -0.00469000000000001, -0.00468000000000001, -0.00467000000000001, -0.00466000000000001, -0.00465000000000001, -0.00464000000000001, -0.00463000000000002, -0.00462000000000002, -0.00461000000000002, -0.00460000000000002, -0.00459000000000002, -0.00458000000000002, -0.00457000000000002, -0.00456000000000002, -0.00455000000000002, -0.00454000000000002, -0.00453000000000002, -0.00452000000000002, -0.00451000000000002, -0.00450000000000002, -0.00449000000000002, -0.00448000000000002, -0.00447000000000002, -0.00446000000000002, -0.00445000000000002, -0.00444000000000002, -0.00443000000000002, -0.00442000000000002, -0.00441000000000002, -0.00440000000000002, -0.00439000000000002, -0.00438000000000003, -0.00437000000000003, -0.00436000000000003, -0.00435000000000003, -0.00434000000000003, -0.00433000000000003, -0.00432000000000003, -0.00431000000000003, -0.00430000000000003, -0.00429000000000003, -0.00428000000000003, -0.00427000000000003, -0.00426000000000003, -0.00425000000000003, -0.00424000000000003, -0.00423000000000003, -0.00422000000000003, -0.00421000000000003, -0.00420000000000003, -0.00419000000000003, -0.00418000000000003, -0.00417000000000003, -0.00416000000000003, -0.00415000000000003, -0.00414000000000004, -0.00413000000000004, -0.00412000000000004, -0.00411000000000004, -0.00410000000000004, -0.00409000000000004, -0.00408000000000004, -0.00407000000000004, -0.00406000000000004, -0.00405000000000004, -0.00404000000000004, -0.00403000000000004, -0.00402000000000004, -0.00401000000000004, -0.00400000000000004, -0.00399000000000004, -0.00398000000000004, -0.00397000000000004, -0.00396000000000004, -0.00395000000000004, -0.00394000000000004, -0.00393000000000004, -0.00392000000000004, -0.00391000000000004, -0.00390000000000004, -0.00389000000000004, -0.00388000000000004, -0.00387000000000004, -0.00386000000000004, -0.00385000000000004, -0.00384000000000004, -0.00383000000000004, -0.00382000000000004, -0.00381000000000004, -0.00380000000000004, -0.00379000000000004, -0.00378000000000004, -0.00377000000000004, -0.00376000000000004, -0.00375000000000004, -0.00374000000000004, -0.00373000000000004, -0.00372000000000004, -0.00371000000000004, -0.00370000000000004, -0.00369000000000004, -0.00368000000000004, -0.00367000000000004, -0.00366000000000004, -0.00365000000000004, -0.00364000000000004, -0.00363000000000004, -0.00362000000000004, -0.00361000000000004, -0.00360000000000004, -0.00359000000000004, -0.00358000000000004, -0.00357000000000004, -0.00356000000000004, -0.00355000000000004, -0.00354000000000004, -0.00353000000000004, -0.00352000000000004, -0.00351000000000004, -0.00350000000000004, -0.00349000000000004, -0.00348000000000004, -0.00347000000000004, -0.00346000000000004, -0.00345000000000004, -0.00344000000000004, -0.00343000000000004, -0.00342000000000004, -0.00341000000000004, -0.00340000000000004, -0.00339000000000004, -0.00338000000000004, -0.00337000000000004, -0.00336000000000004, -0.00335000000000004, -0.00334000000000004, -0.00333000000000004, -0.00332000000000004, -0.00331000000000004, -0.00330000000000004, -0.00329000000000004, -0.00328000000000004, -0.00327000000000004, -0.00326000000000004, -0.00325000000000004, -0.00324000000000004, -0.00323000000000004, -0.00322000000000004, -0.00321000000000004, -0.00320000000000004, -0.00319000000000004, -0.00318000000000004, -0.00317000000000004, -0.00316000000000004, -0.00315000000000004, -0.00314000000000004, -0.00313000000000004, -0.00312000000000004, -0.00311000000000004, -0.00310000000000004, -0.00309000000000004, -0.00308000000000004, -0.00307000000000004, -0.00306000000000004, -0.00305000000000004, -0.00304000000000004, -0.00303000000000004, -0.00302000000000004, -0.00301000000000004, -0.00300000000000004, -0.00299000000000004, -0.00298000000000004, -0.00297000000000004, -0.00296000000000004, -0.00295000000000004, -0.00294000000000004, -0.00293000000000004, -0.00292000000000004, -0.00291000000000004, -0.00290000000000004, -0.00289000000000004, -0.00288000000000004, -0.00287000000000004, -0.00286000000000004, -0.00285000000000004, -0.00284000000000004, -0.00283000000000004, -0.00282000000000004, -0.00281000000000004, -0.00280000000000004, -0.00279000000000004, -0.00278000000000004, -0.00277000000000004, -0.00276000000000004, -0.00275000000000004, -0.00274000000000004, -0.00273000000000004, -0.00272000000000004, -0.00271000000000004, -0.00270000000000004, -0.00269000000000004, -0.00268000000000004, -0.00267000000000004, -0.00266000000000004, -0.00265000000000004, -0.00264000000000004, -0.00263000000000004, -0.00262000000000004, -0.00261000000000004, -0.00260000000000004, -0.00259000000000004, -0.00258000000000004, -0.00257000000000004, -0.00256000000000004, -0.00255000000000004, -0.00254000000000004, -0.00253000000000004, -0.00252000000000004, -0.00251000000000004, -0.00250000000000004, -0.00249000000000004, -0.00248000000000004, -0.00247000000000004, -0.00246000000000004, -0.00245000000000004, -0.00244000000000004, -0.00243000000000004, -0.00242000000000004, -0.00241000000000004, -0.00240000000000004, -0.00239000000000004, -0.00238000000000004, -0.00237000000000004, -0.00236000000000004, -0.00235000000000004, -0.00234000000000004, -0.00233000000000004, -0.00232000000000004, -0.00231000000000004, -0.00230000000000004, -0.00229000000000004, -0.00228000000000004, -0.00227000000000004, -0.00226000000000004, -0.00225000000000004, -0.00224000000000004, -0.00223000000000004, -0.00222000000000004, -0.00221000000000004, -0.00220000000000004, -0.00219000000000004, -0.00218000000000004, -0.00217000000000004, -0.00216000000000004, -0.00215000000000004, -0.00214000000000004, -0.00213000000000004, -0.00212000000000004, -0.00211000000000004, -0.00210000000000004, -0.00209000000000004, -0.00208000000000004, -0.00207000000000004, -0.00206000000000004, -0.00205000000000004, -0.00204000000000004, -0.00203000000000004, -0.00202000000000004, -0.00201000000000004, -0.00200000000000004, -0.00199000000000004, -0.00198000000000004, -0.00197000000000004, -0.00196000000000004, -0.00195000000000004, -0.00194000000000004, -0.00193000000000004, -0.00192000000000004, -0.00191000000000004, -0.00190000000000004, -0.00189000000000004, -0.00188000000000004, -0.00187000000000004, -0.00186000000000004, -0.00185000000000004, -0.00184000000000004, -0.00183000000000004, -0.00182000000000004, -0.00181000000000004, -0.00180000000000004, -0.00179000000000004, -0.00178000000000004, -0.00177000000000004, -0.00176000000000004, -0.00175000000000004, -0.00174000000000004, -0.00173000000000004, -0.00172000000000004, -0.00171000000000004, -0.00170000000000004, -0.00169000000000004, -0.00168000000000004, -0.00167000000000004, -0.00166000000000004, -0.00165000000000004, -0.00164000000000004, -0.00163000000000004, -0.00162000000000004, -0.00161000000000004, -0.00160000000000004, -0.00159000000000004, -0.00158000000000004, -0.00157000000000004, -0.00156000000000004, -0.00155000000000004, -0.00154000000000004, -0.00153000000000004, -0.00152000000000004, -0.00151000000000004, -0.00150000000000004, -0.00149000000000004, -0.00148000000000004, -0.00147000000000004, -0.00146000000000004, -0.00145000000000004, -0.00144000000000004, -0.00143000000000004, -0.00142000000000004, -0.00141000000000004, -0.00140000000000004, -0.00139000000000004, -0.00138000000000004, -0.00137000000000004, -0.00136000000000004, -0.00135000000000004, -0.00134000000000004, -0.00133000000000004, -0.00132000000000004, -0.00131000000000004, -0.00130000000000004, -0.00129000000000004, -0.00128000000000004, -0.00127000000000004, -0.00126000000000004, -0.00125000000000004, -0.00124000000000004, -0.00123000000000004, -0.00122000000000004, -0.00121000000000004, -0.00120000000000004, -0.00119000000000004, -0.00118000000000004, -0.00117000000000004, -0.00116000000000004, -0.00115000000000004, -0.00114000000000004, -0.00113000000000004, -0.00112000000000004, -0.00111000000000004, -0.00110000000000004, -0.00109000000000004, -0.00108000000000004, -0.00107000000000004, -0.00106000000000004, -0.00105000000000004, -0.00104000000000004, -0.00103000000000004, -0.00102000000000004, -0.00101000000000004, -0.00100000000000004, -0.000990000000000037, -0.000980000000000037, -0.000970000000000037, -0.000960000000000037, -0.000950000000000037, -0.000940000000000037, -0.000930000000000037, -0.000920000000000037, -0.000910000000000037, -0.000900000000000037, -0.000890000000000037, -0.000880000000000037, -0.000870000000000037, -0.000860000000000037, -0.000850000000000036, -0.000840000000000036, -0.000830000000000036, -0.000820000000000036, -0.000810000000000036, -0.000800000000000036, -0.000790000000000036, -0.000780000000000036, -0.000770000000000036, -0.000760000000000036, -0.000750000000000036, -0.000740000000000036, -0.000730000000000036, -0.000720000000000036, -0.000710000000000036, -0.000700000000000036, -0.000690000000000036, -0.000680000000000036, -0.000670000000000036, -0.000660000000000036, -0.000650000000000036, -0.000640000000000036, -0.000630000000000036, -0.000620000000000036, -0.000610000000000036, -0.000600000000000036, -0.000590000000000036, -0.000580000000000036, -0.000570000000000036, -0.000560000000000036, -0.000550000000000036, -0.000540000000000036, -0.000530000000000036, -0.000520000000000036, -0.000510000000000036, -0.000500000000000036, -0.000490000000000036, -0.000480000000000036, -0.000470000000000035, -0.000460000000000035, -0.000450000000000035, -0.000440000000000035, -0.000430000000000035, -0.000420000000000035, -0.000410000000000035, -0.000400000000000035, -0.000390000000000035, -0.000380000000000035, -0.000370000000000035, -0.000360000000000035, -0.000350000000000035, -0.000340000000000035, -0.000330000000000035, -0.000320000000000035, -0.000310000000000035, -0.000300000000000035, -0.000290000000000035, -0.000280000000000035, -0.000270000000000035, -0.000260000000000035, -0.000250000000000035, -0.000240000000000035, -0.000230000000000035, -0.000220000000000035, -0.000210000000000035, -0.000200000000000035, -0.000190000000000035, -0.000180000000000035, -0.000170000000000035, -0.000160000000000035, -0.000150000000000035, -0.000140000000000035, -0.000130000000000035, -0.000120000000000035, -0.000110000000000035, -0.000100000000000035, -9.00000000000349e-05, -8.00000000000349e-05, -7.00000000000349e-05, -6.00000000000349e-05, -5.00000000000349e-05, -4.00000000000349e-05, -3.00000000000349e-05, -2.00000000000349e-05, -1.00000000000349e-05, -3.49350268765564e-17, 9.99999999996507e-06, 1.99999999999651e-05, 2.99999999999651e-05, 3.99999999999651e-05, 4.99999999999651e-05, 5.99999999999651e-05, 6.99999999999651e-05, 7.99999999999651e-05, 8.99999999999651e-05, 9.99999999999651e-05, 0.000109999999999965, 0.000119999999999965, 0.000129999999999965, 0.000139999999999965, 0.000149999999999965, 0.000159999999999965, 0.000169999999999965, 0.000179999999999965, 0.000189999999999965, 0.000199999999999965, 0.000209999999999965, 0.000219999999999965, 0.000229999999999965, 0.000239999999999965, 0.000249999999999965, 0.000259999999999965, 0.000269999999999965, 0.000279999999999965, 0.000289999999999965, 0.000299999999999965, 0.000309999999999965, 0.000319999999999965, 0.000329999999999965, 0.000339999999999965, 0.000349999999999965, 0.000359999999999965, 0.000369999999999965, 0.000379999999999965, 0.000389999999999965, 0.000399999999999965, 0.000409999999999966, 0.000419999999999966, 0.000429999999999966, 0.000439999999999966, 0.000449999999999966, 0.000459999999999966, 0.000469999999999966, 0.000479999999999966, 0.000489999999999966, 0.000499999999999966, 0.000509999999999966, 0.000519999999999966, 0.000529999999999966, 0.000539999999999966, 0.000549999999999966, 0.000559999999999966, 0.000569999999999966, 0.000579999999999966, 0.000589999999999966, 0.000599999999999966, 0.000609999999999966, 0.000619999999999966, 0.000629999999999966, 0.000639999999999966, 0.000649999999999966, 0.000659999999999966, 0.000669999999999966, 0.000679999999999966, 0.000689999999999966, 0.000699999999999966, 0.000709999999999966, 0.000719999999999966, 0.000729999999999966, 0.000739999999999966, 0.000749999999999966, 0.000759999999999966, 0.000769999999999966, 0.000779999999999966, 0.000789999999999967, 0.000799999999999967, 0.000809999999999967, 0.000819999999999967, 0.000829999999999967, 0.000839999999999967, 0.000849999999999967, 0.000859999999999967, 0.000869999999999967, 0.000879999999999967, 0.000889999999999967, 0.000899999999999967, 0.000909999999999967, 0.000919999999999967, 0.000929999999999967, 0.000939999999999967, 0.000949999999999967, 0.000959999999999967, 0.000969999999999967, 0.000979999999999967, 0.000989999999999967, 0.000999999999999967, 0.00100999999999997, 0.00101999999999997, 0.00102999999999997, 0.00103999999999997, 0.00104999999999997, 0.00105999999999997, 0.00106999999999997, 0.00107999999999997, 0.00108999999999997, 0.00109999999999997, 0.00110999999999997, 0.00111999999999997, 0.00112999999999997, 0.00113999999999997, 0.00114999999999997, 0.00115999999999997, 0.00116999999999997, 0.00117999999999997, 0.00118999999999997, 0.00119999999999997, 0.00120999999999997, 0.00121999999999997, 0.00122999999999997, 0.00123999999999997, 0.00124999999999997, 0.00125999999999997, 0.00126999999999997, 0.00127999999999997, 0.00128999999999997, 0.00129999999999997, 0.00130999999999997, 0.00131999999999997, 0.00132999999999997, 0.00133999999999997, 0.00134999999999997, 0.00135999999999997, 0.00136999999999997, 0.00137999999999997, 0.00138999999999997, 0.00139999999999997, 0.00140999999999997, 0.00141999999999997, 0.00142999999999997, 0.00143999999999997, 0.00144999999999997, 0.00145999999999997, 0.00146999999999997, 0.00147999999999997, 0.00148999999999997, 0.00149999999999997, 0.00150999999999997, 0.00151999999999997, 0.00152999999999997, 0.00153999999999997, 0.00154999999999997, 0.00155999999999997, 0.00156999999999997, 0.00157999999999997, 0.00158999999999997, 0.00159999999999997, 0.00160999999999997, 0.00161999999999997, 0.00162999999999997, 0.00163999999999997, 0.00164999999999997, 0.00165999999999997, 0.00166999999999997, 0.00167999999999997, 0.00168999999999997, 0.00169999999999997, 0.00170999999999997, 0.00171999999999997, 0.00172999999999997, 0.00173999999999997, 0.00174999999999997, 0.00175999999999997, 0.00176999999999997, 0.00177999999999997, 0.00178999999999997, 0.00179999999999997, 0.00180999999999997, 0.00181999999999997, 0.00182999999999997, 0.00183999999999997, 0.00184999999999997, 0.00185999999999997, 0.00186999999999997, 0.00187999999999997, 0.00188999999999997, 0.00189999999999997, 0.00190999999999997, 0.00191999999999997, 0.00192999999999997, 0.00193999999999997, 0.00194999999999997, 0.00195999999999997, 0.00196999999999997, 0.00197999999999997, 0.00198999999999997, 0.00199999999999997, 0.00200999999999997, 0.00201999999999997, 0.00202999999999997, 0.00203999999999997, 0.00204999999999997, 0.00205999999999997, 0.00206999999999997, 0.00207999999999997, 0.00208999999999997, 0.00209999999999997, 0.00210999999999997, 0.00211999999999997, 0.00212999999999997, 0.00213999999999997, 0.00214999999999997, 0.00215999999999997, 0.00216999999999997, 0.00217999999999997, 0.00218999999999997, 0.00219999999999997, 0.00220999999999997, 0.00221999999999997, 0.00222999999999997, 0.00223999999999997, 0.00224999999999997, 0.00225999999999997, 0.00226999999999997, 0.00227999999999997, 0.00228999999999997, 0.00229999999999997, 0.00230999999999997, 0.00231999999999997, 0.00232999999999997, 0.00233999999999997, 0.00234999999999997, 0.00235999999999997, 0.00236999999999997, 0.00237999999999997, 0.00238999999999997, 0.00239999999999997, 0.00240999999999997, 0.00241999999999997, 0.00242999999999997, 0.00243999999999997, 0.00244999999999997, 0.00245999999999997, 0.00246999999999997, 0.00247999999999997, 0.00248999999999997, 0.00249999999999997, 0.00250999999999997, 0.00251999999999997, 0.00252999999999997, 0.00253999999999997, 0.00254999999999997, 0.00255999999999997, 0.00256999999999997, 0.00257999999999997, 0.00258999999999997, 0.00259999999999997, 0.00260999999999997, 0.00261999999999997, 0.00262999999999997, 0.00263999999999997, 0.00264999999999997, 0.00265999999999997, 0.00266999999999997, 0.00267999999999997, 0.00268999999999997, 0.00269999999999997, 0.00270999999999997, 0.00271999999999997, 0.00272999999999997, 0.00273999999999997, 0.00274999999999997, 0.00275999999999997, 0.00276999999999997, 0.00277999999999997, 0.00278999999999997, 0.00279999999999997, 0.00280999999999997, 0.00281999999999997, 0.00282999999999997, 0.00283999999999997, 0.00284999999999997, 0.00285999999999997, 0.00286999999999997, 0.00287999999999997, 0.00288999999999997, 0.00289999999999997, 0.00290999999999997, 0.00291999999999997, 0.00292999999999997, 0.00293999999999997, 0.00294999999999997, 0.00295999999999997, 0.00296999999999997, 0.00297999999999997, 0.00298999999999997, 0.00299999999999997, 0.00300999999999997, 0.00301999999999997, 0.00302999999999997, 0.00303999999999997, 0.00304999999999997, 0.00305999999999997, 0.00306999999999997, 0.00307999999999997, 0.00308999999999997, 0.00309999999999997, 0.00310999999999997, 0.00311999999999997, 0.00312999999999997, 0.00313999999999997, 0.00314999999999997, 0.00315999999999997, 0.00316999999999997, 0.00317999999999997, 0.00318999999999997, 0.00319999999999997, 0.00320999999999997, 0.00321999999999997, 0.00322999999999997, 0.00323999999999997, 0.00324999999999997, 0.00325999999999997, 0.00326999999999997, 0.00327999999999997, 0.00328999999999997, 0.00329999999999997, 0.00330999999999997, 0.00331999999999997, 0.00332999999999997, 0.00333999999999997, 0.00334999999999997, 0.00335999999999997, 0.00336999999999997, 0.00337999999999997, 0.00338999999999997, 0.00339999999999997, 0.00340999999999997, 0.00341999999999997, 0.00342999999999997, 0.00343999999999997, 0.00344999999999997, 0.00345999999999997, 0.00346999999999997, 0.00347999999999997, 0.00348999999999997, 0.00349999999999997, 0.00350999999999997, 0.00351999999999997, 0.00352999999999997, 0.00353999999999997, 0.00354999999999997, 0.00355999999999997, 0.00356999999999997, 0.00357999999999997, 0.00358999999999997, 0.00359999999999997, 0.00360999999999997, 0.00361999999999997, 0.00362999999999997, 0.00363999999999997, 0.00364999999999997, 0.00365999999999997, 0.00366999999999997, 0.00367999999999997, 0.00368999999999997, 0.00369999999999997, 0.00370999999999997, 0.00371999999999997, 0.00372999999999997, 0.00373999999999997, 0.00374999999999997, 0.00375999999999997, 0.00376999999999997, 0.00377999999999997, 0.00378999999999997, 0.00379999999999997, 0.00380999999999997, 0.00381999999999997, 0.00382999999999997, 0.00383999999999997, 0.00384999999999997, 0.00385999999999997, 0.00386999999999997, 0.00387999999999997, 0.00388999999999997, 0.00389999999999997, 0.00390999999999997, 0.00391999999999997, 0.00392999999999997, 0.00393999999999997, 0.00394999999999997, 0.00395999999999997, 0.00396999999999997, 0.00397999999999997, 0.00398999999999997, 0.00399999999999997, 0.00400999999999997, 0.00401999999999997, 0.00402999999999997, 0.00403999999999997, 0.00404999999999997, 0.00405999999999997, 0.00406999999999997, 0.00407999999999997, 0.00408999999999997, 0.00409999999999997, 0.00410999999999997, 0.00411999999999997, 0.00412999999999997, 0.00413999999999996, 0.00414999999999996, 0.00415999999999996, 0.00416999999999996, 0.00417999999999996, 0.00418999999999996, 0.00419999999999996, 0.00420999999999996, 0.00421999999999996, 0.00422999999999996, 0.00423999999999996, 0.00424999999999996, 0.00425999999999996, 0.00426999999999996, 0.00427999999999996, 0.00428999999999996, 0.00429999999999996, 0.00430999999999996, 0.00431999999999996, 0.00432999999999996, 0.00433999999999996, 0.00434999999999996, 0.00435999999999996, 0.00436999999999996, 0.00437999999999996, 0.00438999999999995, 0.00439999999999995, 0.00440999999999995, 0.00441999999999995, 0.00442999999999995, 0.00443999999999995, 0.00444999999999995, 0.00445999999999995, 0.00446999999999995, 0.00447999999999995, 0.00448999999999995, 0.00449999999999995, 0.00450999999999995, 0.00451999999999995, 0.00452999999999995, 0.00453999999999995, 0.00454999999999995, 0.00455999999999995, 0.00456999999999995, 0.00457999999999995, 0.00458999999999995, 0.00459999999999995, 0.00460999999999995, 0.00461999999999995, 0.00462999999999994, 0.00463999999999994, 0.00464999999999994, 0.00465999999999994, 0.00466999999999994, 0.00467999999999994, 0.00468999999999994, 0.00469999999999994, 0.00470999999999994, 0.00471999999999994, 0.00472999999999994, 0.00473999999999994, 0.00474999999999994, 0.00475999999999994, 0.00476999999999994, 0.00477999999999994, 0.00478999999999994, 0.00479999999999994, 0.00480999999999994, 0.00481999999999994, 0.00482999999999994, 0.00483999999999994, 0.00484999999999994, 0.00485999999999994, 0.00486999999999994, 0.00487999999999993, 0.00488999999999993, 0.00489999999999993, 0.00490999999999993, 0.00491999999999993, 0.00492999999999993, 0.00493999999999993, 0.00494999999999993, 0.00495999999999993, 0.00496999999999993, 0.00497999999999993, 0.00498999999999993, 0.00499999999999993], [0.0, 0.0, 0.0, 0.0, 0.0, 0.0, 0.0, 0.0, 0.0, 0.0, 0.0, 0.0, 0.0, 0.0, 0.0, 0.0, 0.0, 0.0, 0.0, 0.0, 0.0, 0.0, 0.0, 0.0, 0.0, 0.0, 0.0, 0.0, 0.0, 0.0, 0.0, 0.0, 0.0, 0.0, 0.0, 0.0, 0.0, 0.0, 0.0, 0.0, 0.0, 0.0, -0.0005469981004592218, 0.0, 0.0, 0.0, 0.0, 0.0, 0.0, 0.0, 0.0, 0.0, 0.0, 0.0, 0.0, 0.0, 0.0, 0.0, 0.0, 0.0, 0.0, 0.0, 0.0, 0.0, 0.0, 0.0, 0.0, 0.0, 0.0, 0.0, 0.0, 0.0, 0.0, 0.0, 0.0, 0.0, 0.0, 0.0, 0.0, 0.0, 0.0, 0.0, 0.0, 0.0, 0.0, 0.0, 0.0, 0.0, 0.0, 0.0, 0.0, 0.0, 0.0, 0.0, 0.0, 0.0, 0.0, 0.0, 0.0, 0.0, 0.0, 0.0, 0.0, 0.0, 0.0, 0.0, 0.0, 0.0, 0.0, 0.0, 0.0, 0.0, 0.0, 0.0, 0.0, 0.0, 0.0, 0.0, 0.0, 0.0, 0.0, 0.0, 0.0, 0.0, 0.0, 0.0, 0.0, 0.0, 0.0, 0.0, 0.0, 0.0, 0.0, 0.0, 0.0, 0.0, 0.0, 0.0, 0.0, 0.0, 0.0, 0.0, 0.0, 0.0, 0.0, 0.0, 0.0, 0.0, 0.0, 0.0, 0.0, 0.0, 0.0, 0.0, 0.0, 0.0, 0.0, 0.0, 0.0, 0.0, 0.0, 0.0, 0.0, 0.0, 0.0, 0.014807541593934331, 0.0038318311746875643, 0.0010943000045261784, 0.0, 0.0, 0.0, 0.0, 0.0, 0.0, 0.0, 0.0, 0.0, 0.0, 0.0, 0.0, 0.0, 0.0, 0.0, 0.0, -0.010920592580316359, -0.014733166677034044, -0.004373127105760631, -0.0016406849053362791, -0.0005469981004592218, 0.0, 0.0, 0.0, 0.0, 0.0, 0.0, 0.0, 0.0, 0.0, 0.0, 0.0, 0.0, 0.0, 0.0, 0.0, 0.0, 0.0, 0.0, 0.0, 0.0, 0.0, 0.0, 0.0, 0.0, 0.0, 0.0, 0.0, 0.0, 0.0, 0.0, 0.0, 0.0, 0.0, 0.0, 0.0, 0.0, 0.0, 0.0, 0.0, 0.0, 0.0, 0.0, 0.0, 0.0, 0.0, 0.0, 0.0, 0.0, 0.0, 0.0, 0.0, 0.0, 0.0, 0.0, 0.0, 0.0, 0.0, 0.0, 0.0, 0.0, 0.0, 0.0, 0.0, 0.0, 0.0, 0.0, 0.0, 0.0, 0.0, 0.0, 0.0, 0.0, 0.0, 0.0, 0.0, 0.0, 0.0, 0.0, 0.0, 0.0, 0.0, 0.0, 0.0, 0.0, 0.0, 0.0, 0.0, 0.0, 0.0, 0.0, 0.0, 0.0, 0.0, 0.0, 0.0, 0.0, 0.0, 0.0, 0.0, 0.0, 0.0, 0.0, -0.0005469981004592218, 0.0, 0.0, 0.0, 0.0, 0.0, 0.0, 0.0, 0.0, 0.0, 0.0, 0.0, 0.0, 0.0, 0.0, 0.0, 0.0, 0.0, 0.0, 0.0, 0.0, 0.0, 0.0, 0.0, 0.0, 0.0, 0.0, 0.0, 0.0, 0.0, 0.0, 0.0, 0.0, 0.0, 0.0, 0.0, 0.0, 0.0, 0.0, 0.0, 0.0, 0.0, 0.0, 0.0, 0.0, 0.0, 0.0, 0.0, 0.0, 0.0, 0.0, 0.0, 0.0, 0.0, 0.0, 0.0, 0.0, 0.0, 0.0, 0.0, 0.0, 0.0, 0.0, 0.0, 0.0, 0.0, 0.0, 0.0, 0.0, 0.0, 0.0, 0.0, 0.0, 0.0, 0.0, 0.0, 0.0, 0.0, 0.0, 0.0, 0.0, 0.0, 0.0, 0.0, 0.0, 0.0, 0.0, 0.0, 0.0, 0.0, 0.0, 0.0, 0.0, 0.0, 0.0, 0.0, 0.0, 0.0, 0.0, 0.0, 0.0, 0.0, 0.0, 0.0, 0.0, 0.0, 0.0, -0.0027339651073787, -0.0010938919123744959, -0.0005469981004592218, 0.0, 0.0, 0.0, 0.0, 0.0, 0.0, 0.0, 0.0, 0.0, 0.0, 0.0, 0.0, 0.0032841252038424526, 0.007668671267377527, 0.0021890140700745993, 0.0, 0.0, 0.0, 0.0, 0.0, 0.0, 0.0, 0.0, 0.0, 0.0, 0.0, 0.0, 0.0, 0.0, 0.0, 0.0, 0.0, 0.0, 0.0, 0.0, 0.0, 0.0, 0.0, 0.0, 0.0, 0.0, 0.0, 0.0, 0.0, 0.0, 0.0, 0.0, 0.0, 0.0, 0.0, 0.0, 0.0, 0.0, 0.0, 0.0, 0.0, 0.0, 0.0, 0.0, 0.0, 0.0, 0.0, 0.0, 0.0, 0.0, 0.0, 0.0, 0.0, 0.0, 0.0, 0.0, 0.0, 0.0, 0.0, 0.0, 0.0, 0.0, 0.0, 0.0, 0.0, 0.0, 0.0, 0.0, 0.0, 0.0, 0.0, 0.0, 0.0, 0.0, 0.0, 0.0, 0.009863453336095144, 0.011510558899433468, 0.0032841252038424526, 0.0010943000045261784, 0.0, 0.0, 0.0, 0.0, 0.0, 0.0, 0.0, 0.0, 0.0, 0.0, 0.0, 0.0, 0.0, 0.0, 0.0, 0.0, 0.0, 0.0, 0.0, 0.0, 0.0, 0.0, 0.0, 0.0, 0.0, 0.0, 0.0, 0.0, 0.0, 0.0, 0.0, 0.0, 0.0, 0.0, 0.0, 0.0, 0.0, 0.0, 0.0, 0.0, 0.0, 0.0, 0.0, 0.0, 0.0, 0.0, 0.0, 0.0, 0.0, 0.0, 0.0, 0.0, 0.0, 0.0, 0.0, 0.0, 0.0, 0.0, 0.0, 0.0, 0.0, 0.0, 0.0, 0.0, 0.0, 0.0, 0.0, 0.01645742028009609, 0.013708155701212997, 0.0032841252038424526, 0.0010943000045261784, 0.0, 0.0, 0.0, 0.0, 0.0, 0.0, 0.0, 0.0, 0.0, 0.0, 0.0, 0.0, 0.0, 0.0, 0.0, 0.0, 0.0, 0.0, 0.0, 0.0, 0.0, 0.0, 0.0, 0.0, 0.0, 0.0, 0.0, 0.0, 0.0, 0.0, 0.0, 0.0, 0.0, 0.0, 0.0, 0.0, 0.0, 0.0, 0.0, 0.0, 0.0, 0.0, 0.0, 0.0, 0.0, 0.0, 0.0, 0.0, 0.0, 0.0, 0.0, 0.0, 0.0, 0.0, 0.0, 0.0, 0.0, 0.0, 0.0, 0.0, 0.0, 0.0, 0.0, 0.0, 0.0, 0.0, 0.0, 0.0, 0.0, 0.0, 0.0, 0.0, 0.0, 0.0, 0.0, 0.0, 0.0, 0.0, 0.0, 0.0, 0.0, 0.0, 0.0, 0.0, 0.0, 0.0, 0.0, 0.0, 0.0, 0.0, 0.0, 0.0, 0.0, 0.0, 0.0, 0.0, 0.0, 0.0, 0.0, 0.0, 0.0, 0.0, 0.0, 0.0, 0.0, 0.0, 0.0, 0.0, 0.0, 0.0, 0.0, 0.0, 0.0, 0.0, 0.0, 0.0, 0.0, 0.0, 0.0, 0.0, 0.0, 0.0, 0.0, 0.0, 0.0, 0.0, 0.0, 0.0, 0.0, 0.0, 0.0, 0.0, 0.0, 0.0, 0.0, 0.0, 0.0, 0.0, 0.0, 0.0, 0.0, 0.0, 0.0, 0.0, 0.0, 0.0, 0.0, 0.0, 0.0, 0.0, 0.0, 0.0, 0.0, 0.0, 0.0, 0.0, 0.0, 0.0, 0.0, 0.0, 0.0, 0.0, 0.0, 0.0, 0.0, 0.0, -0.010375517223147003, -0.0027339651073787, -0.0010938919123744959, -0.0005469981004592218, 0.0, 0.0, 0.0, 0.0, 0.0, 0.0, 0.0, 0.0, 0.0, 0.0, 0.0, 0.0, 0.0, 0.0, 0.0, 0.0, 0.0, 0.0, 0.0, 0.0, 0.0, 0.0, 0.0, 0.0, 0.0, 0.0, 0.0, 0.0, 0.0, 0.0, 0.0, 0.0, 0.0, 0.0, 0.0, 0.0, 0.0, 0.0, 0.0, 0.0, 0.0, 0.0, 0.0, 0.0, 0.0, 0.0, 0.0, 0.0, 0.0, 0.0, 0.0, 0.0, 0.0, 0.0, 0.0, 0.0, 0.0, 0.0, 0.0, 0.0, 0.0, 0.0, 0.0, 0.0, 0.0, 0.0, 0.0, 0.0, 0.0, 0.0, 0.0, 0.0, 0.0, 0.0, 0.0, 0.0, 0.0, 0.0, 0.0, 0.0, 0.0, 0.0, 0.0, 0.0, 0.0, 0.0, 0.0, 0.0, 0.0, 0.0, 0.0, 0.0, 0.0, 0.0, 0.0, 0.0, 0.0, 0.0, 0.0, 0.0, 0.0, 0.0, 0.0, 0.0, 0.0, 0.0, 0.0, 0.0, 0.0, 0.0, 0.0, 0.0021890140700745993, 0.0005471001239223945, 0.0, 0.0, 0.0, 0.0, 0.0, 0.0, 0.0, 0.0, 0.0, 0.0, 0.0, 0.0, 0.0, 0.0, 0.0, 0.0, 0.0, 0.0, 0.0, 0.0, 0.0, 0.0, -0.0027339651073787, -0.0010938919123744959, -0.0005469981004592218, 0.0, 0.0, 0.0, 0.0, 0.0, 0.0, 0.0, 0.0, 0.0, 0.0, 0.0, 0.0, 0.0, 0.0, 0.0, 0.0, 0.0, 0.0, 0.0, 0.0, 0.0, 0.0, 0.0, 0.0, 0.0, 0.0, 0.0, 0.0, 0.0, 0.0, 0.0, 0.0, 0.0, 0.0, 0.0, 0.0, 0.0, 0.0, 0.0, 0.0, 0.0, 0.0, 0.0, 0.0, 0.0, 0.0, 0.0, 0.0, 0.0, 0.0, 0.0, 0.0, 0.0, 0.0, 0.0, 0.0, 0.0, 0.0, 0.0, 0.0, 0.0, 0.0, 0.0, 0.0, 0.0, 0.0, 0.0, 0.0, 0.0, 0.0, 0.0, 0.0, 0.0, 0.0, 0.0, 0.0, 0.0, 0.0, 0.0, 0.0, 0.0, 0.0, 0.0, 0.0, 0.0, 0.0, 0.0, 0.0, 0.0, 0.0, 0.0, 0.0, 0.0, 0.0, 0.0, 0.0, 0.0, 0.0, 0.0, 0.0, 0.0, 0.0, 0.0, 0.0, 0.0, 0.0, 0.0, 0.0, 0.0, 0.0, 0.0, 0.0, 0.0, 0.0, 0.0, 0.0, 0.0, 0.0, 0.0, 0.0, 0.0, 0.0, 0.0, 0.0, 0.0, 0.0]], "-0.0475": [[-0.005, -0.00499, -0.00498, -0.00497, -0.00496, -0.00495, -0.00494, -0.00493, -0.00492, -0.00491, -0.0049, -0.00489, -0.00488, -0.00487000000000001, -0.00486000000000001, -0.00485000000000001, -0.00484000000000001, -0.00483000000000001, -0.00482000000000001, -0.00481000000000001, -0.00480000000000001, -0.00479000000000001, -0.00478000000000001, -0.00477000000000001, -0.00476000000000001, -0.00475000000000001, -0.00474000000000001, -0.00473000000000001, -0.00472000000000001, -0.00471000000000001, -0.00470000000000001, -0.00469000000000001, -0.00468000000000001, -0.00467000000000001, -0.00466000000000001, -0.00465000000000001, -0.00464000000000001, -0.00463000000000002, -0.00462000000000002, -0.00461000000000002, -0.00460000000000002, -0.00459000000000002, -0.00458000000000002, -0.00457000000000002, -0.00456000000000002, -0.00455000000000002, -0.00454000000000002, -0.00453000000000002, -0.00452000000000002, -0.00451000000000002, -0.00450000000000002, -0.00449000000000002, -0.00448000000000002, -0.00447000000000002, -0.00446000000000002, -0.00445000000000002, -0.00444000000000002, -0.00443000000000002, -0.00442000000000002, -0.00441000000000002, -0.00440000000000002, -0.00439000000000002, -0.00438000000000003, -0.00437000000000003, -0.00436000000000003, -0.00435000000000003, -0.00434000000000003, -0.00433000000000003, -0.00432000000000003, -0.00431000000000003, -0.00430000000000003, -0.00429000000000003, -0.00428000000000003, -0.00427000000000003, -0.00426000000000003, -0.00425000000000003, -0.00424000000000003, -0.00423000000000003, -0.00422000000000003, -0.00421000000000003, -0.00420000000000003, -0.00419000000000003, -0.00418000000000003, -0.00417000000000003, -0.00416000000000003, -0.00415000000000003, -0.00414000000000004, -0.00413000000000004, -0.00412000000000004, -0.00411000000000004, -0.00410000000000004, -0.00409000000000004, -0.00408000000000004, -0.00407000000000004, -0.00406000000000004, -0.00405000000000004, -0.00404000000000004, -0.00403000000000004, -0.00402000000000004, -0.00401000000000004, -0.00400000000000004, -0.00399000000000004, -0.00398000000000004, -0.00397000000000004, -0.00396000000000004, -0.00395000000000004, -0.00394000000000004, -0.00393000000000004, -0.00392000000000004, -0.00391000000000004, -0.00390000000000004, -0.00389000000000004, -0.00388000000000004, -0.00387000000000004, -0.00386000000000004, -0.00385000000000004, -0.00384000000000004, -0.00383000000000004, -0.00382000000000004, -0.00381000000000004, -0.00380000000000004, -0.00379000000000004, -0.00378000000000004, -0.00377000000000004, -0.00376000000000004, -0.00375000000000004, -0.00374000000000004, -0.00373000000000004, -0.00372000000000004, -0.00371000000000004, -0.00370000000000004, -0.00369000000000004, -0.00368000000000004, -0.00367000000000004, -0.00366000000000004, -0.00365000000000004, -0.00364000000000004, -0.00363000000000004, -0.00362000000000004, -0.00361000000000004, -0.00360000000000004, -0.00359000000000004, -0.00358000000000004, -0.00357000000000004, -0.00356000000000004, -0.00355000000000004, -0.00354000000000004, -0.00353000000000004, -0.00352000000000004, -0.00351000000000004, -0.00350000000000004, -0.00349000000000004, -0.00348000000000004, -0.00347000000000004, -0.00346000000000004, -0.00345000000000004, -0.00344000000000004, -0.00343000000000004, -0.00342000000000004, -0.00341000000000004, -0.00340000000000004, -0.00339000000000004, -0.00338000000000004, -0.00337000000000004, -0.00336000000000004, -0.00335000000000004, -0.00334000000000004, -0.00333000000000004, -0.00332000000000004, -0.00331000000000004, -0.00330000000000004, -0.00329000000000004, -0.00328000000000004, -0.00327000000000004, -0.00326000000000004, -0.00325000000000004, -0.00324000000000004, -0.00323000000000004, -0.00322000000000004, -0.00321000000000004, -0.00320000000000004, -0.00319000000000004, -0.00318000000000004, -0.00317000000000004, -0.00316000000000004, -0.00315000000000004, -0.00314000000000004, -0.00313000000000004, -0.00312000000000004, -0.00311000000000004, -0.00310000000000004, -0.00309000000000004, -0.00308000000000004, -0.00307000000000004, -0.00306000000000004, -0.00305000000000004, -0.00304000000000004, -0.00303000000000004, -0.00302000000000004, -0.00301000000000004, -0.00300000000000004, -0.00299000000000004, -0.00298000000000004, -0.00297000000000004, -0.00296000000000004, -0.00295000000000004, -0.00294000000000004, -0.00293000000000004, -0.00292000000000004, -0.00291000000000004, -0.00290000000000004, -0.00289000000000004, -0.00288000000000004, -0.00287000000000004, -0.00286000000000004, -0.00285000000000004, -0.00284000000000004, -0.00283000000000004, -0.00282000000000004, -0.00281000000000004, -0.00280000000000004, -0.00279000000000004, -0.00278000000000004, -0.00277000000000004, -0.00276000000000004, -0.00275000000000004, -0.00274000000000004, -0.00273000000000004, -0.00272000000000004, -0.00271000000000004, -0.00270000000000004, -0.00269000000000004, -0.00268000000000004, -0.00267000000000004, -0.00266000000000004, -0.00265000000000004, -0.00264000000000004, -0.00263000000000004, -0.00262000000000004, -0.00261000000000004, -0.00260000000000004, -0.00259000000000004, -0.00258000000000004, -0.00257000000000004, -0.00256000000000004, -0.00255000000000004, -0.00254000000000004, -0.00253000000000004, -0.00252000000000004, -0.00251000000000004, -0.00250000000000004, -0.00249000000000004, -0.00248000000000004, -0.00247000000000004, -0.00246000000000004, -0.00245000000000004, -0.00244000000000004, -0.00243000000000004, -0.00242000000000004, -0.00241000000000004, -0.00240000000000004, -0.00239000000000004, -0.00238000000000004, -0.00237000000000004, -0.00236000000000004, -0.00235000000000004, -0.00234000000000004, -0.00233000000000004, -0.00232000000000004, -0.00231000000000004, -0.00230000000000004, -0.00229000000000004, -0.00228000000000004, -0.00227000000000004, -0.00226000000000004, -0.00225000000000004, -0.00224000000000004, -0.00223000000000004, -0.00222000000000004, -0.00221000000000004, -0.00220000000000004, -0.00219000000000004, -0.00218000000000004, -0.00217000000000004, -0.00216000000000004, -0.00215000000000004, -0.00214000000000004, -0.00213000000000004, -0.00212000000000004, -0.00211000000000004, -0.00210000000000004, -0.00209000000000004, -0.00208000000000004, -0.00207000000000004, -0.00206000000000004, -0.00205000000000004, -0.00204000000000004, -0.00203000000000004, -0.00202000000000004, -0.00201000000000004, -0.00200000000000004, -0.00199000000000004, -0.00198000000000004, -0.00197000000000004, -0.00196000000000004, -0.00195000000000004, -0.00194000000000004, -0.00193000000000004, -0.00192000000000004, -0.00191000000000004, -0.00190000000000004, -0.00189000000000004, -0.00188000000000004, -0.00187000000000004, -0.00186000000000004, -0.00185000000000004, -0.00184000000000004, -0.00183000000000004, -0.00182000000000004, -0.00181000000000004, -0.00180000000000004, -0.00179000000000004, -0.00178000000000004, -0.00177000000000004, -0.00176000000000004, -0.00175000000000004, -0.00174000000000004, -0.00173000000000004, -0.00172000000000004, -0.00171000000000004, -0.00170000000000004, -0.00169000000000004, -0.00168000000000004, -0.00167000000000004, -0.00166000000000004, -0.00165000000000004, -0.00164000000000004, -0.00163000000000004, -0.00162000000000004, -0.00161000000000004, -0.00160000000000004, -0.00159000000000004, -0.00158000000000004, -0.00157000000000004, -0.00156000000000004, -0.00155000000000004, -0.00154000000000004, -0.00153000000000004, -0.00152000000000004, -0.00151000000000004, -0.00150000000000004, -0.00149000000000004, -0.00148000000000004, -0.00147000000000004, -0.00146000000000004, -0.00145000000000004, -0.00144000000000004, -0.00143000000000004, -0.00142000000000004, -0.00141000000000004, -0.00140000000000004, -0.00139000000000004, -0.00138000000000004, -0.00137000000000004, -0.00136000000000004, -0.00135000000000004, -0.00134000000000004, -0.00133000000000004, -0.00132000000000004, -0.00131000000000004, -0.00130000000000004, -0.00129000000000004, -0.00128000000000004, -0.00127000000000004, -0.00126000000000004, -0.00125000000000004, -0.00124000000000004, -0.00123000000000004, -0.00122000000000004, -0.00121000000000004, -0.00120000000000004, -0.00119000000000004, -0.00118000000000004, -0.00117000000000004, -0.00116000000000004, -0.00115000000000004, -0.00114000000000004, -0.00113000000000004, -0.00112000000000004, -0.00111000000000004, -0.00110000000000004, -0.00109000000000004, -0.00108000000000004, -0.00107000000000004, -0.00106000000000004, -0.00105000000000004, -0.00104000000000004, -0.00103000000000004, -0.00102000000000004, -0.00101000000000004, -0.00100000000000004, -0.000990000000000037, -0.000980000000000037, -0.000970000000000037, -0.000960000000000037, -0.000950000000000037, -0.000940000000000037, -0.000930000000000037, -0.000920000000000037, -0.000910000000000037, -0.000900000000000037, -0.000890000000000037, -0.000880000000000037, -0.000870000000000037, -0.000860000000000037, -0.000850000000000036, -0.000840000000000036, -0.000830000000000036, -0.000820000000000036, -0.000810000000000036, -0.000800000000000036, -0.000790000000000036, -0.000780000000000036, -0.000770000000000036, -0.000760000000000036, -0.000750000000000036, -0.000740000000000036, -0.000730000000000036, -0.000720000000000036, -0.000710000000000036, -0.000700000000000036, -0.000690000000000036, -0.000680000000000036, -0.000670000000000036, -0.000660000000000036, -0.000650000000000036, -0.000640000000000036, -0.000630000000000036, -0.000620000000000036, -0.000610000000000036, -0.000600000000000036, -0.000590000000000036, -0.000580000000000036, -0.000570000000000036, -0.000560000000000036, -0.000550000000000036, -0.000540000000000036, -0.000530000000000036, -0.000520000000000036, -0.000510000000000036, -0.000500000000000036, -0.000490000000000036, -0.000480000000000036, -0.000470000000000035, -0.000460000000000035, -0.000450000000000035, -0.000440000000000035, -0.000430000000000035, -0.000420000000000035, -0.000410000000000035, -0.000400000000000035, -0.000390000000000035, -0.000380000000000035, -0.000370000000000035, -0.000360000000000035, -0.000350000000000035, -0.000340000000000035, -0.000330000000000035, -0.000320000000000035, -0.000310000000000035, -0.000300000000000035, -0.000290000000000035, -0.000280000000000035, -0.000270000000000035, -0.000260000000000035, -0.000250000000000035, -0.000240000000000035, -0.000230000000000035, -0.000220000000000035, -0.000210000000000035, -0.000200000000000035, -0.000190000000000035, -0.000180000000000035, -0.000170000000000035, -0.000160000000000035, -0.000150000000000035, -0.000140000000000035, -0.000130000000000035, -0.000120000000000035, -0.000110000000000035, -0.000100000000000035, -9.00000000000349e-05, -8.00000000000349e-05, -7.00000000000349e-05, -6.00000000000349e-05, -5.00000000000349e-05, -4.00000000000349e-05, -3.00000000000349e-05, -2.00000000000349e-05, -1.00000000000349e-05, -3.49350268765564e-17, 9.99999999996507e-06, 1.99999999999651e-05, 2.99999999999651e-05, 3.99999999999651e-05, 4.99999999999651e-05, 5.99999999999651e-05, 6.99999999999651e-05, 7.99999999999651e-05, 8.99999999999651e-05, 9.99999999999651e-05, 0.000109999999999965, 0.000119999999999965, 0.000129999999999965, 0.000139999999999965, 0.000149999999999965, 0.000159999999999965, 0.000169999999999965, 0.000179999999999965, 0.000189999999999965, 0.000199999999999965, 0.000209999999999965, 0.000219999999999965, 0.000229999999999965, 0.000239999999999965, 0.000249999999999965, 0.000259999999999965, 0.000269999999999965, 0.000279999999999965, 0.000289999999999965, 0.000299999999999965, 0.000309999999999965, 0.000319999999999965, 0.000329999999999965, 0.000339999999999965, 0.000349999999999965, 0.000359999999999965, 0.000369999999999965, 0.000379999999999965, 0.000389999999999965, 0.000399999999999965, 0.000409999999999966, 0.000419999999999966, 0.000429999999999966, 0.000439999999999966, 0.000449999999999966, 0.000459999999999966, 0.000469999999999966, 0.000479999999999966, 0.000489999999999966, 0.000499999999999966, 0.000509999999999966, 0.000519999999999966, 0.000529999999999966, 0.000539999999999966, 0.000549999999999966, 0.000559999999999966, 0.000569999999999966, 0.000579999999999966, 0.000589999999999966, 0.000599999999999966, 0.000609999999999966, 0.000619999999999966, 0.000629999999999966, 0.000639999999999966, 0.000649999999999966, 0.000659999999999966, 0.000669999999999966, 0.000679999999999966, 0.000689999999999966, 0.000699999999999966, 0.000709999999999966, 0.000719999999999966, 0.000729999999999966, 0.000739999999999966, 0.000749999999999966, 0.000759999999999966, 0.000769999999999966, 0.000779999999999966, 0.000789999999999967, 0.000799999999999967, 0.000809999999999967, 0.000819999999999967, 0.000829999999999967, 0.000839999999999967, 0.000849999999999967, 0.000859999999999967, 0.000869999999999967, 0.000879999999999967, 0.000889999999999967, 0.000899999999999967, 0.000909999999999967, 0.000919999999999967, 0.000929999999999967, 0.000939999999999967, 0.000949999999999967, 0.000959999999999967, 0.000969999999999967, 0.000979999999999967, 0.000989999999999967, 0.000999999999999967, 0.00100999999999997, 0.00101999999999997, 0.00102999999999997, 0.00103999999999997, 0.00104999999999997, 0.00105999999999997, 0.00106999999999997, 0.00107999999999997, 0.00108999999999997, 0.00109999999999997, 0.00110999999999997, 0.00111999999999997, 0.00112999999999997, 0.00113999999999997, 0.00114999999999997, 0.00115999999999997, 0.00116999999999997, 0.00117999999999997, 0.00118999999999997, 0.00119999999999997, 0.00120999999999997, 0.00121999999999997, 0.00122999999999997, 0.00123999999999997, 0.00124999999999997, 0.00125999999999997, 0.00126999999999997, 0.00127999999999997, 0.00128999999999997, 0.00129999999999997, 0.00130999999999997, 0.00131999999999997, 0.00132999999999997, 0.00133999999999997, 0.00134999999999997, 0.00135999999999997, 0.00136999999999997, 0.00137999999999997, 0.00138999999999997, 0.00139999999999997, 0.00140999999999997, 0.00141999999999997, 0.00142999999999997, 0.00143999999999997, 0.00144999999999997, 0.00145999999999997, 0.00146999999999997, 0.00147999999999997, 0.00148999999999997, 0.00149999999999997, 0.00150999999999997, 0.00151999999999997, 0.00152999999999997, 0.00153999999999997, 0.00154999999999997, 0.00155999999999997, 0.00156999999999997, 0.00157999999999997, 0.00158999999999997, 0.00159999999999997, 0.00160999999999997, 0.00161999999999997, 0.00162999999999997, 0.00163999999999997, 0.00164999999999997, 0.00165999999999997, 0.00166999999999997, 0.00167999999999997, 0.00168999999999997, 0.00169999999999997, 0.00170999999999997, 0.00171999999999997, 0.00172999999999997, 0.00173999999999997, 0.00174999999999997, 0.00175999999999997, 0.00176999999999997, 0.00177999999999997, 0.00178999999999997, 0.00179999999999997, 0.00180999999999997, 0.00181999999999997, 0.00182999999999997, 0.00183999999999997, 0.00184999999999997, 0.00185999999999997, 0.00186999999999997, 0.00187999999999997, 0.00188999999999997, 0.00189999999999997, 0.00190999999999997, 0.00191999999999997, 0.00192999999999997, 0.00193999999999997, 0.00194999999999997, 0.00195999999999997, 0.00196999999999997, 0.00197999999999997, 0.00198999999999997, 0.00199999999999997, 0.00200999999999997, 0.00201999999999997, 0.00202999999999997, 0.00203999999999997, 0.00204999999999997, 0.00205999999999997, 0.00206999999999997, 0.00207999999999997, 0.00208999999999997, 0.00209999999999997, 0.00210999999999997, 0.00211999999999997, 0.00212999999999997, 0.00213999999999997, 0.00214999999999997, 0.00215999999999997, 0.00216999999999997, 0.00217999999999997, 0.00218999999999997, 0.00219999999999997, 0.00220999999999997, 0.00221999999999997, 0.00222999999999997, 0.00223999999999997, 0.00224999999999997, 0.00225999999999997, 0.00226999999999997, 0.00227999999999997, 0.00228999999999997, 0.00229999999999997, 0.00230999999999997, 0.00231999999999997, 0.00232999999999997, 0.00233999999999997, 0.00234999999999997, 0.00235999999999997, 0.00236999999999997, 0.00237999999999997, 0.00238999999999997, 0.00239999999999997, 0.00240999999999997, 0.00241999999999997, 0.00242999999999997, 0.00243999999999997, 0.00244999999999997, 0.00245999999999997, 0.00246999999999997, 0.00247999999999997, 0.00248999999999997, 0.00249999999999997, 0.00250999999999997, 0.00251999999999997, 0.00252999999999997, 0.00253999999999997, 0.00254999999999997, 0.00255999999999997, 0.00256999999999997, 0.00257999999999997, 0.00258999999999997, 0.00259999999999997, 0.00260999999999997, 0.00261999999999997, 0.00262999999999997, 0.00263999999999997, 0.00264999999999997, 0.00265999999999997, 0.00266999999999997, 0.00267999999999997, 0.00268999999999997, 0.00269999999999997, 0.00270999999999997, 0.00271999999999997, 0.00272999999999997, 0.00273999999999997, 0.00274999999999997, 0.00275999999999997, 0.00276999999999997, 0.00277999999999997, 0.00278999999999997, 0.00279999999999997, 0.00280999999999997, 0.00281999999999997, 0.00282999999999997, 0.00283999999999997, 0.00284999999999997, 0.00285999999999997, 0.00286999999999997, 0.00287999999999997, 0.00288999999999997, 0.00289999999999997, 0.00290999999999997, 0.00291999999999997, 0.00292999999999997, 0.00293999999999997, 0.00294999999999997, 0.00295999999999997, 0.00296999999999997, 0.00297999999999997, 0.00298999999999997, 0.00299999999999997, 0.00300999999999997, 0.00301999999999997, 0.00302999999999997, 0.00303999999999997, 0.00304999999999997, 0.00305999999999997, 0.00306999999999997, 0.00307999999999997, 0.00308999999999997, 0.00309999999999997, 0.00310999999999997, 0.00311999999999997, 0.00312999999999997, 0.00313999999999997, 0.00314999999999997, 0.00315999999999997, 0.00316999999999997, 0.00317999999999997, 0.00318999999999997, 0.00319999999999997, 0.00320999999999997, 0.00321999999999997, 0.00322999999999997, 0.00323999999999997, 0.00324999999999997, 0.00325999999999997, 0.00326999999999997, 0.00327999999999997, 0.00328999999999997, 0.00329999999999997, 0.00330999999999997, 0.00331999999999997, 0.00332999999999997, 0.00333999999999997, 0.00334999999999997, 0.00335999999999997, 0.00336999999999997, 0.00337999999999997, 0.00338999999999997, 0.00339999999999997, 0.00340999999999997, 0.00341999999999997, 0.00342999999999997, 0.00343999999999997, 0.00344999999999997, 0.00345999999999997, 0.00346999999999997, 0.00347999999999997, 0.00348999999999997, 0.00349999999999997, 0.00350999999999997, 0.00351999999999997, 0.00352999999999997, 0.00353999999999997, 0.00354999999999997, 0.00355999999999997, 0.00356999999999997, 0.00357999999999997, 0.00358999999999997, 0.00359999999999997, 0.00360999999999997, 0.00361999999999997, 0.00362999999999997, 0.00363999999999997, 0.00364999999999997, 0.00365999999999997, 0.00366999999999997, 0.00367999999999997, 0.00368999999999997, 0.00369999999999997, 0.00370999999999997, 0.00371999999999997, 0.00372999999999997, 0.00373999999999997, 0.00374999999999997, 0.00375999999999997, 0.00376999999999997, 0.00377999999999997, 0.00378999999999997, 0.00379999999999997, 0.00380999999999997, 0.00381999999999997, 0.00382999999999997, 0.00383999999999997, 0.00384999999999997, 0.00385999999999997, 0.00386999999999997, 0.00387999999999997, 0.00388999999999997, 0.00389999999999997, 0.00390999999999997, 0.00391999999999997, 0.00392999999999997, 0.00393999999999997, 0.00394999999999997, 0.00395999999999997, 0.00396999999999997, 0.00397999999999997, 0.00398999999999997, 0.00399999999999997, 0.00400999999999997, 0.00401999999999997, 0.00402999999999997, 0.00403999999999997, 0.00404999999999997, 0.00405999999999997, 0.00406999999999997, 0.00407999999999997, 0.00408999999999997, 0.00409999999999997, 0.00410999999999997, 0.00411999999999997, 0.00412999999999997, 0.00413999999999996, 0.00414999999999996, 0.00415999999999996, 0.00416999999999996, 0.00417999999999996, 0.00418999999999996, 0.00419999999999996, 0.00420999999999996, 0.00421999999999996, 0.00422999999999996, 0.00423999999999996, 0.00424999999999996, 0.00425999999999996, 0.00426999999999996, 0.00427999999999996, 0.00428999999999996, 0.00429999999999996, 0.00430999999999996, 0.00431999999999996, 0.00432999999999996, 0.00433999999999996, 0.00434999999999996, 0.00435999999999996, 0.00436999999999996, 0.00437999999999996, 0.00438999999999995, 0.00439999999999995, 0.00440999999999995, 0.00441999999999995, 0.00442999999999995, 0.00443999999999995, 0.00444999999999995, 0.00445999999999995, 0.00446999999999995, 0.00447999999999995, 0.00448999999999995, 0.00449999999999995, 0.00450999999999995, 0.00451999999999995, 0.00452999999999995, 0.00453999999999995, 0.00454999999999995, 0.00455999999999995, 0.00456999999999995, 0.00457999999999995, 0.00458999999999995, 0.00459999999999995, 0.00460999999999995, 0.00461999999999995, 0.00462999999999994, 0.00463999999999994, 0.00464999999999994, 0.00465999999999994, 0.00466999999999994, 0.00467999999999994, 0.00468999999999994, 0.00469999999999994, 0.00470999999999994, 0.00471999999999994, 0.00472999999999994, 0.00473999999999994, 0.00474999999999994, 0.00475999999999994, 0.00476999999999994, 0.00477999999999994, 0.00478999999999994, 0.00479999999999994, 0.00480999999999994, 0.00481999999999994, 0.00482999999999994, 0.00483999999999994, 0.00484999999999994, 0.00485999999999994, 0.00486999999999994, 0.00487999999999993, 0.00488999999999993, 0.00489999999999993, 0.00490999999999993, 0.00491999999999993, 0.00492999999999993, 0.00493999999999993, 0.00494999999999993, 0.00495999999999993, 0.00496999999999993, 0.00497999999999993, 0.00498999999999993, 0.00499999999999993], [0.0, 0.0, 0.0, 0.0, 0.0, 0.0, 0.0, 0.0, 0.0, 0.0, 0.0, 0.0, 0.0, 0.0, 0.0, 0.0, 0.0, 0.0, 0.0, 0.0, 0.0, 0.0, 0.0, 0.0, 0.0, 0.0, 0.0, 0.0, 0.0, 0.0, 0.0, 0.0, 0.0, 0.0, 0.0, 0.0, 0.0, 0.0, 0.0, 0.0, 0.0, 0.0, 0.0, 0.0, 0.0, 0.0, 0.0, 0.0, 0.0, 0.0, 0.0, 0.0, 0.0, 0.0, 0.0, 0.0, 0.0, 0.0, 0.0, 0.0, 0.0, 0.0, 0.0, 0.0, 0.0, 0.0, 0.0, 0.0, 0.0, 0.0, 0.0, 0.0, 0.0, 0.0, 0.0, 0.0, 0.0, 0.0, 0.0, 0.0, 0.0, 0.0, 0.0, 0.0, 0.0, 0.0, 0.0, 0.0, 0.0, 0.0, 0.0, 0.0, 0.0, -0.0032804523734553453, -0.0010938919123744959, -0.0005469981004592218, 0.0, 0.0, 0.0, 0.0, 0.0, 0.0, 0.0, 0.0, 0.0, 0.0, 0.0, 0.0, 0.0, 0.0, 0.0, 0.0, 0.0, 0.0, 0.0, 0.0, 0.0, 0.0, 0.0, 0.0, 0.0, 0.0, 0.0, 0.0, 0.0, 0.0, 0.0, 0.0, 0.0, 0.0, 0.0, 0.0, 0.0, 0.0, 0.0, 0.0, 0.0, 0.0, 0.0, 0.0, 0.0, 0.0, 0.0, 0.0, 0.0, 0.0, 0.0, 0.0, 0.0, 0.0, 0.0, 0.0, 0.0, 0.0, 0.0, 0.0, 0.0, 0.0, 0.0, 0.0, 0.0, 0.0, 0.0, 0.0, 0.0, 0.0, 0.0, 0.0, 0.0, 0.0, 0.0, 0.0, 0.0, 0.0, 0.0, 0.0, 0.0, 0.0, 0.0, 0.0, 0.0, 0.0, 0.0, 0.0, 0.0, 0.0, 0.0, 0.0, 0.0, 0.0, 0.0, 0.0, 0.0, 0.0, 0.0, 0.0, 0.0, 0.0, 0.0, 0.0, 0.0, 0.0, 0.0, 0.0, 0.0, 0.0, 0.0, 0.0, 0.0, 0.0, 0.0, 0.0, 0.0, 0.0, 0.0, 0.0, 0.0, 0.0, 0.0, 0.0, 0.0, 0.0, 0.0, 0.0, 0.0, 0.0, 0.0, 0.0, 0.0, 0.0, 0.0, 0.0, 0.0, 0.0, 0.0, 0.0, 0.0, 0.0, 0.0, 0.0, 0.0, 0.0, 0.0, 0.0, 0.0, 0.0, 0.0, 0.0, 0.0, 0.0, 0.0032841252038424526, 0.0010943000045261784, 0.0, 0.0, 0.0, 0.0, 0.0, 0.0, 0.0, 0.0, 0.0, 0.0, 0.0, 0.0, 0.0, 0.0, 0.0, 0.0, 0.0, 0.0, 0.0, 0.0, 0.0, 0.0, 0.0, 0.0, 0.0, 0.0, 0.0, 0.0, 0.0, 0.0, 0.0, 0.0, 0.0, 0.0, 0.0, 0.0, 0.0, 0.0, 0.0, 0.0, 0.0, 0.0, 0.0, 0.0, 0.0, 0.0, 0.0, 0.0, 0.0, 0.0, 0.0, 0.0, 0.0, 0.0, 0.0, 0.0, 0.0, 0.0, 0.0, 0.0, 0.0, 0.0, 0.0, 0.0, 0.0, 0.0, 0.0, 0.0, 0.0, 0.0, 0.0, 0.0, 0.0, 0.0, 0.0, 0.0, 0.0, 0.0, 0.0, 0.0, 0.0, 0.0, 0.0, 0.0, 0.0, 0.0, 0.0, 0.0, 0.0, 0.0, 0.0, 0.0, 0.0, 0.0, 0.0, 0.0, 0.0, 0.0, 0.0, 0.0, 0.0, 0.0, 0.0, 0.0, 0.0, 0.0, 0.0, 0.0, 0.0, 0.0, 0.0, 0.0, 0.0, 0.0, 0.0, 0.0, 0.0, 0.0, 0.0, 0.0, 0.0, 0.0, 0.0, 0.0, 0.0, 0.0, 0.0, 0.0, 0.0, 0.0, 0.0, 0.0, 0.0, 0.0, 0.0, 0.0, 0.0, 0.0, 0.0, 0.0, 0.0, 0.0, 0.0, 0.0, 0.0, 0.0, 0.0, 0.0, 0.0, 0.0, 0.0, 0.0, 0.0, 0.0, 0.0, 0.0, 0.0, 0.0, 0.0, 0.0, 0.0, 0.0, 0.0, 0.0, 0.0, 0.0, 0.0, 0.0, 0.0, 0.0, 0.0, 0.0, 0.0, 0.0, 0.0, 0.0, 0.0, 0.0, 0.0, 0.0, 0.0, 0.0, 0.0, 0.0, 0.0, 0.0, 0.0, 0.0, 0.0, 0.0, 0.0, 0.0, 0.0, 0.0, 0.0, 0.0, 0.0, 0.0, 0.0, 0.0, 0.0, 0.0, 0.0, 0.0, 0.0, 0.0, 0.0, 0.0, 0.0, 0.0, 0.0, 0.0, 0.0, 0.0, 0.0, 0.0, 0.0, 0.0, 0.0, 0.0, 0.0, 0.0, 0.0, 0.0, 0.0, 0.0, 0.0, 0.0, 0.0, 0.0, 0.0, 0.0, 0.0, 0.0, 0.0, 0.0, 0.0, 0.0, 0.0, 0.0, 0.0, 0.008765857331032849, 0.0021890140700745993, 0.0005471001239223945, 0.0, 0.0, 0.0, 0.0, 0.0, 0.0, 0.0, 0.0, 0.0, 0.0, 0.0, 0.0, 0.0, 0.0, 0.0, 0.0, 0.0, 0.0, 0.0, 0.0, 0.0, 0.0, 0.0, 0.0, 0.0, 0.0, 0.0, 0.0, 0.0, 0.0, 0.0, 0.0, 0.0, 0.0, 0.0, 0.0, 0.0, 0.0, 0.0, 0.0, 0.0, 0.0, 0.0, 0.0, 0.0, 0.0, 0.0, 0.0, 0.0, 0.0, 0.0, 0.0, -0.0027339651073787, -0.0010938919123744959, -0.0005469981004592218, 0.0, 0.0, 0.0, 0.0, 0.0, 0.0, 0.0, 0.0, 0.0, 0.0, 0.0, 0.0, 0.0, 0.0, 0.0, 0.0, 0.0, 0.0021890140700745993, 0.0005471001239223945, 0.0, 0.0, 0.0, 0.0, 0.0, 0.0, 0.0, 0.0, 0.0, 0.0, 0.0, 0.0, 0.0, 0.0, 0.0, 0.0, 0.0, 0.0, 0.0, 0.0, 0.0, 0.0, 0.0, 0.0, 0.0, 0.0, 0.0, 0.0, 0.0, 0.0, 0.0, 0.0, 0.0, 0.0, 0.0, 0.0, 0.0, 0.0, 0.0, 0.0, 0.0, 0.0, 0.0, 0.0, 0.0, -0.002187381692739267, -0.0005469981004592218, -0.0005469981004592218, 0.0, 0.0, 0.0, 0.0, 0.0, 0.0, 0.0, 0.0, 0.0, 0.0, 0.0, 0.0, 0.0, 0.0, 0.0, -0.0005469981004592218, 0.0, 0.0, 0.0, 0.0, 0.0, 0.0, 0.0, 0.0, 0.0, 0.0, 0.0, 0.0, 0.0, 0.0, 0.0, 0.0, 0.0, 0.0, 0.0, 0.0, 0.0, 0.0, 0.0, 0.0, 0.0, 0.0, 0.0, 0.0, 0.0, 0.0, 0.0, 0.0, 0.0, 0.0, 0.0, 0.0, 0.0, 0.0, 0.0, 0.0, 0.0, 0.0, 0.0, 0.0, 0.0, 0.0, 0.0, 0.0, 0.0, 0.0, 0.0, 0.0, 0.0, 0.0, 0.0, 0.0, 0.0, 0.0, 0.0, -0.007102990084925781, -0.02559902727639368, -0.009285119200011634, -0.0027339651073787, -0.0010938919123744959, -0.0005469981004592218, 0.0, 0.0, 0.0, 0.0, 0.0, 0.0, 0.0, 0.0, 0.0, 0.0, 0.0, 0.0, 0.0, 0.0, 0.0, 0.0, 0.0, 0.0, 0.0, 0.0, 0.0, 0.0, 0.0, 0.0, 0.0, 0.0, -0.010375517223147003, -0.026683417111145486, -0.009285119200011634, -0.0027339651073787, -0.0010938919123744959, -0.0005469981004592218, 0.0, 0.0, 0.0, 0.0, 0.0, 0.0, 0.0, 0.0, 0.0, 0.0, 0.0, 0.0, 0.0, 0.0, 0.0, 0.0, 0.0, 0.0, 0.0, 0.0, 0.0, 0.0, 0.0, 0.0, 0.0, 0.0, 0.0, 0.0, 0.0, 0.0, 0.0, 0.0, 0.0, 0.0, 0.0, 0.0, 0.0, 0.0, 0.0, 0.0, 0.0, -0.0005469981004592218, 0.0, 0.0, 0.0, 0.0, 0.0, 0.0, 0.0, 0.0, 0.0, 0.0, 0.0, 0.0, 0.0, 0.0, 0.0, 0.0, 0.0, 0.0, 0.0, 0.0, 0.0, 0.0, 0.0, 0.0, 0.0, 0.0, 0.0, 0.0, 0.0, 0.0, 0.0, 0.0, 0.0, 0.0, 0.0, 0.0, 0.0, 0.0, 0.0, 0.0, 0.0, 0.0, 0.0, 0.0, 0.0, 0.0, 0.0, 0.0, 0.0, 0.0, 0.0, 0.0, 0.0, 0.0, 0.0, 0.0, 0.0, 0.0, 0.0, 0.0, 0.0, 0.0, 0.0, 0.0, 0.0, 0.0, 0.0, 0.0, 0.0, 0.0, 0.0, 0.0, 0.0, 0.0, 0.0, 0.0, 0.0, 0.0, 0.0, 0.0, 0.0, 0.0, 0.0, 0.0, 0.0, 0.0, 0.0, 0.0, 0.0, 0.0, 0.0, 0.0, 0.0, 0.0, 0.0, 0.0, 0.0, 0.0, 0.0, 0.0, 0.0, 0.0, 0.0, 0.0, 0.0, 0.0, 0.0, 0.0, 0.0, 0.0, 0.0, 0.0, 0.0, 0.0, 0.0, 0.0, 0.0, 0.0, 0.0, 0.0, 0.0, 0.0, 0.0, 0.0, 0.0, 0.0, 0.0, 0.0, 0.0, 0.0, 0.0, 0.0, 0.0, 0.0, 0.0, 0.0, 0.0, 0.0, 0.0, 0.0, 0.0, 0.0, 0.0, 0.0, 0.0, 0.0, 0.0, 0.0, 0.0, 0.0, 0.0, 0.0, 0.0, 0.0, 0.0, 0.0, 0.0, 0.0, 0.0, 0.0, 0.0, 0.0, 0.0, 0.0, 0.0, 0.0, 0.0, 0.0, 0.0, 0.0, 0.0, 0.0, 0.0, 0.0, 0.0, 0.0, 0.0, 0.0, 0.0, 0.0, 0.0, 0.0, 0.0, 0.0, 0.0, 0.0, 0.0, 0.0, 0.0, 0.0, 0.0, 0.0, 0.0, 0.009863453336095144, 0.0027365156837924546, 0.0005471001239223945, 0.0, 0.0, 0.0, 0.0, 0.0, 0.0, 0.0, 0.0, 0.0, 0.0, 0.0, 0.0, 0.0, 0.0, 0.0, 0.0, 0.0, 0.0, 0.0, 0.0, 0.0, 0.0, 0.0, 0.0, 0.0, 0.0, 0.0, 0.0, 0.0, 0.0, 0.0, 0.0]], "-0.047": [[-0.005, -0.00499, -0.00498, -0.00497, -0.00496, -0.00495, -0.00494, -0.00493, -0.00492, -0.00491, -0.0049, -0.00489, -0.00488, -0.00487000000000001, -0.00486000000000001, -0.00485000000000001, -0.00484000000000001, -0.00483000000000001, -0.00482000000000001, -0.00481000000000001, -0.00480000000000001, -0.00479000000000001, -0.00478000000000001, -0.00477000000000001, -0.00476000000000001, -0.00475000000000001, -0.00474000000000001, -0.00473000000000001, -0.00472000000000001, -0.00471000000000001, -0.00470000000000001, -0.00469000000000001, -0.00468000000000001, -0.00467000000000001, -0.00466000000000001, -0.00465000000000001, -0.00464000000000001, -0.00463000000000002, -0.00462000000000002, -0.00461000000000002, -0.00460000000000002, -0.00459000000000002, -0.00458000000000002, -0.00457000000000002, -0.00456000000000002, -0.00455000000000002, -0.00454000000000002, -0.00453000000000002, -0.00452000000000002, -0.00451000000000002, -0.00450000000000002, -0.00449000000000002, -0.00448000000000002, -0.00447000000000002, -0.00446000000000002, -0.00445000000000002, -0.00444000000000002, -0.00443000000000002, -0.00442000000000002, -0.00441000000000002, -0.00440000000000002, -0.00439000000000002, -0.00438000000000003, -0.00437000000000003, -0.00436000000000003, -0.00435000000000003, -0.00434000000000003, -0.00433000000000003, -0.00432000000000003, -0.00431000000000003, -0.00430000000000003, -0.00429000000000003, -0.00428000000000003, -0.00427000000000003, -0.00426000000000003, -0.00425000000000003, -0.00424000000000003, -0.00423000000000003, -0.00422000000000003, -0.00421000000000003, -0.00420000000000003, -0.00419000000000003, -0.00418000000000003, -0.00417000000000003, -0.00416000000000003, -0.00415000000000003, -0.00414000000000004, -0.00413000000000004, -0.00412000000000004, -0.00411000000000004, -0.00410000000000004, -0.00409000000000004, -0.00408000000000004, -0.00407000000000004, -0.00406000000000004, -0.00405000000000004, -0.00404000000000004, -0.00403000000000004, -0.00402000000000004, -0.00401000000000004, -0.00400000000000004, -0.00399000000000004, -0.00398000000000004, -0.00397000000000004, -0.00396000000000004, -0.00395000000000004, -0.00394000000000004, -0.00393000000000004, -0.00392000000000004, -0.00391000000000004, -0.00390000000000004, -0.00389000000000004, -0.00388000000000004, -0.00387000000000004, -0.00386000000000004, -0.00385000000000004, -0.00384000000000004, -0.00383000000000004, -0.00382000000000004, -0.00381000000000004, -0.00380000000000004, -0.00379000000000004, -0.00378000000000004, -0.00377000000000004, -0.00376000000000004, -0.00375000000000004, -0.00374000000000004, -0.00373000000000004, -0.00372000000000004, -0.00371000000000004, -0.00370000000000004, -0.00369000000000004, -0.00368000000000004, -0.00367000000000004, -0.00366000000000004, -0.00365000000000004, -0.00364000000000004, -0.00363000000000004, -0.00362000000000004, -0.00361000000000004, -0.00360000000000004, -0.00359000000000004, -0.00358000000000004, -0.00357000000000004, -0.00356000000000004, -0.00355000000000004, -0.00354000000000004, -0.00353000000000004, -0.00352000000000004, -0.00351000000000004, -0.00350000000000004, -0.00349000000000004, -0.00348000000000004, -0.00347000000000004, -0.00346000000000004, -0.00345000000000004, -0.00344000000000004, -0.00343000000000004, -0.00342000000000004, -0.00341000000000004, -0.00340000000000004, -0.00339000000000004, -0.00338000000000004, -0.00337000000000004, -0.00336000000000004, -0.00335000000000004, -0.00334000000000004, -0.00333000000000004, -0.00332000000000004, -0.00331000000000004, -0.00330000000000004, -0.00329000000000004, -0.00328000000000004, -0.00327000000000004, -0.00326000000000004, -0.00325000000000004, -0.00324000000000004, -0.00323000000000004, -0.00322000000000004, -0.00321000000000004, -0.00320000000000004, -0.00319000000000004, -0.00318000000000004, -0.00317000000000004, -0.00316000000000004, -0.00315000000000004, -0.00314000000000004, -0.00313000000000004, -0.00312000000000004, -0.00311000000000004, -0.00310000000000004, -0.00309000000000004, -0.00308000000000004, -0.00307000000000004, -0.00306000000000004, -0.00305000000000004, -0.00304000000000004, -0.00303000000000004, -0.00302000000000004, -0.00301000000000004, -0.00300000000000004, -0.00299000000000004, -0.00298000000000004, -0.00297000000000004, -0.00296000000000004, -0.00295000000000004, -0.00294000000000004, -0.00293000000000004, -0.00292000000000004, -0.00291000000000004, -0.00290000000000004, -0.00289000000000004, -0.00288000000000004, -0.00287000000000004, -0.00286000000000004, -0.00285000000000004, -0.00284000000000004, -0.00283000000000004, -0.00282000000000004, -0.00281000000000004, -0.00280000000000004, -0.00279000000000004, -0.00278000000000004, -0.00277000000000004, -0.00276000000000004, -0.00275000000000004, -0.00274000000000004, -0.00273000000000004, -0.00272000000000004, -0.00271000000000004, -0.00270000000000004, -0.00269000000000004, -0.00268000000000004, -0.00267000000000004, -0.00266000000000004, -0.00265000000000004, -0.00264000000000004, -0.00263000000000004, -0.00262000000000004, -0.00261000000000004, -0.00260000000000004, -0.00259000000000004, -0.00258000000000004, -0.00257000000000004, -0.00256000000000004, -0.00255000000000004, -0.00254000000000004, -0.00253000000000004, -0.00252000000000004, -0.00251000000000004, -0.00250000000000004, -0.00249000000000004, -0.00248000000000004, -0.00247000000000004, -0.00246000000000004, -0.00245000000000004, -0.00244000000000004, -0.00243000000000004, -0.00242000000000004, -0.00241000000000004, -0.00240000000000004, -0.00239000000000004, -0.00238000000000004, -0.00237000000000004, -0.00236000000000004, -0.00235000000000004, -0.00234000000000004, -0.00233000000000004, -0.00232000000000004, -0.00231000000000004, -0.00230000000000004, -0.00229000000000004, -0.00228000000000004, -0.00227000000000004, -0.00226000000000004, -0.00225000000000004, -0.00224000000000004, -0.00223000000000004, -0.00222000000000004, -0.00221000000000004, -0.00220000000000004, -0.00219000000000004, -0.00218000000000004, -0.00217000000000004, -0.00216000000000004, -0.00215000000000004, -0.00214000000000004, -0.00213000000000004, -0.00212000000000004, -0.00211000000000004, -0.00210000000000004, -0.00209000000000004, -0.00208000000000004, -0.00207000000000004, -0.00206000000000004, -0.00205000000000004, -0.00204000000000004, -0.00203000000000004, -0.00202000000000004, -0.00201000000000004, -0.00200000000000004, -0.00199000000000004, -0.00198000000000004, -0.00197000000000004, -0.00196000000000004, -0.00195000000000004, -0.00194000000000004, -0.00193000000000004, -0.00192000000000004, -0.00191000000000004, -0.00190000000000004, -0.00189000000000004, -0.00188000000000004, -0.00187000000000004, -0.00186000000000004, -0.00185000000000004, -0.00184000000000004, -0.00183000000000004, -0.00182000000000004, -0.00181000000000004, -0.00180000000000004, -0.00179000000000004, -0.00178000000000004, -0.00177000000000004, -0.00176000000000004, -0.00175000000000004, -0.00174000000000004, -0.00173000000000004, -0.00172000000000004, -0.00171000000000004, -0.00170000000000004, -0.00169000000000004, -0.00168000000000004, -0.00167000000000004, -0.00166000000000004, -0.00165000000000004, -0.00164000000000004, -0.00163000000000004, -0.00162000000000004, -0.00161000000000004, -0.00160000000000004, -0.00159000000000004, -0.00158000000000004, -0.00157000000000004, -0.00156000000000004, -0.00155000000000004, -0.00154000000000004, -0.00153000000000004, -0.00152000000000004, -0.00151000000000004, -0.00150000000000004, -0.00149000000000004, -0.00148000000000004, -0.00147000000000004, -0.00146000000000004, -0.00145000000000004, -0.00144000000000004, -0.00143000000000004, -0.00142000000000004, -0.00141000000000004, -0.00140000000000004, -0.00139000000000004, -0.00138000000000004, -0.00137000000000004, -0.00136000000000004, -0.00135000000000004, -0.00134000000000004, -0.00133000000000004, -0.00132000000000004, -0.00131000000000004, -0.00130000000000004, -0.00129000000000004, -0.00128000000000004, -0.00127000000000004, -0.00126000000000004, -0.00125000000000004, -0.00124000000000004, -0.00123000000000004, -0.00122000000000004, -0.00121000000000004, -0.00120000000000004, -0.00119000000000004, -0.00118000000000004, -0.00117000000000004, -0.00116000000000004, -0.00115000000000004, -0.00114000000000004, -0.00113000000000004, -0.00112000000000004, -0.00111000000000004, -0.00110000000000004, -0.00109000000000004, -0.00108000000000004, -0.00107000000000004, -0.00106000000000004, -0.00105000000000004, -0.00104000000000004, -0.00103000000000004, -0.00102000000000004, -0.00101000000000004, -0.00100000000000004, -0.000990000000000037, -0.000980000000000037, -0.000970000000000037, -0.000960000000000037, -0.000950000000000037, -0.000940000000000037, -0.000930000000000037, -0.000920000000000037, -0.000910000000000037, -0.000900000000000037, -0.000890000000000037, -0.000880000000000037, -0.000870000000000037, -0.000860000000000037, -0.000850000000000036, -0.000840000000000036, -0.000830000000000036, -0.000820000000000036, -0.000810000000000036, -0.000800000000000036, -0.000790000000000036, -0.000780000000000036, -0.000770000000000036, -0.000760000000000036, -0.000750000000000036, -0.000740000000000036, -0.000730000000000036, -0.000720000000000036, -0.000710000000000036, -0.000700000000000036, -0.000690000000000036, -0.000680000000000036, -0.000670000000000036, -0.000660000000000036, -0.000650000000000036, -0.000640000000000036, -0.000630000000000036, -0.000620000000000036, -0.000610000000000036, -0.000600000000000036, -0.000590000000000036, -0.000580000000000036, -0.000570000000000036, -0.000560000000000036, -0.000550000000000036, -0.000540000000000036, -0.000530000000000036, -0.000520000000000036, -0.000510000000000036, -0.000500000000000036, -0.000490000000000036, -0.000480000000000036, -0.000470000000000035, -0.000460000000000035, -0.000450000000000035, -0.000440000000000035, -0.000430000000000035, -0.000420000000000035, -0.000410000000000035, -0.000400000000000035, -0.000390000000000035, -0.000380000000000035, -0.000370000000000035, -0.000360000000000035, -0.000350000000000035, -0.000340000000000035, -0.000330000000000035, -0.000320000000000035, -0.000310000000000035, -0.000300000000000035, -0.000290000000000035, -0.000280000000000035, -0.000270000000000035, -0.000260000000000035, -0.000250000000000035, -0.000240000000000035, -0.000230000000000035, -0.000220000000000035, -0.000210000000000035, -0.000200000000000035, -0.000190000000000035, -0.000180000000000035, -0.000170000000000035, -0.000160000000000035, -0.000150000000000035, -0.000140000000000035, -0.000130000000000035, -0.000120000000000035, -0.000110000000000035, -0.000100000000000035, -9.00000000000349e-05, -8.00000000000349e-05, -7.00000000000349e-05, -6.00000000000349e-05, -5.00000000000349e-05, -4.00000000000349e-05, -3.00000000000349e-05, -2.00000000000349e-05, -1.00000000000349e-05, -3.49350268765564e-17, 9.99999999996507e-06, 1.99999999999651e-05, 2.99999999999651e-05, 3.99999999999651e-05, 4.99999999999651e-05, 5.99999999999651e-05, 6.99999999999651e-05, 7.99999999999651e-05, 8.99999999999651e-05, 9.99999999999651e-05, 0.000109999999999965, 0.000119999999999965, 0.000129999999999965, 0.000139999999999965, 0.000149999999999965, 0.000159999999999965, 0.000169999999999965, 0.000179999999999965, 0.000189999999999965, 0.000199999999999965, 0.000209999999999965, 0.000219999999999965, 0.000229999999999965, 0.000239999999999965, 0.000249999999999965, 0.000259999999999965, 0.000269999999999965, 0.000279999999999965, 0.000289999999999965, 0.000299999999999965, 0.000309999999999965, 0.000319999999999965, 0.000329999999999965, 0.000339999999999965, 0.000349999999999965, 0.000359999999999965, 0.000369999999999965, 0.000379999999999965, 0.000389999999999965, 0.000399999999999965, 0.000409999999999966, 0.000419999999999966, 0.000429999999999966, 0.000439999999999966, 0.000449999999999966, 0.000459999999999966, 0.000469999999999966, 0.000479999999999966, 0.000489999999999966, 0.000499999999999966, 0.000509999999999966, 0.000519999999999966, 0.000529999999999966, 0.000539999999999966, 0.000549999999999966, 0.000559999999999966, 0.000569999999999966, 0.000579999999999966, 0.000589999999999966, 0.000599999999999966, 0.000609999999999966, 0.000619999999999966, 0.000629999999999966, 0.000639999999999966, 0.000649999999999966, 0.000659999999999966, 0.000669999999999966, 0.000679999999999966, 0.000689999999999966, 0.000699999999999966, 0.000709999999999966, 0.000719999999999966, 0.000729999999999966, 0.000739999999999966, 0.000749999999999966, 0.000759999999999966, 0.000769999999999966, 0.000779999999999966, 0.000789999999999967, 0.000799999999999967, 0.000809999999999967, 0.000819999999999967, 0.000829999999999967, 0.000839999999999967, 0.000849999999999967, 0.000859999999999967, 0.000869999999999967, 0.000879999999999967, 0.000889999999999967, 0.000899999999999967, 0.000909999999999967, 0.000919999999999967, 0.000929999999999967, 0.000939999999999967, 0.000949999999999967, 0.000959999999999967, 0.000969999999999967, 0.000979999999999967, 0.000989999999999967, 0.000999999999999967, 0.00100999999999997, 0.00101999999999997, 0.00102999999999997, 0.00103999999999997, 0.00104999999999997, 0.00105999999999997, 0.00106999999999997, 0.00107999999999997, 0.00108999999999997, 0.00109999999999997, 0.00110999999999997, 0.00111999999999997, 0.00112999999999997, 0.00113999999999997, 0.00114999999999997, 0.00115999999999997, 0.00116999999999997, 0.00117999999999997, 0.00118999999999997, 0.00119999999999997, 0.00120999999999997, 0.00121999999999997, 0.00122999999999997, 0.00123999999999997, 0.00124999999999997, 0.00125999999999997, 0.00126999999999997, 0.00127999999999997, 0.00128999999999997, 0.00129999999999997, 0.00130999999999997, 0.00131999999999997, 0.00132999999999997, 0.00133999999999997, 0.00134999999999997, 0.00135999999999997, 0.00136999999999997, 0.00137999999999997, 0.00138999999999997, 0.00139999999999997, 0.00140999999999997, 0.00141999999999997, 0.00142999999999997, 0.00143999999999997, 0.00144999999999997, 0.00145999999999997, 0.00146999999999997, 0.00147999999999997, 0.00148999999999997, 0.00149999999999997, 0.00150999999999997, 0.00151999999999997, 0.00152999999999997, 0.00153999999999997, 0.00154999999999997, 0.00155999999999997, 0.00156999999999997, 0.00157999999999997, 0.00158999999999997, 0.00159999999999997, 0.00160999999999997, 0.00161999999999997, 0.00162999999999997, 0.00163999999999997, 0.00164999999999997, 0.00165999999999997, 0.00166999999999997, 0.00167999999999997, 0.00168999999999997, 0.00169999999999997, 0.00170999999999997, 0.00171999999999997, 0.00172999999999997, 0.00173999999999997, 0.00174999999999997, 0.00175999999999997, 0.00176999999999997, 0.00177999999999997, 0.00178999999999997, 0.00179999999999997, 0.00180999999999997, 0.00181999999999997, 0.00182999999999997, 0.00183999999999997, 0.00184999999999997, 0.00185999999999997, 0.00186999999999997, 0.00187999999999997, 0.00188999999999997, 0.00189999999999997, 0.00190999999999997, 0.00191999999999997, 0.00192999999999997, 0.00193999999999997, 0.00194999999999997, 0.00195999999999997, 0.00196999999999997, 0.00197999999999997, 0.00198999999999997, 0.00199999999999997, 0.00200999999999997, 0.00201999999999997, 0.00202999999999997, 0.00203999999999997, 0.00204999999999997, 0.00205999999999997, 0.00206999999999997, 0.00207999999999997, 0.00208999999999997, 0.00209999999999997, 0.00210999999999997, 0.00211999999999997, 0.00212999999999997, 0.00213999999999997, 0.00214999999999997, 0.00215999999999997, 0.00216999999999997, 0.00217999999999997, 0.00218999999999997, 0.00219999999999997, 0.00220999999999997, 0.00221999999999997, 0.00222999999999997, 0.00223999999999997, 0.00224999999999997, 0.00225999999999997, 0.00226999999999997, 0.00227999999999997, 0.00228999999999997, 0.00229999999999997, 0.00230999999999997, 0.00231999999999997, 0.00232999999999997, 0.00233999999999997, 0.00234999999999997, 0.00235999999999997, 0.00236999999999997, 0.00237999999999997, 0.00238999999999997, 0.00239999999999997, 0.00240999999999997, 0.00241999999999997, 0.00242999999999997, 0.00243999999999997, 0.00244999999999997, 0.00245999999999997, 0.00246999999999997, 0.00247999999999997, 0.00248999999999997, 0.00249999999999997, 0.00250999999999997, 0.00251999999999997, 0.00252999999999997, 0.00253999999999997, 0.00254999999999997, 0.00255999999999997, 0.00256999999999997, 0.00257999999999997, 0.00258999999999997, 0.00259999999999997, 0.00260999999999997, 0.00261999999999997, 0.00262999999999997, 0.00263999999999997, 0.00264999999999997, 0.00265999999999997, 0.00266999999999997, 0.00267999999999997, 0.00268999999999997, 0.00269999999999997, 0.00270999999999997, 0.00271999999999997, 0.00272999999999997, 0.00273999999999997, 0.00274999999999997, 0.00275999999999997, 0.00276999999999997, 0.00277999999999997, 0.00278999999999997, 0.00279999999999997, 0.00280999999999997, 0.00281999999999997, 0.00282999999999997, 0.00283999999999997, 0.00284999999999997, 0.00285999999999997, 0.00286999999999997, 0.00287999999999997, 0.00288999999999997, 0.00289999999999997, 0.00290999999999997, 0.00291999999999997, 0.00292999999999997, 0.00293999999999997, 0.00294999999999997, 0.00295999999999997, 0.00296999999999997, 0.00297999999999997, 0.00298999999999997, 0.00299999999999997, 0.00300999999999997, 0.00301999999999997, 0.00302999999999997, 0.00303999999999997, 0.00304999999999997, 0.00305999999999997, 0.00306999999999997, 0.00307999999999997, 0.00308999999999997, 0.00309999999999997, 0.00310999999999997, 0.00311999999999997, 0.00312999999999997, 0.00313999999999997, 0.00314999999999997, 0.00315999999999997, 0.00316999999999997, 0.00317999999999997, 0.00318999999999997, 0.00319999999999997, 0.00320999999999997, 0.00321999999999997, 0.00322999999999997, 0.00323999999999997, 0.00324999999999997, 0.00325999999999997, 0.00326999999999997, 0.00327999999999997, 0.00328999999999997, 0.00329999999999997, 0.00330999999999997, 0.00331999999999997, 0.00332999999999997, 0.00333999999999997, 0.00334999999999997, 0.00335999999999997, 0.00336999999999997, 0.00337999999999997, 0.00338999999999997, 0.00339999999999997, 0.00340999999999997, 0.00341999999999997, 0.00342999999999997, 0.00343999999999997, 0.00344999999999997, 0.00345999999999997, 0.00346999999999997, 0.00347999999999997, 0.00348999999999997, 0.00349999999999997, 0.00350999999999997, 0.00351999999999997, 0.00352999999999997, 0.00353999999999997, 0.00354999999999997, 0.00355999999999997, 0.00356999999999997, 0.00357999999999997, 0.00358999999999997, 0.00359999999999997, 0.00360999999999997, 0.00361999999999997, 0.00362999999999997, 0.00363999999999997, 0.00364999999999997, 0.00365999999999997, 0.00366999999999997, 0.00367999999999997, 0.00368999999999997, 0.00369999999999997, 0.00370999999999997, 0.00371999999999997, 0.00372999999999997, 0.00373999999999997, 0.00374999999999997, 0.00375999999999997, 0.00376999999999997, 0.00377999999999997, 0.00378999999999997, 0.00379999999999997, 0.00380999999999997, 0.00381999999999997, 0.00382999999999997, 0.00383999999999997, 0.00384999999999997, 0.00385999999999997, 0.00386999999999997, 0.00387999999999997, 0.00388999999999997, 0.00389999999999997, 0.00390999999999997, 0.00391999999999997, 0.00392999999999997, 0.00393999999999997, 0.00394999999999997, 0.00395999999999997, 0.00396999999999997, 0.00397999999999997, 0.00398999999999997, 0.00399999999999997, 0.00400999999999997, 0.00401999999999997, 0.00402999999999997, 0.00403999999999997, 0.00404999999999997, 0.00405999999999997, 0.00406999999999997, 0.00407999999999997, 0.00408999999999997, 0.00409999999999997, 0.00410999999999997, 0.00411999999999997, 0.00412999999999997, 0.00413999999999996, 0.00414999999999996, 0.00415999999999996, 0.00416999999999996, 0.00417999999999996, 0.00418999999999996, 0.00419999999999996, 0.00420999999999996, 0.00421999999999996, 0.00422999999999996, 0.00423999999999996, 0.00424999999999996, 0.00425999999999996, 0.00426999999999996, 0.00427999999999996, 0.00428999999999996, 0.00429999999999996, 0.00430999999999996, 0.00431999999999996, 0.00432999999999996, 0.00433999999999996, 0.00434999999999996, 0.00435999999999996, 0.00436999999999996, 0.00437999999999996, 0.00438999999999995, 0.00439999999999995, 0.00440999999999995, 0.00441999999999995, 0.00442999999999995, 0.00443999999999995, 0.00444999999999995, 0.00445999999999995, 0.00446999999999995, 0.00447999999999995, 0.00448999999999995, 0.00449999999999995, 0.00450999999999995, 0.00451999999999995, 0.00452999999999995, 0.00453999999999995, 0.00454999999999995, 0.00455999999999995, 0.00456999999999995, 0.00457999999999995, 0.00458999999999995, 0.00459999999999995, 0.00460999999999995, 0.00461999999999995, 0.00462999999999994, 0.00463999999999994, 0.00464999999999994, 0.00465999999999994, 0.00466999999999994, 0.00467999999999994, 0.00468999999999994, 0.00469999999999994, 0.00470999999999994, 0.00471999999999994, 0.00472999999999994, 0.00473999999999994, 0.00474999999999994, 0.00475999999999994, 0.00476999999999994, 0.00477999999999994, 0.00478999999999994, 0.00479999999999994, 0.00480999999999994, 0.00481999999999994, 0.00482999999999994, 0.00483999999999994, 0.00484999999999994, 0.00485999999999994, 0.00486999999999994, 0.00487999999999993, 0.00488999999999993, 0.00489999999999993, 0.00490999999999993, 0.00491999999999993, 0.00492999999999993, 0.00493999999999993, 0.00494999999999993, 0.00495999999999993, 0.00496999999999993, 0.00497999999999993, 0.00498999999999993, 0.00499999999999993], [0.0, 0.0, 0.0, 0.0, 0.0, 0.0, 0.0, 0.0, 0.0, 0.0, 0.0, 0.0, 0.0, 0.0, 0.0, 0.0, 0.0, 0.0, 0.0, 0.0, 0.0, 0.0, 0.0, 0.0, 0.0, 0.0, 0.0, 0.0, 0.0, 0.0, 0.0, 0.0, 0.0, 0.0, 0.0, 0.0, 0.0, 0.0, 0.0, 0.0, 0.0, 0.0, 0.0, 0.0, 0.0, 0.0, 0.0, 0.0, 0.0, 0.0, 0.0, 0.0, 0.0, 0.0, 0.0, 0.0, 0.0, 0.0, 0.0, 0.0, 0.0, 0.0, 0.0, 0.0, 0.0, 0.0, 0.0, 0.0, 0.0, 0.0, 0.0, 0.0, 0.0, 0.0, 0.0, 0.0, 0.0, 0.0, 0.0, 0.0, 0.0, 0.0, 0.0, 0.0, 0.0, 0.0, 0.0, 0.0, 0.0, 0.0, 0.0, 0.0, 0.0, 0.0, 0.0, 0.0, 0.0, 0.0, 0.0, 0.0, 0.0, 0.0, 0.0, 0.0, 0.0, 0.0, 0.0, 0.0, 0.0, 0.0, 0.0, 0.0, 0.0, 0.0, 0.0, 0.0, 0.0, 0.0, 0.0, 0.0, 0.0, 0.0, 0.0, 0.0, 0.0, 0.0, 0.0, 0.0, 0.0, 0.0, 0.0, 0.0, 0.0, 0.0, 0.0, 0.0, 0.0, 0.0, 0.0, 0.0, 0.0, 0.0, 0.0, 0.0, 0.0, 0.0, 0.0, 0.0, 0.0, 0.0, 0.0, 0.0, 0.0, 0.0, 0.0, 0.0, 0.0, 0.0, 0.0, 0.0, 0.0, 0.0, 0.0, 0.0, 0.0, 0.0, 0.0, 0.0, 0.0, 0.0, 0.0, 0.0, 0.0, 0.0, 0.0, 0.0, 0.0, 0.0, 0.0, 0.0, 0.0, 0.0, 0.0, 0.0, 0.0, 0.0, 0.0, 0.0, 0.0, 0.0, 0.0, 0.0, 0.0, 0.0, 0.0, 0.0, 0.0, 0.0, 0.0, 0.0, 0.0, 0.0, 0.0, 0.0, 0.0, 0.0, 0.0, 0.0, 0.0, 0.0, 0.0, 0.0, 0.0, 0.0, 0.0, 0.0, 0.0, 0.0, 0.0, 0.0, 0.0, 0.0, 0.0, 0.0, 0.0, 0.0, 0.0, 0.0, 0.0, 0.0, 0.0, 0.0, 0.0, 0.0, 0.0, 0.0, 0.0, 0.0, 0.0, 0.0, 0.0, 0.0, 0.0, 0.0, 0.0, 0.0, 0.0, 0.0, 0.0, 0.0, 0.0, 0.0, 0.0, 0.0, 0.007668671267377527, 0.0021890140700745993, 0.0, 0.0, 0.0, 0.0, 0.0, 0.0, 0.0, 0.0, 0.0, 0.0, 0.0, 0.0, 0.0, 0.0, 0.0, 0.0, 0.0, 0.0, 0.0, 0.0, 0.0, 0.0, 0.0, 0.0, 0.0, 0.0, 0.0, 0.0, 0.0, 0.0, 0.0, 0.0, 0.0, 0.0, 0.0, 0.0, 0.0, 0.0, 0.0, 0.0, 0.0, 0.0, 0.0, 0.0, 0.0, 0.0, 0.0, 0.0, 0.0, 0.0, 0.0, 0.0, 0.0, 0.0, 0.0, 0.0, 0.0, 0.0, 0.0, 0.0, 0.0, 0.0, 0.0, 0.0, 0.0, 0.0, 0.0, 0.0, 0.0, 0.0, 0.0, 0.0, 0.0, 0.0, 0.0, 0.0, 0.0, 0.0, 0.0, 0.0, 0.0, 0.0, 0.0, 0.0, 0.0, 0.0, 0.0, 0.0, 0.0, 0.0, 0.0, 0.0, 0.0, 0.0, 0.0, 0.0, 0.0, 0.0, 0.0, 0.0, 0.0, 0.0, 0.0, 0.0, 0.0, 0.0, 0.0, 0.0, 0.0, 0.0, 0.0, 0.0, 0.0, 0.0, 0.0, 0.0, 0.0, 0.0, 0.0, 0.0, 0.0, 0.0, 0.0, 0.0, 0.0, 0.0, 0.0, 0.0, 0.0, 0.0, 0.0, 0.0, 0.0, 0.0, 0.0, 0.0, 0.0, 0.0, 0.0, 0.0, 0.0, 0.0, 0.0, 0.0, 0.0, 0.0, 0.0, 0.0, 0.0, 0.0, 0.0, 0.0, 0.0, 0.0, 0.0, 0.0, 0.0, 0.0, 0.0038318311746875643, 0.012609123133564134, 0.0032841252038424526, 0.0010943000045261784, 0.0, 0.0, 0.0, 0.0, 0.0, 0.0, 0.0, 0.0, 0.0, 0.0, 0.0, 0.0, 0.0, 0.0, 0.0, 0.0, 0.0, 0.0, 0.0, 0.0, 0.0, 0.0, 0.0, 0.0, 0.0, 0.0, 0.0, 0.0, 0.0, 0.0, 0.0, 0.0, 0.0, 0.0, 0.0, 0.0, 0.0, 0.0, 0.0, 0.0, 0.0, 0.0, 0.0, 0.0, 0.0, 0.0, 0.0, 0.0, 0.0, 0.0, 0.0, 0.0, 0.0, 0.0, 0.0, 0.0, 0.0, 0.0, 0.0, 0.0, 0.0, 0.0, 0.0, 0.0, 0.0, 0.0, 0.0, 0.0, 0.0, 0.0, 0.0, 0.0, 0.0, 0.0, 0.0, 0.0, 0.0, 0.0, 0.0, 0.0, 0.0, 0.0, 0.0, 0.0, 0.0, 0.0, 0.0, 0.0, 0.0, 0.0, 0.0, 0.0, 0.0, 0.0, 0.0, 0.0, 0.0, 0.0, 0.0, 0.0, 0.0, 0.0, 0.0, 0.0, 0.0, 0.0, 0.0, 0.0, 0.0, 0.0, 0.0, 0.0, 0.0, 0.0, 0.0, 0.0, 0.0, 0.0, 0.0, 0.0, 0.0, 0.0, 0.0, 0.0, 0.0, 0.0, 0.0, 0.0, 0.0, 0.0, 0.0, 0.0, 0.0, 0.0, 0.0, 0.0, 0.0, 0.0, 0.0, 0.0, 0.0, 0.0, 0.0, 0.0, -0.003826832058850307, -0.0016406849053362791, -0.0005469981004592218, 0.0, 0.0, 0.0, 0.0, 0.0, 0.0, 0.0, 0.0, 0.0, 0.0, 0.0, 0.0, 0.0, 0.0, 0.0, 0.0, 0.0, 0.0, 0.0, 0.0, 0.0, 0.0, 0.0, 0.0, 0.0, 0.0, 0.0, 0.0, 0.0, 0.0, 0.0, 0.0, 0.0, 0.0, 0.0, 0.0, 0.0, 0.0, 0.0, 0.0, 0.0, 0.0, 0.0016416031127174852, 0.0, 0.0, 0.0, 0.0, 0.0, 0.0, 0.0, 0.0, 0.0, 0.0, 0.0, 0.0, 0.0, 0.0, 0.0, 0.0, 0.0, 0.0, 0.0, 0.0, 0.0, 0.0, 0.0, 0.0, 0.0, -0.0005469981004592218, 0.0, 0.0, 0.0, 0.0, 0.0, 0.0, 0.0, 0.0, 0.0, 0.0, 0.0, 0.0, 0.0, 0.0, 0.0, 0.0, 0.0, 0.0, 0.0, 0.0, 0.0, 0.0, 0.0, 0.0, 0.0, 0.0, 0.0, 0.0, 0.0, 0.0, 0.0, 0.0, 0.0, 0.0, 0.0, 0.0, 0.0, 0.0, 0.0, 0.0, 0.0, 0.0, 0.0, 0.0, 0.0, 0.0, 0.0, 0.0, 0.0, 0.0, 0.0, 0.0, 0.0, 0.0, 0.0, 0.0, 0.0, 0.0, 0.0, 0.0, 0.0, 0.0, 0.0, 0.0, 0.0, 0.0, 0.0, 0.0, 0.0, 0.0, 0.0, 0.0, 0.0, 0.0, 0.0, 0.0, 0.0, 0.0, 0.0, 0.0, 0.0, 0.0, 0.0, 0.0, 0.0, 0.0, 0.0, 0.0, 0.0, 0.0, 0.0, 0.0, 0.0, 0.0, 0.0, 0.0, 0.0, 0.0, 0.0, 0.0, 0.0, 0.0, 0.0, 0.0, 0.0, 0.0, 0.0, 0.0, 0.0, 0.0, 0.0, 0.0, 0.0, 0.0, 0.0, 0.0, 0.0, 0.0, 0.0, 0.0, 0.0, 0.0, 0.0, 0.0, 0.0, 0.0, 0.0, 0.0, 0.0, 0.0, 0.0, 0.0, 0.0, 0.0, 0.0, 0.0, 0.0, 0.0, 0.0, 0.0, 0.0, 0.0, 0.0, 0.0, 0.0, 0.0, 0.0, 0.0, 0.0, 0.0, 0.0, 0.0, 0.0, 0.0, 0.0, 0.0, 0.0, 0.0, 0.0, 0.0, 0.0, 0.0, 0.0, 0.0, 0.0, 0.0, 0.0, 0.0, 0.0, 0.0, 0.0, 0.0, 0.0, 0.0, 0.0, 0.0, 0.0, 0.0, 0.0, 0.0, 0.0, 0.0, 0.0, 0.0, 0.0, 0.0, 0.0, 0.0, 0.0, 0.0, 0.0, 0.0, 0.0, 0.0, 0.0, 0.0, 0.0, 0.0, 0.0, 0.0, 0.0, 0.0, 0.0, 0.0, 0.0, 0.0, 0.0, 0.0, 0.0, 0.0, 0.0, 0.0, 0.0, 0.0, 0.0, 0.0, 0.0, 0.0, 0.0, 0.0, 0.0, 0.0, 0.0, 0.0, 0.0, 0.0, 0.0, 0.0, 0.0, 0.0, 0.0, 0.0, 0.0, 0.0, 0.0, 0.0, 0.0, 0.0, 0.0, 0.0, 0.0, 0.0, 0.0, 0.0, 0.0, 0.0, 0.0, 0.0, 0.0, 0.0, 0.0, 0.0, 0.0, 0.0, 0.0, 0.0, 0.0, 0.0, 0.0, 0.0, 0.0, 0.0, 0.0, 0.0, 0.0, 0.0, 0.0, 0.0, 0.0, 0.0, 0.0, 0.0, 0.0, 0.0, 0.0, 0.0, 0.0, 0.0, 0.0, 0.0, 0.0, 0.0, 0.0, 0.0, 0.0, 0.0, 0.0, 0.0, 0.0, 0.0, 0.0, 0.0, 0.0, 0.0, 0.0, 0.0, 0.0, 0.0, 0.0, 0.0, 0.0, 0.0, 0.0, 0.0, 0.0, 0.0, 0.0, 0.0, 0.0, 0.0, 0.0, 0.0, 0.0, 0.0, 0.0, 0.0, 0.0, 0.0, 0.0, 0.0, 0.0, 0.0, 0.0, 0.0, 0.0, 0.0, 0.0, 0.0, 0.0, 0.0, 0.0, 0.0, 0.01645742028009609, 0.004927572791084284, 0.0010943000045261784, 0.0, 0.0, 0.0, 0.0, 0.0, 0.0, 0.0, 0.0, 0.0, 0.0, 0.0, 0.0, 0.0, 0.0, 0.0, 0.0, 0.0, 0.0, 0.0, 0.0, 0.0, 0.0, 0.0, 0.0, 0.0, 0.0, 0.0, 0.0, 0.0, 0.0, 0.0, 0.0]], "-0.0465": [[-0.005, -0.00499, -0.00498, -0.00497, -0.00496, -0.00495, -0.00494, -0.00493, -0.00492, -0.00491, -0.0049, -0.00489, -0.00488, -0.00487000000000001, -0.00486000000000001, -0.00485000000000001, -0.00484000000000001, -0.00483000000000001, -0.00482000000000001, -0.00481000000000001, -0.00480000000000001, -0.00479000000000001, -0.00478000000000001, -0.00477000000000001, -0.00476000000000001, -0.00475000000000001, -0.00474000000000001, -0.00473000000000001, -0.00472000000000001, -0.00471000000000001, -0.00470000000000001, -0.00469000000000001, -0.00468000000000001, -0.00467000000000001, -0.00466000000000001, -0.00465000000000001, -0.00464000000000001, -0.00463000000000002, -0.00462000000000002, -0.00461000000000002, -0.00460000000000002, -0.00459000000000002, -0.00458000000000002, -0.00457000000000002, -0.00456000000000002, -0.00455000000000002, -0.00454000000000002, -0.00453000000000002, -0.00452000000000002, -0.00451000000000002, -0.00450000000000002, -0.00449000000000002, -0.00448000000000002, -0.00447000000000002, -0.00446000000000002, -0.00445000000000002, -0.00444000000000002, -0.00443000000000002, -0.00442000000000002, -0.00441000000000002, -0.00440000000000002, -0.00439000000000002, -0.00438000000000003, -0.00437000000000003, -0.00436000000000003, -0.00435000000000003, -0.00434000000000003, -0.00433000000000003, -0.00432000000000003, -0.00431000000000003, -0.00430000000000003, -0.00429000000000003, -0.00428000000000003, -0.00427000000000003, -0.00426000000000003, -0.00425000000000003, -0.00424000000000003, -0.00423000000000003, -0.00422000000000003, -0.00421000000000003, -0.00420000000000003, -0.00419000000000003, -0.00418000000000003, -0.00417000000000003, -0.00416000000000003, -0.00415000000000003, -0.00414000000000004, -0.00413000000000004, -0.00412000000000004, -0.00411000000000004, -0.00410000000000004, -0.00409000000000004, -0.00408000000000004, -0.00407000000000004, -0.00406000000000004, -0.00405000000000004, -0.00404000000000004, -0.00403000000000004, -0.00402000000000004, -0.00401000000000004, -0.00400000000000004, -0.00399000000000004, -0.00398000000000004, -0.00397000000000004, -0.00396000000000004, -0.00395000000000004, -0.00394000000000004, -0.00393000000000004, -0.00392000000000004, -0.00391000000000004, -0.00390000000000004, -0.00389000000000004, -0.00388000000000004, -0.00387000000000004, -0.00386000000000004, -0.00385000000000004, -0.00384000000000004, -0.00383000000000004, -0.00382000000000004, -0.00381000000000004, -0.00380000000000004, -0.00379000000000004, -0.00378000000000004, -0.00377000000000004, -0.00376000000000004, -0.00375000000000004, -0.00374000000000004, -0.00373000000000004, -0.00372000000000004, -0.00371000000000004, -0.00370000000000004, -0.00369000000000004, -0.00368000000000004, -0.00367000000000004, -0.00366000000000004, -0.00365000000000004, -0.00364000000000004, -0.00363000000000004, -0.00362000000000004, -0.00361000000000004, -0.00360000000000004, -0.00359000000000004, -0.00358000000000004, -0.00357000000000004, -0.00356000000000004, -0.00355000000000004, -0.00354000000000004, -0.00353000000000004, -0.00352000000000004, -0.00351000000000004, -0.00350000000000004, -0.00349000000000004, -0.00348000000000004, -0.00347000000000004, -0.00346000000000004, -0.00345000000000004, -0.00344000000000004, -0.00343000000000004, -0.00342000000000004, -0.00341000000000004, -0.00340000000000004, -0.00339000000000004, -0.00338000000000004, -0.00337000000000004, -0.00336000000000004, -0.00335000000000004, -0.00334000000000004, -0.00333000000000004, -0.00332000000000004, -0.00331000000000004, -0.00330000000000004, -0.00329000000000004, -0.00328000000000004, -0.00327000000000004, -0.00326000000000004, -0.00325000000000004, -0.00324000000000004, -0.00323000000000004, -0.00322000000000004, -0.00321000000000004, -0.00320000000000004, -0.00319000000000004, -0.00318000000000004, -0.00317000000000004, -0.00316000000000004, -0.00315000000000004, -0.00314000000000004, -0.00313000000000004, -0.00312000000000004, -0.00311000000000004, -0.00310000000000004, -0.00309000000000004, -0.00308000000000004, -0.00307000000000004, -0.00306000000000004, -0.00305000000000004, -0.00304000000000004, -0.00303000000000004, -0.00302000000000004, -0.00301000000000004, -0.00300000000000004, -0.00299000000000004, -0.00298000000000004, -0.00297000000000004, -0.00296000000000004, -0.00295000000000004, -0.00294000000000004, -0.00293000000000004, -0.00292000000000004, -0.00291000000000004, -0.00290000000000004, -0.00289000000000004, -0.00288000000000004, -0.00287000000000004, -0.00286000000000004, -0.00285000000000004, -0.00284000000000004, -0.00283000000000004, -0.00282000000000004, -0.00281000000000004, -0.00280000000000004, -0.00279000000000004, -0.00278000000000004, -0.00277000000000004, -0.00276000000000004, -0.00275000000000004, -0.00274000000000004, -0.00273000000000004, -0.00272000000000004, -0.00271000000000004, -0.00270000000000004, -0.00269000000000004, -0.00268000000000004, -0.00267000000000004, -0.00266000000000004, -0.00265000000000004, -0.00264000000000004, -0.00263000000000004, -0.00262000000000004, -0.00261000000000004, -0.00260000000000004, -0.00259000000000004, -0.00258000000000004, -0.00257000000000004, -0.00256000000000004, -0.00255000000000004, -0.00254000000000004, -0.00253000000000004, -0.00252000000000004, -0.00251000000000004, -0.00250000000000004, -0.00249000000000004, -0.00248000000000004, -0.00247000000000004, -0.00246000000000004, -0.00245000000000004, -0.00244000000000004, -0.00243000000000004, -0.00242000000000004, -0.00241000000000004, -0.00240000000000004, -0.00239000000000004, -0.00238000000000004, -0.00237000000000004, -0.00236000000000004, -0.00235000000000004, -0.00234000000000004, -0.00233000000000004, -0.00232000000000004, -0.00231000000000004, -0.00230000000000004, -0.00229000000000004, -0.00228000000000004, -0.00227000000000004, -0.00226000000000004, -0.00225000000000004, -0.00224000000000004, -0.00223000000000004, -0.00222000000000004, -0.00221000000000004, -0.00220000000000004, -0.00219000000000004, -0.00218000000000004, -0.00217000000000004, -0.00216000000000004, -0.00215000000000004, -0.00214000000000004, -0.00213000000000004, -0.00212000000000004, -0.00211000000000004, -0.00210000000000004, -0.00209000000000004, -0.00208000000000004, -0.00207000000000004, -0.00206000000000004, -0.00205000000000004, -0.00204000000000004, -0.00203000000000004, -0.00202000000000004, -0.00201000000000004, -0.00200000000000004, -0.00199000000000004, -0.00198000000000004, -0.00197000000000004, -0.00196000000000004, -0.00195000000000004, -0.00194000000000004, -0.00193000000000004, -0.00192000000000004, -0.00191000000000004, -0.00190000000000004, -0.00189000000000004, -0.00188000000000004, -0.00187000000000004, -0.00186000000000004, -0.00185000000000004, -0.00184000000000004, -0.00183000000000004, -0.00182000000000004, -0.00181000000000004, -0.00180000000000004, -0.00179000000000004, -0.00178000000000004, -0.00177000000000004, -0.00176000000000004, -0.00175000000000004, -0.00174000000000004, -0.00173000000000004, -0.00172000000000004, -0.00171000000000004, -0.00170000000000004, -0.00169000000000004, -0.00168000000000004, -0.00167000000000004, -0.00166000000000004, -0.00165000000000004, -0.00164000000000004, -0.00163000000000004, -0.00162000000000004, -0.00161000000000004, -0.00160000000000004, -0.00159000000000004, -0.00158000000000004, -0.00157000000000004, -0.00156000000000004, -0.00155000000000004, -0.00154000000000004, -0.00153000000000004, -0.00152000000000004, -0.00151000000000004, -0.00150000000000004, -0.00149000000000004, -0.00148000000000004, -0.00147000000000004, -0.00146000000000004, -0.00145000000000004, -0.00144000000000004, -0.00143000000000004, -0.00142000000000004, -0.00141000000000004, -0.00140000000000004, -0.00139000000000004, -0.00138000000000004, -0.00137000000000004, -0.00136000000000004, -0.00135000000000004, -0.00134000000000004, -0.00133000000000004, -0.00132000000000004, -0.00131000000000004, -0.00130000000000004, -0.00129000000000004, -0.00128000000000004, -0.00127000000000004, -0.00126000000000004, -0.00125000000000004, -0.00124000000000004, -0.00123000000000004, -0.00122000000000004, -0.00121000000000004, -0.00120000000000004, -0.00119000000000004, -0.00118000000000004, -0.00117000000000004, -0.00116000000000004, -0.00115000000000004, -0.00114000000000004, -0.00113000000000004, -0.00112000000000004, -0.00111000000000004, -0.00110000000000004, -0.00109000000000004, -0.00108000000000004, -0.00107000000000004, -0.00106000000000004, -0.00105000000000004, -0.00104000000000004, -0.00103000000000004, -0.00102000000000004, -0.00101000000000004, -0.00100000000000004, -0.000990000000000037, -0.000980000000000037, -0.000970000000000037, -0.000960000000000037, -0.000950000000000037, -0.000940000000000037, -0.000930000000000037, -0.000920000000000037, -0.000910000000000037, -0.000900000000000037, -0.000890000000000037, -0.000880000000000037, -0.000870000000000037, -0.000860000000000037, -0.000850000000000036, -0.000840000000000036, -0.000830000000000036, -0.000820000000000036, -0.000810000000000036, -0.000800000000000036, -0.000790000000000036, -0.000780000000000036, -0.000770000000000036, -0.000760000000000036, -0.000750000000000036, -0.000740000000000036, -0.000730000000000036, -0.000720000000000036, -0.000710000000000036, -0.000700000000000036, -0.000690000000000036, -0.000680000000000036, -0.000670000000000036, -0.000660000000000036, -0.000650000000000036, -0.000640000000000036, -0.000630000000000036, -0.000620000000000036, -0.000610000000000036, -0.000600000000000036, -0.000590000000000036, -0.000580000000000036, -0.000570000000000036, -0.000560000000000036, -0.000550000000000036, -0.000540000000000036, -0.000530000000000036, -0.000520000000000036, -0.000510000000000036, -0.000500000000000036, -0.000490000000000036, -0.000480000000000036, -0.000470000000000035, -0.000460000000000035, -0.000450000000000035, -0.000440000000000035, -0.000430000000000035, -0.000420000000000035, -0.000410000000000035, -0.000400000000000035, -0.000390000000000035, -0.000380000000000035, -0.000370000000000035, -0.000360000000000035, -0.000350000000000035, -0.000340000000000035, -0.000330000000000035, -0.000320000000000035, -0.000310000000000035, -0.000300000000000035, -0.000290000000000035, -0.000280000000000035, -0.000270000000000035, -0.000260000000000035, -0.000250000000000035, -0.000240000000000035, -0.000230000000000035, -0.000220000000000035, -0.000210000000000035, -0.000200000000000035, -0.000190000000000035, -0.000180000000000035, -0.000170000000000035, -0.000160000000000035, -0.000150000000000035, -0.000140000000000035, -0.000130000000000035, -0.000120000000000035, -0.000110000000000035, -0.000100000000000035, -9.00000000000349e-05, -8.00000000000349e-05, -7.00000000000349e-05, -6.00000000000349e-05, -5.00000000000349e-05, -4.00000000000349e-05, -3.00000000000349e-05, -2.00000000000349e-05, -1.00000000000349e-05, -3.49350268765564e-17, 9.99999999996507e-06, 1.99999999999651e-05, 2.99999999999651e-05, 3.99999999999651e-05, 4.99999999999651e-05, 5.99999999999651e-05, 6.99999999999651e-05, 7.99999999999651e-05, 8.99999999999651e-05, 9.99999999999651e-05, 0.000109999999999965, 0.000119999999999965, 0.000129999999999965, 0.000139999999999965, 0.000149999999999965, 0.000159999999999965, 0.000169999999999965, 0.000179999999999965, 0.000189999999999965, 0.000199999999999965, 0.000209999999999965, 0.000219999999999965, 0.000229999999999965, 0.000239999999999965, 0.000249999999999965, 0.000259999999999965, 0.000269999999999965, 0.000279999999999965, 0.000289999999999965, 0.000299999999999965, 0.000309999999999965, 0.000319999999999965, 0.000329999999999965, 0.000339999999999965, 0.000349999999999965, 0.000359999999999965, 0.000369999999999965, 0.000379999999999965, 0.000389999999999965, 0.000399999999999965, 0.000409999999999966, 0.000419999999999966, 0.000429999999999966, 0.000439999999999966, 0.000449999999999966, 0.000459999999999966, 0.000469999999999966, 0.000479999999999966, 0.000489999999999966, 0.000499999999999966, 0.000509999999999966, 0.000519999999999966, 0.000529999999999966, 0.000539999999999966, 0.000549999999999966, 0.000559999999999966, 0.000569999999999966, 0.000579999999999966, 0.000589999999999966, 0.000599999999999966, 0.000609999999999966, 0.000619999999999966, 0.000629999999999966, 0.000639999999999966, 0.000649999999999966, 0.000659999999999966, 0.000669999999999966, 0.000679999999999966, 0.000689999999999966, 0.000699999999999966, 0.000709999999999966, 0.000719999999999966, 0.000729999999999966, 0.000739999999999966, 0.000749999999999966, 0.000759999999999966, 0.000769999999999966, 0.000779999999999966, 0.000789999999999967, 0.000799999999999967, 0.000809999999999967, 0.000819999999999967, 0.000829999999999967, 0.000839999999999967, 0.000849999999999967, 0.000859999999999967, 0.000869999999999967, 0.000879999999999967, 0.000889999999999967, 0.000899999999999967, 0.000909999999999967, 0.000919999999999967, 0.000929999999999967, 0.000939999999999967, 0.000949999999999967, 0.000959999999999967, 0.000969999999999967, 0.000979999999999967, 0.000989999999999967, 0.000999999999999967, 0.00100999999999997, 0.00101999999999997, 0.00102999999999997, 0.00103999999999997, 0.00104999999999997, 0.00105999999999997, 0.00106999999999997, 0.00107999999999997, 0.00108999999999997, 0.00109999999999997, 0.00110999999999997, 0.00111999999999997, 0.00112999999999997, 0.00113999999999997, 0.00114999999999997, 0.00115999999999997, 0.00116999999999997, 0.00117999999999997, 0.00118999999999997, 0.00119999999999997, 0.00120999999999997, 0.00121999999999997, 0.00122999999999997, 0.00123999999999997, 0.00124999999999997, 0.00125999999999997, 0.00126999999999997, 0.00127999999999997, 0.00128999999999997, 0.00129999999999997, 0.00130999999999997, 0.00131999999999997, 0.00132999999999997, 0.00133999999999997, 0.00134999999999997, 0.00135999999999997, 0.00136999999999997, 0.00137999999999997, 0.00138999999999997, 0.00139999999999997, 0.00140999999999997, 0.00141999999999997, 0.00142999999999997, 0.00143999999999997, 0.00144999999999997, 0.00145999999999997, 0.00146999999999997, 0.00147999999999997, 0.00148999999999997, 0.00149999999999997, 0.00150999999999997, 0.00151999999999997, 0.00152999999999997, 0.00153999999999997, 0.00154999999999997, 0.00155999999999997, 0.00156999999999997, 0.00157999999999997, 0.00158999999999997, 0.00159999999999997, 0.00160999999999997, 0.00161999999999997, 0.00162999999999997, 0.00163999999999997, 0.00164999999999997, 0.00165999999999997, 0.00166999999999997, 0.00167999999999997, 0.00168999999999997, 0.00169999999999997, 0.00170999999999997, 0.00171999999999997, 0.00172999999999997, 0.00173999999999997, 0.00174999999999997, 0.00175999999999997, 0.00176999999999997, 0.00177999999999997, 0.00178999999999997, 0.00179999999999997, 0.00180999999999997, 0.00181999999999997, 0.00182999999999997, 0.00183999999999997, 0.00184999999999997, 0.00185999999999997, 0.00186999999999997, 0.00187999999999997, 0.00188999999999997, 0.00189999999999997, 0.00190999999999997, 0.00191999999999997, 0.00192999999999997, 0.00193999999999997, 0.00194999999999997, 0.00195999999999997, 0.00196999999999997, 0.00197999999999997, 0.00198999999999997, 0.00199999999999997, 0.00200999999999997, 0.00201999999999997, 0.00202999999999997, 0.00203999999999997, 0.00204999999999997, 0.00205999999999997, 0.00206999999999997, 0.00207999999999997, 0.00208999999999997, 0.00209999999999997, 0.00210999999999997, 0.00211999999999997, 0.00212999999999997, 0.00213999999999997, 0.00214999999999997, 0.00215999999999997, 0.00216999999999997, 0.00217999999999997, 0.00218999999999997, 0.00219999999999997, 0.00220999999999997, 0.00221999999999997, 0.00222999999999997, 0.00223999999999997, 0.00224999999999997, 0.00225999999999997, 0.00226999999999997, 0.00227999999999997, 0.00228999999999997, 0.00229999999999997, 0.00230999999999997, 0.00231999999999997, 0.00232999999999997, 0.00233999999999997, 0.00234999999999997, 0.00235999999999997, 0.00236999999999997, 0.00237999999999997, 0.00238999999999997, 0.00239999999999997, 0.00240999999999997, 0.00241999999999997, 0.00242999999999997, 0.00243999999999997, 0.00244999999999997, 0.00245999999999997, 0.00246999999999997, 0.00247999999999997, 0.00248999999999997, 0.00249999999999997, 0.00250999999999997, 0.00251999999999997, 0.00252999999999997, 0.00253999999999997, 0.00254999999999997, 0.00255999999999997, 0.00256999999999997, 0.00257999999999997, 0.00258999999999997, 0.00259999999999997, 0.00260999999999997, 0.00261999999999997, 0.00262999999999997, 0.00263999999999997, 0.00264999999999997, 0.00265999999999997, 0.00266999999999997, 0.00267999999999997, 0.00268999999999997, 0.00269999999999997, 0.00270999999999997, 0.00271999999999997, 0.00272999999999997, 0.00273999999999997, 0.00274999999999997, 0.00275999999999997, 0.00276999999999997, 0.00277999999999997, 0.00278999999999997, 0.00279999999999997, 0.00280999999999997, 0.00281999999999997, 0.00282999999999997, 0.00283999999999997, 0.00284999999999997, 0.00285999999999997, 0.00286999999999997, 0.00287999999999997, 0.00288999999999997, 0.00289999999999997, 0.00290999999999997, 0.00291999999999997, 0.00292999999999997, 0.00293999999999997, 0.00294999999999997, 0.00295999999999997, 0.00296999999999997, 0.00297999999999997, 0.00298999999999997, 0.00299999999999997, 0.00300999999999997, 0.00301999999999997, 0.00302999999999997, 0.00303999999999997, 0.00304999999999997, 0.00305999999999997, 0.00306999999999997, 0.00307999999999997, 0.00308999999999997, 0.00309999999999997, 0.00310999999999997, 0.00311999999999997, 0.00312999999999997, 0.00313999999999997, 0.00314999999999997, 0.00315999999999997, 0.00316999999999997, 0.00317999999999997, 0.00318999999999997, 0.00319999999999997, 0.00320999999999997, 0.00321999999999997, 0.00322999999999997, 0.00323999999999997, 0.00324999999999997, 0.00325999999999997, 0.00326999999999997, 0.00327999999999997, 0.00328999999999997, 0.00329999999999997, 0.00330999999999997, 0.00331999999999997, 0.00332999999999997, 0.00333999999999997, 0.00334999999999997, 0.00335999999999997, 0.00336999999999997, 0.00337999999999997, 0.00338999999999997, 0.00339999999999997, 0.00340999999999997, 0.00341999999999997, 0.00342999999999997, 0.00343999999999997, 0.00344999999999997, 0.00345999999999997, 0.00346999999999997, 0.00347999999999997, 0.00348999999999997, 0.00349999999999997, 0.00350999999999997, 0.00351999999999997, 0.00352999999999997, 0.00353999999999997, 0.00354999999999997, 0.00355999999999997, 0.00356999999999997, 0.00357999999999997, 0.00358999999999997, 0.00359999999999997, 0.00360999999999997, 0.00361999999999997, 0.00362999999999997, 0.00363999999999997, 0.00364999999999997, 0.00365999999999997, 0.00366999999999997, 0.00367999999999997, 0.00368999999999997, 0.00369999999999997, 0.00370999999999997, 0.00371999999999997, 0.00372999999999997, 0.00373999999999997, 0.00374999999999997, 0.00375999999999997, 0.00376999999999997, 0.00377999999999997, 0.00378999999999997, 0.00379999999999997, 0.00380999999999997, 0.00381999999999997, 0.00382999999999997, 0.00383999999999997, 0.00384999999999997, 0.00385999999999997, 0.00386999999999997, 0.00387999999999997, 0.00388999999999997, 0.00389999999999997, 0.00390999999999997, 0.00391999999999997, 0.00392999999999997, 0.00393999999999997, 0.00394999999999997, 0.00395999999999997, 0.00396999999999997, 0.00397999999999997, 0.00398999999999997, 0.00399999999999997, 0.00400999999999997, 0.00401999999999997, 0.00402999999999997, 0.00403999999999997, 0.00404999999999997, 0.00405999999999997, 0.00406999999999997, 0.00407999999999997, 0.00408999999999997, 0.00409999999999997, 0.00410999999999997, 0.00411999999999997, 0.00412999999999997, 0.00413999999999996, 0.00414999999999996, 0.00415999999999996, 0.00416999999999996, 0.00417999999999996, 0.00418999999999996, 0.00419999999999996, 0.00420999999999996, 0.00421999999999996, 0.00422999999999996, 0.00423999999999996, 0.00424999999999996, 0.00425999999999996, 0.00426999999999996, 0.00427999999999996, 0.00428999999999996, 0.00429999999999996, 0.00430999999999996, 0.00431999999999996, 0.00432999999999996, 0.00433999999999996, 0.00434999999999996, 0.00435999999999996, 0.00436999999999996, 0.00437999999999996, 0.00438999999999995, 0.00439999999999995, 0.00440999999999995, 0.00441999999999995, 0.00442999999999995, 0.00443999999999995, 0.00444999999999995, 0.00445999999999995, 0.00446999999999995, 0.00447999999999995, 0.00448999999999995, 0.00449999999999995, 0.00450999999999995, 0.00451999999999995, 0.00452999999999995, 0.00453999999999995, 0.00454999999999995, 0.00455999999999995, 0.00456999999999995, 0.00457999999999995, 0.00458999999999995, 0.00459999999999995, 0.00460999999999995, 0.00461999999999995, 0.00462999999999994, 0.00463999999999994, 0.00464999999999994, 0.00465999999999994, 0.00466999999999994, 0.00467999999999994, 0.00468999999999994, 0.00469999999999994, 0.00470999999999994, 0.00471999999999994, 0.00472999999999994, 0.00473999999999994, 0.00474999999999994, 0.00475999999999994, 0.00476999999999994, 0.00477999999999994, 0.00478999999999994, 0.00479999999999994, 0.00480999999999994, 0.00481999999999994, 0.00482999999999994, 0.00483999999999994, 0.00484999999999994, 0.00485999999999994, 0.00486999999999994, 0.00487999999999993, 0.00488999999999993, 0.00489999999999993, 0.00490999999999993, 0.00491999999999993, 0.00492999999999993, 0.00493999999999993, 0.00494999999999993, 0.00495999999999993, 0.00496999999999993, 0.00497999999999993, 0.00498999999999993, 0.00499999999999993], [0.0, 0.0, 0.0, 0.0, 0.0, 0.0, 0.0, 0.0, 0.0, 0.0, 0.0, 0.0, 0.0, 0.0, 0.0, 0.0, 0.0, 0.0, 0.0, 0.0, 0.0, 0.0, 0.0, 0.0, 0.0, 0.0, 0.0, 0.0, 0.0, 0.0, 0.0, 0.0, 0.0, 0.0, 0.0, 0.0, 0.0, 0.0, 0.0, 0.0, 0.0, 0.0, 0.0, 0.0, 0.0, 0.0, 0.0, -0.01690956037297735, -0.006557260967847747, -0.002187381692739267, -0.0005469981004592218, -0.0005469981004592218, 0.0, 0.0, 0.0, 0.0, 0.0, 0.0, 0.0, 0.0, 0.0, 0.0, 0.0, 0.0, 0.0, 0.0, 0.0, 0.0, 0.0, 0.0, 0.0, 0.0, -0.006557260967847747, -0.002187381692739267, -0.0005469981004592218, -0.0005469981004592218, 0.0, 0.0, 0.0, 0.0, 0.0, 0.0, 0.0, 0.0, 0.0, 0.0, 0.0, 0.0, 0.0, 0.0, 0.0, 0.0, 0.0, 0.0, 0.0, 0.0, 0.0, 0.0, 0.0, 0.0, 0.0, 0.0, 0.0, 0.0, 0.0, 0.0, 0.0, 0.0, 0.0, 0.0, 0.0, 0.0, 0.0, 0.0, 0.0, 0.0, 0.0, 0.0, 0.0, 0.0, 0.0, 0.0, 0.0, 0.0, 0.0, 0.0, 0.0, 0.0, 0.0, 0.0, 0.0, 0.0, 0.0, 0.0, 0.0, 0.0, 0.0, 0.0, 0.0, 0.0, 0.0, 0.0, 0.0, 0.0, 0.0, 0.0, 0.0, 0.0, 0.0, 0.0, 0.0, 0.0, 0.0, 0.0, 0.0, 0.0, 0.0, 0.0, 0.0, 0.0, 0.0, 0.0, 0.0, 0.0, 0.0, 0.0, 0.0, 0.0, 0.0, 0.0, 0.0, 0.0, 0.0, 0.0, 0.0, 0.0, 0.0, 0.0, 0.0, 0.0, 0.0, 0.0, 0.0, 0.0, 0.0, 0.0, 0.0, 0.0, 0.0, 0.0, 0.0, 0.0, 0.0, 0.0, 0.0, 0.0, 0.0, 0.0, 0.0, 0.0, 0.0, 0.0, 0.0, 0.0, 0.0, 0.0, 0.0, 0.0, 0.0, 0.0, 0.0, 0.0, 0.0, 0.0, 0.0, 0.0, 0.0, 0.0, 0.0, 0.0, 0.0, 0.0, 0.0, 0.0, 0.0, 0.0, 0.0, 0.0, 0.0, 0.0, 0.0, 0.0, 0.0, 0.0, 0.0, 0.0, 0.0, 0.0, 0.0, 0.0, 0.0, 0.0, 0.0, 0.0, 0.0, 0.0, 0.0, 0.0, 0.0, 0.0, 0.0, 0.0, 0.0, 0.0, 0.0, 0.0, 0.0, 0.0, 0.0, 0.0, 0.0, 0.0, 0.0, 0.0, 0.0, 0.0, 0.0, 0.0, 0.0, 0.0, 0.0, 0.0, 0.0, 0.0, 0.0, 0.0, 0.0, 0.0, 0.0, 0.0, 0.0, 0.0, 0.0, 0.0, 0.0, 0.0, 0.0, 0.0, 0.0, -0.020714456122385705, -0.015821594448929954, -0.004373127105760631, -0.0016406849053362791, -0.0005469981004592218, 0.0, 0.0, 0.0, 0.0, 0.0, 0.0, 0.0, 0.0, 0.0, 0.0, 0.0, 0.0, 0.0, 0.0, 0.0, 0.0, 0.0, 0.0, 0.0, 0.0, 0.0, 0.0, 0.0, 0.0, 0.0, 0.0, 0.0, 0.0, 0.0, 0.0, 0.0, 0.0, 0.0, 0.0, 0.0, 0.0, 0.0, 0.0, 0.0, 0.0, 0.0, 0.0, 0.0, 0.0, 0.0, 0.0, 0.0, 0.0, -0.0005469981004592218, -0.0010938919123744959, -0.0005469981004592218, -0.0005469981004592218, -0.013099822600266082, -0.003826832058850307, -0.0016406849053362791, -0.0005469981004592218, 0.0, 0.0, 0.0, 0.0, 0.0, 0.0, 0.0, 0.0, 0.0, 0.0, 0.0, 0.0, 0.0, 0.0, 0.0, 0.0, 0.0, 0.0, 0.0, 0.0, 0.0, 0.0, 0.0, 0.0, 0.0, 0.0, 0.0, 0.0, 0.0, 0.0, 0.0, 0.0, 0.0, 0.0, 0.0, 0.0, 0.0, 0.0, 0.0, 0.0, 0.0, 0.0, 0.0, 0.0, 0.0, 0.0, 0.0, 0.0, 0.0, 0.0, 0.0, 0.0, 0.0, 0.0, 0.0, 0.0, 0.0, 0.0, 0.0, 0.0, 0.0, 0.0, 0.0, 0.0, 0.0, 0.0, 0.0, 0.0, 0.0, 0.0, 0.0, 0.0, 0.0, 0.0, 0.0, 0.0, 0.0, 0.0, 0.0, 0.0, 0.0, 0.0, 0.0, 0.0, 0.0, 0.0, 0.0, 0.0, 0.0, 0.0, 0.0, 0.0, 0.0, 0.0, 0.0, 0.0, 0.0, 0.0, 0.0, 0.0, 0.0, 0.0, 0.0, 0.0, 0.0, 0.0, 0.0, 0.0, 0.0, 0.0, 0.0, 0.0, 0.0, 0.0, 0.0, 0.0, 0.0, 0.0, 0.0, 0.0, 0.0, 0.0, 0.0, 0.0, 0.0, 0.0, 0.0, 0.0, 0.0, 0.0, 0.0, 0.0, 0.0, 0.0, 0.0, 0.0, 0.0, 0.0, 0.0, 0.0, 0.0, 0.0, 0.0, 0.0, 0.0, 0.0, 0.0, 0.0, 0.0, -0.005465383202589469, -0.0016406849053362791, -0.0005469981004592218, 0.0, 0.0, 0.0, 0.0, 0.0, 0.0, 0.0, 0.0, 0.0, 0.0, 0.0, 0.0, 0.0, 0.0, 0.0, 0.0, 0.0, 0.0, 0.0, 0.0, 0.0, 0.0, 0.0, 0.0, 0.0, 0.0, 0.0, 0.0, 0.0, 0.0, 0.0, 0.0, 0.0, 0.0, 0.0, 0.0, 0.0, 0.0, 0.0, 0.0, 0.0, 0.0, 0.0, 0.0, 0.0, 0.0, 0.0, 0.0, 0.0, 0.0, 0.0, 0.0, 0.0, 0.0, 0.0, 0.0, 0.0, 0.0, 0.0, 0.0, 0.0, 0.0, 0.0, 0.0, 0.0, 0.0, 0.0, 0.0, 0.0, 0.0, 0.0, 0.0, 0.0, 0.0, 0.0, 0.0, 0.0, 0.0, 0.0, 0.0, 0.0, 0.0, 0.0, 0.0, 0.0, 0.0, 0.0, 0.0, 0.0, 0.0, 0.0, 0.0, 0.0, 0.0, 0.0, 0.0, 0.0, 0.0, 0.0, 0.0, 0.0, 0.0, 0.0021890140700745993, 0.0, 0.0, 0.0, 0.0, -0.004919308900223599, -0.0016406849053362791, -0.0005469981004592218, 0.0, 0.0, 0.0, 0.0010943000045261784, 0.0, 0.0, 0.0, 0.0, 0.0, 0.0, 0.0, 0.0, 0.0, 0.0, 0.0, 0.0, 0.0, 0.0, 0.0, 0.0, 0.0, 0.0, 0.0, 0.0, 0.0, 0.0, 0.0, 0.0, 0.0, 0.0, 0.0, 0.0, 0.0, 0.0, 0.0, 0.0, 0.0, 0.0, 0.0, 0.0, 0.0, 0.0, 0.0, 0.0, 0.0, 0.0, 0.0, 0.0, 0.0, 0.0, 0.0, 0.0, 0.004927572791084284, 0.0027365156837924546, 0.0005471001239223945, 0.0, 0.0, 0.0, 0.0, 0.0, 0.0, 0.0, 0.0, 0.0, 0.0, 0.0, 0.0, 0.0, 0.0, 0.0, 0.0, 0.0, 0.0, 0.0, 0.0, 0.0, 0.0, 0.0, 0.0, 0.0, 0.0, 0.0, 0.0, 0.0, 0.0, 0.0, 0.0, 0.0, 0.0, 0.0, 0.0, 0.0, 0.0, 0.0, 0.0, 0.0, 0.0, 0.0, 0.0, 0.0, 0.0, 0.0, 0.0, 0.0, 0.0, 0.0, 0.0, 0.0, 0.0, 0.0, 0.0, 0.0, 0.0, 0.0, 0.0, 0.0, 0.0, 0.0, 0.0, 0.0, 0.0, 0.0, 0.0, 0.0, 0.0, 0.0, 0.0, 0.0, 0.0, 0.0, 0.0, 0.0, 0.0, 0.0, 0.0, 0.0, 0.0, 0.0, 0.0, 0.0, 0.0, 0.0, 0.0, 0.0, 0.0, 0.0, 0.0, 0.0, 0.0, 0.0, 0.0, 0.0, 0.0, 0.0, 0.0, 0.0, 0.0, 0.0, 0.0, 0.0, 0.0, 0.0, 0.0, 0.0, 0.0, 0.0, 0.0, 0.0, 0.0, 0.0, 0.0, 0.0, 0.0, 0.0, 0.0, 0.0, 0.0, 0.0, 0.0, 0.0, 0.0, 0.0, 0.0, 0.0, 0.0, 0.0, 0.0, 0.0, 0.0, 0.0, 0.0, 0.0, 0.0, 0.0, 0.0, 0.0, 0.0, 0.0, 0.0, 0.0, 0.0, 0.0, 0.0, 0.0, 0.0, 0.0, 0.0, 0.0, 0.0, 0.0, 0.0, 0.0, 0.0, 0.0, 0.0, 0.0, 0.0, 0.0, 0.0, 0.0, 0.0, 0.0, 0.0, 0.0, 0.0, 0.0, 0.0, 0.0, 0.0, 0.0, 0.0, 0.0, 0.0, 0.0, 0.0, 0.0, 0.0, 0.0, 0.0, 0.0, 0.0, 0.0, 0.0, 0.0, 0.0, 0.0, 0.0, 0.0, 0.0, 0.0, 0.0, 0.0, 0.0, 0.0, 0.0, 0.0, 0.0, 0.0, 0.0, 0.0, 0.0, 0.0, 0.0, 0.0, 0.0, 0.0, 0.0, 0.0, 0.0, 0.0, 0.0, 0.0, 0.0, 0.0, 0.0, 0.0, 0.0, 0.0, 0.0, 0.0, 0.0, 0.0, 0.0, 0.0, 0.0, 0.0, 0.0, 0.0, 0.0, 0.0, 0.0, 0.0, 0.0, 0.0, 0.0, 0.0, 0.0, 0.0, 0.0, 0.0, 0.0, 0.0, 0.0, 0.0, 0.0, 0.0, 0.0, 0.0, 0.0, 0.0, 0.0, 0.0, 0.0, 0.0, 0.0, 0.0, 0.0, 0.0, 0.0, 0.0, 0.0, 0.0, 0.0, 0.0, 0.0, 0.0, 0.0, 0.0, 0.0, 0.0, 0.0, 0.0, 0.0, 0.0, 0.0, 0.0, 0.0, 0.0, 0.0, 0.0, 0.0, 0.0, 0.0, 0.0, 0.0, 0.0, 0.0, 0.0, 0.0, 0.0, 0.0, 0.0, 0.0, 0.0, 0.0, 0.0, 0.0, 0.0, 0.0, 0.0, 0.0, 0.0, 0.0, 0.0, 0.0, 0.0, 0.0, 0.0, 0.0, 0.0, 0.0, 0.0, 0.0, 0.0, 0.0, 0.0, 0.0, 0.0, 0.0, 0.0, 0.0, 0.0, 0.0, 0.0, 0.0, 0.0, 0.0, 0.0, 0.0]], "-0.046": [[-0.005, -0.00499, -0.00498, -0.00497, -0.00496, -0.00495, -0.00494, -0.00493, -0.00492, -0.00491, -0.0049, -0.00489, -0.00488, -0.00487000000000001, -0.00486000000000001, -0.00485000000000001, -0.00484000000000001, -0.00483000000000001, -0.00482000000000001, -0.00481000000000001, -0.00480000000000001, -0.00479000000000001, -0.00478000000000001, -0.00477000000000001, -0.00476000000000001, -0.00475000000000001, -0.00474000000000001, -0.00473000000000001, -0.00472000000000001, -0.00471000000000001, -0.00470000000000001, -0.00469000000000001, -0.00468000000000001, -0.00467000000000001, -0.00466000000000001, -0.00465000000000001, -0.00464000000000001, -0.00463000000000002, -0.00462000000000002, -0.00461000000000002, -0.00460000000000002, -0.00459000000000002, -0.00458000000000002, -0.00457000000000002, -0.00456000000000002, -0.00455000000000002, -0.00454000000000002, -0.00453000000000002, -0.00452000000000002, -0.00451000000000002, -0.00450000000000002, -0.00449000000000002, -0.00448000000000002, -0.00447000000000002, -0.00446000000000002, -0.00445000000000002, -0.00444000000000002, -0.00443000000000002, -0.00442000000000002, -0.00441000000000002, -0.00440000000000002, -0.00439000000000002, -0.00438000000000003, -0.00437000000000003, -0.00436000000000003, -0.00435000000000003, -0.00434000000000003, -0.00433000000000003, -0.00432000000000003, -0.00431000000000003, -0.00430000000000003, -0.00429000000000003, -0.00428000000000003, -0.00427000000000003, -0.00426000000000003, -0.00425000000000003, -0.00424000000000003, -0.00423000000000003, -0.00422000000000003, -0.00421000000000003, -0.00420000000000003, -0.00419000000000003, -0.00418000000000003, -0.00417000000000003, -0.00416000000000003, -0.00415000000000003, -0.00414000000000004, -0.00413000000000004, -0.00412000000000004, -0.00411000000000004, -0.00410000000000004, -0.00409000000000004, -0.00408000000000004, -0.00407000000000004, -0.00406000000000004, -0.00405000000000004, -0.00404000000000004, -0.00403000000000004, -0.00402000000000004, -0.00401000000000004, -0.00400000000000004, -0.00399000000000004, -0.00398000000000004, -0.00397000000000004, -0.00396000000000004, -0.00395000000000004, -0.00394000000000004, -0.00393000000000004, -0.00392000000000004, -0.00391000000000004, -0.00390000000000004, -0.00389000000000004, -0.00388000000000004, -0.00387000000000004, -0.00386000000000004, -0.00385000000000004, -0.00384000000000004, -0.00383000000000004, -0.00382000000000004, -0.00381000000000004, -0.00380000000000004, -0.00379000000000004, -0.00378000000000004, -0.00377000000000004, -0.00376000000000004, -0.00375000000000004, -0.00374000000000004, -0.00373000000000004, -0.00372000000000004, -0.00371000000000004, -0.00370000000000004, -0.00369000000000004, -0.00368000000000004, -0.00367000000000004, -0.00366000000000004, -0.00365000000000004, -0.00364000000000004, -0.00363000000000004, -0.00362000000000004, -0.00361000000000004, -0.00360000000000004, -0.00359000000000004, -0.00358000000000004, -0.00357000000000004, -0.00356000000000004, -0.00355000000000004, -0.00354000000000004, -0.00353000000000004, -0.00352000000000004, -0.00351000000000004, -0.00350000000000004, -0.00349000000000004, -0.00348000000000004, -0.00347000000000004, -0.00346000000000004, -0.00345000000000004, -0.00344000000000004, -0.00343000000000004, -0.00342000000000004, -0.00341000000000004, -0.00340000000000004, -0.00339000000000004, -0.00338000000000004, -0.00337000000000004, -0.00336000000000004, -0.00335000000000004, -0.00334000000000004, -0.00333000000000004, -0.00332000000000004, -0.00331000000000004, -0.00330000000000004, -0.00329000000000004, -0.00328000000000004, -0.00327000000000004, -0.00326000000000004, -0.00325000000000004, -0.00324000000000004, -0.00323000000000004, -0.00322000000000004, -0.00321000000000004, -0.00320000000000004, -0.00319000000000004, -0.00318000000000004, -0.00317000000000004, -0.00316000000000004, -0.00315000000000004, -0.00314000000000004, -0.00313000000000004, -0.00312000000000004, -0.00311000000000004, -0.00310000000000004, -0.00309000000000004, -0.00308000000000004, -0.00307000000000004, -0.00306000000000004, -0.00305000000000004, -0.00304000000000004, -0.00303000000000004, -0.00302000000000004, -0.00301000000000004, -0.00300000000000004, -0.00299000000000004, -0.00298000000000004, -0.00297000000000004, -0.00296000000000004, -0.00295000000000004, -0.00294000000000004, -0.00293000000000004, -0.00292000000000004, -0.00291000000000004, -0.00290000000000004, -0.00289000000000004, -0.00288000000000004, -0.00287000000000004, -0.00286000000000004, -0.00285000000000004, -0.00284000000000004, -0.00283000000000004, -0.00282000000000004, -0.00281000000000004, -0.00280000000000004, -0.00279000000000004, -0.00278000000000004, -0.00277000000000004, -0.00276000000000004, -0.00275000000000004, -0.00274000000000004, -0.00273000000000004, -0.00272000000000004, -0.00271000000000004, -0.00270000000000004, -0.00269000000000004, -0.00268000000000004, -0.00267000000000004, -0.00266000000000004, -0.00265000000000004, -0.00264000000000004, -0.00263000000000004, -0.00262000000000004, -0.00261000000000004, -0.00260000000000004, -0.00259000000000004, -0.00258000000000004, -0.00257000000000004, -0.00256000000000004, -0.00255000000000004, -0.00254000000000004, -0.00253000000000004, -0.00252000000000004, -0.00251000000000004, -0.00250000000000004, -0.00249000000000004, -0.00248000000000004, -0.00247000000000004, -0.00246000000000004, -0.00245000000000004, -0.00244000000000004, -0.00243000000000004, -0.00242000000000004, -0.00241000000000004, -0.00240000000000004, -0.00239000000000004, -0.00238000000000004, -0.00237000000000004, -0.00236000000000004, -0.00235000000000004, -0.00234000000000004, -0.00233000000000004, -0.00232000000000004, -0.00231000000000004, -0.00230000000000004, -0.00229000000000004, -0.00228000000000004, -0.00227000000000004, -0.00226000000000004, -0.00225000000000004, -0.00224000000000004, -0.00223000000000004, -0.00222000000000004, -0.00221000000000004, -0.00220000000000004, -0.00219000000000004, -0.00218000000000004, -0.00217000000000004, -0.00216000000000004, -0.00215000000000004, -0.00214000000000004, -0.00213000000000004, -0.00212000000000004, -0.00211000000000004, -0.00210000000000004, -0.00209000000000004, -0.00208000000000004, -0.00207000000000004, -0.00206000000000004, -0.00205000000000004, -0.00204000000000004, -0.00203000000000004, -0.00202000000000004, -0.00201000000000004, -0.00200000000000004, -0.00199000000000004, -0.00198000000000004, -0.00197000000000004, -0.00196000000000004, -0.00195000000000004, -0.00194000000000004, -0.00193000000000004, -0.00192000000000004, -0.00191000000000004, -0.00190000000000004, -0.00189000000000004, -0.00188000000000004, -0.00187000000000004, -0.00186000000000004, -0.00185000000000004, -0.00184000000000004, -0.00183000000000004, -0.00182000000000004, -0.00181000000000004, -0.00180000000000004, -0.00179000000000004, -0.00178000000000004, -0.00177000000000004, -0.00176000000000004, -0.00175000000000004, -0.00174000000000004, -0.00173000000000004, -0.00172000000000004, -0.00171000000000004, -0.00170000000000004, -0.00169000000000004, -0.00168000000000004, -0.00167000000000004, -0.00166000000000004, -0.00165000000000004, -0.00164000000000004, -0.00163000000000004, -0.00162000000000004, -0.00161000000000004, -0.00160000000000004, -0.00159000000000004, -0.00158000000000004, -0.00157000000000004, -0.00156000000000004, -0.00155000000000004, -0.00154000000000004, -0.00153000000000004, -0.00152000000000004, -0.00151000000000004, -0.00150000000000004, -0.00149000000000004, -0.00148000000000004, -0.00147000000000004, -0.00146000000000004, -0.00145000000000004, -0.00144000000000004, -0.00143000000000004, -0.00142000000000004, -0.00141000000000004, -0.00140000000000004, -0.00139000000000004, -0.00138000000000004, -0.00137000000000004, -0.00136000000000004, -0.00135000000000004, -0.00134000000000004, -0.00133000000000004, -0.00132000000000004, -0.00131000000000004, -0.00130000000000004, -0.00129000000000004, -0.00128000000000004, -0.00127000000000004, -0.00126000000000004, -0.00125000000000004, -0.00124000000000004, -0.00123000000000004, -0.00122000000000004, -0.00121000000000004, -0.00120000000000004, -0.00119000000000004, -0.00118000000000004, -0.00117000000000004, -0.00116000000000004, -0.00115000000000004, -0.00114000000000004, -0.00113000000000004, -0.00112000000000004, -0.00111000000000004, -0.00110000000000004, -0.00109000000000004, -0.00108000000000004, -0.00107000000000004, -0.00106000000000004, -0.00105000000000004, -0.00104000000000004, -0.00103000000000004, -0.00102000000000004, -0.00101000000000004, -0.00100000000000004, -0.000990000000000037, -0.000980000000000037, -0.000970000000000037, -0.000960000000000037, -0.000950000000000037, -0.000940000000000037, -0.000930000000000037, -0.000920000000000037, -0.000910000000000037, -0.000900000000000037, -0.000890000000000037, -0.000880000000000037, -0.000870000000000037, -0.000860000000000037, -0.000850000000000036, -0.000840000000000036, -0.000830000000000036, -0.000820000000000036, -0.000810000000000036, -0.000800000000000036, -0.000790000000000036, -0.000780000000000036, -0.000770000000000036, -0.000760000000000036, -0.000750000000000036, -0.000740000000000036, -0.000730000000000036, -0.000720000000000036, -0.000710000000000036, -0.000700000000000036, -0.000690000000000036, -0.000680000000000036, -0.000670000000000036, -0.000660000000000036, -0.000650000000000036, -0.000640000000000036, -0.000630000000000036, -0.000620000000000036, -0.000610000000000036, -0.000600000000000036, -0.000590000000000036, -0.000580000000000036, -0.000570000000000036, -0.000560000000000036, -0.000550000000000036, -0.000540000000000036, -0.000530000000000036, -0.000520000000000036, -0.000510000000000036, -0.000500000000000036, -0.000490000000000036, -0.000480000000000036, -0.000470000000000035, -0.000460000000000035, -0.000450000000000035, -0.000440000000000035, -0.000430000000000035, -0.000420000000000035, -0.000410000000000035, -0.000400000000000035, -0.000390000000000035, -0.000380000000000035, -0.000370000000000035, -0.000360000000000035, -0.000350000000000035, -0.000340000000000035, -0.000330000000000035, -0.000320000000000035, -0.000310000000000035, -0.000300000000000035, -0.000290000000000035, -0.000280000000000035, -0.000270000000000035, -0.000260000000000035, -0.000250000000000035, -0.000240000000000035, -0.000230000000000035, -0.000220000000000035, -0.000210000000000035, -0.000200000000000035, -0.000190000000000035, -0.000180000000000035, -0.000170000000000035, -0.000160000000000035, -0.000150000000000035, -0.000140000000000035, -0.000130000000000035, -0.000120000000000035, -0.000110000000000035, -0.000100000000000035, -9.00000000000349e-05, -8.00000000000349e-05, -7.00000000000349e-05, -6.00000000000349e-05, -5.00000000000349e-05, -4.00000000000349e-05, -3.00000000000349e-05, -2.00000000000349e-05, -1.00000000000349e-05, -3.49350268765564e-17, 9.99999999996507e-06, 1.99999999999651e-05, 2.99999999999651e-05, 3.99999999999651e-05, 4.99999999999651e-05, 5.99999999999651e-05, 6.99999999999651e-05, 7.99999999999651e-05, 8.99999999999651e-05, 9.99999999999651e-05, 0.000109999999999965, 0.000119999999999965, 0.000129999999999965, 0.000139999999999965, 0.000149999999999965, 0.000159999999999965, 0.000169999999999965, 0.000179999999999965, 0.000189999999999965, 0.000199999999999965, 0.000209999999999965, 0.000219999999999965, 0.000229999999999965, 0.000239999999999965, 0.000249999999999965, 0.000259999999999965, 0.000269999999999965, 0.000279999999999965, 0.000289999999999965, 0.000299999999999965, 0.000309999999999965, 0.000319999999999965, 0.000329999999999965, 0.000339999999999965, 0.000349999999999965, 0.000359999999999965, 0.000369999999999965, 0.000379999999999965, 0.000389999999999965, 0.000399999999999965, 0.000409999999999966, 0.000419999999999966, 0.000429999999999966, 0.000439999999999966, 0.000449999999999966, 0.000459999999999966, 0.000469999999999966, 0.000479999999999966, 0.000489999999999966, 0.000499999999999966, 0.000509999999999966, 0.000519999999999966, 0.000529999999999966, 0.000539999999999966, 0.000549999999999966, 0.000559999999999966, 0.000569999999999966, 0.000579999999999966, 0.000589999999999966, 0.000599999999999966, 0.000609999999999966, 0.000619999999999966, 0.000629999999999966, 0.000639999999999966, 0.000649999999999966, 0.000659999999999966, 0.000669999999999966, 0.000679999999999966, 0.000689999999999966, 0.000699999999999966, 0.000709999999999966, 0.000719999999999966, 0.000729999999999966, 0.000739999999999966, 0.000749999999999966, 0.000759999999999966, 0.000769999999999966, 0.000779999999999966, 0.000789999999999967, 0.000799999999999967, 0.000809999999999967, 0.000819999999999967, 0.000829999999999967, 0.000839999999999967, 0.000849999999999967, 0.000859999999999967, 0.000869999999999967, 0.000879999999999967, 0.000889999999999967, 0.000899999999999967, 0.000909999999999967, 0.000919999999999967, 0.000929999999999967, 0.000939999999999967, 0.000949999999999967, 0.000959999999999967, 0.000969999999999967, 0.000979999999999967, 0.000989999999999967, 0.000999999999999967, 0.00100999999999997, 0.00101999999999997, 0.00102999999999997, 0.00103999999999997, 0.00104999999999997, 0.00105999999999997, 0.00106999999999997, 0.00107999999999997, 0.00108999999999997, 0.00109999999999997, 0.00110999999999997, 0.00111999999999997, 0.00112999999999997, 0.00113999999999997, 0.00114999999999997, 0.00115999999999997, 0.00116999999999997, 0.00117999999999997, 0.00118999999999997, 0.00119999999999997, 0.00120999999999997, 0.00121999999999997, 0.00122999999999997, 0.00123999999999997, 0.00124999999999997, 0.00125999999999997, 0.00126999999999997, 0.00127999999999997, 0.00128999999999997, 0.00129999999999997, 0.00130999999999997, 0.00131999999999997, 0.00132999999999997, 0.00133999999999997, 0.00134999999999997, 0.00135999999999997, 0.00136999999999997, 0.00137999999999997, 0.00138999999999997, 0.00139999999999997, 0.00140999999999997, 0.00141999999999997, 0.00142999999999997, 0.00143999999999997, 0.00144999999999997, 0.00145999999999997, 0.00146999999999997, 0.00147999999999997, 0.00148999999999997, 0.00149999999999997, 0.00150999999999997, 0.00151999999999997, 0.00152999999999997, 0.00153999999999997, 0.00154999999999997, 0.00155999999999997, 0.00156999999999997, 0.00157999999999997, 0.00158999999999997, 0.00159999999999997, 0.00160999999999997, 0.00161999999999997, 0.00162999999999997, 0.00163999999999997, 0.00164999999999997, 0.00165999999999997, 0.00166999999999997, 0.00167999999999997, 0.00168999999999997, 0.00169999999999997, 0.00170999999999997, 0.00171999999999997, 0.00172999999999997, 0.00173999999999997, 0.00174999999999997, 0.00175999999999997, 0.00176999999999997, 0.00177999999999997, 0.00178999999999997, 0.00179999999999997, 0.00180999999999997, 0.00181999999999997, 0.00182999999999997, 0.00183999999999997, 0.00184999999999997, 0.00185999999999997, 0.00186999999999997, 0.00187999999999997, 0.00188999999999997, 0.00189999999999997, 0.00190999999999997, 0.00191999999999997, 0.00192999999999997, 0.00193999999999997, 0.00194999999999997, 0.00195999999999997, 0.00196999999999997, 0.00197999999999997, 0.00198999999999997, 0.00199999999999997, 0.00200999999999997, 0.00201999999999997, 0.00202999999999997, 0.00203999999999997, 0.00204999999999997, 0.00205999999999997, 0.00206999999999997, 0.00207999999999997, 0.00208999999999997, 0.00209999999999997, 0.00210999999999997, 0.00211999999999997, 0.00212999999999997, 0.00213999999999997, 0.00214999999999997, 0.00215999999999997, 0.00216999999999997, 0.00217999999999997, 0.00218999999999997, 0.00219999999999997, 0.00220999999999997, 0.00221999999999997, 0.00222999999999997, 0.00223999999999997, 0.00224999999999997, 0.00225999999999997, 0.00226999999999997, 0.00227999999999997, 0.00228999999999997, 0.00229999999999997, 0.00230999999999997, 0.00231999999999997, 0.00232999999999997, 0.00233999999999997, 0.00234999999999997, 0.00235999999999997, 0.00236999999999997, 0.00237999999999997, 0.00238999999999997, 0.00239999999999997, 0.00240999999999997, 0.00241999999999997, 0.00242999999999997, 0.00243999999999997, 0.00244999999999997, 0.00245999999999997, 0.00246999999999997, 0.00247999999999997, 0.00248999999999997, 0.00249999999999997, 0.00250999999999997, 0.00251999999999997, 0.00252999999999997, 0.00253999999999997, 0.00254999999999997, 0.00255999999999997, 0.00256999999999997, 0.00257999999999997, 0.00258999999999997, 0.00259999999999997, 0.00260999999999997, 0.00261999999999997, 0.00262999999999997, 0.00263999999999997, 0.00264999999999997, 0.00265999999999997, 0.00266999999999997, 0.00267999999999997, 0.00268999999999997, 0.00269999999999997, 0.00270999999999997, 0.00271999999999997, 0.00272999999999997, 0.00273999999999997, 0.00274999999999997, 0.00275999999999997, 0.00276999999999997, 0.00277999999999997, 0.00278999999999997, 0.00279999999999997, 0.00280999999999997, 0.00281999999999997, 0.00282999999999997, 0.00283999999999997, 0.00284999999999997, 0.00285999999999997, 0.00286999999999997, 0.00287999999999997, 0.00288999999999997, 0.00289999999999997, 0.00290999999999997, 0.00291999999999997, 0.00292999999999997, 0.00293999999999997, 0.00294999999999997, 0.00295999999999997, 0.00296999999999997, 0.00297999999999997, 0.00298999999999997, 0.00299999999999997, 0.00300999999999997, 0.00301999999999997, 0.00302999999999997, 0.00303999999999997, 0.00304999999999997, 0.00305999999999997, 0.00306999999999997, 0.00307999999999997, 0.00308999999999997, 0.00309999999999997, 0.00310999999999997, 0.00311999999999997, 0.00312999999999997, 0.00313999999999997, 0.00314999999999997, 0.00315999999999997, 0.00316999999999997, 0.00317999999999997, 0.00318999999999997, 0.00319999999999997, 0.00320999999999997, 0.00321999999999997, 0.00322999999999997, 0.00323999999999997, 0.00324999999999997, 0.00325999999999997, 0.00326999999999997, 0.00327999999999997, 0.00328999999999997, 0.00329999999999997, 0.00330999999999997, 0.00331999999999997, 0.00332999999999997, 0.00333999999999997, 0.00334999999999997, 0.00335999999999997, 0.00336999999999997, 0.00337999999999997, 0.00338999999999997, 0.00339999999999997, 0.00340999999999997, 0.00341999999999997, 0.00342999999999997, 0.00343999999999997, 0.00344999999999997, 0.00345999999999997, 0.00346999999999997, 0.00347999999999997, 0.00348999999999997, 0.00349999999999997, 0.00350999999999997, 0.00351999999999997, 0.00352999999999997, 0.00353999999999997, 0.00354999999999997, 0.00355999999999997, 0.00356999999999997, 0.00357999999999997, 0.00358999999999997, 0.00359999999999997, 0.00360999999999997, 0.00361999999999997, 0.00362999999999997, 0.00363999999999997, 0.00364999999999997, 0.00365999999999997, 0.00366999999999997, 0.00367999999999997, 0.00368999999999997, 0.00369999999999997, 0.00370999999999997, 0.00371999999999997, 0.00372999999999997, 0.00373999999999997, 0.00374999999999997, 0.00375999999999997, 0.00376999999999997, 0.00377999999999997, 0.00378999999999997, 0.00379999999999997, 0.00380999999999997, 0.00381999999999997, 0.00382999999999997, 0.00383999999999997, 0.00384999999999997, 0.00385999999999997, 0.00386999999999997, 0.00387999999999997, 0.00388999999999997, 0.00389999999999997, 0.00390999999999997, 0.00391999999999997, 0.00392999999999997, 0.00393999999999997, 0.00394999999999997, 0.00395999999999997, 0.00396999999999997, 0.00397999999999997, 0.00398999999999997, 0.00399999999999997, 0.00400999999999997, 0.00401999999999997, 0.00402999999999997, 0.00403999999999997, 0.00404999999999997, 0.00405999999999997, 0.00406999999999997, 0.00407999999999997, 0.00408999999999997, 0.00409999999999997, 0.00410999999999997, 0.00411999999999997, 0.00412999999999997, 0.00413999999999996, 0.00414999999999996, 0.00415999999999996, 0.00416999999999996, 0.00417999999999996, 0.00418999999999996, 0.00419999999999996, 0.00420999999999996, 0.00421999999999996, 0.00422999999999996, 0.00423999999999996, 0.00424999999999996, 0.00425999999999996, 0.00426999999999996, 0.00427999999999996, 0.00428999999999996, 0.00429999999999996, 0.00430999999999996, 0.00431999999999996, 0.00432999999999996, 0.00433999999999996, 0.00434999999999996, 0.00435999999999996, 0.00436999999999996, 0.00437999999999996, 0.00438999999999995, 0.00439999999999995, 0.00440999999999995, 0.00441999999999995, 0.00442999999999995, 0.00443999999999995, 0.00444999999999995, 0.00445999999999995, 0.00446999999999995, 0.00447999999999995, 0.00448999999999995, 0.00449999999999995, 0.00450999999999995, 0.00451999999999995, 0.00452999999999995, 0.00453999999999995, 0.00454999999999995, 0.00455999999999995, 0.00456999999999995, 0.00457999999999995, 0.00458999999999995, 0.00459999999999995, 0.00460999999999995, 0.00461999999999995, 0.00462999999999994, 0.00463999999999994, 0.00464999999999994, 0.00465999999999994, 0.00466999999999994, 0.00467999999999994, 0.00468999999999994, 0.00469999999999994, 0.00470999999999994, 0.00471999999999994, 0.00472999999999994, 0.00473999999999994, 0.00474999999999994, 0.00475999999999994, 0.00476999999999994, 0.00477999999999994, 0.00478999999999994, 0.00479999999999994, 0.00480999999999994, 0.00481999999999994, 0.00482999999999994, 0.00483999999999994, 0.00484999999999994, 0.00485999999999994, 0.00486999999999994, 0.00487999999999993, 0.00488999999999993, 0.00489999999999993, 0.00490999999999993, 0.00491999999999993, 0.00492999999999993, 0.00493999999999993, 0.00494999999999993, 0.00495999999999993, 0.00496999999999993, 0.00497999999999993, 0.00498999999999993, 0.00499999999999993], [0.0, 0.0, 0.0, 0.0, 0.0, 0.0, 0.0, 0.0, 0.0, 0.0, 0.0, 0.0, 0.0, 0.0, 0.0, 0.0, 0.0, 0.0, 0.0, 0.0, 0.0, 0.0, 0.0, 0.0, 0.0, 0.0, 0.0, 0.0, 0.0, 0.0, 0.0, 0.0, 0.0, 0.0, 0.0, 0.0, 0.0, 0.0, 0.0, 0.0, 0.0, 0.0, 0.0, 0.0, 0.0, 0.0, 0.0, 0.0, 0.0, 0.011510558899433468, 0.0032841252038424526, 0.0010943000045261784, 0.0, 0.0, 0.0, 0.0, 0.0, 0.0, 0.0, 0.0, 0.0, 0.0, 0.0, 0.0, 0.0, 0.0, 0.0, 0.0, 0.0, 0.0, 0.0, 0.0, 0.0, 0.0, 0.0, 0.0, 0.0, 0.0, 0.0, 0.0, 0.0, 0.0, 0.0, 0.0, 0.0, 0.0, 0.0, 0.0, 0.0, 0.0, 0.0, 0.0, 0.0, 0.0, 0.0, 0.0, 0.0, 0.0, 0.0, 0.0, 0.0, 0.0, 0.0, 0.0, 0.0, 0.0, 0.0, 0.0, 0.0, 0.0, 0.0, 0.0, 0.0, 0.0, 0.0, 0.0, 0.0, 0.0, 0.0, 0.0, 0.0, 0.0, 0.0, 0.0, 0.0, 0.0, 0.0, 0.0, 0.0, 0.0, 0.0, 0.0, 0.0, 0.0, 0.0, 0.0, 0.0, 0.0, 0.0, 0.0, 0.0, 0.0, 0.0, 0.0, 0.0, 0.0, 0.0, 0.0, 0.0, 0.0, 0.0, 0.0, 0.0, 0.0, 0.0, 0.0, 0.0, 0.0, 0.0, 0.0, 0.0, 0.0, 0.0, 0.0, 0.0, 0.0, 0.0, 0.0, 0.0, 0.0, 0.0, 0.0, 0.0, 0.0, 0.0, 0.0, 0.0, 0.0, 0.0, 0.0, 0.0, 0.0, 0.0, 0.0, 0.0, 0.0, 0.0, 0.0, 0.0, 0.0, 0.0, 0.0, 0.0, 0.0, 0.0, 0.0, 0.0, 0.0, 0.0, 0.0, 0.0, 0.0, 0.0, 0.0, 0.0, 0.0, 0.0, -0.01962784822537169, -0.009830397548756916, -0.0027339651073787, -0.0010938919123744959, -0.0005469981004592218, 0.0, 0.0, 0.0, 0.0, 0.0, 0.0, 0.0, 0.0, 0.0, 0.0, 0.0, 0.0, 0.0, 0.0, 0.0, 0.0, 0.0, 0.0, 0.0, 0.0, 0.0, 0.0, 0.0, 0.0, 0.0, 0.0, 0.0, 0.0, 0.0, 0.0, 0.0, 0.0, 0.0, 0.0, 0.0, 0.0, 0.0, 0.0, 0.0, 0.0, 0.0, 0.0, 0.0, 0.0, 0.0, 0.0, 0.0, 0.0, 0.0, 0.0, 0.0, 0.0, 0.0, 0.0, 0.0, 0.0, 0.0, 0.0, 0.0, 0.0, 0.0, 0.0, 0.0, 0.0, 0.0, 0.0, 0.0, 0.0, 0.0, 0.0, 0.0, 0.0, 0.0, 0.0, 0.0, 0.0, 0.0, 0.0, 0.0, 0.0, 0.0, 0.0, 0.0, 0.0, 0.0, 0.0, 0.0, 0.0, 0.0, 0.0, 0.0, 0.0, 0.0, 0.0, 0.0, 0.0, 0.0, 0.0, 0.0, 0.0, 0.0, 0.0, 0.0, 0.0, 0.0, 0.0, 0.0, 0.0, 0.0, 0.0, 0.0, 0.0, 0.0, 0.0, 0.0, 0.0, 0.0, 0.0, 0.0, 0.0, 0.0, 0.010961401936005399, 0.0038318311746875643, 0.0010943000045261784, 0.0, 0.0, 0.0, 0.0, 0.0, 0.0, 0.0, 0.0, 0.0, 0.0, 0.0, 0.0, 0.0, 0.0, 0.0, 0.0, 0.0, 0.0, 0.0, 0.0, 0.0, 0.0, 0.0, 0.0, 0.0, 0.0, 0.0, 0.0, 0.0, 0.0, 0.0, 0.0, 0.0, 0.0, 0.0, 0.0, 0.0, 0.0, 0.0, 0.0, 0.0, 0.0, 0.0, 0.0, 0.0, 0.0, 0.0, 0.0, 0.0, 0.0, 0.0, 0.0, 0.0, 0.0, 0.0, 0.0, 0.0, 0.0, 0.0, 0.0, 0.0, 0.0, 0.0, 0.0, 0.0, 0.0, 0.0, 0.0, 0.0, 0.0, 0.0, 0.0, 0.0, 0.0, 0.0, 0.0, 0.0, -0.0005469981004592218, -0.0005469981004592218, 0.0, 0.0, 0.0, 0.0, 0.0, 0.0, 0.0, 0.0, 0.0, 0.0, 0.0, 0.0, 0.0, 0.0, 0.0, 0.0, 0.0, 0.0, 0.0, 0.0, 0.0, 0.0, 0.0, 0.0, 0.0, 0.0, 0.0, 0.0, 0.0, 0.0, 0.0, 0.0, 0.0, 0.0, 0.0, 0.0, 0.0, 0.0, 0.0, 0.0, 0.0, 0.0, 0.0, 0.0, 0.0, 0.0, 0.0, 0.0, 0.0, 0.0, 0.0, 0.0, 0.0, 0.0, 0.0, 0.0, 0.0, 0.0, 0.0, 0.0, 0.0, 0.0, 0.0, 0.0, 0.0, 0.0, -0.017453477146867, -0.02180060328165625, -0.006557260967847747, -0.002187381692739267, -0.0005469981004592218, 0.0, 0.0, 0.0, 0.0, 0.0, 0.0, 0.0, 0.0, 0.0, 0.0, 0.0, 0.0, 0.0, 0.0, 0.0, 0.0, 0.0, 0.0, 0.0, 0.0, 0.0, 0.0, 0.0, 0.0, 0.0, 0.0, 0.0, 0.0, 0.0, 0.0, 0.0, 0.0, 0.0, 0.0, 0.0, 0.0, 0.0, 0.0, 0.0, 0.0, 0.0, 0.0, 0.0, 0.0, 0.0, 0.0, 0.0, 0.0, 0.0, 0.0, 0.0, 0.0, 0.0, 0.0, 0.0, 0.0, 0.0, 0.0, 0.0, 0.0, 0.0, 0.0, 0.0, 0.0, 0.0, 0.0, 0.0, 0.0, 0.0, 0.0, 0.0, 0.0, 0.0, 0.0, 0.0, 0.0, 0.0, 0.0, 0.0, 0.0, 0.0, 0.0, 0.0, 0.0, 0.0, 0.0, 0.0, 0.0, 0.0, 0.020310874176485923, 0.007120231891814281, 0.0016416031127174852, 0.0, 0.0, 0.0, 0.0, 0.0, 0.0, 0.0, 0.0, 0.0, 0.0, 0.0, 0.0, 0.0, 0.0, 0.0, 0.0, 0.0, 0.0, 0.0, 0.0, 0.0, 0.0, 0.0, 0.0, 0.0, 0.0, 0.0, 0.0, 0.0, 0.0, 0.0, 0.0, 0.0, 0.0, 0.0, 0.0, 0.0, 0.0, 0.0, 0.0, 0.014807541593934331, 0.0043796566007106566, 0.0010943000045261784, 0.0, 0.0, 0.0, 0.0, 0.0, 0.0, 0.0, 0.0, 0.0, 0.0, 0.0, 0.0, 0.0, 0.0, 0.0, 0.0, 0.0, 0.0, 0.0, 0.0, 0.0, 0.0, 0.0, 0.0, 0.0, 0.0, 0.0, 0.0, 0.0, 0.0, 0.0, 0.0, 0.0, 0.0, 0.0, 0.0, 0.0, 0.0, 0.0, 0.0, 0.0, 0.0, 0.0, 0.0, 0.0, 0.0, 0.0, 0.0, -0.007648674778468805, -0.010375517223147003, -0.0027339651073787, -0.0010938919123744959, -0.0005469981004592218, 0.0, 0.0, 0.0, 0.0, 0.0, 0.0, 0.0, 0.0, 0.0, 0.0, 0.0, 0.0, 0.0, 0.0, 0.0, 0.0, 0.0, 0.0, 0.0, 0.0, -0.0005469981004592218, -0.01799723576976111, -0.005465383202589469, -0.0016406849053362791, -0.0005469981004592218, 0.0, 0.0, 0.0, 0.0, 0.0, 0.0, 0.0, 0.0, 0.0, 0.0, 0.0, 0.0, 0.0, 0.0, 0.0, 0.0, 0.0, 0.0, 0.0, 0.0, 0.0, 0.0, 0.0, 0.0, 0.0, 0.0, 0.0, 0.0, 0.0, 0.0, 0.0, 0.0, 0.0, 0.0, 0.0, 0.0, 0.0, 0.0, 0.0, 0.0, 0.0, 0.0, 0.0, 0.0, 0.0, 0.0, 0.0, 0.0, 0.0, 0.0, 0.0, 0.0, 0.0, 0.0, 0.0, 0.0, 0.0, 0.0, 0.0, 0.0, 0.0, 0.0, 0.0, 0.0, 0.0, 0.0, 0.0, 0.0, 0.0, 0.0, 0.0, 0.0, 0.0, 0.0, 0.0, 0.0, 0.0, 0.0, 0.0, 0.0, 0.0, 0.0, 0.0, 0.0, 0.0, 0.0, 0.0, 0.0, 0.0, 0.0, 0.0, 0.0, 0.0, 0.0, 0.0, 0.0, 0.0, 0.0, 0.0, 0.0, 0.0, 0.0, 0.0, 0.0, 0.0, 0.0, 0.0, 0.0, 0.0, 0.0, 0.0, 0.0, 0.0, 0.0, 0.0, 0.0, 0.0, 0.0, 0.0, 0.0, 0.0, 0.0, 0.0, 0.0, 0.0, 0.0, 0.0, 0.0, 0.0, 0.0, 0.0, 0.0, 0.008765857331032849, 0.017557949938157777, 0.004927572791084284, 0.0010943000045261784, 0.0, 0.0, 0.0, 0.0, 0.0, 0.0, 0.0, 0.0, 0.0, 0.0, 0.0, 0.0, 0.0, 0.0, 0.0, 0.0, 0.0, 0.0, 0.0, 0.0, 0.0, 0.0, 0.0010943000045261784, 0.0, 0.0, 0.0, 0.0, 0.0, 0.0, 0.0, 0.0, 0.0, 0.0, 0.0, 0.0, 0.0, 0.0, 0.0, 0.0, 0.0, 0.0, 0.0, 0.0, 0.0, 0.0, 0.0, 0.0, 0.0, 0.0, 0.0, 0.0, 0.0, 0.0, 0.0, 0.0, 0.0, 0.0, 0.0, 0.0, 0.0, 0.0, 0.0, 0.0, 0.0, 0.0, 0.0, 0.0, 0.0, 0.0, 0.0, 0.0, 0.0, 0.0, 0.0, 0.0, 0.0, 0.0, 0.0, 0.0, 0.0, 0.0, 0.0, 0.0, 0.0, 0.0, 0.0, 0.0, 0.0, 0.0, 0.0, 0.0, 0.0, 0.0, 0.0, 0.0, 0.0, 0.0, 0.0, 0.0, 0.0, 0.009863453336095144, 0.0021890140700745993, 0.0005471001239223945, 0.0, 0.0, 0.0, 0.0, 0.0, 0.0, 0.0, 0.0, 0.0, 0.0, 0.0, 0.0, 0.0, 0.0, 0.0, 0.0, 0.0, 0.0, 0.0, 0.0, 0.0, 0.0, 0.0, 0.0, 0.0, 0.0, 0.0, 0.0, 0.0, 0.0, 0.0, 0.0, 0.0, 0.0, 0.0, 0.0, 0.0, 0.0, 0.0, 0.0, 0.0, 0.0, 0.0, 0.0, 0.0, 0.0, 0.0, 0.0, 0.0, 0.0, 0.0, 0.0, 0.0, 0.0, 0.0, 0.0, 0.0, 0.0, 0.0, 0.0, 0.0, 0.0, 0.0]], "-0.0455": [[-0.005, -0.00499, -0.00498, -0.00497, -0.00496, -0.00495, -0.00494, -0.00493, -0.00492, -0.00491, -0.0049, -0.00489, -0.00488, -0.00487000000000001, -0.00486000000000001, -0.00485000000000001, -0.00484000000000001, -0.00483000000000001, -0.00482000000000001, -0.00481000000000001, -0.00480000000000001, -0.00479000000000001, -0.00478000000000001, -0.00477000000000001, -0.00476000000000001, -0.00475000000000001, -0.00474000000000001, -0.00473000000000001, -0.00472000000000001, -0.00471000000000001, -0.00470000000000001, -0.00469000000000001, -0.00468000000000001, -0.00467000000000001, -0.00466000000000001, -0.00465000000000001, -0.00464000000000001, -0.00463000000000002, -0.00462000000000002, -0.00461000000000002, -0.00460000000000002, -0.00459000000000002, -0.00458000000000002, -0.00457000000000002, -0.00456000000000002, -0.00455000000000002, -0.00454000000000002, -0.00453000000000002, -0.00452000000000002, -0.00451000000000002, -0.00450000000000002, -0.00449000000000002, -0.00448000000000002, -0.00447000000000002, -0.00446000000000002, -0.00445000000000002, -0.00444000000000002, -0.00443000000000002, -0.00442000000000002, -0.00441000000000002, -0.00440000000000002, -0.00439000000000002, -0.00438000000000003, -0.00437000000000003, -0.00436000000000003, -0.00435000000000003, -0.00434000000000003, -0.00433000000000003, -0.00432000000000003, -0.00431000000000003, -0.00430000000000003, -0.00429000000000003, -0.00428000000000003, -0.00427000000000003, -0.00426000000000003, -0.00425000000000003, -0.00424000000000003, -0.00423000000000003, -0.00422000000000003, -0.00421000000000003, -0.00420000000000003, -0.00419000000000003, -0.00418000000000003, -0.00417000000000003, -0.00416000000000003, -0.00415000000000003, -0.00414000000000004, -0.00413000000000004, -0.00412000000000004, -0.00411000000000004, -0.00410000000000004, -0.00409000000000004, -0.00408000000000004, -0.00407000000000004, -0.00406000000000004, -0.00405000000000004, -0.00404000000000004, -0.00403000000000004, -0.00402000000000004, -0.00401000000000004, -0.00400000000000004, -0.00399000000000004, -0.00398000000000004, -0.00397000000000004, -0.00396000000000004, -0.00395000000000004, -0.00394000000000004, -0.00393000000000004, -0.00392000000000004, -0.00391000000000004, -0.00390000000000004, -0.00389000000000004, -0.00388000000000004, -0.00387000000000004, -0.00386000000000004, -0.00385000000000004, -0.00384000000000004, -0.00383000000000004, -0.00382000000000004, -0.00381000000000004, -0.00380000000000004, -0.00379000000000004, -0.00378000000000004, -0.00377000000000004, -0.00376000000000004, -0.00375000000000004, -0.00374000000000004, -0.00373000000000004, -0.00372000000000004, -0.00371000000000004, -0.00370000000000004, -0.00369000000000004, -0.00368000000000004, -0.00367000000000004, -0.00366000000000004, -0.00365000000000004, -0.00364000000000004, -0.00363000000000004, -0.00362000000000004, -0.00361000000000004, -0.00360000000000004, -0.00359000000000004, -0.00358000000000004, -0.00357000000000004, -0.00356000000000004, -0.00355000000000004, -0.00354000000000004, -0.00353000000000004, -0.00352000000000004, -0.00351000000000004, -0.00350000000000004, -0.00349000000000004, -0.00348000000000004, -0.00347000000000004, -0.00346000000000004, -0.00345000000000004, -0.00344000000000004, -0.00343000000000004, -0.00342000000000004, -0.00341000000000004, -0.00340000000000004, -0.00339000000000004, -0.00338000000000004, -0.00337000000000004, -0.00336000000000004, -0.00335000000000004, -0.00334000000000004, -0.00333000000000004, -0.00332000000000004, -0.00331000000000004, -0.00330000000000004, -0.00329000000000004, -0.00328000000000004, -0.00327000000000004, -0.00326000000000004, -0.00325000000000004, -0.00324000000000004, -0.00323000000000004, -0.00322000000000004, -0.00321000000000004, -0.00320000000000004, -0.00319000000000004, -0.00318000000000004, -0.00317000000000004, -0.00316000000000004, -0.00315000000000004, -0.00314000000000004, -0.00313000000000004, -0.00312000000000004, -0.00311000000000004, -0.00310000000000004, -0.00309000000000004, -0.00308000000000004, -0.00307000000000004, -0.00306000000000004, -0.00305000000000004, -0.00304000000000004, -0.00303000000000004, -0.00302000000000004, -0.00301000000000004, -0.00300000000000004, -0.00299000000000004, -0.00298000000000004, -0.00297000000000004, -0.00296000000000004, -0.00295000000000004, -0.00294000000000004, -0.00293000000000004, -0.00292000000000004, -0.00291000000000004, -0.00290000000000004, -0.00289000000000004, -0.00288000000000004, -0.00287000000000004, -0.00286000000000004, -0.00285000000000004, -0.00284000000000004, -0.00283000000000004, -0.00282000000000004, -0.00281000000000004, -0.00280000000000004, -0.00279000000000004, -0.00278000000000004, -0.00277000000000004, -0.00276000000000004, -0.00275000000000004, -0.00274000000000004, -0.00273000000000004, -0.00272000000000004, -0.00271000000000004, -0.00270000000000004, -0.00269000000000004, -0.00268000000000004, -0.00267000000000004, -0.00266000000000004, -0.00265000000000004, -0.00264000000000004, -0.00263000000000004, -0.00262000000000004, -0.00261000000000004, -0.00260000000000004, -0.00259000000000004, -0.00258000000000004, -0.00257000000000004, -0.00256000000000004, -0.00255000000000004, -0.00254000000000004, -0.00253000000000004, -0.00252000000000004, -0.00251000000000004, -0.00250000000000004, -0.00249000000000004, -0.00248000000000004, -0.00247000000000004, -0.00246000000000004, -0.00245000000000004, -0.00244000000000004, -0.00243000000000004, -0.00242000000000004, -0.00241000000000004, -0.00240000000000004, -0.00239000000000004, -0.00238000000000004, -0.00237000000000004, -0.00236000000000004, -0.00235000000000004, -0.00234000000000004, -0.00233000000000004, -0.00232000000000004, -0.00231000000000004, -0.00230000000000004, -0.00229000000000004, -0.00228000000000004, -0.00227000000000004, -0.00226000000000004, -0.00225000000000004, -0.00224000000000004, -0.00223000000000004, -0.00222000000000004, -0.00221000000000004, -0.00220000000000004, -0.00219000000000004, -0.00218000000000004, -0.00217000000000004, -0.00216000000000004, -0.00215000000000004, -0.00214000000000004, -0.00213000000000004, -0.00212000000000004, -0.00211000000000004, -0.00210000000000004, -0.00209000000000004, -0.00208000000000004, -0.00207000000000004, -0.00206000000000004, -0.00205000000000004, -0.00204000000000004, -0.00203000000000004, -0.00202000000000004, -0.00201000000000004, -0.00200000000000004, -0.00199000000000004, -0.00198000000000004, -0.00197000000000004, -0.00196000000000004, -0.00195000000000004, -0.00194000000000004, -0.00193000000000004, -0.00192000000000004, -0.00191000000000004, -0.00190000000000004, -0.00189000000000004, -0.00188000000000004, -0.00187000000000004, -0.00186000000000004, -0.00185000000000004, -0.00184000000000004, -0.00183000000000004, -0.00182000000000004, -0.00181000000000004, -0.00180000000000004, -0.00179000000000004, -0.00178000000000004, -0.00177000000000004, -0.00176000000000004, -0.00175000000000004, -0.00174000000000004, -0.00173000000000004, -0.00172000000000004, -0.00171000000000004, -0.00170000000000004, -0.00169000000000004, -0.00168000000000004, -0.00167000000000004, -0.00166000000000004, -0.00165000000000004, -0.00164000000000004, -0.00163000000000004, -0.00162000000000004, -0.00161000000000004, -0.00160000000000004, -0.00159000000000004, -0.00158000000000004, -0.00157000000000004, -0.00156000000000004, -0.00155000000000004, -0.00154000000000004, -0.00153000000000004, -0.00152000000000004, -0.00151000000000004, -0.00150000000000004, -0.00149000000000004, -0.00148000000000004, -0.00147000000000004, -0.00146000000000004, -0.00145000000000004, -0.00144000000000004, -0.00143000000000004, -0.00142000000000004, -0.00141000000000004, -0.00140000000000004, -0.00139000000000004, -0.00138000000000004, -0.00137000000000004, -0.00136000000000004, -0.00135000000000004, -0.00134000000000004, -0.00133000000000004, -0.00132000000000004, -0.00131000000000004, -0.00130000000000004, -0.00129000000000004, -0.00128000000000004, -0.00127000000000004, -0.00126000000000004, -0.00125000000000004, -0.00124000000000004, -0.00123000000000004, -0.00122000000000004, -0.00121000000000004, -0.00120000000000004, -0.00119000000000004, -0.00118000000000004, -0.00117000000000004, -0.00116000000000004, -0.00115000000000004, -0.00114000000000004, -0.00113000000000004, -0.00112000000000004, -0.00111000000000004, -0.00110000000000004, -0.00109000000000004, -0.00108000000000004, -0.00107000000000004, -0.00106000000000004, -0.00105000000000004, -0.00104000000000004, -0.00103000000000004, -0.00102000000000004, -0.00101000000000004, -0.00100000000000004, -0.000990000000000037, -0.000980000000000037, -0.000970000000000037, -0.000960000000000037, -0.000950000000000037, -0.000940000000000037, -0.000930000000000037, -0.000920000000000037, -0.000910000000000037, -0.000900000000000037, -0.000890000000000037, -0.000880000000000037, -0.000870000000000037, -0.000860000000000037, -0.000850000000000036, -0.000840000000000036, -0.000830000000000036, -0.000820000000000036, -0.000810000000000036, -0.000800000000000036, -0.000790000000000036, -0.000780000000000036, -0.000770000000000036, -0.000760000000000036, -0.000750000000000036, -0.000740000000000036, -0.000730000000000036, -0.000720000000000036, -0.000710000000000036, -0.000700000000000036, -0.000690000000000036, -0.000680000000000036, -0.000670000000000036, -0.000660000000000036, -0.000650000000000036, -0.000640000000000036, -0.000630000000000036, -0.000620000000000036, -0.000610000000000036, -0.000600000000000036, -0.000590000000000036, -0.000580000000000036, -0.000570000000000036, -0.000560000000000036, -0.000550000000000036, -0.000540000000000036, -0.000530000000000036, -0.000520000000000036, -0.000510000000000036, -0.000500000000000036, -0.000490000000000036, -0.000480000000000036, -0.000470000000000035, -0.000460000000000035, -0.000450000000000035, -0.000440000000000035, -0.000430000000000035, -0.000420000000000035, -0.000410000000000035, -0.000400000000000035, -0.000390000000000035, -0.000380000000000035, -0.000370000000000035, -0.000360000000000035, -0.000350000000000035, -0.000340000000000035, -0.000330000000000035, -0.000320000000000035, -0.000310000000000035, -0.000300000000000035, -0.000290000000000035, -0.000280000000000035, -0.000270000000000035, -0.000260000000000035, -0.000250000000000035, -0.000240000000000035, -0.000230000000000035, -0.000220000000000035, -0.000210000000000035, -0.000200000000000035, -0.000190000000000035, -0.000180000000000035, -0.000170000000000035, -0.000160000000000035, -0.000150000000000035, -0.000140000000000035, -0.000130000000000035, -0.000120000000000035, -0.000110000000000035, -0.000100000000000035, -9.00000000000349e-05, -8.00000000000349e-05, -7.00000000000349e-05, -6.00000000000349e-05, -5.00000000000349e-05, -4.00000000000349e-05, -3.00000000000349e-05, -2.00000000000349e-05, -1.00000000000349e-05, -3.49350268765564e-17, 9.99999999996507e-06, 1.99999999999651e-05, 2.99999999999651e-05, 3.99999999999651e-05, 4.99999999999651e-05, 5.99999999999651e-05, 6.99999999999651e-05, 7.99999999999651e-05, 8.99999999999651e-05, 9.99999999999651e-05, 0.000109999999999965, 0.000119999999999965, 0.000129999999999965, 0.000139999999999965, 0.000149999999999965, 0.000159999999999965, 0.000169999999999965, 0.000179999999999965, 0.000189999999999965, 0.000199999999999965, 0.000209999999999965, 0.000219999999999965, 0.000229999999999965, 0.000239999999999965, 0.000249999999999965, 0.000259999999999965, 0.000269999999999965, 0.000279999999999965, 0.000289999999999965, 0.000299999999999965, 0.000309999999999965, 0.000319999999999965, 0.000329999999999965, 0.000339999999999965, 0.000349999999999965, 0.000359999999999965, 0.000369999999999965, 0.000379999999999965, 0.000389999999999965, 0.000399999999999965, 0.000409999999999966, 0.000419999999999966, 0.000429999999999966, 0.000439999999999966, 0.000449999999999966, 0.000459999999999966, 0.000469999999999966, 0.000479999999999966, 0.000489999999999966, 0.000499999999999966, 0.000509999999999966, 0.000519999999999966, 0.000529999999999966, 0.000539999999999966, 0.000549999999999966, 0.000559999999999966, 0.000569999999999966, 0.000579999999999966, 0.000589999999999966, 0.000599999999999966, 0.000609999999999966, 0.000619999999999966, 0.000629999999999966, 0.000639999999999966, 0.000649999999999966, 0.000659999999999966, 0.000669999999999966, 0.000679999999999966, 0.000689999999999966, 0.000699999999999966, 0.000709999999999966, 0.000719999999999966, 0.000729999999999966, 0.000739999999999966, 0.000749999999999966, 0.000759999999999966, 0.000769999999999966, 0.000779999999999966, 0.000789999999999967, 0.000799999999999967, 0.000809999999999967, 0.000819999999999967, 0.000829999999999967, 0.000839999999999967, 0.000849999999999967, 0.000859999999999967, 0.000869999999999967, 0.000879999999999967, 0.000889999999999967, 0.000899999999999967, 0.000909999999999967, 0.000919999999999967, 0.000929999999999967, 0.000939999999999967, 0.000949999999999967, 0.000959999999999967, 0.000969999999999967, 0.000979999999999967, 0.000989999999999967, 0.000999999999999967, 0.00100999999999997, 0.00101999999999997, 0.00102999999999997, 0.00103999999999997, 0.00104999999999997, 0.00105999999999997, 0.00106999999999997, 0.00107999999999997, 0.00108999999999997, 0.00109999999999997, 0.00110999999999997, 0.00111999999999997, 0.00112999999999997, 0.00113999999999997, 0.00114999999999997, 0.00115999999999997, 0.00116999999999997, 0.00117999999999997, 0.00118999999999997, 0.00119999999999997, 0.00120999999999997, 0.00121999999999997, 0.00122999999999997, 0.00123999999999997, 0.00124999999999997, 0.00125999999999997, 0.00126999999999997, 0.00127999999999997, 0.00128999999999997, 0.00129999999999997, 0.00130999999999997, 0.00131999999999997, 0.00132999999999997, 0.00133999999999997, 0.00134999999999997, 0.00135999999999997, 0.00136999999999997, 0.00137999999999997, 0.00138999999999997, 0.00139999999999997, 0.00140999999999997, 0.00141999999999997, 0.00142999999999997, 0.00143999999999997, 0.00144999999999997, 0.00145999999999997, 0.00146999999999997, 0.00147999999999997, 0.00148999999999997, 0.00149999999999997, 0.00150999999999997, 0.00151999999999997, 0.00152999999999997, 0.00153999999999997, 0.00154999999999997, 0.00155999999999997, 0.00156999999999997, 0.00157999999999997, 0.00158999999999997, 0.00159999999999997, 0.00160999999999997, 0.00161999999999997, 0.00162999999999997, 0.00163999999999997, 0.00164999999999997, 0.00165999999999997, 0.00166999999999997, 0.00167999999999997, 0.00168999999999997, 0.00169999999999997, 0.00170999999999997, 0.00171999999999997, 0.00172999999999997, 0.00173999999999997, 0.00174999999999997, 0.00175999999999997, 0.00176999999999997, 0.00177999999999997, 0.00178999999999997, 0.00179999999999997, 0.00180999999999997, 0.00181999999999997, 0.00182999999999997, 0.00183999999999997, 0.00184999999999997, 0.00185999999999997, 0.00186999999999997, 0.00187999999999997, 0.00188999999999997, 0.00189999999999997, 0.00190999999999997, 0.00191999999999997, 0.00192999999999997, 0.00193999999999997, 0.00194999999999997, 0.00195999999999997, 0.00196999999999997, 0.00197999999999997, 0.00198999999999997, 0.00199999999999997, 0.00200999999999997, 0.00201999999999997, 0.00202999999999997, 0.00203999999999997, 0.00204999999999997, 0.00205999999999997, 0.00206999999999997, 0.00207999999999997, 0.00208999999999997, 0.00209999999999997, 0.00210999999999997, 0.00211999999999997, 0.00212999999999997, 0.00213999999999997, 0.00214999999999997, 0.00215999999999997, 0.00216999999999997, 0.00217999999999997, 0.00218999999999997, 0.00219999999999997, 0.00220999999999997, 0.00221999999999997, 0.00222999999999997, 0.00223999999999997, 0.00224999999999997, 0.00225999999999997, 0.00226999999999997, 0.00227999999999997, 0.00228999999999997, 0.00229999999999997, 0.00230999999999997, 0.00231999999999997, 0.00232999999999997, 0.00233999999999997, 0.00234999999999997, 0.00235999999999997, 0.00236999999999997, 0.00237999999999997, 0.00238999999999997, 0.00239999999999997, 0.00240999999999997, 0.00241999999999997, 0.00242999999999997, 0.00243999999999997, 0.00244999999999997, 0.00245999999999997, 0.00246999999999997, 0.00247999999999997, 0.00248999999999997, 0.00249999999999997, 0.00250999999999997, 0.00251999999999997, 0.00252999999999997, 0.00253999999999997, 0.00254999999999997, 0.00255999999999997, 0.00256999999999997, 0.00257999999999997, 0.00258999999999997, 0.00259999999999997, 0.00260999999999997, 0.00261999999999997, 0.00262999999999997, 0.00263999999999997, 0.00264999999999997, 0.00265999999999997, 0.00266999999999997, 0.00267999999999997, 0.00268999999999997, 0.00269999999999997, 0.00270999999999997, 0.00271999999999997, 0.00272999999999997, 0.00273999999999997, 0.00274999999999997, 0.00275999999999997, 0.00276999999999997, 0.00277999999999997, 0.00278999999999997, 0.00279999999999997, 0.00280999999999997, 0.00281999999999997, 0.00282999999999997, 0.00283999999999997, 0.00284999999999997, 0.00285999999999997, 0.00286999999999997, 0.00287999999999997, 0.00288999999999997, 0.00289999999999997, 0.00290999999999997, 0.00291999999999997, 0.00292999999999997, 0.00293999999999997, 0.00294999999999997, 0.00295999999999997, 0.00296999999999997, 0.00297999999999997, 0.00298999999999997, 0.00299999999999997, 0.00300999999999997, 0.00301999999999997, 0.00302999999999997, 0.00303999999999997, 0.00304999999999997, 0.00305999999999997, 0.00306999999999997, 0.00307999999999997, 0.00308999999999997, 0.00309999999999997, 0.00310999999999997, 0.00311999999999997, 0.00312999999999997, 0.00313999999999997, 0.00314999999999997, 0.00315999999999997, 0.00316999999999997, 0.00317999999999997, 0.00318999999999997, 0.00319999999999997, 0.00320999999999997, 0.00321999999999997, 0.00322999999999997, 0.00323999999999997, 0.00324999999999997, 0.00325999999999997, 0.00326999999999997, 0.00327999999999997, 0.00328999999999997, 0.00329999999999997, 0.00330999999999997, 0.00331999999999997, 0.00332999999999997, 0.00333999999999997, 0.00334999999999997, 0.00335999999999997, 0.00336999999999997, 0.00337999999999997, 0.00338999999999997, 0.00339999999999997, 0.00340999999999997, 0.00341999999999997, 0.00342999999999997, 0.00343999999999997, 0.00344999999999997, 0.00345999999999997, 0.00346999999999997, 0.00347999999999997, 0.00348999999999997, 0.00349999999999997, 0.00350999999999997, 0.00351999999999997, 0.00352999999999997, 0.00353999999999997, 0.00354999999999997, 0.00355999999999997, 0.00356999999999997, 0.00357999999999997, 0.00358999999999997, 0.00359999999999997, 0.00360999999999997, 0.00361999999999997, 0.00362999999999997, 0.00363999999999997, 0.00364999999999997, 0.00365999999999997, 0.00366999999999997, 0.00367999999999997, 0.00368999999999997, 0.00369999999999997, 0.00370999999999997, 0.00371999999999997, 0.00372999999999997, 0.00373999999999997, 0.00374999999999997, 0.00375999999999997, 0.00376999999999997, 0.00377999999999997, 0.00378999999999997, 0.00379999999999997, 0.00380999999999997, 0.00381999999999997, 0.00382999999999997, 0.00383999999999997, 0.00384999999999997, 0.00385999999999997, 0.00386999999999997, 0.00387999999999997, 0.00388999999999997, 0.00389999999999997, 0.00390999999999997, 0.00391999999999997, 0.00392999999999997, 0.00393999999999997, 0.00394999999999997, 0.00395999999999997, 0.00396999999999997, 0.00397999999999997, 0.00398999999999997, 0.00399999999999997, 0.00400999999999997, 0.00401999999999997, 0.00402999999999997, 0.00403999999999997, 0.00404999999999997, 0.00405999999999997, 0.00406999999999997, 0.00407999999999997, 0.00408999999999997, 0.00409999999999997, 0.00410999999999997, 0.00411999999999997, 0.00412999999999997, 0.00413999999999996, 0.00414999999999996, 0.00415999999999996, 0.00416999999999996, 0.00417999999999996, 0.00418999999999996, 0.00419999999999996, 0.00420999999999996, 0.00421999999999996, 0.00422999999999996, 0.00423999999999996, 0.00424999999999996, 0.00425999999999996, 0.00426999999999996, 0.00427999999999996, 0.00428999999999996, 0.00429999999999996, 0.00430999999999996, 0.00431999999999996, 0.00432999999999996, 0.00433999999999996, 0.00434999999999996, 0.00435999999999996, 0.00436999999999996, 0.00437999999999996, 0.00438999999999995, 0.00439999999999995, 0.00440999999999995, 0.00441999999999995, 0.00442999999999995, 0.00443999999999995, 0.00444999999999995, 0.00445999999999995, 0.00446999999999995, 0.00447999999999995, 0.00448999999999995, 0.00449999999999995, 0.00450999999999995, 0.00451999999999995, 0.00452999999999995, 0.00453999999999995, 0.00454999999999995, 0.00455999999999995, 0.00456999999999995, 0.00457999999999995, 0.00458999999999995, 0.00459999999999995, 0.00460999999999995, 0.00461999999999995, 0.00462999999999994, 0.00463999999999994, 0.00464999999999994, 0.00465999999999994, 0.00466999999999994, 0.00467999999999994, 0.00468999999999994, 0.00469999999999994, 0.00470999999999994, 0.00471999999999994, 0.00472999999999994, 0.00473999999999994, 0.00474999999999994, 0.00475999999999994, 0.00476999999999994, 0.00477999999999994, 0.00478999999999994, 0.00479999999999994, 0.00480999999999994, 0.00481999999999994, 0.00482999999999994, 0.00483999999999994, 0.00484999999999994, 0.00485999999999994, 0.00486999999999994, 0.00487999999999993, 0.00488999999999993, 0.00489999999999993, 0.00490999999999993, 0.00491999999999993, 0.00492999999999993, 0.00493999999999993, 0.00494999999999993, 0.00495999999999993, 0.00496999999999993, 0.00497999999999993, 0.00498999999999993, 0.00499999999999993], [0.0, 0.0, 0.0, 0.0, 0.0, 0.0, 0.0, 0.0, -0.002187381692739267, -0.0005469981004592218, -0.0005469981004592218, 0.0, 0.0, 0.0, 0.0, 0.0, 0.0, 0.0, 0.0, 0.0, 0.0, 0.0, 0.0, 0.0, 0.0, 0.0, 0.0, 0.0, 0.0, 0.0, 0.0, 0.0, 0.0, 0.0, 0.0, 0.0, 0.0, 0.0, 0.0, 0.0, 0.0, 0.0, 0.0, 0.0, 0.0, 0.0, 0.0, 0.0, 0.0, 0.0, 0.0, 0.0, 0.0, 0.0, 0.0, 0.0, 0.0, 0.0, 0.0, 0.0, 0.0, 0.0, 0.0, 0.0, 0.0, 0.0, 0.0, 0.0, 0.0, 0.0, 0.0, 0.0, 0.0, 0.0, 0.0, 0.0, 0.0, 0.0, 0.0, 0.0, 0.0, 0.0, 0.0, 0.0, 0.0, 0.0, 0.0, 0.0, 0.0, 0.0, 0.0, 0.0, 0.0, 0.0, 0.0, 0.0, 0.0, 0.0, 0.0, 0.0, 0.0, 0.0, 0.0, 0.0, 0.0, 0.0, 0.0, 0.0, 0.0, 0.0, 0.0, 0.0, 0.0, 0.0, 0.0, 0.0, 0.0, 0.0, 0.0, 0.0, 0.0, 0.0, 0.0, 0.0, -0.020714456122385705, -0.026141272528512078, -0.007648674778468805, -0.002187381692739267, -0.0005469981004592218, -0.0005469981004592218, 0.0, 0.0, 0.0, 0.0, 0.0, 0.0, 0.0, 0.0, 0.0, 0.0, 0.0, 0.0, 0.0, 0.0, 0.0, 0.0, 0.0, 0.0, 0.0, 0.0, -0.017453477146867, -0.005465383202589469, -0.0016406849053362791, -0.0005469981004592218, 0.0, 0.0, 0.0, 0.0, 0.0, 0.0, 0.0, 0.0, 0.0, 0.0, 0.0, 0.0, 0.0, 0.0, 0.0, 0.0, 0.0, 0.0, 0.0, 0.0, 0.0, 0.0, 0.0, 0.0, 0.0, 0.0, 0.0, 0.0, 0.0, 0.0, 0.0, 0.0, 0.0, 0.0, 0.0, 0.0, 0.0, 0.0, 0.0, 0.0, 0.0, 0.0, -0.0010938919123744959, -0.0005469981004592218, 0.0, 0.0, 0.0, 0.0, 0.0, 0.0, 0.0, 0.0, 0.0, 0.0, 0.0, 0.0, 0.0, 0.0, 0.0, 0.0, 0.0, 0.0, 0.0, 0.0, 0.0, 0.0, 0.0, 0.0, 0.0, 0.0, 0.0, 0.0, 0.0, 0.0, 0.0, 0.0, 0.0, 0.0, 0.0, 0.0, 0.0, 0.0, 0.0, 0.0, 0.0, 0.0, 0.0, 0.0, 0.0, 0.0, 0.0, 0.0, 0.0, 0.0, 0.0, 0.0, 0.0, 0.0, 0.0, 0.0, 0.0, 0.0, 0.0, 0.0, 0.0, 0.0, 0.0, 0.0, 0.0, 0.0, 0.0, 0.0, 0.0, 0.0, 0.0, 0.0, 0.0, 0.0, 0.0, 0.0, 0.0, 0.0, 0.0, 0.0, 0.0, 0.0, 0.0, 0.0, 0.0, 0.0, 0.0, 0.0, 0.0, 0.0, 0.0, 0.0, 0.0, 0.0, 0.0, 0.0, 0.0, 0.0, 0.0, 0.0, 0.0, 0.0, 0.0, 0.0, 0.0, 0.0, 0.0, 0.0, 0.0, 0.0, 0.0, 0.0, 0.0, 0.0, 0.0, 0.0, 0.0, 0.0, 0.0, 0.0, 0.0, 0.0, 0.0, 0.0, 0.0, 0.0, 0.0, 0.0, 0.0, 0.0, 0.0, 0.0, 0.0, 0.0, 0.0, 0.0, 0.0, 0.0, 0.0, 0.0, 0.0, 0.0, 0.0, -0.0005469981004592218, -0.010375517223147003, -0.0027339651073787, -0.0010938919123744959, -0.0005469981004592218, 0.0, 0.0, 0.0, 0.0, 0.0, 0.0, 0.0, 0.0, 0.0, 0.0, 0.0, 0.0, 0.0, 0.0, 0.0, 0.0, 0.0, 0.0, 0.0, 0.0, 0.0, 0.0, 0.0, 0.0, 0.0, 0.0, 0.0, -0.0005469981004592218, -0.0032804523734553453, -0.0010938919123744959, -0.0005469981004592218, 0.0, 0.0, 0.0, 0.0, 0.0, 0.0, 0.0, 0.0, 0.0, 0.0, 0.0, 0.0, 0.0, 0.0, 0.0, 0.0, 0.0, 0.0, 0.0, 0.0, 0.0, 0.0, 0.0, 0.0, 0.0, 0.0, 0.0, 0.0, 0.0, 0.0, 0.0, 0.0, 0.0, 0.0, 0.0, 0.0, 0.0, 0.0, 0.0, 0.0, 0.0, 0.0, 0.0, 0.0, 0.0, 0.0, 0.0, 0.0, 0.0, 0.0, 0.0, 0.0, 0.0, 0.0, 0.0, 0.0, 0.0, 0.0, 0.0, 0.0, 0.0, 0.0, 0.0, 0.0, 0.0, 0.0, 0.0, 0.0, 0.0, 0.0, 0.0, 0.0, 0.0, 0.0, 0.0, 0.0, 0.0, 0.0, 0.0, 0.0, 0.0, 0.0, 0.0, 0.0, 0.0, 0.0, 0.0, 0.0, 0.0, 0.0, 0.0, 0.0, 0.0, 0.0, 0.0, 0.0, 0.0, 0.0, 0.0, 0.0, 0.0, 0.0, 0.0, 0.0, 0.0, 0.0, 0.0, 0.0, 0.0, 0.0, 0.0, 0.0, 0.0, 0.0, 0.0, 0.0, 0.0, 0.0, 0.0, 0.0, 0.0, 0.0, 0.0, 0.0, 0.0, 0.0, 0.0, 0.0, 0.0, 0.0, 0.0, 0.0, 0.0, 0.0, 0.0, 0.0, 0.0, 0.0, 0.0, 0.0, 0.0, 0.0, 0.0, 0.0, 0.0, 0.0, 0.0, 0.0, 0.0, 0.0, 0.0, 0.0, 0.0, 0.0, 0.0, 0.0, 0.0, 0.0, 0.0, 0.0, 0.0, 0.0, 0.0, 0.0, 0.0, 0.0, 0.0, 0.0, 0.0, 0.0, 0.0, 0.0, 0.0, 0.0, -0.0005469981004592218, -0.021257551684424426, -0.009285119200011634, -0.0027339651073787, -0.0010938919123744959, -0.0005469981004592218, 0.0, 0.0, 0.0, 0.0, 0.0, 0.0, 0.0, 0.0, 0.0, 0.0, 0.0, 0.0, 0.0, 0.0, 0.0, 0.0, 0.0, 0.0, 0.0, 0.0, 0.0, 0.0, 0.0, 0.0, 0.0, 0.0, 0.0, 0.0, 0.0, 0.0, 0.0, 0.0, 0.0, 0.0, 0.0, 0.0, 0.0, 0.0, 0.0, 0.0, 0.0, 0.0, 0.0, 0.0, 0.0, 0.0, 0.0, 0.0, 0.0, 0.0, 0.0, 0.0, 0.0, 0.0, 0.0, 0.0, 0.0, 0.0, 0.0, 0.0, 0.0, 0.0, 0.0, 0.0, 0.0, 0.0, 0.0, 0.0, 0.0, 0.0, 0.0, 0.0, 0.0, 0.0, 0.0, 0.0, 0.0, 0.0, 0.0, 0.0, 0.0, 0.0, 0.0, 0.0, 0.0, 0.0, 0.0, 0.0, 0.0, 0.0, 0.0, 0.0, 0.0, 0.0, 0.0, 0.0, 0.0, 0.0, 0.0, 0.0, 0.0, 0.0, 0.0, 0.0, 0.0, 0.0, 0.0, 0.0, 0.0, 0.0, 0.0, 0.0, 0.0, 0.0, 0.0, 0.0, 0.0, 0.0, 0.0, 0.0, 0.0, 0.0, 0.0, 0.0, 0.0, 0.0, 0.0, 0.0, 0.0, 0.0, 0.0, 0.0, 0.0, 0.0, 0.0, 0.0, 0.0, 0.0, 0.0, 0.0, 0.0, 0.0, 0.0, 0.0, 0.0, 0.0, 0.0, 0.0, 0.0, 0.0, 0.0, 0.0, 0.0, 0.0, 0.0, 0.0, 0.0, 0.0, 0.0, 0.0, 0.0, 0.0, 0.0, 0.0, 0.0, 0.0, 0.0, 0.0, 0.0, 0.0, 0.0, 0.0, -0.0005469981004592218, -0.021257551684424426, -0.012010438947173963, -0.003826832058850307, -0.0016406849053362791, -0.0005469981004592218, 0.0, 0.0, 0.0, 0.0, 0.0, 0.0, 0.0, 0.0, 0.0, 0.0, 0.0, 0.0, 0.0, 0.0, 0.0, 0.0, 0.0, 0.0, 0.0, 0.0, 0.0, 0.0, 0.0, 0.0, 0.0, 0.0, 0.0, 0.0, 0.0, 0.0, 0.0, 0.0, 0.0, 0.0, 0.0, 0.0, 0.0, 0.0, 0.0, 0.0, 0.0, 0.0, 0.0, 0.0, 0.0, 0.0, 0.0, 0.0, 0.0, 0.0, 0.0, 0.0, 0.0, 0.0, 0.0, 0.0, 0.0, 0.0, 0.0, 0.0, 0.0, 0.0, 0.0, 0.0, 0.0, 0.0, 0.0, 0.0, 0.0, 0.0, 0.0, 0.0, 0.0, 0.0, 0.0, 0.0, -0.006557260967847747, -0.02180060328165625, -0.006557260967847747, -0.002187381692739267, -0.0005469981004592218, 0.0, 0.0, 0.0, 0.0, 0.0, 0.0, 0.0, 0.0, 0.0, 0.0, 0.0, 0.0, 0.0, 0.0, 0.0, 0.0, 0.0, 0.0, 0.0, 0.0, -0.003826832058850307, -0.004919308900223599, -0.0016406849053362791, -0.0005469981004592218, 0.0, 0.0, 0.0, 0.0, 0.0, 0.0, 0.0, 0.0, 0.0, 0.0, 0.0, 0.0, 0.0, 0.0, 0.0, 0.0, 0.0, 0.0, 0.0, 0.0, 0.0, 0.0, 0.0, 0.0, 0.0, 0.0, 0.0, 0.0, 0.0, 0.0, 0.0, 0.0, 0.0, 0.0, 0.0, 0.0, 0.0, 0.0, 0.0, 0.0, 0.0, 0.0, 0.0, 0.0, 0.0, 0.0, 0.0, 0.0, 0.0, 0.0, 0.0, 0.0, 0.0, 0.0, 0.0, 0.0, 0.0, 0.0, 0.0, 0.0, 0.0, 0.0, 0.0, 0.0, 0.0, 0.0, 0.0, 0.0, 0.0, 0.0, 0.0, 0.0, 0.0, 0.0, 0.0, 0.0, 0.0, 0.0, 0.0, 0.0, 0.0, 0.0, 0.0, 0.0, 0.0, 0.0, 0.0, 0.0, 0.0, 0.0, 0.0, 0.0, 0.0, 0.0, 0.0, 0.0, 0.0, 0.0, 0.0, 0.0, 0.0, 0.0, 0.0, 0.0, 0.0, 0.0, 0.0, 0.0, 0.0, 0.0, 0.0, 0.0, 0.0, 0.0, 0.0, 0.0, 0.0, 0.0, 0.0, 0.0, 0.0, 0.0, 0.0, 0.0, 0.0, 0.0, 0.0, 0.0, 0.0, 0.0, 0.0, 0.0, 0.0, 0.0, 0.0, 0.0, 0.0, 0.0, 0.0, 0.0, 0.0, 0.0, 0.0, 0.0, 0.0, 0.0, 0.0, 0.0, 0.0, 0.0, 0.0, 0.0, 0.0, 0.0, 0.0, 0.0, 0.0, 0.0, 0.0, 0.0, 0.0]], "-0.045": [[-0.005, -0.00499, -0.00498, -0.00497, -0.00496, -0.00495, -0.00494, -0.00493, -0.00492, -0.00491, -0.0049, -0.00489, -0.00488, -0.00487000000000001, -0.00486000000000001, -0.00485000000000001, -0.00484000000000001, -0.00483000000000001, -0.00482000000000001, -0.00481000000000001, -0.00480000000000001, -0.00479000000000001, -0.00478000000000001, -0.00477000000000001, -0.00476000000000001, -0.00475000000000001, -0.00474000000000001, -0.00473000000000001, -0.00472000000000001, -0.00471000000000001, -0.00470000000000001, -0.00469000000000001, -0.00468000000000001, -0.00467000000000001, -0.00466000000000001, -0.00465000000000001, -0.00464000000000001, -0.00463000000000002, -0.00462000000000002, -0.00461000000000002, -0.00460000000000002, -0.00459000000000002, -0.00458000000000002, -0.00457000000000002, -0.00456000000000002, -0.00455000000000002, -0.00454000000000002, -0.00453000000000002, -0.00452000000000002, -0.00451000000000002, -0.00450000000000002, -0.00449000000000002, -0.00448000000000002, -0.00447000000000002, -0.00446000000000002, -0.00445000000000002, -0.00444000000000002, -0.00443000000000002, -0.00442000000000002, -0.00441000000000002, -0.00440000000000002, -0.00439000000000002, -0.00438000000000003, -0.00437000000000003, -0.00436000000000003, -0.00435000000000003, -0.00434000000000003, -0.00433000000000003, -0.00432000000000003, -0.00431000000000003, -0.00430000000000003, -0.00429000000000003, -0.00428000000000003, -0.00427000000000003, -0.00426000000000003, -0.00425000000000003, -0.00424000000000003, -0.00423000000000003, -0.00422000000000003, -0.00421000000000003, -0.00420000000000003, -0.00419000000000003, -0.00418000000000003, -0.00417000000000003, -0.00416000000000003, -0.00415000000000003, -0.00414000000000004, -0.00413000000000004, -0.00412000000000004, -0.00411000000000004, -0.00410000000000004, -0.00409000000000004, -0.00408000000000004, -0.00407000000000004, -0.00406000000000004, -0.00405000000000004, -0.00404000000000004, -0.00403000000000004, -0.00402000000000004, -0.00401000000000004, -0.00400000000000004, -0.00399000000000004, -0.00398000000000004, -0.00397000000000004, -0.00396000000000004, -0.00395000000000004, -0.00394000000000004, -0.00393000000000004, -0.00392000000000004, -0.00391000000000004, -0.00390000000000004, -0.00389000000000004, -0.00388000000000004, -0.00387000000000004, -0.00386000000000004, -0.00385000000000004, -0.00384000000000004, -0.00383000000000004, -0.00382000000000004, -0.00381000000000004, -0.00380000000000004, -0.00379000000000004, -0.00378000000000004, -0.00377000000000004, -0.00376000000000004, -0.00375000000000004, -0.00374000000000004, -0.00373000000000004, -0.00372000000000004, -0.00371000000000004, -0.00370000000000004, -0.00369000000000004, -0.00368000000000004, -0.00367000000000004, -0.00366000000000004, -0.00365000000000004, -0.00364000000000004, -0.00363000000000004, -0.00362000000000004, -0.00361000000000004, -0.00360000000000004, -0.00359000000000004, -0.00358000000000004, -0.00357000000000004, -0.00356000000000004, -0.00355000000000004, -0.00354000000000004, -0.00353000000000004, -0.00352000000000004, -0.00351000000000004, -0.00350000000000004, -0.00349000000000004, -0.00348000000000004, -0.00347000000000004, -0.00346000000000004, -0.00345000000000004, -0.00344000000000004, -0.00343000000000004, -0.00342000000000004, -0.00341000000000004, -0.00340000000000004, -0.00339000000000004, -0.00338000000000004, -0.00337000000000004, -0.00336000000000004, -0.00335000000000004, -0.00334000000000004, -0.00333000000000004, -0.00332000000000004, -0.00331000000000004, -0.00330000000000004, -0.00329000000000004, -0.00328000000000004, -0.00327000000000004, -0.00326000000000004, -0.00325000000000004, -0.00324000000000004, -0.00323000000000004, -0.00322000000000004, -0.00321000000000004, -0.00320000000000004, -0.00319000000000004, -0.00318000000000004, -0.00317000000000004, -0.00316000000000004, -0.00315000000000004, -0.00314000000000004, -0.00313000000000004, -0.00312000000000004, -0.00311000000000004, -0.00310000000000004, -0.00309000000000004, -0.00308000000000004, -0.00307000000000004, -0.00306000000000004, -0.00305000000000004, -0.00304000000000004, -0.00303000000000004, -0.00302000000000004, -0.00301000000000004, -0.00300000000000004, -0.00299000000000004, -0.00298000000000004, -0.00297000000000004, -0.00296000000000004, -0.00295000000000004, -0.00294000000000004, -0.00293000000000004, -0.00292000000000004, -0.00291000000000004, -0.00290000000000004, -0.00289000000000004, -0.00288000000000004, -0.00287000000000004, -0.00286000000000004, -0.00285000000000004, -0.00284000000000004, -0.00283000000000004, -0.00282000000000004, -0.00281000000000004, -0.00280000000000004, -0.00279000000000004, -0.00278000000000004, -0.00277000000000004, -0.00276000000000004, -0.00275000000000004, -0.00274000000000004, -0.00273000000000004, -0.00272000000000004, -0.00271000000000004, -0.00270000000000004, -0.00269000000000004, -0.00268000000000004, -0.00267000000000004, -0.00266000000000004, -0.00265000000000004, -0.00264000000000004, -0.00263000000000004, -0.00262000000000004, -0.00261000000000004, -0.00260000000000004, -0.00259000000000004, -0.00258000000000004, -0.00257000000000004, -0.00256000000000004, -0.00255000000000004, -0.00254000000000004, -0.00253000000000004, -0.00252000000000004, -0.00251000000000004, -0.00250000000000004, -0.00249000000000004, -0.00248000000000004, -0.00247000000000004, -0.00246000000000004, -0.00245000000000004, -0.00244000000000004, -0.00243000000000004, -0.00242000000000004, -0.00241000000000004, -0.00240000000000004, -0.00239000000000004, -0.00238000000000004, -0.00237000000000004, -0.00236000000000004, -0.00235000000000004, -0.00234000000000004, -0.00233000000000004, -0.00232000000000004, -0.00231000000000004, -0.00230000000000004, -0.00229000000000004, -0.00228000000000004, -0.00227000000000004, -0.00226000000000004, -0.00225000000000004, -0.00224000000000004, -0.00223000000000004, -0.00222000000000004, -0.00221000000000004, -0.00220000000000004, -0.00219000000000004, -0.00218000000000004, -0.00217000000000004, -0.00216000000000004, -0.00215000000000004, -0.00214000000000004, -0.00213000000000004, -0.00212000000000004, -0.00211000000000004, -0.00210000000000004, -0.00209000000000004, -0.00208000000000004, -0.00207000000000004, -0.00206000000000004, -0.00205000000000004, -0.00204000000000004, -0.00203000000000004, -0.00202000000000004, -0.00201000000000004, -0.00200000000000004, -0.00199000000000004, -0.00198000000000004, -0.00197000000000004, -0.00196000000000004, -0.00195000000000004, -0.00194000000000004, -0.00193000000000004, -0.00192000000000004, -0.00191000000000004, -0.00190000000000004, -0.00189000000000004, -0.00188000000000004, -0.00187000000000004, -0.00186000000000004, -0.00185000000000004, -0.00184000000000004, -0.00183000000000004, -0.00182000000000004, -0.00181000000000004, -0.00180000000000004, -0.00179000000000004, -0.00178000000000004, -0.00177000000000004, -0.00176000000000004, -0.00175000000000004, -0.00174000000000004, -0.00173000000000004, -0.00172000000000004, -0.00171000000000004, -0.00170000000000004, -0.00169000000000004, -0.00168000000000004, -0.00167000000000004, -0.00166000000000004, -0.00165000000000004, -0.00164000000000004, -0.00163000000000004, -0.00162000000000004, -0.00161000000000004, -0.00160000000000004, -0.00159000000000004, -0.00158000000000004, -0.00157000000000004, -0.00156000000000004, -0.00155000000000004, -0.00154000000000004, -0.00153000000000004, -0.00152000000000004, -0.00151000000000004, -0.00150000000000004, -0.00149000000000004, -0.00148000000000004, -0.00147000000000004, -0.00146000000000004, -0.00145000000000004, -0.00144000000000004, -0.00143000000000004, -0.00142000000000004, -0.00141000000000004, -0.00140000000000004, -0.00139000000000004, -0.00138000000000004, -0.00137000000000004, -0.00136000000000004, -0.00135000000000004, -0.00134000000000004, -0.00133000000000004, -0.00132000000000004, -0.00131000000000004, -0.00130000000000004, -0.00129000000000004, -0.00128000000000004, -0.00127000000000004, -0.00126000000000004, -0.00125000000000004, -0.00124000000000004, -0.00123000000000004, -0.00122000000000004, -0.00121000000000004, -0.00120000000000004, -0.00119000000000004, -0.00118000000000004, -0.00117000000000004, -0.00116000000000004, -0.00115000000000004, -0.00114000000000004, -0.00113000000000004, -0.00112000000000004, -0.00111000000000004, -0.00110000000000004, -0.00109000000000004, -0.00108000000000004, -0.00107000000000004, -0.00106000000000004, -0.00105000000000004, -0.00104000000000004, -0.00103000000000004, -0.00102000000000004, -0.00101000000000004, -0.00100000000000004, -0.000990000000000037, -0.000980000000000037, -0.000970000000000037, -0.000960000000000037, -0.000950000000000037, -0.000940000000000037, -0.000930000000000037, -0.000920000000000037, -0.000910000000000037, -0.000900000000000037, -0.000890000000000037, -0.000880000000000037, -0.000870000000000037, -0.000860000000000037, -0.000850000000000036, -0.000840000000000036, -0.000830000000000036, -0.000820000000000036, -0.000810000000000036, -0.000800000000000036, -0.000790000000000036, -0.000780000000000036, -0.000770000000000036, -0.000760000000000036, -0.000750000000000036, -0.000740000000000036, -0.000730000000000036, -0.000720000000000036, -0.000710000000000036, -0.000700000000000036, -0.000690000000000036, -0.000680000000000036, -0.000670000000000036, -0.000660000000000036, -0.000650000000000036, -0.000640000000000036, -0.000630000000000036, -0.000620000000000036, -0.000610000000000036, -0.000600000000000036, -0.000590000000000036, -0.000580000000000036, -0.000570000000000036, -0.000560000000000036, -0.000550000000000036, -0.000540000000000036, -0.000530000000000036, -0.000520000000000036, -0.000510000000000036, -0.000500000000000036, -0.000490000000000036, -0.000480000000000036, -0.000470000000000035, -0.000460000000000035, -0.000450000000000035, -0.000440000000000035, -0.000430000000000035, -0.000420000000000035, -0.000410000000000035, -0.000400000000000035, -0.000390000000000035, -0.000380000000000035, -0.000370000000000035, -0.000360000000000035, -0.000350000000000035, -0.000340000000000035, -0.000330000000000035, -0.000320000000000035, -0.000310000000000035, -0.000300000000000035, -0.000290000000000035, -0.000280000000000035, -0.000270000000000035, -0.000260000000000035, -0.000250000000000035, -0.000240000000000035, -0.000230000000000035, -0.000220000000000035, -0.000210000000000035, -0.000200000000000035, -0.000190000000000035, -0.000180000000000035, -0.000170000000000035, -0.000160000000000035, -0.000150000000000035, -0.000140000000000035, -0.000130000000000035, -0.000120000000000035, -0.000110000000000035, -0.000100000000000035, -9.00000000000349e-05, -8.00000000000349e-05, -7.00000000000349e-05, -6.00000000000349e-05, -5.00000000000349e-05, -4.00000000000349e-05, -3.00000000000349e-05, -2.00000000000349e-05, -1.00000000000349e-05, -3.49350268765564e-17, 9.99999999996507e-06, 1.99999999999651e-05, 2.99999999999651e-05, 3.99999999999651e-05, 4.99999999999651e-05, 5.99999999999651e-05, 6.99999999999651e-05, 7.99999999999651e-05, 8.99999999999651e-05, 9.99999999999651e-05, 0.000109999999999965, 0.000119999999999965, 0.000129999999999965, 0.000139999999999965, 0.000149999999999965, 0.000159999999999965, 0.000169999999999965, 0.000179999999999965, 0.000189999999999965, 0.000199999999999965, 0.000209999999999965, 0.000219999999999965, 0.000229999999999965, 0.000239999999999965, 0.000249999999999965, 0.000259999999999965, 0.000269999999999965, 0.000279999999999965, 0.000289999999999965, 0.000299999999999965, 0.000309999999999965, 0.000319999999999965, 0.000329999999999965, 0.000339999999999965, 0.000349999999999965, 0.000359999999999965, 0.000369999999999965, 0.000379999999999965, 0.000389999999999965, 0.000399999999999965, 0.000409999999999966, 0.000419999999999966, 0.000429999999999966, 0.000439999999999966, 0.000449999999999966, 0.000459999999999966, 0.000469999999999966, 0.000479999999999966, 0.000489999999999966, 0.000499999999999966, 0.000509999999999966, 0.000519999999999966, 0.000529999999999966, 0.000539999999999966, 0.000549999999999966, 0.000559999999999966, 0.000569999999999966, 0.000579999999999966, 0.000589999999999966, 0.000599999999999966, 0.000609999999999966, 0.000619999999999966, 0.000629999999999966, 0.000639999999999966, 0.000649999999999966, 0.000659999999999966, 0.000669999999999966, 0.000679999999999966, 0.000689999999999966, 0.000699999999999966, 0.000709999999999966, 0.000719999999999966, 0.000729999999999966, 0.000739999999999966, 0.000749999999999966, 0.000759999999999966, 0.000769999999999966, 0.000779999999999966, 0.000789999999999967, 0.000799999999999967, 0.000809999999999967, 0.000819999999999967, 0.000829999999999967, 0.000839999999999967, 0.000849999999999967, 0.000859999999999967, 0.000869999999999967, 0.000879999999999967, 0.000889999999999967, 0.000899999999999967, 0.000909999999999967, 0.000919999999999967, 0.000929999999999967, 0.000939999999999967, 0.000949999999999967, 0.000959999999999967, 0.000969999999999967, 0.000979999999999967, 0.000989999999999967, 0.000999999999999967, 0.00100999999999997, 0.00101999999999997, 0.00102999999999997, 0.00103999999999997, 0.00104999999999997, 0.00105999999999997, 0.00106999999999997, 0.00107999999999997, 0.00108999999999997, 0.00109999999999997, 0.00110999999999997, 0.00111999999999997, 0.00112999999999997, 0.00113999999999997, 0.00114999999999997, 0.00115999999999997, 0.00116999999999997, 0.00117999999999997, 0.00118999999999997, 0.00119999999999997, 0.00120999999999997, 0.00121999999999997, 0.00122999999999997, 0.00123999999999997, 0.00124999999999997, 0.00125999999999997, 0.00126999999999997, 0.00127999999999997, 0.00128999999999997, 0.00129999999999997, 0.00130999999999997, 0.00131999999999997, 0.00132999999999997, 0.00133999999999997, 0.00134999999999997, 0.00135999999999997, 0.00136999999999997, 0.00137999999999997, 0.00138999999999997, 0.00139999999999997, 0.00140999999999997, 0.00141999999999997, 0.00142999999999997, 0.00143999999999997, 0.00144999999999997, 0.00145999999999997, 0.00146999999999997, 0.00147999999999997, 0.00148999999999997, 0.00149999999999997, 0.00150999999999997, 0.00151999999999997, 0.00152999999999997, 0.00153999999999997, 0.00154999999999997, 0.00155999999999997, 0.00156999999999997, 0.00157999999999997, 0.00158999999999997, 0.00159999999999997, 0.00160999999999997, 0.00161999999999997, 0.00162999999999997, 0.00163999999999997, 0.00164999999999997, 0.00165999999999997, 0.00166999999999997, 0.00167999999999997, 0.00168999999999997, 0.00169999999999997, 0.00170999999999997, 0.00171999999999997, 0.00172999999999997, 0.00173999999999997, 0.00174999999999997, 0.00175999999999997, 0.00176999999999997, 0.00177999999999997, 0.00178999999999997, 0.00179999999999997, 0.00180999999999997, 0.00181999999999997, 0.00182999999999997, 0.00183999999999997, 0.00184999999999997, 0.00185999999999997, 0.00186999999999997, 0.00187999999999997, 0.00188999999999997, 0.00189999999999997, 0.00190999999999997, 0.00191999999999997, 0.00192999999999997, 0.00193999999999997, 0.00194999999999997, 0.00195999999999997, 0.00196999999999997, 0.00197999999999997, 0.00198999999999997, 0.00199999999999997, 0.00200999999999997, 0.00201999999999997, 0.00202999999999997, 0.00203999999999997, 0.00204999999999997, 0.00205999999999997, 0.00206999999999997, 0.00207999999999997, 0.00208999999999997, 0.00209999999999997, 0.00210999999999997, 0.00211999999999997, 0.00212999999999997, 0.00213999999999997, 0.00214999999999997, 0.00215999999999997, 0.00216999999999997, 0.00217999999999997, 0.00218999999999997, 0.00219999999999997, 0.00220999999999997, 0.00221999999999997, 0.00222999999999997, 0.00223999999999997, 0.00224999999999997, 0.00225999999999997, 0.00226999999999997, 0.00227999999999997, 0.00228999999999997, 0.00229999999999997, 0.00230999999999997, 0.00231999999999997, 0.00232999999999997, 0.00233999999999997, 0.00234999999999997, 0.00235999999999997, 0.00236999999999997, 0.00237999999999997, 0.00238999999999997, 0.00239999999999997, 0.00240999999999997, 0.00241999999999997, 0.00242999999999997, 0.00243999999999997, 0.00244999999999997, 0.00245999999999997, 0.00246999999999997, 0.00247999999999997, 0.00248999999999997, 0.00249999999999997, 0.00250999999999997, 0.00251999999999997, 0.00252999999999997, 0.00253999999999997, 0.00254999999999997, 0.00255999999999997, 0.00256999999999997, 0.00257999999999997, 0.00258999999999997, 0.00259999999999997, 0.00260999999999997, 0.00261999999999997, 0.00262999999999997, 0.00263999999999997, 0.00264999999999997, 0.00265999999999997, 0.00266999999999997, 0.00267999999999997, 0.00268999999999997, 0.00269999999999997, 0.00270999999999997, 0.00271999999999997, 0.00272999999999997, 0.00273999999999997, 0.00274999999999997, 0.00275999999999997, 0.00276999999999997, 0.00277999999999997, 0.00278999999999997, 0.00279999999999997, 0.00280999999999997, 0.00281999999999997, 0.00282999999999997, 0.00283999999999997, 0.00284999999999997, 0.00285999999999997, 0.00286999999999997, 0.00287999999999997, 0.00288999999999997, 0.00289999999999997, 0.00290999999999997, 0.00291999999999997, 0.00292999999999997, 0.00293999999999997, 0.00294999999999997, 0.00295999999999997, 0.00296999999999997, 0.00297999999999997, 0.00298999999999997, 0.00299999999999997, 0.00300999999999997, 0.00301999999999997, 0.00302999999999997, 0.00303999999999997, 0.00304999999999997, 0.00305999999999997, 0.00306999999999997, 0.00307999999999997, 0.00308999999999997, 0.00309999999999997, 0.00310999999999997, 0.00311999999999997, 0.00312999999999997, 0.00313999999999997, 0.00314999999999997, 0.00315999999999997, 0.00316999999999997, 0.00317999999999997, 0.00318999999999997, 0.00319999999999997, 0.00320999999999997, 0.00321999999999997, 0.00322999999999997, 0.00323999999999997, 0.00324999999999997, 0.00325999999999997, 0.00326999999999997, 0.00327999999999997, 0.00328999999999997, 0.00329999999999997, 0.00330999999999997, 0.00331999999999997, 0.00332999999999997, 0.00333999999999997, 0.00334999999999997, 0.00335999999999997, 0.00336999999999997, 0.00337999999999997, 0.00338999999999997, 0.00339999999999997, 0.00340999999999997, 0.00341999999999997, 0.00342999999999997, 0.00343999999999997, 0.00344999999999997, 0.00345999999999997, 0.00346999999999997, 0.00347999999999997, 0.00348999999999997, 0.00349999999999997, 0.00350999999999997, 0.00351999999999997, 0.00352999999999997, 0.00353999999999997, 0.00354999999999997, 0.00355999999999997, 0.00356999999999997, 0.00357999999999997, 0.00358999999999997, 0.00359999999999997, 0.00360999999999997, 0.00361999999999997, 0.00362999999999997, 0.00363999999999997, 0.00364999999999997, 0.00365999999999997, 0.00366999999999997, 0.00367999999999997, 0.00368999999999997, 0.00369999999999997, 0.00370999999999997, 0.00371999999999997, 0.00372999999999997, 0.00373999999999997, 0.00374999999999997, 0.00375999999999997, 0.00376999999999997, 0.00377999999999997, 0.00378999999999997, 0.00379999999999997, 0.00380999999999997, 0.00381999999999997, 0.00382999999999997, 0.00383999999999997, 0.00384999999999997, 0.00385999999999997, 0.00386999999999997, 0.00387999999999997, 0.00388999999999997, 0.00389999999999997, 0.00390999999999997, 0.00391999999999997, 0.00392999999999997, 0.00393999999999997, 0.00394999999999997, 0.00395999999999997, 0.00396999999999997, 0.00397999999999997, 0.00398999999999997, 0.00399999999999997, 0.00400999999999997, 0.00401999999999997, 0.00402999999999997, 0.00403999999999997, 0.00404999999999997, 0.00405999999999997, 0.00406999999999997, 0.00407999999999997, 0.00408999999999997, 0.00409999999999997, 0.00410999999999997, 0.00411999999999997, 0.00412999999999997, 0.00413999999999996, 0.00414999999999996, 0.00415999999999996, 0.00416999999999996, 0.00417999999999996, 0.00418999999999996, 0.00419999999999996, 0.00420999999999996, 0.00421999999999996, 0.00422999999999996, 0.00423999999999996, 0.00424999999999996, 0.00425999999999996, 0.00426999999999996, 0.00427999999999996, 0.00428999999999996, 0.00429999999999996, 0.00430999999999996, 0.00431999999999996, 0.00432999999999996, 0.00433999999999996, 0.00434999999999996, 0.00435999999999996, 0.00436999999999996, 0.00437999999999996, 0.00438999999999995, 0.00439999999999995, 0.00440999999999995, 0.00441999999999995, 0.00442999999999995, 0.00443999999999995, 0.00444999999999995, 0.00445999999999995, 0.00446999999999995, 0.00447999999999995, 0.00448999999999995, 0.00449999999999995, 0.00450999999999995, 0.00451999999999995, 0.00452999999999995, 0.00453999999999995, 0.00454999999999995, 0.00455999999999995, 0.00456999999999995, 0.00457999999999995, 0.00458999999999995, 0.00459999999999995, 0.00460999999999995, 0.00461999999999995, 0.00462999999999994, 0.00463999999999994, 0.00464999999999994, 0.00465999999999994, 0.00466999999999994, 0.00467999999999994, 0.00468999999999994, 0.00469999999999994, 0.00470999999999994, 0.00471999999999994, 0.00472999999999994, 0.00473999999999994, 0.00474999999999994, 0.00475999999999994, 0.00476999999999994, 0.00477999999999994, 0.00478999999999994, 0.00479999999999994, 0.00480999999999994, 0.00481999999999994, 0.00482999999999994, 0.00483999999999994, 0.00484999999999994, 0.00485999999999994, 0.00486999999999994, 0.00487999999999993, 0.00488999999999993, 0.00489999999999993, 0.00490999999999993, 0.00491999999999993, 0.00492999999999993, 0.00493999999999993, 0.00494999999999993, 0.00495999999999993, 0.00496999999999993, 0.00497999999999993, 0.00498999999999993, 0.00499999999999993], [0.0, 0.0, 0.0, 0.0, 0.0, 0.0, 0.0, 0.0, 0.0, 0.0, 0.0, 0.0, 0.0, 0.0, 0.0, 0.0, 0.0, 0.0, 0.0, 0.0, 0.0, 0.0, 0.0, 0.0, 0.0, 0.0, 0.0, 0.0, 0.0, 0.0, 0.0, 0.0, 0.0, 0.0, 0.0, 0.0, 0.0, 0.0, 0.0, 0.0, 0.0, 0.0, 0.0, 0.0, 0.0, 0.0, 0.0, 0.0, 0.0, 0.0, 0.0, 0.0, 0.0, 0.0, 0.0, 0.0, 0.0, 0.0, 0.0, 0.0, 0.0, 0.0, 0.0, 0.0, 0.0, 0.0, 0.0, 0.0, 0.0, 0.0, 0.0, 0.0, 0.0, 0.0, 0.0, 0.0, 0.0, 0.0, 0.0, 0.0, 0.0, 0.0, 0.0, 0.0, 0.0, 0.0, 0.0, 0.0, 0.0, 0.0, 0.0, 0.0, 0.0, 0.0, 0.0, 0.0, 0.0, 0.0, 0.0, 0.0, 0.0, 0.0, 0.0, 0.0, 0.0, 0.0, 0.0, 0.0, 0.0, 0.0, 0.0, 0.0, 0.0, 0.0, 0.0, 0.0, 0.0, 0.0, 0.0, 0.0, 0.0, 0.0, 0.0, 0.0, -0.007648674778468805, -0.002187381692739267, -0.0005469981004592218, -0.0005469981004592218, 0.0, 0.0, 0.0, 0.0, 0.0, 0.0, 0.0, 0.0, 0.0, 0.0, 0.0, 0.0, 0.0, 0.0, 0.0, 0.0, 0.0, 0.0, 0.0, 0.0, 0.0, 0.0, 0.0, 0.0, 0.0, 0.0, 0.0, 0.0, 0.0, 0.0, 0.0, 0.0, 0.0, 0.0, 0.0, 0.0, 0.0, 0.0, 0.0, 0.0, 0.0, 0.0, 0.0, 0.0, 0.0, 0.0, 0.0, 0.0, 0.0, 0.0, 0.0, 0.0, 0.0, 0.0, 0.0, 0.0, 0.0, 0.0, 0.0, 0.0, 0.0, 0.0, 0.0, 0.0, 0.0, 0.0, 0.0, 0.0, 0.0, 0.0, 0.0, 0.0, 0.0, 0.0, 0.0, 0.0, 0.0, 0.0, 0.0, 0.0, 0.0, 0.0, 0.0, 0.0, 0.0, 0.0, 0.0, 0.0, 0.0, 0.0, 0.0, 0.0, 0.0, 0.0, 0.0, 0.0, 0.0, 0.0, 0.0, 0.0, 0.0, 0.0, 0.0, 0.0, 0.0, 0.0, 0.0, 0.0, 0.0, 0.0, 0.0, 0.0, 0.0, 0.0, 0.0, 0.0, -0.01690956037297735, -0.011465566478883632, -0.0032804523734553453, -0.0010938919123744959, -0.0005469981004592218, 0.0, 0.0, 0.0, 0.0, 0.0, 0.0, 0.0, 0.0, 0.0, 0.0, 0.0, 0.0, 0.0, 0.0, 0.0, 0.0, 0.0, 0.0, 0.0, 0.0, 0.0, 0.0, 0.0, 0.0, 0.0, 0.0, 0.0, 0.0, 0.0, 0.0, 0.0, 0.0, 0.0, 0.0, 0.0, 0.0, 0.0, 0.0, 0.0, 0.0, 0.0, 0.0, 0.0, 0.0, 0.0, 0.0, 0.0, 0.0, 0.0, 0.0, 0.0, 0.0, 0.0, 0.0, 0.0, 0.0, 0.0, 0.0, 0.0, 0.0, 0.0, 0.0, 0.0, 0.0, 0.0, 0.0, 0.0, 0.0, 0.0, 0.0, 0.0, 0.0, 0.0, 0.0, 0.0, 0.0, 0.0, 0.0, 0.0, 0.0, 0.0, 0.0, 0.0, 0.0, 0.0, 0.0, 0.0, 0.0, 0.0, 0.0, 0.0, 0.0, 0.0, 0.0, 0.0, 0.0, 0.0, 0.0, 0.0, 0.0, 0.0, 0.0, 0.0, 0.0, 0.0, 0.0, 0.0, 0.0, 0.0, 0.0, 0.0, 0.0, 0.0, 0.0, 0.0, 0.0, 0.0, 0.0, 0.0, 0.0, 0.0, 0.0, 0.0, 0.0, 0.0, 0.0, 0.0, 0.0, 0.0, 0.0, 0.0, 0.0, 0.0, 0.0, 0.0, 0.0, 0.0, 0.0, 0.0, 0.0, 0.0, 0.0, 0.0, 0.0, 0.0, 0.0, 0.0, 0.0, 0.0, 0.0, 0.0, 0.0, 0.0, 0.0, 0.0010943000045261784, 0.0, 0.0, 0.0, 0.0, 0.0, 0.0, 0.0, 0.0, 0.0, 0.0, 0.0, 0.0, 0.0, 0.0, 0.0, 0.0, 0.0, 0.0, 0.0, 0.0, 0.0, 0.0, 0.0, 0.0, 0.0, 0.0, 0.0, 0.0, 0.0, 0.0, 0.0, 0.0, 0.0, 0.0, 0.0, 0.0, 0.0, 0.0, 0.0, 0.0, 0.0, 0.0, 0.0, 0.0, 0.0, 0.0, 0.0, 0.0, 0.0, 0.0, -0.01527743117913291, -0.010375517223147003, -0.0032804523734553453, -0.0010938919123744959, -0.0005469981004592218, 0.0, 0.0, 0.0, 0.0, 0.0, 0.0, 0.0, 0.0, 0.0, 0.0, 0.0, 0.0, 0.0, 0.0, 0.0, 0.0, 0.0, 0.0, 0.0, 0.0, 0.0, 0.0, 0.0, 0.0, 0.0, 0.0, 0.0, 0.0, 0.0, 0.0, 0.0, 0.0, 0.0, 0.0, 0.0, 0.0, 0.0, 0.0, 0.0, 0.0, 0.0, 0.0, 0.0, 0.007120231891814281, 0.007668671267377527, 0.0021890140700745993, 0.0, 0.0, 0.0, -0.0005469981004592218, 0.0, 0.0, 0.0, 0.0, 0.0, 0.0, 0.0, 0.0, 0.0, 0.0, 0.0, 0.0, 0.0, 0.0, 0.0, 0.0, 0.0, 0.0, 0.0, 0.0, 0.0, 0.0, 0.0, 0.0, 0.0, 0.0, 0.0, 0.0, 0.0, 0.0, 0.0, 0.0, 0.0, 0.0, 0.0, 0.0, 0.0, 0.0, 0.0, 0.0, 0.0, 0.0, 0.0, 0.0, 0.0, 0.0, 0.0, 0.0, 0.0, 0.0, 0.0, 0.0, 0.0, 0.0, 0.0, 0.0, 0.0, 0.0, 0.0, 0.0, 0.0, 0.0, 0.0, 0.0, 0.0, 0.0, 0.0, 0.0, 0.0, 0.0, 0.0, 0.0, 0.0, 0.0, 0.0, 0.0, 0.0, 0.0, 0.0, 0.0, 0.0, 0.0, 0.0, 0.0, 0.0, 0.0, 0.0, 0.0, 0.0, 0.0, 0.0, 0.0, 0.0, 0.0, 0.0, 0.0, 0.0, 0.0, 0.0, 0.0, 0.0, 0.0, 0.0, 0.0, 0.0, 0.0, 0.0, 0.0, 0.0, 0.0, 0.0, 0.0, 0.0, 0.0, 0.0, 0.0, 0.0, 0.0, 0.0, 0.0, 0.0, 0.0, 0.0, 0.0, 0.0, 0.0, 0.0, 0.0, 0.0, 0.0, 0.0, 0.0, 0.0, 0.0, 0.0, 0.0, 0.0, 0.0, 0.0, 0.0, 0.0, 0.0, 0.0, 0.0, 0.0, 0.0, 0.0, 0.0, 0.0, 0.0, 0.0, 0.0, 0.0, 0.0, 0.0, 0.0, 0.0, 0.0, 0.0, 0.0, 0.0, 0.0, 0.0, 0.0, 0.0, 0.0, 0.0, 0.0, 0.0, 0.0, 0.0, 0.0, 0.0, 0.0, 0.0, 0.0, 0.0, 0.0, 0.0, 0.0, 0.0, 0.0, 0.0, 0.0, 0.0, 0.0, 0.0, 0.0, 0.0, -0.0005469981004592218, -0.0016406849053362791, -0.0005469981004592218, 0.0, 0.0, 0.0, 0.0, 0.0, 0.0, 0.0, 0.0, 0.0, 0.0, 0.0, 0.0, 0.0, 0.0, 0.0, 0.0, 0.0, 0.0, 0.0, 0.0, 0.0, 0.0, 0.0, 0.0, 0.0, 0.0, 0.0, 0.0, 0.0, 0.0, 0.0, 0.0, 0.0, 0.0, 0.0, 0.0, 0.0, 0.0, 0.0, 0.0, 0.0, 0.0, 0.0, 0.0, 0.0, 0.0, 0.0, 0.0, 0.0, 0.0, 0.0, 0.0, 0.0, 0.0, 0.0, 0.0, 0.0, 0.0, 0.0, 0.0, 0.0, 0.0, 0.0, 0.0, 0.0, 0.0, 0.0, 0.0, 0.0, 0.0, 0.0, 0.0, 0.0, 0.0, 0.0, 0.0, 0.0, 0.0, 0.0, 0.0, 0.0, 0.0, 0.0, 0.0, 0.0, 0.0, 0.0, 0.0, 0.0, 0.0, 0.0, 0.0, 0.0, 0.0, 0.0, 0.0, 0.0, 0.0, 0.0, 0.0, 0.0, 0.0, 0.0, 0.0, 0.0, 0.0, 0.0, 0.0, 0.0, 0.0, 0.0, 0.0, 0.0, -0.020714456122385705, -0.007648674778468805, -0.002187381692739267, -0.0005469981004592218, -0.0005469981004592218, 0.0, 0.0, 0.0, 0.0, 0.0, 0.0, 0.0, 0.0, 0.0, 0.0, 0.0, 0.0, 0.0, 0.0, 0.0, 0.0, 0.0, 0.0, 0.0, 0.0, 0.0, 0.0, 0.0, 0.0, 0.0, 0.0, 0.0, 0.0, 0.0, 0.0, 0.0, 0.0, 0.0, 0.0, 0.0, 0.0, 0.0, 0.0, 0.0, 0.0, 0.0, 0.0, 0.0, 0.0, 0.0, 0.0, 0.0, 0.0, 0.0, 0.0, 0.0, 0.0, 0.0, 0.0, 0.0, 0.0, 0.0, 0.0, 0.0, 0.0, 0.0, 0.0, 0.0, 0.0, 0.0, 0.0, 0.0, 0.0, 0.0, 0.0, 0.0, 0.0, 0.0, 0.0, 0.0, 0.0, 0.0, 0.0, 0.0, 0.0, 0.0, 0.0, 0.0, 0.0, 0.0, 0.0, 0.0, 0.0, 0.0, 0.0, 0.0, 0.0, 0.0, 0.0, 0.0, 0.0, 0.0, 0.0, 0.0, 0.0, 0.0, 0.0, 0.0, 0.0, 0.0, 0.0, 0.0, 0.0, 0.0, 0.0, 0.0, 0.0, 0.0, 0.0, 0.0, 0.0, 0.0, 0.0, 0.0, 0.0, 0.0, 0.0, 0.0, 0.0, 0.0, 0.0, 0.0, 0.0, 0.0, 0.0, 0.0, 0.0, 0.0, 0.0, 0.0, 0.0, 0.0, 0.0, 0.0, 0.0, 0.0, 0.0, 0.0, 0.0, 0.0, 0.0, 0.0, 0.0, 0.0, 0.0, 0.0, 0.0, 0.0, 0.0, 0.0, 0.0, 0.0, 0.0, 0.0, 0.0, 0.0, 0.0, 0.0, 0.0, 0.0, 0.0, 0.0, 0.0, 0.0, 0.0, 0.0, 0.0, 0.0, 0.0, 0.0, 0.0, 0.0, 0.0, 0.0, 0.0, 0.0, 0.0]], "-0.0445": [[-0.005, -0.00499, -0.00498, -0.00497, -0.00496, -0.00495, -0.00494, -0.00493, -0.00492, -0.00491, -0.0049, -0.00489, -0.00488, -0.00487000000000001, -0.00486000000000001, -0.00485000000000001, -0.00484000000000001, -0.00483000000000001, -0.00482000000000001, -0.00481000000000001, -0.00480000000000001, -0.00479000000000001, -0.00478000000000001, -0.00477000000000001, -0.00476000000000001, -0.00475000000000001, -0.00474000000000001, -0.00473000000000001, -0.00472000000000001, -0.00471000000000001, -0.00470000000000001, -0.00469000000000001, -0.00468000000000001, -0.00467000000000001, -0.00466000000000001, -0.00465000000000001, -0.00464000000000001, -0.00463000000000002, -0.00462000000000002, -0.00461000000000002, -0.00460000000000002, -0.00459000000000002, -0.00458000000000002, -0.00457000000000002, -0.00456000000000002, -0.00455000000000002, -0.00454000000000002, -0.00453000000000002, -0.00452000000000002, -0.00451000000000002, -0.00450000000000002, -0.00449000000000002, -0.00448000000000002, -0.00447000000000002, -0.00446000000000002, -0.00445000000000002, -0.00444000000000002, -0.00443000000000002, -0.00442000000000002, -0.00441000000000002, -0.00440000000000002, -0.00439000000000002, -0.00438000000000003, -0.00437000000000003, -0.00436000000000003, -0.00435000000000003, -0.00434000000000003, -0.00433000000000003, -0.00432000000000003, -0.00431000000000003, -0.00430000000000003, -0.00429000000000003, -0.00428000000000003, -0.00427000000000003, -0.00426000000000003, -0.00425000000000003, -0.00424000000000003, -0.00423000000000003, -0.00422000000000003, -0.00421000000000003, -0.00420000000000003, -0.00419000000000003, -0.00418000000000003, -0.00417000000000003, -0.00416000000000003, -0.00415000000000003, -0.00414000000000004, -0.00413000000000004, -0.00412000000000004, -0.00411000000000004, -0.00410000000000004, -0.00409000000000004, -0.00408000000000004, -0.00407000000000004, -0.00406000000000004, -0.00405000000000004, -0.00404000000000004, -0.00403000000000004, -0.00402000000000004, -0.00401000000000004, -0.00400000000000004, -0.00399000000000004, -0.00398000000000004, -0.00397000000000004, -0.00396000000000004, -0.00395000000000004, -0.00394000000000004, -0.00393000000000004, -0.00392000000000004, -0.00391000000000004, -0.00390000000000004, -0.00389000000000004, -0.00388000000000004, -0.00387000000000004, -0.00386000000000004, -0.00385000000000004, -0.00384000000000004, -0.00383000000000004, -0.00382000000000004, -0.00381000000000004, -0.00380000000000004, -0.00379000000000004, -0.00378000000000004, -0.00377000000000004, -0.00376000000000004, -0.00375000000000004, -0.00374000000000004, -0.00373000000000004, -0.00372000000000004, -0.00371000000000004, -0.00370000000000004, -0.00369000000000004, -0.00368000000000004, -0.00367000000000004, -0.00366000000000004, -0.00365000000000004, -0.00364000000000004, -0.00363000000000004, -0.00362000000000004, -0.00361000000000004, -0.00360000000000004, -0.00359000000000004, -0.00358000000000004, -0.00357000000000004, -0.00356000000000004, -0.00355000000000004, -0.00354000000000004, -0.00353000000000004, -0.00352000000000004, -0.00351000000000004, -0.00350000000000004, -0.00349000000000004, -0.00348000000000004, -0.00347000000000004, -0.00346000000000004, -0.00345000000000004, -0.00344000000000004, -0.00343000000000004, -0.00342000000000004, -0.00341000000000004, -0.00340000000000004, -0.00339000000000004, -0.00338000000000004, -0.00337000000000004, -0.00336000000000004, -0.00335000000000004, -0.00334000000000004, -0.00333000000000004, -0.00332000000000004, -0.00331000000000004, -0.00330000000000004, -0.00329000000000004, -0.00328000000000004, -0.00327000000000004, -0.00326000000000004, -0.00325000000000004, -0.00324000000000004, -0.00323000000000004, -0.00322000000000004, -0.00321000000000004, -0.00320000000000004, -0.00319000000000004, -0.00318000000000004, -0.00317000000000004, -0.00316000000000004, -0.00315000000000004, -0.00314000000000004, -0.00313000000000004, -0.00312000000000004, -0.00311000000000004, -0.00310000000000004, -0.00309000000000004, -0.00308000000000004, -0.00307000000000004, -0.00306000000000004, -0.00305000000000004, -0.00304000000000004, -0.00303000000000004, -0.00302000000000004, -0.00301000000000004, -0.00300000000000004, -0.00299000000000004, -0.00298000000000004, -0.00297000000000004, -0.00296000000000004, -0.00295000000000004, -0.00294000000000004, -0.00293000000000004, -0.00292000000000004, -0.00291000000000004, -0.00290000000000004, -0.00289000000000004, -0.00288000000000004, -0.00287000000000004, -0.00286000000000004, -0.00285000000000004, -0.00284000000000004, -0.00283000000000004, -0.00282000000000004, -0.00281000000000004, -0.00280000000000004, -0.00279000000000004, -0.00278000000000004, -0.00277000000000004, -0.00276000000000004, -0.00275000000000004, -0.00274000000000004, -0.00273000000000004, -0.00272000000000004, -0.00271000000000004, -0.00270000000000004, -0.00269000000000004, -0.00268000000000004, -0.00267000000000004, -0.00266000000000004, -0.00265000000000004, -0.00264000000000004, -0.00263000000000004, -0.00262000000000004, -0.00261000000000004, -0.00260000000000004, -0.00259000000000004, -0.00258000000000004, -0.00257000000000004, -0.00256000000000004, -0.00255000000000004, -0.00254000000000004, -0.00253000000000004, -0.00252000000000004, -0.00251000000000004, -0.00250000000000004, -0.00249000000000004, -0.00248000000000004, -0.00247000000000004, -0.00246000000000004, -0.00245000000000004, -0.00244000000000004, -0.00243000000000004, -0.00242000000000004, -0.00241000000000004, -0.00240000000000004, -0.00239000000000004, -0.00238000000000004, -0.00237000000000004, -0.00236000000000004, -0.00235000000000004, -0.00234000000000004, -0.00233000000000004, -0.00232000000000004, -0.00231000000000004, -0.00230000000000004, -0.00229000000000004, -0.00228000000000004, -0.00227000000000004, -0.00226000000000004, -0.00225000000000004, -0.00224000000000004, -0.00223000000000004, -0.00222000000000004, -0.00221000000000004, -0.00220000000000004, -0.00219000000000004, -0.00218000000000004, -0.00217000000000004, -0.00216000000000004, -0.00215000000000004, -0.00214000000000004, -0.00213000000000004, -0.00212000000000004, -0.00211000000000004, -0.00210000000000004, -0.00209000000000004, -0.00208000000000004, -0.00207000000000004, -0.00206000000000004, -0.00205000000000004, -0.00204000000000004, -0.00203000000000004, -0.00202000000000004, -0.00201000000000004, -0.00200000000000004, -0.00199000000000004, -0.00198000000000004, -0.00197000000000004, -0.00196000000000004, -0.00195000000000004, -0.00194000000000004, -0.00193000000000004, -0.00192000000000004, -0.00191000000000004, -0.00190000000000004, -0.00189000000000004, -0.00188000000000004, -0.00187000000000004, -0.00186000000000004, -0.00185000000000004, -0.00184000000000004, -0.00183000000000004, -0.00182000000000004, -0.00181000000000004, -0.00180000000000004, -0.00179000000000004, -0.00178000000000004, -0.00177000000000004, -0.00176000000000004, -0.00175000000000004, -0.00174000000000004, -0.00173000000000004, -0.00172000000000004, -0.00171000000000004, -0.00170000000000004, -0.00169000000000004, -0.00168000000000004, -0.00167000000000004, -0.00166000000000004, -0.00165000000000004, -0.00164000000000004, -0.00163000000000004, -0.00162000000000004, -0.00161000000000004, -0.00160000000000004, -0.00159000000000004, -0.00158000000000004, -0.00157000000000004, -0.00156000000000004, -0.00155000000000004, -0.00154000000000004, -0.00153000000000004, -0.00152000000000004, -0.00151000000000004, -0.00150000000000004, -0.00149000000000004, -0.00148000000000004, -0.00147000000000004, -0.00146000000000004, -0.00145000000000004, -0.00144000000000004, -0.00143000000000004, -0.00142000000000004, -0.00141000000000004, -0.00140000000000004, -0.00139000000000004, -0.00138000000000004, -0.00137000000000004, -0.00136000000000004, -0.00135000000000004, -0.00134000000000004, -0.00133000000000004, -0.00132000000000004, -0.00131000000000004, -0.00130000000000004, -0.00129000000000004, -0.00128000000000004, -0.00127000000000004, -0.00126000000000004, -0.00125000000000004, -0.00124000000000004, -0.00123000000000004, -0.00122000000000004, -0.00121000000000004, -0.00120000000000004, -0.00119000000000004, -0.00118000000000004, -0.00117000000000004, -0.00116000000000004, -0.00115000000000004, -0.00114000000000004, -0.00113000000000004, -0.00112000000000004, -0.00111000000000004, -0.00110000000000004, -0.00109000000000004, -0.00108000000000004, -0.00107000000000004, -0.00106000000000004, -0.00105000000000004, -0.00104000000000004, -0.00103000000000004, -0.00102000000000004, -0.00101000000000004, -0.00100000000000004, -0.000990000000000037, -0.000980000000000037, -0.000970000000000037, -0.000960000000000037, -0.000950000000000037, -0.000940000000000037, -0.000930000000000037, -0.000920000000000037, -0.000910000000000037, -0.000900000000000037, -0.000890000000000037, -0.000880000000000037, -0.000870000000000037, -0.000860000000000037, -0.000850000000000036, -0.000840000000000036, -0.000830000000000036, -0.000820000000000036, -0.000810000000000036, -0.000800000000000036, -0.000790000000000036, -0.000780000000000036, -0.000770000000000036, -0.000760000000000036, -0.000750000000000036, -0.000740000000000036, -0.000730000000000036, -0.000720000000000036, -0.000710000000000036, -0.000700000000000036, -0.000690000000000036, -0.000680000000000036, -0.000670000000000036, -0.000660000000000036, -0.000650000000000036, -0.000640000000000036, -0.000630000000000036, -0.000620000000000036, -0.000610000000000036, -0.000600000000000036, -0.000590000000000036, -0.000580000000000036, -0.000570000000000036, -0.000560000000000036, -0.000550000000000036, -0.000540000000000036, -0.000530000000000036, -0.000520000000000036, -0.000510000000000036, -0.000500000000000036, -0.000490000000000036, -0.000480000000000036, -0.000470000000000035, -0.000460000000000035, -0.000450000000000035, -0.000440000000000035, -0.000430000000000035, -0.000420000000000035, -0.000410000000000035, -0.000400000000000035, -0.000390000000000035, -0.000380000000000035, -0.000370000000000035, -0.000360000000000035, -0.000350000000000035, -0.000340000000000035, -0.000330000000000035, -0.000320000000000035, -0.000310000000000035, -0.000300000000000035, -0.000290000000000035, -0.000280000000000035, -0.000270000000000035, -0.000260000000000035, -0.000250000000000035, -0.000240000000000035, -0.000230000000000035, -0.000220000000000035, -0.000210000000000035, -0.000200000000000035, -0.000190000000000035, -0.000180000000000035, -0.000170000000000035, -0.000160000000000035, -0.000150000000000035, -0.000140000000000035, -0.000130000000000035, -0.000120000000000035, -0.000110000000000035, -0.000100000000000035, -9.00000000000349e-05, -8.00000000000349e-05, -7.00000000000349e-05, -6.00000000000349e-05, -5.00000000000349e-05, -4.00000000000349e-05, -3.00000000000349e-05, -2.00000000000349e-05, -1.00000000000349e-05, -3.49350268765564e-17, 9.99999999996507e-06, 1.99999999999651e-05, 2.99999999999651e-05, 3.99999999999651e-05, 4.99999999999651e-05, 5.99999999999651e-05, 6.99999999999651e-05, 7.99999999999651e-05, 8.99999999999651e-05, 9.99999999999651e-05, 0.000109999999999965, 0.000119999999999965, 0.000129999999999965, 0.000139999999999965, 0.000149999999999965, 0.000159999999999965, 0.000169999999999965, 0.000179999999999965, 0.000189999999999965, 0.000199999999999965, 0.000209999999999965, 0.000219999999999965, 0.000229999999999965, 0.000239999999999965, 0.000249999999999965, 0.000259999999999965, 0.000269999999999965, 0.000279999999999965, 0.000289999999999965, 0.000299999999999965, 0.000309999999999965, 0.000319999999999965, 0.000329999999999965, 0.000339999999999965, 0.000349999999999965, 0.000359999999999965, 0.000369999999999965, 0.000379999999999965, 0.000389999999999965, 0.000399999999999965, 0.000409999999999966, 0.000419999999999966, 0.000429999999999966, 0.000439999999999966, 0.000449999999999966, 0.000459999999999966, 0.000469999999999966, 0.000479999999999966, 0.000489999999999966, 0.000499999999999966, 0.000509999999999966, 0.000519999999999966, 0.000529999999999966, 0.000539999999999966, 0.000549999999999966, 0.000559999999999966, 0.000569999999999966, 0.000579999999999966, 0.000589999999999966, 0.000599999999999966, 0.000609999999999966, 0.000619999999999966, 0.000629999999999966, 0.000639999999999966, 0.000649999999999966, 0.000659999999999966, 0.000669999999999966, 0.000679999999999966, 0.000689999999999966, 0.000699999999999966, 0.000709999999999966, 0.000719999999999966, 0.000729999999999966, 0.000739999999999966, 0.000749999999999966, 0.000759999999999966, 0.000769999999999966, 0.000779999999999966, 0.000789999999999967, 0.000799999999999967, 0.000809999999999967, 0.000819999999999967, 0.000829999999999967, 0.000839999999999967, 0.000849999999999967, 0.000859999999999967, 0.000869999999999967, 0.000879999999999967, 0.000889999999999967, 0.000899999999999967, 0.000909999999999967, 0.000919999999999967, 0.000929999999999967, 0.000939999999999967, 0.000949999999999967, 0.000959999999999967, 0.000969999999999967, 0.000979999999999967, 0.000989999999999967, 0.000999999999999967, 0.00100999999999997, 0.00101999999999997, 0.00102999999999997, 0.00103999999999997, 0.00104999999999997, 0.00105999999999997, 0.00106999999999997, 0.00107999999999997, 0.00108999999999997, 0.00109999999999997, 0.00110999999999997, 0.00111999999999997, 0.00112999999999997, 0.00113999999999997, 0.00114999999999997, 0.00115999999999997, 0.00116999999999997, 0.00117999999999997, 0.00118999999999997, 0.00119999999999997, 0.00120999999999997, 0.00121999999999997, 0.00122999999999997, 0.00123999999999997, 0.00124999999999997, 0.00125999999999997, 0.00126999999999997, 0.00127999999999997, 0.00128999999999997, 0.00129999999999997, 0.00130999999999997, 0.00131999999999997, 0.00132999999999997, 0.00133999999999997, 0.00134999999999997, 0.00135999999999997, 0.00136999999999997, 0.00137999999999997, 0.00138999999999997, 0.00139999999999997, 0.00140999999999997, 0.00141999999999997, 0.00142999999999997, 0.00143999999999997, 0.00144999999999997, 0.00145999999999997, 0.00146999999999997, 0.00147999999999997, 0.00148999999999997, 0.00149999999999997, 0.00150999999999997, 0.00151999999999997, 0.00152999999999997, 0.00153999999999997, 0.00154999999999997, 0.00155999999999997, 0.00156999999999997, 0.00157999999999997, 0.00158999999999997, 0.00159999999999997, 0.00160999999999997, 0.00161999999999997, 0.00162999999999997, 0.00163999999999997, 0.00164999999999997, 0.00165999999999997, 0.00166999999999997, 0.00167999999999997, 0.00168999999999997, 0.00169999999999997, 0.00170999999999997, 0.00171999999999997, 0.00172999999999997, 0.00173999999999997, 0.00174999999999997, 0.00175999999999997, 0.00176999999999997, 0.00177999999999997, 0.00178999999999997, 0.00179999999999997, 0.00180999999999997, 0.00181999999999997, 0.00182999999999997, 0.00183999999999997, 0.00184999999999997, 0.00185999999999997, 0.00186999999999997, 0.00187999999999997, 0.00188999999999997, 0.00189999999999997, 0.00190999999999997, 0.00191999999999997, 0.00192999999999997, 0.00193999999999997, 0.00194999999999997, 0.00195999999999997, 0.00196999999999997, 0.00197999999999997, 0.00198999999999997, 0.00199999999999997, 0.00200999999999997, 0.00201999999999997, 0.00202999999999997, 0.00203999999999997, 0.00204999999999997, 0.00205999999999997, 0.00206999999999997, 0.00207999999999997, 0.00208999999999997, 0.00209999999999997, 0.00210999999999997, 0.00211999999999997, 0.00212999999999997, 0.00213999999999997, 0.00214999999999997, 0.00215999999999997, 0.00216999999999997, 0.00217999999999997, 0.00218999999999997, 0.00219999999999997, 0.00220999999999997, 0.00221999999999997, 0.00222999999999997, 0.00223999999999997, 0.00224999999999997, 0.00225999999999997, 0.00226999999999997, 0.00227999999999997, 0.00228999999999997, 0.00229999999999997, 0.00230999999999997, 0.00231999999999997, 0.00232999999999997, 0.00233999999999997, 0.00234999999999997, 0.00235999999999997, 0.00236999999999997, 0.00237999999999997, 0.00238999999999997, 0.00239999999999997, 0.00240999999999997, 0.00241999999999997, 0.00242999999999997, 0.00243999999999997, 0.00244999999999997, 0.00245999999999997, 0.00246999999999997, 0.00247999999999997, 0.00248999999999997, 0.00249999999999997, 0.00250999999999997, 0.00251999999999997, 0.00252999999999997, 0.00253999999999997, 0.00254999999999997, 0.00255999999999997, 0.00256999999999997, 0.00257999999999997, 0.00258999999999997, 0.00259999999999997, 0.00260999999999997, 0.00261999999999997, 0.00262999999999997, 0.00263999999999997, 0.00264999999999997, 0.00265999999999997, 0.00266999999999997, 0.00267999999999997, 0.00268999999999997, 0.00269999999999997, 0.00270999999999997, 0.00271999999999997, 0.00272999999999997, 0.00273999999999997, 0.00274999999999997, 0.00275999999999997, 0.00276999999999997, 0.00277999999999997, 0.00278999999999997, 0.00279999999999997, 0.00280999999999997, 0.00281999999999997, 0.00282999999999997, 0.00283999999999997, 0.00284999999999997, 0.00285999999999997, 0.00286999999999997, 0.00287999999999997, 0.00288999999999997, 0.00289999999999997, 0.00290999999999997, 0.00291999999999997, 0.00292999999999997, 0.00293999999999997, 0.00294999999999997, 0.00295999999999997, 0.00296999999999997, 0.00297999999999997, 0.00298999999999997, 0.00299999999999997, 0.00300999999999997, 0.00301999999999997, 0.00302999999999997, 0.00303999999999997, 0.00304999999999997, 0.00305999999999997, 0.00306999999999997, 0.00307999999999997, 0.00308999999999997, 0.00309999999999997, 0.00310999999999997, 0.00311999999999997, 0.00312999999999997, 0.00313999999999997, 0.00314999999999997, 0.00315999999999997, 0.00316999999999997, 0.00317999999999997, 0.00318999999999997, 0.00319999999999997, 0.00320999999999997, 0.00321999999999997, 0.00322999999999997, 0.00323999999999997, 0.00324999999999997, 0.00325999999999997, 0.00326999999999997, 0.00327999999999997, 0.00328999999999997, 0.00329999999999997, 0.00330999999999997, 0.00331999999999997, 0.00332999999999997, 0.00333999999999997, 0.00334999999999997, 0.00335999999999997, 0.00336999999999997, 0.00337999999999997, 0.00338999999999997, 0.00339999999999997, 0.00340999999999997, 0.00341999999999997, 0.00342999999999997, 0.00343999999999997, 0.00344999999999997, 0.00345999999999997, 0.00346999999999997, 0.00347999999999997, 0.00348999999999997, 0.00349999999999997, 0.00350999999999997, 0.00351999999999997, 0.00352999999999997, 0.00353999999999997, 0.00354999999999997, 0.00355999999999997, 0.00356999999999997, 0.00357999999999997, 0.00358999999999997, 0.00359999999999997, 0.00360999999999997, 0.00361999999999997, 0.00362999999999997, 0.00363999999999997, 0.00364999999999997, 0.00365999999999997, 0.00366999999999997, 0.00367999999999997, 0.00368999999999997, 0.00369999999999997, 0.00370999999999997, 0.00371999999999997, 0.00372999999999997, 0.00373999999999997, 0.00374999999999997, 0.00375999999999997, 0.00376999999999997, 0.00377999999999997, 0.00378999999999997, 0.00379999999999997, 0.00380999999999997, 0.00381999999999997, 0.00382999999999997, 0.00383999999999997, 0.00384999999999997, 0.00385999999999997, 0.00386999999999997, 0.00387999999999997, 0.00388999999999997, 0.00389999999999997, 0.00390999999999997, 0.00391999999999997, 0.00392999999999997, 0.00393999999999997, 0.00394999999999997, 0.00395999999999997, 0.00396999999999997, 0.00397999999999997, 0.00398999999999997, 0.00399999999999997, 0.00400999999999997, 0.00401999999999997, 0.00402999999999997, 0.00403999999999997, 0.00404999999999997, 0.00405999999999997, 0.00406999999999997, 0.00407999999999997, 0.00408999999999997, 0.00409999999999997, 0.00410999999999997, 0.00411999999999997, 0.00412999999999997, 0.00413999999999996, 0.00414999999999996, 0.00415999999999996, 0.00416999999999996, 0.00417999999999996, 0.00418999999999996, 0.00419999999999996, 0.00420999999999996, 0.00421999999999996, 0.00422999999999996, 0.00423999999999996, 0.00424999999999996, 0.00425999999999996, 0.00426999999999996, 0.00427999999999996, 0.00428999999999996, 0.00429999999999996, 0.00430999999999996, 0.00431999999999996, 0.00432999999999996, 0.00433999999999996, 0.00434999999999996, 0.00435999999999996, 0.00436999999999996, 0.00437999999999996, 0.00438999999999995, 0.00439999999999995, 0.00440999999999995, 0.00441999999999995, 0.00442999999999995, 0.00443999999999995, 0.00444999999999995, 0.00445999999999995, 0.00446999999999995, 0.00447999999999995, 0.00448999999999995, 0.00449999999999995, 0.00450999999999995, 0.00451999999999995, 0.00452999999999995, 0.00453999999999995, 0.00454999999999995, 0.00455999999999995, 0.00456999999999995, 0.00457999999999995, 0.00458999999999995, 0.00459999999999995, 0.00460999999999995, 0.00461999999999995, 0.00462999999999994, 0.00463999999999994, 0.00464999999999994, 0.00465999999999994, 0.00466999999999994, 0.00467999999999994, 0.00468999999999994, 0.00469999999999994, 0.00470999999999994, 0.00471999999999994, 0.00472999999999994, 0.00473999999999994, 0.00474999999999994, 0.00475999999999994, 0.00476999999999994, 0.00477999999999994, 0.00478999999999994, 0.00479999999999994, 0.00480999999999994, 0.00481999999999994, 0.00482999999999994, 0.00483999999999994, 0.00484999999999994, 0.00485999999999994, 0.00486999999999994, 0.00487999999999993, 0.00488999999999993, 0.00489999999999993, 0.00490999999999993, 0.00491999999999993, 0.00492999999999993, 0.00493999999999993, 0.00494999999999993, 0.00495999999999993, 0.00496999999999993, 0.00497999999999993, 0.00498999999999993, 0.00499999999999993], [0.0, 0.0, 0.0, 0.0, 0.0, 0.0, 0.0, 0.0, 0.0, 0.0, 0.0, 0.0, 0.0, 0.0, 0.0, 0.0, 0.0, 0.0, 0.0, 0.0, 0.0, 0.0, 0.0, 0.0, 0.0, 0.0, 0.0, 0.0, 0.0, 0.0, 0.0, -0.004919308900223599, -0.0016406849053362791, -0.0005469981004592218, 0.0, 0.0, 0.0, 0.0, 0.0, 0.0, 0.0, 0.0, 0.0, 0.0, 0.0, 0.0, 0.0, 0.0, 0.0, 0.0, 0.0, 0.0, 0.0, 0.0, 0.0, 0.0, 0.0, 0.0, 0.0, 0.0, 0.0, 0.0, 0.0, 0.0, 0.0, 0.0, 0.0, 0.0, 0.0, 0.0, 0.0, 0.0, 0.0, 0.0, 0.0, 0.0, 0.0, 0.0, 0.0, 0.0, 0.0, 0.0, 0.0, 0.0, 0.0, 0.0, 0.0, 0.0, -0.004373127105760631, -0.0016406849053362791, -0.0005469981004592218, 0.0, 0.0, 0.0, 0.0, 0.0, 0.0, 0.0, 0.0, 0.0, 0.0, 0.0, 0.0, 0.0, 0.0, 0.0, 0.0, 0.0, 0.0, 0.0, 0.0, 0.0, 0.0, 0.0, 0.0, 0.0, 0.0, 0.0, 0.0, 0.0, 0.0, 0.0, 0.0, 0.0, 0.0, 0.0, 0.0, 0.0, 0.0, 0.0, 0.0, 0.0, 0.0, 0.0, 0.0, 0.0, 0.0, 0.0, 0.0, 0.0, 0.0, 0.0, 0.0, 0.0, 0.0, 0.0, 0.0, 0.0, 0.0, 0.0, 0.0, 0.0, 0.0, 0.0, 0.0, 0.0, 0.0, 0.0, 0.0, 0.0, 0.0, 0.0, 0.0, 0.0, 0.0, 0.0, 0.0, 0.0, 0.0, 0.0, 0.0, 0.0, 0.0, 0.0, 0.0, 0.0, 0.0, 0.0, 0.0, 0.0, 0.0, 0.0, 0.0, 0.0, 0.0, 0.0, 0.0, 0.0, 0.0, 0.0, 0.0, 0.0, 0.0, 0.0, 0.0, 0.0, 0.0, 0.0, 0.0, 0.0, 0.0, 0.0, 0.0, 0.0, 0.0, 0.0, 0.0, 0.0, 0.0, 0.0, 0.0, 0.0, 0.0, 0.0, 0.0, 0.0, 0.0, 0.0, 0.0, 0.0, 0.0, 0.0, 0.0, 0.0, 0.0, 0.0, 0.0, 0.0, 0.0, 0.0, 0.0, 0.0, 0.0, 0.0, 0.0, 0.0, 0.0, 0.0, 0.0, 0.0, 0.0, 0.0, 0.0, 0.0, 0.0, 0.0, 0.0, 0.0, 0.0, 0.0, 0.0, 0.0, 0.0, 0.0, 0.0, 0.0, 0.0, 0.0, 0.0, 0.0, 0.0, 0.0, 0.0, 0.0, 0.0, 0.0, 0.0, 0.0, 0.0, 0.0, 0.0, 0.0, 0.0, 0.0, 0.0, 0.0, 0.0, 0.0, 0.0, 0.0, 0.0, 0.0, 0.0, 0.0, 0.0, 0.0, 0.0, 0.0, 0.0, 0.0, 0.0, 0.0, 0.0, 0.0, -0.0005469981004592218, -0.0005469981004592218, 0.0, 0.0, 0.0, 0.0, 0.0, 0.0, 0.0, 0.0, 0.0, 0.0, 0.0, 0.0, 0.0, 0.0, 0.0, 0.0, 0.0, 0.0, 0.0, 0.0, 0.0, 0.0, 0.0, -0.012555152896968364, -0.008194257843240217, -0.0027339651073787, -0.0010938919123744959, -0.0005469981004592218, 0.0, 0.0, 0.0, 0.0, 0.0, 0.0, 0.0, 0.0, 0.0, 0.0, 0.0, 0.0, 0.0, 0.0, 0.0, 0.0, 0.0, 0.0, 0.0, 0.0, 0.0, 0.0, 0.0, 0.0, -0.013099822600266082, -0.007648674778468805, -0.0027339651073787, -0.0005469981004592218, -0.0005469981004592218, 0.0, 0.0, 0.0, 0.0, 0.0, 0.0, 0.0, 0.0, 0.0, 0.0, 0.0, 0.0, 0.0, 0.0, 0.0, 0.0, 0.0, 0.0, 0.0, 0.0, 0.0, 0.0, 0.0, 0.0, 0.0, 0.0, 0.0, 0.0, 0.0, 0.0, 0.0, 0.0, 0.0, 0.0, 0.0, 0.0, 0.0, 0.0, 0.0, 0.0, 0.0, 0.0, 0.0, 0.0, 0.0, 0.0, 0.0, 0.0, 0.0, 0.0, 0.0, 0.0, 0.0, 0.0, 0.0, 0.0, 0.0, 0.0, 0.0, 0.0, 0.0, 0.0, 0.0, 0.0, 0.013708155701212997, 0.0038318311746875643, 0.0010943000045261784, 0.0, 0.0, 0.0, 0.0, 0.0, 0.0, 0.0, 0.0, 0.0, 0.0, 0.0, 0.0, 0.0, 0.0, 0.0, 0.0, 0.0, 0.0, 0.0, 0.0, 0.0, 0.0, 0.0, 0.0, 0.0, 0.0, 0.0, 0.0, 0.0, 0.0, 0.0, 0.0, 0.0, 0.0, 0.0, 0.0, 0.0, 0.0, 0.0, 0.0, 0.0, 0.0, 0.0, 0.0, 0.0, 0.0, 0.0, 0.0, 0.0, 0.0, 0.0, 0.0, 0.0, 0.0, 0.0, 0.0, 0.0, 0.0, 0.0, 0.0, 0.0, 0.0, 0.0, 0.0, 0.0, 0.0, 0.0, 0.0, 0.0, 0.0, 0.0, 0.0, 0.0, 0.0, 0.0, 0.0, 0.0, 0.0, 0.0, 0.0, -0.0005469981004592218, -0.0005469981004592218, 0.0, 0.0, 0.0, 0.0, 0.0, 0.0, 0.0, 0.0, 0.0, 0.0, 0.0, 0.0, 0.0, 0.0, 0.0, 0.0, 0.0, 0.0, 0.0, 0.0, 0.0, 0.0, 0.0, 0.0, 0.0, 0.0, 0.0, 0.0, 0.0, 0.0, 0.0, 0.0, 0.0, 0.0, 0.0, 0.0, 0.0, 0.0, 0.0, 0.0, 0.0, 0.0, 0.0, 0.0, 0.0, 0.0, 0.0, 0.0, 0.0, 0.0, 0.0, 0.0, 0.0, 0.0, 0.0, 0.0, 0.0, 0.0, 0.0, 0.0, 0.0, 0.0, 0.0, 0.0, 0.0, 0.0, 0.0, 0.0, 0.0, 0.0, 0.0, 0.0, 0.0, 0.0, 0.0, 0.0, 0.0, 0.0, 0.0, 0.0, 0.0, 0.0, 0.0, 0.0, 0.0, 0.0, 0.0, 0.0, 0.0, 0.0, 0.0, 0.0, 0.0, 0.0, 0.0, 0.0, 0.0, 0.0, 0.0, 0.0, 0.0, 0.0, 0.0, 0.0, 0.0, 0.0, 0.0, 0.0, 0.0, 0.0, 0.0, 0.0, 0.0, 0.0, 0.0, 0.0, 0.0, 0.0, 0.0, 0.0, 0.0, 0.0, 0.0, 0.0, 0.0, 0.0, 0.0, 0.0, 0.0, 0.0, 0.0, 0.0, 0.0, 0.0, 0.0, 0.0, 0.0, 0.0, 0.0, 0.0, 0.0, 0.0, 0.0, 0.0, 0.0, 0.0, 0.0, 0.0, 0.0, 0.0, 0.0, 0.0, 0.0, 0.0, 0.0, 0.0, 0.0, 0.0, 0.0, 0.0, 0.0, 0.0, 0.0, 0.0, 0.0, 0.0, 0.0, 0.0, 0.0, 0.0, 0.0, 0.0, 0.0, 0.0, 0.0, 0.0, 0.0, 0.0, 0.0, 0.0, 0.0, 0.0, 0.0, -0.004919308900223599, -0.024514291534928546, -0.008739739307628518, -0.0027339651073787, -0.0010938919123744959, -0.0005469981004592218, 0.0, 0.0, 0.0, 0.0, 0.0, 0.0, 0.0, 0.0, 0.0, 0.0, 0.0, 0.0, 0.0, 0.0, 0.0, 0.0, 0.0, 0.0, 0.0, 0.0, 0.0, 0.0, 0.0, 0.0, 0.0, 0.0, 0.0, 0.0, 0.0, 0.0, 0.0, 0.0, 0.0, 0.0, 0.0, 0.0, 0.0, 0.0, 0.0, 0.0, 0.0, 0.0, 0.0, 0.0, 0.0, 0.0, 0.0, 0.0, 0.0, 0.0, 0.0, 0.0, 0.0, 0.0, 0.0, 0.0, 0.0, 0.0, 0.0, 0.0, 0.0, 0.0, 0.0, 0.0, 0.0, 0.0, 0.0, 0.0, 0.0, 0.0, 0.0, 0.0, 0.0, 0.0, 0.0, 0.0, 0.0, 0.0, 0.0, 0.0, 0.0, 0.0, 0.0, 0.0, 0.0, 0.0, 0.0, 0.0, 0.0, 0.0, 0.0, 0.0, 0.0, 0.0, 0.0, 0.0, 0.0, 0.0, 0.0, 0.0, 0.0, 0.0, 0.0, 0.0, 0.0, 0.0, 0.0, 0.0, 0.0, 0.0, 0.0, 0.0, 0.0, 0.0, 0.0, 0.0, 0.0, 0.0, 0.0, 0.0, 0.0, 0.0, 0.0, 0.0, 0.0, 0.0, 0.0, 0.0, 0.0, 0.0, 0.0, 0.0, 0.0, 0.0, 0.0, 0.0, 0.0, 0.0, 0.0, 0.0, 0.0, 0.0, 0.0, 0.0, 0.0, 0.0, 0.0, 0.0, 0.0, 0.0, 0.0, 0.0, 0.0, 0.0, 0.0, 0.0, 0.0, 0.0, 0.0, 0.0, 0.0, 0.0, 0.0, 0.0, 0.0, 0.0, 0.0, 0.0, 0.0, 0.0, 0.0, 0.0, 0.0, 0.0, 0.0, 0.0, 0.0, 0.0, 0.0, 0.0, 0.0, 0.0, 0.0, 0.0, 0.0, 0.0, 0.0, 0.0, 0.0, 0.0, 0.0, 0.0, 0.0, 0.0, 0.0, 0.0, 0.0, 0.0, 0.0, 0.0, 0.0, 0.0, 0.0, 0.0, 0.0, 0.0, 0.0, 0.0, 0.0, 0.0, 0.0, 0.0, 0.0, 0.0, 0.0, 0.0, 0.0, 0.0, 0.0, 0.0, 0.0, 0.0, 0.0, 0.0, 0.0, 0.0, 0.0, 0.0, 0.0, 0.0, 0.0, 0.0010943000045261784, 0.0010943000045261784, 0.0, 0.0, 0.0, 0.0, 0.0, 0.0, 0.0, 0.0, 0.0, 0.0, 0.0, 0.0, 0.0, 0.0, 0.0, 0.0, 0.0, 0.0, 0.0, 0.0, 0.0, 0.0, 0.0, 0.0, 0.0, 0.0, 0.0, 0.0, 0.0, 0.0, 0.0, 0.0, 0.0, 0.0, 0.0, 0.0, 0.0, 0.0, 0.0, 0.0, 0.0, 0.0, 0.0, 0.0, 0.0, 0.0, 0.0, 0.0, 0.0, 0.0, 0.0, 0.0, 0.0, 0.0, 0.0, 0.0, 0.0, 0.0, 0.0, 0.0, 0.0, 0.0, 0.0, 0.0, 0.0, 0.0, 0.0, 0.0, 0.0, 0.0, 0.0, 0.0, 0.0, 0.0, 0.0, 0.0, 0.0]], "-0.044": [[-0.005, -0.00499, -0.00498, -0.00497, -0.00496, -0.00495, -0.00494, -0.00493, -0.00492, -0.00491, -0.0049, -0.00489, -0.00488, -0.00487000000000001, -0.00486000000000001, -0.00485000000000001, -0.00484000000000001, -0.00483000000000001, -0.00482000000000001, -0.00481000000000001, -0.00480000000000001, -0.00479000000000001, -0.00478000000000001, -0.00477000000000001, -0.00476000000000001, -0.00475000000000001, -0.00474000000000001, -0.00473000000000001, -0.00472000000000001, -0.00471000000000001, -0.00470000000000001, -0.00469000000000001, -0.00468000000000001, -0.00467000000000001, -0.00466000000000001, -0.00465000000000001, -0.00464000000000001, -0.00463000000000002, -0.00462000000000002, -0.00461000000000002, -0.00460000000000002, -0.00459000000000002, -0.00458000000000002, -0.00457000000000002, -0.00456000000000002, -0.00455000000000002, -0.00454000000000002, -0.00453000000000002, -0.00452000000000002, -0.00451000000000002, -0.00450000000000002, -0.00449000000000002, -0.00448000000000002, -0.00447000000000002, -0.00446000000000002, -0.00445000000000002, -0.00444000000000002, -0.00443000000000002, -0.00442000000000002, -0.00441000000000002, -0.00440000000000002, -0.00439000000000002, -0.00438000000000003, -0.00437000000000003, -0.00436000000000003, -0.00435000000000003, -0.00434000000000003, -0.00433000000000003, -0.00432000000000003, -0.00431000000000003, -0.00430000000000003, -0.00429000000000003, -0.00428000000000003, -0.00427000000000003, -0.00426000000000003, -0.00425000000000003, -0.00424000000000003, -0.00423000000000003, -0.00422000000000003, -0.00421000000000003, -0.00420000000000003, -0.00419000000000003, -0.00418000000000003, -0.00417000000000003, -0.00416000000000003, -0.00415000000000003, -0.00414000000000004, -0.00413000000000004, -0.00412000000000004, -0.00411000000000004, -0.00410000000000004, -0.00409000000000004, -0.00408000000000004, -0.00407000000000004, -0.00406000000000004, -0.00405000000000004, -0.00404000000000004, -0.00403000000000004, -0.00402000000000004, -0.00401000000000004, -0.00400000000000004, -0.00399000000000004, -0.00398000000000004, -0.00397000000000004, -0.00396000000000004, -0.00395000000000004, -0.00394000000000004, -0.00393000000000004, -0.00392000000000004, -0.00391000000000004, -0.00390000000000004, -0.00389000000000004, -0.00388000000000004, -0.00387000000000004, -0.00386000000000004, -0.00385000000000004, -0.00384000000000004, -0.00383000000000004, -0.00382000000000004, -0.00381000000000004, -0.00380000000000004, -0.00379000000000004, -0.00378000000000004, -0.00377000000000004, -0.00376000000000004, -0.00375000000000004, -0.00374000000000004, -0.00373000000000004, -0.00372000000000004, -0.00371000000000004, -0.00370000000000004, -0.00369000000000004, -0.00368000000000004, -0.00367000000000004, -0.00366000000000004, -0.00365000000000004, -0.00364000000000004, -0.00363000000000004, -0.00362000000000004, -0.00361000000000004, -0.00360000000000004, -0.00359000000000004, -0.00358000000000004, -0.00357000000000004, -0.00356000000000004, -0.00355000000000004, -0.00354000000000004, -0.00353000000000004, -0.00352000000000004, -0.00351000000000004, -0.00350000000000004, -0.00349000000000004, -0.00348000000000004, -0.00347000000000004, -0.00346000000000004, -0.00345000000000004, -0.00344000000000004, -0.00343000000000004, -0.00342000000000004, -0.00341000000000004, -0.00340000000000004, -0.00339000000000004, -0.00338000000000004, -0.00337000000000004, -0.00336000000000004, -0.00335000000000004, -0.00334000000000004, -0.00333000000000004, -0.00332000000000004, -0.00331000000000004, -0.00330000000000004, -0.00329000000000004, -0.00328000000000004, -0.00327000000000004, -0.00326000000000004, -0.00325000000000004, -0.00324000000000004, -0.00323000000000004, -0.00322000000000004, -0.00321000000000004, -0.00320000000000004, -0.00319000000000004, -0.00318000000000004, -0.00317000000000004, -0.00316000000000004, -0.00315000000000004, -0.00314000000000004, -0.00313000000000004, -0.00312000000000004, -0.00311000000000004, -0.00310000000000004, -0.00309000000000004, -0.00308000000000004, -0.00307000000000004, -0.00306000000000004, -0.00305000000000004, -0.00304000000000004, -0.00303000000000004, -0.00302000000000004, -0.00301000000000004, -0.00300000000000004, -0.00299000000000004, -0.00298000000000004, -0.00297000000000004, -0.00296000000000004, -0.00295000000000004, -0.00294000000000004, -0.00293000000000004, -0.00292000000000004, -0.00291000000000004, -0.00290000000000004, -0.00289000000000004, -0.00288000000000004, -0.00287000000000004, -0.00286000000000004, -0.00285000000000004, -0.00284000000000004, -0.00283000000000004, -0.00282000000000004, -0.00281000000000004, -0.00280000000000004, -0.00279000000000004, -0.00278000000000004, -0.00277000000000004, -0.00276000000000004, -0.00275000000000004, -0.00274000000000004, -0.00273000000000004, -0.00272000000000004, -0.00271000000000004, -0.00270000000000004, -0.00269000000000004, -0.00268000000000004, -0.00267000000000004, -0.00266000000000004, -0.00265000000000004, -0.00264000000000004, -0.00263000000000004, -0.00262000000000004, -0.00261000000000004, -0.00260000000000004, -0.00259000000000004, -0.00258000000000004, -0.00257000000000004, -0.00256000000000004, -0.00255000000000004, -0.00254000000000004, -0.00253000000000004, -0.00252000000000004, -0.00251000000000004, -0.00250000000000004, -0.00249000000000004, -0.00248000000000004, -0.00247000000000004, -0.00246000000000004, -0.00245000000000004, -0.00244000000000004, -0.00243000000000004, -0.00242000000000004, -0.00241000000000004, -0.00240000000000004, -0.00239000000000004, -0.00238000000000004, -0.00237000000000004, -0.00236000000000004, -0.00235000000000004, -0.00234000000000004, -0.00233000000000004, -0.00232000000000004, -0.00231000000000004, -0.00230000000000004, -0.00229000000000004, -0.00228000000000004, -0.00227000000000004, -0.00226000000000004, -0.00225000000000004, -0.00224000000000004, -0.00223000000000004, -0.00222000000000004, -0.00221000000000004, -0.00220000000000004, -0.00219000000000004, -0.00218000000000004, -0.00217000000000004, -0.00216000000000004, -0.00215000000000004, -0.00214000000000004, -0.00213000000000004, -0.00212000000000004, -0.00211000000000004, -0.00210000000000004, -0.00209000000000004, -0.00208000000000004, -0.00207000000000004, -0.00206000000000004, -0.00205000000000004, -0.00204000000000004, -0.00203000000000004, -0.00202000000000004, -0.00201000000000004, -0.00200000000000004, -0.00199000000000004, -0.00198000000000004, -0.00197000000000004, -0.00196000000000004, -0.00195000000000004, -0.00194000000000004, -0.00193000000000004, -0.00192000000000004, -0.00191000000000004, -0.00190000000000004, -0.00189000000000004, -0.00188000000000004, -0.00187000000000004, -0.00186000000000004, -0.00185000000000004, -0.00184000000000004, -0.00183000000000004, -0.00182000000000004, -0.00181000000000004, -0.00180000000000004, -0.00179000000000004, -0.00178000000000004, -0.00177000000000004, -0.00176000000000004, -0.00175000000000004, -0.00174000000000004, -0.00173000000000004, -0.00172000000000004, -0.00171000000000004, -0.00170000000000004, -0.00169000000000004, -0.00168000000000004, -0.00167000000000004, -0.00166000000000004, -0.00165000000000004, -0.00164000000000004, -0.00163000000000004, -0.00162000000000004, -0.00161000000000004, -0.00160000000000004, -0.00159000000000004, -0.00158000000000004, -0.00157000000000004, -0.00156000000000004, -0.00155000000000004, -0.00154000000000004, -0.00153000000000004, -0.00152000000000004, -0.00151000000000004, -0.00150000000000004, -0.00149000000000004, -0.00148000000000004, -0.00147000000000004, -0.00146000000000004, -0.00145000000000004, -0.00144000000000004, -0.00143000000000004, -0.00142000000000004, -0.00141000000000004, -0.00140000000000004, -0.00139000000000004, -0.00138000000000004, -0.00137000000000004, -0.00136000000000004, -0.00135000000000004, -0.00134000000000004, -0.00133000000000004, -0.00132000000000004, -0.00131000000000004, -0.00130000000000004, -0.00129000000000004, -0.00128000000000004, -0.00127000000000004, -0.00126000000000004, -0.00125000000000004, -0.00124000000000004, -0.00123000000000004, -0.00122000000000004, -0.00121000000000004, -0.00120000000000004, -0.00119000000000004, -0.00118000000000004, -0.00117000000000004, -0.00116000000000004, -0.00115000000000004, -0.00114000000000004, -0.00113000000000004, -0.00112000000000004, -0.00111000000000004, -0.00110000000000004, -0.00109000000000004, -0.00108000000000004, -0.00107000000000004, -0.00106000000000004, -0.00105000000000004, -0.00104000000000004, -0.00103000000000004, -0.00102000000000004, -0.00101000000000004, -0.00100000000000004, -0.000990000000000037, -0.000980000000000037, -0.000970000000000037, -0.000960000000000037, -0.000950000000000037, -0.000940000000000037, -0.000930000000000037, -0.000920000000000037, -0.000910000000000037, -0.000900000000000037, -0.000890000000000037, -0.000880000000000037, -0.000870000000000037, -0.000860000000000037, -0.000850000000000036, -0.000840000000000036, -0.000830000000000036, -0.000820000000000036, -0.000810000000000036, -0.000800000000000036, -0.000790000000000036, -0.000780000000000036, -0.000770000000000036, -0.000760000000000036, -0.000750000000000036, -0.000740000000000036, -0.000730000000000036, -0.000720000000000036, -0.000710000000000036, -0.000700000000000036, -0.000690000000000036, -0.000680000000000036, -0.000670000000000036, -0.000660000000000036, -0.000650000000000036, -0.000640000000000036, -0.000630000000000036, -0.000620000000000036, -0.000610000000000036, -0.000600000000000036, -0.000590000000000036, -0.000580000000000036, -0.000570000000000036, -0.000560000000000036, -0.000550000000000036, -0.000540000000000036, -0.000530000000000036, -0.000520000000000036, -0.000510000000000036, -0.000500000000000036, -0.000490000000000036, -0.000480000000000036, -0.000470000000000035, -0.000460000000000035, -0.000450000000000035, -0.000440000000000035, -0.000430000000000035, -0.000420000000000035, -0.000410000000000035, -0.000400000000000035, -0.000390000000000035, -0.000380000000000035, -0.000370000000000035, -0.000360000000000035, -0.000350000000000035, -0.000340000000000035, -0.000330000000000035, -0.000320000000000035, -0.000310000000000035, -0.000300000000000035, -0.000290000000000035, -0.000280000000000035, -0.000270000000000035, -0.000260000000000035, -0.000250000000000035, -0.000240000000000035, -0.000230000000000035, -0.000220000000000035, -0.000210000000000035, -0.000200000000000035, -0.000190000000000035, -0.000180000000000035, -0.000170000000000035, -0.000160000000000035, -0.000150000000000035, -0.000140000000000035, -0.000130000000000035, -0.000120000000000035, -0.000110000000000035, -0.000100000000000035, -9.00000000000349e-05, -8.00000000000349e-05, -7.00000000000349e-05, -6.00000000000349e-05, -5.00000000000349e-05, -4.00000000000349e-05, -3.00000000000349e-05, -2.00000000000349e-05, -1.00000000000349e-05, -3.49350268765564e-17, 9.99999999996507e-06, 1.99999999999651e-05, 2.99999999999651e-05, 3.99999999999651e-05, 4.99999999999651e-05, 5.99999999999651e-05, 6.99999999999651e-05, 7.99999999999651e-05, 8.99999999999651e-05, 9.99999999999651e-05, 0.000109999999999965, 0.000119999999999965, 0.000129999999999965, 0.000139999999999965, 0.000149999999999965, 0.000159999999999965, 0.000169999999999965, 0.000179999999999965, 0.000189999999999965, 0.000199999999999965, 0.000209999999999965, 0.000219999999999965, 0.000229999999999965, 0.000239999999999965, 0.000249999999999965, 0.000259999999999965, 0.000269999999999965, 0.000279999999999965, 0.000289999999999965, 0.000299999999999965, 0.000309999999999965, 0.000319999999999965, 0.000329999999999965, 0.000339999999999965, 0.000349999999999965, 0.000359999999999965, 0.000369999999999965, 0.000379999999999965, 0.000389999999999965, 0.000399999999999965, 0.000409999999999966, 0.000419999999999966, 0.000429999999999966, 0.000439999999999966, 0.000449999999999966, 0.000459999999999966, 0.000469999999999966, 0.000479999999999966, 0.000489999999999966, 0.000499999999999966, 0.000509999999999966, 0.000519999999999966, 0.000529999999999966, 0.000539999999999966, 0.000549999999999966, 0.000559999999999966, 0.000569999999999966, 0.000579999999999966, 0.000589999999999966, 0.000599999999999966, 0.000609999999999966, 0.000619999999999966, 0.000629999999999966, 0.000639999999999966, 0.000649999999999966, 0.000659999999999966, 0.000669999999999966, 0.000679999999999966, 0.000689999999999966, 0.000699999999999966, 0.000709999999999966, 0.000719999999999966, 0.000729999999999966, 0.000739999999999966, 0.000749999999999966, 0.000759999999999966, 0.000769999999999966, 0.000779999999999966, 0.000789999999999967, 0.000799999999999967, 0.000809999999999967, 0.000819999999999967, 0.000829999999999967, 0.000839999999999967, 0.000849999999999967, 0.000859999999999967, 0.000869999999999967, 0.000879999999999967, 0.000889999999999967, 0.000899999999999967, 0.000909999999999967, 0.000919999999999967, 0.000929999999999967, 0.000939999999999967, 0.000949999999999967, 0.000959999999999967, 0.000969999999999967, 0.000979999999999967, 0.000989999999999967, 0.000999999999999967, 0.00100999999999997, 0.00101999999999997, 0.00102999999999997, 0.00103999999999997, 0.00104999999999997, 0.00105999999999997, 0.00106999999999997, 0.00107999999999997, 0.00108999999999997, 0.00109999999999997, 0.00110999999999997, 0.00111999999999997, 0.00112999999999997, 0.00113999999999997, 0.00114999999999997, 0.00115999999999997, 0.00116999999999997, 0.00117999999999997, 0.00118999999999997, 0.00119999999999997, 0.00120999999999997, 0.00121999999999997, 0.00122999999999997, 0.00123999999999997, 0.00124999999999997, 0.00125999999999997, 0.00126999999999997, 0.00127999999999997, 0.00128999999999997, 0.00129999999999997, 0.00130999999999997, 0.00131999999999997, 0.00132999999999997, 0.00133999999999997, 0.00134999999999997, 0.00135999999999997, 0.00136999999999997, 0.00137999999999997, 0.00138999999999997, 0.00139999999999997, 0.00140999999999997, 0.00141999999999997, 0.00142999999999997, 0.00143999999999997, 0.00144999999999997, 0.00145999999999997, 0.00146999999999997, 0.00147999999999997, 0.00148999999999997, 0.00149999999999997, 0.00150999999999997, 0.00151999999999997, 0.00152999999999997, 0.00153999999999997, 0.00154999999999997, 0.00155999999999997, 0.00156999999999997, 0.00157999999999997, 0.00158999999999997, 0.00159999999999997, 0.00160999999999997, 0.00161999999999997, 0.00162999999999997, 0.00163999999999997, 0.00164999999999997, 0.00165999999999997, 0.00166999999999997, 0.00167999999999997, 0.00168999999999997, 0.00169999999999997, 0.00170999999999997, 0.00171999999999997, 0.00172999999999997, 0.00173999999999997, 0.00174999999999997, 0.00175999999999997, 0.00176999999999997, 0.00177999999999997, 0.00178999999999997, 0.00179999999999997, 0.00180999999999997, 0.00181999999999997, 0.00182999999999997, 0.00183999999999997, 0.00184999999999997, 0.00185999999999997, 0.00186999999999997, 0.00187999999999997, 0.00188999999999997, 0.00189999999999997, 0.00190999999999997, 0.00191999999999997, 0.00192999999999997, 0.00193999999999997, 0.00194999999999997, 0.00195999999999997, 0.00196999999999997, 0.00197999999999997, 0.00198999999999997, 0.00199999999999997, 0.00200999999999997, 0.00201999999999997, 0.00202999999999997, 0.00203999999999997, 0.00204999999999997, 0.00205999999999997, 0.00206999999999997, 0.00207999999999997, 0.00208999999999997, 0.00209999999999997, 0.00210999999999997, 0.00211999999999997, 0.00212999999999997, 0.00213999999999997, 0.00214999999999997, 0.00215999999999997, 0.00216999999999997, 0.00217999999999997, 0.00218999999999997, 0.00219999999999997, 0.00220999999999997, 0.00221999999999997, 0.00222999999999997, 0.00223999999999997, 0.00224999999999997, 0.00225999999999997, 0.00226999999999997, 0.00227999999999997, 0.00228999999999997, 0.00229999999999997, 0.00230999999999997, 0.00231999999999997, 0.00232999999999997, 0.00233999999999997, 0.00234999999999997, 0.00235999999999997, 0.00236999999999997, 0.00237999999999997, 0.00238999999999997, 0.00239999999999997, 0.00240999999999997, 0.00241999999999997, 0.00242999999999997, 0.00243999999999997, 0.00244999999999997, 0.00245999999999997, 0.00246999999999997, 0.00247999999999997, 0.00248999999999997, 0.00249999999999997, 0.00250999999999997, 0.00251999999999997, 0.00252999999999997, 0.00253999999999997, 0.00254999999999997, 0.00255999999999997, 0.00256999999999997, 0.00257999999999997, 0.00258999999999997, 0.00259999999999997, 0.00260999999999997, 0.00261999999999997, 0.00262999999999997, 0.00263999999999997, 0.00264999999999997, 0.00265999999999997, 0.00266999999999997, 0.00267999999999997, 0.00268999999999997, 0.00269999999999997, 0.00270999999999997, 0.00271999999999997, 0.00272999999999997, 0.00273999999999997, 0.00274999999999997, 0.00275999999999997, 0.00276999999999997, 0.00277999999999997, 0.00278999999999997, 0.00279999999999997, 0.00280999999999997, 0.00281999999999997, 0.00282999999999997, 0.00283999999999997, 0.00284999999999997, 0.00285999999999997, 0.00286999999999997, 0.00287999999999997, 0.00288999999999997, 0.00289999999999997, 0.00290999999999997, 0.00291999999999997, 0.00292999999999997, 0.00293999999999997, 0.00294999999999997, 0.00295999999999997, 0.00296999999999997, 0.00297999999999997, 0.00298999999999997, 0.00299999999999997, 0.00300999999999997, 0.00301999999999997, 0.00302999999999997, 0.00303999999999997, 0.00304999999999997, 0.00305999999999997, 0.00306999999999997, 0.00307999999999997, 0.00308999999999997, 0.00309999999999997, 0.00310999999999997, 0.00311999999999997, 0.00312999999999997, 0.00313999999999997, 0.00314999999999997, 0.00315999999999997, 0.00316999999999997, 0.00317999999999997, 0.00318999999999997, 0.00319999999999997, 0.00320999999999997, 0.00321999999999997, 0.00322999999999997, 0.00323999999999997, 0.00324999999999997, 0.00325999999999997, 0.00326999999999997, 0.00327999999999997, 0.00328999999999997, 0.00329999999999997, 0.00330999999999997, 0.00331999999999997, 0.00332999999999997, 0.00333999999999997, 0.00334999999999997, 0.00335999999999997, 0.00336999999999997, 0.00337999999999997, 0.00338999999999997, 0.00339999999999997, 0.00340999999999997, 0.00341999999999997, 0.00342999999999997, 0.00343999999999997, 0.00344999999999997, 0.00345999999999997, 0.00346999999999997, 0.00347999999999997, 0.00348999999999997, 0.00349999999999997, 0.00350999999999997, 0.00351999999999997, 0.00352999999999997, 0.00353999999999997, 0.00354999999999997, 0.00355999999999997, 0.00356999999999997, 0.00357999999999997, 0.00358999999999997, 0.00359999999999997, 0.00360999999999997, 0.00361999999999997, 0.00362999999999997, 0.00363999999999997, 0.00364999999999997, 0.00365999999999997, 0.00366999999999997, 0.00367999999999997, 0.00368999999999997, 0.00369999999999997, 0.00370999999999997, 0.00371999999999997, 0.00372999999999997, 0.00373999999999997, 0.00374999999999997, 0.00375999999999997, 0.00376999999999997, 0.00377999999999997, 0.00378999999999997, 0.00379999999999997, 0.00380999999999997, 0.00381999999999997, 0.00382999999999997, 0.00383999999999997, 0.00384999999999997, 0.00385999999999997, 0.00386999999999997, 0.00387999999999997, 0.00388999999999997, 0.00389999999999997, 0.00390999999999997, 0.00391999999999997, 0.00392999999999997, 0.00393999999999997, 0.00394999999999997, 0.00395999999999997, 0.00396999999999997, 0.00397999999999997, 0.00398999999999997, 0.00399999999999997, 0.00400999999999997, 0.00401999999999997, 0.00402999999999997, 0.00403999999999997, 0.00404999999999997, 0.00405999999999997, 0.00406999999999997, 0.00407999999999997, 0.00408999999999997, 0.00409999999999997, 0.00410999999999997, 0.00411999999999997, 0.00412999999999997, 0.00413999999999996, 0.00414999999999996, 0.00415999999999996, 0.00416999999999996, 0.00417999999999996, 0.00418999999999996, 0.00419999999999996, 0.00420999999999996, 0.00421999999999996, 0.00422999999999996, 0.00423999999999996, 0.00424999999999996, 0.00425999999999996, 0.00426999999999996, 0.00427999999999996, 0.00428999999999996, 0.00429999999999996, 0.00430999999999996, 0.00431999999999996, 0.00432999999999996, 0.00433999999999996, 0.00434999999999996, 0.00435999999999996, 0.00436999999999996, 0.00437999999999996, 0.00438999999999995, 0.00439999999999995, 0.00440999999999995, 0.00441999999999995, 0.00442999999999995, 0.00443999999999995, 0.00444999999999995, 0.00445999999999995, 0.00446999999999995, 0.00447999999999995, 0.00448999999999995, 0.00449999999999995, 0.00450999999999995, 0.00451999999999995, 0.00452999999999995, 0.00453999999999995, 0.00454999999999995, 0.00455999999999995, 0.00456999999999995, 0.00457999999999995, 0.00458999999999995, 0.00459999999999995, 0.00460999999999995, 0.00461999999999995, 0.00462999999999994, 0.00463999999999994, 0.00464999999999994, 0.00465999999999994, 0.00466999999999994, 0.00467999999999994, 0.00468999999999994, 0.00469999999999994, 0.00470999999999994, 0.00471999999999994, 0.00472999999999994, 0.00473999999999994, 0.00474999999999994, 0.00475999999999994, 0.00476999999999994, 0.00477999999999994, 0.00478999999999994, 0.00479999999999994, 0.00480999999999994, 0.00481999999999994, 0.00482999999999994, 0.00483999999999994, 0.00484999999999994, 0.00485999999999994, 0.00486999999999994, 0.00487999999999993, 0.00488999999999993, 0.00489999999999993, 0.00490999999999993, 0.00491999999999993, 0.00492999999999993, 0.00493999999999993, 0.00494999999999993, 0.00495999999999993, 0.00496999999999993, 0.00497999999999993, 0.00498999999999993, 0.00499999999999993], [0.0, 0.0, 0.0, 0.0, 0.0, 0.0, 0.0, 0.0, 0.0, 0.0, 0.0, 0.0, 0.0, 0.0, 0.0, 0.0, 0.0, 0.0, 0.0, 0.0, 0.0, 0.0, 0.0, 0.0, 0.0, 0.0, 0.0, 0.0, 0.0, 0.0, 0.0, 0.0, 0.0010943000045261784, 0.0010943000045261784, 0.0, 0.0, 0.0, 0.0, 0.0, 0.0, 0.0, 0.0, 0.0, 0.0, 0.0, 0.0, 0.0, 0.0, 0.0, 0.0, 0.0, 0.0, 0.0, 0.0, 0.0, 0.0, 0.0, 0.0, 0.0, 0.0, 0.0, 0.0, 0.0, 0.0, 0.0, 0.0, 0.0, 0.0, 0.0, 0.0, 0.0, 0.0, 0.0, 0.0, 0.0, 0.0, 0.0, 0.0, 0.0, 0.0, 0.0, 0.0, 0.0, 0.0, 0.0, 0.0, 0.0, 0.0, 0.0, 0.0, 0.0, 0.0, 0.0, 0.0, 0.0, 0.0, 0.0, 0.0, 0.0, 0.0, 0.0, 0.0, 0.0, 0.0, 0.0, 0.0, 0.0, 0.0, 0.0, 0.0, 0.0, 0.0, 0.0, 0.0, 0.0, 0.0, 0.0, 0.0, 0.0, 0.0, 0.0, 0.0, 0.0, 0.0, 0.0, 0.0, 0.0, 0.0, 0.0, 0.0, 0.0, 0.0, 0.0, -0.0005469981004592218, -0.0027339651073787, -0.0005469981004592218, -0.0005469981004592218, 0.0, 0.0, 0.0, 0.0, 0.0, 0.0, 0.0, 0.0, 0.0, 0.0, 0.0, 0.0, 0.0, 0.0, 0.0, 0.0, 0.0, 0.0, 0.0, 0.0, 0.0, 0.0, 0.0, 0.0, 0.0, 0.0, 0.0, 0.0, 0.0, 0.0, 0.0, 0.0, 0.0, 0.0, 0.0, 0.0, 0.0, 0.0, 0.0, 0.0, 0.0, 0.0, 0.0, 0.0, 0.0, 0.0, 0.0, 0.0, 0.0, 0.0, 0.0, 0.0, 0.0, 0.0, 0.0, 0.0, 0.0, 0.0, 0.0, 0.0, 0.0, 0.0, 0.0, 0.0, 0.0, 0.0, 0.0, 0.0, 0.0, 0.0, 0.0, 0.0, 0.0, 0.0, 0.0, 0.0, 0.0, 0.0, 0.0, 0.0, 0.0, 0.0, 0.0, 0.0, 0.0, 0.0, 0.0, 0.0, 0.0, 0.0, 0.0, 0.0, 0.0, 0.0, 0.0, 0.0, 0.0, 0.0, 0.0, 0.0, 0.0, 0.0, 0.0, 0.0, 0.0, 0.0, 0.0, 0.0, 0.0, 0.0, 0.0, 0.0, 0.0, 0.0, 0.0, 0.0, 0.0, 0.0, 0.0, 0.0, 0.0, 0.0, 0.0, 0.0, 0.0, 0.0, 0.0, 0.0, 0.0, 0.0, 0.0, 0.0, 0.0, 0.0, 0.0, 0.0, 0.0, 0.0, 0.0, 0.0, 0.0, 0.0, 0.0, 0.0, 0.0, 0.0, 0.0, 0.0, 0.0, 0.0, 0.0, 0.0, 0.0, 0.0, 0.0, 0.0, 0.0, -0.007648674778468805, -0.0027339651073787, -0.0005469981004592218, -0.0005469981004592218, 0.0, 0.0, 0.0, 0.0, 0.0, 0.0, 0.0, 0.0, 0.0, 0.0, 0.0, 0.0, 0.0, 0.0, 0.0, 0.0, 0.0, 0.0, 0.0, 0.0, 0.0, 0.0, 0.0, 0.0, 0.0, 0.0, 0.0, 0.0, 0.0, 0.0, 0.0, 0.0, 0.0, 0.0, 0.0, 0.0, 0.0, 0.0, 0.0, 0.0, 0.0, 0.0, 0.0, 0.0, 0.0, 0.0, 0.0, 0.0, 0.0, 0.0, 0.0, 0.0, 0.0, 0.0, 0.0, 0.0, 0.0, 0.0, 0.0, 0.0, 0.0, 0.0, 0.0, 0.0, 0.0, 0.0, 0.0, 0.0, 0.0, 0.0, 0.0, 0.0, 0.0, 0.0, 0.0, 0.0, 0.0, 0.0, 0.0, 0.0, 0.0, 0.0, 0.0, 0.0, 0.0, 0.0, 0.0, 0.0, 0.0, 0.0, 0.0, 0.0, 0.0, 0.0, 0.0, 0.0, 0.0, 0.0, 0.0, 0.0, 0.0, 0.0, 0.0, 0.0, 0.0, 0.0, 0.0, 0.0, 0.0, 0.0, 0.0, 0.0, 0.0, 0.0, 0.0, 0.0, 0.0, 0.0, 0.0, 0.0, 0.0, 0.0, 0.0, 0.0, 0.0, 0.0, 0.0, 0.0, 0.0, 0.0, 0.0, 0.0, 0.0, 0.0, 0.0, 0.0, 0.0, 0.0, 0.0, 0.0, 0.0, 0.0, 0.0, 0.0, 0.0, 0.0, 0.0, 0.0, 0.0, 0.0, 0.0, 0.0, 0.0, 0.0, 0.0, 0.0, 0.0, 0.0, 0.0, 0.0, 0.0, 0.0, 0.0, 0.0, 0.0, 0.0, 0.0, 0.0, 0.0, 0.0, 0.0, 0.0, 0.0, 0.0, 0.0, 0.0, 0.0, 0.0, 0.0, 0.0, 0.0, 0.0, 0.0, 0.0, 0.0, 0.0, 0.0, 0.0, 0.0, 0.0, 0.0, 0.0, -0.01527743117913291, -0.004919308900223599, -0.0016406849053362791, -0.0005469981004592218, 0.0, 0.0, 0.0, 0.0, 0.0, 0.0, 0.0, 0.0, 0.0, 0.0, 0.02086177972164821, 0.027480466282446745, 0.007120231891814281, -0.0027339651073787, -0.024514291534928546, -0.011465566478883632, -0.003826832058850307, -0.0016406849053362791, -0.0005469981004592218, 0.0, 0.0, 0.0, 0.0, 0.0, 0.0, 0.0, 0.0, 0.0, 0.0, 0.0, 0.0, 0.0, 0.0, 0.0, 0.0, 0.0, 0.0, 0.0, 0.0, 0.0, 0.0, 0.0, 0.0, 0.0, 0.0, 0.0, 0.0, 0.0, 0.0, 0.0, 0.0, 0.0, 0.0, 0.0, 0.0, 0.0, 0.0, 0.0, 0.0, 0.0, 0.0, 0.0, 0.0, 0.0, 0.0, 0.0, 0.0, 0.0, 0.0, 0.0, 0.0, 0.0, 0.0, 0.0, 0.0, 0.0, 0.0, 0.0, 0.0, 0.0, 0.0, 0.0, 0.0, 0.0, 0.0, 0.0, 0.0, 0.0, 0.0, 0.0, 0.0, 0.0, 0.0, 0.0, 0.0, 0.0, 0.0, 0.0, 0.0, 0.0, 0.0, 0.0, 0.0, 0.0, 0.0, 0.0, 0.0, 0.0, 0.0, 0.0, 0.0, 0.0, 0.0, 0.0, 0.0, 0.0, 0.0, 0.0, 0.0, 0.0, 0.0, 0.0, 0.0, 0.0, 0.0, 0.0, 0.0, 0.0, 0.0, 0.0, 0.0, 0.0, 0.0, 0.0, 0.0, 0.0, 0.0, 0.0, 0.0, 0.0, 0.0, 0.0, 0.0, 0.0, 0.0, 0.0, 0.0, 0.0, 0.0, 0.0, 0.0, 0.0, 0.0, 0.0, 0.0, 0.0, 0.0, 0.0, 0.0, 0.0, 0.0, 0.0, 0.0, 0.0, 0.0, 0.0, 0.0, 0.0, 0.0, 0.0, 0.0, 0.0, 0.0, 0.0, 0.0, 0.0, 0.0, 0.0, 0.0, 0.0, 0.0, 0.0, 0.0, 0.0, 0.0, 0.0, 0.0, 0.0, 0.0, 0.0, 0.0, 0.0, 0.0, 0.0, 0.0, 0.0, 0.0, 0.0, 0.0, 0.0, 0.0, 0.0, -0.016365599472464357, -0.009285119200011634, -0.0027339651073787, -0.0010938919123744959, -0.0005469981004592218, 0.0, 0.0, 0.0, 0.0, 0.0, 0.0, 0.0, 0.0, 0.0, 0.0, 0.0, 0.0, 0.0, 0.0, 0.0, 0.0, 0.0, 0.0, 0.0, 0.0, 0.0, 0.0, 0.0, 0.0, 0.0, 0.0, 0.0, 0.0, 0.0, 0.0, 0.0, 0.0, 0.0, 0.0, 0.0, 0.0, 0.0, 0.0, 0.0, 0.0, 0.0, 0.0, 0.0, 0.0, 0.0, 0.0, 0.0, 0.0, 0.0, 0.0, 0.0, 0.0, 0.0, 0.0, 0.0, 0.0, 0.0, 0.0, 0.0, 0.0, 0.0, 0.0, 0.0, 0.0, 0.0, 0.0, 0.0, 0.0, 0.0, 0.0, 0.0, 0.0, 0.0, 0.0, 0.0, 0.0, 0.0, 0.0, 0.0, 0.0, 0.0, 0.0, 0.0, 0.0, 0.0, 0.0, 0.0, 0.0, 0.0, 0.0, 0.0, 0.0, 0.0, 0.0, 0.0, 0.0, 0.0, 0.0, 0.0, 0.0, 0.0, 0.0, 0.0, 0.0, 0.0, 0.0, 0.0, 0.0, 0.0, 0.0, 0.0, 0.0, 0.0, 0.0, 0.0, 0.0, 0.0, 0.0, 0.0, 0.0, 0.0, 0.0, 0.0, 0.0, 0.0, 0.0, 0.0, 0.0, 0.0, 0.0, 0.0, 0.0, 0.0, 0.0, 0.0, 0.0, 0.0, -0.0005469981004592218, 0.0, 0.0, 0.0, 0.0, 0.0, 0.0, 0.0, 0.0, 0.0, 0.0, 0.0, 0.0, 0.0, 0.0, 0.0, 0.0, 0.0, 0.0, 0.0, 0.0, 0.0, 0.0, 0.0, 0.0, 0.0, 0.0, 0.0, 0.0, 0.0, 0.0, 0.0, 0.0, 0.0, 0.0, 0.0, 0.0, 0.0, 0.0, 0.0, 0.0, 0.0, 0.0, 0.0, 0.0, 0.0, 0.0, 0.0, 0.0, 0.0, 0.0, 0.0, 0.0, 0.0, 0.0, 0.0, 0.0016416031127174852, 0.0, 0.0, 0.0, 0.0, 0.0, 0.0, 0.0, 0.0, 0.0, 0.0, 0.0, 0.0, 0.0, 0.0, 0.0, 0.0, 0.0, 0.0, 0.0, 0.0, 0.0, 0.0, 0.0, 0.0, 0.0, 0.0, 0.0, 0.0, 0.0, 0.0, 0.0, 0.0, 0.0, 0.0, 0.0, 0.0, 0.0, 0.0, 0.0, 0.0, 0.0, 0.0, 0.0, 0.0, 0.0, 0.0, 0.0, 0.0, 0.0, 0.0, 0.0, 0.0, 0.0, 0.0, 0.0, 0.0, 0.0, 0.0, 0.0, 0.0, 0.0, 0.0, 0.0, 0.0, 0.0, 0.0, 0.0, 0.0, 0.0, 0.0, 0.0, 0.0, 0.0, 0.0, 0.0, 0.0, 0.0, 0.0, 0.0, 0.0, 0.0, 0.0, 0.0, 0.0, 0.0, 0.0, 0.0, 0.0, 0.0, 0.0, 0.0, 0.0, 0.0, 0.0, 0.0, 0.0, 0.0, 0.0, 0.0, 0.0, 0.0, 0.0, 0.0, 0.0, 0.0, 0.0]], "-0.0435": [[-0.005, -0.00499, -0.00498, -0.00497, -0.00496, -0.00495, -0.00494, -0.00493, -0.00492, -0.00491, -0.0049, -0.00489, -0.00488, -0.00487000000000001, -0.00486000000000001, -0.00485000000000001, -0.00484000000000001, -0.00483000000000001, -0.00482000000000001, -0.00481000000000001, -0.00480000000000001, -0.00479000000000001, -0.00478000000000001, -0.00477000000000001, -0.00476000000000001, -0.00475000000000001, -0.00474000000000001, -0.00473000000000001, -0.00472000000000001, -0.00471000000000001, -0.00470000000000001, -0.00469000000000001, -0.00468000000000001, -0.00467000000000001, -0.00466000000000001, -0.00465000000000001, -0.00464000000000001, -0.00463000000000002, -0.00462000000000002, -0.00461000000000002, -0.00460000000000002, -0.00459000000000002, -0.00458000000000002, -0.00457000000000002, -0.00456000000000002, -0.00455000000000002, -0.00454000000000002, -0.00453000000000002, -0.00452000000000002, -0.00451000000000002, -0.00450000000000002, -0.00449000000000002, -0.00448000000000002, -0.00447000000000002, -0.00446000000000002, -0.00445000000000002, -0.00444000000000002, -0.00443000000000002, -0.00442000000000002, -0.00441000000000002, -0.00440000000000002, -0.00439000000000002, -0.00438000000000003, -0.00437000000000003, -0.00436000000000003, -0.00435000000000003, -0.00434000000000003, -0.00433000000000003, -0.00432000000000003, -0.00431000000000003, -0.00430000000000003, -0.00429000000000003, -0.00428000000000003, -0.00427000000000003, -0.00426000000000003, -0.00425000000000003, -0.00424000000000003, -0.00423000000000003, -0.00422000000000003, -0.00421000000000003, -0.00420000000000003, -0.00419000000000003, -0.00418000000000003, -0.00417000000000003, -0.00416000000000003, -0.00415000000000003, -0.00414000000000004, -0.00413000000000004, -0.00412000000000004, -0.00411000000000004, -0.00410000000000004, -0.00409000000000004, -0.00408000000000004, -0.00407000000000004, -0.00406000000000004, -0.00405000000000004, -0.00404000000000004, -0.00403000000000004, -0.00402000000000004, -0.00401000000000004, -0.00400000000000004, -0.00399000000000004, -0.00398000000000004, -0.00397000000000004, -0.00396000000000004, -0.00395000000000004, -0.00394000000000004, -0.00393000000000004, -0.00392000000000004, -0.00391000000000004, -0.00390000000000004, -0.00389000000000004, -0.00388000000000004, -0.00387000000000004, -0.00386000000000004, -0.00385000000000004, -0.00384000000000004, -0.00383000000000004, -0.00382000000000004, -0.00381000000000004, -0.00380000000000004, -0.00379000000000004, -0.00378000000000004, -0.00377000000000004, -0.00376000000000004, -0.00375000000000004, -0.00374000000000004, -0.00373000000000004, -0.00372000000000004, -0.00371000000000004, -0.00370000000000004, -0.00369000000000004, -0.00368000000000004, -0.00367000000000004, -0.00366000000000004, -0.00365000000000004, -0.00364000000000004, -0.00363000000000004, -0.00362000000000004, -0.00361000000000004, -0.00360000000000004, -0.00359000000000004, -0.00358000000000004, -0.00357000000000004, -0.00356000000000004, -0.00355000000000004, -0.00354000000000004, -0.00353000000000004, -0.00352000000000004, -0.00351000000000004, -0.00350000000000004, -0.00349000000000004, -0.00348000000000004, -0.00347000000000004, -0.00346000000000004, -0.00345000000000004, -0.00344000000000004, -0.00343000000000004, -0.00342000000000004, -0.00341000000000004, -0.00340000000000004, -0.00339000000000004, -0.00338000000000004, -0.00337000000000004, -0.00336000000000004, -0.00335000000000004, -0.00334000000000004, -0.00333000000000004, -0.00332000000000004, -0.00331000000000004, -0.00330000000000004, -0.00329000000000004, -0.00328000000000004, -0.00327000000000004, -0.00326000000000004, -0.00325000000000004, -0.00324000000000004, -0.00323000000000004, -0.00322000000000004, -0.00321000000000004, -0.00320000000000004, -0.00319000000000004, -0.00318000000000004, -0.00317000000000004, -0.00316000000000004, -0.00315000000000004, -0.00314000000000004, -0.00313000000000004, -0.00312000000000004, -0.00311000000000004, -0.00310000000000004, -0.00309000000000004, -0.00308000000000004, -0.00307000000000004, -0.00306000000000004, -0.00305000000000004, -0.00304000000000004, -0.00303000000000004, -0.00302000000000004, -0.00301000000000004, -0.00300000000000004, -0.00299000000000004, -0.00298000000000004, -0.00297000000000004, -0.00296000000000004, -0.00295000000000004, -0.00294000000000004, -0.00293000000000004, -0.00292000000000004, -0.00291000000000004, -0.00290000000000004, -0.00289000000000004, -0.00288000000000004, -0.00287000000000004, -0.00286000000000004, -0.00285000000000004, -0.00284000000000004, -0.00283000000000004, -0.00282000000000004, -0.00281000000000004, -0.00280000000000004, -0.00279000000000004, -0.00278000000000004, -0.00277000000000004, -0.00276000000000004, -0.00275000000000004, -0.00274000000000004, -0.00273000000000004, -0.00272000000000004, -0.00271000000000004, -0.00270000000000004, -0.00269000000000004, -0.00268000000000004, -0.00267000000000004, -0.00266000000000004, -0.00265000000000004, -0.00264000000000004, -0.00263000000000004, -0.00262000000000004, -0.00261000000000004, -0.00260000000000004, -0.00259000000000004, -0.00258000000000004, -0.00257000000000004, -0.00256000000000004, -0.00255000000000004, -0.00254000000000004, -0.00253000000000004, -0.00252000000000004, -0.00251000000000004, -0.00250000000000004, -0.00249000000000004, -0.00248000000000004, -0.00247000000000004, -0.00246000000000004, -0.00245000000000004, -0.00244000000000004, -0.00243000000000004, -0.00242000000000004, -0.00241000000000004, -0.00240000000000004, -0.00239000000000004, -0.00238000000000004, -0.00237000000000004, -0.00236000000000004, -0.00235000000000004, -0.00234000000000004, -0.00233000000000004, -0.00232000000000004, -0.00231000000000004, -0.00230000000000004, -0.00229000000000004, -0.00228000000000004, -0.00227000000000004, -0.00226000000000004, -0.00225000000000004, -0.00224000000000004, -0.00223000000000004, -0.00222000000000004, -0.00221000000000004, -0.00220000000000004, -0.00219000000000004, -0.00218000000000004, -0.00217000000000004, -0.00216000000000004, -0.00215000000000004, -0.00214000000000004, -0.00213000000000004, -0.00212000000000004, -0.00211000000000004, -0.00210000000000004, -0.00209000000000004, -0.00208000000000004, -0.00207000000000004, -0.00206000000000004, -0.00205000000000004, -0.00204000000000004, -0.00203000000000004, -0.00202000000000004, -0.00201000000000004, -0.00200000000000004, -0.00199000000000004, -0.00198000000000004, -0.00197000000000004, -0.00196000000000004, -0.00195000000000004, -0.00194000000000004, -0.00193000000000004, -0.00192000000000004, -0.00191000000000004, -0.00190000000000004, -0.00189000000000004, -0.00188000000000004, -0.00187000000000004, -0.00186000000000004, -0.00185000000000004, -0.00184000000000004, -0.00183000000000004, -0.00182000000000004, -0.00181000000000004, -0.00180000000000004, -0.00179000000000004, -0.00178000000000004, -0.00177000000000004, -0.00176000000000004, -0.00175000000000004, -0.00174000000000004, -0.00173000000000004, -0.00172000000000004, -0.00171000000000004, -0.00170000000000004, -0.00169000000000004, -0.00168000000000004, -0.00167000000000004, -0.00166000000000004, -0.00165000000000004, -0.00164000000000004, -0.00163000000000004, -0.00162000000000004, -0.00161000000000004, -0.00160000000000004, -0.00159000000000004, -0.00158000000000004, -0.00157000000000004, -0.00156000000000004, -0.00155000000000004, -0.00154000000000004, -0.00153000000000004, -0.00152000000000004, -0.00151000000000004, -0.00150000000000004, -0.00149000000000004, -0.00148000000000004, -0.00147000000000004, -0.00146000000000004, -0.00145000000000004, -0.00144000000000004, -0.00143000000000004, -0.00142000000000004, -0.00141000000000004, -0.00140000000000004, -0.00139000000000004, -0.00138000000000004, -0.00137000000000004, -0.00136000000000004, -0.00135000000000004, -0.00134000000000004, -0.00133000000000004, -0.00132000000000004, -0.00131000000000004, -0.00130000000000004, -0.00129000000000004, -0.00128000000000004, -0.00127000000000004, -0.00126000000000004, -0.00125000000000004, -0.00124000000000004, -0.00123000000000004, -0.00122000000000004, -0.00121000000000004, -0.00120000000000004, -0.00119000000000004, -0.00118000000000004, -0.00117000000000004, -0.00116000000000004, -0.00115000000000004, -0.00114000000000004, -0.00113000000000004, -0.00112000000000004, -0.00111000000000004, -0.00110000000000004, -0.00109000000000004, -0.00108000000000004, -0.00107000000000004, -0.00106000000000004, -0.00105000000000004, -0.00104000000000004, -0.00103000000000004, -0.00102000000000004, -0.00101000000000004, -0.00100000000000004, -0.000990000000000037, -0.000980000000000037, -0.000970000000000037, -0.000960000000000037, -0.000950000000000037, -0.000940000000000037, -0.000930000000000037, -0.000920000000000037, -0.000910000000000037, -0.000900000000000037, -0.000890000000000037, -0.000880000000000037, -0.000870000000000037, -0.000860000000000037, -0.000850000000000036, -0.000840000000000036, -0.000830000000000036, -0.000820000000000036, -0.000810000000000036, -0.000800000000000036, -0.000790000000000036, -0.000780000000000036, -0.000770000000000036, -0.000760000000000036, -0.000750000000000036, -0.000740000000000036, -0.000730000000000036, -0.000720000000000036, -0.000710000000000036, -0.000700000000000036, -0.000690000000000036, -0.000680000000000036, -0.000670000000000036, -0.000660000000000036, -0.000650000000000036, -0.000640000000000036, -0.000630000000000036, -0.000620000000000036, -0.000610000000000036, -0.000600000000000036, -0.000590000000000036, -0.000580000000000036, -0.000570000000000036, -0.000560000000000036, -0.000550000000000036, -0.000540000000000036, -0.000530000000000036, -0.000520000000000036, -0.000510000000000036, -0.000500000000000036, -0.000490000000000036, -0.000480000000000036, -0.000470000000000035, -0.000460000000000035, -0.000450000000000035, -0.000440000000000035, -0.000430000000000035, -0.000420000000000035, -0.000410000000000035, -0.000400000000000035, -0.000390000000000035, -0.000380000000000035, -0.000370000000000035, -0.000360000000000035, -0.000350000000000035, -0.000340000000000035, -0.000330000000000035, -0.000320000000000035, -0.000310000000000035, -0.000300000000000035, -0.000290000000000035, -0.000280000000000035, -0.000270000000000035, -0.000260000000000035, -0.000250000000000035, -0.000240000000000035, -0.000230000000000035, -0.000220000000000035, -0.000210000000000035, -0.000200000000000035, -0.000190000000000035, -0.000180000000000035, -0.000170000000000035, -0.000160000000000035, -0.000150000000000035, -0.000140000000000035, -0.000130000000000035, -0.000120000000000035, -0.000110000000000035, -0.000100000000000035, -9.00000000000349e-05, -8.00000000000349e-05, -7.00000000000349e-05, -6.00000000000349e-05, -5.00000000000349e-05, -4.00000000000349e-05, -3.00000000000349e-05, -2.00000000000349e-05, -1.00000000000349e-05, -3.49350268765564e-17, 9.99999999996507e-06, 1.99999999999651e-05, 2.99999999999651e-05, 3.99999999999651e-05, 4.99999999999651e-05, 5.99999999999651e-05, 6.99999999999651e-05, 7.99999999999651e-05, 8.99999999999651e-05, 9.99999999999651e-05, 0.000109999999999965, 0.000119999999999965, 0.000129999999999965, 0.000139999999999965, 0.000149999999999965, 0.000159999999999965, 0.000169999999999965, 0.000179999999999965, 0.000189999999999965, 0.000199999999999965, 0.000209999999999965, 0.000219999999999965, 0.000229999999999965, 0.000239999999999965, 0.000249999999999965, 0.000259999999999965, 0.000269999999999965, 0.000279999999999965, 0.000289999999999965, 0.000299999999999965, 0.000309999999999965, 0.000319999999999965, 0.000329999999999965, 0.000339999999999965, 0.000349999999999965, 0.000359999999999965, 0.000369999999999965, 0.000379999999999965, 0.000389999999999965, 0.000399999999999965, 0.000409999999999966, 0.000419999999999966, 0.000429999999999966, 0.000439999999999966, 0.000449999999999966, 0.000459999999999966, 0.000469999999999966, 0.000479999999999966, 0.000489999999999966, 0.000499999999999966, 0.000509999999999966, 0.000519999999999966, 0.000529999999999966, 0.000539999999999966, 0.000549999999999966, 0.000559999999999966, 0.000569999999999966, 0.000579999999999966, 0.000589999999999966, 0.000599999999999966, 0.000609999999999966, 0.000619999999999966, 0.000629999999999966, 0.000639999999999966, 0.000649999999999966, 0.000659999999999966, 0.000669999999999966, 0.000679999999999966, 0.000689999999999966, 0.000699999999999966, 0.000709999999999966, 0.000719999999999966, 0.000729999999999966, 0.000739999999999966, 0.000749999999999966, 0.000759999999999966, 0.000769999999999966, 0.000779999999999966, 0.000789999999999967, 0.000799999999999967, 0.000809999999999967, 0.000819999999999967, 0.000829999999999967, 0.000839999999999967, 0.000849999999999967, 0.000859999999999967, 0.000869999999999967, 0.000879999999999967, 0.000889999999999967, 0.000899999999999967, 0.000909999999999967, 0.000919999999999967, 0.000929999999999967, 0.000939999999999967, 0.000949999999999967, 0.000959999999999967, 0.000969999999999967, 0.000979999999999967, 0.000989999999999967, 0.000999999999999967, 0.00100999999999997, 0.00101999999999997, 0.00102999999999997, 0.00103999999999997, 0.00104999999999997, 0.00105999999999997, 0.00106999999999997, 0.00107999999999997, 0.00108999999999997, 0.00109999999999997, 0.00110999999999997, 0.00111999999999997, 0.00112999999999997, 0.00113999999999997, 0.00114999999999997, 0.00115999999999997, 0.00116999999999997, 0.00117999999999997, 0.00118999999999997, 0.00119999999999997, 0.00120999999999997, 0.00121999999999997, 0.00122999999999997, 0.00123999999999997, 0.00124999999999997, 0.00125999999999997, 0.00126999999999997, 0.00127999999999997, 0.00128999999999997, 0.00129999999999997, 0.00130999999999997, 0.00131999999999997, 0.00132999999999997, 0.00133999999999997, 0.00134999999999997, 0.00135999999999997, 0.00136999999999997, 0.00137999999999997, 0.00138999999999997, 0.00139999999999997, 0.00140999999999997, 0.00141999999999997, 0.00142999999999997, 0.00143999999999997, 0.00144999999999997, 0.00145999999999997, 0.00146999999999997, 0.00147999999999997, 0.00148999999999997, 0.00149999999999997, 0.00150999999999997, 0.00151999999999997, 0.00152999999999997, 0.00153999999999997, 0.00154999999999997, 0.00155999999999997, 0.00156999999999997, 0.00157999999999997, 0.00158999999999997, 0.00159999999999997, 0.00160999999999997, 0.00161999999999997, 0.00162999999999997, 0.00163999999999997, 0.00164999999999997, 0.00165999999999997, 0.00166999999999997, 0.00167999999999997, 0.00168999999999997, 0.00169999999999997, 0.00170999999999997, 0.00171999999999997, 0.00172999999999997, 0.00173999999999997, 0.00174999999999997, 0.00175999999999997, 0.00176999999999997, 0.00177999999999997, 0.00178999999999997, 0.00179999999999997, 0.00180999999999997, 0.00181999999999997, 0.00182999999999997, 0.00183999999999997, 0.00184999999999997, 0.00185999999999997, 0.00186999999999997, 0.00187999999999997, 0.00188999999999997, 0.00189999999999997, 0.00190999999999997, 0.00191999999999997, 0.00192999999999997, 0.00193999999999997, 0.00194999999999997, 0.00195999999999997, 0.00196999999999997, 0.00197999999999997, 0.00198999999999997, 0.00199999999999997, 0.00200999999999997, 0.00201999999999997, 0.00202999999999997, 0.00203999999999997, 0.00204999999999997, 0.00205999999999997, 0.00206999999999997, 0.00207999999999997, 0.00208999999999997, 0.00209999999999997, 0.00210999999999997, 0.00211999999999997, 0.00212999999999997, 0.00213999999999997, 0.00214999999999997, 0.00215999999999997, 0.00216999999999997, 0.00217999999999997, 0.00218999999999997, 0.00219999999999997, 0.00220999999999997, 0.00221999999999997, 0.00222999999999997, 0.00223999999999997, 0.00224999999999997, 0.00225999999999997, 0.00226999999999997, 0.00227999999999997, 0.00228999999999997, 0.00229999999999997, 0.00230999999999997, 0.00231999999999997, 0.00232999999999997, 0.00233999999999997, 0.00234999999999997, 0.00235999999999997, 0.00236999999999997, 0.00237999999999997, 0.00238999999999997, 0.00239999999999997, 0.00240999999999997, 0.00241999999999997, 0.00242999999999997, 0.00243999999999997, 0.00244999999999997, 0.00245999999999997, 0.00246999999999997, 0.00247999999999997, 0.00248999999999997, 0.00249999999999997, 0.00250999999999997, 0.00251999999999997, 0.00252999999999997, 0.00253999999999997, 0.00254999999999997, 0.00255999999999997, 0.00256999999999997, 0.00257999999999997, 0.00258999999999997, 0.00259999999999997, 0.00260999999999997, 0.00261999999999997, 0.00262999999999997, 0.00263999999999997, 0.00264999999999997, 0.00265999999999997, 0.00266999999999997, 0.00267999999999997, 0.00268999999999997, 0.00269999999999997, 0.00270999999999997, 0.00271999999999997, 0.00272999999999997, 0.00273999999999997, 0.00274999999999997, 0.00275999999999997, 0.00276999999999997, 0.00277999999999997, 0.00278999999999997, 0.00279999999999997, 0.00280999999999997, 0.00281999999999997, 0.00282999999999997, 0.00283999999999997, 0.00284999999999997, 0.00285999999999997, 0.00286999999999997, 0.00287999999999997, 0.00288999999999997, 0.00289999999999997, 0.00290999999999997, 0.00291999999999997, 0.00292999999999997, 0.00293999999999997, 0.00294999999999997, 0.00295999999999997, 0.00296999999999997, 0.00297999999999997, 0.00298999999999997, 0.00299999999999997, 0.00300999999999997, 0.00301999999999997, 0.00302999999999997, 0.00303999999999997, 0.00304999999999997, 0.00305999999999997, 0.00306999999999997, 0.00307999999999997, 0.00308999999999997, 0.00309999999999997, 0.00310999999999997, 0.00311999999999997, 0.00312999999999997, 0.00313999999999997, 0.00314999999999997, 0.00315999999999997, 0.00316999999999997, 0.00317999999999997, 0.00318999999999997, 0.00319999999999997, 0.00320999999999997, 0.00321999999999997, 0.00322999999999997, 0.00323999999999997, 0.00324999999999997, 0.00325999999999997, 0.00326999999999997, 0.00327999999999997, 0.00328999999999997, 0.00329999999999997, 0.00330999999999997, 0.00331999999999997, 0.00332999999999997, 0.00333999999999997, 0.00334999999999997, 0.00335999999999997, 0.00336999999999997, 0.00337999999999997, 0.00338999999999997, 0.00339999999999997, 0.00340999999999997, 0.00341999999999997, 0.00342999999999997, 0.00343999999999997, 0.00344999999999997, 0.00345999999999997, 0.00346999999999997, 0.00347999999999997, 0.00348999999999997, 0.00349999999999997, 0.00350999999999997, 0.00351999999999997, 0.00352999999999997, 0.00353999999999997, 0.00354999999999997, 0.00355999999999997, 0.00356999999999997, 0.00357999999999997, 0.00358999999999997, 0.00359999999999997, 0.00360999999999997, 0.00361999999999997, 0.00362999999999997, 0.00363999999999997, 0.00364999999999997, 0.00365999999999997, 0.00366999999999997, 0.00367999999999997, 0.00368999999999997, 0.00369999999999997, 0.00370999999999997, 0.00371999999999997, 0.00372999999999997, 0.00373999999999997, 0.00374999999999997, 0.00375999999999997, 0.00376999999999997, 0.00377999999999997, 0.00378999999999997, 0.00379999999999997, 0.00380999999999997, 0.00381999999999997, 0.00382999999999997, 0.00383999999999997, 0.00384999999999997, 0.00385999999999997, 0.00386999999999997, 0.00387999999999997, 0.00388999999999997, 0.00389999999999997, 0.00390999999999997, 0.00391999999999997, 0.00392999999999997, 0.00393999999999997, 0.00394999999999997, 0.00395999999999997, 0.00396999999999997, 0.00397999999999997, 0.00398999999999997, 0.00399999999999997, 0.00400999999999997, 0.00401999999999997, 0.00402999999999997, 0.00403999999999997, 0.00404999999999997, 0.00405999999999997, 0.00406999999999997, 0.00407999999999997, 0.00408999999999997, 0.00409999999999997, 0.00410999999999997, 0.00411999999999997, 0.00412999999999997, 0.00413999999999996, 0.00414999999999996, 0.00415999999999996, 0.00416999999999996, 0.00417999999999996, 0.00418999999999996, 0.00419999999999996, 0.00420999999999996, 0.00421999999999996, 0.00422999999999996, 0.00423999999999996, 0.00424999999999996, 0.00425999999999996, 0.00426999999999996, 0.00427999999999996, 0.00428999999999996, 0.00429999999999996, 0.00430999999999996, 0.00431999999999996, 0.00432999999999996, 0.00433999999999996, 0.00434999999999996, 0.00435999999999996, 0.00436999999999996, 0.00437999999999996, 0.00438999999999995, 0.00439999999999995, 0.00440999999999995, 0.00441999999999995, 0.00442999999999995, 0.00443999999999995, 0.00444999999999995, 0.00445999999999995, 0.00446999999999995, 0.00447999999999995, 0.00448999999999995, 0.00449999999999995, 0.00450999999999995, 0.00451999999999995, 0.00452999999999995, 0.00453999999999995, 0.00454999999999995, 0.00455999999999995, 0.00456999999999995, 0.00457999999999995, 0.00458999999999995, 0.00459999999999995, 0.00460999999999995, 0.00461999999999995, 0.00462999999999994, 0.00463999999999994, 0.00464999999999994, 0.00465999999999994, 0.00466999999999994, 0.00467999999999994, 0.00468999999999994, 0.00469999999999994, 0.00470999999999994, 0.00471999999999994, 0.00472999999999994, 0.00473999999999994, 0.00474999999999994, 0.00475999999999994, 0.00476999999999994, 0.00477999999999994, 0.00478999999999994, 0.00479999999999994, 0.00480999999999994, 0.00481999999999994, 0.00482999999999994, 0.00483999999999994, 0.00484999999999994, 0.00485999999999994, 0.00486999999999994, 0.00487999999999993, 0.00488999999999993, 0.00489999999999993, 0.00490999999999993, 0.00491999999999993, 0.00492999999999993, 0.00493999999999993, 0.00494999999999993, 0.00495999999999993, 0.00496999999999993, 0.00497999999999993, 0.00498999999999993, 0.00499999999999993], [0.0, 0.0, 0.0, 0.0, 0.0, 0.0, 0.0, 0.0, 0.0, 0.0, 0.0, 0.0, 0.0, 0.0, 0.0, 0.0, 0.0, 0.0, 0.0, 0.0, 0.0, 0.0, 0.0, 0.0, 0.0, 0.0, 0.0, 0.0, 0.0, 0.0, 0.0, 0.0, 0.0, 0.0, 0.0, 0.0, 0.0, 0.0, 0.0, 0.0, 0.0, 0.0, 0.0, 0.0, 0.0, 0.0, 0.0, 0.0, 0.0, 0.0, 0.0, 0.0, 0.0, 0.0, 0.0, 0.0, 0.0, 0.0, 0.0, 0.0, 0.0, 0.0, 0.0, 0.0, 0.0, 0.0, 0.0, 0.0, 0.0, 0.0, 0.0, 0.0, 0.0, 0.0, 0.0, 0.0, 0.0, 0.0, 0.0, 0.0, 0.0, 0.0, 0.0, 0.0, 0.0, 0.0, 0.0, 0.0, 0.0, 0.0, 0.0, 0.0, 0.0, 0.0, 0.0, 0.0, 0.0, 0.0, 0.0, 0.0, 0.0, 0.0, 0.0, 0.0, 0.0, 0.0, 0.0, 0.0, 0.0, 0.0, 0.0, 0.0, 0.0, 0.0, 0.0, 0.0, 0.0, 0.0, 0.0, 0.0, 0.0, 0.0, 0.0, 0.0, 0.0, 0.0, 0.0, 0.0, 0.0, 0.0, 0.0, 0.0, 0.0, 0.0, 0.0, 0.0, 0.0, 0.0, 0.0, 0.0, 0.0, 0.0, 0.0, 0.0, 0.0, 0.0, 0.0, 0.0, 0.0, 0.0, 0.0, 0.0, 0.0, 0.0, 0.0, 0.0, 0.0, 0.0, 0.0, 0.0, 0.0, 0.0, 0.0, 0.0, 0.0, 0.0, 0.0, 0.0, 0.0, 0.0, 0.0, 0.0, 0.0, 0.0, 0.0, 0.0, 0.0, 0.0, 0.0, 0.0, 0.0, 0.0, 0.0, 0.0, 0.0, 0.0, 0.0, 0.0, 0.0, 0.0, 0.0, 0.0, 0.0, 0.0, 0.0, 0.0, 0.0, 0.0, 0.0, 0.0, 0.0, 0.0, 0.0, 0.0, 0.0, 0.0, 0.0, 0.0, 0.0, 0.0, 0.0, 0.0, 0.0, 0.007668671267377527, 0.009314604076530125, 0.0021890140700745993, 0.0005471001239223945, 0.0, 0.0, 0.0, 0.0, 0.0, 0.0, 0.0, 0.0, 0.0, 0.0, 0.0, 0.0, 0.0, 0.0, 0.0, 0.0, 0.0, 0.0, 0.0, 0.0, 0.0, 0.0, 0.0, 0.0, 0.0, 0.0, 0.0, 0.0, 0.0, 0.0, 0.0, 0.0, 0.0, 0.0, 0.0, 0.0, 0.0, 0.0, 0.0, 0.02251505738784309, 0.007120231891814281, 0.0021890140700745993, 0.0, 0.0, 0.0, 0.0, 0.0, 0.0, 0.0, 0.0, 0.0, 0.0, 0.0, 0.0, 0.0, 0.0, 0.0, 0.0, 0.0, 0.0, 0.0, 0.0, 0.0, 0.0, 0.0, 0.0, 0.0, 0.0, 0.0, 0.0, 0.0, 0.0, 0.0005471001239223945, 0.0, 0.0, 0.0, 0.0, 0.0, 0.0, 0.0, 0.0, 0.0, 0.0, 0.0, 0.0, 0.0, 0.0, 0.0, 0.0, 0.0, 0.0, 0.0, 0.0, 0.0, 0.0, 0.0, 0.0, 0.0, 0.0, 0.0, 0.0, 0.0, 0.0, 0.0, 0.0, 0.0, 0.0, 0.0, 0.0, 0.0, 0.0, 0.0, 0.0, 0.0, 0.0, 0.0, 0.0, 0.0, 0.0, 0.0, 0.0, 0.0, 0.0, 0.0, 0.0, 0.0, 0.0, 0.0, 0.0, 0.0, 0.0, 0.0, 0.0, 0.0, 0.0, 0.0, 0.0, 0.0, 0.0, 0.0, 0.0, 0.0, 0.0, 0.0, 0.0, 0.0, 0.0, 0.0, 0.0, 0.0, 0.0, 0.0, 0.0, 0.0, 0.0, 0.0, 0.0, 0.0, 0.0, 0.0, 0.0, 0.0, 0.0, 0.0, 0.0, 0.0, 0.0, 0.0, 0.0, 0.0, 0.0, 0.0, 0.0, 0.0, 0.0, 0.0, 0.0, 0.0, 0.0, 0.0, 0.0, 0.0, 0.0, 0.0, 0.0, 0.0, 0.0, 0.0, 0.0, 0.0, 0.0, 0.0, 0.0, 0.0, -0.004373127105760631, -0.0016406849053362791, -0.0005469981004592218, -0.002187381692739267, -0.008194257843240217, -0.0027339651073787, -0.0005469981004592218, -0.0005469981004592218, 0.0, 0.0, 0.0, 0.0, 0.0, 0.0, 0.0, 0.0, 0.0, 0.0, 0.0, 0.0, 0.0, 0.0, 0.0, 0.0, 0.0, 0.0, 0.0, 0.0, 0.0, 0.0, 0.0, 0.0, 0.0, 0.0, 0.0, 0.0, 0.0, 0.0, 0.0, 0.0, 0.0, 0.0, 0.0, 0.0, 0.0, 0.0, 0.0, 0.0, 0.0, 0.0, 0.0, 0.0, 0.0, 0.0, 0.0, 0.0, 0.0, 0.0, 0.0, 0.0, 0.0, 0.0, 0.0, 0.0, 0.0, 0.0, 0.0, 0.0, 0.0, 0.0, 0.0, 0.0, 0.0, 0.0, 0.0, 0.0, 0.0, 0.0, 0.0, 0.0, 0.0, 0.0, 0.0, 0.0, 0.0, 0.0, 0.0, 0.0, 0.0, -0.0010938919123744959, -0.0027339651073787, -0.0010938919123744959, 0.015907396324190262, 0.02803271460112364, 0.031348320990334015, 0.01645742028009609, 0.0043796566007106566, 0.0010943000045261784, -0.002187381692739267, -0.0005469981004592218, -0.0005469981004592218, 0.0, 0.0, 0.0, 0.0, 0.0, 0.0, 0.0, 0.0, 0.0, 0.0, 0.0, 0.0, 0.0, 0.0, 0.0, 0.0, 0.0, 0.0, 0.0, 0.0, 0.0, 0.0, 0.0, 0.0, 0.0, 0.0, 0.0, 0.0, 0.0, 0.0, 0.0, 0.0, 0.0, 0.0, 0.0, 0.0, 0.0, 0.0, 0.0, 0.0, 0.0, 0.0, 0.0, 0.0, 0.0, 0.0, 0.0, 0.0, 0.0, 0.0, 0.0, 0.0, 0.0, 0.0, 0.0, 0.0, 0.0, 0.0, 0.0, 0.0, 0.0, 0.0, 0.0, 0.0, 0.0, 0.0, 0.0, 0.0, 0.0, 0.0, 0.0, 0.0, 0.0, 0.0, 0.0, 0.0, 0.0, 0.0, 0.0, 0.0, 0.0, 0.0, 0.0, 0.0, 0.0, 0.0, 0.0, 0.0, 0.0, 0.0, 0.0, -0.0027339651073787, -0.0010938919123744959, -0.0005469981004592218, 0.0, 0.0, 0.0, 0.0, 0.0, 0.0, 0.0, -0.0005469981004592218, -0.02180060328165625, -0.006557260967847747, -0.002187381692739267, -0.0005469981004592218, 0.0, 0.0, 0.0, 0.0, 0.0, 0.0, 0.0, 0.0, 0.0, 0.0, 0.0, 0.0, 0.0, 0.0, 0.0, 0.0, 0.0, 0.0, 0.0, 0.0, 0.0, 0.0, 0.0, 0.0, 0.0, 0.0, 0.0, 0.0, 0.0, 0.0, 0.0, 0.0, 0.0, 0.0, 0.0, -0.004373127105760631, -0.002187381692739267, -0.0005469981004592218, 0.0, 0.0, 0.0, 0.0, 0.0, 0.0, 0.0, 0.0, 0.0, 0.0, 0.0, 0.0, 0.0, 0.0, 0.0, 0.0, 0.0, 0.0, 0.0, 0.0, 0.0, 0.0, 0.0, 0.0, 0.0, 0.0, 0.0, 0.0, 0.0, 0.0, 0.0, 0.0, 0.0, 0.0, 0.0, 0.0, 0.0, 0.0, -0.0005469981004592218, 0.0, 0.0, 0.0, 0.0, 0.0, 0.0, 0.0, 0.0, 0.0, 0.0, 0.0, 0.0, 0.0, 0.0, 0.0, 0.0, 0.0, 0.0, 0.0, 0.0, 0.0, 0.0, 0.0, 0.0, 0.008765857331032849, 0.0021890140700745993, 0.0005471001239223945, 0.0, 0.0, 0.0, 0.0, 0.0, 0.0, 0.0, 0.0, 0.0, 0.0, 0.0, 0.0, 0.0, 0.0, 0.0, 0.0, 0.0, 0.0, 0.0, 0.0, 0.0, 0.0, 0.0, 0.0, 0.0, 0.0, 0.0, 0.0, 0.0, 0.0, 0.0, 0.0, 0.0, 0.0, 0.0, 0.0, 0.0, 0.0, 0.0, 0.0, 0.0, 0.0, 0.0, 0.0, 0.0, -0.0016406849053362791, -0.0005469981004592218, 0.0, 0.0, 0.0, 0.0, 0.0, 0.0, 0.0, 0.0, 0.0, -0.0005469981004592218, 0.0, 0.0, 0.0, 0.0, 0.0, 0.0, 0.0, 0.0, 0.0, 0.0, 0.0, 0.0, 0.0, 0.0, 0.0, 0.0, 0.0, 0.0, 0.0, 0.0, 0.0, 0.0, 0.0, 0.0, 0.0, 0.0, 0.0, 0.0, 0.0, 0.0, 0.0, 0.0, 0.0, 0.0, 0.0, 0.0, 0.0, 0.0, 0.0, 0.0, 0.0, 0.0, 0.0, 0.0, 0.0, 0.0, 0.0, 0.0, 0.0, 0.0, 0.0, 0.0, 0.0, 0.0, 0.0, 0.0, 0.0, 0.0, 0.0, 0.0, 0.0, 0.0, 0.0, 0.0, 0.0, 0.0, 0.0, 0.0, 0.0, 0.0, 0.0, 0.0, 0.0, 0.0, 0.0, 0.0, 0.0, 0.0, 0.0, 0.0, 0.0, 0.0, 0.015907396324190262, 0.004927572791084284, 0.0010943000045261784, 0.0, 0.0, 0.0, 0.0, 0.0, 0.0, 0.0, 0.0, 0.0, 0.0, 0.0, 0.0, 0.0, 0.0, 0.0, 0.0, 0.0, 0.0, 0.0, 0.0, 0.0, 0.0, 0.0, 0.0, 0.0, 0.0, 0.0, 0.0, 0.0, 0.0, 0.0, 0.0, 0.0, 0.0, 0.0, 0.0, 0.0, 0.0, 0.0, 0.0, 0.0, 0.0, 0.0, 0.0, 0.0, 0.0, 0.0, 0.0, 0.0, 0.0, 0.0, 0.0, 0.0, 0.0, 0.0, 0.0, 0.0, 0.0, 0.0, 0.0, 0.0, 0.0, 0.0, 0.0, 0.0, 0.0, 0.0, 0.0, 0.0, 0.0, 0.0, 0.0, 0.0, 0.0, 0.0, 0.0, 0.0, 0.0, 0.0, 0.0, 0.0, 0.0, 0.0, 0.0, 0.0, 0.0, 0.0, 0.0, 0.0, 0.0, 0.0, 0.0, 0.0, 0.0, 0.0, 0.0, 0.0, 0.0, 0.0, 0.0, 0.0, 0.0, 0.0, 0.0, 0.0, 0.0, 0.0, 0.0, 0.0, 0.0, 0.0, 0.0, 0.0, 0.0, 0.0, 0.0, 0.0, 0.0, 0.0, 0.0, 0.0, 0.0, 0.0, 0.0, 0.0, 0.0, 0.0, 0.0, 0.0, 0.0, 0.0, 0.0, 0.0, 0.0, 0.0, 0.0, 0.0]], "-0.043": [[-0.005, -0.00499, -0.00498, -0.00497, -0.00496, -0.00495, -0.00494, -0.00493, -0.00492, -0.00491, -0.0049, -0.00489, -0.00488, -0.00487000000000001, -0.00486000000000001, -0.00485000000000001, -0.00484000000000001, -0.00483000000000001, -0.00482000000000001, -0.00481000000000001, -0.00480000000000001, -0.00479000000000001, -0.00478000000000001, -0.00477000000000001, -0.00476000000000001, -0.00475000000000001, -0.00474000000000001, -0.00473000000000001, -0.00472000000000001, -0.00471000000000001, -0.00470000000000001, -0.00469000000000001, -0.00468000000000001, -0.00467000000000001, -0.00466000000000001, -0.00465000000000001, -0.00464000000000001, -0.00463000000000002, -0.00462000000000002, -0.00461000000000002, -0.00460000000000002, -0.00459000000000002, -0.00458000000000002, -0.00457000000000002, -0.00456000000000002, -0.00455000000000002, -0.00454000000000002, -0.00453000000000002, -0.00452000000000002, -0.00451000000000002, -0.00450000000000002, -0.00449000000000002, -0.00448000000000002, -0.00447000000000002, -0.00446000000000002, -0.00445000000000002, -0.00444000000000002, -0.00443000000000002, -0.00442000000000002, -0.00441000000000002, -0.00440000000000002, -0.00439000000000002, -0.00438000000000003, -0.00437000000000003, -0.00436000000000003, -0.00435000000000003, -0.00434000000000003, -0.00433000000000003, -0.00432000000000003, -0.00431000000000003, -0.00430000000000003, -0.00429000000000003, -0.00428000000000003, -0.00427000000000003, -0.00426000000000003, -0.00425000000000003, -0.00424000000000003, -0.00423000000000003, -0.00422000000000003, -0.00421000000000003, -0.00420000000000003, -0.00419000000000003, -0.00418000000000003, -0.00417000000000003, -0.00416000000000003, -0.00415000000000003, -0.00414000000000004, -0.00413000000000004, -0.00412000000000004, -0.00411000000000004, -0.00410000000000004, -0.00409000000000004, -0.00408000000000004, -0.00407000000000004, -0.00406000000000004, -0.00405000000000004, -0.00404000000000004, -0.00403000000000004, -0.00402000000000004, -0.00401000000000004, -0.00400000000000004, -0.00399000000000004, -0.00398000000000004, -0.00397000000000004, -0.00396000000000004, -0.00395000000000004, -0.00394000000000004, -0.00393000000000004, -0.00392000000000004, -0.00391000000000004, -0.00390000000000004, -0.00389000000000004, -0.00388000000000004, -0.00387000000000004, -0.00386000000000004, -0.00385000000000004, -0.00384000000000004, -0.00383000000000004, -0.00382000000000004, -0.00381000000000004, -0.00380000000000004, -0.00379000000000004, -0.00378000000000004, -0.00377000000000004, -0.00376000000000004, -0.00375000000000004, -0.00374000000000004, -0.00373000000000004, -0.00372000000000004, -0.00371000000000004, -0.00370000000000004, -0.00369000000000004, -0.00368000000000004, -0.00367000000000004, -0.00366000000000004, -0.00365000000000004, -0.00364000000000004, -0.00363000000000004, -0.00362000000000004, -0.00361000000000004, -0.00360000000000004, -0.00359000000000004, -0.00358000000000004, -0.00357000000000004, -0.00356000000000004, -0.00355000000000004, -0.00354000000000004, -0.00353000000000004, -0.00352000000000004, -0.00351000000000004, -0.00350000000000004, -0.00349000000000004, -0.00348000000000004, -0.00347000000000004, -0.00346000000000004, -0.00345000000000004, -0.00344000000000004, -0.00343000000000004, -0.00342000000000004, -0.00341000000000004, -0.00340000000000004, -0.00339000000000004, -0.00338000000000004, -0.00337000000000004, -0.00336000000000004, -0.00335000000000004, -0.00334000000000004, -0.00333000000000004, -0.00332000000000004, -0.00331000000000004, -0.00330000000000004, -0.00329000000000004, -0.00328000000000004, -0.00327000000000004, -0.00326000000000004, -0.00325000000000004, -0.00324000000000004, -0.00323000000000004, -0.00322000000000004, -0.00321000000000004, -0.00320000000000004, -0.00319000000000004, -0.00318000000000004, -0.00317000000000004, -0.00316000000000004, -0.00315000000000004, -0.00314000000000004, -0.00313000000000004, -0.00312000000000004, -0.00311000000000004, -0.00310000000000004, -0.00309000000000004, -0.00308000000000004, -0.00307000000000004, -0.00306000000000004, -0.00305000000000004, -0.00304000000000004, -0.00303000000000004, -0.00302000000000004, -0.00301000000000004, -0.00300000000000004, -0.00299000000000004, -0.00298000000000004, -0.00297000000000004, -0.00296000000000004, -0.00295000000000004, -0.00294000000000004, -0.00293000000000004, -0.00292000000000004, -0.00291000000000004, -0.00290000000000004, -0.00289000000000004, -0.00288000000000004, -0.00287000000000004, -0.00286000000000004, -0.00285000000000004, -0.00284000000000004, -0.00283000000000004, -0.00282000000000004, -0.00281000000000004, -0.00280000000000004, -0.00279000000000004, -0.00278000000000004, -0.00277000000000004, -0.00276000000000004, -0.00275000000000004, -0.00274000000000004, -0.00273000000000004, -0.00272000000000004, -0.00271000000000004, -0.00270000000000004, -0.00269000000000004, -0.00268000000000004, -0.00267000000000004, -0.00266000000000004, -0.00265000000000004, -0.00264000000000004, -0.00263000000000004, -0.00262000000000004, -0.00261000000000004, -0.00260000000000004, -0.00259000000000004, -0.00258000000000004, -0.00257000000000004, -0.00256000000000004, -0.00255000000000004, -0.00254000000000004, -0.00253000000000004, -0.00252000000000004, -0.00251000000000004, -0.00250000000000004, -0.00249000000000004, -0.00248000000000004, -0.00247000000000004, -0.00246000000000004, -0.00245000000000004, -0.00244000000000004, -0.00243000000000004, -0.00242000000000004, -0.00241000000000004, -0.00240000000000004, -0.00239000000000004, -0.00238000000000004, -0.00237000000000004, -0.00236000000000004, -0.00235000000000004, -0.00234000000000004, -0.00233000000000004, -0.00232000000000004, -0.00231000000000004, -0.00230000000000004, -0.00229000000000004, -0.00228000000000004, -0.00227000000000004, -0.00226000000000004, -0.00225000000000004, -0.00224000000000004, -0.00223000000000004, -0.00222000000000004, -0.00221000000000004, -0.00220000000000004, -0.00219000000000004, -0.00218000000000004, -0.00217000000000004, -0.00216000000000004, -0.00215000000000004, -0.00214000000000004, -0.00213000000000004, -0.00212000000000004, -0.00211000000000004, -0.00210000000000004, -0.00209000000000004, -0.00208000000000004, -0.00207000000000004, -0.00206000000000004, -0.00205000000000004, -0.00204000000000004, -0.00203000000000004, -0.00202000000000004, -0.00201000000000004, -0.00200000000000004, -0.00199000000000004, -0.00198000000000004, -0.00197000000000004, -0.00196000000000004, -0.00195000000000004, -0.00194000000000004, -0.00193000000000004, -0.00192000000000004, -0.00191000000000004, -0.00190000000000004, -0.00189000000000004, -0.00188000000000004, -0.00187000000000004, -0.00186000000000004, -0.00185000000000004, -0.00184000000000004, -0.00183000000000004, -0.00182000000000004, -0.00181000000000004, -0.00180000000000004, -0.00179000000000004, -0.00178000000000004, -0.00177000000000004, -0.00176000000000004, -0.00175000000000004, -0.00174000000000004, -0.00173000000000004, -0.00172000000000004, -0.00171000000000004, -0.00170000000000004, -0.00169000000000004, -0.00168000000000004, -0.00167000000000004, -0.00166000000000004, -0.00165000000000004, -0.00164000000000004, -0.00163000000000004, -0.00162000000000004, -0.00161000000000004, -0.00160000000000004, -0.00159000000000004, -0.00158000000000004, -0.00157000000000004, -0.00156000000000004, -0.00155000000000004, -0.00154000000000004, -0.00153000000000004, -0.00152000000000004, -0.00151000000000004, -0.00150000000000004, -0.00149000000000004, -0.00148000000000004, -0.00147000000000004, -0.00146000000000004, -0.00145000000000004, -0.00144000000000004, -0.00143000000000004, -0.00142000000000004, -0.00141000000000004, -0.00140000000000004, -0.00139000000000004, -0.00138000000000004, -0.00137000000000004, -0.00136000000000004, -0.00135000000000004, -0.00134000000000004, -0.00133000000000004, -0.00132000000000004, -0.00131000000000004, -0.00130000000000004, -0.00129000000000004, -0.00128000000000004, -0.00127000000000004, -0.00126000000000004, -0.00125000000000004, -0.00124000000000004, -0.00123000000000004, -0.00122000000000004, -0.00121000000000004, -0.00120000000000004, -0.00119000000000004, -0.00118000000000004, -0.00117000000000004, -0.00116000000000004, -0.00115000000000004, -0.00114000000000004, -0.00113000000000004, -0.00112000000000004, -0.00111000000000004, -0.00110000000000004, -0.00109000000000004, -0.00108000000000004, -0.00107000000000004, -0.00106000000000004, -0.00105000000000004, -0.00104000000000004, -0.00103000000000004, -0.00102000000000004, -0.00101000000000004, -0.00100000000000004, -0.000990000000000037, -0.000980000000000037, -0.000970000000000037, -0.000960000000000037, -0.000950000000000037, -0.000940000000000037, -0.000930000000000037, -0.000920000000000037, -0.000910000000000037, -0.000900000000000037, -0.000890000000000037, -0.000880000000000037, -0.000870000000000037, -0.000860000000000037, -0.000850000000000036, -0.000840000000000036, -0.000830000000000036, -0.000820000000000036, -0.000810000000000036, -0.000800000000000036, -0.000790000000000036, -0.000780000000000036, -0.000770000000000036, -0.000760000000000036, -0.000750000000000036, -0.000740000000000036, -0.000730000000000036, -0.000720000000000036, -0.000710000000000036, -0.000700000000000036, -0.000690000000000036, -0.000680000000000036, -0.000670000000000036, -0.000660000000000036, -0.000650000000000036, -0.000640000000000036, -0.000630000000000036, -0.000620000000000036, -0.000610000000000036, -0.000600000000000036, -0.000590000000000036, -0.000580000000000036, -0.000570000000000036, -0.000560000000000036, -0.000550000000000036, -0.000540000000000036, -0.000530000000000036, -0.000520000000000036, -0.000510000000000036, -0.000500000000000036, -0.000490000000000036, -0.000480000000000036, -0.000470000000000035, -0.000460000000000035, -0.000450000000000035, -0.000440000000000035, -0.000430000000000035, -0.000420000000000035, -0.000410000000000035, -0.000400000000000035, -0.000390000000000035, -0.000380000000000035, -0.000370000000000035, -0.000360000000000035, -0.000350000000000035, -0.000340000000000035, -0.000330000000000035, -0.000320000000000035, -0.000310000000000035, -0.000300000000000035, -0.000290000000000035, -0.000280000000000035, -0.000270000000000035, -0.000260000000000035, -0.000250000000000035, -0.000240000000000035, -0.000230000000000035, -0.000220000000000035, -0.000210000000000035, -0.000200000000000035, -0.000190000000000035, -0.000180000000000035, -0.000170000000000035, -0.000160000000000035, -0.000150000000000035, -0.000140000000000035, -0.000130000000000035, -0.000120000000000035, -0.000110000000000035, -0.000100000000000035, -9.00000000000349e-05, -8.00000000000349e-05, -7.00000000000349e-05, -6.00000000000349e-05, -5.00000000000349e-05, -4.00000000000349e-05, -3.00000000000349e-05, -2.00000000000349e-05, -1.00000000000349e-05, -3.49350268765564e-17, 9.99999999996507e-06, 1.99999999999651e-05, 2.99999999999651e-05, 3.99999999999651e-05, 4.99999999999651e-05, 5.99999999999651e-05, 6.99999999999651e-05, 7.99999999999651e-05, 8.99999999999651e-05, 9.99999999999651e-05, 0.000109999999999965, 0.000119999999999965, 0.000129999999999965, 0.000139999999999965, 0.000149999999999965, 0.000159999999999965, 0.000169999999999965, 0.000179999999999965, 0.000189999999999965, 0.000199999999999965, 0.000209999999999965, 0.000219999999999965, 0.000229999999999965, 0.000239999999999965, 0.000249999999999965, 0.000259999999999965, 0.000269999999999965, 0.000279999999999965, 0.000289999999999965, 0.000299999999999965, 0.000309999999999965, 0.000319999999999965, 0.000329999999999965, 0.000339999999999965, 0.000349999999999965, 0.000359999999999965, 0.000369999999999965, 0.000379999999999965, 0.000389999999999965, 0.000399999999999965, 0.000409999999999966, 0.000419999999999966, 0.000429999999999966, 0.000439999999999966, 0.000449999999999966, 0.000459999999999966, 0.000469999999999966, 0.000479999999999966, 0.000489999999999966, 0.000499999999999966, 0.000509999999999966, 0.000519999999999966, 0.000529999999999966, 0.000539999999999966, 0.000549999999999966, 0.000559999999999966, 0.000569999999999966, 0.000579999999999966, 0.000589999999999966, 0.000599999999999966, 0.000609999999999966, 0.000619999999999966, 0.000629999999999966, 0.000639999999999966, 0.000649999999999966, 0.000659999999999966, 0.000669999999999966, 0.000679999999999966, 0.000689999999999966, 0.000699999999999966, 0.000709999999999966, 0.000719999999999966, 0.000729999999999966, 0.000739999999999966, 0.000749999999999966, 0.000759999999999966, 0.000769999999999966, 0.000779999999999966, 0.000789999999999967, 0.000799999999999967, 0.000809999999999967, 0.000819999999999967, 0.000829999999999967, 0.000839999999999967, 0.000849999999999967, 0.000859999999999967, 0.000869999999999967, 0.000879999999999967, 0.000889999999999967, 0.000899999999999967, 0.000909999999999967, 0.000919999999999967, 0.000929999999999967, 0.000939999999999967, 0.000949999999999967, 0.000959999999999967, 0.000969999999999967, 0.000979999999999967, 0.000989999999999967, 0.000999999999999967, 0.00100999999999997, 0.00101999999999997, 0.00102999999999997, 0.00103999999999997, 0.00104999999999997, 0.00105999999999997, 0.00106999999999997, 0.00107999999999997, 0.00108999999999997, 0.00109999999999997, 0.00110999999999997, 0.00111999999999997, 0.00112999999999997, 0.00113999999999997, 0.00114999999999997, 0.00115999999999997, 0.00116999999999997, 0.00117999999999997, 0.00118999999999997, 0.00119999999999997, 0.00120999999999997, 0.00121999999999997, 0.00122999999999997, 0.00123999999999997, 0.00124999999999997, 0.00125999999999997, 0.00126999999999997, 0.00127999999999997, 0.00128999999999997, 0.00129999999999997, 0.00130999999999997, 0.00131999999999997, 0.00132999999999997, 0.00133999999999997, 0.00134999999999997, 0.00135999999999997, 0.00136999999999997, 0.00137999999999997, 0.00138999999999997, 0.00139999999999997, 0.00140999999999997, 0.00141999999999997, 0.00142999999999997, 0.00143999999999997, 0.00144999999999997, 0.00145999999999997, 0.00146999999999997, 0.00147999999999997, 0.00148999999999997, 0.00149999999999997, 0.00150999999999997, 0.00151999999999997, 0.00152999999999997, 0.00153999999999997, 0.00154999999999997, 0.00155999999999997, 0.00156999999999997, 0.00157999999999997, 0.00158999999999997, 0.00159999999999997, 0.00160999999999997, 0.00161999999999997, 0.00162999999999997, 0.00163999999999997, 0.00164999999999997, 0.00165999999999997, 0.00166999999999997, 0.00167999999999997, 0.00168999999999997, 0.00169999999999997, 0.00170999999999997, 0.00171999999999997, 0.00172999999999997, 0.00173999999999997, 0.00174999999999997, 0.00175999999999997, 0.00176999999999997, 0.00177999999999997, 0.00178999999999997, 0.00179999999999997, 0.00180999999999997, 0.00181999999999997, 0.00182999999999997, 0.00183999999999997, 0.00184999999999997, 0.00185999999999997, 0.00186999999999997, 0.00187999999999997, 0.00188999999999997, 0.00189999999999997, 0.00190999999999997, 0.00191999999999997, 0.00192999999999997, 0.00193999999999997, 0.00194999999999997, 0.00195999999999997, 0.00196999999999997, 0.00197999999999997, 0.00198999999999997, 0.00199999999999997, 0.00200999999999997, 0.00201999999999997, 0.00202999999999997, 0.00203999999999997, 0.00204999999999997, 0.00205999999999997, 0.00206999999999997, 0.00207999999999997, 0.00208999999999997, 0.00209999999999997, 0.00210999999999997, 0.00211999999999997, 0.00212999999999997, 0.00213999999999997, 0.00214999999999997, 0.00215999999999997, 0.00216999999999997, 0.00217999999999997, 0.00218999999999997, 0.00219999999999997, 0.00220999999999997, 0.00221999999999997, 0.00222999999999997, 0.00223999999999997, 0.00224999999999997, 0.00225999999999997, 0.00226999999999997, 0.00227999999999997, 0.00228999999999997, 0.00229999999999997, 0.00230999999999997, 0.00231999999999997, 0.00232999999999997, 0.00233999999999997, 0.00234999999999997, 0.00235999999999997, 0.00236999999999997, 0.00237999999999997, 0.00238999999999997, 0.00239999999999997, 0.00240999999999997, 0.00241999999999997, 0.00242999999999997, 0.00243999999999997, 0.00244999999999997, 0.00245999999999997, 0.00246999999999997, 0.00247999999999997, 0.00248999999999997, 0.00249999999999997, 0.00250999999999997, 0.00251999999999997, 0.00252999999999997, 0.00253999999999997, 0.00254999999999997, 0.00255999999999997, 0.00256999999999997, 0.00257999999999997, 0.00258999999999997, 0.00259999999999997, 0.00260999999999997, 0.00261999999999997, 0.00262999999999997, 0.00263999999999997, 0.00264999999999997, 0.00265999999999997, 0.00266999999999997, 0.00267999999999997, 0.00268999999999997, 0.00269999999999997, 0.00270999999999997, 0.00271999999999997, 0.00272999999999997, 0.00273999999999997, 0.00274999999999997, 0.00275999999999997, 0.00276999999999997, 0.00277999999999997, 0.00278999999999997, 0.00279999999999997, 0.00280999999999997, 0.00281999999999997, 0.00282999999999997, 0.00283999999999997, 0.00284999999999997, 0.00285999999999997, 0.00286999999999997, 0.00287999999999997, 0.00288999999999997, 0.00289999999999997, 0.00290999999999997, 0.00291999999999997, 0.00292999999999997, 0.00293999999999997, 0.00294999999999997, 0.00295999999999997, 0.00296999999999997, 0.00297999999999997, 0.00298999999999997, 0.00299999999999997, 0.00300999999999997, 0.00301999999999997, 0.00302999999999997, 0.00303999999999997, 0.00304999999999997, 0.00305999999999997, 0.00306999999999997, 0.00307999999999997, 0.00308999999999997, 0.00309999999999997, 0.00310999999999997, 0.00311999999999997, 0.00312999999999997, 0.00313999999999997, 0.00314999999999997, 0.00315999999999997, 0.00316999999999997, 0.00317999999999997, 0.00318999999999997, 0.00319999999999997, 0.00320999999999997, 0.00321999999999997, 0.00322999999999997, 0.00323999999999997, 0.00324999999999997, 0.00325999999999997, 0.00326999999999997, 0.00327999999999997, 0.00328999999999997, 0.00329999999999997, 0.00330999999999997, 0.00331999999999997, 0.00332999999999997, 0.00333999999999997, 0.00334999999999997, 0.00335999999999997, 0.00336999999999997, 0.00337999999999997, 0.00338999999999997, 0.00339999999999997, 0.00340999999999997, 0.00341999999999997, 0.00342999999999997, 0.00343999999999997, 0.00344999999999997, 0.00345999999999997, 0.00346999999999997, 0.00347999999999997, 0.00348999999999997, 0.00349999999999997, 0.00350999999999997, 0.00351999999999997, 0.00352999999999997, 0.00353999999999997, 0.00354999999999997, 0.00355999999999997, 0.00356999999999997, 0.00357999999999997, 0.00358999999999997, 0.00359999999999997, 0.00360999999999997, 0.00361999999999997, 0.00362999999999997, 0.00363999999999997, 0.00364999999999997, 0.00365999999999997, 0.00366999999999997, 0.00367999999999997, 0.00368999999999997, 0.00369999999999997, 0.00370999999999997, 0.00371999999999997, 0.00372999999999997, 0.00373999999999997, 0.00374999999999997, 0.00375999999999997, 0.00376999999999997, 0.00377999999999997, 0.00378999999999997, 0.00379999999999997, 0.00380999999999997, 0.00381999999999997, 0.00382999999999997, 0.00383999999999997, 0.00384999
[truncated: 11,621,492 more chars]
