# Supplementary material for: Superconductivity from a melted insulator in Josephson junction arrays
Source: Nat Phys. 2023 Aug 10;19(11):1630–5. doi: 10.1038/s41567-023-02161-w (PMC10635826; doi:10.1038/s41567-023-02161-w)
Supplement: Supplementary file 2 — Contains all data in the paper, including supplement, serialized into text files, and Python scripts that recreate all figures from the text files. [file 41567_2023_2161_MOESM2_ESM.zip › data_and_plotters_all/phase_figures/supfigs/sfig_gv_cartoon/sfig_gv.py]

#%% Figure for comparing i-v and g-v data

#!%matplotlib auto
import matplotlib.pyplot as plt, numpy as np
from matplotlib.gridspec import GridSpec
from matplotlib import gridspec
from mpl_toolkits.axes_grid1 import make_axes_locatable
from copy import deepcopy
import scipy.constants as cst 

from phase_figures import load_json
from phase_figures.supfigs.sfig_gv_cartoon import figpath
from phase_figures import cmap_mw, cmap_tprt

def idx2float( data ) :
    """  convert dictionary keys to floats
    """
    return { np.round( float(k), 8 ) : d for k, d in data.items() }

def list1array(data):
    for b, d in data.items() :
        x = d
        data[b] = np.array(x) 
    return data

def list2array(data):
    for b, d in data.items() :
        x, y = d
        data[b] = ( np.array(x), np.array(y) )
    return data

iv_b = load_json( figpath/'iv_b.json')
iv_b = idx2float(iv_b)
iv = list2array ( iv_b )
for b in iv :
    iv[b][0][:] = iv[b][0][:]*1e3 # mV
    iv[b][1][:] = iv[b][1][:]*1e9 # nA

gv_b = load_json( figpath/'gv_b.json')
gv_b = idx2float(gv_b)
gv = list2array ( gv_b )
for b in gv :
    gv[b][0][:] = gv[b][0][:]*1e3 # mV

bvals = iv.keys() # b field values

colors_tprt = cmap_tprt( np.arange( len(bvals) ) / (len(bvals) -1) )
pargs = dict(marker = '.', markersize = 1,
            linestyle = '-', linewidth = 0.7)

def plot_iv(b, xlim = None, ax = None):
    """plot i vs. b data at a B field
        b : B field value in mT
        xlim : lmits of the xaxis
    """

    if (ax == None):
        _, ax = plt.subplots(1)
    
    if (xlim == None):
        xlim = (iv[b][0].min(), iv[b][0].max())

    ax.plot(*iv[b], color = colors_tprt[int(len(bvals)/4)], **pargs)
    ax.set_xlim(xlim)
    ax.set_xlabel('$V$ (mV)')
    ax.set_ylabel('$I$ (nA)')

def plot_gv(b, xlim = None, ax = None):
    """plot g vs. b data at a B field
        b : B field value in mT
        xlim : lmits of the xaxis 
    """

    if (ax == None):
        _, ax = plt.subplots(1)
    
    if (xlim == None):
        xlim = (gv[b][0].min(), gv[b][0].max())
    
    ax.plot(*gv[b], color = colors_tprt[int(len(bvals)/4)], **pargs)
    ax.set_xlim(xlim)
    ax.set_xlabel('$V$ (mV)')
    ax.set_ylabel('$g$ ($\mathrm{e^2/h}$)')

bfield = 0*1e-3 # Tesla
xlimit = (-5,5) # setting x axis limits (in mV) for clearer comparison

# plot the figure
# conductance figure
# fig, ax = plt.subplots( 1, figsize=(3.375,3))
# plot_gv(bfield, xlimit, ax)
# fig.tight_layout()
# fig.savefig('sfig_gv.pdf')

#i-v figure
fig_iv, ax_iv = plt.subplots( 1, figsize=(3.375*2,3))
plot_iv(bfield,xlimit,ax_iv)
ax_iv.set_ylim(top=20)
fig_iv.tight_layout()
fig_iv.savefig('sfig_iv_cartoon.pdf')
#%%
