# Supplementary material for: Superconductivity from a melted insulator in Josephson junction arrays
Source: Nat Phys. 2023 Aug 10;19(11):1630–5. doi: 10.1038/s41567-023-02161-w (PMC10635826; doi:10.1038/s41567-023-02161-w)
Supplement: Supplementary file 2 — Contains all data in the paper, including supplement, serialized into text files, and Python scripts that recreate all figures from the text files. [file 41567_2023_2161_MOESM2_ESM.zip › data_and_plotters_all/phase_figures/supfigs/sfig_gv_cartoon/iv_b.json]

{"-0.05": [[-0.007, -0.00699, -0.00698, -0.00697, -0.00696, -0.00695, -0.00694, -0.00693, -0.00692, -0.00691, -0.0069, -0.00689, -0.00688000000000001, -0.00687000000000001, -0.00686000000000001, -0.00685000000000001, -0.00684000000000001, -0.00683000000000001, -0.00682000000000001, -0.00681000000000001, -0.00680000000000001, -0.00679000000000001, -0.00678000000000001, -0.00677000000000001, -0.00676000000000001, -0.00675000000000001, -0.00674000000000001, -0.00673000000000001, -0.00672000000000001, -0.00671000000000001, -0.00670000000000001, -0.00669000000000001, -0.00668000000000001, -0.00667000000000001, -0.00666000000000001, -0.00665000000000001, -0.00664000000000001, -0.00663000000000002, -0.00662000000000002, -0.00661000000000002, -0.00660000000000002, -0.00659000000000002, -0.00658000000000002, -0.00657000000000002, -0.00656000000000002, -0.00655000000000002, -0.00654000000000002, -0.00653000000000002, -0.00652000000000002, -0.00651000000000002, -0.00650000000000002, -0.00649000000000002, -0.00648000000000002, -0.00647000000000002, -0.00646000000000002, -0.00645000000000002, -0.00644000000000002, -0.00643000000000002, -0.00642000000000002, -0.00641000000000002, -0.00640000000000002, -0.00639000000000003, -0.00638000000000003, -0.00637000000000003, -0.00636000000000003, -0.00635000000000003, -0.00634000000000003, -0.00633000000000003, -0.00632000000000003, -0.00631000000000003, -0.00630000000000003, -0.00629000000000003, -0.00628000000000003, -0.00627000000000003, -0.00626000000000003, -0.00625000000000003, -0.00624000000000003, -0.00623000000000003, -0.00622000000000003, -0.00621000000000003, -0.00620000000000003, -0.00619000000000003, -0.00618000000000003, -0.00617000000000003, -0.00616000000000003, -0.00615000000000003, -0.00614000000000004, -0.00613000000000004, -0.00612000000000004, -0.00611000000000004, -0.00610000000000004, -0.00609000000000004, -0.00608000000000004, -0.00607000000000004, -0.00606000000000004, -0.00605000000000004, -0.00604000000000004, -0.00603000000000004, -0.00602000000000004, -0.00601000000000004, -0.00600000000000004, -0.00599000000000004, -0.00598000000000004, -0.00597000000000004, -0.00596000000000004, -0.00595000000000004, -0.00594000000000004, -0.00593000000000004, -0.00592000000000004, -0.00591000000000004, -0.00590000000000004, -0.00589000000000005, -0.00588000000000005, -0.00587000000000005, -0.00586000000000005, -0.00585000000000005, -0.00584000000000005, -0.00583000000000005, -0.00582000000000005, -0.00581000000000005, -0.00580000000000005, -0.00579000000000005, -0.00578000000000005, -0.00577000000000005, -0.00576000000000005, -0.00575000000000005, -0.00574000000000005, -0.00573000000000005, -0.00572000000000005, -0.00571000000000005, -0.00570000000000005, -0.00569000000000005, -0.00568000000000005, -0.00567000000000005, -0.00566000000000005, -0.00565000000000006, -0.00564000000000006, -0.00563000000000006, -0.00562000000000006, -0.00561000000000006, -0.00560000000000006, -0.00559000000000006, -0.00558000000000006, -0.00557000000000006, -0.00556000000000006, -0.00555000000000006, -0.00554000000000006, -0.00553000000000006, -0.00552000000000006, -0.00551000000000006, -0.00550000000000006, -0.00549000000000006, -0.00548000000000006, -0.00547000000000006, -0.00546000000000006, -0.00545000000000006, -0.00544000000000006, -0.00543000000000006, -0.00542000000000006, -0.00541000000000006, -0.00540000000000007, -0.00539000000000007, -0.00538000000000007, -0.00537000000000007, -0.00536000000000007, -0.00535000000000007, -0.00534000000000007, -0.00533000000000007, -0.00532000000000007, -0.00531000000000007, -0.00530000000000007, -0.00529000000000007, -0.00528000000000007, -0.00527000000000007, -0.00526000000000007, -0.00525000000000007, -0.00524000000000007, -0.00523000000000007, -0.00522000000000007, -0.00521000000000007, -0.00520000000000007, -0.00519000000000007, -0.00518000000000007, -0.00517000000000007, -0.00516000000000008, -0.00515000000000008, -0.00514000000000008, -0.00513000000000008, -0.00512000000000008, -0.00511000000000008, -0.00510000000000008, -0.00509000000000008, -0.00508000000000008, -0.00507000000000008, -0.00506000000000008, -0.00505000000000008, -0.00504000000000008, -0.00503000000000008, -0.00502000000000008, -0.00501000000000008, -0.00500000000000008, -0.00499000000000008, -0.00498000000000008, -0.00497000000000008, -0.00496000000000008, -0.00495000000000008, -0.00494000000000008, -0.00493000000000008, -0.00492000000000008, -0.00491000000000009, -0.00490000000000009, -0.00489000000000009, -0.00488000000000009, -0.00487000000000009, -0.00486000000000009, -0.00485000000000009, -0.00484000000000009, -0.00483000000000009, -0.00482000000000009, -0.00481000000000009, -0.00480000000000009, -0.00479000000000009, -0.00478000000000009, -0.00477000000000009, -0.00476000000000009, -0.00475000000000009, -0.00474000000000009, -0.00473000000000009, -0.00472000000000009, -0.00471000000000009, -0.00470000000000009, -0.00469000000000009, -0.00468000000000009, -0.0046700000000001, -0.0046600000000001, -0.0046500000000001, -0.0046400000000001, -0.0046300000000001, -0.0046200000000001, -0.0046100000000001, -0.0046000000000001, -0.0045900000000001, -0.0045800000000001, -0.0045700000000001, -0.0045600000000001, -0.0045500000000001, -0.0045400000000001, -0.0045300000000001, -0.0045200000000001, -0.0045100000000001, -0.0045000000000001, -0.0044900000000001, -0.0044800000000001, -0.0044700000000001, -0.0044600000000001, -0.0044500000000001, -0.0044400000000001, -0.0044300000000001, -0.00442000000000011, -0.00441000000000011, -0.00440000000000011, -0.00439000000000011, -0.00438000000000011, -0.00437000000000011, -0.00436000000000011, -0.00435000000000011, -0.00434000000000011, -0.00433000000000011, -0.00432000000000011, -0.00431000000000011, -0.00430000000000011, -0.00429000000000011, -0.00428000000000011, -0.00427000000000011, -0.00426000000000011, -0.00425000000000011, -0.00424000000000011, -0.00423000000000011, -0.00422000000000011, -0.00421000000000011, -0.00420000000000011, -0.00419000000000011, -0.00418000000000012, -0.00417000000000012, -0.00416000000000012, -0.00415000000000012, -0.00414000000000012, -0.00413000000000012, -0.00412000000000012, -0.00411000000000012, -0.00410000000000012, -0.00409000000000012, -0.00408000000000012, -0.00407000000000012, -0.00406000000000012, -0.00405000000000012, -0.00404000000000012, -0.00403000000000012, -0.00402000000000012, -0.00401000000000012, -0.00400000000000012, -0.00399000000000012, -0.00398000000000012, -0.00397000000000012, -0.00396000000000012, -0.00395000000000012, -0.00394000000000012, -0.00393000000000013, -0.00392000000000013, -0.00391000000000013, -0.00390000000000013, -0.00389000000000013, -0.00388000000000013, -0.00387000000000013, -0.00386000000000013, -0.00385000000000013, -0.00384000000000013, -0.00383000000000013, -0.00382000000000013, -0.00381000000000013, -0.00380000000000013, -0.00379000000000013, -0.00378000000000013, -0.00377000000000013, -0.00376000000000013, -0.00375000000000013, -0.00374000000000013, -0.00373000000000013, -0.00372000000000013, -0.00371000000000013, -0.00370000000000013, -0.00369000000000013, -0.00368000000000013, -0.00367000000000013, -0.00366000000000013, -0.00365000000000013, -0.00364000000000013, -0.00363000000000013, -0.00362000000000013, -0.00361000000000013, -0.00360000000000013, -0.00359000000000013, -0.00358000000000013, -0.00357000000000013, -0.00356000000000013, -0.00355000000000013, -0.00354000000000013, -0.00353000000000013, -0.00352000000000013, -0.00351000000000012, -0.00350000000000012, -0.00349000000000012, -0.00348000000000012, -0.00347000000000012, -0.00346000000000012, -0.00345000000000012, -0.00344000000000012, -0.00343000000000012, -0.00342000000000012, -0.00341000000000012, -0.00340000000000012, -0.00339000000000012, -0.00338000000000012, -0.00337000000000012, -0.00336000000000012, -0.00335000000000012, -0.00334000000000012, -0.00333000000000012, -0.00332000000000012, -0.00331000000000012, -0.00330000000000012, -0.00329000000000012, -0.00328000000000012, -0.00327000000000012, -0.00326000000000012, -0.00325000000000012, -0.00324000000000012, -0.00323000000000012, -0.00322000000000012, -0.00321000000000012, -0.00320000000000012, -0.00319000000000012, -0.00318000000000012, -0.00317000000000012, -0.00316000000000012, -0.00315000000000012, -0.00314000000000012, -0.00313000000000012, -0.00312000000000012, -0.00311000000000012, -0.00310000000000012, -0.00309000000000012, -0.00308000000000012, -0.00307000000000012, -0.00306000000000012, -0.00305000000000012, -0.00304000000000012, -0.00303000000000012, -0.00302000000000012, -0.00301000000000012, -0.00300000000000012, -0.00299000000000012, -0.00298000000000012, -0.00297000000000012, -0.00296000000000012, -0.00295000000000012, -0.00294000000000012, -0.00293000000000012, -0.00292000000000012, -0.00291000000000012, -0.00290000000000012, -0.00289000000000012, -0.00288000000000012, -0.00287000000000012, -0.00286000000000012, -0.00285000000000012, -0.00284000000000012, -0.00283000000000012, -0.00282000000000012, -0.00281000000000012, -0.00280000000000012, -0.00279000000000012, -0.00278000000000012, -0.00277000000000012, -0.00276000000000012, -0.00275000000000012, -0.00274000000000012, -0.00273000000000012, -0.00272000000000012, -0.00271000000000012, -0.00270000000000012, -0.00269000000000012, -0.00268000000000012, -0.00267000000000012, -0.00266000000000012, -0.00265000000000012, -0.00264000000000012, -0.00263000000000012, -0.00262000000000012, -0.00261000000000012, -0.00260000000000012, -0.00259000000000012, -0.00258000000000012, -0.00257000000000012, -0.00256000000000012, -0.00255000000000012, -0.00254000000000012, -0.00253000000000012, -0.00252000000000012, -0.00251000000000012, -0.00250000000000012, -0.00249000000000012, -0.00248000000000012, -0.00247000000000012, -0.00246000000000012, -0.00245000000000012, -0.00244000000000012, -0.00243000000000012, -0.00242000000000012, -0.00241000000000012, -0.00240000000000012, -0.00239000000000012, -0.00238000000000012, -0.00237000000000012, -0.00236000000000012, -0.00235000000000012, -0.00234000000000012, -0.00233000000000012, -0.00232000000000012, -0.00231000000000012, -0.00230000000000012, -0.00229000000000012, -0.00228000000000012, -0.00227000000000012, -0.00226000000000012, -0.00225000000000012, -0.00224000000000012, -0.00223000000000012, -0.00222000000000012, -0.00221000000000012, -0.00220000000000012, -0.00219000000000012, -0.00218000000000012, -0.00217000000000012, -0.00216000000000012, -0.00215000000000012, -0.00214000000000012, -0.00213000000000012, -0.00212000000000012, -0.00211000000000012, -0.00210000000000012, -0.00209000000000012, -0.00208000000000012, -0.00207000000000012, -0.00206000000000012, -0.00205000000000012, -0.00204000000000012, -0.00203000000000012, -0.00202000000000012, -0.00201000000000012, -0.00200000000000012, -0.00199000000000012, -0.00198000000000012, -0.00197000000000012, -0.00196000000000012, -0.00195000000000012, -0.00194000000000012, -0.00193000000000012, -0.00192000000000012, -0.00191000000000012, -0.00190000000000012, -0.00189000000000012, -0.00188000000000012, -0.00187000000000012, -0.00186000000000012, -0.00185000000000012, -0.00184000000000012, -0.00183000000000012, -0.00182000000000012, -0.00181000000000012, -0.00180000000000012, -0.00179000000000012, -0.00178000000000012, -0.00177000000000012, -0.00176000000000012, -0.00175000000000012, -0.00174000000000012, -0.00173000000000012, -0.00172000000000012, -0.00171000000000012, -0.00170000000000012, -0.00169000000000012, -0.00168000000000012, -0.00167000000000012, -0.00166000000000012, -0.00165000000000012, -0.00164000000000012, -0.00163000000000012, -0.00162000000000012, -0.00161000000000012, -0.00160000000000012, -0.00159000000000012, -0.00158000000000012, -0.00157000000000012, -0.00156000000000012, -0.00155000000000012, -0.00154000000000012, -0.00153000000000012, -0.00152000000000012, -0.00151000000000012, -0.00150000000000012, -0.00149000000000012, -0.00148000000000012, -0.00147000000000012, -0.00146000000000012, -0.00145000000000012, -0.00144000000000012, -0.00143000000000012, -0.00142000000000012, -0.00141000000000012, -0.00140000000000012, -0.00139000000000012, -0.00138000000000012, -0.00137000000000012, -0.00136000000000012, -0.00135000000000012, -0.00134000000000012, -0.00133000000000012, -0.00132000000000012, -0.00131000000000012, -0.00130000000000012, -0.00129000000000012, -0.00128000000000012, -0.00127000000000012, -0.00126000000000012, -0.00125000000000012, -0.00124000000000012, -0.00123000000000012, -0.00122000000000012, -0.00121000000000012, -0.00120000000000012, -0.00119000000000012, -0.00118000000000012, -0.00117000000000012, -0.00116000000000012, -0.00115000000000012, -0.00114000000000012, -0.00113000000000012, -0.00112000000000012, -0.00111000000000012, -0.00110000000000012, -0.00109000000000012, -0.00108000000000012, -0.00107000000000012, -0.00106000000000012, -0.00105000000000012, -0.00104000000000012, -0.00103000000000012, -0.00102000000000012, -0.00101000000000012, -0.00100000000000012, -0.000990000000000118, -0.000980000000000118, -0.000970000000000118, -0.000960000000000118, -0.000950000000000118, -0.000940000000000118, -0.000930000000000118, -0.000920000000000118, -0.000910000000000118, -0.000900000000000118, -0.000890000000000118, -0.000880000000000118, -0.000870000000000118, -0.000860000000000118, -0.000850000000000118, -0.000840000000000118, -0.000830000000000118, -0.000820000000000118, -0.000810000000000118, -0.000800000000000118, -0.000790000000000118, -0.000780000000000118, -0.000770000000000118, -0.000760000000000118, -0.000750000000000118, -0.000740000000000118, -0.000730000000000118, -0.000720000000000118, -0.000710000000000118, -0.000700000000000118, -0.000690000000000118, -0.000680000000000118, -0.000670000000000118, -0.000660000000000118, -0.000650000000000117, -0.000640000000000117, -0.000630000000000117, -0.000620000000000117, -0.000610000000000117, -0.000600000000000117, -0.000590000000000117, -0.000580000000000117, -0.000570000000000117, -0.000560000000000117, -0.000550000000000117, -0.000540000000000117, -0.000530000000000117, -0.000520000000000117, -0.000510000000000117, -0.000500000000000117, -0.000490000000000117, -0.000480000000000117, -0.000470000000000117, -0.000460000000000117, -0.000450000000000117, -0.000440000000000117, -0.000430000000000117, -0.000420000000000117, -0.000410000000000117, -0.000400000000000117, -0.000390000000000117, -0.000380000000000117, -0.000370000000000117, -0.000360000000000117, -0.000350000000000117, -0.000340000000000117, -0.000330000000000117, -0.000320000000000117, -0.000310000000000117, -0.000300000000000117, -0.000290000000000117, -0.000280000000000117, -0.000270000000000117, -0.000260000000000116, -0.000250000000000116, -0.000240000000000116, -0.000230000000000116, -0.000220000000000116, -0.000210000000000116, -0.000200000000000116, -0.000190000000000116, -0.000180000000000116, -0.000170000000000116, -0.000160000000000116, -0.000150000000000116, -0.000140000000000116, -0.000130000000000116, -0.000120000000000116, -0.000110000000000116, -0.000100000000000116, -9.00000000001165e-05, -8.00000000001165e-05, -7.00000000001165e-05, -6.00000000001165e-05, -5.00000000001165e-05, -4.00000000001165e-05, -3.00000000001165e-05, -2.00000000001165e-05, -1.00000000001165e-05, -1.16467030247466e-16, 9.99999999988353e-06, 1.99999999998835e-05, 2.99999999998835e-05, 3.99999999998835e-05, 4.99999999998835e-05, 5.99999999998835e-05, 6.99999999998835e-05, 7.99999999998835e-05, 8.99999999998835e-05, 9.99999999998835e-05, 0.000109999999999884, 0.000119999999999884, 0.000129999999999884, 0.000139999999999884, 0.000149999999999884, 0.000159999999999884, 0.000169999999999884, 0.000179999999999884, 0.000189999999999884, 0.000199999999999884, 0.000209999999999884, 0.000219999999999884, 0.000229999999999884, 0.000239999999999884, 0.000249999999999884, 0.000259999999999884, 0.000269999999999884, 0.000279999999999884, 0.000289999999999884, 0.000299999999999884, 0.000309999999999884, 0.000319999999999884, 0.000329999999999884, 0.000339999999999884, 0.000349999999999884, 0.000359999999999884, 0.000369999999999884, 0.000379999999999884, 0.000389999999999884, 0.000399999999999884, 0.000409999999999884, 0.000419999999999884, 0.000429999999999884, 0.000439999999999884, 0.000449999999999884, 0.000459999999999884, 0.000469999999999884, 0.000479999999999884, 0.000489999999999884, 0.000499999999999884, 0.000509999999999884, 0.000519999999999884, 0.000529999999999884, 0.000539999999999884, 0.000549999999999884, 0.000559999999999884, 0.000569999999999884, 0.000579999999999884, 0.000589999999999884, 0.000599999999999884, 0.000609999999999885, 0.000619999999999885, 0.000629999999999885, 0.000639999999999885, 0.000649999999999885, 0.000659999999999885, 0.000669999999999885, 0.000679999999999885, 0.000689999999999885, 0.000699999999999885, 0.000709999999999885, 0.000719999999999885, 0.000729999999999885, 0.000739999999999885, 0.000749999999999885, 0.000759999999999885, 0.000769999999999885, 0.000779999999999885, 0.000789999999999885, 0.000799999999999885, 0.000809999999999885, 0.000819999999999885, 0.000829999999999885, 0.000839999999999885, 0.000849999999999885, 0.000859999999999885, 0.000869999999999885, 0.000879999999999885, 0.000889999999999885, 0.000899999999999885, 0.000909999999999885, 0.000919999999999885, 0.000929999999999885, 0.000939999999999885, 0.000949999999999885, 0.000959999999999885, 0.000969999999999885, 0.000979999999999885, 0.000989999999999886, 0.000999999999999886, 0.00100999999999989, 0.00101999999999989, 0.00102999999999989, 0.00103999999999989, 0.00104999999999989, 0.00105999999999989, 0.00106999999999989, 0.00107999999999989, 0.00108999999999989, 0.00109999999999989, 0.00110999999999989, 0.00111999999999989, 0.00112999999999989, 0.00113999999999989, 0.00114999999999989, 0.00115999999999989, 0.00116999999999989, 0.00117999999999989, 0.00118999999999989, 0.00119999999999989, 0.00120999999999989, 0.00121999999999989, 0.00122999999999989, 0.00123999999999989, 0.00124999999999989, 0.00125999999999989, 0.00126999999999989, 0.00127999999999989, 0.00128999999999989, 0.00129999999999989, 0.00130999999999989, 0.00131999999999989, 0.00132999999999989, 0.00133999999999989, 0.00134999999999989, 0.00135999999999989, 0.00136999999999989, 0.00137999999999989, 0.00138999999999989, 0.00139999999999989, 0.00140999999999989, 0.00141999999999989, 0.00142999999999989, 0.00143999999999989, 0.00144999999999989, 0.00145999999999989, 0.00146999999999989, 0.00147999999999989, 0.00148999999999989, 0.00149999999999989, 0.00150999999999989, 0.00151999999999989, 0.00152999999999989, 0.00153999999999989, 0.00154999999999989, 0.00155999999999989, 0.00156999999999989, 0.00157999999999989, 0.00158999999999989, 0.00159999999999989, 0.00160999999999989, 0.00161999999999989, 0.00162999999999989, 0.00163999999999989, 0.00164999999999989, 0.00165999999999989, 0.00166999999999989, 0.00167999999999989, 0.00168999999999989, 0.00169999999999989, 0.00170999999999989, 0.00171999999999989, 0.00172999999999989, 0.00173999999999989, 0.00174999999999989, 0.00175999999999989, 0.00176999999999989, 0.00177999999999989, 0.00178999999999989, 0.00179999999999989, 0.00180999999999989, 0.00181999999999989, 0.00182999999999989, 0.00183999999999989, 0.00184999999999989, 0.00185999999999989, 0.00186999999999989, 0.00187999999999989, 0.00188999999999989, 0.00189999999999989, 0.00190999999999989, 0.00191999999999989, 0.00192999999999989, 0.00193999999999989, 0.00194999999999989, 0.00195999999999989, 0.00196999999999989, 0.00197999999999989, 0.00198999999999989, 0.00199999999999989, 0.00200999999999989, 0.00201999999999989, 0.00202999999999989, 0.00203999999999989, 0.00204999999999989, 0.00205999999999989, 0.00206999999999989, 0.00207999999999989, 0.00208999999999989, 0.00209999999999989, 0.00210999999999989, 0.00211999999999989, 0.00212999999999989, 0.00213999999999989, 0.00214999999999989, 0.00215999999999989, 0.00216999999999989, 0.00217999999999989, 0.00218999999999989, 0.00219999999999989, 0.00220999999999989, 0.00221999999999989, 0.00222999999999989, 0.00223999999999989, 0.00224999999999989, 0.00225999999999989, 0.00226999999999989, 0.00227999999999989, 0.00228999999999989, 0.00229999999999989, 0.00230999999999989, 0.00231999999999989, 0.00232999999999989, 0.00233999999999989, 0.00234999999999989, 0.00235999999999989, 0.00236999999999989, 0.00237999999999989, 0.00238999999999989, 0.00239999999999989, 0.00240999999999989, 0.00241999999999989, 0.00242999999999989, 0.00243999999999989, 0.00244999999999989, 0.00245999999999989, 0.00246999999999989, 0.00247999999999989, 0.00248999999999989, 0.00249999999999989, 0.00250999999999989, 0.00251999999999989, 0.00252999999999989, 0.00253999999999989, 0.00254999999999989, 0.00255999999999989, 0.00256999999999989, 0.00257999999999989, 0.00258999999999989, 0.00259999999999989, 0.00260999999999989, 0.00261999999999989, 0.00262999999999989, 0.00263999999999989, 0.00264999999999989, 0.00265999999999989, 0.00266999999999989, 0.00267999999999989, 0.00268999999999989, 0.00269999999999989, 0.00270999999999989, 0.00271999999999989, 0.00272999999999989, 0.00273999999999989, 0.00274999999999989, 0.00275999999999989, 0.00276999999999989, 0.00277999999999989, 0.00278999999999989, 0.00279999999999989, 0.00280999999999989, 0.00281999999999989, 0.00282999999999989, 0.00283999999999989, 0.00284999999999989, 0.00285999999999989, 0.00286999999999989, 0.00287999999999989, 0.00288999999999989, 0.00289999999999989, 0.00290999999999989, 0.00291999999999989, 0.00292999999999989, 0.00293999999999989, 0.00294999999999989, 0.00295999999999989, 0.00296999999999989, 0.00297999999999989, 0.00298999999999989, 0.00299999999999989, 0.00300999999999989, 0.00301999999999989, 0.00302999999999989, 0.00303999999999989, 0.00304999999999989, 0.00305999999999989, 0.00306999999999989, 0.00307999999999989, 0.00308999999999989, 0.00309999999999989, 0.00310999999999989, 0.00311999999999989, 0.00312999999999989, 0.00313999999999989, 0.00314999999999989, 0.00315999999999989, 0.00316999999999989, 0.00317999999999989, 0.00318999999999989, 0.00319999999999989, 0.00320999999999989, 0.00321999999999989, 0.00322999999999989, 0.00323999999999989, 0.00324999999999989, 0.00325999999999989, 0.00326999999999989, 0.00327999999999989, 0.00328999999999989, 0.00329999999999989, 0.00330999999999989, 0.00331999999999989, 0.00332999999999989, 0.00333999999999989, 0.00334999999999989, 0.00335999999999989, 0.00336999999999989, 0.00337999999999989, 0.00338999999999989, 0.00339999999999989, 0.00340999999999989, 0.00341999999999989, 0.00342999999999989, 0.00343999999999989, 0.00344999999999989, 0.00345999999999989, 0.00346999999999989, 0.00347999999999989, 0.00348999999999989, 0.00349999999999989, 0.00350999999999989, 0.00351999999999989, 0.00352999999999989, 0.00353999999999989, 0.00354999999999989, 0.00355999999999989, 0.00356999999999989, 0.00357999999999989, 0.00358999999999989, 0.00359999999999989, 0.00360999999999989, 0.00361999999999989, 0.00362999999999989, 0.00363999999999989, 0.00364999999999989, 0.00365999999999989, 0.00366999999999989, 0.00367999999999989, 0.00368999999999989, 0.00369999999999989, 0.00370999999999989, 0.00371999999999989, 0.00372999999999989, 0.00373999999999989, 0.00374999999999989, 0.00375999999999989, 0.00376999999999989, 0.00377999999999989, 0.00378999999999989, 0.00379999999999989, 0.00380999999999989, 0.00381999999999989, 0.00382999999999989, 0.00383999999999989, 0.00384999999999989, 0.00385999999999989, 0.00386999999999989, 0.00387999999999989, 0.00388999999999989, 0.00389999999999989, 0.00390999999999989, 0.00391999999999989, 0.00392999999999989, 0.00393999999999989, 0.00394999999999989, 0.00395999999999989, 0.00396999999999989, 0.00397999999999989, 0.00398999999999989, 0.00399999999999989, 0.00400999999999989, 0.00401999999999989, 0.00402999999999989, 0.00403999999999989, 0.00404999999999989, 0.00405999999999989, 0.00406999999999989, 0.00407999999999989, 0.00408999999999989, 0.00409999999999988, 0.00410999999999988, 0.00411999999999988, 0.00412999999999988, 0.00413999999999988, 0.00414999999999988, 0.00415999999999988, 0.00416999999999988, 0.00417999999999988, 0.00418999999999988, 0.00419999999999988, 0.00420999999999988, 0.00421999999999988, 0.00422999999999988, 0.00423999999999988, 0.00424999999999988, 0.00425999999999988, 0.00426999999999988, 0.00427999999999988, 0.00428999999999988, 0.00429999999999988, 0.00430999999999988, 0.00431999999999988, 0.00432999999999988, 0.00433999999999988, 0.00434999999999987, 0.00435999999999987, 0.00436999999999987, 0.00437999999999987, 0.00438999999999987, 0.00439999999999987, 0.00440999999999987, 0.00441999999999987, 0.00442999999999987, 0.00443999999999987, 0.00444999999999987, 0.00445999999999987, 0.00446999999999987, 0.00447999999999987, 0.00448999999999987, 0.00449999999999987, 0.00450999999999987, 0.00451999999999987, 0.00452999999999987, 0.00453999999999987, 0.00454999999999987, 0.00455999999999987, 0.00456999999999987, 0.00457999999999987, 0.00458999999999987, 0.00459999999999986, 0.00460999999999986, 0.00461999999999986, 0.00462999999999986, 0.00463999999999986, 0.00464999999999986, 0.00465999999999986, 0.00466999999999986, 0.00467999999999986, 0.00468999999999986, 0.00469999999999986, 0.00470999999999986, 0.00471999999999986, 0.00472999999999986, 0.00473999999999986, 0.00474999999999986, 0.00475999999999986, 0.00476999999999986, 0.00477999999999986, 0.00478999999999986, 0.00479999999999986, 0.00480999999999986, 0.00481999999999986, 0.00482999999999986, 0.00483999999999985, 0.00484999999999985, 0.00485999999999985, 0.00486999999999985, 0.00487999999999985, 0.00488999999999985, 0.00489999999999985, 0.00490999999999985, 0.00491999999999985, 0.00492999999999985, 0.00493999999999985, 0.00494999999999985, 0.00495999999999985, 0.00496999999999985, 0.00497999999999985, 0.00498999999999985, 0.00499999999999985, 0.00500999999999985, 0.00501999999999985, 0.00502999999999985, 0.00503999999999985, 0.00504999999999985, 0.00505999999999985, 0.00506999999999985, 0.00507999999999985, 0.00508999999999984, 0.00509999999999984, 0.00510999999999984, 0.00511999999999984, 0.00512999999999984, 0.00513999999999984, 0.00514999999999984, 0.00515999999999984, 0.00516999999999984, 0.00517999999999984, 0.00518999999999984, 0.00519999999999984, 0.00520999999999984, 0.00521999999999984, 0.00522999999999984, 0.00523999999999984, 0.00524999999999984, 0.00525999999999984, 0.00526999999999984, 0.00527999999999984, 0.00528999999999984, 0.00529999999999984, 0.00530999999999984, 0.00531999999999984, 0.00532999999999983, 0.00533999999999983, 0.00534999999999983, 0.00535999999999983, 0.00536999999999983, 0.00537999999999983, 0.00538999999999983, 0.00539999999999983, 0.00540999999999983, 0.00541999999999983, 0.00542999999999983, 0.00543999999999983, 0.00544999999999983, 0.00545999999999983, 0.00546999999999983, 0.00547999999999983, 0.00548999999999983, 0.00549999999999983, 0.00550999999999983, 0.00551999999999983, 0.00552999999999983, 0.00553999999999983, 0.00554999999999983, 0.00555999999999983, 0.00556999999999983, 0.00557999999999982, 0.00558999999999982, 0.00559999999999982, 0.00560999999999982, 0.00561999999999982, 0.00562999999999982, 0.00563999999999982, 0.00564999999999982, 0.00565999999999982, 0.00566999999999982, 0.00567999999999982, 0.00568999999999982, 0.00569999999999982, 0.00570999999999982, 0.00571999999999982, 0.00572999999999982, 0.00573999999999982, 0.00574999999999982, 0.00575999999999982, 0.00576999999999982, 0.00577999999999982, 0.00578999999999982, 0.00579999999999982, 0.00580999999999982, 0.00581999999999981, 0.00582999999999981, 0.00583999999999981, 0.00584999999999981, 0.00585999999999981, 0.00586999999999981, 0.00587999999999981, 0.00588999999999981, 0.00589999999999981, 0.00590999999999981, 0.00591999999999981, 0.00592999999999981, 0.00593999999999981, 0.00594999999999981, 0.00595999999999981, 0.00596999999999981, 0.00597999999999981, 0.00598999999999981, 0.00599999999999981, 0.00600999999999981, 0.00601999999999981, 0.00602999999999981, 0.00603999999999981, 0.00604999999999981, 0.00605999999999981, 0.0060699999999998, 0.0060799999999998, 0.0060899999999998, 0.0060999999999998, 0.0061099999999998, 0.0061199999999998, 0.0061299999999998, 0.0061399999999998, 0.0061499999999998, 0.0061599999999998, 0.0061699999999998, 0.0061799999999998, 0.0061899999999998, 0.0061999999999998, 0.0062099999999998, 0.0062199999999998, 0.0062299999999998, 0.0062399999999998, 0.0062499999999998, 0.0062599999999998, 0.0062699999999998, 0.0062799999999998, 0.0062899999999998, 0.0062999999999998, 0.00630999999999979, 0.00631999999999979, 0.00632999999999979, 0.00633999999999979, 0.00634999999999979, 0.00635999999999979, 0.00636999999999979, 0.00637999999999979, 0.00638999999999979, 0.00639999999999979, 0.00640999999999979, 0.00641999999999979, 0.00642999999999979, 0.00643999999999979, 0.00644999999999979, 0.00645999999999979, 0.00646999999999979, 0.00647999999999979, 0.00648999999999979, 0.00649999999999979, 0.00650999999999979, 0.00651999999999979, 0.00652999999999979, 0.00653999999999979, 0.00654999999999979, 0.00655999999999978, 0.00656999999999978, 0.00657999999999978, 0.00658999999999978, 0.00659999999999978, 0.00660999999999978, 0.00661999999999978, 0.00662999999999978, 0.00663999999999978, 0.00664999999999978, 0.00665999999999978, 0.00666999999999978, 0.00667999999999978, 0.00668999999999978, 0.00669999999999978, 0.00670999999999978, 0.00671999999999978, 0.00672999999999978, 0.00673999999999978, 0.00674999999999978, 0.00675999999999978, 0.00676999999999978, 0.00677999999999978, 0.00678999999999978, 0.00679999999999977, 0.00680999999999977, 0.00681999999999977, 0.00682999999999977, 0.00683999999999977, 0.00684999999999977, 0.00685999999999977, 0.00686999999999977, 0.00687999999999977, 0.00688999999999977, 0.00689999999999977, 0.00690999999999977, 0.00691999999999977, 0.00692999999999977, 0.00693999999999977, 0.00694999999999977, 0.00695999999999977, 0.00696999999999977, 0.00697999999999977, 0.00698999999999977, 0.00699999999999977], [-2.62228400000001e-12, -6.079364e-12, -1.38248090000001e-12, -5.646834e-12, -3.9046419e-12, 5.55934999999989e-13, -5.22722200000009e-13, 1.35825419999999e-12, -6.87690500000007e-13, -9.76694000000004e-13, -7.74386370000001e-12, -4.32490890000001e-12, -2.39075930000001e-12, -6.27824600000013e-13, -1.3500641e-12, -4.4963722e-12, -3.08553820000001e-12, -1.8213885e-12, -3.1420854e-12, 4.9865375e-12, -5.05688150000001e-12, -6.9285663e-12, 1.33940429999999e-12, -3.9888706e-12, -3.12077240000001e-12, -4.35504430000001e-12, -3.90694410000001e-12, 4.66034799999998e-13, 3.10908919999999e-12, 8.38676999999948e-14, -8.29864800000005e-13, -3.21883490000001e-12, -4.39775090000001e-12, -2.45625770000001e-12, 1.30309139999999e-12, -5.06570160000001e-12, -9.98149600000008e-13, -3.29790720000001e-12, -5.29564170000001e-12, -1.8004895e-12, -2.9370347e-12, -2.0886189e-12, -3.32820360000001e-12, -4.11781360000001e-12, -3.04168800000004e-13, -6.3625579e-12, -2.98225270000001e-12, -2.80945780000001e-12, -3.25624710000001e-12, 3.3107707e-12, 1.55060959999999e-12, -8.2202400000006e-14, 2.75565679999999e-12, -6.39754840000001e-12, -2.08509090000001e-12, 1.4716407e-12, -1.67558510000001e-12, -6.1999929e-12, -4.36115400000007e-13, -3.7581301e-12, -4.93085250000001e-12, -7.53191200000004e-13, -2.71476700000001e-12, -2.6949236e-12, 8.44494999999946e-14, -2.19930320000001e-12, -1.8396703e-12, -2.56809650000001e-12, -2.83870770000001e-12, 1.4218184e-12, -4.6336155e-12, -2.51035560000001e-12, -8.40409700000001e-13, -2.59130000000001e-12, 1.63875999999998e-13, -3.97011040000001e-12, -2.77342090000001e-12, 2.46921549999999e-12, 1.73352849999999e-12, 2.86904569999999e-12, -9.26223000000007e-13, -3.31226900000007e-13, -4.55950170000001e-12, -7.2393210000001e-13, 3.604574e-12, -2.9350246e-12, -1.94066740000001e-12, -2.4874119e-12, 3.71723499999998e-13, -8.8697780000001e-13, -5.16105400000003e-13, -6.51616900000005e-13, -6.38095240000001e-12, -2.5889357e-12, -3.86524260000001e-12, -4.02211770000001e-12, 1.3651883e-12, -5.7098025e-12, 2.47671309999999e-12, -2.20115460000001e-12, -1.73832590000001e-12, -5.0549473e-12, -4.1733489e-12, -2.1164107e-12, -3.54810700000001e-12, -5.1515816e-12, -6.92191270000001e-12, -4.83796480000001e-12, -3.9825735e-12, -2.07313380000001e-12, -1.82539490000001e-12, -3.23410610000001e-12, 5.4325426e-12, 3.50220609999999e-12, -2.4601859e-12, -1.38632170000001e-12, -2.47407720000001e-12, 1.2469812e-12, -3.29580200000004e-13, -3.33020450000001e-12, 7.69739099999996e-13, -8.40301600000013e-13, -1.54803580000001e-12, -3.31334170000001e-12, -1.5330129e-12, -2.79773760000001e-12, -4.5913942e-12, 1.09878119999999e-12, -8.50766100000002e-13, -5.3966434e-12, 1.97999789999999e-12, 6.25129299999992e-13, -3.556382e-12, -4.5907709e-12, 9.57626999999919e-14, -3.01850120000001e-12, -4.1172409e-12, -3.74583950000001e-12, -3.6126532e-12, -7.17832800000008e-13, -1.35538140000001e-12, 1.35572659999999e-12, -3.25800650000001e-12, -4.91404490000001e-12, -5.32281710000001e-12, -5.0217393e-12, 9.3418539999999e-13, -3.3293800000001e-13, 1.83116549999999e-12, -4.2752406e-12, -2.54933630000001e-12, -6.23901510000001e-12, -3.49961620000001e-12, -1.37390470000001e-12, -5.84233560000001e-12, -1.59443820000001e-12, -3.79820330000001e-12, -7.18895000000001e-12, -8.64192800000007e-13, -5.0663019e-12, -4.89872310000001e-12, -3.38110780000001e-12, -8.05377900000012e-13, -2.00986000000088e-14, -1.37012130000001e-12, -3.7816096e-12, 3.06473139999999e-12, -5.14399880000001e-12, -1.4841082e-12, -8.32051360000001e-12, -5.15806030000001e-12, -1.79687630000001e-12, -3.31622580000001e-12, 1.6397508e-12, 5.95262999999989e-13, 1.3787438e-12, -6.21830000000001e-12, -7.60253120000001e-12, -1.0870815e-12, -4.46884720000001e-12, -7.57232100000007e-13, -5.58117400000008e-13, -1.21792880000001e-12, 5.08046799999997e-13, -5.4298353e-12, -1.7266793e-12, -1.70363800000001e-13, -2.00231810000001e-12, 3.70115899999994e-13, -3.14594240000001e-12, -3.8751321e-12, -5.2216038e-12, -5.0843192e-12, -1.21063130000001e-12, -5.87305520000001e-12, -1.40944710000001e-12, -2.87147880000001e-12, 3.1152828e-12, 1.88091889999999e-12, -2.34030910000001e-12, 3.67554609999999e-12, -3.2964629e-12, -4.4307611e-12, -4.08397770000001e-12, -1.29496110000001e-12, -3.4203438e-12, -5.16260490000001e-12, 2.5690179999999e-13, -6.66678800000005e-13, 3.14842649999999e-12, 5.11675999999992e-13, -7.7385142e-12, -4.25836180000001e-12, -1.04076870000001e-12, -1.0982888e-12, -4.36715090000001e-12, 7.3016729999999e-13, 1.81323099999999e-12, -1.1453192e-12, -6.83217300000004e-13, -4.97368200000004e-13, -3.1115706e-12, -1.36117250000001e-12, -2.98446290000001e-12, -2.91703950000001e-12, -4.11180100000008e-13, -2.99193290000001e-12, -5.70667470000001e-12, -5.07638920000001e-12, -5.54951900000001e-12, -1.11718470000001e-12, -8.2331100000006e-14, -4.21667180000001e-12, -7.36811500000006e-13, -4.03513960000001e-12, -2.99056220000001e-12, -2.0461148e-12, 1.41077299999997e-13, 1.24800229999999e-12, -3.10679370000001e-12, -3.497114e-12, -2.38171160000001e-12, -1.3578331e-12, 4.14698319999999e-12, 2.0047056e-12, 3.35786309999999e-12, -3.6566155e-12, -4.32221810000001e-12, -4.86689900000008e-13, -4.41234590000001e-12, 1.65538309999999e-12, -2.5744787e-12, -2.71271780000001e-12, -3.37141380000001e-12, -3.44243420000001e-12, -2.33983760000001e-12, 7.17513299999994e-13, -3.2514794e-12, -8.25115500000013e-13, 1.56269089999999e-12, 2.52368699999993e-13, -6.77646900000006e-13, -9.2087580000001e-13, -2.94768310000001e-12, -8.89466300000008e-13, -1.99052890000001e-12, -1.1158715e-12, 5.62135499999998e-13, -2.42648110000001e-12, -1.99583800000008e-13, -3.9759659e-12, -4.4461312e-12, -2.4000094e-12, 8.92318299999994e-13, 1.84960139999999e-12, -4.11942120000001e-12, -5.12141860000001e-12, -1.91392200000001e-12, -1.22624290000001e-12, 9.12228399999994e-13, 3.73585599999999e-12, 5.49879999999931e-14, -2.35380940000001e-12, -5.6145528e-12, -3.36548930000001e-12, -4.092432e-12, -3.75324050000001e-12, 4.1055899e-12, -2.60699210000001e-12, -6.31961000000042e-14, -2.9572415e-12, 4.92463849999999e-12, -4.72880080000001e-12, -4.90960850000001e-12, -3.57664390000001e-12, -3.21042190000001e-12, -2.78551600000001e-12, -5.89754600000002e-13, 3.4835518e-12, -8.38192000000088e-14, -2.59953360000001e-12, -2.3053876e-12, -3.79619320000001e-12, -5.40111600000012e-13, 6.17403999999994e-13, -4.58278570000001e-12, -1.34868410000001e-12, 1.41074899999999e-12, -3.5450343e-12, -1.72482100000001e-12, 2.4077626e-12, -8.62603600000008e-13, -1.51546250000001e-12, -9.37593600000006e-13, -3.11912500000012e-13, 7.77821999999941e-14, -4.8428957e-12, -3.248163e-12, -2.10305070000001e-12, 1.51516149999999e-12, 4.40610659999999e-12, -4.14266150000001e-12, -1.07206560000001e-12, -3.1409332e-12, 2.0145238e-12, -1.49135970000001e-12, -4.50036020000001e-12, -4.0144453e-12, -8.509709e-12, -2.63693200000001e-12, 2.97882149999999e-12, -4.24372070000001e-12, 5.49832849999999e-12, -1.28280390000001e-12, -5.32428680000001e-12, -1.913193e-12, 7.42506199999995e-13, -5.43263430000001e-12, -1.09615920000001e-12, -3.5150094e-12, -1.67969600000002e-13, -1.46760100000008e-13, -7.29074700000006e-13, -2.18095600000006e-13, -4.01826400000007e-13, -1.62037400000001e-12, -3.66935460000001e-12, -5.29709200000004e-13, -8.91007200000009e-13, 3.71899999999489e-15, 1.9103091e-12, 2.39015929999999e-12, -2.2377342e-12, -1.73111120000001e-12, -4.5659989e-12, 9.71070999999996e-13, 5.7661319999999e-13, -3.6464247e-12, -2.5460613e-12, -2.9918248e-12, -5.47325260000001e-12, -3.81643450000001e-12, -4.26902630000001e-12, -7.24997740000001e-12, -5.21961210000001e-12, -2.7281454e-12, -1.50340880000001e-12, -9.14155500000004e-13, -1.42044740000001e-12, -2.95452300000001e-12, -7.27129730000001e-12, -2.86611780000001e-12, -1.05779710000001e-12, -4.6106557e-12, 2.85169999999999e-12, 3.01225099999988e-13, -7.74934300000009e-13, -2.02956250000001e-12, -2.9667791e-12, -2.74946530000001e-12, -1.4834435e-12, -4.63547380000001e-12, 4.51645729999999e-12, 2.59733279999999e-12, 1.6436192e-12, 1.8796218e-12, -7.85306800000003e-13, -4.05241640000001e-12, -2.98110050000001e-12, 1.55148349999999e-12, 2.15816599999996e-13, -2.9721999e-12, -3.49064800000007e-13, -4.8875135e-12, -6.1198167e-12, -2.8140737e-12, -4.0922849e-12, -3.21629500000005e-13, -1.53034200000007e-13, -2.9844859e-12, 6.45991599999992e-13, -5.08241030000001e-12, -5.16075500000008e-13, -1.69856780000001e-12, -4.86458130000001e-12, -7.14583100000009e-13, -6.21558610000001e-12, -4.146684e-12, -1.84978980000001e-12, -8.79070800000008e-13, 8.88100999999915e-14, -4.37279250000001e-12, -2.50487270000001e-12, -5.85228490000001e-12, -1.49491000000056e-14, -4.2128218e-12, 1.64351569999999e-12, -1.8641296e-12, -9.26630100000007e-13, 5.42820999999992e-13, -1.39030740000001e-12, -1.79349550000001e-12, -5.5327207e-12, 3.49014089999999e-12, -2.57636e-12, -4.32475710000001e-12, -1.63965400000001e-12, 1.5916878e-12, -1.6838002e-12, -2.73555100000001e-12, -4.06875930000001e-12, -5.3069360000001e-13, -5.48637200000002e-13, -4.78885530000001e-12, -3.16399640000001e-12, -1.77457900000001e-12, 9.9521979999999e-13, 1.8653303e-12, -4.9467447e-12, -1.2068733e-12, -6.0684556e-12, -3.54079570000001e-12, -4.9795893e-12, -7.28564630000001e-12, 2.9034267e-12, -2.05656320000001e-12, -2.52786920000001e-12, 1.19997379999999e-12, -6.70018200000013e-13, -6.46830800000005e-13, -3.70358830000001e-12, 3.95069599999991e-13, -3.3067732e-12, -8.82019200000003e-13, -2.09639250000001e-12, -8.66009800000009e-13, -2.99590250000001e-12, -9.4841e-13, -3.77858300000001e-12, -5.0299545e-12, 6.41110189999999e-12, 2.07373659999999e-12, 3.04143349999999e-12, 6.50899499999992e-13, -4.2398293e-12, -3.8643134e-12, 1.87999669999999e-12, -4.2928899e-12, -1.07554070000001e-12, 1.65159519999999e-12, -1.18813610000001e-12, -7.43653600000004e-13, -3.14126210000001e-12, 2.82794999999976e-14, -2.19786800000001e-12, 4.26472199999998e-13, 1.76703329999999e-12, -2.06739100000001e-12, -3.87055530000001e-12, -2.8373485e-12, 3.80066899999999e-12, -2.8493480000001e-13, 4.48475199999995e-13, -2.74941800000006e-13, -2.300482e-12, -1.78613130000001e-12, -1.71622400000001e-12, -3.61537400000001e-12, -2.55340250000001e-12, -5.5501906e-12, 2.75018539999999e-12, -1.49251200000001e-12, 1.9482986e-12, -4.09395000000001e-12, 1.3546099999999e-13, -2.5701434e-12, -3.62215870000001e-12, -4.26164600000001e-12, -3.83518540000001e-12, -3.2113028e-12, 4.4435533e-12, 5.9587653e-12, 6.84250099999992e-13, -3.85544740000001e-12, -3.68500990000001e-12, -2.62589030000001e-12, -5.28073620000001e-12, 5.2934318e-12, -2.12052520000001e-12, -3.51761740000001e-12, -2.6922189e-12, -2.53159500000001e-12, -2.29502660000001e-12, -1.60930240000001e-12, -1.51910550000001e-12, 4.6761019999999e-13, 3.21409999999876e-14, -4.18782200000001e-12, -2.25779000000086e-14, 1.4945062e-12, 1.85700239999999e-12, 1.64431139999999e-12, 1.218734e-12, -5.13753160000001e-12, -1.4639336e-12, 8.70204999999995e-13, -6.97007400000006e-13, 9.63405499999994e-13, -4.91007530000001e-12, -6.01914100000006e-13, -7.33595630000001e-12, -4.01989370000001e-12, -3.99406830000001e-12, -1.89529530000001e-12, -1.5545491e-12, 6.44175999999952e-14, -2.63821760000001e-12, -1.45401420000001e-12, -2.1965019e-12, 3.98784279999999e-12, -2.350325e-12, -2.3939975e-12, -4.97625000000043e-14, -3.68160380000001e-12, -3.7074338e-12, -8.6001630000001e-13, -5.77780090000001e-12, -9.49323100000007e-13, -1.21228950000001e-12, -5.12358900000001e-13, 6.89979099999991e-13, 1.47586789999999e-12, -1.68068390000001e-12, -3.83373880000001e-12, -9.02329500000008e-13, -5.98053340000001e-12, -3.05190700000001e-12, -1.75722400000001e-12, -1.0554374e-12, -2.45997890000001e-12, 2.13691499999994e-13, -4.53955600000011e-13, 1.62356419999999e-12, 3.57678099999987e-13, -8.23770100000012e-13, -4.93916430000001e-12, -5.34505240000001e-12, -7.22531110000001e-12, 1.37842179999999e-12, 3.70196259999999e-12, -6.75342500000001e-13, 5.8593137e-12, -7.31519400000005e-13, -2.6594088e-12, -2.04487200000009e-13, -5.76836100000005e-13, -3.16426780000001e-12, 4.97435099999988e-13, -2.40537900000007e-13, -5.04986000000001e-12, 1.1695947e-12, 5.51132799999995e-13, -1.59368620000001e-12, -2.693132e-12, -3.5140273e-12, -5.76315980000001e-12, -6.15604670000001e-12, -2.7492054e-12, 4.09777399999996e-13, 2.60340449999999e-12, 2.33025649999999e-12, -3.8131387e-12, -1.7293494e-12, -1.03403700000001e-12, -1.09261270000001e-12, -1.15812490000001e-12, -1.72910340000001e-12, -3.30715500000001e-12, -4.1022457e-12, -1.75070620000001e-12, -4.93789600000006e-13, 8.91113999999942e-14, 5.84115499999994e-13, 2.7050571e-12, -4.41751840000001e-12, -1.09710440000001e-12, -1.88786210000001e-12, -3.62205980000001e-12, 3.31943429999999e-12, -1.78899690000001e-12, 2.35922199999989e-13, -1.72715080000001e-12, -1.09162840000001e-12, 4.37619659999999e-12, 3.91978689999999e-12, 2.88793929999999e-12, -5.64586900000004e-13, -2.857737e-12, -3.79170300000005e-13, -1.37401050000001e-12, 3.86331549999999e-12, -9.88743100000003e-13, -4.62397210000001e-12, 1.2683885e-12, -2.52208960000001e-12, -5.4747958e-12, -2.11435e-12, -4.39209540000001e-12, -1.1868919e-12, -3.51003700000001e-12, -5.3363612e-12, 3.87018759999999e-12, -2.09599700000001e-12, -2.9259810000001e-13, -1.48689800000001e-12, -3.31450550000001e-12, -2.93137930000001e-12, -5.3282403e-12, -1.06809370000001e-12, -1.6255235e-12, -1.8108757e-12, -2.38419540000001e-12, 2.80994099999999e-12, 1.97751409999999e-12, -2.25548470000001e-12, -9.81900000007824e-16, -2.2576765e-12, -4.6345791e-12, -1.49865040000001e-12, -4.70261800000008e-13, -7.38216000000084e-14, -2.8197245e-12, -2.1942664e-12, -4.18019790000001e-12, -5.10961560000001e-12, -2.70277770000001e-12, -2.85803830000001e-12, -1.84956670000001e-12, -4.53912240000001e-12, -9.1523420000001e-13, -1.9837373e-12, -2.86221490000001e-12, 3.75377999999991e-13, -6.79394720000001e-12, 1.4986529e-12, -3.28117780000001e-12, -5.70355140000001e-12, -8.17167100000006e-13, -1.48644030000001e-12, 1.93527899999999e-12, -1.55467320000001e-12, -4.53260690000001e-12, -1.6781908e-12, -4.2888467e-12, -9.55413100000007e-13, -1.01322070000001e-12, 7.60043999999953e-14, 1.18320769999999e-12, -3.0522612e-12, -1.7166449e-12, 3.50159209999999e-12, 5.74612719999999e-12, 1.4659899e-12, 2.33403979999999e-12, -2.72545450000001e-12, -1.1190016e-12, 1.75375829999999e-12, -1.32278280000001e-12, -8.26511500000011e-13, -2.05086630000001e-12, -2.7357626e-12, 3.99192279999999e-12, 1.522597e-12, -1.35566890000001e-12, -6.70359850000001e-12, -6.2805625e-12, -1.9806256e-12, 6.72329799999997e-13, -3.3880971e-12, -2.94608100000007e-13, 7.74111199999996e-13, 4.42360639999999e-12, -5.1898480000001e-13, -5.83101330000001e-12, 2.22904089999999e-12, -1.55622800000001e-12, -2.15197380000001e-12, -3.895447e-12, -4.82931030000001e-12, 2.69406199999996e-13, -2.84537050000001e-12, -2.69126450000001e-12, 2.82663589999999e-12, 6.94003899999994e-13, 2.8324799e-12, -5.19713540000001e-12, -3.64567500000001e-12, -2.5068989e-12, -1.51313270000001e-12, -3.1623428e-12, -3.2554390000001e-13, -1.32326000000009e-13, -3.90415890000001e-12, -3.9477716e-12, -5.0266519e-12, -3.3188700000001e-13, 3.9580432e-12, 1.46981919999999e-12, -1.5952409e-12, -8.34448400000008e-13, 1.70368759999999e-12, -2.57292620000001e-12, -1.479037e-12, 2.8219625e-12, 5.90182599999997e-13, -2.75076480000001e-12, -2.502421e-12, 1.39121379999999e-12, 3.3476953e-12, -5.767847e-12, -5.56654040000001e-12, -3.0328548e-12, 4.34666379999999e-12, -3.59492340000001e-12, -2.8616399e-12, -1.0658743e-12, -2.85829580000001e-12, -1.22389470000001e-12, -4.51846600000002e-13, -7.15723460000001e-12, -1.49803860000001e-12, -1.6176349e-12, -1.7673389e-12, 1.0224527e-12, 1.4008365e-12, -3.3175528e-12, -6.44255020000001e-12, -7.19932600000005e-13, -4.14063990000001e-12, -2.90488460000001e-12, 2.4356211e-12, 2.485655e-12, -2.1444532e-12, -5.27559130000001e-12, 4.95661899999992e-13, -2.16626530000001e-12, -2.62777800000008e-13, -5.66631500000008e-13, -2.56218350000001e-12, -1.82167140000001e-12, 4.17703119999999e-12, -2.47792490000001e-12, -4.3858973e-12, -6.06293130000001e-12, -1.27570420000001e-12, -2.81289610000001e-12, -3.29730460000001e-12, -1.19038770000001e-12, -4.52216540000001e-12, -7.10217070000001e-12, -6.79036100000007e-13, -1.9316358e-12, -2.91906800000001e-12, -4.62833200000011e-13, -4.880416e-12, 1.09054299999999e-12, 1.03973859999999e-12, -8.28592900000004e-13, -3.467135e-12, -1.93206580000001e-12, -4.36211880000001e-12, -1.11402700000001e-12, -2.41482990000001e-12, -2.59891950000001e-12, -1.4416477e-12, -5.49962300000001e-12, -1.37135410000001e-12, 3.2323584e-12, 1.27083559999999e-12, 6.35216599999995e-13, -6.74981240000001e-12, 6.87610299999993e-13, -2.20543010000001e-12, -1.61283500000001e-12, -1.9685995e-12, -5.12368100000013e-13, -2.99895220000001e-12, -9.08536900000005e-13, -2.53019210000001e-12, -4.03034900000001e-12, -1.1738285e-12, -2.05830880000001e-12, -1.6648262e-12, -1.54132700000001e-12, -3.13207180000001e-12, -2.55291600000004e-13, -2.1154747e-12, -3.4114801e-12, 1.95653449999999e-12, -1.2274010000001e-13, 7.4291789999999e-13, 3.03805729999999e-12, -4.41455380000001e-12, -2.47056530000001e-12, 7.11531719999999e-12, 2.6490158e-12, -4.61644100000006e-13, -1.1516784e-12, -3.50324080000001e-12, 3.205781e-12, 6.83258899999989e-13, -3.77070820000001e-12, 4.24436799999993e-13, -1.65181350000001e-12, -3.01365200000008e-13, -3.49505100000001e-12, 4.76501599999998e-13, 2.54258179999999e-12, 5.0340554e-12, -2.67351860000001e-12, 1.68340259999999e-12, -3.95651810000001e-12, -2.15600320000001e-12, 5.26917399999988e-13, 5.91601599999989e-13, -1.9776690000001e-13, -8.18816100000002e-13, -5.58891600000001e-12, 1.3599952e-12, -1.40970240000001e-12, -4.428176e-12, -3.04780500000005e-13, -2.77195590000001e-12, -8.18651090000001e-12, -4.67227880000001e-12, -1.86228400000008e-13, 1.21836139999999e-12, 5.24803799999996e-13, -2.23790100000007e-13, -1.69540090000001e-12, -2.8891143e-12, -1.6202682e-12, -1.59122760000001e-12, -2.21255600000001e-13, -3.78710300000005e-13, 2.0526122e-12, -2.958557e-12, -1.3843024e-12, -2.75997810000001e-12, 1.2008777e-12, -4.74992520000001e-12, -2.63135710000001e-12, 2.07435299999999e-12, -1.66291960000001e-12, 4.66873039999999e-12, -1.2769875e-12, -2.48861200000007e-13, 3.49818819999999e-12, -1.59359650000001e-12, 9.13495699999992e-13, -2.3708837e-12, -1.76311170000001e-12, -5.03035010000001e-12, -2.49359860000001e-12, 1.11688819999999e-12, -2.8513732e-12, -5.2187773e-12, 3.06398849999999e-12, -1.74745870000001e-12, -4.6929272e-12, 3.69144749999999e-12, 4.17970369999999e-12, -5.05355700000004e-13, 4.05091939999999e-12, -4.8004629e-12, -3.3092548e-12, -5.82408840000001e-12, -2.3478182e-12, -2.85148130000001e-12, 1.29527299999993e-13, -1.30049930000001e-12, -2.77191220000001e-12, 1.28991539999999e-12, -3.3008671e-12, -6.04568450000001e-12, -5.6531518e-12, -5.73227010000001e-12, -1.9162472e-12, 3.0055807e-12, -1.316104e-12, -3.98870960000001e-12, -6.12067000000061e-14, -4.15382000000013e-13, -9.76130500000011e-13, 1.4800146e-12, -4.17323100000006e-13, 3.36933099999986e-13, -2.6988633e-12, -2.6419067e-12, -6.18134780000001e-12, -2.4935641e-12, -3.78310100000006e-13, -2.0705373e-12, -2.45142200000006e-13, -7.06554200000004e-13, -1.39746010000001e-12, -3.86034840000001e-12, -2.38099400000001e-12, -3.05637570000001e-12, -4.36280410000001e-12, 3.96134399999998e-13, -6.58709700000009e-13, -1.2742599e-12, -3.65458470000001e-12, 2.06187609999999e-12, 6.69199699999996e-13, -2.76904190000001e-12, -2.9672529e-12, -3.7946339e-12, -3.85899150000001e-12, -4.31849690000001e-12, -1.87744590000001e-12, -7.55688900000008e-13, 7.90769999999919e-14, -5.16657400000011e-13, -1.27135050000001e-12, -2.8676633e-12, 3.3502528e-12, -2.03249490000001e-12, -1.34378310000001e-12, -3.26066290000001e-12, -9.72700000008975e-16, -2.07593510000001e-12, 2.38087229999999e-12, -2.2135417e-12, 4.47123239999999e-12, 4.69191089999999e-12, -2.00156600000001e-12, -1.74251630000001e-12, 5.03778199999989e-13, -2.60192780000001e-12, 1.54842099999995e-13, 8.7413089999999e-13, -4.49536940000001e-12, -8.77136600000009e-13, -2.82301560000001e-12, -1.48323880000001e-12, 1.04248699999999e-12, -3.1584767e-12, 3.605437e-13, -9.12644500000011e-13, 5.48699599999993e-13, -1.59210620000001e-12, -4.22149920000001e-12, -5.64657180000001e-12, 1.36663259999999e-12, 9.02371099999994e-13, -3.71020050000001e-12, 2.26387949999999e-12, -1.42628220000001e-12, -2.1091477e-12, -3.68245800000009e-13, -7.51199500000008e-13, -2.4764116e-12, -2.35064240000001e-12, -3.78280200000005e-13, -1.41940330000001e-12, -3.20368320000001e-12, 4.71667199999992e-13, 2.73499999999994e-13, -1.5686128e-12, -1.78391880000001e-12, -3.45539410000001e-12, -5.5535392e-12, -1.4556172e-12, 1.07663789999999e-12, -2.65439960000001e-12, -1.26669560000001e-12, -4.11274460000001e-12, -4.66103600000006e-13, -7.15914700000002e-13, -6.00653820000001e-12, -8.86851300000004e-13, 9.39419999999994e-13, 4.01346349999999e-12, -3.51800610000001e-12, -5.8317516e-12, -5.31828640000001e-12, -1.46535490000001e-12, -4.59550180000001e-12, -1.85656060000001e-12, -1.16727620000001e-12, 1.82319639999999e-12, -2.74396400000001e-12, -1.56098180000001e-12, -4.934806e-12, -1.3132038e-12, -1.68519400000001e-12, -1.90290790000001e-12, -1.9930335e-12, -2.63732300000001e-12, 3.87157999999993e-13, 7.62827999999997e-13, 4.22885449999999e-12, 1.03529399999994e-13, -3.9274062e-12, -1.78090590000001e-12, -2.0669402e-12, -6.07421000000028e-14, -8.74707900000006e-13, -2.99247340000001e-12, -5.57528600000004e-13, -3.24642890000001e-12, -2.20747400000005e-13, -3.5053084e-12, -1.10879700000001e-12, 7.19465899999997e-13, 1.9205896e-12, -3.80019040000001e-12, 6.46921299999999e-12, -1.112394e-12, 4.16547889999999e-12, 6.96138199999995e-13, -1.48257650000001e-12, -2.69799850000001e-12, -3.225631e-12, -4.09180880000001e-12, -2.5386649e-12, -5.56890930000001e-12, -3.85300490000001e-12, -8.30832000000104e-14, -1.55382000000001e-12, 2.41755089999999e-12, 2.04846089999999e-12, -4.59300410000001e-12, -2.56004690000001e-12, -2.14675310000001e-12, -4.69935200000001e-13, -2.43786550000001e-12, -1.0331791e-12, -4.7672433e-12, -3.9385960000001e-13, -9.56958000000082e-14, -1.62977370000001e-12, -1.27421390000001e-12, -3.11484790000001e-12, 5.14139999999915e-14, -1.10834620000001e-12, -7.46429600000004e-13, -3.49558450000001e-12, 4.413917e-12, -6.60370200000008e-13, 1.7588756e-12, 4.1438255e-12, -5.52251150000001e-12, -2.34019640000001e-12, -8.85034400000006e-13, -4.04368600000001e-12, -1.64721140000001e-12, -2.27040870000001e-12, -2.67359910000001e-12, -3.4415833e-12, 1.94048199999999e-13, 2.54059099999993e-13, -2.22221460000001e-12, -2.60611590000001e-12, 1.43273129999999e-12, -2.47600220000001e-12, -3.09531500000001e-12, -2.89740540000001e-12, -5.24542140000001e-12, -1.49555470000001e-12, -1.92240860000001e-12, -2.9906657e-12, 8.46456299999995e-13, -2.57116450000001e-12, -9.69435500000011e-13, -5.71256600000012e-13, -2.85045320000001e-12, -3.6321838e-12, -2.9094407e-12, 4.52210199999992e-13, 4.84638599999991e-13, 1.78606799999997e-13, -3.59354810000001e-12, -1.34934420000001e-12, -3.17483580000001e-12, -4.05111690000001e-12, -2.7162757e-12, -4.0134586e-12, -1.93626080000001e-12, -1.7761682e-12, 5.45665e-12, 1.3673939e-12, 2.40710019999999e-12, -5.2948643e-12, -3.21407180000001e-12, -2.74618800000001e-12, 5.66394899999994e-13, 1.73151839999999e-12, 1.27946469999999e-12, -2.49786720000001e-12, -1.2773532e-12, -3.20014600000001e-12, 1.65543139999999e-12, -1.60802600000001e-12, -1.28439090000001e-12, -5.85197680000001e-12, -2.9528004e-12, -2.15855610000001e-12, -1.6648584e-12, 1.43568669999999e-12, -1.5070265e-12, -4.3168938e-12, -2.30563140000001e-12, -2.43477220000001e-12, -2.0483089e-12, 2.75683899999999e-12, 3.36206039999999e-12, -2.23971210000001e-12, -3.4158108e-12, -3.63098330000001e-12, -2.74709420000001e-12, 2.09772999999893e-14, -1.52142150000001e-12, -3.3155128e-12, -4.36323880000001e-12, -2.40086040000001e-12, -2.6776446e-12, -3.06216450000001e-12, -2.1689976e-12, 3.37464539999999e-12, -2.60141720000001e-12, -1.0644852e-12, 5.873951e-13, -4.046186e-12, -2.46688320000001e-12, 3.336235e-12, -3.63719700000011e-13, -3.5312235e-12, -1.2308197e-12, -2.68273420000001e-12, -5.332341e-12, -2.21502290000001e-12, -5.550485e-12, -5.04424300000009e-13, -3.37131490000001e-12, -1.7499127e-12, -7.69168500000009e-13, -6.09974000000048e-14, -2.59826180000001e-12, -1.82426340000001e-12, -3.17955520000001e-12, -1.85748060000001e-12, -3.02963260000001e-12, -2.8969615e-12, -3.57328380000001e-12, -7.12343000000005e-13, -2.50089390000001e-12, -3.03489240000001e-12, -4.40563400000003e-13, 1.1629457e-12, -2.16635500000001e-12, -8.75292100000007e-13, -1.29454950000001e-12, -9.74125000000007e-13, -2.2670646e-12, -4.00246400000006e-13, -8.712489e-13, -8.20322000000047e-14, -6.47775680000001e-12, -2.83600770000001e-12, -1.8502544e-12, -1.46855410000001e-12, 1.23757459999999e-12, -3.61533030000001e-12, -1.27638040000001e-12, -2.51404800000009e-13, -3.6294056e-12, -7.08734500000013e-13, -2.52085230000001e-12, -5.5143354e-12, -3.73905950000001e-12, -4.76434090000001e-12, 6.39567999999993e-13, 5.24651999999999e-13, -1.26030190000001e-12, -2.28016940000001e-12, -4.02186930000001e-12, -3.02857930000001e-12, -1.51937460000001e-12, -5.40507200000007e-13, -4.1630316e-12, -1.43687550000001e-12, 2.96510269999999e-12, -9.84758830000001e-12, -2.37946000000001e-12, -2.03975100000001e-12, 1.73796269999999e-12, -1.87114190000001e-12, -4.06219200000003e-13, -2.25448660000001e-12, 4.07080999999926e-14, -1.41528190000001e-12, -6.35064910000001e-12, -2.05571220000001e-12, -1.5379646e-12, 2.28898509999999e-12, -2.3215811e-12, -3.41020360000001e-12, -3.9572656e-12, 3.25859199999995e-13, -4.5792048e-12, -6.1849218e-12, 4.65988799999991e-13, -2.61490370000001e-12, -2.50447940000001e-12, -1.10977450000001e-12, 8.07744699999989e-13, -3.11926830000001e-12, -1.25973700000009e-13, -1.79872540000001e-12, -3.47209580000001e-12, -7.96891300000005e-13, -4.36104930000001e-12, 2.76927679999999e-12, -3.00883710000001e-12, -3.85431810000001e-12, -1.45050920000001e-12, 1.35221799999994e-13, 1.5741949e-12, -1.81985220000001e-12, 1.88377999999999e-12, -3.30834640000001e-12, -9.86017700000006e-13, -3.40663190000001e-12, -8.67281600000007e-13, 2.61765999999993e-13, -4.9789362e-12, -2.106627e-12, 2.7337504e-12, -3.489338e-12, -3.1570416e-12, -2.27472790000001e-12, -2.10004020000001e-12, -6.05772670000001e-12, 3.17191519999999e-12, -2.80371270000001e-12, -1.81723030000001e-12, 1.46022409999999e-12, -2.32719280000001e-12, -2.3402447e-12, -8.24473800000007e-13, 1.75688849999999e-12, 1.94572599999991e-13, -3.57000420000001e-12, -2.62750200000005e-13, -3.39883760000001e-12, -2.78906930000001e-12, -1.82891600000001e-12, -4.78275380000001e-12, -4.4359772e-12, -8.4141879e-12, -2.76939840000001e-12, 5.5836599999999e-13, 2.50279379999999e-12, -1.67844610000001e-12, -4.52086370000001e-12, -4.41231600000001e-12, -1.69834010000001e-12, -8.88288700000001e-13, -2.34714600000009e-13, -1.95962760000001e-12, -3.04608140000001e-12, -2.1799243e-12, 1.6080308e-12, 7.53412199999996e-13, 2.73636999999999e-12, -1.4721695e-12, -2.3427998e-12, 2.82628629999999e-12, -2.10679260000001e-12, -2.85227480000001e-12, -1.33244460000001e-12, -1.49231420000001e-12, 1.528119e-12, -8.1612760000001e-13, -1.191763e-12, -1.4013837e-12, -1.445937e-12, -3.4795773e-12, -5.37207380000001e-12, -2.558023e-12, 1.57393499999999e-12, -1.35773600000002e-13, -3.24795370000001e-12, -2.4530264e-12, -4.41261500000001e-12, 1.4930711e-12, 3.86403079999999e-12, -3.77758020000001e-12, -1.33582780000001e-12, -1.62768310000001e-12, -3.0586296e-12, -1.0750347e-12, 3.69977899999998e-13, -1.43892470000001e-12, -8.43144300000003e-13, -2.2156001e-12, -2.25181000000064e-14, 1.6483293e-12, -7.88369890000001e-12, -3.49954490000001e-12, -3.65848300000001e-12, -2.13225920000001e-12, -1.53302670000001e-12, -3.55210880000001e-12, 3.34742619999999e-12, -3.51147440000001e-12, -3.62076030000001e-12, -1.93122410000001e-12, -1.92245230000001e-12, -1.98087630000001e-12, -9.35813500000002e-13, -1.12314600000001e-12, -5.24140120000001e-12, -2.22120270000001e-12, 1.7257618e-12, -8.53841100000006e-13, -3.91467630000001e-12, -2.4143906e-12, -1.01321610000001e-12, 1.083188e-12, -3.0417507e-12, -1.29467600000001e-12, -5.6088353e-12, -8.31700100000008e-13, -6.08844160000001e-12, 2.90596119999999e-12, -1.39200240000001e-12, -9.39670400000002e-13, -4.13866890000001e-12, -3.6960999e-12, -2.3652881e-12, -1.6429083e-12, -6.36803160000001e-12, -6.682182e-12, -3.53886600000001e-12, -2.6238181e-12, -6.94383200000003e-13, -3.8424024e-12, -3.97358550000001e-12, -2.57062170000001e-12, -1.68816080000001e-12, 3.3185673e-12, -7.26327990000001e-12, -4.54824150000001e-12, -6.37943999999999e-13, -4.0501119e-12, 1.8177664e-12, -4.427716e-12, -3.82409080000001e-12, -2.4529091e-12, -3.82152870000001e-12, -6.5346192e-12, -5.33522040000001e-12, -1.25232360000001e-12, -4.2375685e-12, -1.00317710000001e-12, -3.66243650000001e-12, -7.96364700000005e-13, 5.94060199999993e-13, -1.74736210000001e-12, -1.76092920000001e-12, -4.99631180000001e-12, 2.00936509999999e-12, 3.75162859999999e-12, 4.50713589999999e-12, 2.21125589999999e-12, 5.71029099999994e-13, -5.61934350000001e-12]], "-0.0495": [[-0.007, -0.00699, -0.00698, -0.00697, -0.00696, -0.00695, -0.00694, -0.00693, -0.00692, -0.00691, -0.0069, -0.00689, -0.00688000000000001, -0.00687000000000001, -0.00686000000000001, -0.00685000000000001, -0.00684000000000001, -0.00683000000000001, -0.00682000000000001, -0.00681000000000001, -0.00680000000000001, -0.00679000000000001, -0.00678000000000001, -0.00677000000000001, -0.00676000000000001, -0.00675000000000001, -0.00674000000000001, -0.00673000000000001, -0.00672000000000001, -0.00671000000000001, -0.00670000000000001, -0.00669000000000001, -0.00668000000000001, -0.00667000000000001, -0.00666000000000001, -0.00665000000000001, -0.00664000000000001, -0.00663000000000002, -0.00662000000000002, -0.00661000000000002, -0.00660000000000002, -0.00659000000000002, -0.00658000000000002, -0.00657000000000002, -0.00656000000000002, -0.00655000000000002, -0.00654000000000002, -0.00653000000000002, -0.00652000000000002, -0.00651000000000002, -0.00650000000000002, -0.00649000000000002, -0.00648000000000002, -0.00647000000000002, -0.00646000000000002, -0.00645000000000002, -0.00644000000000002, -0.00643000000000002, -0.00642000000000002, -0.00641000000000002, -0.00640000000000002, -0.00639000000000003, -0.00638000000000003, -0.00637000000000003, -0.00636000000000003, -0.00635000000000003, -0.00634000000000003, -0.00633000000000003, -0.00632000000000003, -0.00631000000000003, -0.00630000000000003, -0.00629000000000003, -0.00628000000000003, -0.00627000000000003, -0.00626000000000003, -0.00625000000000003, -0.00624000000000003, -0.00623000000000003, -0.00622000000000003, -0.00621000000000003, -0.00620000000000003, -0.00619000000000003, -0.00618000000000003, -0.00617000000000003, -0.00616000000000003, -0.00615000000000003, -0.00614000000000004, -0.00613000000000004, -0.00612000000000004, -0.00611000000000004, -0.00610000000000004, -0.00609000000000004, -0.00608000000000004, -0.00607000000000004, -0.00606000000000004, -0.00605000000000004, -0.00604000000000004, -0.00603000000000004, -0.00602000000000004, -0.00601000000000004, -0.00600000000000004, -0.00599000000000004, -0.00598000000000004, -0.00597000000000004, -0.00596000000000004, -0.00595000000000004, -0.00594000000000004, -0.00593000000000004, -0.00592000000000004, -0.00591000000000004, -0.00590000000000004, -0.00589000000000005, -0.00588000000000005, -0.00587000000000005, -0.00586000000000005, -0.00585000000000005, -0.00584000000000005, -0.00583000000000005, -0.00582000000000005, -0.00581000000000005, -0.00580000000000005, -0.00579000000000005, -0.00578000000000005, -0.00577000000000005, -0.00576000000000005, -0.00575000000000005, -0.00574000000000005, -0.00573000000000005, -0.00572000000000005, -0.00571000000000005, -0.00570000000000005, -0.00569000000000005, -0.00568000000000005, -0.00567000000000005, -0.00566000000000005, -0.00565000000000006, -0.00564000000000006, -0.00563000000000006, -0.00562000000000006, -0.00561000000000006, -0.00560000000000006, -0.00559000000000006, -0.00558000000000006, -0.00557000000000006, -0.00556000000000006, -0.00555000000000006, -0.00554000000000006, -0.00553000000000006, -0.00552000000000006, -0.00551000000000006, -0.00550000000000006, -0.00549000000000006, -0.00548000000000006, -0.00547000000000006, -0.00546000000000006, -0.00545000000000006, -0.00544000000000006, -0.00543000000000006, -0.00542000000000006, -0.00541000000000006, -0.00540000000000007, -0.00539000000000007, -0.00538000000000007, -0.00537000000000007, -0.00536000000000007, -0.00535000000000007, -0.00534000000000007, -0.00533000000000007, -0.00532000000000007, -0.00531000000000007, -0.00530000000000007, -0.00529000000000007, -0.00528000000000007, -0.00527000000000007, -0.00526000000000007, -0.00525000000000007, -0.00524000000000007, -0.00523000000000007, -0.00522000000000007, -0.00521000000000007, -0.00520000000000007, -0.00519000000000007, -0.00518000000000007, -0.00517000000000007, -0.00516000000000008, -0.00515000000000008, -0.00514000000000008, -0.00513000000000008, -0.00512000000000008, -0.00511000000000008, -0.00510000000000008, -0.00509000000000008, -0.00508000000000008, -0.00507000000000008, -0.00506000000000008, -0.00505000000000008, -0.00504000000000008, -0.00503000000000008, -0.00502000000000008, -0.00501000000000008, -0.00500000000000008, -0.00499000000000008, -0.00498000000000008, -0.00497000000000008, -0.00496000000000008, -0.00495000000000008, -0.00494000000000008, -0.00493000000000008, -0.00492000000000008, -0.00491000000000009, -0.00490000000000009, -0.00489000000000009, -0.00488000000000009, -0.00487000000000009, -0.00486000000000009, -0.00485000000000009, -0.00484000000000009, -0.00483000000000009, -0.00482000000000009, -0.00481000000000009, -0.00480000000000009, -0.00479000000000009, -0.00478000000000009, -0.00477000000000009, -0.00476000000000009, -0.00475000000000009, -0.00474000000000009, -0.00473000000000009, -0.00472000000000009, -0.00471000000000009, -0.00470000000000009, -0.00469000000000009, -0.00468000000000009, -0.0046700000000001, -0.0046600000000001, -0.0046500000000001, -0.0046400000000001, -0.0046300000000001, -0.0046200000000001, -0.0046100000000001, -0.0046000000000001, -0.0045900000000001, -0.0045800000000001, -0.0045700000000001, -0.0045600000000001, -0.0045500000000001, -0.0045400000000001, -0.0045300000000001, -0.0045200000000001, -0.0045100000000001, -0.0045000000000001, -0.0044900000000001, -0.0044800000000001, -0.0044700000000001, -0.0044600000000001, -0.0044500000000001, -0.0044400000000001, -0.0044300000000001, -0.00442000000000011, -0.00441000000000011, -0.00440000000000011, -0.00439000000000011, -0.00438000000000011, -0.00437000000000011, -0.00436000000000011, -0.00435000000000011, -0.00434000000000011, -0.00433000000000011, -0.00432000000000011, -0.00431000000000011, -0.00430000000000011, -0.00429000000000011, -0.00428000000000011, -0.00427000000000011, -0.00426000000000011, -0.00425000000000011, -0.00424000000000011, -0.00423000000000011, -0.00422000000000011, -0.00421000000000011, -0.00420000000000011, -0.00419000000000011, -0.00418000000000012, -0.00417000000000012, -0.00416000000000012, -0.00415000000000012, -0.00414000000000012, -0.00413000000000012, -0.00412000000000012, -0.00411000000000012, -0.00410000000000012, -0.00409000000000012, -0.00408000000000012, -0.00407000000000012, -0.00406000000000012, -0.00405000000000012, -0.00404000000000012, -0.00403000000000012, -0.00402000000000012, -0.00401000000000012, -0.00400000000000012, -0.00399000000000012, -0.00398000000000012, -0.00397000000000012, -0.00396000000000012, -0.00395000000000012, -0.00394000000000012, -0.00393000000000013, -0.00392000000000013, -0.00391000000000013, -0.00390000000000013, -0.00389000000000013, -0.00388000000000013, -0.00387000000000013, -0.00386000000000013, -0.00385000000000013, -0.00384000000000013, -0.00383000000000013, -0.00382000000000013, -0.00381000000000013, -0.00380000000000013, -0.00379000000000013, -0.00378000000000013, -0.00377000000000013, -0.00376000000000013, -0.00375000000000013, -0.00374000000000013, -0.00373000000000013, -0.00372000000000013, -0.00371000000000013, -0.00370000000000013, -0.00369000000000013, -0.00368000000000013, -0.00367000000000013, -0.00366000000000013, -0.00365000000000013, -0.00364000000000013, -0.00363000000000013, -0.00362000000000013, -0.00361000000000013, -0.00360000000000013, -0.00359000000000013, -0.00358000000000013, -0.00357000000000013, -0.00356000000000013, -0.00355000000000013, -0.00354000000000013, -0.00353000000000013, -0.00352000000000013, -0.00351000000000012, -0.00350000000000012, -0.00349000000000012, -0.00348000000000012, -0.00347000000000012, -0.00346000000000012, -0.00345000000000012, -0.00344000000000012, -0.00343000000000012, -0.00342000000000012, -0.00341000000000012, -0.00340000000000012, -0.00339000000000012, -0.00338000000000012, -0.00337000000000012, -0.00336000000000012, -0.00335000000000012, -0.00334000000000012, -0.00333000000000012, -0.00332000000000012, -0.00331000000000012, -0.00330000000000012, -0.00329000000000012, -0.00328000000000012, -0.00327000000000012, -0.00326000000000012, -0.00325000000000012, -0.00324000000000012, -0.00323000000000012, -0.00322000000000012, -0.00321000000000012, -0.00320000000000012, -0.00319000000000012, -0.00318000000000012, -0.00317000000000012, -0.00316000000000012, -0.00315000000000012, -0.00314000000000012, -0.00313000000000012, -0.00312000000000012, -0.00311000000000012, -0.00310000000000012, -0.00309000000000012, -0.00308000000000012, -0.00307000000000012, -0.00306000000000012, -0.00305000000000012, -0.00304000000000012, -0.00303000000000012, -0.00302000000000012, -0.00301000000000012, -0.00300000000000012, -0.00299000000000012, -0.00298000000000012, -0.00297000000000012, -0.00296000000000012, -0.00295000000000012, -0.00294000000000012, -0.00293000000000012, -0.00292000000000012, -0.00291000000000012, -0.00290000000000012, -0.00289000000000012, -0.00288000000000012, -0.00287000000000012, -0.00286000000000012, -0.00285000000000012, -0.00284000000000012, -0.00283000000000012, -0.00282000000000012, -0.00281000000000012, -0.00280000000000012, -0.00279000000000012, -0.00278000000000012, -0.00277000000000012, -0.00276000000000012, -0.00275000000000012, -0.00274000000000012, -0.00273000000000012, -0.00272000000000012, -0.00271000000000012, -0.00270000000000012, -0.00269000000000012, -0.00268000000000012, -0.00267000000000012, -0.00266000000000012, -0.00265000000000012, -0.00264000000000012, -0.00263000000000012, -0.00262000000000012, -0.00261000000000012, -0.00260000000000012, -0.00259000000000012, -0.00258000000000012, -0.00257000000000012, -0.00256000000000012, -0.00255000000000012, -0.00254000000000012, -0.00253000000000012, -0.00252000000000012, -0.00251000000000012, -0.00250000000000012, -0.00249000000000012, -0.00248000000000012, -0.00247000000000012, -0.00246000000000012, -0.00245000000000012, -0.00244000000000012, -0.00243000000000012, -0.00242000000000012, -0.00241000000000012, -0.00240000000000012, -0.00239000000000012, -0.00238000000000012, -0.00237000000000012, -0.00236000000000012, -0.00235000000000012, -0.00234000000000012, -0.00233000000000012, -0.00232000000000012, -0.00231000000000012, -0.00230000000000012, -0.00229000000000012, -0.00228000000000012, -0.00227000000000012, -0.00226000000000012, -0.00225000000000012, -0.00224000000000012, -0.00223000000000012, -0.00222000000000012, -0.00221000000000012, -0.00220000000000012, -0.00219000000000012, -0.00218000000000012, -0.00217000000000012, -0.00216000000000012, -0.00215000000000012, -0.00214000000000012, -0.00213000000000012, -0.00212000000000012, -0.00211000000000012, -0.00210000000000012, -0.00209000000000012, -0.00208000000000012, -0.00207000000000012, -0.00206000000000012, -0.00205000000000012, -0.00204000000000012, -0.00203000000000012, -0.00202000000000012, -0.00201000000000012, -0.00200000000000012, -0.00199000000000012, -0.00198000000000012, -0.00197000000000012, -0.00196000000000012, -0.00195000000000012, -0.00194000000000012, -0.00193000000000012, -0.00192000000000012, -0.00191000000000012, -0.00190000000000012, -0.00189000000000012, -0.00188000000000012, -0.00187000000000012, -0.00186000000000012, -0.00185000000000012, -0.00184000000000012, -0.00183000000000012, -0.00182000000000012, -0.00181000000000012, -0.00180000000000012, -0.00179000000000012, -0.00178000000000012, -0.00177000000000012, -0.00176000000000012, -0.00175000000000012, -0.00174000000000012, -0.00173000000000012, -0.00172000000000012, -0.00171000000000012, -0.00170000000000012, -0.00169000000000012, -0.00168000000000012, -0.00167000000000012, -0.00166000000000012, -0.00165000000000012, -0.00164000000000012, -0.00163000000000012, -0.00162000000000012, -0.00161000000000012, -0.00160000000000012, -0.00159000000000012, -0.00158000000000012, -0.00157000000000012, -0.00156000000000012, -0.00155000000000012, -0.00154000000000012, -0.00153000000000012, -0.00152000000000012, -0.00151000000000012, -0.00150000000000012, -0.00149000000000012, -0.00148000000000012, -0.00147000000000012, -0.00146000000000012, -0.00145000000000012, -0.00144000000000012, -0.00143000000000012, -0.00142000000000012, -0.00141000000000012, -0.00140000000000012, -0.00139000000000012, -0.00138000000000012, -0.00137000000000012, -0.00136000000000012, -0.00135000000000012, -0.00134000000000012, -0.00133000000000012, -0.00132000000000012, -0.00131000000000012, -0.00130000000000012, -0.00129000000000012, -0.00128000000000012, -0.00127000000000012, -0.00126000000000012, -0.00125000000000012, -0.00124000000000012, -0.00123000000000012, -0.00122000000000012, -0.00121000000000012, -0.00120000000000012, -0.00119000000000012, -0.00118000000000012, -0.00117000000000012, -0.00116000000000012, -0.00115000000000012, -0.00114000000000012, -0.00113000000000012, -0.00112000000000012, -0.00111000000000012, -0.00110000000000012, -0.00109000000000012, -0.00108000000000012, -0.00107000000000012, -0.00106000000000012, -0.00105000000000012, -0.00104000000000012, -0.00103000000000012, -0.00102000000000012, -0.00101000000000012, -0.00100000000000012, -0.000990000000000118, -0.000980000000000118, -0.000970000000000118, -0.000960000000000118, -0.000950000000000118, -0.000940000000000118, -0.000930000000000118, -0.000920000000000118, -0.000910000000000118, -0.000900000000000118, -0.000890000000000118, -0.000880000000000118, -0.000870000000000118, -0.000860000000000118, -0.000850000000000118, -0.000840000000000118, -0.000830000000000118, -0.000820000000000118, -0.000810000000000118, -0.000800000000000118, -0.000790000000000118, -0.000780000000000118, -0.000770000000000118, -0.000760000000000118, -0.000750000000000118, -0.000740000000000118, -0.000730000000000118, -0.000720000000000118, -0.000710000000000118, -0.000700000000000118, -0.000690000000000118, -0.000680000000000118, -0.000670000000000118, -0.000660000000000118, -0.000650000000000117, -0.000640000000000117, -0.000630000000000117, -0.000620000000000117, -0.000610000000000117, -0.000600000000000117, -0.000590000000000117, -0.000580000000000117, -0.000570000000000117, -0.000560000000000117, -0.000550000000000117, -0.000540000000000117, -0.000530000000000117, -0.000520000000000117, -0.000510000000000117, -0.000500000000000117, -0.000490000000000117, -0.000480000000000117, -0.000470000000000117, -0.000460000000000117, -0.000450000000000117, -0.000440000000000117, -0.000430000000000117, -0.000420000000000117, -0.000410000000000117, -0.000400000000000117, -0.000390000000000117, -0.000380000000000117, -0.000370000000000117, -0.000360000000000117, -0.000350000000000117, -0.000340000000000117, -0.000330000000000117, -0.000320000000000117, -0.000310000000000117, -0.000300000000000117, -0.000290000000000117, -0.000280000000000117, -0.000270000000000117, -0.000260000000000116, -0.000250000000000116, -0.000240000000000116, -0.000230000000000116, -0.000220000000000116, -0.000210000000000116, -0.000200000000000116, -0.000190000000000116, -0.000180000000000116, -0.000170000000000116, -0.000160000000000116, -0.000150000000000116, -0.000140000000000116, -0.000130000000000116, -0.000120000000000116, -0.000110000000000116, -0.000100000000000116, -9.00000000001165e-05, -8.00000000001165e-05, -7.00000000001165e-05, -6.00000000001165e-05, -5.00000000001165e-05, -4.00000000001165e-05, -3.00000000001165e-05, -2.00000000001165e-05, -1.00000000001165e-05, -1.16467030247466e-16, 9.99999999988353e-06, 1.99999999998835e-05, 2.99999999998835e-05, 3.99999999998835e-05, 4.99999999998835e-05, 5.99999999998835e-05, 6.99999999998835e-05, 7.99999999998835e-05, 8.99999999998835e-05, 9.99999999998835e-05, 0.000109999999999884, 0.000119999999999884, 0.000129999999999884, 0.000139999999999884, 0.000149999999999884, 0.000159999999999884, 0.000169999999999884, 0.000179999999999884, 0.000189999999999884, 0.000199999999999884, 0.000209999999999884, 0.000219999999999884, 0.000229999999999884, 0.000239999999999884, 0.000249999999999884, 0.000259999999999884, 0.000269999999999884, 0.000279999999999884, 0.000289999999999884, 0.000299999999999884, 0.000309999999999884, 0.000319999999999884, 0.000329999999999884, 0.000339999999999884, 0.000349999999999884, 0.000359999999999884, 0.000369999999999884, 0.000379999999999884, 0.000389999999999884, 0.000399999999999884, 0.000409999999999884, 0.000419999999999884, 0.000429999999999884, 0.000439999999999884, 0.000449999999999884, 0.000459999999999884, 0.000469999999999884, 0.000479999999999884, 0.000489999999999884, 0.000499999999999884, 0.000509999999999884, 0.000519999999999884, 0.000529999999999884, 0.000539999999999884, 0.000549999999999884, 0.000559999999999884, 0.000569999999999884, 0.000579999999999884, 0.000589999999999884, 0.000599999999999884, 0.000609999999999885, 0.000619999999999885, 0.000629999999999885, 0.000639999999999885, 0.000649999999999885, 0.000659999999999885, 0.000669999999999885, 0.000679999999999885, 0.000689999999999885, 0.000699999999999885, 0.000709999999999885, 0.000719999999999885, 0.000729999999999885, 0.000739999999999885, 0.000749999999999885, 0.000759999999999885, 0.000769999999999885, 0.000779999999999885, 0.000789999999999885, 0.000799999999999885, 0.000809999999999885, 0.000819999999999885, 0.000829999999999885, 0.000839999999999885, 0.000849999999999885, 0.000859999999999885, 0.000869999999999885, 0.000879999999999885, 0.000889999999999885, 0.000899999999999885, 0.000909999999999885, 0.000919999999999885, 0.000929999999999885, 0.000939999999999885, 0.000949999999999885, 0.000959999999999885, 0.000969999999999885, 0.000979999999999885, 0.000989999999999886, 0.000999999999999886, 0.00100999999999989, 0.00101999999999989, 0.00102999999999989, 0.00103999999999989, 0.00104999999999989, 0.00105999999999989, 0.00106999999999989, 0.00107999999999989, 0.00108999999999989, 0.00109999999999989, 0.00110999999999989, 0.00111999999999989, 0.00112999999999989, 0.00113999999999989, 0.00114999999999989, 0.00115999999999989, 0.00116999999999989, 0.00117999999999989, 0.00118999999999989, 0.00119999999999989, 0.00120999999999989, 0.00121999999999989, 0.00122999999999989, 0.00123999999999989, 0.00124999999999989, 0.00125999999999989, 0.00126999999999989, 0.00127999999999989, 0.00128999999999989, 0.00129999999999989, 0.00130999999999989, 0.00131999999999989, 0.00132999999999989, 0.00133999999999989, 0.00134999999999989, 0.00135999999999989, 0.00136999999999989, 0.00137999999999989, 0.00138999999999989, 0.00139999999999989, 0.00140999999999989, 0.00141999999999989, 0.00142999999999989, 0.00143999999999989, 0.00144999999999989, 0.00145999999999989, 0.00146999999999989, 0.00147999999999989, 0.00148999999999989, 0.00149999999999989, 0.00150999999999989, 0.00151999999999989, 0.00152999999999989, 0.00153999999999989, 0.00154999999999989, 0.00155999999999989, 0.00156999999999989, 0.00157999999999989, 0.00158999999999989, 0.00159999999999989, 0.00160999999999989, 0.00161999999999989, 0.00162999999999989, 0.00163999999999989, 0.00164999999999989, 0.00165999999999989, 0.00166999999999989, 0.00167999999999989, 0.00168999999999989, 0.00169999999999989, 0.00170999999999989, 0.00171999999999989, 0.00172999999999989, 0.00173999999999989, 0.00174999999999989, 0.00175999999999989, 0.00176999999999989, 0.00177999999999989, 0.00178999999999989, 0.00179999999999989, 0.00180999999999989, 0.00181999999999989, 0.00182999999999989, 0.00183999999999989, 0.00184999999999989, 0.00185999999999989, 0.00186999999999989, 0.00187999999999989, 0.00188999999999989, 0.00189999999999989, 0.00190999999999989, 0.00191999999999989, 0.00192999999999989, 0.00193999999999989, 0.00194999999999989, 0.00195999999999989, 0.00196999999999989, 0.00197999999999989, 0.00198999999999989, 0.00199999999999989, 0.00200999999999989, 0.00201999999999989, 0.00202999999999989, 0.00203999999999989, 0.00204999999999989, 0.00205999999999989, 0.00206999999999989, 0.00207999999999989, 0.00208999999999989, 0.00209999999999989, 0.00210999999999989, 0.00211999999999989, 0.00212999999999989, 0.00213999999999989, 0.00214999999999989, 0.00215999999999989, 0.00216999999999989, 0.00217999999999989, 0.00218999999999989, 0.00219999999999989, 0.00220999999999989, 0.00221999999999989, 0.00222999999999989, 0.00223999999999989, 0.00224999999999989, 0.00225999999999989, 0.00226999999999989, 0.00227999999999989, 0.00228999999999989, 0.00229999999999989, 0.00230999999999989, 0.00231999999999989, 0.00232999999999989, 0.00233999999999989, 0.00234999999999989, 0.00235999999999989, 0.00236999999999989, 0.00237999999999989, 0.00238999999999989, 0.00239999999999989, 0.00240999999999989, 0.00241999999999989, 0.00242999999999989, 0.00243999999999989, 0.00244999999999989, 0.00245999999999989, 0.00246999999999989, 0.00247999999999989, 0.00248999999999989, 0.00249999999999989, 0.00250999999999989, 0.00251999999999989, 0.00252999999999989, 0.00253999999999989, 0.00254999999999989, 0.00255999999999989, 0.00256999999999989, 0.00257999999999989, 0.00258999999999989, 0.00259999999999989, 0.00260999999999989, 0.00261999999999989, 0.00262999999999989, 0.00263999999999989, 0.00264999999999989, 0.00265999999999989, 0.00266999999999989, 0.00267999999999989, 0.00268999999999989, 0.00269999999999989, 0.00270999999999989, 0.00271999999999989, 0.00272999999999989, 0.00273999999999989, 0.00274999999999989, 0.00275999999999989, 0.00276999999999989, 0.00277999999999989, 0.00278999999999989, 0.00279999999999989, 0.00280999999999989, 0.00281999999999989, 0.00282999999999989, 0.00283999999999989, 0.00284999999999989, 0.00285999999999989, 0.00286999999999989, 0.00287999999999989, 0.00288999999999989, 0.00289999999999989, 0.00290999999999989, 0.00291999999999989, 0.00292999999999989, 0.00293999999999989, 0.00294999999999989, 0.00295999999999989, 0.00296999999999989, 0.00297999999999989, 0.00298999999999989, 0.00299999999999989, 0.00300999999999989, 0.00301999999999989, 0.00302999999999989, 0.00303999999999989, 0.00304999999999989, 0.00305999999999989, 0.00306999999999989, 0.00307999999999989, 0.00308999999999989, 0.00309999999999989, 0.00310999999999989, 0.00311999999999989, 0.00312999999999989, 0.00313999999999989, 0.00314999999999989, 0.00315999999999989, 0.00316999999999989, 0.00317999999999989, 0.00318999999999989, 0.00319999999999989, 0.00320999999999989, 0.00321999999999989, 0.00322999999999989, 0.00323999999999989, 0.00324999999999989, 0.00325999999999989, 0.00326999999999989, 0.00327999999999989, 0.00328999999999989, 0.00329999999999989, 0.00330999999999989, 0.00331999999999989, 0.00332999999999989, 0.00333999999999989, 0.00334999999999989, 0.00335999999999989, 0.00336999999999989, 0.00337999999999989, 0.00338999999999989, 0.00339999999999989, 0.00340999999999989, 0.00341999999999989, 0.00342999999999989, 0.00343999999999989, 0.00344999999999989, 0.00345999999999989, 0.00346999999999989, 0.00347999999999989, 0.00348999999999989, 0.00349999999999989, 0.00350999999999989, 0.00351999999999989, 0.00352999999999989, 0.00353999999999989, 0.00354999999999989, 0.00355999999999989, 0.00356999999999989, 0.00357999999999989, 0.00358999999999989, 0.00359999999999989, 0.00360999999999989, 0.00361999999999989, 0.00362999999999989, 0.00363999999999989, 0.00364999999999989, 0.00365999999999989, 0.00366999999999989, 0.00367999999999989, 0.00368999999999989, 0.00369999999999989, 0.00370999999999989, 0.00371999999999989, 0.00372999999999989, 0.00373999999999989, 0.00374999999999989, 0.00375999999999989, 0.00376999999999989, 0.00377999999999989, 0.00378999999999989, 0.00379999999999989, 0.00380999999999989, 0.00381999999999989, 0.00382999999999989, 0.00383999999999989, 0.00384999999999989, 0.00385999999999989, 0.00386999999999989, 0.00387999999999989, 0.00388999999999989, 0.00389999999999989, 0.00390999999999989, 0.00391999999999989, 0.00392999999999989, 0.00393999999999989, 0.00394999999999989, 0.00395999999999989, 0.00396999999999989, 0.00397999999999989, 0.00398999999999989, 0.00399999999999989, 0.00400999999999989, 0.00401999999999989, 0.00402999999999989, 0.00403999999999989, 0.00404999999999989, 0.00405999999999989, 0.00406999999999989, 0.00407999999999989, 0.00408999999999989, 0.00409999999999988, 0.00410999999999988, 0.00411999999999988, 0.00412999999999988, 0.00413999999999988, 0.00414999999999988, 0.00415999999999988, 0.00416999999999988, 0.00417999999999988, 0.00418999999999988, 0.00419999999999988, 0.00420999999999988, 0.00421999999999988, 0.00422999999999988, 0.00423999999999988, 0.00424999999999988, 0.00425999999999988, 0.00426999999999988, 0.00427999999999988, 0.00428999999999988, 0.00429999999999988, 0.00430999999999988, 0.00431999999999988, 0.00432999999999988, 0.00433999999999988, 0.00434999999999987, 0.00435999999999987, 0.00436999999999987, 0.00437999999999987, 0.00438999999999987, 0.00439999999999987, 0.00440999999999987, 0.00441999999999987, 0.00442999999999987, 0.00443999999999987, 0.00444999999999987, 0.00445999999999987, 0.00446999999999987, 0.00447999999999987, 0.00448999999999987, 0.00449999999999987, 0.00450999999999987, 0.00451999999999987, 0.00452999999999987, 0.00453999999999987, 0.00454999999999987, 0.00455999999999987, 0.00456999999999987, 0.00457999999999987, 0.00458999999999987, 0.00459999999999986, 0.00460999999999986, 0.00461999999999986, 0.00462999999999986, 0.00463999999999986, 0.00464999999999986, 0.00465999999999986, 0.00466999999999986, 0.00467999999999986, 0.00468999999999986, 0.00469999999999986, 0.00470999999999986, 0.00471999999999986, 0.00472999999999986, 0.00473999999999986, 0.00474999999999986, 0.00475999999999986, 0.00476999999999986, 0.00477999999999986, 0.00478999999999986, 0.00479999999999986, 0.00480999999999986, 0.00481999999999986, 0.00482999999999986, 0.00483999999999985, 0.00484999999999985, 0.00485999999999985, 0.00486999999999985, 0.00487999999999985, 0.00488999999999985, 0.00489999999999985, 0.00490999999999985, 0.00491999999999985, 0.00492999999999985, 0.00493999999999985, 0.00494999999999985, 0.00495999999999985, 0.00496999999999985, 0.00497999999999985, 0.00498999999999985, 0.00499999999999985, 0.00500999999999985, 0.00501999999999985, 0.00502999999999985, 0.00503999999999985, 0.00504999999999985, 0.00505999999999985, 0.00506999999999985, 0.00507999999999985, 0.00508999999999984, 0.00509999999999984, 0.00510999999999984, 0.00511999999999984, 0.00512999999999984, 0.00513999999999984, 0.00514999999999984, 0.00515999999999984, 0.00516999999999984, 0.00517999999999984, 0.00518999999999984, 0.00519999999999984, 0.00520999999999984, 0.00521999999999984, 0.00522999999999984, 0.00523999999999984, 0.00524999999999984, 0.00525999999999984, 0.00526999999999984, 0.00527999999999984, 0.00528999999999984, 0.00529999999999984, 0.00530999999999984, 0.00531999999999984, 0.00532999999999983, 0.00533999999999983, 0.00534999999999983, 0.00535999999999983, 0.00536999999999983, 0.00537999999999983, 0.00538999999999983, 0.00539999999999983, 0.00540999999999983, 0.00541999999999983, 0.00542999999999983, 0.00543999999999983, 0.00544999999999983, 0.00545999999999983, 0.00546999999999983, 0.00547999999999983, 0.00548999999999983, 0.00549999999999983, 0.00550999999999983, 0.00551999999999983, 0.00552999999999983, 0.00553999999999983, 0.00554999999999983, 0.00555999999999983, 0.00556999999999983, 0.00557999999999982, 0.00558999999999982, 0.00559999999999982, 0.00560999999999982, 0.00561999999999982, 0.00562999999999982, 0.00563999999999982, 0.00564999999999982, 0.00565999999999982, 0.00566999999999982, 0.00567999999999982, 0.00568999999999982, 0.00569999999999982, 0.00570999999999982, 0.00571999999999982, 0.00572999999999982, 0.00573999999999982, 0.00574999999999982, 0.00575999999999982, 0.00576999999999982, 0.00577999999999982, 0.00578999999999982, 0.00579999999999982, 0.00580999999999982, 0.00581999999999981, 0.00582999999999981, 0.00583999999999981, 0.00584999999999981, 0.00585999999999981, 0.00586999999999981, 0.00587999999999981, 0.00588999999999981, 0.00589999999999981, 0.00590999999999981, 0.00591999999999981, 0.00592999999999981, 0.00593999999999981, 0.00594999999999981, 0.00595999999999981, 0.00596999999999981, 0.00597999999999981, 0.00598999999999981, 0.00599999999999981, 0.00600999999999981, 0.00601999999999981, 0.00602999999999981, 0.00603999999999981, 0.00604999999999981, 0.00605999999999981, 0.0060699999999998, 0.0060799999999998, 0.0060899999999998, 0.0060999999999998, 0.0061099999999998, 0.0061199999999998, 0.0061299999999998, 0.0061399999999998, 0.0061499999999998, 0.0061599999999998, 0.0061699999999998, 0.0061799999999998, 0.0061899999999998, 0.0061999999999998, 0.0062099999999998, 0.0062199999999998, 0.0062299999999998, 0.0062399999999998, 0.0062499999999998, 0.0062599999999998, 0.0062699999999998, 0.0062799999999998, 0.0062899999999998, 0.0062999999999998, 0.00630999999999979, 0.00631999999999979, 0.00632999999999979, 0.00633999999999979, 0.00634999999999979, 0.00635999999999979, 0.00636999999999979, 0.00637999999999979, 0.00638999999999979, 0.00639999999999979, 0.00640999999999979, 0.00641999999999979, 0.00642999999999979, 0.00643999999999979, 0.00644999999999979, 0.00645999999999979, 0.00646999999999979, 0.00647999999999979, 0.00648999999999979, 0.00649999999999979, 0.00650999999999979, 0.00651999999999979, 0.00652999999999979, 0.00653999999999979, 0.00654999999999979, 0.00655999999999978, 0.00656999999999978, 0.00657999999999978, 0.00658999999999978, 0.00659999999999978, 0.00660999999999978, 0.00661999999999978, 0.00662999999999978, 0.00663999999999978, 0.00664999999999978, 0.00665999999999978, 0.00666999999999978, 0.00667999999999978, 0.00668999999999978, 0.00669999999999978, 0.00670999999999978, 0.00671999999999978, 0.00672999999999978, 0.00673999999999978, 0.00674999999999978, 0.00675999999999978, 0.00676999999999978, 0.00677999999999978, 0.00678999999999978, 0.00679999999999977, 0.00680999999999977, 0.00681999999999977, 0.00682999999999977, 0.00683999999999977, 0.00684999999999977, 0.00685999999999977, 0.00686999999999977, 0.00687999999999977, 0.00688999999999977, 0.00689999999999977, 0.00690999999999977, 0.00691999999999977, 0.00692999999999977, 0.00693999999999977, 0.00694999999999977, 0.00695999999999977, 0.00696999999999977, 0.00697999999999977, 0.00698999999999977, 0.00699999999999977], [-1.08053140000001e-12, -1.00319090000001e-12, 1.61651499999999e-12, -4.23041360000001e-12, -6.69344910000001e-12, -3.13524790000001e-12, 2.63827769999999e-12, -2.5971647e-12, 2.38201769999999e-12, -4.2611423e-12, -3.05159420000001e-12, -8.17680540000001e-12, 2.68223299999999e-12, -1.83529130000001e-12, -2.18128130000001e-12, -7.06101100000005e-13, -3.26904360000001e-12, -6.4256851e-12, -3.40819700000007e-13, -2.2492796e-12, -3.49581220000001e-12, -1.45753760000001e-12, -1.8446886e-12, -1.61318920000001e-12, -1.2096561e-12, -3.6618799e-12, 3.92564009999999e-12, -1.3633183e-12, -4.54076e-12, -3.13028470000001e-12, -2.95918950000001e-12, -6.83130190000001e-12, -1.56492150000001e-12, -3.12968680000001e-12, -3.0790203e-12, -1.51104670000001e-12, -1.29398600000001e-12, -9.08088400000008e-13, -2.85385940000001e-12, -2.52753800000001e-12, -4.7462983e-12, -4.35891270000001e-12, -3.73499100000001e-12, -2.1159761e-12, -3.51251860000001e-12, -2.88763320000001e-12, -2.44988200000008e-13, -4.85195040000001e-12, -1.0018524e-12, -2.8774493e-12, -1.9084782e-12, -1.3654089e-12, -3.8728092e-12, -3.75233670000001e-12, -3.3697579e-12, -4.7715717e-12, -1.96735070000001e-12, 1.32960999999994e-13, 8.9986199999999e-13, -1.36198440000001e-12, -3.1925127e-12, -5.37597440000001e-12, -5.03265000000001e-12, -3.9271371e-12, -2.789665e-12, -1.43825080000001e-12, -3.35018820000001e-12, -1.87036680000001e-12, -6.0691134e-12, -1.83559030000001e-12, 4.2066192e-12, 3.40771079999999e-12, 8.34747599999993e-13, -3.26988540000001e-12, -4.03858490000001e-12, -6.7428323e-12, -6.0950078e-12, -2.9201903e-12, -4.12422330000001e-12, -3.1311242e-12, -1.10319450000001e-12, -6.81025500000005e-13, -3.42684560000001e-12, -3.71533160000001e-12, -3.3418189e-12, -1.38899100000006e-13, -3.879104e-12, -1.17918270000001e-12, -1.87059220000001e-12, -1.9022685e-12, -5.44663830000001e-12, 2.23077039999999e-12, 6.41009999999992e-13, -3.05472660000001e-12, 2.55599999999994e-13, -4.48242110000001e-12, -4.01010540000001e-12, -4.3242673e-12, -3.69943710000001e-12, -2.6146668e-12, -1.93223140000001e-12, -2.49369290000001e-12, -4.62882710000001e-12, 3.18235999999917e-14, 7.90171999999962e-14, 5.28547999999999e-13, -5.34322860000001e-12, 6.55027799999993e-13, -1.6937288e-12, -4.14902990000001e-12, -2.15684270000001e-12, -6.53909800000007e-13, -6.95746430000001e-12, -1.83400110000001e-12, -1.7841327e-12, -9.52414100000008e-13, 6.19082899999997e-13, -4.4396892e-12, -8.92407800000003e-13, -1.88162020000001e-12, -3.29483220000001e-12, -3.9374475e-12, 3.5532199e-12, 2.30580639999999e-12, -2.12719490000001e-12, -6.96685710000001e-12, 9.86222599999992e-13, -4.0402316e-12, -1.64871780000001e-12, -6.12119200000001e-12, -1.99319440000001e-12, -1.7593422e-12, -3.01476160000001e-12, -1.35948300000009e-13, -6.4574787e-12, -5.1527729e-12, -5.69671160000001e-12, -4.31090200000008e-13, 4.06843529999999e-12, 8.88804099999994e-13, 5.6146405e-12, -2.91757080000001e-12, -2.91583890000001e-12, -3.0324615e-12, 4.97621399999995e-13, 2.3424206e-12, -1.5210466e-12, -2.87440880000001e-12, -3.84067980000001e-12, -5.45790000000013e-13, -1.231252e-12, -1.5832447e-12, 1.0326021e-12, -4.70353420000001e-12, -4.69774200000005e-13, 2.7687225e-12, -5.86499640000001e-12, -4.23272900000009e-13, -3.334434e-12, 1.68337959999999e-12, 4.61475669999999e-12, 1.64830399999999e-12, -2.10549780000001e-12, -8.09264700000007e-13, -5.88427500000008e-13, -4.43560700000001e-12, -7.84186800000003e-13, -4.2441232e-12, -1.37109420000001e-12, -4.61283600000001e-12, -8.47640600000004e-13, -5.8040978e-12, -2.276485e-12, -4.005271e-12, -4.87428220000001e-12, -1.91819750000001e-12, -1.1461655e-12, 7.5495779999999e-13, -3.22902570000001e-12, -1.9591792e-12, -5.5650156e-12, -5.92744400000009e-13, -3.199394e-12, -5.09906000000056e-14, -1.03380240000001e-12, -3.33858520000001e-12, 3.04127719999999e-12, 5.18200799999997e-13, -2.68558380000001e-12, -4.8596274e-12, -3.56445000000001e-12, -5.03969680000001e-12, -5.84313370000001e-12, 2.09558549999999e-12, -7.16636900000006e-13, -4.22693390000001e-12, -6.54413840000001e-12, 1.43048299999998e-13, -1.05157820000001e-12, -1.84157460000001e-12, 1.251052e-12, -6.5904833e-12, -3.01572980000001e-12, -1.6708128e-12, -3.56590580000001e-12, -2.1046077e-12, -3.6464569e-12, -6.96150060000001e-12, -3.54461580000001e-12, -1.35596560000001e-12, 1.39101599999999e-12, 2.31821199999999e-12, -3.16498080000001e-12, -4.10330590000001e-12, 9.34167999999915e-14, -3.35961540000001e-12, -3.76533100000001e-12, -3.41926290000001e-12, -3.45531820000001e-12, -1.50273270000001e-12, -2.73420330000001e-12, -2.88683600000009e-13, -7.6264868e-12, -2.6931734e-12, -8.22162500000008e-13, -2.30707340000001e-12, -3.21937700000002e-13, -7.72174500000006e-13, -4.9473404e-12, -1.16139310000001e-12, -3.73770480000001e-12, -3.2784157e-12, -4.43896480000001e-12, -1.48425080000001e-12, -2.58440040000001e-12, -6.95435950000001e-12, -2.66940640000001e-12, 1.1678077e-12, -3.5228543e-12, 2.82767079999999e-12, -5.57512590000001e-12, -1.1079484e-12, -2.69216600000001e-12, -4.0157792e-12, -1.8853851e-12, -3.57951650000001e-12, -1.41986090000001e-12, -5.05799600000012e-13, 2.11719289999999e-12, 2.83735559999999e-12, 3.92338389999999e-12, -3.64291970000001e-12, -3.2599407e-12, -2.4105314e-12, -2.9237023e-12, 3.61853429999999e-12, -2.74516000000001e-12, -3.42900980000001e-12, -2.3872359e-12, -2.71755670000001e-12, -4.09786670000001e-12, -3.04479300000006e-13, -4.32304600000001e-12, -2.50557180000001e-12, -4.01435500000011e-13, 7.55339499999994e-13, -1.9788478e-12, 1.14742379999999e-12, -2.81619650000001e-12, -4.68236150000001e-12, 2.30678499999996e-13, -2.47567560000001e-12, -1.01321610000001e-12, -8.61729700000004e-13, 6.3282577e-12, 8.77833699999995e-13, -2.44609680000001e-12, -1.79775490000001e-12, -4.0774023e-12, -7.83869400000007e-13, 1.6976757e-12, 1.65653069999999e-12, -7.2562250000001e-13, -2.981204e-12, -1.34384060000001e-12, -1.00580130000001e-12, -4.3077679e-12, -3.43271720000001e-12, -2.44359680000001e-12, -1.5990978e-12, -3.9434249e-12, -3.1052206e-12, -6.60355360000001e-12, 3.90989739999999e-12, -6.84371800000008e-13, 4.0701188e-12, 3.34999749999999e-12, -4.36008340000001e-12, -2.35855300000006e-13, -3.01107710000001e-12, -2.81328940000001e-12, -1.96467500000009e-13, -3.89579430000001e-12, -5.23280200000001e-12, -1.55475370000001e-12, -1.32935130000001e-12, -3.4735746e-12, 4.70404599999994e-13, -5.41494360000001e-12, -9.26404700000006e-13, -4.24224420000001e-12, -4.45715000000001e-12, -2.55581510000001e-12, -1.19367420000001e-12, -5.99179500000004e-13, -7.14392200000005e-13, -3.3520994e-12, -1.82415300000001e-12, -1.3980166e-12, -5.42395220000001e-12, 5.47600199999998e-13, -3.41488850000001e-12, -4.36861590000001e-12, -8.06823700000001e-12, -1.99135220000001e-12, 4.52203999999963e-14, 9.94619499999996e-13, -1.88266100000012e-13, -1.49304790000001e-12, -5.8395505e-12, -8.85308100000005e-13, -1.07490590000001e-12, -4.363915e-12, -3.6772156e-12, 6.42289999999962e-14, -1.9858647e-12, -3.05466230000001e-12, 1.13581859999999e-12, -6.24202200000009e-13, -1.97586250000001e-12, -2.11885780000001e-12, -3.2107002e-12, -1.87357750000001e-12, -1.97078900000001e-12, -7.10720980000001e-12, -1.11313690000001e-12, -5.6379082e-12, -3.32793450000001e-12, -1.12006420000001e-12, -9.53058100000011e-13, 5.08285999999993e-13, 4.8974199999999e-13, -9.46386100000005e-13, -2.21924090000001e-12, -2.65153630000001e-12, 1.9210864e-12, -2.65137760000001e-12, -1.17082720000001e-12, -3.01293550000001e-12, -1.2062385e-12, -4.60018440000001e-12, -5.40378400000004e-13, 3.1271111e-12, 1.28713099999994e-13, -8.19168000000008e-13, 1.92667739999999e-12, -1.04557780000001e-12, -4.62741960000001e-12, -1.58192230000001e-12, -1.5315985e-12, -4.72532100000001e-12, -1.7637304e-12, -3.2587356e-12, -4.5411233e-12, 3.62480379999999e-12, -1.99683520000001e-12, -5.3002737e-12, -2.99927410000001e-12, 4.57700999999937e-14, -2.15664950000001e-12, 1.03815859999999e-12, -2.33277000000001e-12, -4.53552770000001e-12, -5.46321300000006e-13, -4.56140600000001e-12, -4.54532750000001e-12, 2.12180419999999e-12, -1.30882250000001e-12, -1.2433425e-12, -1.15271560000001e-12, 8.59195399999998e-13, 6.64797699999995e-13, -3.22004230000001e-12, -1.2073632e-12, -1.45098070000001e-12, -5.90748100000003e-13, -1.63282560000001e-12, -3.1730419e-12, -1.3001727e-12, -9.63945700000002e-13, -6.72660800000007e-13, 5.20821879999999e-12, -3.77788150000001e-12, 2.27481599999996e-13, -2.81777650000001e-12, -8.46515900000004e-13, 1.8934349e-12, -7.7630769e-12, 4.89367099999996e-13, -9.16733700000013e-13, 2.2137513e-12, 2.7776092e-12, -8.07419000000063e-14, -3.28295790000001e-12, -1.96701490000001e-12, -2.5859551e-12, -4.0166118e-12, -2.77064040000001e-12, -2.5801985e-12, -2.74007720000001e-12, -2.1508676e-12, -2.41197340000001e-12, 1.11473779999999e-12, -4.85480910000001e-12, 1.65043139999999e-12, -1.52821310000001e-12, -5.9665248e-12, -4.1758212e-12, -2.71921270000001e-12, -4.01034460000001e-12, -8.66145400000004e-13, -1.8102272e-12, -2.12219490000001e-12, -8.07298300000003e-13, -1.74394910000001e-12, -1.97419280000001e-12, -1.4965897e-12, -3.7609990000001e-13, -3.2869482e-12, -1.82596900000009e-13, -2.34970180000001e-12, 1.36143999999996e-13, -4.37828800000001e-13, -4.74305550000001e-12, 1.7221257e-12, -2.2984788e-12, -2.08082e-12, -3.61108010000001e-12, -2.5936459e-12, -3.16124580000001e-12, -3.5878398e-12, -5.55379450000001e-12, -1.44437770000001e-12, -6.90570000000006e-13, -1.84305570000001e-12, -1.56191330000001e-12, 9.06480999999991e-13, -2.44724450000001e-12, 1.19596399999995e-13, -4.65543910000001e-12, -1.84220000000038e-14, -1.42022890000001e-12, -4.83448270000001e-12, -1.28732320000001e-12, -1.65773800000001e-12, 3.00914599999993e-13, -3.37182550000001e-12, -1.88497110000001e-12, -3.29037740000001e-12, -8.35857900000001e-12, -1.37201800000006e-13, 5.27906299999994e-13, -6.92670800000001e-12, 1.12872569999999e-12, -2.82375100000002e-13, -8.37753400000009e-13, -1.60543300000003e-13, -1.16403560000001e-12, 2.84951739999999e-12, -1.10210210000001e-12, -5.52647420000001e-12, -1.11364060000001e-12, -5.24646100000001e-12, -3.9866259e-12, -4.20973760000001e-12, -7.3004552e-12, 1.3697007e-12, 2.84849859999999e-12, 3.2922888e-12, 2.4401656e-12, 6.05759699999997e-13, -5.47432200000001e-12, -3.18694800000001e-13, -2.32630740000001e-12, 1.1540543e-12, -2.14083320000001e-12, -1.27410350000001e-12, 2.31929059999999e-12, 1.95195899999993e-13, 2.90262629999999e-12, -2.24760700000005e-13, -7.71085120000001e-12, -2.68643930000001e-12, -3.32836920000001e-12, -7.75761010000001e-12, 4.24766999999925e-14, -2.0917376e-12, -4.68616090000001e-12, 5.6469217e-12, -2.52731490000001e-12, -3.76930980000001e-12, -4.50774740000001e-12, -1.59911160000001e-12, -5.2029288e-12, -3.09323130000001e-12, 4.4613314e-12, -2.83917920000001e-12, -5.20873000000008e-13, -1.07968280000001e-12, -3.31171340000001e-12, -6.15681720000001e-12, 4.18738529999999e-12, 3.91493179999999e-12, 5.64837749999999e-12, -6.41575000000099e-14, -4.8952756e-12, -1.28809830000001e-12, 2.5341366e-12, -2.2145399e-12, -5.59002800000002e-13, -5.3998012e-12, -7.16887600000011e-13, -3.81145520000001e-12, 2.13410399999999e-12, 5.02431769999999e-12, -4.16916310000001e-12, -3.31676390000001e-12, -4.24011680000001e-12, -2.67256870000001e-12, 3.33639699999992e-13, -1.41760200000007e-13, -3.59376660000001e-12, -2.39798780000001e-12, -1.9824839e-12, -1.55507800000001e-12, -2.18626510000001e-12, 2.6630037e-12, -5.32514000000001e-12, -4.74519200000001e-12, -8.24139000000021e-14, -1.72555690000001e-12, 2.70231899999991e-13, -8.90689800000013e-13, -3.70609520000001e-12, -6.87600000002724e-16, -2.69473960000001e-12, -3.76884760000001e-12, -3.32806900000002e-13, -1.51473120000001e-12, 1.04464199999999e-12, -1.912687e-12, -1.46767090000001e-12, -5.47657500000009e-13, -5.4430712e-12, 5.81863899999993e-13, -2.22638200000001e-12, 2.38979589999999e-12, -6.50945300000005e-13, -5.49610420000001e-12, -4.45101850000001e-12, 2.87808659999999e-12, -1.60490270000001e-12, -8.52939500000009e-13, -4.9217196e-12, 3.24903259999999e-12, 1.41770849999999e-12, -7.71008400000008e-13, -3.15530980000001e-12, -1.07577760000001e-12, 5.59874599999999e-12, 2.25591499999999e-12, -4.7358614e-12, -1.51909500000008e-13, -1.86404450000001e-12, -3.9969547e-12, 1.67553599999994e-13, -5.38548670000001e-12, -1.5884286e-12, -4.67508800000009e-13, -2.40988280000001e-12, 1.22850849999999e-12, 1.7011094e-12, -3.44168670000001e-12, -5.0719021e-12, -5.06385710000001e-12, -1.78525730000001e-12, -4.0171177e-12, 2.15133239999999e-12, -3.34098170000001e-12, -1.64130070000001e-12, -7.59558790000001e-12, 5.34356239999999e-12, -1.18434820000001e-12, -1.2539611e-12, -1.25910820000001e-12, -1.46394970000001e-12, -2.4206463e-12, -2.23203050000001e-12, -7.2011072e-12, -2.9240012e-12, -3.599629e-12, -4.729063e-12, -1.47016860000001e-12, 7.99340899999997e-13, 8.89017999999998e-13, -5.5132038e-12, -7.12048600000003e-13, -4.25937830000001e-12, -1.1832558e-12, -3.33323570000001e-12, 5.11669099999997e-13, 2.67072209999999e-12, 6.2484633e-12, 1.19761999999994e-13, -1.6570181e-12, 8.83063599999992e-13, -5.2905728e-12, -5.2771276e-12, -7.68915500000005e-13, -4.60192540000001e-12, -9.14594800000003e-13, -8.97561900000003e-13, -7.67795500000005e-13, -5.99354300000008e-13, -4.81636200000001e-12, -1.12467770000001e-12, -1.41672620000001e-12, 4.57398799999989e-13, -4.5245343e-12, -3.4689036e-12, -8.96304370000001e-12, -7.0425646e-12, -1.5085620000001e-13, 8.57157699999995e-13, 7.63961799999992e-13, -5.07540600000009e-13, -2.71101000000011e-13, -2.06034650000001e-12, -1.4632345e-12, -2.6847098e-12, 3.27108849999999e-12, -5.01048600000001e-12, -3.38476100000005e-13, -1.496109e-12, -1.4717394e-12, -1.2501111e-12, -2.7224325e-12, -2.93095610000001e-12, -9.38874700000012e-13, -1.816952e-12, 3.52071329999999e-12, -2.10935930000001e-12, 2.32924449999999e-12, -5.7928812e-12, -4.69662080000001e-12, -1.65905810000001e-12, 3.42268759999999e-12, -1.7927251e-12, -2.58321820000001e-12, -4.17877200000001e-12, 8.5117109999999e-13, -2.07241630000001e-12, 3.117402e-13, 5.47659999999994e-13, -2.8059712e-12, -8.73456800000011e-13, -1.26128390000001e-12, -3.81630110000001e-12, -2.82791900000001e-12, -2.77476300000011e-13, -2.05846290000001e-12, -1.62396420000001e-12, -6.65039000000008e-13, -4.6002649e-12, -2.92172670000001e-12, -3.97310030000001e-12, -2.88756420000001e-12, 3.01318409999999e-12, -1.13080460000001e-12, -3.7921707e-12, 2.70192009999999e-12, 3.4290353e-12, -5.8367055e-12, -8.37557900000009e-13, -2.35255590000001e-12, -1.76012650000001e-12, -1.4764013e-12, -2.67468000000001e-12, -5.30150800000007e-13, -3.66309430000001e-12, 2.92706399999992e-13, -3.75451240000001e-12, -3.89075750000001e-12, -2.69381270000001e-12, 4.04149499999995e-13, -2.73398600000006e-13, -1.44158560000001e-12, -3.18751050000001e-12, -6.4923082e-12, -3.0330111e-12, -2.42883800000001e-13, -1.19877770000001e-12, 2.4472849999999e-13, -1.92576640000001e-12, -5.33598170000001e-12, -3.7358212e-12, -1.7569688e-12, -2.49318800000007e-13, -1.27176450000001e-12, -3.35017210000001e-12, -9.53846900000008e-13, -3.50663780000001e-12, -1.5951236e-12, -2.79831400000004e-13, -1.40030960000001e-12, -3.83748760000001e-12, -5.26404820000001e-12, -2.45424530000001e-12, -2.9381869e-12, -5.24953000000005e-13, -3.51765190000001e-12, 7.83630399999992e-13, -7.81663800000007e-13, -2.69732700000001e-12, 3.17239199999995e-13, -3.4950947e-12, -4.323345e-12, -3.40245530000001e-12, -7.08861290000001e-12, 2.08207599999999e-12, 1.16445499999989e-13, -3.2675533e-12, -1.879433e-12, -4.18320160000001e-12, -3.02326420000001e-12, -4.56516630000001e-12, -1.55855550000001e-12, -2.11382800000001e-12, -7.71270600000004e-13, -1.70777650000001e-12, 8.7901699999997e-14, 3.08364099999999e-12, -7.65439820000001e-12, -6.02029840000001e-12, -4.3753937e-12, -6.62640200000013e-13, 3.03829879999999e-12, 3.14578159999999e-12, -3.50024870000001e-12, 1.0039156e-12, -2.5117677e-12, -3.94079610000001e-12, -1.2702374e-12, -1.9259481e-12, -2.13391980000001e-12, 2.24211199999988e-13, -2.46853680000001e-12, -1.2490279e-12, -4.03542020000001e-12, -5.79104360000001e-12, -4.3539404e-12, -7.98234330000001e-12, 1.59969369999999e-12, 1.52356519999999e-12, -2.26548690000001e-12, -3.77518140000001e-12, -2.55055760000001e-12, -3.36116320000001e-12, -2.10209170000001e-12, 8.71702999999948e-14, -1.82261200000001e-12, 5.05475499999989e-13, -9.04636300000009e-13, -2.6031329e-12, 1.29200599999999e-12, -4.55096400000004e-13, -6.52856500000003e-13, -4.12667000000048e-14, 3.14370939999999e-12, -7.49021500000004e-13, 5.8426395e-12, -2.76192000000075e-14, -7.51912500000006e-13, -3.4533357e-12, -1.89323690000001e-12, -1.81271790000001e-12, -4.2147744e-12, -3.08041410000001e-12, 1.00443079999999e-12, 1.9536643e-12, -1.67494800000001e-12, -8.73334900000002e-13, -2.84571550000001e-12, 1.6343115e-12, 4.20380419999999e-12, 2.0612344e-12, -1.68510200000001e-12, -2.32476410000001e-12, -1.82364700000001e-12, -1.6727861e-12, -1.08401120000001e-12, -2.50606400000001e-12, -3.0085841e-12, -4.1685996e-12, -6.17865690000001e-12, 1.90432799999993e-13, 2.464549e-12, -4.14163810000001e-12, 8.26192099999994e-13, -3.17742320000001e-12, -8.00886200000001e-13, -1.79455350000001e-12, -7.48274100000006e-13, -7.13975000000081e-14, 7.85378299999989e-13, -3.44210070000001e-12, -2.4429115e-12, -1.65131670000001e-12, -6.637746e-12, -1.34092660000001e-12, 1.5710601e-12, -2.12955920000001e-12, 6.83150799999994e-13, -4.4462968e-12, -2.03532600000001e-12, -6.35538400000007e-13, -1.69219020000001e-12, 3.51111589999999e-12, 1.27296299999999e-12, -6.37529700000001e-12, -6.60739210000001e-12, -5.4325377e-12, -2.77468590000001e-12, 4.93108959999999e-12, -1.56212950000001e-12, -6.78143700000009e-13, -1.0390576e-12, -2.13334020000001e-12, 2.1131267e-12, -1.81119310000001e-12, -4.95539460000001e-12, -3.28545200000007e-13, -2.7357948e-12, -1.32867970000001e-12, -8.86722500000008e-13, 4.65718029999999e-12, -1.489322e-12, 1.02389469999999e-12, 4.19396299999999e-12, 1.0765828e-12, 3.40946399999993e-13, -3.26727040000001e-12, -2.3570131e-12, 2.10692159999999e-12, -2.87711580000001e-12, 2.89171569999999e-12, -6.37670400000003e-13, 1.96785679999999e-12, -3.09196870000001e-12, -1.681436e-12, -1.0375834e-12, -1.85026590000001e-12, -1.37396450000001e-12, 8.45727299999995e-13, -2.00696160000001e-12, -2.83118480000001e-12, -2.16442080000001e-12, -6.85287200000006e-13, 3.03332419999999e-12, -1.14173600000001e-12, -7.07533900000005e-13, -2.86560000001277e-15, -2.83718060000001e-12, -5.5329092e-12, 2.20434799999999e-13, -1.25258810000001e-12, -3.00714890000001e-12, -2.3990872e-12, -3.10189040000001e-12, -9.79444600000008e-13, 3.97495879999999e-12, -7.44180300000008e-13, -2.445968e-12, -5.93665160000001e-12, -3.99910970000001e-12, -5.1176261e-12, -1.61098590000001e-12, -9.09461500000003e-13, -2.39818790000001e-12, -3.43266800000007e-13, -1.77374180000001e-12, -1.45372670000001e-12, 3.8388517e-12, -3.3044849e-12, -2.3898992e-12, 4.87816239999999e-12, 3.67006399999992e-13, -1.82364470000001e-12, -2.60668800000012e-13, -4.76029770000001e-12, -1.28582830000001e-12, -3.17253820000001e-12, -6.8628839e-12, -3.98811300000008e-13, -1.71226360000001e-12, -6.59589270000001e-12, 3.24610249999999e-12, -2.75030940000001e-12, 4.88622809999999e-12, 3.14352899999993e-13, -1.95281770000001e-12, -1.87478720000001e-12, -2.1509757e-12, -1.85015090000001e-12, -1.20644900000009e-13, 9.91818199999991e-13, -3.1664688e-12, -1.61823510000001e-12, 1.16570789999999e-12, -2.73655840000001e-12, 1.10520999999997e-13, -2.81928980000001e-12, -2.2484379e-12, -4.30706180000001e-12, 5.57434649999999e-12, -7.14939600000005e-13, 4.210283e-12, 6.59619879999999e-12, -5.1939316e-12, -4.78970170000001e-12, -1.2194697e-12, -3.78209490000001e-12, -2.55159020000001e-12, -3.57893460000001e-12, -9.57890100000009e-13, -1.6007077e-12, 2.54494379999999e-12, -3.38059000000019e-14, -8.74740100000005e-13, -3.73797390000001e-12, -4.4315385e-12, -3.67208450000001e-12, -1.02506510000001e-12, -4.7123497e-12, 1.8119293e-12, 6.97603199999994e-13, -2.44059320000001e-12, 3.39826289999999e-12, -3.3735849e-12, -2.06941200000003e-13, -3.15109300000003e-13, -3.7574999e-12, -1.79998000000011e-13, -6.2925280000001e-13, -9.12529500000009e-13, -6.04832600000008e-13, -8.27647700000008e-13, -1.57071720000001e-12, -6.9264205e-12, -4.83733460000001e-12, -4.22856000000082e-14, 8.0519565e-12, -1.880737e-12, -3.74591200000008e-13, -7.755002e-12, -3.41341660000001e-12, -3.48549600000007e-13, -2.29002210000001e-12, 1.11412609999999e-12, 1.11461819999999e-12, -1.77032190000001e-12, 1.77086949999999e-12, -2.80189120000001e-12, 4.63107669999999e-12, 6.07893999999991e-13, -1.1836513e-12, -2.8353407e-12, -4.24732000000001e-12, -1.92834690000001e-12, -4.66517600000005e-13, 2.24310009999999e-12, -1.2013237e-12, -9.28821900000005e-13, -3.4498467e-12, -1.68328400000009e-13, -4.03547080000001e-12, -3.4724845e-12, -5.78047340000001e-12, 5.9489494e-12, 2.9726693e-12, 2.71932789999999e-12, -4.1668862e-12, -3.3944402e-12, -9.12639900000008e-13, 1.73000049999999e-12, -2.0655971e-12, -3.08879480000001e-12, -3.0210425e-12, -6.40473900000009e-13, 1.22386959999999e-12, 3.47720999999974e-14, 2.13348069999999e-12, -2.34351050000001e-12, 6.17422399999999e-13, -3.73970340000001e-12, -2.1430894e-12, -2.90200510000001e-12, -3.26163800000001e-12, -3.92277650000001e-12, 1.08414019999999e-12, -5.90456e-13, -6.18918810000001e-12, -8.25534100000002e-13, -5.55327600000007e-13, -5.35253850000001e-12, 1.95674199999994e-13, -3.81355500000001e-12, -2.29084770000001e-12, -2.2093008e-12, -5.06678020000001e-12, -1.31887070000001e-12, -1.84999220000001e-12, 2.16658749999999e-12, -2.54030240000001e-12, -4.74986080000001e-12, -6.78359900000004e-13, 4.70212009999999e-12, -3.16853640000001e-12, -1.6859897e-12, -3.17519000000001e-12, 8.18625499999995e-13, -2.5761829e-12, -3.1448361e-12, -3.14675880000001e-12, -3.57799860000001e-12, 3.19825569999999e-12, 1.9735652e-12, -3.61397340000001e-12, -3.28717130000001e-12, -1.46252150000001e-12, -7.75992300000006e-13, 9.62163499999994e-13, -8.29765900000009e-13, -2.9382697e-12, -3.39987260000001e-12, -2.07268070000001e-12, 2.01883609999999e-12, 8.84728629999999e-12, 1.34383619999999e-12, -2.19825900000001e-12, -3.00902800000001e-12, -2.530797e-12, -5.24699460000001e-12, 2.08654799999997e-13, -1.99277130000001e-12, -3.86638100000001e-12, 4.99253329999999e-12, -3.56550000000063e-14, 1.50392649999999e-12, -4.02514660000001e-12, -6.92828570000001e-12, -5.6140193e-12, -1.5804366e-12, -3.66451790000001e-12, 2.2938079e-12, 2.07227619999999e-12, -5.33364500000001e-12, -5.2005254e-12, -1.3935388e-12, -3.09331640000001e-12, -9.72788800000005e-13, 5.49095099999992e-13, -3.75422490000001e-12, -3.11464000000008e-13, -3.40746220000001e-12, -3.3216466e-12, 4.67147179999999e-12, -3.29504300000008e-13, 3.48716029999999e-12, -1.83682300000001e-12, -2.11441440000001e-12, 5.24937199999996e-13, 5.4348799999999e-13, -3.92991300000001e-12, -2.26949100000001e-12, -4.93305350000001e-12, 2.0172951e-12, -2.72560630000001e-12, 6.48270699999993e-13, 1.83806519999999e-12, -3.6996647e-12, 2.5607624e-12, -5.38432750000001e-12, -8.49919800000001e-13, -2.75246210000001e-12, -5.96465600000005e-13, 2.21520299999996e-13, -7.29486300000011e-13, -4.23785830000001e-12, -1.2294374e-12, 8.14340799999994e-13, -2.56989270000001e-12, -2.26079520000001e-12, -2.3296445e-12, -5.29765640000001e-12, 3.32545769999999e-12, 8.67166799999992e-13, 8.09255699999989e-13, -1.04410360000001e-12, 3.09709069999999e-12, -2.66695010000001e-12, -4.838726e-12, 9.73835399999995e-13, -6.82529600000004e-13, -4.01594940000001e-12, -1.64140300000005e-13, -3.1380377e-12, -7.87970100000006e-13, -4.0082425e-12, -1.63312230000001e-12, -2.23541360000001e-12, -5.40396390000001e-12, -2.40297630000001e-12, -5.0021673e-12, -7.06147200000001e-12, 2.42765199999999e-12, -2.64899950000001e-12, -3.61250830000001e-12, 3.87955959999999e-12, 2.80622799999989e-13, -6.14006900000008e-13, -2.37978200000001e-12, -3.02510410000001e-12, -3.29343620000001e-12, -7.73372700000006e-13, -3.4220825e-12, -5.88335870000001e-12, -2.93562490000001e-12, 1.27358619999999e-12, 2.4921062e-12, 3.56564609999999e-12, 2.77400599999997e-13, -3.26217620000001e-12, -5.15983350000001e-12, -9.24626900000007e-13, -3.2517531e-12, -2.96320280000001e-12, -1.63332470000001e-12, -2.2002967e-12, -4.79130240000001e-12, -8.06564700000006e-13, 2.77402369999999e-12, -5.75278970000001e-12, -2.67240310000001e-12, -1.72008090000001e-12, 4.29639199999997e-13, 2.65028309999999e-12, 1.4622526e-12, -4.83412000000013e-14, -2.21098430000001e-12, 5.99388999999993e-13, -7.14255210000001e-12, 2.28885999999908e-14, 1.32415899999999e-13, -1.22630270000001e-12, -2.94745550000001e-12, -3.87434550000001e-12, -3.89616680000001e-12, -7.16985630000001e-12, 3.36839429999999e-12, 2.53705979999999e-12, -7.80716299999999e-13, -1.66337960000001e-12, -8.6856260000001e-13, -2.50973230000001e-12, 8.2431999999999e-13, -1.9339839e-12, -4.02242360000001e-12, -3.47368960000001e-12, -1.37396450000001e-12, -4.3982246e-12, -1.69066700000005e-13, -1.6358408e-12, 2.93764439999999e-12, -3.57946590000001e-12, 3.16904029999999e-12, -3.335209e-12, -4.0092015e-12, -1.69802500000001e-12, 8.32537499999993e-13, -6.58983400000009e-13, -5.65822000000009e-13, -1.41885360000001e-12, -6.80395860000001e-12, -2.71213130000001e-12, -2.25568710000001e-12, -2.98084060000001e-12, -3.61563620000001e-12, 4.82028119999999e-12, 4.21741259999999e-12, -3.95741000000003e-13, -8.99864000000004e-13, -4.50427000000001e-12, -3.70408740000001e-12, -3.06711150000001e-12, 3.64493229999999e-12, -3.3730444e-12, -3.80875510000001e-12, 1.36817359999999e-12, -3.0725416e-12, 3.90863099999989e-13, -3.39508420000001e-12, -2.77660300000001e-13, -5.67505820000001e-12, -2.35230760000001e-12, -2.37295360000001e-12, 4.43500599999999e-13, -1.73330750000001e-12, 2.61990389999999e-12, -4.34932450000001e-12, -3.56548720000001e-12, -1.54052670000001e-12, 1.1937296e-12, 7.58614599999994e-13, -3.7935874e-12, -2.11531700000007e-13, -9.91836400000001e-13, -1.760989e-12, -3.441466e-12, 2.5155167e-12, -2.0885522e-12, 1.11551749999999e-12, 6.5580714e-12, -6.27153000000006e-13, 3.9511389e-12, -1.7954711e-12, -1.45851510000001e-12, -2.26819160000001e-12, -4.28488860000001e-12, -3.6811875e-12, -1.29758070000001e-12, -1.24626110000001e-12, -1.31893050000001e-12, -3.47498450000001e-12, 4.8032169999999e-13, -3.04278570000001e-12, -4.59820420000001e-12, 4.72989699999997e-13, -1.21592330000001e-12, -3.27865720000001e-12, -1.14475570000001e-12, -3.21382800000001e-12, -5.05317870000001e-12, -5.28315500000004e-13, -2.84651120000001e-12, -8.97127200000007e-13, -5.07393400000008e-13, -3.403258e-12, -2.8676012e-12, 1.17525469999999e-12, 1.62759129999999e-12, 8.84783899999994e-13, -1.5478288e-12, -2.7358950000001e-13, 3.3114215e-12, 2.92818729999999e-12, 3.693637e-12, -5.99989100000006e-13, -4.43062540000001e-12, -1.30026700000001e-12, -1.2650649e-12, -1.67773770000001e-12, 1.27589989999999e-12, -2.3854167e-12, -3.93801550000001e-12, 2.5724044e-12, 3.82105979999999e-12, 2.17894709999999e-12, -3.89137620000001e-12, -1.38508100000007e-13, -2.47974640000001e-12, -3.47338140000001e-12, 8.22068399999995e-13, -2.7690327e-12, -1.08770940000001e-12, -2.28890890000001e-12, -9.63632900000002e-13, -3.13228000000006e-13, -2.9584604e-12, 3.45727099999999e-12, -4.81848480000001e-12, -3.01469950000001e-12, -4.1000332e-12, 4.94403339999999e-12, -5.3837900000011e-14, -2.85522090000001e-12, -1.71796270000001e-12, -1.27133440000001e-12, -4.09662930000001e-12, -3.08434460000001e-12, -1.1116236e-12, -2.53400760000001e-12, -4.23173830000001e-12, -5.41926200000012e-13, -1.7798089e-12, -3.50308680000001e-12, -1.89353130000001e-12, -3.67150270000001e-12, -2.3644762e-12, -2.12240190000001e-12, -2.99166150000001e-12, -2.81405990000001e-12, -9.999452e-12, 1.33924099999999e-12, 6.04410999999971e-14, -1.3014491e-12, -4.94838400000004e-13, -2.29695390000001e-12, -9.69401000000007e-13, -1.87952730000001e-12, -4.58785470000001e-12, 1.43936879999999e-12, -3.67020090000001e-12, 1.56528509999999e-12, -1.1363105e-12, -3.8902331e-12, -4.55361630000001e-12, -1.15001780000001e-12, -1.55764700000001e-12, -5.3556319e-12, -1.31730680000001e-12, 3.72530639999999e-12, -6.78819900000005e-13, -9.11857900000003e-13, -1.34892100000001e-12, -1.1968619e-12, -4.90851140000001e-12, -7.10763300000001e-12, -4.5018666e-12, -2.97388800000001e-12, -1.57074940000001e-12, 1.30010299999993e-13, 1.2004719999999e-13, -5.27220130000001e-12, 7.94932999999963e-14, -2.01925210000001e-12, -1.92616430000001e-12, 3.90610489999999e-12, -4.48070080000001e-12, -3.54243090000001e-12, -2.4961975e-12, -4.5861689e-12, 1.4647848e-12, 1.56832329999999e-12, 3.78988249999999e-12, -1.16534200000001e-12, 1.20361459999999e-12, 3.75305219999999e-12, -3.4510565e-12, -1.97944340000001e-12, -4.93606400000001e-12, -2.73024980000001e-12, -2.36360920000001e-12, 7.14969699999993e-13, 5.66013099999994e-13, 9.60891699999997e-13, -2.6738612e-12, -2.49712100000004e-13, -2.66977890000001e-12, -5.9614370000001e-13, -1.29903190000001e-12, 7.39646879999999e-12, 1.8792354e-12, 5.3654549e-12, 1.6469149e-12, -2.94768310000001e-12, -2.99201340000001e-12, -4.5910377e-12, 4.50673339999999e-12, -8.63337300000008e-13, -2.41140310000001e-12, -3.57553700000006e-13, -3.60221640000001e-12, -4.98939600000001e-12, -3.95917220000001e-12, -3.84839500000008e-13, 8.06061199999996e-13, 4.68894169999999e-12, 5.35091999999925e-14, -3.51084200000001e-12, -1.15071010000001e-12]], "-0.049": [[-0.007, -0.00699, -0.00698, -0.00697, -0.00696, -0.00695, -0.00694, -0.00693, -0.00692, -0.00691, -0.0069, -0.00689, -0.00688000000000001, -0.00687000000000001, -0.00686000000000001, -0.00685000000000001, -0.00684000000000001, -0.00683000000000001, -0.00682000000000001, -0.00681000000000001, -0.00680000000000001, -0.00679000000000001, -0.00678000000000001, -0.00677000000000001, -0.00676000000000001, -0.00675000000000001, -0.00674000000000001, -0.00673000000000001, -0.00672000000000001, -0.00671000000000001, -0.00670000000000001, -0.00669000000000001, -0.00668000000000001, -0.00667000000000001, -0.00666000000000001, -0.00665000000000001, -0.00664000000000001, -0.00663000000000002, -0.00662000000000002, -0.00661000000000002, -0.00660000000000002, -0.00659000000000002, -0.00658000000000002, -0.00657000000000002, -0.00656000000000002, -0.00655000000000002, -0.00654000000000002, -0.00653000000000002, -0.00652000000000002, -0.00651000000000002, -0.00650000000000002, -0.00649000000000002, -0.00648000000000002, -0.00647000000000002, -0.00646000000000002, -0.00645000000000002, -0.00644000000000002, -0.00643000000000002, -0.00642000000000002, -0.00641000000000002, -0.00640000000000002, -0.00639000000000003, -0.00638000000000003, -0.00637000000000003, -0.00636000000000003, -0.00635000000000003, -0.00634000000000003, -0.00633000000000003, -0.00632000000000003, -0.00631000000000003, -0.00630000000000003, -0.00629000000000003, -0.00628000000000003, -0.00627000000000003, -0.00626000000000003, -0.00625000000000003, -0.00624000000000003, -0.00623000000000003, -0.00622000000000003, -0.00621000000000003, -0.00620000000000003, -0.00619000000000003, -0.00618000000000003, -0.00617000000000003, -0.00616000000000003, -0.00615000000000003, -0.00614000000000004, -0.00613000000000004, -0.00612000000000004, -0.00611000000000004, -0.00610000000000004, -0.00609000000000004, -0.00608000000000004, -0.00607000000000004, -0.00606000000000004, -0.00605000000000004, -0.00604000000000004, -0.00603000000000004, -0.00602000000000004, -0.00601000000000004, -0.00600000000000004, -0.00599000000000004, -0.00598000000000004, -0.00597000000000004, -0.00596000000000004, -0.00595000000000004, -0.00594000000000004, -0.00593000000000004, -0.00592000000000004, -0.00591000000000004, -0.00590000000000004, -0.00589000000000005, -0.00588000000000005, -0.00587000000000005, -0.00586000000000005, -0.00585000000000005, -0.00584000000000005, -0.00583000000000005, -0.00582000000000005, -0.00581000000000005, -0.00580000000000005, -0.00579000000000005, -0.00578000000000005, -0.00577000000000005, -0.00576000000000005, -0.00575000000000005, -0.00574000000000005, -0.00573000000000005, -0.00572000000000005, -0.00571000000000005, -0.00570000000000005, -0.00569000000000005, -0.00568000000000005, -0.00567000000000005, -0.00566000000000005, -0.00565000000000006, -0.00564000000000006, -0.00563000000000006, -0.00562000000000006, -0.00561000000000006, -0.00560000000000006, -0.00559000000000006, -0.00558000000000006, -0.00557000000000006, -0.00556000000000006, -0.00555000000000006, -0.00554000000000006, -0.00553000000000006, -0.00552000000000006, -0.00551000000000006, -0.00550000000000006, -0.00549000000000006, -0.00548000000000006, -0.00547000000000006, -0.00546000000000006, -0.00545000000000006, -0.00544000000000006, -0.00543000000000006, -0.00542000000000006, -0.00541000000000006, -0.00540000000000007, -0.00539000000000007, -0.00538000000000007, -0.00537000000000007, -0.00536000000000007, -0.00535000000000007, -0.00534000000000007, -0.00533000000000007, -0.00532000000000007, -0.00531000000000007, -0.00530000000000007, -0.00529000000000007, -0.00528000000000007, -0.00527000000000007, -0.00526000000000007, -0.00525000000000007, -0.00524000000000007, -0.00523000000000007, -0.00522000000000007, -0.00521000000000007, -0.00520000000000007, -0.00519000000000007, -0.00518000000000007, -0.00517000000000007, -0.00516000000000008, -0.00515000000000008, -0.00514000000000008, -0.00513000000000008, -0.00512000000000008, -0.00511000000000008, -0.00510000000000008, -0.00509000000000008, -0.00508000000000008, -0.00507000000000008, -0.00506000000000008, -0.00505000000000008, -0.00504000000000008, -0.00503000000000008, -0.00502000000000008, -0.00501000000000008, -0.00500000000000008, -0.00499000000000008, -0.00498000000000008, -0.00497000000000008, -0.00496000000000008, -0.00495000000000008, -0.00494000000000008, -0.00493000000000008, -0.00492000000000008, -0.00491000000000009, -0.00490000000000009, -0.00489000000000009, -0.00488000000000009, -0.00487000000000009, -0.00486000000000009, -0.00485000000000009, -0.00484000000000009, -0.00483000000000009, -0.00482000000000009, -0.00481000000000009, -0.00480000000000009, -0.00479000000000009, -0.00478000000000009, -0.00477000000000009, -0.00476000000000009, -0.00475000000000009, -0.00474000000000009, -0.00473000000000009, -0.00472000000000009, -0.00471000000000009, -0.00470000000000009, -0.00469000000000009, -0.00468000000000009, -0.0046700000000001, -0.0046600000000001, -0.0046500000000001, -0.0046400000000001, -0.0046300000000001, -0.0046200000000001, -0.0046100000000001, -0.0046000000000001, -0.0045900000000001, -0.0045800000000001, -0.0045700000000001, -0.0045600000000001, -0.0045500000000001, -0.0045400000000001, -0.0045300000000001, -0.0045200000000001, -0.0045100000000001, -0.0045000000000001, -0.0044900000000001, -0.0044800000000001, -0.0044700000000001, -0.0044600000000001, -0.0044500000000001, -0.0044400000000001, -0.0044300000000001, -0.00442000000000011, -0.00441000000000011, -0.00440000000000011, -0.00439000000000011, -0.00438000000000011, -0.00437000000000011, -0.00436000000000011, -0.00435000000000011, -0.00434000000000011, -0.00433000000000011, -0.00432000000000011, -0.00431000000000011, -0.00430000000000011, -0.00429000000000011, -0.00428000000000011, -0.00427000000000011, -0.00426000000000011, -0.00425000000000011, -0.00424000000000011, -0.00423000000000011, -0.00422000000000011, -0.00421000000000011, -0.00420000000000011, -0.00419000000000011, -0.00418000000000012, -0.00417000000000012, -0.00416000000000012, -0.00415000000000012, -0.00414000000000012, -0.00413000000000012, -0.00412000000000012, -0.00411000000000012, -0.00410000000000012, -0.00409000000000012, -0.00408000000000012, -0.00407000000000012, -0.00406000000000012, -0.00405000000000012, -0.00404000000000012, -0.00403000000000012, -0.00402000000000012, -0.00401000000000012, -0.00400000000000012, -0.00399000000000012, -0.00398000000000012, -0.00397000000000012, -0.00396000000000012, -0.00395000000000012, -0.00394000000000012, -0.00393000000000013, -0.00392000000000013, -0.00391000000000013, -0.00390000000000013, -0.00389000000000013, -0.00388000000000013, -0.00387000000000013, -0.00386000000000013, -0.00385000000000013, -0.00384000000000013, -0.00383000000000013, -0.00382000000000013, -0.00381000000000013, -0.00380000000000013, -0.00379000000000013, -0.00378000000000013, -0.00377000000000013, -0.00376000000000013, -0.00375000000000013, -0.00374000000000013, -0.00373000000000013, -0.00372000000000013, -0.00371000000000013, -0.00370000000000013, -0.00369000000000013, -0.00368000000000013, -0.00367000000000013, -0.00366000000000013, -0.00365000000000013, -0.00364000000000013, -0.00363000000000013, -0.00362000000000013, -0.00361000000000013, -0.00360000000000013, -0.00359000000000013, -0.00358000000000013, -0.00357000000000013, -0.00356000000000013, -0.00355000000000013, -0.00354000000000013, -0.00353000000000013, -0.00352000000000013, -0.00351000000000012, -0.00350000000000012, -0.00349000000000012, -0.00348000000000012, -0.00347000000000012, -0.00346000000000012, -0.00345000000000012, -0.00344000000000012, -0.00343000000000012, -0.00342000000000012, -0.00341000000000012, -0.00340000000000012, -0.00339000000000012, -0.00338000000000012, -0.00337000000000012, -0.00336000000000012, -0.00335000000000012, -0.00334000000000012, -0.00333000000000012, -0.00332000000000012, -0.00331000000000012, -0.00330000000000012, -0.00329000000000012, -0.00328000000000012, -0.00327000000000012, -0.00326000000000012, -0.00325000000000012, -0.00324000000000012, -0.00323000000000012, -0.00322000000000012, -0.00321000000000012, -0.00320000000000012, -0.00319000000000012, -0.00318000000000012, -0.00317000000000012, -0.00316000000000012, -0.00315000000000012, -0.00314000000000012, -0.00313000000000012, -0.00312000000000012, -0.00311000000000012, -0.00310000000000012, -0.00309000000000012, -0.00308000000000012, -0.00307000000000012, -0.00306000000000012, -0.00305000000000012, -0.00304000000000012, -0.00303000000000012, -0.00302000000000012, -0.00301000000000012, -0.00300000000000012, -0.00299000000000012, -0.00298000000000012, -0.00297000000000012, -0.00296000000000012, -0.00295000000000012, -0.00294000000000012, -0.00293000000000012, -0.00292000000000012, -0.00291000000000012, -0.00290000000000012, -0.00289000000000012, -0.00288000000000012, -0.00287000000000012, -0.00286000000000012, -0.00285000000000012, -0.00284000000000012, -0.00283000000000012, -0.00282000000000012, -0.00281000000000012, -0.00280000000000012, -0.00279000000000012, -0.00278000000000012, -0.00277000000000012, -0.00276000000000012, -0.00275000000000012, -0.00274000000000012, -0.00273000000000012, -0.00272000000000012, -0.00271000000000012, -0.00270000000000012, -0.00269000000000012, -0.00268000000000012, -0.00267000000000012, -0.00266000000000012, -0.00265000000000012, -0.00264000000000012, -0.00263000000000012, -0.00262000000000012, -0.00261000000000012, -0.00260000000000012, -0.00259000000000012, -0.00258000000000012, -0.00257000000000012, -0.00256000000000012, -0.00255000000000012, -0.00254000000000012, -0.00253000000000012, -0.00252000000000012, -0.00251000000000012, -0.00250000000000012, -0.00249000000000012, -0.00248000000000012, -0.00247000000000012, -0.00246000000000012, -0.00245000000000012, -0.00244000000000012, -0.00243000000000012, -0.00242000000000012, -0.00241000000000012, -0.00240000000000012, -0.00239000000000012, -0.00238000000000012, -0.00237000000000012, -0.00236000000000012, -0.00235000000000012, -0.00234000000000012, -0.00233000000000012, -0.00232000000000012, -0.00231000000000012, -0.00230000000000012, -0.00229000000000012, -0.00228000000000012, -0.00227000000000012, -0.00226000000000012, -0.00225000000000012, -0.00224000000000012, -0.00223000000000012, -0.00222000000000012, -0.00221000000000012, -0.00220000000000012, -0.00219000000000012, -0.00218000000000012, -0.00217000000000012, -0.00216000000000012, -0.00215000000000012, -0.00214000000000012, -0.00213000000000012, -0.00212000000000012, -0.00211000000000012, -0.00210000000000012, -0.00209000000000012, -0.00208000000000012, -0.00207000000000012, -0.00206000000000012, -0.00205000000000012, -0.00204000000000012, -0.00203000000000012, -0.00202000000000012, -0.00201000000000012, -0.00200000000000012, -0.00199000000000012, -0.00198000000000012, -0.00197000000000012, -0.00196000000000012, -0.00195000000000012, -0.00194000000000012, -0.00193000000000012, -0.00192000000000012, -0.00191000000000012, -0.00190000000000012, -0.00189000000000012, -0.00188000000000012, -0.00187000000000012, -0.00186000000000012, -0.00185000000000012, -0.00184000000000012, -0.00183000000000012, -0.00182000000000012, -0.00181000000000012, -0.00180000000000012, -0.00179000000000012, -0.00178000000000012, -0.00177000000000012, -0.00176000000000012, -0.00175000000000012, -0.00174000000000012, -0.00173000000000012, -0.00172000000000012, -0.00171000000000012, -0.00170000000000012, -0.00169000000000012, -0.00168000000000012, -0.00167000000000012, -0.00166000000000012, -0.00165000000000012, -0.00164000000000012, -0.00163000000000012, -0.00162000000000012, -0.00161000000000012, -0.00160000000000012, -0.00159000000000012, -0.00158000000000012, -0.00157000000000012, -0.00156000000000012, -0.00155000000000012, -0.00154000000000012, -0.00153000000000012, -0.00152000000000012, -0.00151000000000012, -0.00150000000000012, -0.00149000000000012, -0.00148000000000012, -0.00147000000000012, -0.00146000000000012, -0.00145000000000012, -0.00144000000000012, -0.00143000000000012, -0.00142000000000012, -0.00141000000000012, -0.00140000000000012, -0.00139000000000012, -0.00138000000000012, -0.00137000000000012, -0.00136000000000012, -0.00135000000000012, -0.00134000000000012, -0.00133000000000012, -0.00132000000000012, -0.00131000000000012, -0.00130000000000012, -0.00129000000000012, -0.00128000000000012, -0.00127000000000012, -0.00126000000000012, -0.00125000000000012, -0.00124000000000012, -0.00123000000000012, -0.00122000000000012, -0.00121000000000012, -0.00120000000000012, -0.00119000000000012, -0.00118000000000012, -0.00117000000000012, -0.00116000000000012, -0.00115000000000012, -0.00114000000000012, -0.00113000000000012, -0.00112000000000012, -0.00111000000000012, -0.00110000000000012, -0.00109000000000012, -0.00108000000000012, -0.00107000000000012, -0.00106000000000012, -0.00105000000000012, -0.00104000000000012, -0.00103000000000012, -0.00102000000000012, -0.00101000000000012, -0.00100000000000012, -0.000990000000000118, -0.000980000000000118, -0.000970000000000118, -0.000960000000000118, -0.000950000000000118, -0.000940000000000118, -0.000930000000000118, -0.000920000000000118, -0.000910000000000118, -0.000900000000000118, -0.000890000000000118, -0.000880000000000118, -0.000870000000000118, -0.000860000000000118, -0.000850000000000118, -0.000840000000000118, -0.000830000000000118, -0.000820000000000118, -0.000810000000000118, -0.000800000000000118, -0.000790000000000118, -0.000780000000000118, -0.000770000000000118, -0.000760000000000118, -0.000750000000000118, -0.000740000000000118, -0.000730000000000118, -0.000720000000000118, -0.000710000000000118, -0.000700000000000118, -0.000690000000000118, -0.000680000000000118, -0.000670000000000118, -0.000660000000000118, -0.000650000000000117, -0.000640000000000117, -0.000630000000000117, -0.000620000000000117, -0.000610000000000117, -0.000600000000000117, -0.000590000000000117, -0.000580000000000117, -0.000570000000000117, -0.000560000000000117, -0.000550000000000117, -0.000540000000000117, -0.000530000000000117, -0.000520000000000117, -0.000510000000000117, -0.000500000000000117, -0.000490000000000117, -0.000480000000000117, -0.000470000000000117, -0.000460000000000117, -0.000450000000000117, -0.000440000000000117, -0.000430000000000117, -0.000420000000000117, -0.000410000000000117, -0.000400000000000117, -0.000390000000000117, -0.000380000000000117, -0.000370000000000117, -0.000360000000000117, -0.000350000000000117, -0.000340000000000117, -0.000330000000000117, -0.000320000000000117, -0.000310000000000117, -0.000300000000000117, -0.000290000000000117, -0.000280000000000117, -0.000270000000000117, -0.000260000000000116, -0.000250000000000116, -0.000240000000000116, -0.000230000000000116, -0.000220000000000116, -0.000210000000000116, -0.000200000000000116, -0.000190000000000116, -0.000180000000000116, -0.000170000000000116, -0.000160000000000116, -0.000150000000000116, -0.000140000000000116, -0.000130000000000116, -0.000120000000000116, -0.000110000000000116, -0.000100000000000116, -9.00000000001165e-05, -8.00000000001165e-05, -7.00000000001165e-05, -6.00000000001165e-05, -5.00000000001165e-05, -4.00000000001165e-05, -3.00000000001165e-05, -2.00000000001165e-05, -1.00000000001165e-05, -1.16467030247466e-16, 9.99999999988353e-06, 1.99999999998835e-05, 2.99999999998835e-05, 3.99999999998835e-05, 4.99999999998835e-05, 5.99999999998835e-05, 6.99999999998835e-05, 7.99999999998835e-05, 8.99999999998835e-05, 9.99999999998835e-05, 0.000109999999999884, 0.000119999999999884, 0.000129999999999884, 0.000139999999999884, 0.000149999999999884, 0.000159999999999884, 0.000169999999999884, 0.000179999999999884, 0.000189999999999884, 0.000199999999999884, 0.000209999999999884, 0.000219999999999884, 0.000229999999999884, 0.000239999999999884, 0.000249999999999884, 0.000259999999999884, 0.000269999999999884, 0.000279999999999884, 0.000289999999999884, 0.000299999999999884, 0.000309999999999884, 0.000319999999999884, 0.000329999999999884, 0.000339999999999884, 0.000349999999999884, 0.000359999999999884, 0.000369999999999884, 0.000379999999999884, 0.000389999999999884, 0.000399999999999884, 0.000409999999999884, 0.000419999999999884, 0.000429999999999884, 0.000439999999999884, 0.000449999999999884, 0.000459999999999884, 0.000469999999999884, 0.000479999999999884, 0.000489999999999884, 0.000499999999999884, 0.000509999999999884, 0.000519999999999884, 0.000529999999999884, 0.000539999999999884, 0.000549999999999884, 0.000559999999999884, 0.000569999999999884, 0.000579999999999884, 0.000589999999999884, 0.000599999999999884, 0.000609999999999885, 0.000619999999999885, 0.000629999999999885, 0.000639999999999885, 0.000649999999999885, 0.000659999999999885, 0.000669999999999885, 0.000679999999999885, 0.000689999999999885, 0.000699999999999885, 0.000709999999999885, 0.000719999999999885, 0.000729999999999885, 0.000739999999999885, 0.000749999999999885, 0.000759999999999885, 0.000769999999999885, 0.000779999999999885, 0.000789999999999885, 0.000799999999999885, 0.000809999999999885, 0.000819999999999885, 0.000829999999999885, 0.000839999999999885, 0.000849999999999885, 0.000859999999999885, 0.000869999999999885, 0.000879999999999885, 0.000889999999999885, 0.000899999999999885, 0.000909999999999885, 0.000919999999999885, 0.000929999999999885, 0.000939999999999885, 0.000949999999999885, 0.000959999999999885, 0.000969999999999885, 0.000979999999999885, 0.000989999999999886, 0.000999999999999886, 0.00100999999999989, 0.00101999999999989, 0.00102999999999989, 0.00103999999999989, 0.00104999999999989, 0.00105999999999989, 0.00106999999999989, 0.00107999999999989, 0.00108999999999989, 0.00109999999999989, 0.00110999999999989, 0.00111999999999989, 0.00112999999999989, 0.00113999999999989, 0.00114999999999989, 0.00115999999999989, 0.00116999999999989, 0.00117999999999989, 0.00118999999999989, 0.00119999999999989, 0.00120999999999989, 0.00121999999999989, 0.00122999999999989, 0.00123999999999989, 0.00124999999999989, 0.00125999999999989, 0.00126999999999989, 0.00127999999999989, 0.00128999999999989, 0.00129999999999989, 0.00130999999999989, 0.00131999999999989, 0.00132999999999989, 0.00133999999999989, 0.00134999999999989, 0.00135999999999989, 0.00136999999999989, 0.00137999999999989, 0.00138999999999989, 0.00139999999999989, 0.00140999999999989, 0.00141999999999989, 0.00142999999999989, 0.00143999999999989, 0.00144999999999989, 0.00145999999999989, 0.00146999999999989, 0.00147999999999989, 0.00148999999999989, 0.00149999999999989, 0.00150999999999989, 0.00151999999999989, 0.00152999999999989, 0.00153999999999989, 0.00154999999999989, 0.00155999999999989, 0.00156999999999989, 0.00157999999999989, 0.00158999999999989, 0.00159999999999989, 0.00160999999999989, 0.00161999999999989, 0.00162999999999989, 0.00163999999999989, 0.00164999999999989, 0.00165999999999989, 0.00166999999999989, 0.00167999999999989, 0.00168999999999989, 0.00169999999999989, 0.00170999999999989, 0.00171999999999989, 0.00172999999999989, 0.00173999999999989, 0.00174999999999989, 0.00175999999999989, 0.00176999999999989, 0.00177999999999989, 0.00178999999999989, 0.00179999999999989, 0.00180999999999989, 0.00181999999999989, 0.00182999999999989, 0.00183999999999989, 0.00184999999999989, 0.00185999999999989, 0.00186999999999989, 0.00187999999999989, 0.00188999999999989, 0.00189999999999989, 0.00190999999999989, 0.00191999999999989, 0.00192999999999989, 0.00193999999999989, 0.00194999999999989, 0.00195999999999989, 0.00196999999999989, 0.00197999999999989, 0.00198999999999989, 0.00199999999999989, 0.00200999999999989, 0.00201999999999989, 0.00202999999999989, 0.00203999999999989, 0.00204999999999989, 0.00205999999999989, 0.00206999999999989, 0.00207999999999989, 0.00208999999999989, 0.00209999999999989, 0.00210999999999989, 0.00211999999999989, 0.00212999999999989, 0.00213999999999989, 0.00214999999999989, 0.00215999999999989, 0.00216999999999989, 0.00217999999999989, 0.00218999999999989, 0.00219999999999989, 0.00220999999999989, 0.00221999999999989, 0.00222999999999989, 0.00223999999999989, 0.00224999999999989, 0.00225999999999989, 0.00226999999999989, 0.00227999999999989, 0.00228999999999989, 0.00229999999999989, 0.00230999999999989, 0.00231999999999989, 0.00232999999999989, 0.00233999999999989, 0.00234999999999989, 0.00235999999999989, 0.00236999999999989, 0.00237999999999989, 0.00238999999999989, 0.00239999999999989, 0.00240999999999989, 0.00241999999999989, 0.00242999999999989, 0.00243999999999989, 0.00244999999999989, 0.00245999999999989, 0.00246999999999989, 0.00247999999999989, 0.00248999999999989, 0.00249999999999989, 0.00250999999999989, 0.00251999999999989, 0.00252999999999989, 0.00253999999999989, 0.00254999999999989, 0.00255999999999989, 0.00256999999999989, 0.00257999999999989, 0.00258999999999989, 0.00259999999999989, 0.00260999999999989, 0.00261999999999989, 0.00262999999999989, 0.00263999999999989, 0.00264999999999989, 0.00265999999999989, 0.00266999999999989, 0.00267999999999989, 0.00268999999999989, 0.00269999999999989, 0.00270999999999989, 0.00271999999999989, 0.00272999999999989, 0.00273999999999989, 0.00274999999999989, 0.00275999999999989, 0.00276999999999989, 0.00277999999999989, 0.00278999999999989, 0.00279999999999989, 0.00280999999999989, 0.00281999999999989, 0.00282999999999989, 0.00283999999999989, 0.00284999999999989, 0.00285999999999989, 0.00286999999999989, 0.00287999999999989, 0.00288999999999989, 0.00289999999999989, 0.00290999999999989, 0.00291999999999989, 0.00292999999999989, 0.00293999999999989, 0.00294999999999989, 0.00295999999999989, 0.00296999999999989, 0.00297999999999989, 0.00298999999999989, 0.00299999999999989, 0.00300999999999989, 0.00301999999999989, 0.00302999999999989, 0.00303999999999989, 0.00304999999999989, 0.00305999999999989, 0.00306999999999989, 0.00307999999999989, 0.00308999999999989, 0.00309999999999989, 0.00310999999999989, 0.00311999999999989, 0.00312999999999989, 0.00313999999999989, 0.00314999999999989, 0.00315999999999989, 0.00316999999999989, 0.00317999999999989, 0.00318999999999989, 0.00319999999999989, 0.00320999999999989, 0.00321999999999989, 0.00322999999999989, 0.00323999999999989, 0.00324999999999989, 0.00325999999999989, 0.00326999999999989, 0.00327999999999989, 0.00328999999999989, 0.00329999999999989, 0.00330999999999989, 0.00331999999999989, 0.00332999999999989, 0.00333999999999989, 0.00334999999999989, 0.00335999999999989, 0.00336999999999989, 0.00337999999999989, 0.00338999999999989, 0.00339999999999989, 0.00340999999999989, 0.00341999999999989, 0.00342999999999989, 0.00343999999999989, 0.00344999999999989, 0.00345999999999989, 0.00346999999999989, 0.00347999999999989, 0.00348999999999989, 0.00349999999999989, 0.00350999999999989, 0.00351999999999989, 0.00352999999999989, 0.00353999999999989, 0.00354999999999989, 0.00355999999999989, 0.00356999999999989, 0.00357999999999989, 0.00358999999999989, 0.00359999999999989, 0.00360999999999989, 0.00361999999999989, 0.00362999999999989, 0.00363999999999989, 0.00364999999999989, 0.00365999999999989, 0.00366999999999989, 0.00367999999999989, 0.00368999999999989, 0.00369999999999989, 0.00370999999999989, 0.00371999999999989, 0.00372999999999989, 0.00373999999999989, 0.00374999999999989, 0.00375999999999989, 0.00376999999999989, 0.00377999999999989, 0.00378999999999989, 0.00379999999999989, 0.00380999999999989, 0.00381999999999989, 0.00382999999999989, 0.00383999999999989, 0.00384999999999989, 0.00385999999999989, 0.00386999999999989, 0.00387999999999989, 0.00388999999999989, 0.00389999999999989, 0.00390999999999989, 0.00391999999999989, 0.00392999999999989, 0.00393999999999989, 0.00394999999999989, 0.00395999999999989, 0.00396999999999989, 0.00397999999999989, 0.00398999999999989, 0.00399999999999989, 0.00400999999999989, 0.00401999999999989, 0.00402999999999989, 0.00403999999999989, 0.00404999999999989, 0.00405999999999989, 0.00406999999999989, 0.00407999999999989, 0.00408999999999989, 0.00409999999999988, 0.00410999999999988, 0.00411999999999988, 0.00412999999999988, 0.00413999999999988, 0.00414999999999988, 0.00415999999999988, 0.00416999999999988, 0.00417999999999988, 0.00418999999999988, 0.00419999999999988, 0.00420999999999988, 0.00421999999999988, 0.00422999999999988, 0.00423999999999988, 0.00424999999999988, 0.00425999999999988, 0.00426999999999988, 0.00427999999999988, 0.00428999999999988, 0.00429999999999988, 0.00430999999999988, 0.00431999999999988, 0.00432999999999988, 0.00433999999999988, 0.00434999999999987, 0.00435999999999987, 0.00436999999999987, 0.00437999999999987, 0.00438999999999987, 0.00439999999999987, 0.00440999999999987, 0.00441999999999987, 0.00442999999999987, 0.00443999999999987, 0.00444999999999987, 0.00445999999999987, 0.00446999999999987, 0.00447999999999987, 0.00448999999999987, 0.00449999999999987, 0.00450999999999987, 0.00451999999999987, 0.00452999999999987, 0.00453999999999987, 0.00454999999999987, 0.00455999999999987, 0.00456999999999987, 0.00457999999999987, 0.00458999999999987, 0.00459999999999986, 0.00460999999999986, 0.00461999999999986, 0.00462999999999986, 0.00463999999999986, 0.00464999999999986, 0.00465999999999986, 0.00466999999999986, 0.00467999999999986, 0.00468999999999986, 0.00469999999999986, 0.00470999999999986, 0.00471999999999986, 0.00472999999999986, 0.00473999999999986, 0.00474999999999986, 0.00475999999999986, 0.00476999999999986, 0.00477999999999986, 0.00478999999999986, 0.00479999999999986, 0.00480999999999986, 0.00481999999999986, 0.00482999999999986, 0.00483999999999985, 0.00484999999999985, 0.00485999999999985, 0.00486999999999985, 0.00487999999999985, 0.00488999999999985, 0.00489999999999985, 0.00490999999999985, 0.00491999999999985, 0.00492999999999985, 0.00493999999999985, 0.00494999999999985, 0.00495999999999985, 0.00496999999999985, 0.00497999999999985, 0.00498999999999985, 0.00499999999999985, 0.00500999999999985, 0.00501999999999985, 0.00502999999999985, 0.00503999999999985, 0.00504999999999985, 0.00505999999999985, 0.00506999999999985, 0.00507999999999985, 0.00508999999999984, 0.00509999999999984, 0.00510999999999984, 0.00511999999999984, 0.00512999999999984, 0.00513999999999984, 0.00514999999999984, 0.00515999999999984, 0.00516999999999984, 0.00517999999999984, 0.00518999999999984, 0.00519999999999984, 0.00520999999999984, 0.00521999999999984, 0.00522999999999984, 0.00523999999999984, 0.00524999999999984, 0.00525999999999984, 0.00526999999999984, 0.00527999999999984, 0.00528999999999984, 0.00529999999999984, 0.00530999999999984, 0.00531999999999984, 0.00532999999999983, 0.00533999999999983, 0.00534999999999983, 0.00535999999999983, 0.00536999999999983, 0.00537999999999983, 0.00538999999999983, 0.00539999999999983, 0.00540999999999983, 0.00541999999999983, 0.00542999999999983, 0.00543999999999983, 0.00544999999999983, 0.00545999999999983, 0.00546999999999983, 0.00547999999999983, 0.00548999999999983, 0.00549999999999983, 0.00550999999999983, 0.00551999999999983, 0.00552999999999983, 0.00553999999999983, 0.00554999999999983, 0.00555999999999983, 0.00556999999999983, 0.00557999999999982, 0.00558999999999982, 0.00559999999999982, 0.00560999999999982, 0.00561999999999982, 0.00562999999999982, 0.00563999999999982, 0.00564999999999982, 0.00565999999999982, 0.00566999999999982, 0.00567999999999982, 0.00568999999999982, 0.00569999999999982, 0.00570999999999982, 0.00571999999999982, 0.00572999999999982, 0.00573999999999982, 0.00574999999999982, 0.00575999999999982, 0.00576999999999982, 0.00577999999999982, 0.00578999999999982, 0.00579999999999982, 0.00580999999999982, 0.00581999999999981, 0.00582999999999981, 0.00583999999999981, 0.00584999999999981, 0.00585999999999981, 0.00586999999999981, 0.00587999999999981, 0.00588999999999981, 0.00589999999999981, 0.00590999999999981, 0.00591999999999981, 0.00592999999999981, 0.00593999999999981, 0.00594999999999981, 0.00595999999999981, 0.00596999999999981, 0.00597999999999981, 0.00598999999999981, 0.00599999999999981, 0.00600999999999981, 0.00601999999999981, 0.00602999999999981, 0.00603999999999981, 0.00604999999999981, 0.00605999999999981, 0.0060699999999998, 0.0060799999999998, 0.0060899999999998, 0.0060999999999998, 0.0061099999999998, 0.0061199999999998, 0.0061299999999998, 0.0061399999999998, 0.0061499999999998, 0.0061599999999998, 0.0061699999999998, 0.0061799999999998, 0.0061899999999998, 0.0061999999999998, 0.0062099999999998, 0.0062199999999998, 0.0062299999999998, 0.0062399999999998, 0.0062499999999998, 0.0062599999999998, 0.0062699999999998, 0.0062799999999998, 0.0062899999999998, 0.0062999999999998, 0.00630999999999979, 0.00631999999999979, 0.00632999999999979, 0.00633999999999979, 0.00634999999999979, 0.00635999999999979, 0.00636999999999979, 0.00637999999999979, 0.00638999999999979, 0.00639999999999979, 0.00640999999999979, 0.00641999999999979, 0.00642999999999979, 0.00643999999999979, 0.00644999999999979, 0.00645999999999979, 0.00646999999999979, 0.00647999999999979, 0.00648999999999979, 0.00649999999999979, 0.00650999999999979, 0.00651999999999979, 0.00652999999999979, 0.00653999999999979, 0.00654999999999979, 0.00655999999999978, 0.00656999999999978, 0.00657999999999978, 0.00658999999999978, 0.00659999999999978, 0.00660999999999978, 0.00661999999999978, 0.00662999999999978, 0.00663999999999978, 0.00664999999999978, 0.00665999999999978, 0.00666999999999978, 0.00667999999999978, 0.00668999999999978, 0.00669999999999978, 0.00670999999999978, 0.00671999999999978, 0.00672999999999978, 0.00673999999999978, 0.00674999999999978, 0.00675999999999978, 0.00676999999999978, 0.00677999999999978, 0.00678999999999978, 0.00679999999999977, 0.00680999999999977, 0.00681999999999977, 0.00682999999999977, 0.00683999999999977, 0.00684999999999977, 0.00685999999999977, 0.00686999999999977, 0.00687999999999977, 0.00688999999999977, 0.00689999999999977, 0.00690999999999977, 0.00691999999999977, 0.00692999999999977, 0.00693999999999977, 0.00694999999999977, 0.00695999999999977, 0.00696999999999977, 0.00697999999999977, 0.00698999999999977, 0.00699999999999977], [4.0245811e-12, -3.00043100000001e-12, -1.87808520000001e-12, 4.58735359999999e-12, 1.20854779999999e-12, -1.33810700000001e-12, -5.01273400000003e-13, -9.67993500000006e-13, -3.16541550000001e-12, 1.54363699999996e-13, -1.08977010000001e-12, -1.3428079e-12, -9.9456439e-12, -8.91416890000001e-12, -4.96694000000001e-12, -2.56952100000002e-13, -6.19611760000001e-12, 5.38357339999999e-12, -7.58225000000099e-14, -2.5498308e-12, -3.48358370000001e-12, 2.85485999999882e-14, -2.98155810000001e-12, -2.1474707e-12, -5.4692715e-12, -8.81738700000006e-13, 1.97450809999999e-12, -1.94525800000001e-12, 2.51168099999992e-13, -3.5545766e-12, 5.0114939999999e-13, 2.6337538e-12, 1.36105539999999e-12, -3.11802870000001e-12, -4.06653770000001e-12, -3.5783022e-12, -1.23381800000009e-13, -3.2183749e-12, -5.98565400000002e-13, -5.0304927e-12, -1.76236430000001e-12, -1.45093010000001e-12, -3.06439770000001e-12, -2.15039380000001e-12, -9.26807200000002e-13, -3.38016200000001e-13, 7.13203399999991e-13, -1.4552792e-12, -3.16789010000001e-12, 2.92653499999997e-13, 5.97302999999997e-13, -3.8540760000001e-13, -1.5318216e-12, -1.82550760000001e-12, -2.90589200000001e-12, 2.85997499999999e-12, -1.26052040000001e-12, -6.3508009e-12, -2.36916110000001e-12, -2.1236945e-12, -1.3089973e-12, 2.49777539999999e-12, 5.22770569999999e-12, -2.73113990000001e-12, -3.34842300000007e-13, 1.95743379999999e-12, 1.50893199999993e-13, -2.96190790000001e-12, 4.32571499999994e-13, -5.0634868e-12, -8.67141300000007e-13, 8.09338499999991e-13, -2.04243960000001e-12, -3.0759086e-12, -3.06492890000001e-12, -6.50328550000001e-12, -4.71165970000001e-12, -4.180061e-13, 5.72760899999999e-13, -8.9331400000001e-13, -2.14407600000001e-12, -2.91220280000001e-12, 1.21052199999989e-13, -3.97521620000001e-12, -1.274644e-12, 2.90298049999999e-12, -2.95673550000001e-12, -4.35507650000001e-12, 3.28669599999995e-13, 1.5832242e-12, -2.63698260000001e-12, -5.12808820000001e-12, -2.54978250000001e-12, -2.66920630000001e-12, -1.4974406e-12, 1.04233059999999e-12, -5.8164987e-12, -3.43757460000001e-12, -1.80198100000007e-13, -7.43184000000108e-14, -1.4087571e-12, 2.8967064e-12, -3.50377440000001e-12, -4.82750200000006e-13, -2.2631962e-12, 3.96037979999999e-12, 7.94547999999993e-13, 1.63884229999999e-12, -3.28554070000001e-12, -4.12344140000001e-12, -1.92333090000001e-12, -4.31303000000001e-12, 8.48838999999998e-13, 4.21005399999989e-13, -3.7729988e-12, 5.1354809999999e-13, -5.0224822e-12, 2.1504147e-12, -2.70328140000001e-12, 2.4339422e-12, 4.82738899999996e-13, -4.63640400000005e-13, -2.37323190000001e-12, -2.27338700000001e-12, -4.0078952e-12, -5.09207440000001e-12, -2.8678289e-12, -3.44062000000092e-14, -2.34621060000001e-12, -2.78265730000001e-12, -2.97178360000001e-12, -2.54080380000001e-12, -1.28742800000002e-13, -3.06210930000001e-12, -1.3905259e-12, -1.9636478e-12, -2.64546920000001e-12, 1.83094699999999e-12, -2.4602112e-12, 4.88520799999996e-13, -3.3370282e-12, -2.6347195e-12, -5.73020600000003e-13, -5.64614500000007e-13, -1.5808137e-12, -5.46735200000009e-13, 1.48807199999997e-13, -1.42690550000001e-12, -4.33100590000001e-12, -1.8421473e-12, -4.52797260000001e-12, -3.84303260000001e-12, -1.60526380000001e-12, -4.33203170000001e-12, 4.42061429999999e-12, 3.53346849999999e-12, -4.37785230000001e-12, -5.94271500000002e-13, -7.42064400000005e-13, -3.8204823e-12, 1.74155049999999e-12, -2.1677924e-12, -3.3318558e-12, -2.57404400000001e-12, -5.84912490000001e-12, -5.2292946e-12, -2.2917884e-12, -9.82845560000001e-12, -1.0458998e-12, -2.23638190000001e-12, -3.48461410000001e-12, -1.0314280000001e-13, -3.74878570000001e-12, -3.23286190000001e-12, -4.12297220000001e-12, -2.91193140000001e-12, -1.692802e-12, -4.02560100000008e-13, -2.63314870000001e-12, -2.46452350000001e-12, -4.64210800000005e-13, -5.56632200000001e-12, 1.16824999999991e-13, -2.85762430000001e-12, -3.12895310000001e-12, 8.41235599999996e-13, -3.3503491e-12, -3.03943700000001e-12, -1.35314820000001e-12, -9.7716320000001e-13, 7.20903399999997e-13, -4.14643100000001e-12, -2.47269600000006e-13, -5.780087e-12, -3.73672740000001e-12, -4.4594728e-12, -6.7421492e-12, 1.7895261e-12, -2.86664210000001e-12, 4.51511879999999e-12, -2.48519720000001e-12, -6.09257600000003e-13, 6.19557969999999e-12, -1.4625882e-12, -2.06070290000001e-12, 7.53483679999999e-12, -3.0075928e-12, -9.90996000000085e-14, -2.92066640000001e-12, 2.29769699999999e-12, -3.41082460000001e-12, -2.8027237e-12, -4.24370690000001e-12, 2.49576529999999e-12, -3.3813838e-12, -3.09513100000001e-12, -2.8699954e-12, -3.8351601e-12, -2.98028170000001e-12, -2.9352615e-12, -1.1552869e-12, -2.62461610000001e-12, -3.82461970000001e-12, -4.39234100000008e-13, -6.03153700000004e-13, -2.54500500000009e-13, -7.71942200000004e-13, 2.1296629e-12, -5.94545320000001e-12, -4.35721310000001e-12, -1.68907160000001e-12, -4.8563086e-12, 1.83466829999999e-12, -3.34009400000001e-12, -5.19451000000105e-14, 6.05169999999924e-14, -5.17878600000005e-13, -5.7376702e-12, -3.46397030000001e-12, -1.85112370000001e-12, -5.03744060000001e-12, -3.37882170000001e-12, 2.18939899999993e-13, -3.38207380000001e-12, -2.14601710000001e-12, -2.91452340000001e-12, 3.64246499999992e-13, -1.60731070000001e-12, -5.07303700000004e-13, -1.74803370000001e-12, -7.91279250000001e-12, 6.93323999999954e-14, -4.30119940000001e-12, 1.36978119999999e-12, 4.68507789999999e-12, -1.9676381e-12, -1.70313080000001e-12, -9.55086600000003e-13, -2.1894367e-12, -4.21014930000001e-12, -7.10314500000001e-13, -2.1519117e-12, -5.55700970000001e-12, -6.9439962e-12, -1.3907053e-12, -2.59152770000001e-12, -6.21237700000007e-13, -2.40109270000001e-12, 2.4242481e-12, -3.7248623e-12, 5.02607709999999e-12, 7.37872999999918e-14, 3.49660819999999e-12, -3.4260958e-12, -6.29740400000007e-13, -3.12840340000001e-12, -1.75853730000001e-12, 2.85482399999996e-13, 4.6264424e-12, -1.4803594e-12, -4.53773100000001e-12, 3.69820689999999e-12, -2.08415030000001e-12, -2.7310364e-12, -1.08773700000001e-12, -3.2941078e-12, -8.88778460000001e-12, -5.37674940000001e-12, -2.81710950000001e-12, 1.00105e-12, -1.32275980000001e-12, -4.7172025e-12, -4.11988120000001e-12, -2.30981490000001e-12, -3.0333390000001e-13, -4.24827910000001e-12, -2.82158280000001e-12, -3.69717170000001e-12, -4.29001970000001e-12, 7.32087699999994e-13, 1.46596459999999e-12, 2.38585849999999e-12, 4.213305e-12, -2.43544150000001e-12, -5.5337326e-12, -1.31731370000001e-12, -1.37102290000001e-12, -2.83225660000001e-12, -1.52789570000001e-12, 9.46287399999996e-13, 2.27600449999999e-12, -1.59954630000001e-12, -5.3830373e-12, 1.2742233e-12, -3.40428700000007e-13, 5.1022493e-12, -2.96448610000001e-12, -1.29420450000001e-12, -3.75903400000001e-12, -4.95720460000001e-12, 1.73538919999999e-12, -3.47094130000001e-12, 4.97600699999999e-13, -1.22063350000001e-12, -2.6675573e-12, -5.16473000000001e-12, -4.11025840000001e-12, -4.40989190000001e-12, -2.3063168e-12, 3.13559539999999e-12, -7.38830799999999e-13, -2.3182532e-12, -2.85543480000001e-12, 5.96113999999989e-13, -6.46046500000008e-13, 8.96961799999989e-13, -1.4642855e-12, -4.77994000000006e-13, -1.8893179e-12, -5.20875210000001e-12, -4.351468e-12, -6.75043110000001e-12, -4.08913860000001e-12, 2.9419429e-12, 3.3945026e-12, -2.2169847e-12, -5.46427840000001e-12, -7.98266700000011e-13, -4.32130040000001e-12, 3.94292999999911e-14, 4.42840499999989e-13, -4.69560300000007e-13, -2.79185220000001e-12, -2.32148680000001e-12, -2.12428090000001e-12, -1.05063300000001e-12, -4.80682660000001e-12, -1.1875542e-12, -2.83501410000001e-12, -9.13628000000078e-14, -3.6306038e-12, -3.06861900000004e-13, 1.290334e-12, -2.05197490000001e-12, -7.80900200000005e-13, -1.47697630000001e-12, -2.1329837e-12, -4.2265751e-12, -1.71844570000001e-12, -3.68120820000001e-12, -7.88910700000012e-13, -2.72937120000001e-12, 7.94474399999996e-13, 2.70687299999996e-13, -8.74199600000007e-13, -2.90919920000001e-12, -2.81390000000102e-14, 7.65035899999995e-13, -1.5710875e-12, -4.61124680000001e-12, -5.6323401e-12, 4.99410419999999e-12, -4.3056000000007e-14, -1.45224100000001e-12, 1.30086099999992e-13, -4.35233960000001e-12, -2.1063257e-12, -4.52992060000001e-12, -4.79222930000001e-12, -1.2891194e-12, -7.57188400000011e-13, -3.37245700000005e-13, -2.8368425e-12, 5.4975235e-12, -2.5392375e-12, -2.59184510000001e-12, -1.72358590000001e-12, -4.3978843e-12, -3.3320122e-12, -7.67875400000001e-12, -2.2192593e-12, -7.12547550000001e-12, 5.14263399999993e-13, 1.7425648e-12, -3.12375770000001e-12, -3.53930070000001e-12, 3.59888409999999e-12, -3.78499500000001e-12, 1.82362189999999e-12, 2.6202673e-12, -1.40322360000001e-12, -1.7680243e-12, -3.49013840000001e-12, -2.34887100000002e-13, 6.98332299999998e-13, -4.25214520000001e-12, 1.53332129999999e-12, -6.16380190000001e-12, -2.26421050000001e-12, -2.76128210000001e-12, -6.39829350000001e-12, -1.349634e-12, -2.39585360000001e-12, -6.49579200000008e-13, 1.46549779999999e-12, -8.45550000000005e-13, -1.06239460000001e-12, -1.8896698e-12, -1.9643033e-12, -4.40335000000058e-14, -2.65438120000001e-12, -3.48496370000001e-12, -1.39635150000001e-12, -1.52662390000001e-12, -3.74816930000001e-12, 6.4966415e-12, 3.63410219999999e-12, -3.95625360000001e-12, -6.20552300000006e-13, -4.1241474e-12, -1.69315390000001e-12, 1.01800929999999e-12, 4.8982709999999e-13, -2.6532497e-12, -2.74639500000001e-12, -2.58940950000001e-12, 6.76639999999629e-15, -2.8077076e-12, 2.20108579999999e-12, 2.06859179999999e-12, 5.9268099999992e-14, -3.47522140000001e-12, 5.96562399999996e-13, -2.11978930000001e-12, 6.07242319999999e-12, -8.12534090000001e-12, -1.10112230000001e-12, -3.76537470000001e-12, -1.02346440000001e-12, -4.6213755e-12, -1.19428600000001e-12, -1.40658500000008e-13, -1.214088e-12, -3.8200223e-12, -6.0031941e-12, -1.2535471e-12, -2.60618720000001e-12, 4.36116449999999e-12, -3.88898800000002e-13, -9.01945000000087e-14, 4.00765169999999e-12, -2.21850260000001e-12, -3.53108000000008e-13, -3.67487430000001e-12, -4.0156136e-12, -2.65387070000001e-12, -3.4539221e-12, -2.65049900000001e-12, 1.53153999999993e-13, -2.39098100000003e-13, 2.32674919999999e-12, -1.15444970000001e-12, -4.020517e-12, -5.88401180000001e-12, -6.05823900000001e-13, -8.02038500000004e-13, -2.19543940000001e-12, 5.07839799999994e-13, -5.4388716e-12, -5.65758830000001e-12, -1.39576280000001e-12, 8.0543559999999e-13, 9.09903999999867e-14, 1.38901969999999e-12, 4.19977299999994e-13, -3.78712240000001e-12, -3.39778430000001e-12, -2.34431090000001e-12, 1.2240007e-12, -1.2501433e-12, -1.3547834e-12, -4.50984030000001e-12, -7.6834434e-12, -1.7922559e-12, -5.32509630000001e-12, -3.52214360000001e-12, 1.69580349999999e-12, 3.12673899999999e-13, -3.0259482e-12, -1.5196023e-12, -3.53224700000001e-12, -5.41474580000001e-12, -3.9432501e-12, -2.75997810000001e-12, -3.97392130000001e-12, -2.5816589e-12, -4.97603140000001e-12, 4.08630079999999e-12, -4.28077300000004e-13, -1.58362190000001e-12, 1.05638519999999e-12, -1.14074010000001e-12, -2.21824270000001e-12, -3.7918993e-12, -1.63029110000001e-12, -2.2234036e-12, -2.0939616e-12, -3.86329800000012e-13, -2.0873126e-12, 2.1799706e-12, -4.49246240000001e-12, -3.21899130000001e-12, 4.76874079999999e-12, -5.62505500000004e-13, -7.62797900000008e-13, -3.94358360000001e-12, -4.5274321e-12, -1.1296662e-12, -1.01384860000001e-12, -2.18288890000001e-12, -1.45845300000001e-12, 1.93202459999999e-12, -1.77134530000001e-12, 1.4289273e-12, -5.13560660000001e-12, -6.75195300000013e-13, -3.2291131e-12, -8.12305200000008e-13, 1.18562029999999e-12, -3.9993028e-12, -1.98960600000011e-13, -2.72106640000001e-12, 1.68908199999994e-13, -1.050257e-11, -3.86811520000001e-12, 4.96516699999999e-12, -2.81038010000001e-12, -3.4751593e-12, -9.91059100000002e-13, 1.2366731e-12, -2.67048730000001e-12, -4.94700400000002e-13, -3.35423830000001e-12, -1.23618000000016e-14, -3.19766900000001e-12, -5.9288964e-12, 1.67438469999999e-12, -1.6138953e-12, -3.9385721e-12, -2.14208660000001e-12, 2.51171729999999e-12, 1.21691249999999e-12, -2.84858900000008e-13, -2.7113287e-12, 1.2714459999999e-13, -6.77980400000008e-13, 9.96931999999957e-14, 2.52265199999988e-13, 8.95062099999994e-13, -4.95791520000001e-12, 3.04943999999999e-13, 2.36713969999999e-12, -1.88326460000001e-12, 5.04466249999999e-12, 2.21988959999999e-12, 1.45078999999999e-12, -1.38522470000001e-12, -2.0508755e-12, -5.51691580000001e-12, -3.54785630000001e-12, 2.3632483e-12, -2.13165210000001e-12, -2.50924240000001e-12, -3.46722470000001e-12, -2.542984e-12, -5.5468695e-12, -2.39118020000001e-12, 5.63449999999945e-14, -1.37344930000001e-12, -1.08287600000007e-13, 6.91209599999994e-13, -1.4284993e-12, -7.31367600000001e-13, -2.45894300000004e-13, -4.2761905e-12, 4.14287099999999e-12, -1.74534280000001e-12, 8.23374699999997e-13, -2.1636964e-12, 2.80390499999994e-13, -3.37151960000001e-12, 2.1537772e-12, 5.29306839999999e-12, -5.34700000000009e-13, -3.83976450000001e-12, -9.53396200000003e-13, -2.02032160000001e-12, 1.36080929999999e-12, -1.22652120000001e-12, -1.809413e-12, -3.49289370000001e-12, -5.25504180000001e-12, -4.45358700000002e-13, 1.77974009999999e-12, 6.24363399999992e-13, -3.66498250000001e-12, -2.10332900000001e-12, -4.2736192e-12, 1.86097429999999e-12, 2.4945786e-12, -3.22005610000001e-12, 1.66489309999999e-12, -2.31630060000001e-12, -1.79929350000001e-12, 2.4944613e-12, -1.96039120000001e-12, 6.2668922e-12, -3.24400020000001e-12, -2.69425660000001e-12, 6.12114299999994e-13, -3.45089090000001e-12, -3.02723150000001e-12, 3.1311704e-12, -4.12168660000001e-12, -1.18381690000001e-12, -1.40676540000001e-12, 5.9513182e-12, 6.52431199999994e-13, 1.58524119999999e-12, -4.46542030000001e-12, -3.59131950000001e-12, -5.59896650000001e-12, -1.58114490000001e-12, -3.21051850000001e-12, -5.67709130000001e-12, 1.03734899999999e-12, -3.03063770000001e-12, -6.40209400000008e-13, 6.77858889999999e-12, 5.55514999999921e-14, -1.2651339e-12, 1.20988169999999e-12, -4.63684100000008e-13, -5.73652030000001e-12, -2.7412133e-12, -8.41971400000008e-13, -4.66575870000001e-12, -1.68806420000001e-12, -3.53944790000001e-12, -6.33132700000004e-13, -3.69284790000001e-12, 3.81247299999989e-13, -2.29474380000001e-12, -3.0216129e-12, -9.09192400000006e-13, -4.085514e-12, -3.46468100000001e-12, -2.31850850000001e-12, 3.48511109999999e-12, -8.54356200000003e-13, -2.26329970000001e-12, 2.62325249999999e-12, -8.00219300000007e-13, -3.6044127e-12, 5.00523899999994e-13, -2.22244230000001e-12, -2.77435240000001e-12, -4.71664700000007e-13, 2.18741989999999e-12, -4.50787850000001e-12, -1.8090312e-12, 3.46185599999993e-13, -8.63512100000005e-13, 1.2659552e-12, 1.33270469999999e-12, -2.18152510000001e-12, -6.97823800000005e-13, -2.21823350000001e-12, -4.11309420000001e-12, -4.45677510000001e-12, 5.30406299999996e-13, 2.11895229999999e-12, 1.32853739999999e-12, -3.322194e-12, -2.94691730000001e-12, -2.95402390000001e-12, -2.0276513e-12, -1.64223210000001e-12, -1.40181380000001e-12, -5.65492500000001e-12, -7.13678400000001e-12, -2.39481630000001e-12, -6.61026690000001e-12, 2.32049199999996e-13, -8.37498100000007e-13, -4.37854100000006e-13, -3.23619440000001e-12, -5.69388730000001e-12, -1.5142436e-12, -2.51635370000001e-12, -5.23512490000001e-12, 2.99548879999999e-12, -1.761258e-12, 6.32001399999994e-13, -4.58217300000006e-13, 5.93078099999998e-13, -2.14268920000001e-12, -6.07793350000001e-12, 1.8840675e-12, -2.7826297e-12, 7.62642999999871e-14, 3.0505963e-12, -3.10157760000001e-12, -1.76220330000001e-12, -1.38274540000001e-12, 5.92565149999999e-12, -7.13819500000008e-13, -4.40385250000001e-12, -5.13895200000006e-13, -1.36157500000001e-12, -3.77731570000001e-12, -6.4576351e-12, -2.4848361e-12, -1.82154260000001e-12, 1.00078549999999e-12, 3.6238589999999e-13, -4.98959610000001e-12, 5.33803999999957e-14, -3.4732757e-12, -5.1500370000001e-13, -3.76378550000001e-12, -1.2656767e-12, -4.53251030000001e-12, -6.73201300000006e-13, -4.68163020000001e-12, -5.85449740000001e-12, 9.90541799999991e-13, 1.126074e-12, 4.65276459999999e-12, -3.00810340000001e-12, -2.09475500000001e-12, -2.39988760000001e-12, -7.36645900000008e-13, 1.47393369999999e-12, -2.78085800000005e-13, -1.91604940000001e-12, 6.693906e-13, -2.48590780000001e-12, -1.4801984e-12, -1.36888400000001e-12, -5.46370110000001e-12, -3.01601960000001e-12, -1.57211330000001e-12, -3.6924431e-12, -1.63196320000001e-12, -1.81788350000001e-12, -1.79219840000001e-12, -2.3435542e-12, -3.15099290000001e-12, -4.4327712e-12, -4.89801240000001e-12, -4.91471300000009e-13, -9.39054100000005e-13, -3.46291240000001e-12, -3.21758300000009e-13, -2.97802550000001e-12, -3.56559530000001e-12, -2.73755650000001e-12, -3.28157110000001e-12, -3.6025659e-12, -1.49958870000001e-12, -1.97626960000001e-12, -1.91730290000001e-12, -1.18598800000001e-12, -6.47513900000008e-13, -2.7010750000001e-13, -3.68669340000001e-12, -1.92380600000006e-13, -6.31541200000006e-13, -4.68955500000007e-13, -6.62244600000004e-13, -4.18841080000001e-12, -4.69730620000001e-12, -3.29606500000001e-12, -2.6357580000001e-13, -2.47914620000001e-12, -2.0186082e-12, -2.7833909e-12, -3.87634410000001e-12, -1.28182420000001e-12, -4.26208990000001e-12, 4.22689039999999e-12, 7.59557499999993e-13, -2.91097240000001e-12, -1.7879183e-12, -3.5565062e-12, -2.72461970000001e-12, 3.46003319999999e-12, -7.6788529e-12, -3.54743200000002e-13, -3.91209000000069e-14, 1.58751579999999e-12, -3.1167821e-12, -6.6654872e-12, -2.4065112e-12, -3.0138439e-12, -6.74613400000003e-13, 6.5831999999991e-14, -3.06361110000001e-12, -6.32237000000072e-14, -2.1886248e-12, -3.26043000000004e-13, -3.39972770000001e-12, -1.19077640000001e-12, -6.10873810000001e-12, -2.15235560000001e-12, -3.12141180000001e-12, 8.33737999999992e-13, 2.49373219999999e-12, -1.31911220000001e-12, -2.25007770000001e-12, 1.3654919e-12, 2.07417499999997e-13, -1.6419952e-12, -6.9861500000001e-13, -2.1875646e-12, -2.76007700000001e-12, -2.5941036e-12, -2.53308990000001e-12, -1.60628490000001e-12, -3.4709436e-12, -2.9546449e-12, -5.61047740000001e-12, -4.57946240000001e-12, -2.0963902e-12, 4.34402199999994e-13, 3.28068359999999e-12, 7.81691599999997e-13, 2.91889899999995e-13, 4.18747959999999e-12, -2.57325970000001e-12, -2.09598090000001e-12, 7.70649899999992e-13, -6.05918200000007e-13, -2.58967860000001e-12, -4.68168070000001e-12, 2.1495201e-12, 3.75637549999999e-12, -5.99672230000001e-12, -5.31579330000001e-12, -3.77081860000001e-12, 2.70684409999999e-12, -2.31004030000001e-12, 3.43161579999999e-12, -3.5310786e-12, -1.19942860000001e-12, -1.0519853e-12, 2.59580339999999e-12, 8.45833099999991e-13, -6.73833700000002e-13, 1.98240899999993e-13, -3.0433721e-12, -5.84695380000001e-12, 2.1212039e-12, -1.6050522e-12, -2.17359050000001e-12, -7.93632400000008e-13, -2.42828420000001e-12, 1.1094159e-12, -4.12707290000001e-12, -1.76541390000001e-12, -4.30021510000001e-12, -1.88535200000009e-13, -3.01707980000001e-12, -1.7454716e-12, -1.9477487e-12, 4.22765999999965e-14, -2.87998840000001e-12, 3.01347159999999e-12, 6.1321098e-12, 1.85928619999999e-12, -1.97810600000006e-13, -3.21668220000001e-12, -4.48938740000001e-12, 1.60108799999994e-13, -2.096228e-13, 1.92981099999994e-13, -7.36147810000001e-12, -1.50530620000001e-12, -1.19823720000001e-12, 1.06658059999999e-12, -1.09691580000001e-12, -4.97462850000001e-12, -3.1545715e-12, 1.27906679999999e-12, -9.09948000000022e-14, 1.32427399999996e-13, -1.14200600000008e-13, -4.1314243e-12, -2.82042370000001e-12, -2.17808100000005e-13, -4.6282958e-12, -1.869118e-12, -1.01232610000001e-12, -7.91139300000006e-13, -4.37870200000012e-13, -2.96614200000001e-12, -1.33591290000001e-12, 2.19247499999999e-12, 8.8858329999999e-13, 2.2607179999999e-13, 5.41648099999997e-13, -5.68289800000006e-13, -1.2154886e-12, -3.89894740000001e-12, -3.7505957e-12, -1.87515750000001e-12, -3.67645890000001e-12, -3.23966950000001e-12, -8.69901200000007e-13, -1.90058040000001e-12, -1.1530836e-12, -4.29839820000001e-12, -5.4101253e-12, 3.53377429999999e-12, -1.7471229e-12, -2.15752580000001e-12, -3.10872900000006e-13, -2.18184240000001e-12, -9.06135800000005e-13, 5.80270099999991e-13, 1.14409359999999e-12, 5.58598299999991e-13, -1.7776907e-12, 2.34677649999999e-12, -4.69183200000006e-13, -4.80164270000001e-12, -1.44084740000001e-12, -2.10947890000001e-12, -1.78937640000001e-12, 2.19187939999999e-12, -2.155311e-12, -7.41399130000001e-12, -2.21479060000001e-12, -2.785723e-12, -8.09582100000009e-13, 1.75000029999999e-12, -4.89488230000001e-12, -6.90054800000005e-13, -5.26237850000001e-12, -1.22647290000001e-12, -2.88230430000001e-12, 2.4623549e-12, 8.01912199999992e-13, -2.32120850000001e-12, -5.1031736e-12, 4.07861999999892e-14, 1.3322264e-12, -1.1484815e-12, -2.55192600000001e-12, -3.37696570000001e-12, -3.5034133e-12, 7.98756799999999e-13, 9.34928299999995e-13, -7.90879400000002e-13, -5.09840500000008e-13, 1.05005359999999e-12, 4.53012549999999e-12, -1.6805459e-12, -1.93463480000001e-12, -5.18942850000001e-12, -4.05741400000001e-12, -3.08924330000001e-12, -2.40501630000001e-12, 3.05140809999999e-12, -2.10556680000001e-12, -2.3272825e-12, -2.59795590000001e-12, -2.6231925e-12, -3.00877500000001e-12, -1.81418530000001e-12, -1.3937159e-12, -1.14115640000001e-12, -3.63615110000001e-12, -2.2570119e-12, -3.15235670000001e-12, 9.88039499999991e-13, 1.76796009999999e-12, 1.09085579999999e-12, -7.54805800000006e-13, -1.2791241e-12, -1.98411910000001e-12, -3.2601293e-12, -4.60395390000001e-12, 3.1291925e-12, 6.61789499999997e-13, -2.28938500000001e-12, 2.41814499999995e-13, -1.8334422e-12, -6.62890900000006e-13, -1.1906223e-12, -8.7883390000001e-13, -3.43887400000001e-12, -1.62878470000001e-12, -3.3046735e-12, -4.76482160000001e-12, -3.8207283e-12, -8.5225032e-12, -2.40216440000001e-12, -2.64456700000011e-13, 4.30258189999999e-12, -2.92438990000001e-12, -2.55752620000001e-12, -1.8823331e-12, -2.16559300000008e-13, -6.8721731e-12, -2.78751000000001e-12, -8.05842500000009e-13, -1.16585710000001e-12, -9.73596000000006e-13, 7.36107899999995e-13, -3.3951072e-12, -5.48545300000011e-13, -5.81258800000002e-13, -1.75637080000001e-12, 4.47474799999992e-13, -7.68211800000009e-13, -4.57788240000001e-12, -3.181586e-12, -1.80311820000001e-12, -9.75829200000009e-13, -1.30668360000001e-12, 5.19472599999995e-13, -2.6691764e-12, -1.45308740000001e-12, -1.25542840000001e-12, -1.4272735e-12, -1.55680980000001e-12, -1.7652138e-12, -3.31379480000001e-12, -3.45319540000001e-12, -1.6673699e-12, 2.21262799999993e-13, -8.03179200000006e-13, 5.41185739999998e-12, 2.91705899999993e-13, -8.12640900000011e-13, 5.45821619999999e-12, -6.5998715e-12, -1.7236986e-12, -8.15759600000005e-13, -3.3200643e-12, -7.55585400000003e-13, -1.19735180000001e-12, -1.43205720000001e-12, -2.82291210000001e-12, 4.73465189999999e-12, -2.52986550000001e-12, 5.41325000000001e-14, -3.05315810000001e-12, -1.1045468e-12, -1.2565899e-12, -4.0453741e-12, 6.54388399999993e-13, -2.80772140000001e-12, -2.16967380000001e-12, -2.96316830000001e-12, -2.0027666e-12, -1.6121589e-12, -2.78054830000001e-12, -3.71215000000004e-13, -2.7913554e-12, -5.172706e-12, -2.1817113e-12, -3.4066549e-12, -1.96274860000001e-12, 3.10336709999999e-12, 4.9080908e-12, -2.57912670000001e-12, 1.26010429999999e-12, -2.75695610000001e-12, -6.91434800000007e-13, -2.45783310000001e-12, -2.93415290000001e-12, -3.23073800000009e-13, -5.56180900000005e-13, -4.0588951e-12, -5.4772038e-12, 1.51210719999999e-12, 9.1829549999999e-13, 1.35298279999999e-12, -1.66229170000001e-12, -2.0725427e-12, -3.95950790000001e-12, 1.86427239999999e-12, 2.9521589e-12, 2.9781899999999e-13, -1.30220580000001e-12, -3.30574980000001e-12, 1.97402509999999e-12, -2.2852958e-12, -4.38537060000001e-12, -4.69359870000001e-12, -3.10255500000001e-12, -2.08923700000001e-13, 4.14025199999999e-13, -2.99682020000001e-12, -4.00853460000001e-12, -3.10471230000001e-12, -4.98938680000001e-12, -9.94863100000007e-13, 1.20031419999999e-12, -3.11734790000001e-12, -3.22528840000001e-12, 6.59157379999999e-12, -3.76406380000001e-12, 1.1211489999999e-13, -5.5224034e-12, -2.80645600000009e-13, -1.1946241e-12, -1.68839770000001e-12, 3.28485099999999e-12, -3.09734500000002e-13, 4.65974999999989e-13, -2.76347160000001e-12, -2.22380300000008e-13, -1.48987400000001e-12, -3.07726550000001e-12, -3.5042298e-12, 1.7317461e-12, 1.32783589999999e-12, 3.95051199999999e-13, -9.39698000000005e-13, 2.5248681e-12, 2.03746049999999e-12, 6.1380826e-12, -4.70122060000001e-12, 5.7866239999999e-13, -2.1610676e-12, -3.58898970000001e-12, 4.03774789999999e-12, -2.72286950000001e-12, 4.15954799999995e-13, -2.6092138e-12, -1.6017542e-12, -1.15279150000001e-12, -3.6215584e-12, -1.4641199e-12, -2.468293e-12, -3.16216570000001e-12, -3.1426305e-12, -4.2474189e-12, 9.412062e-12, 9.80557999999998e-13, -3.13801010000001e-12, 1.00180199999999e-12, -1.9414356e-12, -4.4294502e-12, -3.70583760000001e-12, -6.01972110000001e-12, -3.64310700000009e-13, -8.83196800000011e-13, -6.90031800000012e-13, -1.47364830000001e-12, -3.2573211e-12, -8.49641500000005e-13, -2.9138863e-12, -1.35097250000001e-12, -3.71078700000001e-12, -6.35237400000001e-12, 5.690811e-13, 1.19572589999999e-12, 4.91878599999995e-13, 5.20002889999999e-12, -5.82236300000008e-13, -3.15464280000001e-12, -6.046678e-12, -3.66070240000001e-12, -1.6669398e-12, 1.16479999999993e-13, -2.0197719e-12, -3.00670600000007e-13, 7.13488499999998e-13, 1.19054889999999e-12, -7.71887000000005e-13, -4.61992890000001e-12, -6.93752430000001e-12, -2.9999066e-12, -3.13782610000001e-12, -5.34025260000001e-12, 3.15679109999999e-12, -4.0410043e-12, -5.05646990000001e-12, -2.71389990000001e-12, -4.62059580000001e-12, 1.10616619999999e-12, -1.3691508e-12, 1.02228249999999e-12, -3.3106784e-12, -1.35858510000001e-12, -2.59222230000001e-12, -2.11355890000001e-12, -3.80312270000001e-12, -2.93059960000001e-12, -4.1164566e-12, -3.94434710000001e-12, -1.1341095e-12, -2.11423500000001e-12, -2.06862830000001e-12, -1.39842000000005e-13, 2.56165009999999e-12, -2.46503870000001e-12, -9.51875900000008e-13, -2.4068148e-12, -4.44457880000001e-12, -1.13126460000001e-12, -4.3228666e-12, -3.094487e-12, -9.32269400000008e-13, -3.44567010000001e-12, 9.22039699999993e-13, -5.31895330000001e-12, -7.29269540000001e-12, -5.70279250000001e-12, -1.29625140000001e-12, 3.9459895e-12, -7.06057400000002e-13, 3.15087579999999e-12, -5.36231990000001e-12, -6.5675400000004e-14, -2.16005100000001e-12, -1.54571060000001e-12, -3.96598210000001e-12, -3.7394573e-12, -4.6325069e-12, -6.17068000000007e-13, 1.5945397e-12, -1.8934853e-12, -3.0130826e-12, -1.1547855e-12, -2.10239060000001e-12, 9.95983299999995e-13, -3.65877280000001e-12, -1.0741792e-12, -2.02298250000001e-12, -6.73645100000003e-13, -5.2251135e-12, -1.00753540000001e-12, -2.07289920000001e-12, -1.1930257e-12, -1.3218215e-12, -5.69574330000001e-12, -4.99695700000013e-13, -2.21935820000001e-12, 4.7385732e-12, -4.770953e-12, -4.53770340000001e-12, -3.64110280000001e-12, 5.34408099999992e-13, 2.58340929999999e-12, -1.1754845e-12, -1.39044540000001e-12, -2.65066100000001e-13, -8.23059400000005e-13, -2.70953700000001e-12, 1.88987929999999e-12, -3.46576190000001e-12, -3.67610930000001e-12, -1.32764250000001e-12, -3.3522788e-12, 4.34169899999992e-13, 2.47036539999999e-12, -5.59754900000006e-13, -2.87941800000001e-12, -1.143615e-12, -3.1897413e-12, -2.8551174e-12, 4.9762065e-12, -5.3448638e-12, -3.5767497e-12, -2.42255750000001e-12, -3.08908920000001e-12, -1.83032590000001e-12, -1.176183e-13, -2.11627270000001e-12, 1.2016895e-12, -5.35566870000001e-12, -4.8267873e-12, -2.39778550000001e-12, 1.71102299999998e-13, -8.5977279e-12, -8.35009600000008e-13, -3.3850153e-12, -9.47900430000001e-12, -1.7432683e-12, 1.46931789999999e-12, 7.28266139999999e-12, -5.70598240000001e-12, -1.14382890000001e-12, -8.53470800000002e-13, -4.02074010000001e-12, -1.55818520000001e-12, -3.5774075e-12, -1.2168220000001e-13, -2.53617300000003e-13, -7.06469180000001e-12, -4.12709130000001e-12, -4.91765700000004e-13, -3.2375007e-12, -1.9764927e-12, 4.60436899999995e-13, -6.23544500000007e-13, -2.48499480000001e-12, -4.33291200000005e-13, -4.34975230000001e-12, -5.22386400000009e-13, -6.88152800000006e-13, -4.8822283e-12, -1.24364150000001e-12, -6.84261400000002e-13, -3.6845936e-12, -4.7162756e-12, -1.16542250000001e-12, -3.76346810000001e-12, 2.60539849999999e-12, -1.91003290000001e-12, 2.3111513e-12, -4.77081050000001e-12, -2.340585e-12, -2.67861970000001e-12, 1.1807215e-12, -1.83280000000006e-13, -4.30146390000001e-12, -1.7215310000001e-13, -1.42671460000001e-12, -6.69866400000009e-13, -2.6463454e-12, 6.43888679999999e-12, 2.0098389e-12, -2.72845360000001e-12, -4.02444290000001e-12, -3.5897326e-12, -1.566244e-12, -1.34534930000001e-12, -5.95453700000006e-13, 3.5849905e-12, -2.7096336e-12, -6.19381000000018e-14, -2.0799944e-12, 2.21097069999999e-12, 4.9261656e-12, -5.44467420000001e-12, 3.98845999999993e-13, -5.59304100000005e-13, -1.31326130000001e-12, 3.66969599999997e-13, 2.22542779999999e-12, -2.3380069e-12, -3.11599560000001e-12, -2.90390260000001e-12, -1.56673610000001e-12, -4.24809510000001e-12, -4.2740723e-12, -4.6690176e-12, -1.49081700000001e-12, -9.8910880000001e-13, 3.37075399999999e-12, -7.45604240000001e-12, -1.75097760000001e-12, -3.02842290000001e-12, -3.9352902e-12, -1.14313200000001e-12, -3.34562980000001e-12, -6.37752330000001e-12, -2.91247190000001e-12, -2.6414283e-12, 8.72219699999998e-13, -7.13118100000003e-13, 4.37021799999994e-13, -3.31228150000001e-12, 2.77440779999999e-12]], "-0.0485": [[-0.007, -0.00699, -0.00698, -0.00697, -0.00696, -0.00695, -0.00694, -0.00693, -0.00692, -0.00691, -0.0069, -0.00689, -0.00688000000000001, -0.00687000000000001, -0.00686000000000001, -0.00685000000000001, -0.00684000000000001, -0.00683000000000001, -0.00682000000000001, -0.00681000000000001, -0.00680000000000001, -0.00679000000000001, -0.00678000000000001, -0.00677000000000001, -0.00676000000000001, -0.00675000000000001, -0.00674000000000001, -0.00673000000000001, -0.00672000000000001, -0.00671000000000001, -0.00670000000000001, -0.00669000000000001, -0.00668000000000001, -0.00667000000000001, -0.00666000000000001, -0.00665000000000001, -0.00664000000000001, -0.00663000000000002, -0.00662000000000002, -0.00661000000000002, -0.00660000000000002, -0.00659000000000002, -0.00658000000000002, -0.00657000000000002, -0.00656000000000002, -0.00655000000000002, -0.00654000000000002, -0.00653000000000002, -0.00652000000000002, -0.00651000000000002, -0.00650000000000002, -0.00649000000000002, -0.00648000000000002, -0.00647000000000002, -0.00646000000000002, -0.00645000000000002, -0.00644000000000002, -0.00643000000000002, -0.00642000000000002, -0.00641000000000002, -0.00640000000000002, -0.00639000000000003, -0.00638000000000003, -0.00637000000000003, -0.00636000000000003, -0.00635000000000003, -0.00634000000000003, -0.00633000000000003, -0.00632000000000003, -0.00631000000000003, -0.00630000000000003, -0.00629000000000003, -0.00628000000000003, -0.00627000000000003, -0.00626000000000003, -0.00625000000000003, -0.00624000000000003, -0.00623000000000003, -0.00622000000000003, -0.00621000000000003, -0.00620000000000003, -0.00619000000000003, -0.00618000000000003, -0.00617000000000003, -0.00616000000000003, -0.00615000000000003, -0.00614000000000004, -0.00613000000000004, -0.00612000000000004, -0.00611000000000004, -0.00610000000000004, -0.00609000000000004, -0.00608000000000004, -0.00607000000000004, -0.00606000000000004, -0.00605000000000004, -0.00604000000000004, -0.00603000000000004, -0.00602000000000004, -0.00601000000000004, -0.00600000000000004, -0.00599000000000004, -0.00598000000000004, -0.00597000000000004, -0.00596000000000004, -0.00595000000000004, -0.00594000000000004, -0.00593000000000004, -0.00592000000000004, -0.00591000000000004, -0.00590000000000004, -0.00589000000000005, -0.00588000000000005, -0.00587000000000005, -0.00586000000000005, -0.00585000000000005, -0.00584000000000005, -0.00583000000000005, -0.00582000000000005, -0.00581000000000005, -0.00580000000000005, -0.00579000000000005, -0.00578000000000005, -0.00577000000000005, -0.00576000000000005, -0.00575000000000005, -0.00574000000000005, -0.00573000000000005, -0.00572000000000005, -0.00571000000000005, -0.00570000000000005, -0.00569000000000005, -0.00568000000000005, -0.00567000000000005, -0.00566000000000005, -0.00565000000000006, -0.00564000000000006, -0.00563000000000006, -0.00562000000000006, -0.00561000000000006, -0.00560000000000006, -0.00559000000000006, -0.00558000000000006, -0.00557000000000006, -0.00556000000000006, -0.00555000000000006, -0.00554000000000006, -0.00553000000000006, -0.00552000000000006, -0.00551000000000006, -0.00550000000000006, -0.00549000000000006, -0.00548000000000006, -0.00547000000000006, -0.00546000000000006, -0.00545000000000006, -0.00544000000000006, -0.00543000000000006, -0.00542000000000006, -0.00541000000000006, -0.00540000000000007, -0.00539000000000007, -0.00538000000000007, -0.00537000000000007, -0.00536000000000007, -0.00535000000000007, -0.00534000000000007, -0.00533000000000007, -0.00532000000000007, -0.00531000000000007, -0.00530000000000007, -0.00529000000000007, -0.00528000000000007, -0.00527000000000007, -0.00526000000000007, -0.00525000000000007, -0.00524000000000007, -0.00523000000000007, -0.00522000000000007, -0.00521000000000007, -0.00520000000000007, -0.00519000000000007, -0.00518000000000007, -0.00517000000000007, -0.00516000000000008, -0.00515000000000008, -0.00514000000000008, -0.00513000000000008, -0.00512000000000008, -0.00511000000000008, -0.00510000000000008, -0.00509000000000008, -0.00508000000000008, -0.00507000000000008, -0.00506000000000008, -0.00505000000000008, -0.00504000000000008, -0.00503000000000008, -0.00502000000000008, -0.00501000000000008, -0.00500000000000008, -0.00499000000000008, -0.00498000000000008, -0.00497000000000008, -0.00496000000000008, -0.00495000000000008, -0.00494000000000008, -0.00493000000000008, -0.00492000000000008, -0.00491000000000009, -0.00490000000000009, -0.00489000000000009, -0.00488000000000009, -0.00487000000000009, -0.00486000000000009, -0.00485000000000009, -0.00484000000000009, -0.00483000000000009, -0.00482000000000009, -0.00481000000000009, -0.00480000000000009, -0.00479000000000009, -0.00478000000000009, -0.00477000000000009, -0.00476000000000009, -0.00475000000000009, -0.00474000000000009, -0.00473000000000009, -0.00472000000000009, -0.00471000000000009, -0.00470000000000009, -0.00469000000000009, -0.00468000000000009, -0.0046700000000001, -0.0046600000000001, -0.0046500000000001, -0.0046400000000001, -0.0046300000000001, -0.0046200000000001, -0.0046100000000001, -0.0046000000000001, -0.0045900000000001, -0.0045800000000001, -0.0045700000000001, -0.0045600000000001, -0.0045500000000001, -0.0045400000000001, -0.0045300000000001, -0.0045200000000001, -0.0045100000000001, -0.0045000000000001, -0.0044900000000001, -0.0044800000000001, -0.0044700000000001, -0.0044600000000001, -0.0044500000000001, -0.0044400000000001, -0.0044300000000001, -0.00442000000000011, -0.00441000000000011, -0.00440000000000011, -0.00439000000000011, -0.00438000000000011, -0.00437000000000011, -0.00436000000000011, -0.00435000000000011, -0.00434000000000011, -0.00433000000000011, -0.00432000000000011, -0.00431000000000011, -0.00430000000000011, -0.00429000000000011, -0.00428000000000011, -0.00427000000000011, -0.00426000000000011, -0.00425000000000011, -0.00424000000000011, -0.00423000000000011, -0.00422000000000011, -0.00421000000000011, -0.00420000000000011, -0.00419000000000011, -0.00418000000000012, -0.00417000000000012, -0.00416000000000012, -0.00415000000000012, -0.00414000000000012, -0.00413000000000012, -0.00412000000000012, -0.00411000000000012, -0.00410000000000012, -0.00409000000000012, -0.00408000000000012, -0.00407000000000012, -0.00406000000000012, -0.00405000000000012, -0.00404000000000012, -0.00403000000000012, -0.00402000000000012, -0.00401000000000012, -0.00400000000000012, -0.00399000000000012, -0.00398000000000012, -0.00397000000000012, -0.00396000000000012, -0.00395000000000012, -0.00394000000000012, -0.00393000000000013, -0.00392000000000013, -0.00391000000000013, -0.00390000000000013, -0.00389000000000013, -0.00388000000000013, -0.00387000000000013, -0.00386000000000013, -0.00385000000000013, -0.00384000000000013, -0.00383000000000013, -0.00382000000000013, -0.00381000000000013, -0.00380000000000013, -0.00379000000000013, -0.00378000000000013, -0.00377000000000013, -0.00376000000000013, -0.00375000000000013, -0.00374000000000013, -0.00373000000000013, -0.00372000000000013, -0.00371000000000013, -0.00370000000000013, -0.00369000000000013, -0.00368000000000013, -0.00367000000000013, -0.00366000000000013, -0.00365000000000013, -0.00364000000000013, -0.00363000000000013, -0.00362000000000013, -0.00361000000000013, -0.00360000000000013, -0.00359000000000013, -0.00358000000000013, -0.00357000000000013, -0.00356000000000013, -0.00355000000000013, -0.00354000000000013, -0.00353000000000013, -0.00352000000000013, -0.00351000000000012, -0.00350000000000012, -0.00349000000000012, -0.00348000000000012, -0.00347000000000012, -0.00346000000000012, -0.00345000000000012, -0.00344000000000012, -0.00343000000000012, -0.00342000000000012, -0.00341000000000012, -0.00340000000000012, -0.00339000000000012, -0.00338000000000012, -0.00337000000000012, -0.00336000000000012, -0.00335000000000012, -0.00334000000000012, -0.00333000000000012, -0.00332000000000012, -0.00331000000000012, -0.00330000000000012, -0.00329000000000012, -0.00328000000000012, -0.00327000000000012, -0.00326000000000012, -0.00325000000000012, -0.00324000000000012, -0.00323000000000012, -0.00322000000000012, -0.00321000000000012, -0.00320000000000012, -0.00319000000000012, -0.00318000000000012, -0.00317000000000012, -0.00316000000000012, -0.00315000000000012, -0.00314000000000012, -0.00313000000000012, -0.00312000000000012, -0.00311000000000012, -0.00310000000000012, -0.00309000000000012, -0.00308000000000012, -0.00307000000000012, -0.00306000000000012, -0.00305000000000012, -0.00304000000000012, -0.00303000000000012, -0.00302000000000012, -0.00301000000000012, -0.00300000000000012, -0.00299000000000012, -0.00298000000000012, -0.00297000000000012, -0.00296000000000012, -0.00295000000000012, -0.00294000000000012, -0.00293000000000012, -0.00292000000000012, -0.00291000000000012, -0.00290000000000012, -0.00289000000000012, -0.00288000000000012, -0.00287000000000012, -0.00286000000000012, -0.00285000000000012, -0.00284000000000012, -0.00283000000000012, -0.00282000000000012, -0.00281000000000012, -0.00280000000000012, -0.00279000000000012, -0.00278000000000012, -0.00277000000000012, -0.00276000000000012, -0.00275000000000012, -0.00274000000000012, -0.00273000000000012, -0.00272000000000012, -0.00271000000000012, -0.00270000000000012, -0.00269000000000012, -0.00268000000000012, -0.00267000000000012, -0.00266000000000012, -0.00265000000000012, -0.00264000000000012, -0.00263000000000012, -0.00262000000000012, -0.00261000000000012, -0.00260000000000012, -0.00259000000000012, -0.00258000000000012, -0.00257000000000012, -0.00256000000000012, -0.00255000000000012, -0.00254000000000012, -0.00253000000000012, -0.00252000000000012, -0.00251000000000012, -0.00250000000000012, -0.00249000000000012, -0.00248000000000012, -0.00247000000000012, -0.00246000000000012, -0.00245000000000012, -0.00244000000000012, -0.00243000000000012, -0.00242000000000012, -0.00241000000000012, -0.00240000000000012, -0.00239000000000012, -0.00238000000000012, -0.00237000000000012, -0.00236000000000012, -0.00235000000000012, -0.00234000000000012, -0.00233000000000012, -0.00232000000000012, -0.00231000000000012, -0.00230000000000012, -0.00229000000000012, -0.00228000000000012, -0.00227000000000012, -0.00226000000000012, -0.00225000000000012, -0.00224000000000012, -0.00223000000000012, -0.00222000000000012, -0.00221000000000012, -0.00220000000000012, -0.00219000000000012, -0.00218000000000012, -0.00217000000000012, -0.00216000000000012, -0.00215000000000012, -0.00214000000000012, -0.00213000000000012, -0.00212000000000012, -0.00211000000000012, -0.00210000000000012, -0.00209000000000012, -0.00208000000000012, -0.00207000000000012, -0.00206000000000012, -0.00205000000000012, -0.00204000000000012, -0.00203000000000012, -0.00202000000000012, -0.00201000000000012, -0.00200000000000012, -0.00199000000000012, -0.00198000000000012, -0.00197000000000012, -0.00196000000000012, -0.00195000000000012, -0.00194000000000012, -0.00193000000000012, -0.00192000000000012, -0.00191000000000012, -0.00190000000000012, -0.00189000000000012, -0.00188000000000012, -0.00187000000000012, -0.00186000000000012, -0.00185000000000012, -0.00184000000000012, -0.00183000000000012, -0.00182000000000012, -0.00181000000000012, -0.00180000000000012, -0.00179000000000012, -0.00178000000000012, -0.00177000000000012, -0.00176000000000012, -0.00175000000000012, -0.00174000000000012, -0.00173000000000012, -0.00172000000000012, -0.00171000000000012, -0.00170000000000012, -0.00169000000000012, -0.00168000000000012, -0.00167000000000012, -0.00166000000000012, -0.00165000000000012, -0.00164000000000012, -0.00163000000000012, -0.00162000000000012, -0.00161000000000012, -0.00160000000000012, -0.00159000000000012, -0.00158000000000012, -0.00157000000000012, -0.00156000000000012, -0.00155000000000012, -0.00154000000000012, -0.00153000000000012, -0.00152000000000012, -0.00151000000000012, -0.00150000000000012, -0.00149000000000012, -0.00148000000000012, -0.00147000000000012, -0.00146000000000012, -0.00145000000000012, -0.00144000000000012, -0.00143000000000012, -0.00142000000000012, -0.00141000000000012, -0.00140000000000012, -0.00139000000000012, -0.00138000000000012, -0.00137000000000012, -0.00136000000000012, -0.00135000000000012, -0.00134000000000012, -0.00133000000000012, -0.00132000000000012, -0.00131000000000012, -0.00130000000000012, -0.00129000000000012, -0.00128000000000012, -0.00127000000000012, -0.00126000000000012, -0.00125000000000012, -0.00124000000000012, -0.00123000000000012, -0.00122000000000012, -0.00121000000000012, -0.00120000000000012, -0.00119000000000012, -0.00118000000000012, -0.00117000000000012, -0.00116000000000012, -0.00115000000000012, -0.00114000000000012, -0.00113000000000012, -0.00112000000000012, -0.00111000000000012, -0.00110000000000012, -0.00109000000000012, -0.00108000000000012, -0.00107000000000012, -0.00106000000000012, -0.00105000000000012, -0.00104000000000012, -0.00103000000000012, -0.00102000000000012, -0.00101000000000012, -0.00100000000000012, -0.000990000000000118, -0.000980000000000118, -0.000970000000000118, -0.000960000000000118, -0.000950000000000118, -0.000940000000000118, -0.000930000000000118, -0.000920000000000118, -0.000910000000000118, -0.000900000000000118, -0.000890000000000118, -0.000880000000000118, -0.000870000000000118, -0.000860000000000118, -0.000850000000000118, -0.000840000000000118, -0.000830000000000118, -0.000820000000000118, -0.000810000000000118, -0.000800000000000118, -0.000790000000000118, -0.000780000000000118, -0.000770000000000118, -0.000760000000000118, -0.000750000000000118, -0.000740000000000118, -0.000730000000000118, -0.000720000000000118, -0.000710000000000118, -0.000700000000000118, -0.000690000000000118, -0.000680000000000118, -0.000670000000000118, -0.000660000000000118, -0.000650000000000117, -0.000640000000000117, -0.000630000000000117, -0.000620000000000117, -0.000610000000000117, -0.000600000000000117, -0.000590000000000117, -0.000580000000000117, -0.000570000000000117, -0.000560000000000117, -0.000550000000000117, -0.000540000000000117, -0.000530000000000117, -0.000520000000000117, -0.000510000000000117, -0.000500000000000117, -0.000490000000000117, -0.000480000000000117, -0.000470000000000117, -0.000460000000000117, -0.000450000000000117, -0.000440000000000117, -0.000430000000000117, -0.000420000000000117, -0.000410000000000117, -0.000400000000000117, -0.000390000000000117, -0.000380000000000117, -0.000370000000000117, -0.000360000000000117, -0.000350000000000117, -0.000340000000000117, -0.000330000000000117, -0.000320000000000117, -0.000310000000000117, -0.000300000000000117, -0.000290000000000117, -0.000280000000000117, -0.000270000000000117, -0.000260000000000116, -0.000250000000000116, -0.000240000000000116, -0.000230000000000116, -0.000220000000000116, -0.000210000000000116, -0.000200000000000116, -0.000190000000000116, -0.000180000000000116, -0.000170000000000116, -0.000160000000000116, -0.000150000000000116, -0.000140000000000116, -0.000130000000000116, -0.000120000000000116, -0.000110000000000116, -0.000100000000000116, -9.00000000001165e-05, -8.00000000001165e-05, -7.00000000001165e-05, -6.00000000001165e-05, -5.00000000001165e-05, -4.00000000001165e-05, -3.00000000001165e-05, -2.00000000001165e-05, -1.00000000001165e-05, -1.16467030247466e-16, 9.99999999988353e-06, 1.99999999998835e-05, 2.99999999998835e-05, 3.99999999998835e-05, 4.99999999998835e-05, 5.99999999998835e-05, 6.99999999998835e-05, 7.99999999998835e-05, 8.99999999998835e-05, 9.99999999998835e-05, 0.000109999999999884, 0.000119999999999884, 0.000129999999999884, 0.000139999999999884, 0.000149999999999884, 0.000159999999999884, 0.000169999999999884, 0.000179999999999884, 0.000189999999999884, 0.000199999999999884, 0.000209999999999884, 0.000219999999999884, 0.000229999999999884, 0.000239999999999884, 0.000249999999999884, 0.000259999999999884, 0.000269999999999884, 0.000279999999999884, 0.000289999999999884, 0.000299999999999884, 0.000309999999999884, 0.000319999999999884, 0.000329999999999884, 0.000339999999999884, 0.000349999999999884, 0.000359999999999884, 0.000369999999999884, 0.000379999999999884, 0.000389999999999884, 0.000399999999999884, 0.000409999999999884, 0.000419999999999884, 0.000429999999999884, 0.000439999999999884, 0.000449999999999884, 0.000459999999999884, 0.000469999999999884, 0.000479999999999884, 0.000489999999999884, 0.000499999999999884, 0.000509999999999884, 0.000519999999999884, 0.000529999999999884, 0.000539999999999884, 0.000549999999999884, 0.000559999999999884, 0.000569999999999884, 0.000579999999999884, 0.000589999999999884, 0.000599999999999884, 0.000609999999999885, 0.000619999999999885, 0.000629999999999885, 0.000639999999999885, 0.000649999999999885, 0.000659999999999885, 0.000669999999999885, 0.000679999999999885, 0.000689999999999885, 0.000699999999999885, 0.000709999999999885, 0.000719999999999885, 0.000729999999999885, 0.000739999999999885, 0.000749999999999885, 0.000759999999999885, 0.000769999999999885, 0.000779999999999885, 0.000789999999999885, 0.000799999999999885, 0.000809999999999885, 0.000819999999999885, 0.000829999999999885, 0.000839999999999885, 0.000849999999999885, 0.000859999999999885, 0.000869999999999885, 0.000879999999999885, 0.000889999999999885, 0.000899999999999885, 0.000909999999999885, 0.000919999999999885, 0.000929999999999885, 0.000939999999999885, 0.000949999999999885, 0.000959999999999885, 0.000969999999999885, 0.000979999999999885, 0.000989999999999886, 0.000999999999999886, 0.00100999999999989, 0.00101999999999989, 0.00102999999999989, 0.00103999999999989, 0.00104999999999989, 0.00105999999999989, 0.00106999999999989, 0.00107999999999989, 0.00108999999999989, 0.00109999999999989, 0.00110999999999989, 0.00111999999999989, 0.00112999999999989, 0.00113999999999989, 0.00114999999999989, 0.00115999999999989, 0.00116999999999989, 0.00117999999999989, 0.00118999999999989, 0.00119999999999989, 0.00120999999999989, 0.00121999999999989, 0.00122999999999989, 0.00123999999999989, 0.00124999999999989, 0.00125999999999989, 0.00126999999999989, 0.00127999999999989, 0.00128999999999989, 0.00129999999999989, 0.00130999999999989, 0.00131999999999989, 0.00132999999999989, 0.00133999999999989, 0.00134999999999989, 0.00135999999999989, 0.00136999999999989, 0.00137999999999989, 0.00138999999999989, 0.00139999999999989, 0.00140999999999989, 0.00141999999999989, 0.00142999999999989, 0.00143999999999989, 0.00144999999999989, 0.00145999999999989, 0.00146999999999989, 0.00147999999999989, 0.00148999999999989, 0.00149999999999989, 0.00150999999999989, 0.00151999999999989, 0.00152999999999989, 0.00153999999999989, 0.00154999999999989, 0.00155999999999989, 0.00156999999999989, 0.00157999999999989, 0.00158999999999989, 0.00159999999999989, 0.00160999999999989, 0.00161999999999989, 0.00162999999999989, 0.00163999999999989, 0.00164999999999989, 0.00165999999999989, 0.00166999999999989, 0.00167999999999989, 0.00168999999999989, 0.00169999999999989, 0.00170999999999989, 0.00171999999999989, 0.00172999999999989, 0.00173999999999989, 0.00174999999999989, 0.00175999999999989, 0.00176999999999989, 0.00177999999999989, 0.00178999999999989, 0.00179999999999989, 0.00180999999999989, 0.00181999999999989, 0.00182999999999989, 0.00183999999999989, 0.00184999999999989, 0.00185999999999989, 0.00186999999999989, 0.00187999999999989, 0.00188999999999989, 0.00189999999999989, 0.00190999999999989, 0.00191999999999989, 0.00192999999999989, 0.00193999999999989, 0.00194999999999989, 0.00195999999999989, 0.00196999999999989, 0.00197999999999989, 0.00198999999999989, 0.00199999999999989, 0.00200999999999989, 0.00201999999999989, 0.00202999999999989, 0.00203999999999989, 0.00204999999999989, 0.00205999999999989, 0.00206999999999989, 0.00207999999999989, 0.00208999999999989, 0.00209999999999989, 0.00210999999999989, 0.00211999999999989, 0.00212999999999989, 0.00213999999999989, 0.00214999999999989, 0.00215999999999989, 0.00216999999999989, 0.00217999999999989, 0.00218999999999989, 0.00219999999999989, 0.00220999999999989, 0.00221999999999989, 0.00222999999999989, 0.00223999999999989, 0.00224999999999989, 0.00225999999999989, 0.00226999999999989, 0.00227999999999989, 0.00228999999999989, 0.00229999999999989, 0.00230999999999989, 0.00231999999999989, 0.00232999999999989, 0.00233999999999989, 0.00234999999999989, 0.00235999999999989, 0.00236999999999989, 0.00237999999999989, 0.00238999999999989, 0.00239999999999989, 0.00240999999999989, 0.00241999999999989, 0.00242999999999989, 0.00243999999999989, 0.00244999999999989, 0.00245999999999989, 0.00246999999999989, 0.00247999999999989, 0.00248999999999989, 0.00249999999999989, 0.00250999999999989, 0.00251999999999989, 0.00252999999999989, 0.00253999999999989, 0.00254999999999989, 0.00255999999999989, 0.00256999999999989, 0.00257999999999989, 0.00258999999999989, 0.00259999999999989, 0.00260999999999989, 0.00261999999999989, 0.00262999999999989, 0.00263999999999989, 0.00264999999999989, 0.00265999999999989, 0.00266999999999989, 0.00267999999999989, 0.00268999999999989, 0.00269999999999989, 0.00270999999999989, 0.00271999999999989, 0.00272999999999989, 0.00273999999999989, 0.00274999999999989, 0.00275999999999989, 0.00276999999999989, 0.00277999999999989, 0.00278999999999989, 0.00279999999999989, 0.00280999999999989, 0.00281999999999989, 0.00282999999999989, 0.00283999999999989, 0.00284999999999989, 0.00285999999999989, 0.00286999999999989, 0.00287999999999989, 0.00288999999999989, 0.00289999999999989, 0.00290999999999989, 0.00291999999999989, 0.00292999999999989, 0.00293999999999989, 0.00294999999999989, 0.00295999999999989, 0.00296999999999989, 0.00297999999999989, 0.00298999999999989, 0.00299999999999989, 0.00300999999999989, 0.00301999999999989, 0.00302999999999989, 0.00303999999999989, 0.00304999999999989, 0.00305999999999989, 0.00306999999999989, 0.00307999999999989, 0.00308999999999989, 0.00309999999999989, 0.00310999999999989, 0.00311999999999989, 0.00312999999999989, 0.00313999999999989, 0.00314999999999989, 0.00315999999999989, 0.00316999999999989, 0.00317999999999989, 0.00318999999999989, 0.00319999999999989, 0.00320999999999989, 0.00321999999999989, 0.00322999999999989, 0.00323999999999989, 0.00324999999999989, 0.00325999999999989, 0.00326999999999989, 0.00327999999999989, 0.00328999999999989, 0.00329999999999989, 0.00330999999999989, 0.00331999999999989, 0.00332999999999989, 0.00333999999999989, 0.00334999999999989, 0.00335999999999989, 0.00336999999999989, 0.00337999999999989, 0.00338999999999989, 0.00339999999999989, 0.00340999999999989, 0.00341999999999989, 0.00342999999999989, 0.00343999999999989, 0.00344999999999989, 0.00345999999999989, 0.00346999999999989, 0.00347999999999989, 0.00348999999999989, 0.00349999999999989, 0.00350999999999989, 0.00351999999999989, 0.00352999999999989, 0.00353999999999989, 0.00354999999999989, 0.00355999999999989, 0.00356999999999989, 0.00357999999999989, 0.00358999999999989, 0.00359999999999989, 0.00360999999999989, 0.00361999999999989, 0.00362999999999989, 0.00363999999999989, 0.00364999999999989, 0.00365999999999989, 0.00366999999999989, 0.00367999999999989, 0.00368999999999989, 0.00369999999999989, 0.00370999999999989, 0.00371999999999989, 0.00372999999999989, 0.00373999999999989, 0.00374999999999989, 0.00375999999999989, 0.00376999999999989, 0.00377999999999989, 0.00378999999999989, 0.00379999999999989, 0.00380999999999989, 0.00381999999999989, 0.00382999999999989, 0.00383999999999989, 0.00384999999999989, 0.00385999999999989, 0.00386999999999989, 0.00387999999999989, 0.00388999999999989, 0.00389999999999989, 0.00390999999999989, 0.00391999999999989, 0.00392999999999989, 0.00393999999999989, 0.00394999999999989, 0.00395999999999989, 0.00396999999999989, 0.00397999999999989, 0.00398999999999989, 0.00399999999999989, 0.00400999999999989, 0.00401999999999989, 0.00402999999999989, 0.00403999999999989, 0.00404999999999989, 0.00405999999999989, 0.00406999999999989, 0.00407999999999989, 0.00408999999999989, 0.00409999999999988, 0.00410999999999988, 0.00411999999999988, 0.00412999999999988, 0.00413999999999988, 0.00414999999999988, 0.00415999999999988, 0.00416999999999988, 0.00417999999999988, 0.00418999999999988, 0.00419999999999988, 0.00420999999999988, 0.00421999999999988, 0.00422999999999988, 0.00423999999999988, 0.00424999999999988, 0.00425999999999988, 0.00426999999999988, 0.00427999999999988, 0.00428999999999988, 0.00429999999999988, 0.00430999999999988, 0.00431999999999988, 0.00432999999999988, 0.00433999999999988, 0.00434999999999987, 0.00435999999999987, 0.00436999999999987, 0.00437999999999987, 0.00438999999999987, 0.00439999999999987, 0.00440999999999987, 0.00441999999999987, 0.00442999999999987, 0.00443999999999987, 0.00444999999999987, 0.00445999999999987, 0.00446999999999987, 0.00447999999999987, 0.00448999999999987, 0.00449999999999987, 0.00450999999999987, 0.00451999999999987, 0.00452999999999987, 0.00453999999999987, 0.00454999999999987, 0.00455999999999987, 0.00456999999999987, 0.00457999999999987, 0.00458999999999987, 0.00459999999999986, 0.00460999999999986, 0.00461999999999986, 0.00462999999999986, 0.00463999999999986, 0.00464999999999986, 0.00465999999999986, 0.00466999999999986, 0.00467999999999986, 0.00468999999999986, 0.00469999999999986, 0.00470999999999986, 0.00471999999999986, 0.00472999999999986, 0.00473999999999986, 0.00474999999999986, 0.00475999999999986, 0.00476999999999986, 0.00477999999999986, 0.00478999999999986, 0.00479999999999986, 0.00480999999999986, 0.00481999999999986, 0.00482999999999986, 0.00483999999999985, 0.00484999999999985, 0.00485999999999985, 0.00486999999999985, 0.00487999999999985, 0.00488999999999985, 0.00489999999999985, 0.00490999999999985, 0.00491999999999985, 0.00492999999999985, 0.00493999999999985, 0.00494999999999985, 0.00495999999999985, 0.00496999999999985, 0.00497999999999985, 0.00498999999999985, 0.00499999999999985, 0.00500999999999985, 0.00501999999999985, 0.00502999999999985, 0.00503999999999985, 0.00504999999999985, 0.00505999999999985, 0.00506999999999985, 0.00507999999999985, 0.00508999999999984, 0.00509999999999984, 0.00510999999999984, 0.00511999999999984, 0.00512999999999984, 0.00513999999999984, 0.00514999999999984, 0.00515999999999984, 0.00516999999999984, 0.00517999999999984, 0.00518999999999984, 0.00519999999999984, 0.00520999999999984, 0.00521999999999984, 0.00522999999999984, 0.00523999999999984, 0.00524999999999984, 0.00525999999999984, 0.00526999999999984, 0.00527999999999984, 0.00528999999999984, 0.00529999999999984, 0.00530999999999984, 0.00531999999999984, 0.00532999999999983, 0.00533999999999983, 0.00534999999999983, 0.00535999999999983, 0.00536999999999983, 0.00537999999999983, 0.00538999999999983, 0.00539999999999983, 0.00540999999999983, 0.00541999999999983, 0.00542999999999983, 0.00543999999999983, 0.00544999999999983, 0.00545999999999983, 0.00546999999999983, 0.00547999999999983, 0.00548999999999983, 0.00549999999999983, 0.00550999999999983, 0.00551999999999983, 0.00552999999999983, 0.00553999999999983, 0.00554999999999983, 0.00555999999999983, 0.00556999999999983, 0.00557999999999982, 0.00558999999999982, 0.00559999999999982, 0.00560999999999982, 0.00561999999999982, 0.00562999999999982, 0.00563999999999982, 0.00564999999999982, 0.00565999999999982, 0.00566999999999982, 0.00567999999999982, 0.00568999999999982, 0.00569999999999982, 0.00570999999999982, 0.00571999999999982, 0.00572999999999982, 0.00573999999999982, 0.00574999999999982, 0.00575999999999982, 0.00576999999999982, 0.00577999999999982, 0.00578999999999982, 0.00579999999999982, 0.00580999999999982, 0.00581999999999981, 0.00582999999999981, 0.00583999999999981, 0.00584999999999981, 0.00585999999999981, 0.00586999999999981, 0.00587999999999981, 0.00588999999999981, 0.00589999999999981, 0.00590999999999981, 0.00591999999999981, 0.00592999999999981, 0.00593999999999981, 0.00594999999999981, 0.00595999999999981, 0.00596999999999981, 0.00597999999999981, 0.00598999999999981, 0.00599999999999981, 0.00600999999999981, 0.00601999999999981, 0.00602999999999981, 0.00603999999999981, 0.00604999999999981, 0.00605999999999981, 0.0060699999999998, 0.0060799999999998, 0.0060899999999998, 0.0060999999999998, 0.0061099999999998, 0.0061199999999998, 0.0061299999999998, 0.0061399999999998, 0.0061499999999998, 0.0061599999999998, 0.0061699999999998, 0.0061799999999998, 0.0061899999999998, 0.0061999999999998, 0.0062099999999998, 0.0062199999999998, 0.0062299999999998, 0.0062399999999998, 0.0062499999999998, 0.0062599999999998, 0.0062699999999998, 0.0062799999999998, 0.0062899999999998, 0.0062999999999998, 0.00630999999999979, 0.00631999999999979, 0.00632999999999979, 0.00633999999999979, 0.00634999999999979, 0.00635999999999979, 0.00636999999999979, 0.00637999999999979, 0.00638999999999979, 0.00639999999999979, 0.00640999999999979, 0.00641999999999979, 0.00642999999999979, 0.00643999999999979, 0.00644999999999979, 0.00645999999999979, 0.00646999999999979, 0.00647999999999979, 0.00648999999999979, 0.00649999999999979, 0.00650999999999979, 0.00651999999999979, 0.00652999999999979, 0.00653999999999979, 0.00654999999999979, 0.00655999999999978, 0.00656999999999978, 0.00657999999999978, 0.00658999999999978, 0.00659999999999978, 0.00660999999999978, 0.00661999999999978, 0.00662999999999978, 0.00663999999999978, 0.00664999999999978, 0.00665999999999978, 0.00666999999999978, 0.00667999999999978, 0.00668999999999978, 0.00669999999999978, 0.00670999999999978, 0.00671999999999978, 0.00672999999999978, 0.00673999999999978, 0.00674999999999978, 0.00675999999999978, 0.00676999999999978, 0.00677999999999978, 0.00678999999999978, 0.00679999999999977, 0.00680999999999977, 0.00681999999999977, 0.00682999999999977, 0.00683999999999977, 0.00684999999999977, 0.00685999999999977, 0.00686999999999977, 0.00687999999999977, 0.00688999999999977, 0.00689999999999977, 0.00690999999999977, 0.00691999999999977, 0.00692999999999977, 0.00693999999999977, 0.00694999999999977, 0.00695999999999977, 0.00696999999999977, 0.00697999999999977, 0.00698999999999977, 0.00699999999999977], [-1.1882005e-12, -4.24539040000001e-12, -1.37603210000001e-12, -2.94644580000001e-12, -2.23204660000001e-12, 8.78590299999998e-13, 9.61560899999995e-13, -1.81221430000001e-12, -3.3770094e-12, -2.69644610000001e-12, -2.2797347e-12, -2.92070780000001e-12, -6.75659000000064e-14, -7.38003350000001e-12, 1.38717289999999e-12, -2.8210768e-12, -7.58646600000006e-13, -2.49719000000005e-13, -4.23151060000001e-12, -7.27027800000004e-13, -4.96531630000001e-12, -3.42046340000001e-12, -2.95688500000001e-12, -3.63282550000001e-12, -1.30926180000001e-12, -2.78036430000001e-12, 2.25770659999999e-12, -3.34342190000001e-12, -1.054046e-12, -7.06170430000001e-12, -6.9717006e-12, 1.10427569999999e-12, -3.67659230000001e-12, -7.42009200000012e-13, 3.14717529999999e-12, -1.84570980000001e-12, -2.169154e-12, -1.90433610000001e-12, -4.40300150000001e-12, 5.1479595e-12, -4.58292830000001e-12, -1.7512604e-12, -1.41769450000001e-12, -4.93355260000001e-12, -2.82881360000001e-12, -2.82484630000001e-12, -4.12113000000001e-12, -7.13991640000001e-12, -3.3100483e-12, -9.94864070000001e-12, -1.9256308e-12, -1.67825750000001e-12, -3.5277231e-12, -5.54835400000013e-13, 2.03737999999999e-12, -2.4827386e-12, -3.04171850000001e-12, 5.1242809999999e-13, -4.7410776e-12, 1.18694799999992e-13, -2.06068680000001e-12, 2.04278479999999e-12, -1.47957510000001e-12, -2.3739633e-12, -5.33740990000001e-12, -1.5728883e-12, 1.18080199999999e-12, -4.04158000000016e-14, -2.7103995e-12, -3.8907391e-12, 1.48160899999996e-13, -3.21642460000001e-12, -1.24186700000005e-13, -1.9373901e-12, 7.17016599999995e-13, -5.34368630000001e-12, 3.83260519999999e-12, 2.1329839e-12, 2.31518529999999e-12, -3.91322510000001e-12, -3.29749780000001e-12, -2.90247430000001e-12, -5.8379314e-12, 6.7673194e-12, -3.41073260000001e-12, -1.64111210000001e-12, -1.02334250000001e-12, -4.47663920000001e-12, -6.88645000000012e-13, -7.64572000000047e-14, -3.9025628e-12, -3.88680400000001e-12, -1.97265190000001e-12, 1.57105549999999e-12, 1.17984289999999e-12, 2.904395e-12, -6.55643130000001e-12, 6.17749999999884e-14, -8.70209300000014e-13, -5.25419090000001e-12, -1.80668530000001e-12, -7.10360820000001e-12, -1.92306180000001e-12, -9.35148900000006e-13, -2.82832150000001e-12, -2.16305930000001e-12, -1.16487740000001e-12, -3.7474264e-12, -1.30104300000003e-13, -2.4138432e-12, -2.66312080000001e-12, 4.24623099999994e-13, -5.67814690000001e-12, -8.53351200000005e-13, -2.01967300000001e-12, 2.24330799999993e-13, -3.20197670000001e-12, -4.45087300000007e-13, -2.28447480000001e-12, -2.82080080000001e-12, -1.65729000000059e-14, -2.96657210000001e-12, -1.3039284e-12, 1.93704299999999e-12, -4.41463430000001e-12, -8.65777500000008e-13, -3.84434360000001e-12, 1.26360299999993e-13, -4.83688840000001e-12, 4.0777222e-12, 2.1918449e-12, -3.24968320000001e-12, 6.4256578e-12, -4.02701870000001e-12, -2.94966790000001e-12, -6.79521440000001e-12, -3.69976820000001e-12, -2.3009741e-12, -1.70226830000001e-12, -2.80343210000001e-12, 7.874349999999e-14, -5.265849e-12, -2.52963780000001e-12, -4.1962166e-12, -3.63199070000001e-12, 2.2425711e-12, -2.44270220000001e-12, 2.08053739999999e-12, -2.15182440000001e-12, -6.12872000000105e-14, -6.91059040000001e-12, -3.21402120000001e-12, -2.70916450000001e-12, 2.51293629999999e-12, -1.38019710000001e-12, -1.6247093e-12, -6.01695000000083e-14, 8.43045599999994e-13, -3.0503523e-12, -5.63588200000001e-12, -7.2076388e-12, -4.02995110000001e-12, -4.4097494e-12, 1.470202e-13, -1.26221540000001e-12, 1.7090463e-12, 1.2494098e-12, -2.51138820000001e-12, -3.50274870000001e-12, -8.60821200000013e-13, -4.82026260000001e-12, -2.26455780000001e-12, -3.27386190000001e-12, -3.86296340000001e-12, -4.17212300000001e-12, 8.40662899999992e-13, -3.1043673e-12, -2.98974800000001e-12, -3.07653870000001e-12, -3.46950840000001e-12, -2.9767836e-12, 2.7159884e-12, -8.2156680000001e-13, -1.99633610000001e-12, -3.7349795e-12, -6.40560720000001e-12, -2.74027040000001e-12, -2.78697640000001e-12, -1.18456210000001e-12, -9.96374100000007e-13, -1.30991040000001e-12, -4.71107560000001e-12, -5.42034830000001e-12, -4.91936000000001e-12, -2.4234223e-12, -1.30123750000001e-12, 2.66988499999999e-12, 1.02409019999999e-12, 3.050916e-12, -3.91037780000001e-12, -4.23675300000002e-13, -2.58915880000001e-12, -4.908194e-12, 2.54760599999994e-13, -2.8564743e-12, -2.1088671e-12, -1.8675242e-12, -1.21716300000001e-12, -2.29965400000001e-12, -1.60165070000001e-12, -2.95703220000001e-12, -5.53347730000001e-12, -7.71816710000001e-12, -2.33555060000001e-12, 1.3474033e-12, 1.4905297e-12, -2.44250900000001e-12, -1.49185880000001e-12, -3.16386760000001e-12, -2.9777656e-12, -1.01976620000001e-12, 5.01243699999996e-13, -2.57724540000001e-12, -1.72965760000001e-12, -2.3435634e-12, -1.9561295e-12, -3.81160240000001e-12, -1.46117840000001e-12, -2.16298110000001e-12, -2.09815660000001e-12, -8.1159220000001e-13, -4.83382500000001e-12, -9.75139300000008e-13, 2.53070979999999e-12, -3.27135500000001e-12, -2.55788500000001e-12, 6.97150199999991e-13, -2.53148230000001e-12, -7.47162000000078e-14, -4.18753600000008e-13, -2.15787990000001e-12, -5.62024730000001e-12, -6.4275067e-12, -7.61155700000004e-13, -4.21966500000005e-13, 5.1639529e-12, -4.9503831e-12, -4.05570750000001e-12, -3.37375280000001e-12, -1.2795473e-12, 5.5517295e-12, -3.3696084e-12, -1.66536800000002e-13, -6.84530130000001e-12, -3.04544430000001e-12, -4.1044972e-12, -5.8728344e-12, 2.72751319999999e-12, 3.99207099999991e-13, -5.0197062e-12, -2.27849050000001e-12, -1.30703320000001e-12, -2.27794310000001e-12, 3.69540899999991e-13, 1.84442899999999e-12, -5.52969860000001e-12, -4.53099000000001e-12, -2.43611990000001e-12, -5.47405750000001e-12, -3.97551050000001e-12, -2.54767810000001e-12, -2.10064040000001e-12, -1.43410870000001e-12, -2.16656660000001e-12, 3.01508839999999e-12, -3.29411930000001e-12, -5.81353100000008e-13, 3.85790619999999e-12, 2.63767509999999e-12, 3.66607979999999e-12, -3.41282090000001e-12, -5.05418610000001e-12, -1.9590228e-12, 2.5181869e-12, -2.48109420000001e-12, -3.42760920000001e-12, -4.8870236e-12, -1.10046680000001e-12, 1.88305549999999e-12, 1.15357829999999e-12, 3.26940039999999e-12, -8.90377340000001e-12, -3.84626860000001e-12, -3.97451470000001e-12, 3.0140166e-12, -3.69068140000001e-12, -1.93374200000004e-13, -1.14963150000001e-12, 7.97813799999992e-13, -4.31694900000001e-12, -2.22333010000001e-12, -6.66476400000004e-13, -3.35976200000012e-13, -7.5584838e-12, -2.74857990000001e-12, -1.61091e-12, 3.12583009999999e-12, 3.1299423e-12, -7.61979100000008e-13, -6.95444230000001e-12, -5.04026030000001e-12, 1.84630199999997e-13, -3.2222364e-12, 4.80790319999999e-12, -7.20900900000005e-13, -3.9387285e-12, 1.01331519999999e-12, -2.3642439e-12, -7.97471e-12, -3.58762360000001e-12, -4.91399660000001e-12, 2.5442249999999e-13, -7.58191200000008e-13, -2.76282540000001e-12, -1.91945560000001e-12, -1.6553553e-12, -3.71892860000001e-12, -2.4765128e-12, -5.48503950000001e-12, -1.86662720000001e-12, -2.5546031e-12, 1.26448999999938e-14, -1.80401750000001e-12, -4.39374220000001e-12, -2.6256419e-12, 2.07872739999999e-12, -4.12997000000006e-13, 2.94394149999999e-12, 2.33270399999996e-13, -4.66988690000001e-12, -4.42396400000007e-13, -2.46066890000001e-12, -5.21972710000001e-12, -2.6361490000001e-13, -1.96084890000001e-12, 3.70674699999993e-13, -3.75942950000001e-12, -1.6247484e-12, -1.5023980000001e-13, 1.93984199999999e-12, -2.6378451e-12, 3.35134059999999e-12, -5.33436950000001e-12, -3.83668950000001e-12, -4.70420500000006e-13, -1.72964840000001e-12, -3.4094746e-12, 1.36446379999999e-12, -1.211427e-12, -1.63447920000001e-12, -9.53228300000006e-13, -9.75955700000001e-13, -5.13830660000001e-12, -6.21091970000001e-12, -4.1435976e-12, -2.6846385e-12, -8.44331360000001e-12, -2.79888900000008e-13, -2.60494290000001e-12, 2.6304259e-12, 1.50904609999999e-12, -5.07668580000001e-12, -8.59593100000005e-13, -3.53224470000001e-12, -3.53023e-12, -5.1236886e-12, -8.38570840000001e-12, 9.08514099999992e-13, -2.1859247e-12, -3.65825070000001e-12, -1.77420180000001e-12, 1.87427229999999e-12, -3.42494820000001e-12, -5.28762200000001e-12, -1.8444931e-12, -2.72366750000001e-12, 5.01082799999996e-13, -5.64672000000005e-13, -3.03369190000001e-12, -2.0574647e-12, 2.32068439999999e-12, -3.78736160000001e-12, 2.89338769999999e-12, -8.8330720000001e-13, 8.06235999999994e-13, -2.70903110000001e-12, -4.34041010000001e-12, -2.6917037e-12, 2.0982442e-12, -1.7852297e-12, -3.97707400000008e-13, -3.52077290000001e-12, -3.8489709e-12, -6.65690860000001e-12, -3.6222299e-12, 4.4460372e-12, 1.1231393e-12, 7.80939599999989e-13, -2.46645770000001e-12, 6.42205899999994e-13, -1.20882590000001e-12, -4.20935130000001e-12, -3.57585000000111e-14, 1.5712533e-12, -1.07049470000001e-12, -2.8833209e-12, -4.38298330000001e-12, 1.63301439999999e-12, -2.73122500000001e-12, -8.23144600000001e-12, -3.52155480000001e-12, -2.63149740000001e-12, 3.484497e-12, 1.21167329999999e-12, -1.00682710000001e-12, 5.23359399999989e-13, -2.94002680000001e-12, -1.0352628e-12, -3.6798052e-12, -4.69668400000002e-13, -3.59627350000001e-12, -2.96394790000001e-12, -7.0017946e-12, -4.3185567e-12, -4.4518901e-12, -6.36889870000001e-12, 2.95605949999999e-12, 7.02745799999997e-13, -2.04980610000001e-12, -6.2154527e-12, 1.74359969999999e-12, 4.59573199999999e-12, 3.9906647e-12, 1.2725559e-12, 9.90507299999994e-13, -4.83120080000001e-12, -7.03387200000005e-13, -5.13122400000006e-13, -3.583631e-12, -2.0182149e-12, 3.39857789999999e-12, -1.7965406e-12, -7.70727900000004e-13, -4.26934830000001e-12, -1.04843890000001e-12, -3.8454567e-12, -6.62092000000001e-12, -3.17222900000008e-13, -2.54203880000001e-12, -6.13037310000001e-12, -4.8586246e-12, -2.56078050000001e-12, -3.96083960000001e-12, 3.56585599999993e-13, -1.1784283e-12, -4.3238832e-12, -2.6698088e-12, -4.31641320000001e-12, -3.96557400000003e-13, -1.90434070000001e-12, -1.0561228e-12, -5.32850800000008e-13, -3.4233958e-12, 3.42823039999999e-12, -1.59002710000001e-12, 1.56852199999995e-13, -6.39986300000006e-13, -4.074175e-13, 1.6227822e-12, 3.9666631e-12, -4.40595600000008e-13, -3.16876410000001e-12, -3.84897550000001e-12, -2.66777300000007e-13, -7.69828600000012e-13, -2.73760710000001e-12, 2.13301149999999e-12, -1.38226010000001e-12, -5.62020300000009e-13, -1.52237830000001e-12, -8.38983800000002e-13, -4.45415550000001e-12, -2.23330000000001e-12, 1.3059479e-12, -1.57305850000001e-12, -3.57330600000003e-13, -2.03362870000001e-12, -3.42623840000001e-12, 2.51435069999999e-12, -3.70838590000001e-12, 1.09285669999999e-12, -1.0023078e-12, -1.18412510000001e-12, 2.61552949999999e-12, 6.496829e-13, 2.08714029999999e-12, -2.85727240000001e-12, 7.85111999999884e-14, 1.10095599999997e-13, -3.25906680000001e-12, -1.91832000000103e-14, -3.48986700000001e-12, -1.2956902e-12, -8.4835580000001e-13, 3.90260499999997e-13, -4.2687918e-12, -6.9124303e-12, 1.64335009999999e-12, -2.21085550000001e-12, -4.34124500000001e-12, 4.95832949999999e-12, -2.06955060000001e-12, -4.71531890000001e-12, 4.44015699999995e-13, -3.84296700000005e-13, -2.34741340000001e-12, -3.04138900000009e-13, -2.7112114e-12, -4.52745970000001e-12, -5.6835792e-12, -3.2927072e-12, -2.56178560000001e-12, -1.6314779e-12, -4.5271308e-12, -5.0720585e-12, -2.342947e-12, -1.9974377e-12, 3.68016099999996e-13, -3.99326790000001e-12, -3.74918120000001e-12, -2.9443644e-12, -2.93300990000001e-12, -2.72145960000001e-12, -2.53281170000001e-12, -3.94936000000004e-13, -1.95664010000001e-12, -2.00292200000004e-13, -3.51057750000001e-12, -3.99816300000007e-13, -1.6439892e-12, -7.31869000000006e-13, 1.2564199e-12, -1.46746160000001e-12, -7.24929200000001e-12, -3.38878250000001e-12, -3.06107200000001e-12, -7.03608590000001e-12, -4.24650000000019e-14, -2.6265319e-12, -1.1909903e-12, -5.45173600000013e-13, -6.43684600000005e-13, -2.57580340000001e-12, -7.6817852e-12, -8.76911200000008e-13, -4.8424702e-12, 9.65974999999955e-14, 3.60536279999999e-12, -2.10645680000001e-12, -2.1823576e-12, -1.15356890000001e-12, -8.0360470000001e-13, -3.45495710000001e-12, 5.12828299999995e-13, -2.52150310000001e-12, -1.83411380000001e-12, -1.719959e-12, -2.75200440000001e-12, -4.25125970000001e-12, -4.4193261e-12, -2.7273312e-12, -6.69196000000049e-14, -1.3969265e-12, -1.80602760000001e-12, -7.4919022e-12, -2.69953950000001e-12, -4.08874990000001e-12, 3.68993999999944e-14, 2.64872139999999e-12, -3.85458720000001e-12, -3.8544147e-12, -8.81545500000005e-13, -5.232603e-13, 1.10648119999999e-12, 3.07018499999991e-13, -6.32702700000001e-12, -3.4910883e-12, 2.38693249999999e-12, -3.69720160000001e-12, 3.92963269999999e-12, -3.58491430000001e-12, -4.77667520000001e-12, -2.33291260000001e-12, -1.35347940000001e-12, -6.14057500000005e-13, -1.7563616e-12, -1.04290530000001e-12, 4.00035409999999e-12, -4.48004300000001e-12, -8.56301900000011e-13, -1.7215137e-12, -3.56446150000001e-12, -5.7360902e-12, -2.2884306e-12, -4.38279470000001e-12, -1.25086780000001e-12, -3.15008440000001e-12, -2.27690810000001e-12, -4.68608270000001e-12, -1.65646610000001e-12, -7.958633e-13, -2.817489e-12, 4.94369759999999e-12, -3.79281230000001e-12, -3.58458080000001e-12, -2.4235557e-12, -3.5358716e-12, 7.68784699999994e-13, -2.0237783e-12, -1.763551e-12, -6.37258700000008e-13, 4.89865899999999e-12, -3.45663830000001e-12, 8.82288499999988e-13, -9.64332100000005e-13, -8.725253e-13, 6.1279677e-12, -5.0579165e-12, -4.6144436e-12, 5.07499399999998e-13, -1.31304970000001e-12, -4.34250200000009e-13, 5.16043499999996e-13, -4.1360264e-12, 2.30816999999957e-14, -1.2975853e-12, -3.96015880000001e-12, -8.27774200000006e-13, -6.06034400000001e-12, -7.10294120000001e-12, 1.9920792e-12, -1.9963913e-12, 3.01259599999992e-13, -1.1557055e-12, -2.25066000000094e-14, 5.47482899999998e-13, -2.52755640000001e-12, -7.57699000000009e-13, 3.59017439999999e-12, -9.89550300000003e-13, -2.91134500000001e-12, -6.64914800000001e-13, -1.84366750000001e-12, -4.342388e-12, -1.14432100000001e-12, -3.68255000000008e-13, -9.32770800000007e-13, -5.240617e-12, -4.55199720000001e-12, -5.8666477e-12, -2.39161490000001e-12, 3.1450341e-12, -2.0912569e-12, -5.54490500000011e-13, 1.16829599999994e-13, -2.82759930000001e-12, 5.30408599999994e-13, 1.27439579999999e-12, -3.7208283e-12, -1.74448500000001e-12, -9.87034300000005e-13, -1.59780530000001e-12, 2.4987789999999e-13, -3.2423673e-12, -1.2978958e-12, -3.7190206e-12, -4.8762785e-12, 6.28648099999994e-13, -3.6588947e-12, -6.3601591e-12, -2.7935219e-12, -1.51097550000001e-12, -3.3342385e-12, 1.12673699999996e-13, -2.7680484e-12, -1.11114980000001e-12, -1.5316744e-12, -1.2928797e-12, 2.2694705e-12, -1.05181510000001e-12, -3.71478190000001e-12, 8.32537499999993e-13, -3.73687000000001e-12, 2.87991269999999e-12, -4.58336070000001e-12, -1.43092800000001e-12, -1.87864180000001e-12, -2.57265940000001e-12, -1.30785200000001e-12, 2.18515909999999e-12, -6.56430500000005e-13, -7.21781700000003e-13, -1.3775063e-12, 1.07146549999999e-12, -3.67245710000001e-12, -4.61239440000001e-12, -4.33139400000008e-13, -1.17551210000001e-12, -1.8103422e-12, 2.03122779999999e-12, -6.02620220000001e-12, -3.24544220000001e-12, -2.08633520000001e-12, -1.87239530000001e-12, 2.26881399999992e-13, 3.73491529999999e-12, 4.1373549999999e-13, -6.79486900000009e-13, 3.81426699999996e-13, -5.95344300000001e-12, -7.43370700000006e-13, -5.5519339e-12, -1.11650390000001e-12, -2.3934824e-12, 1.08406429999999e-12, 3.66927429999999e-12, -1.59690830000001e-12, -3.70207730000001e-12, -4.91417600000001e-12, 1.93981499999996e-13, -1.96722800000011e-13, -2.62675040000001e-12, 6.11861299999997e-13, -1.61809260000001e-12, 6.21003299999988e-13, -2.6720443e-12, -3.9177881e-12, -3.16849500000001e-12, 1.71851999999994e-13, 6.56244399999991e-13, -1.60424730000001e-12, -3.6976224e-12, 5.63775299999994e-13, -1.87174910000001e-12, -5.66519630000001e-12, 6.39473699999987e-13, -3.34568040000001e-12, -1.9622771e-12, -2.16919770000001e-12, 4.50919999999997e-13, -2.53766210000001e-12, -2.6395102e-12, -6.34224530000001e-12, -2.4799718e-12, -2.27935980000001e-12, -1.67914530000001e-12, 7.63096999999997e-13, -2.1429146e-12, -1.61162530000001e-12, -4.7881378e-12, -2.69345860000001e-12, -9.96921500000006e-13, -5.73290720000001e-12, -1.6883908e-12, 6.83923499999998e-13, 4.05803519999999e-12, 1.52427589999999e-12, -1.83645040000001e-12, 3.55946299999995e-13, -1.52237830000001e-12, -3.0389586e-12, -1.94257400000001e-12, 7.97500999999992e-13, -3.55100480000001e-12, 3.01478099999992e-13, -4.3520453e-12, 7.54134399999993e-13, 1.92431539999999e-12, -2.0355675e-12, -2.65132240000001e-12, -5.5110051e-12, 3.35860829999999e-12, 2.27592859999999e-12, -2.14573890000001e-12, -2.9519862e-12, 6.852322e-13, -4.7158018e-12, -1.36443370000001e-12, -4.48934600000001e-12, 2.97317599999991e-13, -1.3565888e-12, -5.33200400000009e-13, 2.14277999999993e-13, -6.957102e-13, -2.5080603e-12, -1.7862693e-12, -4.01291820000001e-12, -1.06271650000001e-12, 4.37881389999999e-12, -1.11473530000001e-12, -2.27838470000001e-12, 5.46160499999991e-13, -1.27777410000001e-12, -2.28940570000001e-12, -1.94621470000001e-12, -2.89821720000001e-12, -4.45844020000001e-12, 1.400894e-12, -3.46704070000001e-12, -2.97457800000001e-12, -1.30387780000001e-12, -7.74681400000002e-13, -3.45799980000001e-12, 8.32429399999992e-13, 2.08118129999999e-12, -7.25355700000011e-13, -1.3217755e-12, -3.35514900000001e-12, -2.59303410000001e-12, 1.2282877e-12, -2.6402415e-12, -3.10466630000001e-12, 1.9470866e-12, -2.8856323e-12, -1.19227360000001e-12, 9.72828099999999e-13, 1.27229699999991e-13, 9.5369759999999e-13, -6.80985780000001e-12, -7.56315260000001e-12, -1.46096910000001e-12, -4.6274817e-12, -5.870822e-12, 5.78659999999291e-15, 1.38753399999999e-12, -2.47261450000001e-12, 1.7708488e-12, 7.1651519999999e-13, -6.81292120000001e-12, -2.73042e-12, -7.72188300000007e-13, -3.06518190000001e-12, -3.41493600000005e-13, -3.4476503e-12, -3.4013675e-12, -2.4480471e-12, -1.617099e-12, -2.427339e-12, -8.45844400000007e-13, 1.76937099999993e-13, 2.70338509999999e-12, 1.27111839999999e-12, 8.91674399999994e-13, -1.83606640000001e-12, 3.26173709999999e-12, -2.42264720000001e-12, -6.4438542e-12, -2.03576070000001e-12, -1.39805300000013e-13, 9.19769799999992e-13, -4.33369400000005e-13, 2.5586005e-12, 5.03559699999995e-13, 2.32198609999999e-12, -3.84504960000001e-12, -6.66812970000001e-12, -8.68393210000001e-12, 2.4652804e-12, 1.40448869999999e-12, 6.05274399999991e-13, -4.20754500000009e-13, -1.8356915e-12, -6.20740900000005e-13, 1.9802808e-12, 2.3085387e-12, -2.03256800000009e-13, 1.21371559999999e-12, 2.62386999999989e-13, -1.78173390000001e-12, -4.87224910000001e-12, -6.05817060000001e-12, -1.68746400000001e-12, -1.96086040000001e-12, 2.42082359999999e-12, 1.92795849999999e-12, -3.34157000000003e-13, -2.2691529e-12, -2.80576420000001e-12, -3.58408870000001e-12, 5.04066069999999e-12, -4.11998800000005e-13, -1.15769720000001e-12, 1.06166799999999e-12, -4.15251190000001e-12, -2.45558500000004e-13, 4.18643089999999e-12, 8.27822699999992e-13, -2.42046600000009e-13, -2.9369588e-12, -2.00320120000001e-12, -1.03044e-12, 2.8583996e-12, -4.8598114e-12, 1.1473295e-12, -2.2490083e-12, 3.51394929999999e-12, -1.83182080000001e-12, -1.28400220000001e-12, 1.18084799999999e-12, 2.7075295e-12, -5.78392550000001e-12, -3.49788670000001e-12, -1.6808587e-12, -4.4562645e-12, -1.68277680000001e-12, -3.76255510000001e-12, -7.14631400000008e-13, -3.2995516e-12, -2.94033960000001e-12, -5.51167670000001e-12, -4.16562820000001e-12, -2.875522e-12, 9.61510399999995e-13, 1.19031199999999e-12, 6.02401299999999e-12, -6.1281169e-12, -3.69961180000001e-12, -2.00154200000002e-13, -4.3503181e-12, 2.97168999999938e-14, -5.30472800000005e-13, 8.57380799999998e-13, -4.7464133e-12, 1.27911969999999e-12, -4.53875100000007e-13, -4.0578924e-12, -3.3942079e-12, -2.7798399e-12, -4.91358600000005e-13, -1.09938130000001e-12, 4.06169999999561e-15, -3.12039060000001e-12, -2.8829276e-12, -2.117103e-12, -8.68245200000007e-13, 1.2723282e-12, -3.0691699e-12, -3.1047215e-12, -5.4511553e-12, -2.28501750000001e-12, -3.85827620000001e-12, -3.85698140000001e-12, 1.20065599999995e-13, -4.52642480000001e-12, 1.9798944e-12, 5.1634607e-12, -1.77322660000001e-12, 7.99775599999993e-13, -3.4048679e-12, -8.66472000000011e-13, -9.73145300000007e-13, -9.01554500000007e-13, -2.28611e-12, -1.70572040000001e-12, -2.66963410000001e-12, 6.57060899999988e-13, 5.52630099999997e-13, 2.37238349999999e-12, -8.75080500000008e-13, -6.56037200000007e-13, -1.39289020000001e-12, 1.03088869999999e-12, -4.19675020000001e-12, 1.2275425e-12, -2.01640490000001e-12, -7.74331800000007e-13, -4.54275400000001e-12, -4.8824169e-12, -2.53150070000001e-12, -1.84186100000002e-13, 1.56222169999999e-12, -1.0522751e-12, -3.13709470000001e-12, -5.01653470000001e-12, -1.8821215e-12, -7.63842000000007e-13, -2.72218410000001e-12, -2.51542800000004e-13, -4.53066350000001e-12, -4.95970910000001e-12, -2.64806800000001e-12, -2.89169250000001e-12, 1.1099019999999e-13, -1.66309210000001e-12, -4.39314650000001e-12, -1.45452480000001e-12, -4.91414380000001e-12, -2.94313800000002e-13, 7.89688999999909e-14, -2.5992783e-12, -4.37982330000001e-12, -7.0258422e-12, -3.36689220000001e-12, -8.88231200000009e-13, -1.92141740000001e-12, -1.16410230000001e-12, -3.56227430000001e-12, 5.87687099999999e-12, -4.21566670000001e-12, -1.29897670000001e-12, -8.48551300000009e-13, -3.71631130000001e-12, -5.04673210000001e-12, -7.0807013e-12, -1.5220839e-12, -2.09356370000001e-12, 7.5394733e-12, -1.2266178e-12, 2.89995619999999e-12, -2.7510477e-12, -5.31071510000001e-12, 3.04286299999998e-13, 4.0045813e-12, -1.49204050000001e-12, -3.35791810000001e-12, -3.05374690000001e-12, -3.2735077e-12, 1.67794719999999e-12, -6.86655450000001e-12, 1.48243639999999e-12, -1.78772050000001e-12, -2.21766540000001e-12, -5.86808400000007e-13, -4.85323370000001e-12, 4.47403499999999e-13, 5.49235999999947e-14, 1.51129299999999e-12, -7.37354200000006e-13, 1.9839269999999e-13, -1.6518411e-12, 4.91614099999994e-13, 7.69003199999994e-13, 8.99855099999995e-13, -4.96768050000001e-12, -9.39254200000001e-13, -3.00823680000001e-12, -9.11862500000012e-13, -5.1303960000001e-13, -6.30819000000003e-13, -2.93685900000005e-13, -4.0532972e-12, -1.6786610000001e-13, -4.4680836e-12, -4.73008870000001e-12, 3.28083199999986e-13, -1.08670890000001e-12, -3.4412383e-12, 7.9789429999999e-13, 1.22984699999999e-12, 1.64679999999421e-15, -4.59644010000001e-12, -1.20558070000001e-12, -7.1165703e-12, -1.93242230000001e-12, -1.1572165e-12, -6.05863000000001e-13, -1.4983261e-12, -3.4574272e-12, -1.13350010000001e-12, -4.91283980000001e-12, -3.2696347e-12, -9.46995600000011e-13, -2.17125100000011e-13, -5.69538600000003e-13, -4.27373600000008e-13, 1.14371179999999e-12, -1.57048500000001e-12, -2.75092580000001e-12, -4.84859940000001e-12, -9.61007010000001e-12, -8.98215000000002e-13, -6.1999906e-12, 1.82342639999999e-12, 1.4579587e-12, 1.23460199999996e-13, -4.9649575e-12, -2.33878650000001e-12, -1.79714080000001e-12, 1.58748359999999e-12, -6.22621160000001e-12, -4.8294069e-12, -3.28576610000001e-12, -3.9101386e-12, 1.0751913e-12, -1.30458500000007e-13, -1.6604932e-12, 3.2527952e-12, 2.9122399e-12, 3.75312349999999e-12, -9.79658500000006e-13, -1.75881200000007e-13, -2.77819320000001e-12, 4.55446199999999e-13, 9.93559199999994e-13, -3.23431080000001e-12, -6.07578700000013e-13, -2.9811465e-12, -2.26302140000001e-12, -1.1715494e-12, -8.1652715e-12, -1.37188000000011e-13, 9.80960499999995e-13, -5.33172800000006e-13, -3.0504788e-12, -8.0215300000006e-14, -2.3583976e-12, -4.02129200000001e-12, 2.19135399999992e-13, -4.09853000000001e-13, -1.74107890000001e-12, 4.46906699999997e-13, -3.43672820000001e-12, -3.27272000000028e-14, 3.5252441e-12, 1.86249679999999e-12, 1.43875469999999e-12, -3.44531140000001e-12, 2.4893729999999e-13, -7.16110200000002e-13, -2.4381484e-12, -2.5518593e-12, -1.10880620000001e-12, 2.196969e-12, -1.13640940000001e-12, -7.01768100000004e-13, 2.16620109999999e-12, -1.13062520000001e-12, 4.8121005e-12, -2.19328210000001e-12, -3.44983060000001e-12, -3.51109260000001e-12, -3.29017730000001e-12, 4.5209996e-12, -1.8377798e-12, 4.32957899999997e-13, -3.95091330000001e-12, -2.06725760000001e-12, -2.01879680000001e-12, -5.2683858e-12, -2.74558770000001e-12, -7.1351948e-12, -1.0773898e-12, -2.3693796e-12, -5.73691360000001e-12, -1.1268028e-12, -4.98406260000001e-12, 4.85586269999999e-12, 7.70824699999996e-13, -1.8516113e-12, 7.65797099999995e-13, -3.24728900000001e-12, 5.14603909999999e-12, 1.05858849999999e-12, 1.37857819999999e-12, -1.70135300000001e-12, -6.03829900000007e-13, -2.6400139e-12, 3.5734703e-12, -2.9544655e-12, -2.60534540000001e-12, -1.6562062e-12, -1.40518540000001e-12, -2.76108890000001e-12, -4.4954844e-12, 7.06807399999996e-13, -4.49473240000001e-12, 1.09069479999999e-12, 3.1250149999999e-13, -2.8745583e-12, 3.54096149999999e-12, -2.1295868e-12, -4.15992670000001e-12, -2.53291050000001e-12, -2.95673090000001e-12, -3.59339860000001e-12, -2.0457767e-12, 2.03362659999999e-12, 2.2456253e-12, 2.46765619999999e-12, -2.16200820000001e-12, -1.6338698e-12, 3.492605e-13, -4.43027350000001e-12, 7.50815699999993e-13, 1.5828493e-12, -3.21386940000001e-12, -1.3122011e-12, 8.45462799999987e-13, -2.9333641e-12, -7.20224700000009e-13, -1.75899600000011e-13, -1.41133760000001e-12, -4.04597670000001e-12, -7.91698200000009e-13, -2.14256000000058e-14, 3.1834549999999e-13, 2.1159119e-12, -9.90532400000011e-13, 4.65291999999989e-13, -2.23771120000001e-12, -1.20066360000001e-12, 2.0685021e-12, -2.2560459e-12, 2.08526589999999e-12, -4.1893078e-12, -1.34243000000107e-14, -2.065857e-12, -3.0242463e-12, -4.7386466e-12, -4.78205600000006e-13, -2.7132997e-12, -2.4631413e-12, 2.06648739999999e-12, -3.7964508e-12, 1.81458339999999e-12, -2.00164190000001e-12, -7.23354800000009e-13, -1.83037420000001e-12, -3.8286882e-12, -2.39644000000001e-12, -1.35792280000001e-12, -1.06963920000001e-12, -1.96201950000001e-12, -3.26636200000001e-12, 1.99896509999999e-12, -4.13742010000001e-12, -1.17605250000001e-12, -3.35725570000001e-12, 3.54791699999994e-13, -1.79052640000001e-12, -4.77083810000001e-12, -1.53405480000001e-12, -2.18198040000001e-12, -4.57538000000134e-14, 1.53683559999999e-12, -3.9511548e-12, -1.94309150000001e-12, -3.5648524e-12, -2.12718340000001e-12, 2.46681099999993e-13, -1.07929870000001e-12, -3.94819710000001e-12, -6.04729900000001e-12, -1.59528920000001e-12, -7.67853000000009e-13, 2.90301039999999e-12, 4.8479534e-12, 7.320256e-13, 3.916551e-12, 5.52777619999999e-12, -7.88381800000007e-13, 3.65628799999992e-13, 2.8660283e-12, -8.08179950000001e-12, -2.5536348e-12, -2.84455630000001e-12, -1.04031340000001e-12, 2.34725259999999e-12, -2.72716800000001e-12, -4.18979000000009e-13, 5.57269749999999e-12, 3.36491679999999e-12, 4.01810689999999e-12, -4.4151173e-12, -1.46898190000001e-12, -3.85113280000001e-12, -8.46729800000008e-13, -1.61790400000001e-12, -2.6698456e-12, 7.91300499999996e-13, -5.2111325e-12, -6.18123510000001e-12, 1.16519499999999e-12, -3.97807950000001e-12, 1.3962873e-12, -1.6675562e-12, 1.23166849999999e-12, -3.03543290000001e-12, -2.74150700000004e-13, -3.02309860000001e-12, -1.24159100000009e-13, 5.87935599999999e-13, -4.52025420000001e-12, 1.70511809999999e-12, -2.9485916e-12, 1.07490379999999e-12, -6.09416300000007e-13, -4.46666460000001e-12, -2.91146800000003e-13, -3.3450295e-12, -1.82723400000001e-13, -2.99624290000001e-12, -1.08682850000001e-12, -2.97155590000001e-12, -3.02790770000001e-12, 3.83570769999999e-12, -4.08438940000001e-12, -3.5646546e-12, -4.68508000000069e-14, -2.11467660000001e-12, -2.02370240000001e-12, -1.32871650000001e-12, 7.24005899999994e-13, 3.82873219999999e-12, -1.92650240000001e-12, -2.3296077e-12, -4.40724250000001e-12, 1.9955405e-12, -1.36151750000001e-12, -4.2244316e-12, -1.59638620000001e-12, -2.54910400000001e-12, -1.87945600000001e-12, -2.58321820000001e-12, 1.28137129999999e-12, 3.44568699999993e-13, -1.2513415e-12, -8.4714150000001e-13, -5.17714250000001e-12, -8.03944480000001e-12, -4.15508780000001e-12, -2.2497902e-12, -2.46973000000003e-13, 1.02432019999999e-12, -2.06051210000001e-12, -5.3835387e-12, -9.2589180000001e-13, -4.98361800000009e-13, -1.16144600000001e-12, -1.8691380000001e-13, -3.50095200000007e-13, -2.76968130000001e-12, -5.43672120000001e-12, -1.6746306e-12, -9.46041900000001e-12, -3.26313290000001e-12, 2.80399699999993e-13, -2.622097e-13, 4.48433709999999e-12, 2.64326609999999e-12, -1.3946496e-12, 1.94939109999999e-12, -2.50259120000001e-12, -7.57501200000011e-13, -5.10240700000013e-13, -2.55745720000001e-12, -3.31354870000001e-12, -4.16603520000001e-12, 1.28923459999999e-12, -3.45327000000079e-14, 3.2440372e-12, -5.41215500000006e-13, 1.60243289999999e-12, 2.01304039999999e-12, -1.5276841e-12, -1.24820910000001e-12, 2.18598469999999e-12, -1.9531167e-12, -9.03162100000004e-13, 1.69478599999994e-13, -2.57148420000001e-12, -4.5918956e-12, -2.8525668e-12, -4.60915620000001e-12, -1.1298962e-12, 1.52298999999932e-14, 3.59124699999995e-13, 3.19868119999999e-12, -6.7446469e-12, -2.0980531e-12, -1.98392590000001e-12, -2.57751450000001e-12, -1.01121060000001e-12, 1.27413699999994e-13, -2.26989810000001e-12, -8.63942200000005e-13, -4.53021270000001e-12, 3.7711109e-12, -2.63892140000001e-12, -1.93239700000001e-12, -4.91924400000002e-13]], "-0.048": [[-0.007, -0.00699, -0.00698, -0.00697, -0.00696, -0.00695, -0.00694, -0.00693, -0.00692, -0.00691, -0.0069, -0.00689, -0.00688000000000001, -0.00687000000000001, -0.00686000000000001, -0.00685000000000001, -0.00684000000000001, -0.00683000000000001, -0.00682000000000001, -0.00681000000000001, -0.00680000000000001, -0.00679000000000001, -0.00678000000000001, -0.00677000000000001, -0.00676000000000001, -0.00675000000000001, -0.00674000000000001, -0.00673000000000001, -0.00672000000000001, -0.00671000000000001, -0.00670000000000001, -0.00669000000000001, -0.00668000000000001, -0.00667000000000001, -0.00666000000000001, -0.00665000000000001, -0.00664000000000001, -0.00663000000000002, -0.00662000000000002, -0.00661000000000002, -0.00660000000000002, -0.00659000000000002, -0.00658000000000002, -0.00657000000000002, -0.00656000000000002, -0.00655000000000002, -0.00654000000000002, -0.00653000000000002, -0.00652000000000002, -0.00651000000000002, -0.00650000000000002, -0.00649000000000002, -0.00648000000000002, -0.00647000000000002, -0.00646000000000002, -0.00645000000000002, -0.00644000000000002, -0.00643000000000002, -0.00642000000000002, -0.00641000000000002, -0.00640000000000002, -0.00639000000000003, -0.00638000000000003, -0.00637000000000003, -0.00636000000000003, -0.00635000000000003, -0.00634000000000003, -0.00633000000000003, -0.00632000000000003, -0.00631000000000003, -0.00630000000000003, -0.00629000000000003, -0.00628000000000003, -0.00627000000000003, -0.00626000000000003, -0.00625000000000003, -0.00624000000000003, -0.00623000000000003, -0.00622000000000003, -0.00621000000000003, -0.00620000000000003, -0.00619000000000003, -0.00618000000000003, -0.00617000000000003, -0.00616000000000003, -0.00615000000000003, -0.00614000000000004, -0.00613000000000004, -0.00612000000000004, -0.00611000000000004, -0.00610000000000004, -0.00609000000000004, -0.00608000000000004, -0.00607000000000004, -0.00606000000000004, -0.00605000000000004, -0.00604000000000004, -0.00603000000000004, -0.00602000000000004, -0.00601000000000004, -0.00600000000000004, -0.00599000000000004, -0.00598000000000004, -0.00597000000000004, -0.00596000000000004, -0.00595000000000004, -0.00594000000000004, -0.00593000000000004, -0.00592000000000004, -0.00591000000000004, -0.00590000000000004, -0.00589000000000005, -0.00588000000000005, -0.00587000000000005, -0.00586000000000005, -0.00585000000000005, -0.00584000000000005, -0.00583000000000005, -0.00582000000000005, -0.00581000000000005, -0.00580000000000005, -0.00579000000000005, -0.00578000000000005, -0.00577000000000005, -0.00576000000000005, -0.00575000000000005, -0.00574000000000005, -0.00573000000000005, -0.00572000000000005, -0.00571000000000005, -0.00570000000000005, -0.00569000000000005, -0.00568000000000005, -0.00567000000000005, -0.00566000000000005, -0.00565000000000006, -0.00564000000000006, -0.00563000000000006, -0.00562000000000006, -0.00561000000000006, -0.00560000000000006, -0.00559000000000006, -0.00558000000000006, -0.00557000000000006, -0.00556000000000006, -0.00555000000000006, -0.00554000000000006, -0.00553000000000006, -0.00552000000000006, -0.00551000000000006, -0.00550000000000006, -0.00549000000000006, -0.00548000000000006, -0.00547000000000006, -0.00546000000000006, -0.00545000000000006, -0.00544000000000006, -0.00543000000000006, -0.00542000000000006, -0.00541000000000006, -0.00540000000000007, -0.00539000000000007, -0.00538000000000007, -0.00537000000000007, -0.00536000000000007, -0.00535000000000007, -0.00534000000000007, -0.00533000000000007, -0.00532000000000007, -0.00531000000000007, -0.00530000000000007, -0.00529000000000007, -0.00528000000000007, -0.00527000000000007, -0.00526000000000007, -0.00525000000000007, -0.00524000000000007, -0.00523000000000007, -0.00522000000000007, -0.00521000000000007, -0.00520000000000007, -0.00519000000000007, -0.00518000000000007, -0.00517000000000007, -0.00516000000000008, -0.00515000000000008, -0.00514000000000008, -0.00513000000000008, -0.00512000000000008, -0.00511000000000008, -0.00510000000000008, -0.00509000000000008, -0.00508000000000008, -0.00507000000000008, -0.00506000000000008, -0.00505000000000008, -0.00504000000000008, -0.00503000000000008, -0.00502000000000008, -0.00501000000000008, -0.00500000000000008, -0.00499000000000008, -0.00498000000000008, -0.00497000000000008, -0.00496000000000008, -0.00495000000000008, -0.00494000000000008, -0.00493000000000008, -0.00492000000000008, -0.00491000000000009, -0.00490000000000009, -0.00489000000000009, -0.00488000000000009, -0.00487000000000009, -0.00486000000000009, -0.00485000000000009, -0.00484000000000009, -0.00483000000000009, -0.00482000000000009, -0.00481000000000009, -0.00480000000000009, -0.00479000000000009, -0.00478000000000009, -0.00477000000000009, -0.00476000000000009, -0.00475000000000009, -0.00474000000000009, -0.00473000000000009, -0.00472000000000009, -0.00471000000000009, -0.00470000000000009, -0.00469000000000009, -0.00468000000000009, -0.0046700000000001, -0.0046600000000001, -0.0046500000000001, -0.0046400000000001, -0.0046300000000001, -0.0046200000000001, -0.0046100000000001, -0.0046000000000001, -0.0045900000000001, -0.0045800000000001, -0.0045700000000001, -0.0045600000000001, -0.0045500000000001, -0.0045400000000001, -0.0045300000000001, -0.0045200000000001, -0.0045100000000001, -0.0045000000000001, -0.0044900000000001, -0.0044800000000001, -0.0044700000000001, -0.0044600000000001, -0.0044500000000001, -0.0044400000000001, -0.0044300000000001, -0.00442000000000011, -0.00441000000000011, -0.00440000000000011, -0.00439000000000011, -0.00438000000000011, -0.00437000000000011, -0.00436000000000011, -0.00435000000000011, -0.00434000000000011, -0.00433000000000011, -0.00432000000000011, -0.00431000000000011, -0.00430000000000011, -0.00429000000000011, -0.00428000000000011, -0.00427000000000011, -0.00426000000000011, -0.00425000000000011, -0.00424000000000011, -0.00423000000000011, -0.00422000000000011, -0.00421000000000011, -0.00420000000000011, -0.00419000000000011, -0.00418000000000012, -0.00417000000000012, -0.00416000000000012, -0.00415000000000012, -0.00414000000000012, -0.00413000000000012, -0.00412000000000012, -0.00411000000000012, -0.00410000000000012, -0.00409000000000012, -0.00408000000000012, -0.00407000000000012, -0.00406000000000012, -0.00405000000000012, -0.00404000000000012, -0.00403000000000012, -0.00402000000000012, -0.00401000000000012, -0.00400000000000012, -0.00399000000000012, -0.00398000000000012, -0.00397000000000012, -0.00396000000000012, -0.00395000000000012, -0.00394000000000012, -0.00393000000000013, -0.00392000000000013, -0.00391000000000013, -0.00390000000000013, -0.00389000000000013, -0.00388000000000013, -0.00387000000000013, -0.00386000000000013, -0.00385000000000013, -0.00384000000000013, -0.00383000000000013, -0.00382000000000013, -0.00381000000000013, -0.00380000000000013, -0.00379000000000013, -0.00378000000000013, -0.00377000000000013, -0.00376000000000013, -0.00375000000000013, -0.00374000000000013, -0.00373000000000013, -0.00372000000000013, -0.00371000000000013, -0.00370000000000013, -0.00369000000000013, -0.00368000000000013, -0.00367000000000013, -0.00366000000000013, -0.00365000000000013, -0.00364000000000013, -0.00363000000000013, -0.00362000000000013, -0.00361000000000013, -0.00360000000000013, -0.00359000000000013, -0.00358000000000013, -0.00357000000000013, -0.00356000000000013, -0.00355000000000013, -0.00354000000000013, -0.00353000000000013, -0.00352000000000013, -0.00351000000000012, -0.00350000000000012, -0.00349000000000012, -0.00348000000000012, -0.00347000000000012, -0.00346000000000012, -0.00345000000000012, -0.00344000000000012, -0.00343000000000012, -0.00342000000000012, -0.00341000000000012, -0.00340000000000012, -0.00339000000000012, -0.00338000000000012, -0.00337000000000012, -0.00336000000000012, -0.00335000000000012, -0.00334000000000012, -0.00333000000000012, -0.00332000000000012, -0.00331000000000012, -0.00330000000000012, -0.00329000000000012, -0.00328000000000012, -0.00327000000000012, -0.00326000000000012, -0.00325000000000012, -0.00324000000000012, -0.00323000000000012, -0.00322000000000012, -0.00321000000000012, -0.00320000000000012, -0.00319000000000012, -0.00318000000000012, -0.00317000000000012, -0.00316000000000012, -0.00315000000000012, -0.00314000000000012, -0.00313000000000012, -0.00312000000000012, -0.00311000000000012, -0.00310000000000012, -0.00309000000000012, -0.00308000000000012, -0.00307000000000012, -0.00306000000000012, -0.00305000000000012, -0.00304000000000012, -0.00303000000000012, -0.00302000000000012, -0.00301000000000012, -0.00300000000000012, -0.00299000000000012, -0.00298000000000012, -0.00297000000000012, -0.00296000000000012, -0.00295000000000012, -0.00294000000000012, -0.00293000000000012, -0.00292000000000012, -0.00291000000000012, -0.00290000000000012, -0.00289000000000012, -0.00288000000000012, -0.00287000000000012, -0.00286000000000012, -0.00285000000000012, -0.00284000000000012, -0.00283000000000012, -0.00282000000000012, -0.00281000000000012, -0.00280000000000012, -0.00279000000000012, -0.00278000000000012, -0.00277000000000012, -0.00276000000000012, -0.00275000000000012, -0.00274000000000012, -0.00273000000000012, -0.00272000000000012, -0.00271000000000012, -0.00270000000000012, -0.00269000000000012, -0.00268000000000012, -0.00267000000000012, -0.00266000000000012, -0.00265000000000012, -0.00264000000000012, -0.00263000000000012, -0.00262000000000012, -0.00261000000000012, -0.00260000000000012, -0.00259000000000012, -0.00258000000000012, -0.00257000000000012, -0.00256000000000012, -0.00255000000000012, -0.00254000000000012, -0.00253000000000012, -0.00252000000000012, -0.00251000000000012, -0.00250000000000012, -0.00249000000000012, -0.00248000000000012, -0.00247000000000012, -0.00246000000000012, -0.00245000000000012, -0.00244000000000012, -0.00243000000000012, -0.00242000000000012, -0.00241000000000012, -0.00240000000000012, -0.00239000000000012, -0.00238000000000012, -0.00237000000000012, -0.00236000000000012, -0.00235000000000012, -0.00234000000000012, -0.00233000000000012, -0.00232000000000012, -0.00231000000000012, -0.00230000000000012, -0.00229000000000012, -0.00228000000000012, -0.00227000000000012, -0.00226000000000012, -0.00225000000000012, -0.00224000000000012, -0.00223000000000012, -0.00222000000000012, -0.00221000000000012, -0.00220000000000012, -0.00219000000000012, -0.00218000000000012, -0.00217000000000012, -0.00216000000000012, -0.00215000000000012, -0.00214000000000012, -0.00213000000000012, -0.00212000000000012, -0.00211000000000012, -0.00210000000000012, -0.00209000000000012, -0.00208000000000012, -0.00207000000000012, -0.00206000000000012, -0.00205000000000012, -0.00204000000000012, -0.00203000000000012, -0.00202000000000012, -0.00201000000000012, -0.00200000000000012, -0.00199000000000012, -0.00198000000000012, -0.00197000000000012, -0.00196000000000012, -0.00195000000000012, -0.00194000000000012, -0.00193000000000012, -0.00192000000000012, -0.00191000000000012, -0.00190000000000012, -0.00189000000000012, -0.00188000000000012, -0.00187000000000012, -0.00186000000000012, -0.00185000000000012, -0.00184000000000012, -0.00183000000000012, -0.00182000000000012, -0.00181000000000012, -0.00180000000000012, -0.00179000000000012, -0.00178000000000012, -0.00177000000000012, -0.00176000000000012, -0.00175000000000012, -0.00174000000000012, -0.00173000000000012, -0.00172000000000012, -0.00171000000000012, -0.00170000000000012, -0.00169000000000012, -0.00168000000000012, -0.00167000000000012, -0.00166000000000012, -0.00165000000000012, -0.00164000000000012, -0.00163000000000012, -0.00162000000000012, -0.00161000000000012, -0.00160000000000012, -0.00159000000000012, -0.00158000000000012, -0.00157000000000012, -0.00156000000000012, -0.00155000000000012, -0.00154000000000012, -0.00153000000000012, -0.00152000000000012, -0.00151000000000012, -0.00150000000000012, -0.00149000000000012, -0.00148000000000012, -0.00147000000000012, -0.00146000000000012, -0.00145000000000012, -0.00144000000000012, -0.00143000000000012, -0.00142000000000012, -0.00141000000000012, -0.00140000000000012, -0.00139000000000012, -0.00138000000000012, -0.00137000000000012, -0.00136000000000012, -0.00135000000000012, -0.00134000000000012, -0.00133000000000012, -0.00132000000000012, -0.00131000000000012, -0.00130000000000012, -0.00129000000000012, -0.00128000000000012, -0.00127000000000012, -0.00126000000000012, -0.00125000000000012, -0.00124000000000012, -0.00123000000000012, -0.00122000000000012, -0.00121000000000012, -0.00120000000000012, -0.00119000000000012, -0.00118000000000012, -0.00117000000000012, -0.00116000000000012, -0.00115000000000012, -0.00114000000000012, -0.00113000000000012, -0.00112000000000012, -0.00111000000000012, -0.00110000000000012, -0.00109000000000012, -0.00108000000000012, -0.00107000000000012, -0.00106000000000012, -0.00105000000000012, -0.00104000000000012, -0.00103000000000012, -0.00102000000000012, -0.00101000000000012, -0.00100000000000012, -0.000990000000000118, -0.000980000000000118, -0.000970000000000118, -0.000960000000000118, -0.000950000000000118, -0.000940000000000118, -0.000930000000000118, -0.000920000000000118, -0.000910000000000118, -0.000900000000000118, -0.000890000000000118, -0.000880000000000118, -0.000870000000000118, -0.000860000000000118, -0.000850000000000118, -0.000840000000000118, -0.000830000000000118, -0.000820000000000118, -0.000810000000000118, -0.000800000000000118, -0.000790000000000118, -0.000780000000000118, -0.000770000000000118, -0.000760000000000118, -0.000750000000000118, -0.000740000000000118, -0.000730000000000118, -0.000720000000000118, -0.000710000000000118, -0.000700000000000118, -0.000690000000000118, -0.000680000000000118, -0.000670000000000118, -0.000660000000000118, -0.000650000000000117, -0.000640000000000117, -0.000630000000000117, -0.000620000000000117, -0.000610000000000117, -0.000600000000000117, -0.000590000000000117, -0.000580000000000117, -0.000570000000000117, -0.000560000000000117, -0.000550000000000117, -0.000540000000000117, -0.000530000000000117, -0.000520000000000117, -0.000510000000000117, -0.000500000000000117, -0.000490000000000117, -0.000480000000000117, -0.000470000000000117, -0.000460000000000117, -0.000450000000000117, -0.000440000000000117, -0.000430000000000117, -0.000420000000000117, -0.000410000000000117, -0.000400000000000117, -0.000390000000000117, -0.000380000000000117, -0.000370000000000117, -0.000360000000000117, -0.000350000000000117, -0.000340000000000117, -0.000330000000000117, -0.000320000000000117, -0.000310000000000117, -0.000300000000000117, -0.000290000000000117, -0.000280000000000117, -0.000270000000000117, -0.000260000000000116, -0.000250000000000116, -0.000240000000000116, -0.000230000000000116, -0.000220000000000116, -0.000210000000000116, -0.000200000000000116, -0.000190000000000116, -0.000180000000000116, -0.000170000000000116, -0.000160000000000116, -0.000150000000000116, -0.000140000000000116, -0.000130000000000116, -0.000120000000000116, -0.000110000000000116, -0.000100000000000116, -9.00000000001165e-05, -8.00000000001165e-05, -7.00000000001165e-05, -6.00000000001165e-05, -5.00000000001165e-05, -4.00000000001165e-05, -3.00000000001165e-05, -2.00000000001165e-05, -1.00000000001165e-05, -1.16467030247466e-16, 9.99999999988353e-06, 1.99999999998835e-05, 2.99999999998835e-05, 3.99999999998835e-05, 4.99999999998835e-05, 5.99999999998835e-05, 6.99999999998835e-05, 7.99999999998835e-05, 8.99999999998835e-05, 9.99999999998835e-05, 0.000109999999999884, 0.000119999999999884, 0.000129999999999884, 0.000139999999999884, 0.000149999999999884, 0.000159999999999884, 0.000169999999999884, 0.000179999999999884, 0.000189999999999884, 0.000199999999999884, 0.000209999999999884, 0.000219999999999884, 0.000229999999999884, 0.000239999999999884, 0.000249999999999884, 0.000259999999999884, 0.000269999999999884, 0.000279999999999884, 0.000289999999999884, 0.000299999999999884, 0.000309999999999884, 0.000319999999999884, 0.000329999999999884, 0.000339999999999884, 0.000349999999999884, 0.000359999999999884, 0.000369999999999884, 0.000379999999999884, 0.000389999999999884, 0.000399999999999884, 0.000409999999999884, 0.000419999999999884, 0.000429999999999884, 0.000439999999999884, 0.000449999999999884, 0.000459999999999884, 0.000469999999999884, 0.000479999999999884, 0.000489999999999884, 0.000499999999999884, 0.000509999999999884, 0.000519999999999884, 0.000529999999999884, 0.000539999999999884, 0.000549999999999884, 0.000559999999999884, 0.000569999999999884, 0.000579999999999884, 0.000589999999999884, 0.000599999999999884, 0.000609999999999885, 0.000619999999999885, 0.000629999999999885, 0.000639999999999885, 0.000649999999999885, 0.000659999999999885, 0.000669999999999885, 0.000679999999999885, 0.000689999999999885, 0.000699999999999885, 0.000709999999999885, 0.000719999999999885, 0.000729999999999885, 0.000739999999999885, 0.000749999999999885, 0.000759999999999885, 0.000769999999999885, 0.000779999999999885, 0.000789999999999885, 0.000799999999999885, 0.000809999999999885, 0.000819999999999885, 0.000829999999999885, 0.000839999999999885, 0.000849999999999885, 0.000859999999999885, 0.000869999999999885, 0.000879999999999885, 0.000889999999999885, 0.000899999999999885, 0.000909999999999885, 0.000919999999999885, 0.000929999999999885, 0.000939999999999885, 0.000949999999999885, 0.000959999999999885, 0.000969999999999885, 0.000979999999999885, 0.000989999999999886, 0.000999999999999886, 0.00100999999999989, 0.00101999999999989, 0.00102999999999989, 0.00103999999999989, 0.00104999999999989, 0.00105999999999989, 0.00106999999999989, 0.00107999999999989, 0.00108999999999989, 0.00109999999999989, 0.00110999999999989, 0.00111999999999989, 0.00112999999999989, 0.00113999999999989, 0.00114999999999989, 0.00115999999999989, 0.00116999999999989, 0.00117999999999989, 0.00118999999999989, 0.00119999999999989, 0.00120999999999989, 0.00121999999999989, 0.00122999999999989, 0.00123999999999989, 0.00124999999999989, 0.00125999999999989, 0.00126999999999989, 0.00127999999999989, 0.00128999999999989, 0.00129999999999989, 0.00130999999999989, 0.00131999999999989, 0.00132999999999989, 0.00133999999999989, 0.00134999999999989, 0.00135999999999989, 0.00136999999999989, 0.00137999999999989, 0.00138999999999989, 0.00139999999999989, 0.00140999999999989, 0.00141999999999989, 0.00142999999999989, 0.00143999999999989, 0.00144999999999989, 0.00145999999999989, 0.00146999999999989, 0.00147999999999989, 0.00148999999999989, 0.00149999999999989, 0.00150999999999989, 0.00151999999999989, 0.00152999999999989, 0.00153999999999989, 0.00154999999999989, 0.00155999999999989, 0.00156999999999989, 0.00157999999999989, 0.00158999999999989, 0.00159999999999989, 0.00160999999999989, 0.00161999999999989, 0.00162999999999989, 0.00163999999999989, 0.00164999999999989, 0.00165999999999989, 0.00166999999999989, 0.00167999999999989, 0.00168999999999989, 0.00169999999999989, 0.00170999999999989, 0.00171999999999989, 0.00172999999999989, 0.00173999999999989, 0.00174999999999989, 0.00175999999999989, 0.00176999999999989, 0.00177999999999989, 0.00178999999999989, 0.00179999999999989, 0.00180999999999989, 0.00181999999999989, 0.00182999999999989, 0.00183999999999989, 0.00184999999999989, 0.00185999999999989, 0.00186999999999989, 0.00187999999999989, 0.00188999999999989, 0.00189999999999989, 0.00190999999999989, 0.00191999999999989, 0.00192999999999989, 0.00193999999999989, 0.00194999999999989, 0.00195999999999989, 0.00196999999999989, 0.00197999999999989, 0.00198999999999989, 0.00199999999999989, 0.00200999999999989, 0.00201999999999989, 0.00202999999999989, 0.00203999999999989, 0.00204999999999989, 0.00205999999999989, 0.00206999999999989, 0.00207999999999989, 0.00208999999999989, 0.00209999999999989, 0.00210999999999989, 0.00211999999999989, 0.00212999999999989, 0.00213999999999989, 0.00214999999999989, 0.00215999999999989, 0.00216999999999989, 0.00217999999999989, 0.00218999999999989, 0.00219999999999989, 0.00220999999999989, 0.00221999999999989, 0.00222999999999989, 0.00223999999999989, 0.00224999999999989, 0.00225999999999989, 0.00226999999999989, 0.00227999999999989, 0.00228999999999989, 0.00229999999999989, 0.00230999999999989, 0.00231999999999989, 0.00232999999999989, 0.00233999999999989, 0.00234999999999989, 0.00235999999999989, 0.00236999999999989, 0.00237999999999989, 0.00238999999999989, 0.00239999999999989, 0.00240999999999989, 0.00241999999999989, 0.00242999999999989, 0.00243999999999989, 0.00244999999999989, 0.00245999999999989, 0.00246999999999989, 0.00247999999999989, 0.00248999999999989, 0.00249999999999989, 0.00250999999999989, 0.00251999999999989, 0.00252999999999989, 0.00253999999999989, 0.00254999999999989, 0.00255999999999989, 0.00256999999999989, 0.00257999999999989, 0.00258999999999989, 0.00259999999999989, 0.00260999999999989, 0.00261999999999989, 0.00262999999999989, 0.00263999999999989, 0.00264999999999989, 0.00265999999999989, 0.00266999999999989, 0.00267999999999989, 0.00268999999999989, 0.00269999999999989, 0.00270999999999989, 0.00271999999999989, 0.00272999999999989, 0.00273999999999989, 0.00274999999999989, 0.00275999999999989, 0.00276999999999989, 0.00277999999999989, 0.00278999999999989, 0.00279999999999989, 0.00280999999999989, 0.00281999999999989, 0.00282999999999989, 0.00283999999999989, 0.00284999999999989, 0.00285999999999989, 0.00286999999999989, 0.00287999999999989, 0.00288999999999989, 0.00289999999999989, 0.00290999999999989, 0.00291999999999989, 0.00292999999999989, 0.00293999999999989, 0.00294999999999989, 0.00295999999999989, 0.00296999999999989, 0.00297999999999989, 0.00298999999999989, 0.00299999999999989, 0.00300999999999989, 0.00301999999999989, 0.00302999999999989, 0.00303999999999989, 0.00304999999999989, 0.00305999999999989, 0.00306999999999989, 0.00307999999999989, 0.00308999999999989, 0.00309999999999989, 0.00310999999999989, 0.00311999999999989, 0.00312999999999989, 0.00313999999999989, 0.00314999999999989, 0.00315999999999989, 0.00316999999999989, 0.00317999999999989, 0.00318999999999989, 0.00319999999999989, 0.00320999999999989, 0.00321999999999989, 0.00322999999999989, 0.00323999999999989, 0.00324999999999989, 0.00325999999999989, 0.00326999999999989, 0.00327999999999989, 0.00328999999999989, 0.00329999999999989, 0.00330999999999989, 0.00331999999999989, 0.00332999999999989, 0.00333999999999989, 0.00334999999999989, 0.00335999999999989, 0.00336999999999989, 0.00337999999999989, 0.00338999999999989, 0.00339999999999989, 0.00340999999999989, 0.00341999999999989, 0.00342999999999989, 0.00343999999999989, 0.00344999999999989, 0.00345999999999989, 0.00346999999999989, 0.00347999999999989, 0.00348999999999989, 0.00349999999999989, 0.00350999999999989, 0.00351999999999989, 0.00352999999999989, 0.00353999999999989, 0.00354999999999989, 0.00355999999999989, 0.00356999999999989, 0.00357999999999989, 0.00358999999999989, 0.00359999999999989, 0.00360999999999989, 0.00361999999999989, 0.00362999999999989, 0.00363999999999989, 0.00364999999999989, 0.00365999999999989, 0.00366999999999989, 0.00367999999999989, 0.00368999999999989, 0.00369999999999989, 0.00370999999999989, 0.00371999999999989, 0.00372999999999989, 0.00373999999999989, 0.00374999999999989, 0.00375999999999989, 0.00376999999999989, 0.00377999999999989, 0.00378999999999989, 0.00379999999999989, 0.00380999999999989, 0.00381999999999989, 0.00382999999999989, 0.00383999999999989, 0.00384999999999989, 0.00385999999999989, 0.00386999999999989, 0.00387999999999989, 0.00388999999999989, 0.00389999999999989, 0.00390999999999989, 0.00391999999999989, 0.00392999999999989, 0.00393999999999989, 0.00394999999999989, 0.00395999999999989, 0.00396999999999989, 0.00397999999999989, 0.00398999999999989, 0.00399999999999989, 0.00400999999999989, 0.00401999999999989, 0.00402999999999989, 0.00403999999999989, 0.00404999999999989, 0.00405999999999989, 0.00406999999999989, 0.00407999999999989, 0.00408999999999989, 0.00409999999999988, 0.00410999999999988, 0.00411999999999988, 0.00412999999999988, 0.00413999999999988, 0.00414999999999988, 0.00415999999999988, 0.00416999999999988, 0.00417999999999988, 0.00418999999999988, 0.00419999999999988, 0.00420999999999988, 0.00421999999999988, 0.00422999999999988, 0.00423999999999988, 0.00424999999999988, 0.00425999999999988, 0.00426999999999988, 0.00427999999999988, 0.00428999999999988, 0.00429999999999988, 0.00430999999999988, 0.00431999999999988, 0.00432999999999988, 0.00433999999999988, 0.00434999999999987, 0.00435999999999987, 0.00436999999999987, 0.00437999999999987, 0.00438999999999987, 0.00439999999999987, 0.00440999999999987, 0.00441999999999987, 0.00442999999999987, 0.00443999999999987, 0.00444999999999987, 0.00445999999999987, 0.00446999999999987, 0.00447999999999987, 0.00448999999999987, 0.00449999999999987, 0.00450999999999987, 0.00451999999999987, 0.00452999999999987, 0.00453999999999987, 0.00454999999999987, 0.00455999999999987, 0.00456999999999987, 0.00457999999999987, 0.00458999999999987, 0.00459999999999986, 0.00460999999999986, 0.00461999999999986, 0.00462999999999986, 0.00463999999999986, 0.00464999999999986, 0.00465999999999986, 0.00466999999999986, 0.00467999999999986, 0.00468999999999986, 0.00469999999999986, 0.00470999999999986, 0.00471999999999986, 0.00472999999999986, 0.00473999999999986, 0.00474999999999986, 0.00475999999999986, 0.00476999999999986, 0.00477999999999986, 0.00478999999999986, 0.00479999999999986, 0.00480999999999986, 0.00481999999999986, 0.00482999999999986, 0.00483999999999985, 0.00484999999999985, 0.00485999999999985, 0.00486999999999985, 0.00487999999999985, 0.00488999999999985, 0.00489999999999985, 0.00490999999999985, 0.00491999999999985, 0.00492999999999985, 0.00493999999999985, 0.00494999999999985, 0.00495999999999985, 0.00496999999999985, 0.00497999999999985, 0.00498999999999985, 0.00499999999999985, 0.00500999999999985, 0.00501999999999985, 0.00502999999999985, 0.00503999999999985, 0.00504999999999985, 0.00505999999999985, 0.00506999999999985, 0.00507999999999985, 0.00508999999999984, 0.00509999999999984, 0.00510999999999984, 0.00511999999999984, 0.00512999999999984, 0.00513999999999984, 0.00514999999999984, 0.00515999999999984, 0.00516999999999984, 0.00517999999999984, 0.00518999999999984, 0.00519999999999984, 0.00520999999999984, 0.00521999999999984, 0.00522999999999984, 0.00523999999999984, 0.00524999999999984, 0.00525999999999984, 0.00526999999999984, 0.00527999999999984, 0.00528999999999984, 0.00529999999999984, 0.00530999999999984, 0.00531999999999984, 0.00532999999999983, 0.00533999999999983, 0.00534999999999983, 0.00535999999999983, 0.00536999999999983, 0.00537999999999983, 0.00538999999999983, 0.00539999999999983, 0.00540999999999983, 0.00541999999999983, 0.00542999999999983, 0.00543999999999983, 0.00544999999999983, 0.00545999999999983, 0.00546999999999983, 0.00547999999999983, 0.00548999999999983, 0.00549999999999983, 0.00550999999999983, 0.00551999999999983, 0.00552999999999983, 0.00553999999999983, 0.00554999999999983, 0.00555999999999983, 0.00556999999999983, 0.00557999999999982, 0.00558999999999982, 0.00559999999999982, 0.00560999999999982, 0.00561999999999982, 0.00562999999999982, 0.00563999999999982, 0.00564999999999982, 0.00565999999999982, 0.00566999999999982, 0.00567999999999982, 0.00568999999999982, 0.00569999999999982, 0.00570999999999982, 0.00571999999999982, 0.00572999999999982, 0.00573999999999982, 0.00574999999999982, 0.00575999999999982, 0.00576999999999982, 0.00577999999999982, 0.00578999999999982, 0.00579999999999982, 0.00580999999999982, 0.00581999999999981, 0.00582999999999981, 0.00583999999999981, 0.00584999999999981, 0.00585999999999981, 0.00586999999999981, 0.00587999999999981, 0.00588999999999981, 0.00589999999999981, 0.00590999999999981, 0.00591999999999981, 0.00592999999999981, 0.00593999999999981, 0.00594999999999981, 0.00595999999999981, 0.00596999999999981, 0.00597999999999981, 0.00598999999999981, 0.00599999999999981, 0.00600999999999981, 0.00601999999999981, 0.00602999999999981, 0.00603999999999981, 0.00604999999999981, 0.00605999999999981, 0.0060699999999998, 0.0060799999999998, 0.0060899999999998, 0.0060999999999998, 0.0061099999999998, 0.0061199999999998, 0.0061299999999998, 0.0061399999999998, 0.0061499999999998, 0.0061599999999998, 0.0061699999999998, 0.0061799999999998, 0.0061899999999998, 0.0061999999999998, 0.0062099999999998, 0.0062199999999998, 0.0062299999999998, 0.0062399999999998, 0.0062499999999998, 0.0062599999999998, 0.0062699999999998, 0.0062799999999998, 0.0062899999999998, 0.0062999999999998, 0.00630999999999979, 0.00631999999999979, 0.00632999999999979, 0.00633999999999979, 0.00634999999999979, 0.00635999999999979, 0.00636999999999979, 0.00637999999999979, 0.00638999999999979, 0.00639999999999979, 0.00640999999999979, 0.00641999999999979, 0.00642999999999979, 0.00643999999999979, 0.00644999999999979, 0.00645999999999979, 0.00646999999999979, 0.00647999999999979, 0.00648999999999979, 0.00649999999999979, 0.00650999999999979, 0.00651999999999979, 0.00652999999999979, 0.00653999999999979, 0.00654999999999979, 0.00655999999999978, 0.00656999999999978, 0.00657999999999978, 0.00658999999999978, 0.00659999999999978, 0.00660999999999978, 0.00661999999999978, 0.00662999999999978, 0.00663999999999978, 0.00664999999999978, 0.00665999999999978, 0.00666999999999978, 0.00667999999999978, 0.00668999999999978, 0.00669999999999978, 0.00670999999999978, 0.00671999999999978, 0.00672999999999978, 0.00673999999999978, 0.00674999999999978, 0.00675999999999978, 0.00676999999999978, 0.00677999999999978, 0.00678999999999978, 0.00679999999999977, 0.00680999999999977, 0.00681999999999977, 0.00682999999999977, 0.00683999999999977, 0.00684999999999977, 0.00685999999999977, 0.00686999999999977, 0.00687999999999977, 0.00688999999999977, 0.00689999999999977, 0.00690999999999977, 0.00691999999999977, 0.00692999999999977, 0.00693999999999977, 0.00694999999999977, 0.00695999999999977, 0.00696999999999977, 0.00697999999999977, 0.00698999999999977, 0.00699999999999977], [2.47471679999999e-12, 1.4758104e-12, -3.72865250000001e-12, -2.7520895e-12, -2.11594850000001e-12, -2.20897190000001e-12, 1.40843529999999e-12, -2.9847504e-12, -5.7000625e-12, -1.46939810000001e-12, -5.5224862e-12, -5.76935000000007e-13, 7.84595589999999e-12, 8.92985299999991e-13, 3.63480699999996e-13, -1.15488440000001e-12, -3.92928060000001e-12, -1.50026030000001e-12, -1.8711143e-12, -9.97326200000004e-13, -5.2138969e-12, -6.94397320000001e-12, -3.25707970000001e-12, -1.18447240000001e-12, -2.33482840000001e-12, -1.09551290000001e-12, -5.92543280000001e-12, -5.12492820000001e-12, -2.47534670000001e-12, 4.31389399999993e-13, -1.9749081e-12, -2.13288710000001e-12, -5.55774800000001e-12, -1.1683111e-12, -4.98294720000001e-12, -2.4662806e-12, 2.6519988e-12, -6.0007494e-12, -4.83120080000001e-12, -2.33144530000001e-12, -3.2294189e-12, -1.31518170000001e-12, -5.39966550000001e-12, -3.52442740000001e-12, -4.11296770000001e-12, -2.84318560000001e-12, -8.64508250000001e-12, -1.66856120000001e-12, 3.53970699999992e-13, -3.51873980000001e-12, -5.89632700000006e-13, -8.59673000000048e-14, -9.54003300000008e-13, -4.30944680000001e-12, 8.12112999999929e-14, -7.46949400000007e-13, -1.57201900000001e-12, -8.4598314e-12, -1.8339114e-12, -7.13999230000001e-12, -1.467326e-12, -3.89341620000001e-12, -2.32061740000001e-12, -1.40011640000001e-12, -4.69585490000001e-12, -5.21146700000008e-13, -1.951923e-12, -2.4212328e-12, -3.52356720000001e-12, 3.2968127e-12, -5.6754262e-12, -5.19842790000001e-12, -5.09025290000001e-12, 1.19821899999999e-12, 2.01509649999999e-12, 1.8683018e-12, -4.48736350000001e-12, -2.61109280000001e-12, -8.62083900000002e-13, -9.95693300000008e-13, -4.06613520000001e-12, -4.19839230000001e-12, -3.33140040000001e-12, -1.80158190000001e-12, -8.26019400000008e-13, -3.9952596e-12, -1.99419720000001e-12, -4.32127050000001e-12, -5.4256564e-12, -2.6383556e-12, -5.71898300000005e-13, -5.44979830000001e-12, -8.89788300000007e-13, 2.882707e-12, -2.13229600000001e-12, -2.42659610000001e-12, -1.92909210000001e-12, 8.50143099999991e-13, -1.0596071e-12, 2.73148969999999e-12, -1.62246690000001e-12, -9.63878650000001e-12, -4.88089210000001e-12, -3.65618540000001e-12, -6.45306760000001e-12, -4.18813400000003e-13, 2.54538759999999e-12, -1.3810560000001e-13, -6.79898850000001e-12, -7.82763100000005e-13, -1.34294130000001e-12, 2.8848735e-12, -2.49289720000001e-12, -1.59764890000001e-12, 1.0734917e-12, 4.12677499999993e-13, -3.53522990000001e-12, -9.79382500000008e-13, -2.73847880000001e-12, -2.83346400000001e-12, -5.0071557e-12, 3.22719799999998e-13, -1.8920685e-12, -3.7783001e-12, -3.6667718e-12, -1.8217335e-12, -1.1861214e-12, -4.16727400000001e-13, -1.07142620000001e-12, -4.96129840000001e-12, -7.2132482e-12, -2.72214270000001e-12, -7.54248580000001e-12, 6.62451799999994e-13, 3.9542149999999e-13, -3.08345450000001e-12, -2.9742813e-12, -6.73583100000006e-13, -3.07287270000001e-12, -1.4467443e-12, 1.80106299999993e-13, -3.96780820000001e-12, -1.01595070000001e-12, -5.6075359e-12, -1.6807483e-12, -3.59149200000001e-12, -2.8924721e-12, -1.69113e-12, -3.37058580000001e-12, -9.50972100000009e-13, -3.1213267e-12, -1.3257934e-12, -6.10322300000001e-12, -3.9453338e-12, 3.59304099999989e-13, -1.24947630000001e-12, 1.59352769999999e-12, -3.4008569e-12, -1.1790125e-12, -4.24962220000001e-12, -3.76663280000001e-12, 6.95595499999995e-13, -6.8888266e-12, -5.56774200000008e-13, -1.59273170000001e-12, 3.37959699999999e-12, 6.03080909999999e-12, -8.14150000000491e-15, -9.41843800000003e-13, -3.68500760000001e-12, -1.36496960000001e-12, -2.83547180000001e-12, -1.230868e-12, -3.56742830000001e-12, -1.79148540000001e-12, -2.944024e-12, -2.9780117e-12, -7.08923100000005e-13, -2.1825554e-12, -7.71425960000001e-12, -2.19728850000001e-12, -1.27337670000001e-12, 1.15132999999997e-14, -7.46965500000007e-13, -7.51967790000001e-12, -2.57442120000001e-12, -2.22159500000009e-13, -6.18389140000001e-12, 4.53560199999996e-13, 1.64441799999988e-13, -1.459074e-12, -2.57481100000004e-13, -2.65606600000006e-13, -5.61783250000001e-12, -5.73428940000001e-12, 1.0199757e-12, -7.3845130000001e-13, -9.23302200000008e-13, -2.73559010000001e-12, 1.26678999999877e-14, -1.62275100000007e-13, -2.6001017e-12, -1.7825619e-12, -2.69354830000001e-12, 1.93783879999999e-12, -2.79998e-12, -2.56258600000001e-12, -6.7875466e-12, -5.48437200000003e-13, -2.58198550000001e-12, -5.23757420000001e-12, 1.80321499999999e-12, -1.39490490000001e-12, -3.2543313e-12, -2.61606290000001e-12, -1.33052420000001e-12, -3.72928270000001e-12, -1.90787790000001e-12, -4.10339100000001e-12, -3.03551800000001e-12, -4.3887675e-12, -4.25493270000001e-12, -1.70994990000001e-12, -5.9251453e-12, -9.41418400000003e-13, 4.99767199999993e-13, -3.30571300000001e-12, 5.50658959999999e-12, -6.11230900000008e-13, 4.6197888e-12, -1.68501460000001e-12, 1.7966604e-12, -3.22938900000001e-12, -4.39383880000001e-12, -2.69042500000001e-12, -3.90372890000001e-12, -8.85545000000003e-13, -1.72198060000001e-12, -5.83551420000001e-12, -4.10705010000001e-12, -1.9264863e-12, -3.96359250000001e-12, -1.70830700000009e-13, 3.40394589999999e-12, -2.98295190000001e-12, -5.57765500000002e-13, -6.42938800000001e-12, -1.65127000000009e-13, -4.86134540000001e-12, -1.15333890000001e-12, -1.78225140000001e-12, -2.1975437e-12, -2.30903980000001e-12, 5.6836991e-12, 2.56608199999999e-12, 4.14393359999999e-12, -1.79247440000001e-12, -3.65654880000001e-12, -3.7691051e-12, -4.5712260000001e-13, 6.90312299999999e-12, -5.98512500000007e-13, -3.39309250000001e-12, -4.71211740000001e-12, -3.53016560000001e-12, -4.1715136e-12, -2.29421480000001e-12, -1.28604680000001e-12, -4.38828910000001e-12, -3.37496250000001e-12, -1.1590748e-12, -4.49428160000001e-12, 2.01099579999999e-12, 3.74968599999994e-13, -5.23045840000001e-12, -2.4496363e-12, -4.3601317e-12, -4.1195638e-12, -4.5282463e-12, 1.46256309999999e-12, -4.01621620000001e-12, -2.57002840000001e-12, -4.09516660000001e-12, -3.73904340000001e-12, 1.78799209999999e-12, -4.0695068e-12, 1.64012339999999e-12, -1.657255e-12, 2.7034564e-12, 1.5208123e-12, -3.94520270000001e-12, -3.73322010000001e-12, -4.78853800000001e-12, 1.7175283e-12, -1.62948620000001e-12, -5.56935200000004e-13, -2.6226635e-12, -1.65053930000001e-12, -5.16690340000001e-12, 2.05094599999997e-13, -1.21943290000001e-12, -1.55935350000001e-12, -3.5654343e-12, -1.9850184e-12, -8.3116545e-12, 5.9811546e-12, -3.09134540000001e-12, 4.6428245e-12, 9.25379199999999e-13, -6.90731000000008e-13, -6.36616870000001e-12, -9.36689800000007e-13, -1.355087e-12, -4.85913520000001e-12, -4.2124492e-12, -3.02911280000001e-12, -6.13882060000001e-12, 3.39331899999995e-13, -2.26009370000001e-12, -2.1751728e-12, -3.997732e-12, -1.94838120000001e-12, -5.85348000000004e-13, -1.15793630000001e-12, 2.94934619999999e-12, -5.04859740000001e-12, 5.11758799999994e-13, -6.2710961e-12, -1.20804850000001e-12, -1.7104237e-12, -2.78923490000001e-12, 1.48590999999989e-13, -4.27905150000001e-12, -2.4199264e-12, -7.51634770000001e-12, 3.33014029999999e-12, -2.7574804e-12, 6.7567619999999e-13, -2.23670850000001e-12, 8.34055399999994e-13, -7.33577690000001e-12, -2.9062806e-12, -2.3932616e-12, 6.95758699999993e-13, -3.09011000000053e-14, 1.00783299999995e-13, -1.28732780000001e-12, -1.4400861e-12, 6.81830599999988e-13, -1.7980033e-12, 2.58311719999999e-12, -1.5035445e-12, 2.7205491e-12, -9.56954100000012e-13, 8.16291099999992e-13, -3.9992407e-12, -2.6840129e-12, -5.7173921e-12, 5.28217149999999e-12, -2.86333260000001e-12, -3.84291300000001e-12, -5.46613440000001e-12, -1.4541223e-12, -2.16877680000001e-12, -5.08660520000001e-12, -2.136652e-12, -3.81530290000001e-12, -1.78331850000001e-12, 3.94480959999999e-12, -2.0407469e-12, -2.08892710000001e-12, -4.09580600000001e-12, -1.9470772e-12, -5.58294320000001e-12, -5.41012070000001e-12, -3.42991590000001e-12, -4.22509400000001e-12, 3.8422486e-12, -2.5379956e-12, -8.41877100000002e-13, -5.15828110000001e-12, 2.35747399999998e-13, -4.45283540000001e-12, -3.7041230000001e-13, -1.83450930000001e-12, -4.26545000000001e-12, -4.35257880000001e-12, -1.8428326e-12, -3.0370773e-12, -2.7862267e-12, -1.55761480000001e-12, -1.43344640000001e-12, 2.20708389999999e-12, -6.68974100000008e-13, -3.40101790000001e-12, -4.14631600000001e-12, -9.05342400000006e-13, -1.4377724e-12, -1.35360130000001e-12, -1.46912220000001e-12, -4.1712997e-12, -1.43119250000001e-12, 6.95068799999992e-13, 6.89772099999994e-13, -9.79368700000013e-13, -1.6034147e-12, 1.40271779999999e-12, -5.38478520000001e-12, -1.94645390000001e-12, 1.39099399999996e-13, -2.02190390000001e-12, -2.3545016e-12, -4.95923540000001e-12, 4.35991399999994e-13, -2.47280540000001e-12, -7.74228300000009e-13, -1.15279380000001e-12, -5.73414220000001e-12, -2.6858827e-12, -3.10993080000001e-12, 1.83714289999999e-12, -2.78549990000001e-12, -1.97006450000001e-12, -5.2865549e-12, -6.2878646e-12, -2.9717353e-12, -1.3811608e-12, 2.82616799999996e-13, 1.80872199999999e-13, -5.34833300000005e-13, 4.57348069999999e-12, -2.11220660000001e-12, 3.2562749e-12, -1.08780370000001e-12, -2.41750240000001e-12, 1.71759499999999e-12, 2.63454099999995e-13, 2.12116099999989e-13, -3.16062480000001e-12, -1.66251940000001e-12, -5.88363700000001e-12, -1.8833658e-12, -3.80545600000008e-13, -5.49812810000001e-12, -1.68989950000001e-12, -3.311994e-12, -1.05595260000001e-12, 4.84164799999995e-13, -8.9088070000001e-13, -2.25082980000001e-12, -4.17123300000001e-12, -1.6938783e-12, -1.03291230000001e-12, 3.08391469999999e-12, -3.67427100000005e-13, 2.30025679999999e-12, -3.68014560000001e-12, -2.069224e-12, -4.1190831e-12, -1.81423130000001e-12, 2.29353699999988e-13, -1.53896040000001e-12, 1.15213389999999e-12, -2.37905980000001e-12, -2.19583260000001e-12, -3.73607880000001e-12, -1.9726312e-12, -2.58861100000006e-13, -1.60926790000001e-12, -1.75603500000001e-12, -2.49216580000001e-12, -4.40268180000001e-12, -5.87712300000002e-13, 5.91102499999988e-13, 1.91534129999999e-12, -2.196296e-13, -1.8789316e-12, -2.71281900000001e-12, -4.20251830000001e-12, 1.59947979999999e-12, -4.5139916e-12, -7.36068600000007e-13, -2.08341660000001e-12, -1.52803140000001e-12, -1.89320010000001e-12, 5.55295599999994e-13, 6.54436699999998e-13, -6.7818728e-12, -3.3190155e-12, 2.04551469999999e-12, -2.21382690000001e-12, -3.24296760000001e-12, -1.25312390000001e-12, -3.29125360000001e-12, 9.49511899999993e-13, -5.52820700000004e-13, -4.20783330000001e-12, -2.10170070000001e-12, -3.6452886e-12, -2.2817816e-12, -2.07762320000001e-12, -1.92009260000001e-12, 4.327262e-12, -1.2201988e-12, -2.139244e-12, -3.96927700000007e-13, -1.8927217e-12, -8.24343760000001e-12, -1.99773900000001e-12, -7.72128500000005e-13, -4.60935800000001e-13, -1.0018892e-12, -5.35984530000001e-12, 2.37580569999999e-12, -2.6405865e-12, 1.14419009999999e-12, -9.8007480000001e-13, -3.68322060000001e-12, -4.7222231e-12, -8.40222390000001e-12, -4.17366400000001e-12, -2.71859400000001e-12, -9.49212700000002e-13, 1.20139289999999e-12, -2.0815353e-12, 4.78515279999999e-12, -3.21428570000001e-12, 2.60381499999992e-13, -2.42327050000001e-12, -4.3869506e-12, -7.08164100000006e-13, -2.55735830000001e-12, -3.1962615e-12, -5.50685160000001e-12, -8.07676730000001e-12, -1.61886530000001e-12, -3.39243470000001e-12, -2.42406620000001e-12, -1.1581824e-12, 3.5992865e-12, -3.4573168e-12, 1.28583999999999e-12, -4.25585720000001e-12, -1.45709100000002e-13, -3.1753924e-12, -3.06277620000001e-12, -6.31472490000001e-12, -4.78951310000001e-12, -3.4988481e-12, 1.03825289999999e-12, -4.35001680000001e-12, -5.41735850000001e-12, 3.77346699999987e-13, 3.5263733e-12, -7.75576000000002e-13, 2.83095099999991e-13, -2.85396750000001e-12, -1.3408277e-12, -5.70971400000003e-13, -1.4488717e-12, -1.84691950000001e-12, 6.10210319999999e-12, -2.81818820000001e-12, 4.22822299999988e-13, -5.966189e-12, -4.29727810000001e-12, -5.58908500000009e-13, -4.4591164e-12, 6.57516299999992e-13, 5.74108699999995e-13, -2.2833317e-12, -2.10848700000007e-13, -4.14823100000004e-13, 6.9626739e-12, 1.67241599999999e-12, 3.21438479999999e-12, -1.03822050000001e-12, -2.630973e-12, -1.58875060000001e-12, -2.41373290000001e-12, 2.26344479999999e-12, -1.80429580000001e-12, -8.0721836e-12, -2.29788200000003e-13, -1.5942612e-12, 6.33653039999999e-12, 2.351926e-12, 8.78211999999925e-14, -5.84274040000001e-12, -1.00210770000001e-12, -3.4956512e-12, 2.2492891e-12, 1.07814209999999e-12, 1.0089271e-12, -1.32320370000001e-12, -3.70239470000001e-12, 4.80961099999991e-13, 2.12377519999999e-12, 6.03427599999991e-13, 1.31661599999994e-13, -2.9814362e-12, -1.05410580000001e-12, -1.74909400000001e-12, 2.47130609999999e-12, -1.6348950000001e-13, -4.6062285e-12, 1.90153279999999e-12, -2.15484410000001e-12, -4.04478300000001e-12, 1.99490349999999e-12, -4.9586144e-12, -1.58778010000001e-12, -1.93970600000001e-12, -6.70855400000005e-13, -4.22507560000001e-12, 1.76635019999999e-12, 4.51062599999989e-13, -1.5646363e-12, -6.70940499999999e-13, -5.41134430000001e-12, -1.07474260000001e-12, -2.69408640000001e-12, -6.94102600000009e-13, 2.25827469999999e-12, -1.9105366e-12, 2.9433389e-12, -2.93837780000001e-12, -4.45561000000012e-13, -2.08539220000001e-12, 3.22692149999999e-12, -2.8355661e-12, -4.59274880000001e-12, -1.74508530000001e-12, 3.1933662e-12, -1.14018810000001e-12, -8.17036000000005e-13, -3.39067530000001e-12, -1.09193660000001e-12, 3.17961399999998e-13, -2.49048690000001e-12, -1.29632730000001e-12, -3.3234704e-12, -6.19596120000001e-12, -3.90860920000001e-12, -3.1439139e-12, -6.13376780000001e-12, -2.7576989e-12, -3.6614913e-12, 2.77648689999999e-12, -2.0473521e-12, -2.95493930000001e-12, -1.29667230000001e-12, -1.16463699999999e-13, -3.5068057e-12, -5.63345100000001e-12, -2.78320230000001e-12, -6.70690580000001e-12, 7.08730229999999e-12, 5.03850109999999e-12, -2.6453473e-12, 6.16839999999359e-15, -2.56610020000001e-12, -8.14860300000006e-13, -5.33208570000001e-12, -5.17763470000001e-12, -3.5938655e-12, -2.61206110000001e-12, 1.15180739999999e-12, -3.6416479e-12, -5.36711290000001e-12, -6.52815880000001e-12, 2.9349121e-12, 3.1023782e-12, -1.09711820000001e-12, -5.3289831e-12, -6.4991411e-12, -1.4176784e-12, 1.09168609999999e-12, -3.06060980000001e-12, -4.61903650000001e-12, -2.36243160000001e-12, -2.67591730000001e-12, -6.15255700000005e-13, -5.51644440000001e-12, 1.04688889999999e-12, -5.20785000000035e-14, -2.89071270000001e-12, -2.4203358e-12, -6.07637650000001e-12, -2.15355850000001e-12, -2.39969800000006e-13, -2.82166330000001e-12, -1.08954930000001e-12, -4.86063930000001e-12, -5.1701347e-12, -3.98071750000001e-12, 6.09032399999989e-13, 1.29862739999999e-12, -1.13810670000001e-12, -2.8598820000001e-13, -6.3685813e-12, -3.43036670000001e-12, -6.50802700000007e-13, -4.44203280000001e-12, 1.15102769999999e-12, -1.8509535e-12, 4.13935499999989e-13, -1.42606500000008e-13, -8.29243800000002e-13, -5.3492244e-12, -3.5660852e-12, 3.53524499999993e-13, -3.20240400000002e-13, -2.73562690000001e-12, -5.67912600000008e-13, -3.0770600000001e-13, -1.00039660000001e-12, 3.27365049999999e-12, -7.26326300000009e-13, -7.62565200000001e-12, -2.60146700000005e-13, -9.39245000000002e-13, 3.1928303e-12, 7.58508799999991e-13, 4.1706109999999e-13, -3.1067293e-12, -2.9293347e-12, -1.5814002e-12, 4.42109099999987e-13, -3.23353570000001e-12, -2.37213720000001e-12, -2.29378470000001e-12, -3.61104100000001e-12, -7.21703850000001e-12, -4.5714082e-12, -6.77276290000001e-12, -1.43814960000001e-12, -4.85436400000012e-13, -3.00161540000001e-12, 2.06605729999999e-12, -4.44697530000001e-12, 1.02997099999999e-12, -1.701146e-12, 1.30364399999988e-13, -8.47429000000004e-13, 6.28153599999989e-13, -3.7295241e-12, 4.65704999999969e-14, -1.65062000000094e-14, 1.74390789999999e-12, -1.39743020000001e-12, -4.84580900000006e-13, -3.84749440000001e-12, -2.45305630000001e-12, -4.00738000000001e-12, -2.3847451e-12, 1.52192769999999e-12, -4.39480700000001e-12, -1.4163191e-12, 1.00669159999999e-12, -5.73178250000001e-12, -1.8913303e-12, -4.6762392e-12, -5.75555100000009e-13, -1.57975350000001e-12, 9.88876699999996e-13, 3.28212099999999e-12, -1.58383580000001e-12, -2.5253715e-12, -4.618818e-12, 4.6712165e-12, 2.64997259999999e-12, 6.11490999999993e-13, -8.53845700000009e-13, -4.87277810000001e-12, -1.23563560000001e-12, 5.12673619999999e-12, -1.36236840000001e-12, -4.0394657e-12, 2.65109719999999e-12, 2.4991278e-12, 1.25840699999999e-12, 4.72240959999999e-12, -2.64129720000001e-12, -1.2880937e-12, -7.58490200000007e-13, -1.14722350000001e-12, -1.2341085e-12, 1.324301e-12, -2.6489006e-12, 2.63061899999999e-12, -2.9668274e-12, -3.36849750000001e-12, -6.40410760000001e-12, -2.65505280000001e-12, -5.55711780000001e-12, -2.85151350000001e-12, 1.8696127e-12, -5.44722940000001e-12, 1.47257099999997e-13, 3.50881369999999e-12, -1.15079980000001e-12, -3.4876499e-12, -3.239113e-12, 1.07566999999959e-14, -1.05419780000001e-12, -2.04806740000001e-12, 1.22074869999999e-12, 6.3144975e-12, -8.51734400000002e-13, -2.15146790000001e-12, -3.50868700000001e-12, 2.32187799999999e-12, 1.62342389999999e-12, 2.0408713e-12, 2.31276359999999e-12, 5.37874999999948e-14, -1.03581710000001e-12, -3.12932800000001e-12, -2.96031410000001e-12, 3.02913839999999e-12, -1.12329488e-11, -3.32525510000001e-12, -3.56419470000001e-12, -4.69548800000004e-13, 1.0744485e-12, -1.47636910000001e-12, 2.86793259999999e-12, -6.48294540000001e-12, -2.4405518e-12, -1.66665690000001e-12, -1.22801150000001e-12, 8.76012199999993e-13, 1.73740159999999e-12, -7.43010200000001e-12, -4.46599300000001e-12, -7.50615400000004e-13, -6.167737e-12, 6.5690487e-12, -2.4436451e-12, -1.73941830000001e-12, -1.92028580000001e-12, 2.12545409999999e-12, -8.19961500000004e-13, -1.6238929e-12, -2.4607586e-12, 4.50448499999993e-13, -1.4338005e-12, -7.54234790000001e-12, -2.90217760000001e-12, -1.69559860000001e-12, 2.26589879999999e-12, -1.71990610000001e-12, 3.7732544e-12, -4.71650100000001e-12, -1.35784000000001e-12, -2.0168212e-12, 1.7824448e-12, -7.78901600000002e-13, -2.06349270000001e-12, -6.92651400000005e-13, -3.16826730000001e-12, 2.9511746e-12, 5.72143099999999e-12, 8.83436199999994e-13, 1.18282129999999e-12, -3.15309270000001e-12, -2.39657000000006e-13, -8.85340300000005e-13, -1.78018380000001e-12, -1.3154899e-12, 2.27104499999995e-13, -4.77970410000001e-12, 9.89019299999994e-13, 3.91819539999999e-12, 4.2175138e-12, 2.84985319999999e-12, 3.21984999999917e-14, -4.75737800000009e-13, -8.97012200000005e-13, -2.14783180000001e-12, -5.95890300000001e-12, 1.4260846e-12, -5.74704100000009e-13, -3.5508921e-12, -2.18975860000001e-12, -8.09692350000001e-12, 4.26817199999997e-13, -2.71473940000001e-12, -3.01834400000007e-13, -4.16353990000001e-12, -3.6566086e-12, -2.4567775e-12, -2.53767590000001e-12, -6.01640000000278e-15, -1.2802488e-12, 1.397067e-12, -3.2464657e-12, -1.649141e-12, -2.82761310000001e-12, 1.95301799999999e-12, 4.43765179999999e-12, -4.4108671e-12, -2.33012750000001e-12, -2.45714780000001e-12, 1.9604328e-12, -1.31447800000001e-12, 1.49432219999999e-12, -4.34491560000001e-12, -4.05311090000001e-12, -4.55933150000001e-12, -3.30327280000001e-12, -7.42811900000013e-13, 1.42763099999988e-13, -1.6841452e-12, -4.37843410000001e-12, 4.27256499999995e-13, -3.44408550000001e-12, -2.2897024e-12, -1.95144700000001e-12, 5.88367999999996e-13, 4.45942939999999e-12, -1.89972490000001e-12, -1.07278770000001e-12, -4.99929470000001e-12, -2.5494076e-12, -7.72478100000007e-13, 2.9282355e-12, 6.1952393e-12, -1.7658992e-12, -7.21114800000009e-13, -1.18664120000001e-12, 1.5094922e-12, 6.24916239999999e-12, 1.27026749999999e-12, -4.48158850000001e-12, -6.63762500000011e-13, -3.8127638e-12, -5.83630080000001e-12, -4.46367010000001e-12, 6.358514e-13, -1.81890800000012e-13, 2.3201968e-12, 8.68466199999999e-13, -2.70740000000003e-13, 6.04197739999999e-12, 1.2093229e-12, -2.084785e-12, -7.07443000000059e-14, -1.420314e-12, 2.7487079999999e-13, -2.09319110000001e-12, -2.35167600000012e-13, -1.70599410000001e-12, -4.04677930000001e-12, -1.5039677e-12, -1.06514750000001e-12, -4.56100810000001e-12, -6.0383450000001e-13, -4.37363200000001e-12, -7.59835000000059e-14, 1.89061519999999e-12, 2.13949489999999e-12, -1.969071e-12, -7.71337300000007e-13, -1.77540000000383e-15, -2.91839640000001e-12, -1.208106e-12, -2.74006340000001e-12, -2.11550690000001e-12, -5.8183134e-12, -7.097372e-13, 1.3150416e-12, -4.61762210000001e-12, 2.46822419999999e-12, -2.06915900000005e-13, 3.42009799999999e-12, 2.41873759999999e-12, -4.34652320000001e-12, -4.17876740000001e-12, -2.28415050000001e-12, -4.28673090000001e-12, 7.92473499999995e-13, -4.60416000000005e-13, -1.54483100000001e-13, -4.30974000000115e-14, 2.70349319999999e-12, 6.37601599999996e-13, -3.35363570000001e-12, 2.3876961e-12, -2.95129170000001e-12, -2.9352615e-12, -3.95056370000001e-12, -4.550228e-13, -3.1602982e-12, 5.0646485e-12, -9.92843800000001e-13, 1.1594177e-12, -1.72291900000001e-12, -1.05577780000001e-12, -2.83879200000001e-13, -3.75495170000001e-12, 2.65557509999999e-12, 3.10261969999999e-12, -1.26595270000001e-12, -4.39093800000007e-13, -3.77586450000001e-12, 2.56559439999999e-12, -4.51809800000007e-13, -1.370579e-12, -1.2827994e-12, -1.4437176e-12, -1.25946930000001e-12, 7.44019499999993e-13, -5.77167300000009e-13, -4.8077719e-12, 5.86569399999992e-13, -6.54093800000003e-13, -3.26257870000001e-12, -6.18360390000001e-12, -4.12037900000005e-13, 5.4939679e-12, 6.56771099999995e-13, -1.5585693e-12, -7.44401100000013e-13, -4.1548003e-12, -3.2185175e-12, -2.30579240000001e-12, -3.8627932e-12, -1.9497588e-12, -2.28489330000001e-12, -3.77103930000001e-12, 7.48209899999988e-13, -8.77718500000006e-13, -5.4642531e-12, -2.6767131e-12, 1.99836999999987e-13, 1.56299669999999e-12, 3.556281e-12, -2.5623445e-12, 1.22754939999999e-12, -3.50173210000001e-12, -1.2516474e-12, 3.068839e-12, 6.36584999999997e-13, 3.90147799999993e-13, -3.02465110000001e-12, -5.96891100000008e-13, -3.2652833e-12, 2.69980189999999e-12, -2.611608e-12, -2.953495e-12, -2.5534255e-12, -5.97431600000007e-13, 3.4100499999991e-14, 4.00111999999942e-14, -9.89423800000011e-13, -3.62214950000001e-12, -2.12345900000005e-13, -5.00924630000001e-12, -4.77982500000009e-13, -6.30351000000082e-14, -5.42307830000001e-12, -1.44107970000001e-12, -2.72588000000001e-12, 3.49969239999999e-12, 6.5335199999995e-14, -2.98967670000001e-12, -2.81938870000001e-12, -6.65577470000001e-12, 5.1567658e-12, -5.45732500000009e-13, -1.83652500000005e-13, 9.11697999999933e-14, -5.4166846e-12, 1.4411539999999e-13, 3.4738233e-12, -2.25271200000006e-13, -5.85739000000004e-13, 1.33730679999999e-12, -9.35608800000004e-13, -8.13919700000006e-13, -2.27555000000012e-13, -1.88019420000001e-12, -2.66165810000001e-12, -2.53744360000001e-12, 2.8625463e-12, -1.33927070000001e-12, 3.60152889999999e-12, -2.9364942e-12, -1.01685230000001e-12, 2.16642299999991e-13, 1.06747289999999e-12, 7.16384099999995e-13, -3.87783910000001e-12, -1.10591070000001e-12, -4.27185060000001e-12, 2.10897199999993e-13, -2.0261472e-12, -4.40036350000001e-12, -4.44821030000001e-12, -3.67417900000007e-13, 1.10499549999999e-12, -3.0245361e-12, -3.36774320000001e-12, -1.02813780000001e-12, -4.90553540000001e-12, 1.92164599999997e-13, 5.52170099999996e-13, 3.32589699999999e-12, 1.65341099999994e-13, -2.78620370000001e-12, -3.27386100000007e-13, 2.19280619999999e-12, -1.11317140000001e-12, -1.72641710000001e-12, 3.30111699999991e-13, -2.34629500000009e-13, -1.53337800000008e-13, -3.22144520000001e-12, -1.05784770000001e-12, -5.1443553e-12, 5.19198899999995e-13, 2.4300829e-12, -5.48033850000001e-12, 4.60938869999999e-12, -3.39624560000001e-12, -1.50900450000001e-12, -2.87267010000001e-12, -5.36833180000001e-12, -2.25995700000007e-13, -4.79396110000001e-12, 1.5863459999999e-13, 2.59555729999999e-12, 2.34037599999999e-12, -3.6856424e-12, -2.35182920000001e-12, -1.35391410000001e-12, -3.84288770000001e-12, -2.79408310000001e-12, 3.96100309999999e-12, -7.26393000000012e-13, -8.19984500000011e-13, -2.62731390000001e-12, -1.44734690000001e-12, -5.0163047e-12, -7.82668900000009e-13, -3.54304720000001e-12, -1.09931000000001e-12, 1.13294599999999e-12, -3.01809640000001e-12, -3.10777350000001e-12, 1.57354629999999e-12, -4.14473140000001e-12, -1.9562422e-12, 1.13108079999999e-12, -2.0880095e-12, -1.8536582e-12, 4.47090699999987e-13, 1.46717669999999e-12, 1.4112734e-12, -6.60062000000004e-13, -7.03092900000013e-13, -2.22608300000001e-12, -1.1913652e-12, 7.22596099999995e-13, 5.08668599999999e-12, 3.53393399999998e-13, -2.2517566e-12, -5.25378500000001e-13, -3.15430240000001e-12, 5.43139259999999e-12, -3.19643860000001e-12, -3.02075900000008e-13, -2.93712900000001e-12, -3.1269867e-12, 6.52408199999993e-13, 9.62241699999994e-13, -3.31122120000001e-12, -3.20778850000001e-12, 9.9761619999999e-13, 1.57319209999999e-12, 1.1142999999996e-14, 6.53376499999993e-13, 2.07695869999999e-12, -2.66920400000001e-12, -1.90811020000001e-12, -1.4516729e-12, 1.15970059999999e-12, -5.64455900000012e-13, -1.736831e-12, -1.8434904e-12, 2.69492839999999e-12, -2.2836698e-12, -1.13446830000001e-12, 5.28393899999997e-13, 2.9379802e-12, -2.09099700000001e-12, 1.80898309999999e-12, 8.64942799999988e-13, 3.9909292e-12, 2.233528e-12, 1.50481499999991e-13, -3.9918466e-12, -2.0182954e-12, -4.71632500000002e-13, -1.36271340000001e-12, 1.55387199999996e-13, -2.1704258e-12, 3.7745939999999e-13, 7.17405849999999e-12, -4.6294297e-12, -2.13666120000001e-12, -3.51689000000003e-13, 9.85856899999997e-13, -2.14483270000001e-12, -8.63017600000001e-13, 9.16308399999997e-13, -2.17686200000002e-13, -1.55657300000001e-12, 3.6662454e-12, -1.4054752e-12, -1.91218100000001e-12, -1.6605369e-12, -3.66756760000001e-12, -8.0480947e-12, -2.59868720000001e-12, 3.88841419999999e-12, 4.25979999999992e-13, 2.90626709999999e-12, 3.35393719999999e-12, -2.39570640000001e-12, -1.0912213e-12, -4.1904163e-12, 7.88188799999993e-13, 2.54992759999999e-12, -4.65234800000001e-12, 6.79372099999994e-13, -1.1355608e-12, -5.40766910000001e-12, -2.9738121e-12, -6.08594400000001e-12, 2.60749499999997e-13, -3.66162100000012e-13, -1.2769576e-12, -1.04462900000006e-13, -5.03235100000001e-12, -2.3082786e-12, -2.87553350000001e-12, -1.65708020000001e-12, -1.77721230000001e-12, 1.99922269999999e-12, -1.29138940000001e-12, -9.34200000000321e-15, -3.4213374e-12, -7.52815070000001e-12, -3.30312560000001e-12, -1.42109700000005e-13, 2.94772709999999e-12, 3.65498969999999e-12, 4.79339599999995e-13, -1.0742206e-12, -1.3840287e-12, 1.61112409999999e-12, 5.1233507e-12, -6.0044210000001e-13, 1.60233999999892e-14, -1.353852e-12, -2.1064752e-12, -7.25199400000008e-13, -1.61796700000009e-13, 3.21559229999999e-12, -2.88785170000001e-12, -5.6711001e-12, -6.02165760000001e-12, -2.27664000000108e-14, 1.58139809999999e-12, 1.26215119999999e-12, -5.68963600000007e-13, -3.70369180000001e-12, -2.35869200000001e-12, -1.7533119e-12, -5.71114800000001e-12, -2.67808380000001e-12, -1.23907630000001e-12, -3.3305402e-12, 1.8684535e-12, 3.8286494e-12, -3.0221902e-12, 3.3856457e-12, 3.4743154e-12, -2.76568410000001e-12, 3.1430585e-12, -2.69312740000001e-12, -5.8931217e-12, 1.2638301e-12, -2.70765340000001e-12, -6.18252400000006e-13, -2.1741677e-12, -8.43498500000007e-13, -1.6949616e-12, -4.48721100000004e-13, 4.1109556e-12, -3.76411210000001e-12, -2.98132580000001e-12, 2.48366339999999e-12, 1.83033529999999e-12, -1.9061944e-12, -1.69487600000006e-13, 1.46758369999999e-12, -4.15551330000001e-12, -3.8749757e-12, 4.65160899999994e-13, -1.32114990000001e-12, 8.21755599999996e-13, 8.3065149999999e-13, -7.09290910000001e-12, 3.17867099999992e-13, -2.0899322e-12, 3.6857346e-12, 2.7639755e-12, 1.01643389999999e-12, 1.85380559999999e-12, -1.586528e-13, 4.83419599999998e-13, -7.62623100000004e-13, -5.47650600000008e-13, -2.77678700000012e-13, 1.35141999999883e-14, 2.89517469999999e-12, -3.50169070000001e-12, 8.63841199999992e-13, -4.08160300000009e-13, -2.35563090000001e-12, 3.0658284e-12, -3.27554540000001e-12, -3.773192e-12, -2.4209269e-12, 2.90810929999999e-12, -1.74509450000001e-12, -1.30586000000032e-14, -5.25371940000001e-12, -1.22229860000001e-12, 4.92363569999999e-12, 1.4724917e-12, 1.6934531e-12, -2.37027880000001e-12, -5.45814460000001e-12, -2.33314950000001e-12, 8.83210799999993e-13, -4.91315260000001e-12, 1.5790476e-12, -1.0782638e-12, -1.59410020000001e-12, -6.86645790000001e-12, -4.84028080000001e-12, -2.9575565e-12, -4.4401193e-12, 6.01052999999907e-14, -1.8282629e-12, 3.36433729999999e-12, -2.21884760000001e-12, -2.6553058e-12, 1.17759999999478e-15, -4.05316150000001e-12, -2.0429860000001e-13, -2.51042460000001e-12, 1.74545199999991e-13, -5.8366687e-12, -2.17247960000001e-12, -3.1757396e-12, -9.53612300000008e-13, -2.0415978e-12, -6.27044900000005e-13, -2.24057690000001e-12, -1.32814620000001e-12, -2.54451120000001e-12, -6.61527380000001e-12, -2.92218430000001e-12, 1.15847929999999e-12, 1.3297931e-12, 3.33528509999999e-12, -6.40991710000001e-12, -1.2002473e-12, -1.06802700000001e-12, 1.6336009e-12, 2.04980399999999e-12, -2.16669080000001e-12, -3.58446000000007e-13, -5.74487810000001e-12, -9.22218900000013e-13, -2.53835900000001e-12, -2.24902900000001e-12, -5.16643600000003e-13, -2.25599300000001e-12, -7.47930570000001e-12, 5.20330849999999e-12, 9.65675399999989e-13, -2.0246385e-12, -2.9011703e-12, -2.35560790000001e-12]], "-0.0475": [[-0.007, -0.00699, -0.00698, -0.00697, -0.00696, -0.00695, -0.00694, -0.00693, -0.00692, -0.00691, -0.0069, -0.00689, -0.00688000000000001, -0.00687000000000001, -0.00686000000000001, -0.00685000000000001, -0.00684000000000001, -0.00683000000000001, -0.00682000000000001, -0.00681000000000001, -0.00680000000000001, -0.00679000000000001, -0.00678000000000001, -0.00677000000000001, -0.00676000000000001, -0.00675000000000001, -0.00674000000000001, -0.00673000000000001, -0.00672000000000001, -0.00671000000000001, -0.00670000000000001, -0.00669000000000001, -0.00668000000000001, -0.00667000000000001, -0.00666000000000001, -0.00665000000000001, -0.00664000000000001, -0.00663000000000002, -0.00662000000000002, -0.00661000000000002, -0.00660000000000002, -0.00659000000000002, -0.00658000000000002, -0.00657000000000002, -0.00656000000000002, -0.00655000000000002, -0.00654000000000002, -0.00653000000000002, -0.00652000000000002, -0.00651000000000002, -0.00650000000000002, -0.00649000000000002, -0.00648000000000002, -0.00647000000000002, -0.00646000000000002, -0.00645000000000002, -0.00644000000000002, -0.00643000000000002, -0.00642000000000002, -0.00641000000000002, -0.00640000000000002, -0.00639000000000003, -0.00638000000000003, -0.00637000000000003, -0.00636000000000003, -0.00635000000000003, -0.00634000000000003, -0.00633000000000003, -0.00632000000000003, -0.00631000000000003, -0.00630000000000003, -0.00629000000000003, -0.00628000000000003, -0.00627000000000003, -0.00626000000000003, -0.00625000000000003, -0.00624000000000003, -0.00623000000000003, -0.00622000000000003, -0.00621000000000003, -0.00620000000000003, -0.00619000000000003, -0.00618000000000003, -0.00617000000000003, -0.00616000000000003, -0.00615000000000003, -0.00614000000000004, -0.00613000000000004, -0.00612000000000004, -0.00611000000000004, -0.00610000000000004, -0.00609000000000004, -0.00608000000000004, -0.00607000000000004, -0.00606000000000004, -0.00605000000000004, -0.00604000000000004, -0.00603000000000004, -0.00602000000000004, -0.00601000000000004, -0.00600000000000004, -0.00599000000000004, -0.00598000000000004, -0.00597000000000004, -0.00596000000000004, -0.00595000000000004, -0.00594000000000004, -0.00593000000000004, -0.00592000000000004, -0.00591000000000004, -0.00590000000000004, -0.00589000000000005, -0.00588000000000005, -0.00587000000000005, -0.00586000000000005, -0.00585000000000005, -0.00584000000000005, -0.00583000000000005, -0.00582000000000005, -0.00581000000000005, -0.00580000000000005, -0.00579000000000005, -0.00578000000000005, -0.00577000000000005, -0.00576000000000005, -0.00575000000000005, -0.00574000000000005, -0.00573000000000005, -0.00572000000000005, -0.00571000000000005, -0.00570000000000005, -0.00569000000000005, -0.00568000000000005, -0.00567000000000005, -0.00566000000000005, -0.00565000000000006, -0.00564000000000006, -0.00563000000000006, -0.00562000000000006, -0.00561000000000006, -0.00560000000000006, -0.00559000000000006, -0.00558000000000006, -0.00557000000000006, -0.00556000000000006, -0.00555000000000006, -0.00554000000000006, -0.00553000000000006, -0.00552000000000006, -0.00551000000000006, -0.00550000000000006, -0.00549000000000006, -0.00548000000000006, -0.00547000000000006, -0.00546000000000006, -0.00545000000000006, -0.00544000000000006, -0.00543000000000006, -0.00542000000000006, -0.00541000000000006, -0.00540000000000007, -0.00539000000000007, -0.00538000000000007, -0.00537000000000007, -0.00536000000000007, -0.00535000000000007, -0.00534000000000007, -0.00533000000000007, -0.00532000000000007, -0.00531000000000007, -0.00530000000000007, -0.00529000000000007, -0.00528000000000007, -0.00527000000000007, -0.00526000000000007, -0.00525000000000007, -0.00524000000000007, -0.00523000000000007, -0.00522000000000007, -0.00521000000000007, -0.00520000000000007, -0.00519000000000007, -0.00518000000000007, -0.00517000000000007, -0.00516000000000008, -0.00515000000000008, -0.00514000000000008, -0.00513000000000008, -0.00512000000000008, -0.00511000000000008, -0.00510000000000008, -0.00509000000000008, -0.00508000000000008, -0.00507000000000008, -0.00506000000000008, -0.00505000000000008, -0.00504000000000008, -0.00503000000000008, -0.00502000000000008, -0.00501000000000008, -0.00500000000000008, -0.00499000000000008, -0.00498000000000008, -0.00497000000000008, -0.00496000000000008, -0.00495000000000008, -0.00494000000000008, -0.00493000000000008, -0.00492000000000008, -0.00491000000000009, -0.00490000000000009, -0.00489000000000009, -0.00488000000000009, -0.00487000000000009, -0.00486000000000009, -0.00485000000000009, -0.00484000000000009, -0.00483000000000009, -0.00482000000000009, -0.00481000000000009, -0.00480000000000009, -0.00479000000000009, -0.00478000000000009, -0.00477000000000009, -0.00476000000000009, -0.00475000000000009, -0.00474000000000009, -0.00473000000000009, -0.00472000000000009, -0.00471000000000009, -0.00470000000000009, -0.00469000000000009, -0.00468000000000009, -0.0046700000000001, -0.0046600000000001, -0.0046500000000001, -0.0046400000000001, -0.0046300000000001, -0.0046200000000001, -0.0046100000000001, -0.0046000000000001, -0.0045900000000001, -0.0045800000000001, -0.0045700000000001, -0.0045600000000001, -0.0045500000000001, -0.0045400000000001, -0.0045300000000001, -0.0045200000000001, -0.0045100000000001, -0.0045000000000001, -0.0044900000000001, -0.0044800000000001, -0.0044700000000001, -0.0044600000000001, -0.0044500000000001, -0.0044400000000001, -0.0044300000000001, -0.00442000000000011, -0.00441000000000011, -0.00440000000000011, -0.00439000000000011, -0.00438000000000011, -0.00437000000000011, -0.00436000000000011, -0.00435000000000011, -0.00434000000000011, -0.00433000000000011, -0.00432000000000011, -0.00431000000000011, -0.00430000000000011, -0.00429000000000011, -0.00428000000000011, -0.00427000000000011, -0.00426000000000011, -0.00425000000000011, -0.00424000000000011, -0.00423000000000011, -0.00422000000000011, -0.00421000000000011, -0.00420000000000011, -0.00419000000000011, -0.00418000000000012, -0.00417000000000012, -0.00416000000000012, -0.00415000000000012, -0.00414000000000012, -0.00413000000000012, -0.00412000000000012, -0.00411000000000012, -0.00410000000000012, -0.00409000000000012, -0.00408000000000012, -0.00407000000000012, -0.00406000000000012, -0.00405000000000012, -0.00404000000000012, -0.00403000000000012, -0.00402000000000012, -0.00401000000000012, -0.00400000000000012, -0.00399000000000012, -0.00398000000000012, -0.00397000000000012, -0.00396000000000012, -0.00395000000000012, -0.00394000000000012, -0.00393000000000013, -0.00392000000000013, -0.00391000000000013, -0.00390000000000013, -0.00389000000000013, -0.00388000000000013, -0.00387000000000013, -0.00386000000000013, -0.00385000000000013, -0.00384000000000013, -0.00383000000000013, -0.00382000000000013, -0.00381000000000013, -0.00380000000000013, -0.00379000000000013, -0.00378000000000013, -0.00377000000000013, -0.00376000000000013, -0.00375000000000013, -0.00374000000000013, -0.00373000000000013, -0.00372000000000013, -0.00371000000000013, -0.00370000000000013, -0.00369000000000013, -0.00368000000000013, -0.00367000000000013, -0.00366000000000013, -0.00365000000000013, -0.00364000000000013, -0.00363000000000013, -0.00362000000000013, -0.00361000000000013, -0.00360000000000013, -0.00359000000000013, -0.00358000000000013, -0.00357000000000013, -0.00356000000000013, -0.00355000000000013, -0.00354000000000013, -0.00353000000000013, -0.00352000000000013, -0.00351000000000012, -0.00350000000000012, -0.00349000000000012, -0.00348000000000012, -0.00347000000000012, -0.00346000000000012, -0.00345000000000012, -0.00344000000000012, -0.00343000000000012, -0.00342000000000012, -0.00341000000000012, -0.00340000000000012, -0.00339000000000012, -0.00338000000000012, -0.00337000000000012, -0.00336000000000012, -0.00335000000000012, -0.00334000000000012, -0.00333000000000012, -0.00332000000000012, -0.00331000000000012, -0.00330000000000012, -0.00329000000000012, -0.00328000000000012, -0.00327000000000012, -0.00326000000000012, -0.00325000000000012, -0.00324000000000012, -0.00323000000000012, -0.00322000000000012, -0.00321000000000012, -0.00320000000000012, -0.00319000000000012, -0.00318000000000012, -0.00317000000000012, -0.00316000000000012, -0.00315000000000012, -0.00314000000000012, -0.00313000000000012, -0.00312000000000012, -0.00311000000000012, -0.00310000000000012, -0.00309000000000012, -0.00308000000000012, -0.00307000000000012, -0.00306000000000012, -0.00305000000000012, -0.00304000000000012, -0.00303000000000012, -0.00302000000000012, -0.00301000000000012, -0.00300000000000012, -0.00299000000000012, -0.00298000000000012, -0.00297000000000012, -0.00296000000000012, -0.00295000000000012, -0.00294000000000012, -0.00293000000000012, -0.00292000000000012, -0.00291000000000012, -0.00290000000000012, -0.00289000000000012, -0.00288000000000012, -0.00287000000000012, -0.00286000000000012, -0.00285000000000012, -0.00284000000000012, -0.00283000000000012, -0.00282000000000012, -0.00281000000000012, -0.00280000000000012, -0.00279000000000012, -0.00278000000000012, -0.00277000000000012, -0.00276000000000012, -0.00275000000000012, -0.00274000000000012, -0.00273000000000012, -0.00272000000000012, -0.00271000000000012, -0.00270000000000012, -0.00269000000000012, -0.00268000000000012, -0.00267000000000012, -0.00266000000000012, -0.00265000000000012, -0.00264000000000012, -0.00263000000000012, -0.00262000000000012, -0.00261000000000012, -0.00260000000000012, -0.00259000000000012, -0.00258000000000012, -0.00257000000000012, -0.00256000000000012, -0.00255000000000012, -0.00254000000000012, -0.00253000000000012, -0.00252000000000012, -0.00251000000000012, -0.00250000000000012, -0.00249000000000012, -0.00248000000000012, -0.00247000000000012, -0.00246000000000012, -0.00245000000000012, -0.00244000000000012, -0.00243000000000012, -0.00242000000000012, -0.00241000000000012, -0.00240000000000012, -0.00239000000000012, -0.00238000000000012, -0.00237000000000012, -0.00236000000000012, -0.00235000000000012, -0.00234000000000012, -0.00233000000000012, -0.00232000000000012, -0.00231000000000012, -0.00230000000000012, -0.00229000000000012, -0.00228000000000012, -0.00227000000000012, -0.00226000000000012, -0.00225000000000012, -0.00224000000000012, -0.00223000000000012, -0.00222000000000012, -0.00221000000000012, -0.00220000000000012, -0.00219000000000012, -0.00218000000000012, -0.00217000000000012, -0.00216000000000012, -0.00215000000000012, -0.00214000000000012, -0.00213000000000012, -0.00212000000000012, -0.00211000000000012, -0.00210000000000012, -0.00209000000000012, -0.00208000000000012, -0.00207000000000012, -0.00206000000000012, -0.00205000000000012, -0.00204000000000012, -0.00203000000000012, -0.00202000000000012, -0.00201000000000012, -0.00200000000000012, -0.00199000000000012, -0.00198000000000012, -0.00197000000000012, -0.00196000000000012, -0.00195000000000012, -0.00194000000000012, -0.00193000000000012, -0.00192000000000012, -0.00191000000000012, -0.00190000000000012, -0.00189000000000012, -0.00188000000000012, -0.00187000000000012, -0.00186000000000012, -0.00185000000000012, -0.00184000000000012, -0.00183000000000012, -0.00182000000000012, -0.00181000000000012, -0.00180000000000012, -0.00179000000000012, -0.00178000000000012, -0.00177000000000012, -0.00176000000000012, -0.00175000000000012, -0.00174000000000012, -0.00173000000000012, -0.00172000000000012, -0.00171000000000012, -0.00170000000000012, -0.00169000000000012, -0.00168000000000012, -0.00167000000000012, -0.00166000000000012, -0.00165000000000012, -0.00164000000000012, -0.00163000000000012, -0.00162000000000012, -0.00161000000000012, -0.00160000000000012, -0.00159000000000012, -0.00158000000000012, -0.00157000000000012, -0.00156000000000012, -0.00155000000000012, -0.00154000000000012, -0.00153000000000012, -0.00152000000000012, -0.00151000000000012, -0.00150000000000012, -0.00149000000000012, -0.00148000000000012, -0.00147000000000012, -0.00146000000000012, -0.00145000000000012, -0.00144000000000012, -0.00143000000000012, -0.00142000000000012, -0.00141000000000012, -0.00140000000000012, -0.00139000000000012, -0.00138000000000012, -0.00137000000000012, -0.00136000000000012, -0.00135000000000012, -0.00134000000000012, -0.00133000000000012, -0.00132000000000012, -0.00131000000000012, -0.00130000000000012, -0.00129000000000012, -0.00128000000000012, -0.00127000000000012, -0.00126000000000012, -0.00125000000000012, -0.00124000000000012, -0.00123000000000012, -0.00122000000000012, -0.00121000000000012, -0.00120000000000012, -0.00119000000000012, -0.00118000000000012, -0.00117000000000012, -0.00116000000000012, -0.00115000000000012, -0.00114000000000012, -0.00113000000000012, -0.00112000000000012, -0.00111000000000012, -0.00110000000000012, -0.00109000000000012, -0.00108000000000012, -0.00107000000000012, -0.00106000000000012, -0.00105000000000012, -0.00104000000000012, -0.00103000000000012, -0.00102000000000012, -0.00101000000000012, -0.00100000000000012, -0.000990000000000118, -0.000980000000000118, -0.000970000000000118, -0.000960000000000118, -0.000950000000000118, -0.000940000000000118, -0.000930000000000118, -0.000920000000000118, -0.000910000000000118, -0.000900000000000118, -0.000890000000000118, -0.000880000000000118, -0.000870000000000118, -0.000860000000000118, -0.000850000000000118, -0.000840000000000118, -0.000830000000000118, -0.000820000000000118, -0.000810000000000118, -0.000800000000000118, -0.000790000000000118, -0.000780000000000118, -0.000770000000000118, -0.000760000000000118, -0.000750000000000118, -0.000740000000000118, -0.000730000000000118, -0.000720000000000118, -0.000710000000000118, -0.000700000000000118, -0.000690000000000118, -0.000680000000000118, -0.000670000000000118, -0.000660000000000118, -0.000650000000000117, -0.000640000000000117, -0.000630000000000117, -0.000620000000000117, -0.000610000000000117, -0.000600000000000117, -0.000590000000000117, -0.000580000000000117, -0.000570000000000117, -0.000560000000000117, -0.000550000000000117, -0.000540000000000117, -0.000530000000000117, -0.000520000000000117, -0.000510000000000117, -0.000500000000000117, -0.000490000000000117, -0.000480000000000117, -0.000470000000000117, -0.000460000000000117, -0.000450000000000117, -0.000440000000000117, -0.000430000000000117, -0.000420000000000117, -0.000410000000000117, -0.000400000000000117, -0.000390000000000117, -0.000380000000000117, -0.000370000000000117, -0.000360000000000117, -0.000350000000000117, -0.000340000000000117, -0.000330000000000117, -0.000320000000000117, -0.000310000000000117, -0.000300000000000117, -0.000290000000000117, -0.000280000000000117, -0.000270000000000117, -0.000260000000000116, -0.000250000000000116, -0.000240000000000116, -0.000230000000000116, -0.000220000000000116, -0.000210000000000116, -0.000200000000000116, -0.000190000000000116, -0.000180000000000116, -0.000170000000000116, -0.000160000000000116, -0.000150000000000116, -0.000140000000000116, -0.000130000000000116, -0.000120000000000116, -0.000110000000000116, -0.000100000000000116, -9.00000000001165e-05, -8.00000000001165e-05, -7.00000000001165e-05, -6.00000000001165e-05, -5.00000000001165e-05, -4.00000000001165e-05, -3.00000000001165e-05, -2.00000000001165e-05, -1.00000000001165e-05, -1.16467030247466e-16, 9.99999999988353e-06, 1.99999999998835e-05, 2.99999999998835e-05, 3.99999999998835e-05, 4.99999999998835e-05, 5.99999999998835e-05, 6.99999999998835e-05, 7.99999999998835e-05, 8.99999999998835e-05, 9.99999999998835e-05, 0.000109999999999884, 0.000119999999999884, 0.000129999999999884, 0.000139999999999884, 0.000149999999999884, 0.000159999999999884, 0.000169999999999884, 0.000179999999999884, 0.000189999999999884, 0.000199999999999884, 0.000209999999999884, 0.000219999999999884, 0.000229999999999884, 0.000239999999999884, 0.000249999999999884, 0.000259999999999884, 0.000269999999999884, 0.000279999999999884, 0.000289999999999884, 0.000299999999999884, 0.000309999999999884, 0.000319999999999884, 0.000329999999999884, 0.000339999999999884, 0.000349999999999884, 0.000359999999999884, 0.000369999999999884, 0.000379999999999884, 0.000389999999999884, 0.000399999999999884, 0.000409999999999884, 0.000419999999999884, 0.000429999999999884, 0.000439999999999884, 0.000449999999999884, 0.000459999999999884, 0.000469999999999884, 0.000479999999999884, 0.000489999999999884, 0.000499999999999884, 0.000509999999999884, 0.000519999999999884, 0.000529999999999884, 0.000539999999999884, 0.000549999999999884, 0.000559999999999884, 0.000569999999999884, 0.000579999999999884, 0.000589999999999884, 0.000599999999999884, 0.000609999999999885, 0.000619999999999885, 0.000629999999999885, 0.000639999999999885, 0.000649999999999885, 0.000659999999999885, 0.000669999999999885, 0.000679999999999885, 0.000689999999999885, 0.000699999999999885, 0.000709999999999885, 0.000719999999999885, 0.000729999999999885, 0.000739999999999885, 0.000749999999999885, 0.000759999999999885, 0.000769999999999885, 0.000779999999999885, 0.000789999999999885, 0.000799999999999885, 0.000809999999999885, 0.000819999999999885, 0.000829999999999885, 0.000839999999999885, 0.000849999999999885, 0.000859999999999885, 0.000869999999999885, 0.000879999999999885, 0.000889999999999885, 0.000899999999999885, 0.000909999999999885, 0.000919999999999885, 0.000929999999999885, 0.000939999999999885, 0.000949999999999885, 0.000959999999999885, 0.000969999999999885, 0.000979999999999885, 0.000989999999999886, 0.000999999999999886, 0.00100999999999989, 0.00101999999999989, 0.00102999999999989, 0.00103999999999989, 0.00104999999999989, 0.00105999999999989, 0.00106999999999989, 0.00107999999999989, 0.00108999999999989, 0.00109999999999989, 0.00110999999999989, 0.00111999999999989, 0.00112999999999989, 0.00113999999999989, 0.00114999999999989, 0.00115999999999989, 0.00116999999999989, 0.00117999999999989, 0.00118999999999989, 0.00119999999999989, 0.00120999999999989, 0.00121999999999989, 0.00122999999999989, 0.00123999999999989, 0.00124999999999989, 0.00125999999999989, 0.00126999999999989, 0.00127999999999989, 0.00128999999999989, 0.00129999999999989, 0.00130999999999989, 0.00131999999999989, 0.00132999999999989, 0.00133999999999989, 0.00134999999999989, 0.00135999999999989, 0.00136999999999989, 0.00137999999999989, 0.00138999999999989, 0.00139999999999989, 0.00140999999999989, 0.00141999999999989, 0.00142999999999989, 0.00143999999999989, 0.00144999999999989, 0.00145999999999989, 0.00146999999999989, 0.00147999999999989, 0.00148999999999989, 0.00149999999999989, 0.00150999999999989, 0.00151999999999989, 0.00152999999999989, 0.00153999999999989, 0.00154999999999989, 0.00155999999999989, 0.00156999999999989, 0.00157999999999989, 0.00158999999999989, 0.00159999999999989, 0.00160999999999989, 0.00161999999999989, 0.00162999999999989, 0.00163999999999989, 0.00164999999999989, 0.00165999999999989, 0.00166999999999989, 0.00167999999999989, 0.00168999999999989, 0.00169999999999989, 0.00170999999999989, 0.00171999999999989, 0.00172999999999989, 0.00173999999999989, 0.00174999999999989, 0.00175999999999989, 0.00176999999999989, 0.00177999999999989, 0.00178999999999989, 0.00179999999999989, 0.00180999999999989, 0.00181999999999989, 0.00182999999999989, 0.00183999999999989, 0.00184999999999989, 0.00185999999999989, 0.00186999999999989, 0.00187999999999989, 0.00188999999999989, 0.00189999999999989, 0.00190999999999989, 0.00191999999999989, 0.00192999999999989, 0.00193999999999989, 0.00194999999999989, 0.00195999999999989, 0.00196999999999989, 0.00197999999999989, 0.00198999999999989, 0.00199999999999989, 0.00200999999999989, 0.00201999999999989, 0.00202999999999989, 0.00203999999999989, 0.00204999999999989, 0.00205999999999989, 0.00206999999999989, 0.00207999999999989, 0.00208999999999989, 0.00209999999999989, 0.00210999999999989, 0.00211999999999989, 0.00212999999999989, 0.00213999999999989, 0.00214999999999989, 0.00215999999999989, 0.00216999999999989, 0.00217999999999989, 0.00218999999999989, 0.00219999999999989, 0.00220999999999989, 0.00221999999999989, 0.00222999999999989, 0.00223999999999989, 0.00224999999999989, 0.00225999999999989, 0.00226999999999989, 0.00227999999999989, 0.00228999999999989, 0.00229999999999989, 0.00230999999999989, 0.00231999999999989, 0.00232999999999989, 0.00233999999999989, 0.00234999999999989, 0.00235999999999989, 0.00236999999999989, 0.00237999999999989, 0.00238999999999989, 0.00239999999999989, 0.00240999999999989, 0.00241999999999989, 0.00242999999999989, 0.00243999999999989, 0.00244999999999989, 0.00245999999999989, 0.00246999999999989, 0.00247999999999989, 0.00248999999999989, 0.00249999999999989, 0.00250999999999989, 0.00251999999999989, 0.00252999999999989, 0.00253999999999989, 0.00254999999999989, 0.00255999999999989, 0.00256999999999989, 0.00257999999999989, 0.00258999999999989, 0.00259999999999989, 0.00260999999999989, 0.00261999999999989, 0.00262999999999989, 0.00263999999999989, 0.00264999999999989, 0.00265999999999989, 0.00266999999999989, 0.00267999999999989, 0.00268999999999989, 0.00269999999999989, 0.00270999999999989, 0.00271999999999989, 0.00272999999999989, 0.00273999999999989, 0.00274999999999989, 0.00275999999999989, 0.00276999999999989, 0.00277999999999989, 0.00278999999999989, 0.00279999999999989, 0.00280999999999989, 0.00281999999999989, 0.00282999999999989, 0.00283999999999989, 0.00284999999999989, 0.00285999999999989, 0.00286999999999989, 0.00287999999999989, 0.00288999999999989, 0.00289999999999989, 0.00290999999999989, 0.00291999999999989, 0.00292999999999989, 0.00293999999999989, 0.00294999999999989, 0.00295999999999989, 0.00296999999999989, 0.00297999999999989, 0.00298999999999989, 0.00299999999999989, 0.00300999999999989, 0.00301999999999989, 0.00302999999999989, 0.00303999999999989, 0.00304999999999989, 0.00305999999999989, 0.00306999999999989, 0.00307999999999989, 0.00308999999999989, 0.00309999999999989, 0.00310999999999989, 0.00311999999999989, 0.00312999999999989, 0.00313999999999989, 0.00314999999999989, 0.00315999999999989, 0.00316999999999989, 0.00317999999999989, 0.00318999999999989, 0.00319999999999989, 0.00320999999999989, 0.00321999999999989, 0.00322999999999989, 0.00323999999999989, 0.00324999999999989, 0.00325999999999989, 0.00326999999999989, 0.00327999999999989, 0.00328999999999989, 0.00329999999999989, 0.00330999999999989, 0.00331999999999989, 0.00332999999999989, 0.00333999999999989, 0.00334999999999989, 0.00335999999999989, 0.00336999999999989, 0.00337999999999989, 0.00338999999999989, 0.00339999999999989, 0.00340999999999989, 0.00341999999999989, 0.00342999999999989, 0.00343999999999989, 0.00344999999999989, 0.00345999999999989, 0.00346999999999989, 0.00347999999999989, 0.00348999999999989, 0.00349999999999989, 0.00350999999999989, 0.00351999999999989, 0.00352999999999989, 0.00353999999999989, 0.00354999999999989, 0.00355999999999989, 0.00356999999999989, 0.00357999999999989, 0.00358999999999989, 0.00359999999999989, 0.00360999999999989, 0.00361999999999989, 0.00362999999999989, 0.00363999999999989, 0.00364999999999989, 0.00365999999999989, 0.00366999999999989, 0.00367999999999989, 0.00368999999999989, 0.00369999999999989, 0.00370999999999989, 0.00371999999999989, 0.00372999999999989, 0.00373999999999989, 0.00374999999999989, 0.00375999999999989, 0.00376999999999989, 0.00377999999999989, 0.00378999999999989, 0.00379999999999989, 0.00380999999999989, 0.00381999999999989, 0.00382999999999989, 0.00383999999999989, 0.00384999999999989, 0.00385999999999989, 0.00386999999999989, 0.00387999999999989, 0.00388999999999989, 0.00389999999999989, 0.00390999999999989, 0.00391999999999989, 0.00392999999999989, 0.00393999999999989, 0.00394999999999989, 0.00395999999999989, 0.00396999999999989, 0.00397999999999989, 0.00398999999999989, 0.00399999999999989, 0.00400999999999989, 0.00401999999999989, 0.00402999999999989, 0.00403999999999989, 0.00404999999999989, 0.00405999999999989, 0.00406999999999989, 0.00407999999999989, 0.00408999999999989, 0.00409999999999988, 0.00410999999999988, 0.00411999999999988, 0.00412999999999988, 0.00413999999999988, 0.00414999999999988, 0.00415999999999988, 0.00416999999999988, 0.00417999999999988, 0.00418999999999988, 0.00419999999999988, 0.00420999999999988, 0.00421999999999988, 0.00422999999999988, 0.00423999999999988, 0.00424999999999988, 0.00425999999999988, 0.00426999999999988, 0.00427999999999988, 0.00428999999999988, 0.00429999999999988, 0.00430999999999988, 0.00431999999999988, 0.00432999999999988, 0.00433999999999988, 0.00434999999999987, 0.00435999999999987, 0.00436999999999987, 0.00437999999999987, 0.00438999999999987, 0.00439999999999987, 0.00440999999999987, 0.00441999999999987, 0.00442999999999987, 0.00443999999999987, 0.00444999999999987, 0.00445999999999987, 0.00446999999999987, 0.00447999999999987, 0.00448999999999987, 0.00449999999999987, 0.00450999999999987, 0.00451999999999987, 0.00452999999999987, 0.00453999999999987, 0.00454999999999987, 0.00455999999999987, 0.00456999999999987, 0.00457999999999987, 0.00458999999999987, 0.00459999999999986, 0.00460999999999986, 0.00461999999999986, 0.00462999999999986, 0.00463999999999986, 0.00464999999999986, 0.00465999999999986, 0.00466999999999986, 0.00467999999999986, 0.00468999999999986, 0.00469999999999986, 0.00470999999999986, 0.00471999999999986, 0.00472999999999986, 0.00473999999999986, 0.00474999999999986, 0.00475999999999986, 0.00476999999999986, 0.00477999999999986, 0.00478999999999986, 0.00479999999999986, 0.00480999999999986, 0.00481999999999986, 0.00482999999999986, 0.00483999999999985, 0.00484999999999985, 0.00485999999999985, 0.00486999999999985, 0.00487999999999985, 0.00488999999999985, 0.00489999999999985, 0.00490999999999985, 0.00491999999999985, 0.00492999999999985, 0.00493999999999985, 0.00494999999999985, 0.00495999999999985, 0.00496999999999985, 0.00497999999999985, 0.00498999999999985, 0.00499999999999985, 0.00500999999999985, 0.00501999999999985, 0.00502999999999985, 0.00503999999999985, 0.00504999999999985, 0.00505999999999985, 0.00506999999999985, 0.00507999999999985, 0.00508999999999984, 0.00509999999999984, 0.00510999999999984, 0.00511999999999984, 0.00512999999999984, 0.00513999999999984, 0.00514999999999984, 0.00515999999999984, 0.00516999999999984, 0.00517999999999984, 0.00518999999999984, 0.00519999999999984, 0.00520999999999984, 0.00521999999999984, 0.00522999999999984, 0.00523999999999984, 0.00524999999999984, 0.00525999999999984, 0.00526999999999984, 0.00527999999999984, 0.00528999999999984, 0.00529999999999984, 0.00530999999999984, 0.00531999999999984, 0.00532999999999983, 0.00533999999999983, 0.00534999999999983, 0.00535999999999983, 0.00536999999999983, 0.00537999999999983, 0.00538999999999983, 0.00539999999999983, 0.00540999999999983, 0.00541999999999983, 0.00542999999999983, 0.00543999999999983, 0.00544999999999983, 0.00545999999999983, 0.00546999999999983, 0.00547999999999983, 0.00548999999999983, 0.00549999999999983, 0.00550999999999983, 0.00551999999999983, 0.00552999999999983, 0.00553999999999983, 0.00554999999999983, 0.00555999999999983, 0.00556999999999983, 0.00557999999999982, 0.00558999999999982, 0.00559999999999982, 0.00560999999999982, 0.00561999999999982, 0.00562999999999982, 0.00563999999999982, 0.00564999999999982, 0.00565999999999982, 0.00566999999999982, 0.00567999999999982, 0.00568999999999982, 0.00569999999999982, 0.00570999999999982, 0.00571999999999982, 0.00572999999999982, 0.00573999999999982, 0.00574999999999982, 0.00575999999999982, 0.00576999999999982, 0.00577999999999982, 0.00578999999999982, 0.00579999999999982, 0.00580999999999982, 0.00581999999999981, 0.00582999999999981, 0.00583999999999981, 0.00584999999999981, 0.00585999999999981, 0.00586999999999981, 0.00587999999999981, 0.00588999999999981, 0.00589999999999981, 0.00590999999999981, 0.00591999999999981, 0.00592999999999981, 0.00593999999999981, 0.00594999999999981, 0.00595999999999981, 0.00596999999999981, 0.00597999999999981, 0.00598999999999981, 0.00599999999999981, 0.00600999999999981, 0.00601999999999981, 0.00602999999999981, 0.00603999999999981, 0.00604999999999981, 0.00605999999999981, 0.0060699999999998, 0.0060799999999998, 0.0060899999999998, 0.0060999999999998, 0.0061099999999998, 0.0061199999999998, 0.0061299999999998, 0.0061399999999998, 0.0061499999999998, 0.0061599999999998, 0.0061699999999998, 0.0061799999999998, 0.0061899999999998, 0.0061999999999998, 0.0062099999999998, 0.0062199999999998, 0.0062299999999998, 0.0062399999999998, 0.0062499999999998, 0.0062599999999998, 0.0062699999999998, 0.0062799999999998, 0.0062899999999998, 0.0062999999999998, 0.00630999999999979, 0.00631999999999979, 0.00632999999999979, 0.00633999999999979, 0.00634999999999979, 0.00635999999999979, 0.00636999999999979, 0.00637999999999979, 0.00638999999999979, 0.00639999999999979, 0.00640999999999979, 0.00641999999999979, 0.00642999999999979, 0.00643999999999979, 0.00644999999999979, 0.00645999999999979, 0.00646999999999979, 0.00647999999999979, 0.00648999999999979, 0.00649999999999979, 0.00650999999999979, 0.00651999999999979, 0.00652999999999979, 0.00653999999999979, 0.00654999999999979, 0.00655999999999978, 0.00656999999999978, 0.00657999999999978, 0.00658999999999978, 0.00659999999999978, 0.00660999999999978, 0.00661999999999978, 0.00662999999999978, 0.00663999999999978, 0.00664999999999978, 0.00665999999999978, 0.00666999999999978, 0.00667999999999978, 0.00668999999999978, 0.00669999999999978, 0.00670999999999978, 0.00671999999999978, 0.00672999999999978, 0.00673999999999978, 0.00674999999999978, 0.00675999999999978, 0.00676999999999978, 0.00677999999999978, 0.00678999999999978, 0.00679999999999977, 0.00680999999999977, 0.00681999999999977, 0.00682999999999977, 0.00683999999999977, 0.00684999999999977, 0.00685999999999977, 0.00686999999999977, 0.00687999999999977, 0.00688999999999977, 0.00689999999999977, 0.00690999999999977, 0.00691999999999977, 0.00692999999999977, 0.00693999999999977, 0.00694999999999977, 0.00695999999999977, 0.00696999999999977, 0.00697999999999977, 0.00698999999999977, 0.00699999999999977], [-2.44571040000001e-12, -5.263395e-12, -3.1097951e-12, -5.1545645e-12, -4.285091e-12, 2.66796919999999e-12, -2.9843341e-12, 4.02760399999991e-13, -1.71526500000001e-12, -1.69545150000001e-12, 3.2751317e-12, 7.44502499999987e-13, -3.06073850000001e-12, 2.25998579999999e-12, -4.11988120000001e-12, -5.95630800000001e-13, -5.82941030000001e-12, 7.30958499999995e-13, -5.16985870000001e-12, -2.11446270000001e-12, -2.5956928e-12, -2.18345470000001e-12, -4.30208260000001e-12, -3.9324682e-12, -6.9716293e-12, -4.0350936e-12, -8.800206e-13, -1.3994518e-12, -3.50999100000001e-12, -1.10000460000001e-12, -4.82692990000001e-12, -9.43437700000009e-13, -1.41550960000001e-12, -6.01449500000009e-13, -3.46908760000001e-12, -2.5888506e-12, -3.5072334e-12, -1.43404200000001e-12, -2.98186630000001e-12, -6.75252800000004e-13, 4.5076534e-12, 1.2873234e-12, 3.40462429999999e-12, -7.2097616e-12, -1.01866460000001e-12, -3.98761250000001e-12, -2.45346570000001e-12, 1.05477399999987e-13, -1.95860650000001e-12, -1.4073335e-12, -3.4602537e-12, -1.16688290000001e-12, -6.89211770000001e-12, -3.58197510000001e-12, -1.2085315e-12, 1.56434449999999e-12, 3.79205999999958e-14, -5.64858420000001e-12, -3.2543704e-12, -5.64563900000004e-13, -4.04327430000001e-12, -3.27202100000004e-13, -3.30971020000001e-12, -1.26063400000006e-13, -5.26590600000006e-13, -4.04478300000001e-12, 2.8464609e-12, 1.02552299999999e-12, 4.41493809999999e-12, -6.34238000000096e-14, -6.5109119e-12, -2.7287986e-12, -6.14003490000001e-12, 1.53692069999999e-12, -1.103666e-12, -3.84515310000001e-12, -2.86878200000007e-13, -6.43766750000001e-12, -6.51477120000001e-12, -2.538037e-12, -6.1619206e-12, -2.1332137e-12, -1.34523200000001e-12, -1.18678380000001e-12, -2.3456218e-12, -6.92547900000007e-13, -6.29541280000001e-12, -4.48131940000001e-12, -2.84345930000001e-12, 2.35391309999999e-12, 1.71121969999999e-12, 5.54458499999993e-13, -4.55067480000001e-12, -5.17981490000001e-12, -6.82369390000001e-12, -2.57642100000007e-13, 3.00688929999999e-12, -2.31220450000001e-12, -5.48390790000001e-12, -7.93815790000001e-12, -3.3356345e-12, -3.10715480000001e-12, -8.07035980000001e-12, -5.00191660000001e-12, -1.30325450000001e-12, -1.65259770000001e-12, -1.4583794e-12, -1.07798550000001e-12, -2.5413994e-12, -3.4586139e-12, 5.49623329999999e-12, 7.81567399999996e-13, -1.44615320000001e-12, -1.2240235e-12, -1.8176328e-12, -2.59617120000001e-12, -7.35105000000007e-13, -3.2580962e-12, -3.55148780000001e-12, -7.7901489e-12, -2.7954492e-12, -3.0409687e-12, -1.68498240000001e-12, -3.1541e-12, -2.31180660000001e-12, -7.47989220000001e-12, 1.06361599999999e-12, -1.36849300000001e-12, -3.32898780000001e-12, -1.1446614e-12, -5.56388180000001e-12, -2.38755330000001e-12, -4.25982450000001e-12, -4.31537590000001e-12, -4.4009684e-12, -5.72447120000001e-12, -4.37248890000001e-12, -7.9712624e-12, -8.56508900000008e-13, -1.2579054e-12, -6.3000655e-12, -5.97804200000009e-13, -2.76367400000001e-12, 4.5257788e-12, -1.0341083e-12, -8.94068300000009e-13, -7.74520400000006e-13, -3.29859490000001e-12, -5.80557890000001e-12, -4.39549100000008e-13, -8.87049640000001e-12, -7.2666033e-12, 4.50581899999992e-13, -3.51208620000001e-12, 8.77185099999989e-13, 5.66668999999897e-14, -2.50168960000001e-12, 4.2767841e-12, -2.3837516e-12, -5.9433742e-12, 8.6412409999999e-13, 4.81342799999994e-13, -2.0608018e-12, -8.8767240000001e-13, -1.16991410000001e-12, -5.9364768e-12, -3.41146400000001e-12, -6.83087410000001e-12, -1.01336100000001e-12, -1.82004770000001e-12, -5.3185508e-12, -3.66768950000001e-12, -4.82951730000001e-12, -1.92786390000001e-12, -3.6064619e-12, -1.95473350000001e-12, -4.24048020000001e-12, -5.62419620000001e-12, -7.82942500000005e-13, -1.04181750000001e-12, -2.65439960000001e-12, -1.44343480000001e-12, -5.1434745e-12, -2.06674010000001e-12, -2.69114490000001e-12, -2.97188480000001e-12, -8.07733000000011e-13, 1.63411499999998e-13, -2.0968571e-12, -1.38489350000001e-12, 5.32342e-12, 1.47153269999999e-12, -2.81071000000009e-13, -3.1767079e-12, 1.48904169999999e-12, -2.99589790000001e-12, -4.23282100000008e-13, 2.53775429999999e-12, -3.85912030000001e-12, -5.48286380000001e-12, 5.1115615e-12, -2.0794286e-12, -4.95162730000001e-12, -2.90204420000001e-12, -5.17049580000001e-12, -2.32205490000001e-12, -1.63041300000001e-12, -3.32391430000001e-12, -4.5892599e-12, 3.3724306e-12, -2.2153449e-12, 1.706245e-12, -1.00074160000001e-12, -5.85885110000001e-12, -1.60826740000001e-12, -2.57924630000001e-12, -2.0104597e-12, 1.04423999999993e-13, -4.96642710000001e-12, -1.21196520000001e-12, -2.55667530000001e-12, 2.03593799999999e-12, 4.23292299999999e-12, -1.08433780000001e-12, -3.04951510000001e-12, -2.41718500000001e-12, -3.75636150000001e-12, 9.93642999999901e-14, -2.87247690000001e-12, -1.1455446e-12, -3.353477e-12, -2.3256243e-12, -2.86135470000001e-12, -4.82096860000001e-12, -6.31098990000001e-12, -3.35936470000001e-12, -2.30440000000547e-15, -3.38517400000001e-12, -4.06035790000001e-12, -5.5817197e-12, -2.5416271e-12, -3.42766670000001e-12, -3.75077050000001e-12, 3.11428469999999e-12, -6.097103e-12, -4.8724791e-12, -5.82662970000001e-12, -5.9765454e-12, 2.02044899999998e-13, -3.0394669e-12, -4.3830109e-12, -4.48839390000001e-12, -4.3835836e-12, -3.38770160000001e-12, -3.0395474e-12, -3.61391820000001e-12, -2.99551380000001e-12, -2.93275920000001e-12, -1.18902620000001e-12, 6.38080999999956e-14, -8.9459040000001e-13, -1.8428326e-12, -5.23294000000001e-12, -6.28805320000001e-12, -2.03356200000001e-12, -1.51104900000001e-12, -9.81677800000005e-13, -1.52724020000001e-12, -1.26338600000001e-12, -2.10831050000001e-12, -1.29265900000001e-12, -1.66777230000001e-12, -9.0939439e-12, -1.77612910000001e-12, -3.78072880000001e-12, -3.68772830000001e-12, -1.7511431e-12, -1.4477148e-12, -3.70908050000001e-12, -5.15217720000001e-12, 6.78562499999992e-13, -1.41610980000001e-12, -4.78255600000001e-12, 1.32533129999999e-12, -6.3086164e-12, -7.1192336e-12, -2.87068070000001e-12, -5.73563400000006e-13, 1.13218799999997e-13, 1.39533289999999e-12, -3.9061184e-12, -4.09892230000001e-12, 1.99885929999999e-12, -3.9995075e-12, -1.1181046e-12, 3.82896909999999e-12, -3.27700120000001e-12, -2.24464080000001e-12, -2.01870020000001e-12, -6.99164000000094e-14, 4.59724999999878e-14, -4.18357650000001e-12, -6.00651400000004e-13, -4.96246440000001e-12, 1.01883269999999e-12, 5.31925719999999e-12, -1.60437830000001e-12, -3.36202110000001e-12, -2.8284825e-12, -5.37415970000001e-12, 3.11747459999999e-12, 6.82463099999995e-13, -2.47446360000001e-12, -1.1849255e-12, -2.4279967e-12, -6.73339120000001e-12, -2.21317840000001e-12, -1.85758410000001e-12, 3.8456846e-12, 8.95524399999993e-13, -9.30417000000044e-14, -2.95165500000001e-12, -4.46731090000001e-12, -3.152451e-12, 3.16548009999999e-12, -6.15546260000001e-12, -2.4459174e-12, -2.2555123e-12, -3.38193810000001e-12, -7.36328500000012e-13, -3.66109340000001e-12, -3.63909040000001e-12, -4.9673425e-12, 2.18434029999999e-12, -4.14810760000001e-12, -1.12126700000001e-12, -5.98487200000002e-13, 3.13860589999999e-12, -5.0749862e-12, -2.27537870000001e-12, -4.01209020000001e-12, 9.18760099999994e-13, -4.64791160000001e-12, -1.41335000000001e-12, -3.70230600000005e-13, -1.81793870000001e-12, -5.6185822e-12, 4.82907999999916e-14, -1.6043553e-12, -4.27359160000001e-12, -2.7906885e-12, -4.68605900000006e-13, -2.29974370000001e-12, -1.31469870000001e-12, -2.3631561e-12, -4.11752700000009e-13, -1.72655510000001e-12, -6.5803914e-12, -2.869034e-12, -4.29352700000001e-12, -4.25151900000002e-13, -3.6144172e-12, -2.66890040000001e-12, -8.12851240000001e-12, -1.99747450000001e-12, -1.53549680000001e-12, -3.38309950000001e-12, 2.2461957e-12, -9.99230000000056e-14, -1.35405600000009e-13, -2.66600480000001e-12, -2.3600628e-12, -4.6363569e-12, -6.48808790000001e-12, -4.4180105e-12, -6.67215450000001e-12, -8.25603100000003e-13, 1.7296785e-12, -3.7474954e-12, 2.79654499999989e-13, -5.23837e-12, -2.30049580000001e-12, -1.15539200000012e-13, -2.92326990000001e-12, -1.29516810000001e-12, -4.4061086e-12, -3.52543010000001e-12, -1.619001e-12, -3.82614920000001e-12, -2.16077550000001e-12, -2.1227377e-12, -6.6301333e-12, -1.34657740000001e-12, -3.84779800000001e-12, -6.52113600000004e-13, -2.95710350000001e-12, -2.10816340000001e-12, -2.4719521e-12, -3.51819930000001e-12, -2.29424240000001e-12, -7.35039260000001e-12, -4.0693987e-12, -2.83722200000001e-12, -5.4592371e-12, -2.1384712e-12, -4.97711700000001e-12, 5.29774869999999e-12, -2.69517890000001e-12, -5.92479900000008e-13, 6.33415799999996e-13, -3.59806280000001e-12, 1.06614129999999e-12, 2.7214369e-12, 3.4354819e-12, 6.81301699999996e-13, -3.32748600000001e-12, -3.44300920000001e-12, 5.84869999999321e-15, 3.64911809999999e-12, -4.83847200000005e-13, -1.77857160000001e-12, -3.38126880000001e-12, -3.03675080000001e-12, -1.03642200000001e-12, -7.47264300000001e-12, -3.23727000000011e-13, -1.2803891e-12, -3.34100240000001e-12, -1.01256760000001e-12, 1.8014142e-12, -2.4491460000001e-13, -1.79145320000001e-12, -3.2357942e-12, -3.09845660000001e-12, -4.59879060000001e-12, -5.69411040000001e-12, -1.40563850000001e-12, -7.25376400000007e-13, -3.83894110000001e-12, 1.04184299999999e-12, -4.69264660000001e-12, -3.04737160000001e-12, -2.5366433e-12, -3.95779220000001e-12, -2.36117820000001e-12, -1.19659050000001e-12, -3.42742520000001e-12, 7.83686999999934e-14, -4.84756680000001e-12, -4.56708440000001e-12, -3.63598100000001e-12, -2.8458351e-12, -2.09750110000001e-12, -4.81855140000001e-12, -5.72542330000001e-12, 7.33228499999993e-13, 1.07799949999999e-12, -2.74602240000001e-12, 3.06512699999999e-12, -1.49927360000001e-12, 1.1776581e-12, -5.35654950000001e-12, -5.10115890000001e-12, -1.8972042e-12, -1.67964670000001e-12, 1.19835009999999e-12, -1.41751000000008e-13, -7.15033900000011e-13, -2.45919470000001e-12, -5.76070300000003e-13, 1.47153729999999e-12, -1.73823160000001e-12, -2.89122790000001e-12, -3.24393810000001e-12, 7.31027499999996e-13, -4.45794800000001e-12, 1.55592229999999e-12, 8.90938399999989e-13, -1.61754520000001e-12, -3.0355226e-12, 1.5190736e-12, -1.29392850000001e-12, -2.07955740000001e-12, -3.15965200000001e-12, -1.62164130000001e-12, -4.42560480000001e-12, -7.06546000000001e-12, -3.8912014e-12, -4.21386590000001e-12, 2.4088435e-12, -8.72322900000006e-13, -3.5262075e-12, 1.23016439999999e-12, -1.1675361e-12, -4.24684630000001e-12, -6.48919180000001e-12, -1.1997252e-12, -2.78856570000001e-12, -4.74847800000013e-13, -2.75308770000001e-12, -4.60791200000001e-12, -4.08434110000001e-12, 5.9586664e-12, 2.57669369999999e-12, -2.38391950000001e-12, -1.0590367e-12, -2.79245710000001e-12, -6.27273600000001e-12, 1.70494329999999e-12, -4.09055070000001e-12, -2.09502180000001e-12, -7.79683000000014e-14, -2.3306196e-12, 1.58782859999999e-12, -5.07087860000001e-12, -3.18777950000001e-12, -3.03442560000001e-12, -3.45987600000008e-13, -7.47045900000008e-13, 9.72319799999993e-13, -1.7179006e-12, -1.3723614e-12, -6.87750300000003e-13, 1.25459999999916e-14, -4.07289680000001e-12, 9.00618599999993e-13, -2.01284470000001e-12, -1.352134e-12, -1.85079250000001e-12, -3.05396540000001e-12, -3.19343040000001e-12, -6.29218380000001e-12, -8.33576800000008e-13, -2.28640210000001e-12, -2.9701047e-12, -2.2415658e-12, -1.04053217e-11, -5.5878673e-12, 2.03999799999992e-13, -2.32410180000001e-12, 9.54268999999919e-14, -2.93045240000001e-12, -6.13889880000001e-12, -6.729115e-13, 1.95931739999999e-12, -6.08208800000005e-13, -1.57083680000001e-12, 2.00837499999992e-13, -2.6485901e-12, -3.67684530000001e-12, -9.13753000000002e-13, -4.41343380000001e-12, -5.15657e-12, 1.14026419999999e-12, -3.25729580000001e-12, -2.62202650000001e-12, 6.14823659999999e-12, -4.40955850000001e-12, -2.75912710000001e-12, -2.76758150000001e-12, -2.551604e-12, -2.80814920000001e-12, -5.85114880000001e-12, 3.84990259999999e-12, -5.86971700000001e-13, -1.8221291e-12, -2.5513763e-12, -2.84281990000001e-12, -3.67742950000001e-12, -2.50920330000001e-12, 4.73493299999996e-13, -2.55058750000001e-12, -1.1816987e-12, -1.79315970000001e-12, -3.01146350000001e-12, -4.3890596e-12, -9.10452700000006e-13, -1.1328377e-12, -3.6909758e-12, -3.23344600000001e-12, 2.65155029999999e-12, -2.20234820000001e-12, -2.72178160000001e-12, 1.11500799999994e-13, -3.12952350000001e-12, -3.8482143e-12, -1.18236110000001e-12, -3.12344030000001e-12, -1.63874090000001e-12, -5.45906460000001e-12, -3.17378700000001e-12, -5.07432500000007e-13, -5.00210900000007e-13, -5.68979700000007e-13, 2.34680299999993e-13, -9.50086600000005e-13, -4.81617110000001e-12, -2.54239300000001e-12, -5.8731058e-12, -5.4770014e-12, 2.11888999999952e-14, 1.06946999999989e-13, -2.88097500000001e-12, -2.60260160000001e-12, -2.17813500000001e-12, -5.9504164e-12, -4.638727e-13, 4.20005999999988e-14, -3.2357942e-12, -3.00297930000001e-12, -1.6812704e-12, -7.74330480000001e-12, -4.7421976e-12, 2.42600069999999e-12, 1.4368734e-12, -1.45746170000001e-12, -1.79544350000001e-12, -2.94376870000001e-12, -2.02180040000001e-12, -1.89221110000001e-12, -2.00946380000001e-12, -5.58027700000005e-13, -1.39201160000001e-12, -3.75501610000001e-12, -2.32676900000006e-13, -4.13053650000001e-12, -4.9089599e-12, -1.80884490000001e-12, -3.64893160000001e-12, -2.37090210000001e-12, -3.920403e-12, -2.07242550000001e-12, -2.06566610000001e-12, -2.4843761e-12, -3.11232490000001e-12, 4.11915229999999e-12, -9.82340200000013e-13, -2.15843420000001e-12, 1.97362269999999e-12, -4.0198316e-12, -3.123162e-12, -2.70104360000001e-12, -3.87297710000001e-12, -5.28997480000001e-12, -3.61123100000005e-13, 3.95244399999995e-13, 2.81846899999999e-12, -7.46792590000001e-12, -2.3277632e-12, -4.19376490000001e-12, -5.4096516e-12, -5.60668030000001e-12, 4.9072697e-12, -3.84631460000001e-12, -8.78721200000006e-13, -2.10393300000003e-13, -7.0449810000001e-13, -1.39122970000001e-12, -3.17876100000004e-13, 2.22678929999999e-12, 6.21914099999997e-13, -2.69458780000001e-12, -4.71503140000001e-12, 2.62209899999994e-13, -4.908539e-12, -1.1149009e-12, 1.93945559999999e-12, -1.25502820000001e-12, 1.42373879999999e-12, -6.01370230000001e-12, -5.5036179e-12, 2.48417389999999e-12, -5.62563000000009e-13, -8.76030300000007e-13, 2.06771199999996e-13, -3.429479e-12, 1.3712025e-12, -6.05251750000001e-12, 2.859607e-12, -2.7379061e-12, -1.87368790000001e-12, -7.12188070000001e-12, -3.85563370000001e-12, -5.48698980000001e-12, -7.53149470000001e-12, 4.15771909999999e-12, -5.834989e-13, -3.39508190000001e-12, -4.28548890000001e-12, -7.78602700000007e-13, -2.3306196e-12, -3.43033910000001e-12, -2.6797351e-12, -3.6866359e-12, -2.78704500000003e-13, -9.905301e-13, -2.56577360000001e-12, -3.47374940000001e-12, -4.3143686e-12, -2.81285930000001e-12, -3.77022200000009e-13, 3.4645547e-12, -2.95963330000001e-12, -1.6421447e-12, -1.54015410000001e-12, -2.87194340000001e-12, 1.19847099999988e-13, 3.4850352e-12, -1.17230370000001e-12, -1.83107330000001e-12, -1.7319782e-12, -3.02727980000001e-12, -3.56312520000001e-12, -4.6541396e-12, -4.43820810000001e-12, 3.45741699999992e-13, 2.29541319999999e-12, -1.0539954e-12, -3.19223800000009e-13, -6.01507300000001e-12, -5.34171530000001e-12, 8.65050899999989e-13, -3.7425852e-12, -9.5813100000008e-14, 3.82379999999916e-14, -1.1307448e-12, -5.64961920000001e-12, -2.26012820000001e-12, -2.39728870000001e-12, 4.1664449e-12, 1.14773199999999e-12, 8.16286499999989e-13, -4.70048000000001e-12, 1.06217859999999e-12, -1.65976190000001e-12, 3.41392599999992e-13, -1.8604129e-12, -1.88726410000001e-12, 4.2301838e-12, 2.0598229999999e-13, -1.17777740000001e-12, 2.39451059999999e-12, -6.41029200000001e-12, -5.27573850000001e-12, -3.833127e-12, -3.34176830000001e-12, 1.6623655e-12, 1.64483349999999e-12, 2.42609269999999e-12, -4.43199150000001e-12, -4.0603142e-12, -4.50824650000001e-12, 6.86225699999989e-13, -2.90773650000001e-12, -1.14270650000001e-12, -3.80253500000004e-13, 5.37991299999993e-13, -1.0345407e-12, 5.35557999999994e-13, -2.48047000000009e-13, -1.95285680000001e-12, -2.18840630000001e-12, -7.3517243e-12, -4.60399300000001e-12, -4.14152770000001e-12, -1.0724864e-12, 1.44993899999999e-12, -2.523711e-12, -3.59074910000001e-12, -3.14873670000001e-12, -3.36480390000001e-12, -2.6243148e-12, 1.27825959999999e-12, 1.4531829999999e-13, -5.57554910000001e-12, -2.93497860000001e-12, -4.03959450000001e-12, 6.1877946e-12, 4.96853859999999e-12, 4.92925099999995e-13, -1.2611206e-12, -1.1282356e-12, -2.95709890000001e-12, -2.3607205e-12, -1.49706300000009e-13, -2.63453780000001e-12, -1.8110689e-12, -3.1851646e-12, -4.3004313e-12, 8.00635799999992e-13, -2.74990920000001e-12, -2.7597412e-12, -5.80967040000001e-12, -7.58387920000001e-12, -1.9482064e-12, -1.73832590000001e-12, 2.40240379999999e-12, -1.21468830000001e-12, -3.5204509e-12, -2.3457529e-12, -2.76213310000001e-12, 2.61034599999991e-13, -1.08330510000001e-12, -2.949277e-12, 2.3874362e-12, -2.24601610000001e-12, 1.59998399999989e-13, -4.46961070000001e-12, -2.39268890000001e-12, -1.76406620000001e-12, 1.8529661e-12, -3.1402846e-12, -4.92456230000001e-12, 1.52995429999999e-12, 3.91522159999999e-12, -3.48781090000001e-12, -1.16997620000001e-12, 1.1589163e-12, -2.10638090000001e-12, 3.15312509999999e-12, 8.25996599999995e-13, -1.177306e-12, -1.8315126e-12, -3.73352590000001e-12, -1.5012998e-12, -2.18774390000001e-12, 3.01885329999999e-12, -1.82258800000005e-13, 1.12800000000492e-16, -3.87341800000008e-13, 2.13680399999999e-12, -3.88456850000001e-12, -4.29314980000001e-12, -3.0110725e-12, 1.58941779999999e-12, -1.34168790000001e-12, -3.14456010000001e-12, 2.97388819999999e-12, -3.2142006e-12, -5.80472200000007e-13, -4.25454170000001e-12, -2.53801860000001e-12, -2.20134550000001e-12, -7.74942480000001e-12, -5.09494000000001e-12, -3.25299740000001e-12, 4.48329759999999e-12, 2.0941481e-12, 4.7842765e-12, -2.94125500000001e-12, 1.54355579999999e-12, -9.56305500000012e-13, 7.34267999999995e-13, 7.23015999999969e-14, -5.15443800000001e-12, -2.43350040000001e-12, -5.6764335e-12, -4.14804780000001e-12, -3.70891950000001e-12, -2.60184500000001e-12, -1.4806262e-12, 1.04048149999999e-12, 4.96578569999999e-12, -1.660576e-12, -2.1881234e-12, -2.5873920000001e-13, -1.54227690000001e-12, 1.9924369999999e-13, -1.6977444e-12, -3.64260460000001e-12, -1.08723560000001e-12, -3.22141760000001e-12, 2.36628299999999e-13, 1.10444119999999e-12, -1.1088798e-12, -2.58695320000001e-12, -5.3843758e-12, 1.0876383e-12, 2.41468519999999e-12, -6.04686200000001e-12, -8.45234900000008e-13, -3.21382800000001e-12, -2.56690000000009e-13, 5.36004099999999e-12, -2.323398e-12, -1.20058310000001e-12, 1.3190158e-12, -1.68655000000003e-13, -2.88122570000001e-12, -4.26072840000001e-12, -1.73840640000001e-12, -4.81022130000001e-12, -2.39084900000001e-12, -3.57448670000001e-12, -3.07688830000001e-12, -5.40387600000009e-13, -4.00923370000001e-12, 5.98879939999999e-12, 1.04221559999999e-12, -1.49002120000001e-12, 6.30212879999999e-12, -1.05958180000001e-12, -1.25058260000001e-12, -5.12289970000001e-12, 1.71495699999999e-12, -3.26703350000001e-12, -3.13125300000001e-12, -1.91003290000001e-12, -8.50303800000003e-13, 1.27841369999999e-12, 6.51531999999992e-13, 1.99147439999999e-12, -2.67735250000001e-12, -3.79936700000001e-12, -5.24044220000001e-12, -1.53608790000001e-12, -2.15411040000001e-12, -2.92747500000006e-13, -2.6107846e-12, -2.17927700000003e-13, -1.9912809e-12, 3.54573999999891e-14, 1.86267699999989e-13, -1.19513010000001e-12, -2.14961880000001e-12, -4.68152900000001e-12, 3.6215379e-12, 2.4311317e-12, 1.6822296e-12, 2.34169149999999e-12, -1.31812330000001e-12, -8.38500800000007e-13, 2.5943844e-12, -1.9057069e-12, -3.7279441e-12, 3.5262928e-12, -4.53533220000001e-12, -4.14882060000001e-12, -7.10198450000001e-12, -4.4659171e-12, -4.22516530000001e-12, -3.4306381e-12, 3.46655099999999e-12, -8.79751600000013e-13, 5.07505779999999e-12, 1.47544249999999e-12, 2.22753099999997e-13, 1.85505899999999e-12, -1.38294090000001e-12, -1.35012160000001e-12, -2.4160787e-12, -4.08163410000001e-12, -3.4610950000001e-13, -6.35524600000005e-13, 2.1864263e-12, -2.3144699e-12, -7.6863270000001e-13, -1.95460100000009e-13, 4.9743279999999e-13, -2.5318181e-12, -2.70561800000001e-12, 9.48032999999996e-13, 1.27300899999999e-12, 1.96606059999999e-12, 2.54969069999999e-12, -6.48414590000001e-12, -1.33408910000001e-12, 1.70646899999993e-13, -5.4417671e-12, 3.16804499999999e-13, -1.463377e-12, -3.72581100000008e-13, 2.228436e-12, -8.56925200000006e-13, 4.92281469999999e-12, 1.81488689999999e-12, 4.9124859e-12, 1.4778504e-12, -2.2923887e-12, -6.30860400000008e-13, -3.48609520000001e-12, 2.27810429999999e-12, 1.877936e-12, -2.943157e-12, 1.17512819999999e-12, -2.5286926e-12, -3.1163221e-12, -5.77180050000001e-12, -3.64461700000001e-12, -4.65428220000001e-12, -1.85985410000001e-12, -1.47995690000001e-12, 2.31911349999999e-12, 9.53844799999991e-13, -3.561996e-12, -1.81465400000005e-13, -1.11867500000001e-12, -7.11501200000004e-13, -7.74998700000001e-13, 2.5047786e-12, -8.28001900000005e-13, -6.58362280000001e-12, -7.437618e-12, 4.60860099999993e-13, -1.81941060000001e-12, 5.44612339999999e-12, -4.76879120000001e-12, 1.04314699999999e-12, -2.17700000000004e-13, -2.56455700000001e-12, -1.51858350000001e-12, -4.21308170000001e-12, 2.8513366e-12, 3.78977299999997e-13, 2.82579999999995e-13, -2.99941670000001e-12, -1.19045900000001e-12, 2.63095299999994e-13, -7.24974000000007e-13, -7.20751400000012e-13, -1.55529650000001e-12, 4.4351771e-12, -1.89865540000001e-12, -5.36671000000009e-13, -1.29092250000001e-12, 6.65777499999992e-13, -6.1187196e-12, -3.76140740000001e-12, -1.5988931e-12, -2.80238340000001e-12, 7.32000299999995e-13, -1.27403450000001e-12, 6.90689799999997e-13, 5.5259823e-12, -1.4042160000001e-13, -3.14888390000001e-12, -2.3363027e-12, -3.03618960000001e-12, -3.13940610000001e-12, 6.90952e-13, 6.77244699999994e-13, -1.66646370000001e-12, -3.42527710000001e-12, 4.19051539999999e-12, -1.40598800000001e-12, -1.52916980000001e-12, -4.06883520000001e-12, 8.62481899999992e-13, -1.08640760000001e-12, -1.69838380000001e-12, -2.69683480000001e-12, 4.10276999999897e-14, -1.62612830000001e-12, -3.12632430000001e-12, -2.0393945e-12, -2.97002300000006e-13, 1.11783699999999e-13, -4.86982000000012e-13, -1.93469690000001e-12, -2.5248196e-12, -5.5905765e-12, -3.42403970000001e-12, -4.1656972e-12, -9.69164200000013e-13, 2.1334899e-12, 9.68173099999993e-13, 3.73609279999999e-12, -1.8883887e-12, 1.27270539999999e-12, -1.73882730000001e-12, 2.78051859999999e-12, -3.63105600000008e-13, -2.30312450000001e-12, 1.8467518e-12, -2.26884940000001e-12, -4.40511510000001e-12, -3.24048830000001e-12, -2.40329600000001e-12, -5.36960700000005e-13, -4.7999937e-12, 1.99593839999999e-12, -4.53132120000001e-12, 4.26826989999999e-12, -1.48717300000007e-13, -2.78542400000001e-12, -1.748358e-12, -2.3728984e-12, -3.79515360000001e-12, 4.31449759999999e-12, -3.57944700000005e-13, -2.5434555e-12, -3.19913800000007e-13, -1.25738790000001e-12, -1.34772970000001e-12, -5.25022360000001e-12, -5.2556444e-12, 1.03323909999999e-12, 2.5016415e-12, 2.98063149999999e-12, -1.15165080000001e-12, -2.13128870000001e-12, -2.3912469e-12, -4.38353070000001e-12, 2.46775969999999e-12, 1.24255389999999e-12, -4.66048400000006e-13, -6.28470450000001e-12, -1.6327819e-12, -2.68983390000001e-12, -4.42601870000001e-12, 2.27677039999999e-12, -2.16332380000001e-12, -3.74032300000006e-13, -1.95592020000001e-12, 4.437845e-12, 5.8899573e-12, -3.1530996e-12, -4.3807133e-12, 8.87640999999972e-14, -1.5973246e-12, 2.46291149999999e-12, -2.83526710000001e-12, -4.782418e-12, 1.47667289999999e-12, -3.0314357e-12, 1.38008009999999e-12, -1.9467805e-12, -2.43094750000001e-12, 1.01288289999999e-12, 5.7209825e-12, 4.9175479e-12, 3.91734439999999e-12, -7.34225560000001e-12, -1.53218960000001e-12, -3.23890140000001e-12, -3.12740400000008e-13, -1.97557600000002e-13, -2.93237400000001e-13, -4.62918300000005e-13, -1.5766164e-12, 1.11562789999999e-12, -5.91773040000001e-12, 6.55170399999998e-13, -2.55954780000001e-12, 5.1572303e-12, 2.59997399999993e-13, -1.3146274e-12, -5.5797142e-12, -3.46447860000001e-12, -3.06360600000009e-13, -1.22779760000001e-12, 4.60499139999999e-12, 3.21392799999988e-13, -5.1796424e-12, -8.28963200000008e-13, -3.88819770000001e-12, -1.0283931e-12, -3.83260490000001e-12, -1.58662000000012e-13, -1.2955844e-12, -2.8871065e-12, -6.96784300000003e-13, 4.2623546e-12, -4.15404360000001e-12, -1.41188260000001e-12, -6.84767400000003e-13, -3.66799760000001e-12, -4.8071164e-12, -8.63772000000004e-13, -2.0069708e-12, -8.76126900000011e-13, 4.19811699999988e-13, -3.7349749e-12, -2.95691400000009e-13, 2.0775498e-12, -6.39237820000001e-12, -2.18198960000001e-12, 2.56565649999999e-12, -2.26560880000001e-12, 8.57256599999997e-13, -1.66642000000001e-12, -8.75703800000009e-13, -4.94074430000001e-12, -2.95574100000009e-13, -9.12883700000007e-13, -3.95157790000001e-12, -9.28939200000012e-13, -3.1173916e-12, -2.81114000000072e-14, -1.74793250000001e-12, -6.25844400000001e-13, 1.11358789999999e-12, 3.42808549999999e-12, -1.27915170000001e-12, -2.10973420000001e-12, 1.48971549999999e-12, -8.040923e-13, -3.81974170000001e-12, 3.4141099999999e-13, -2.21656840000001e-12, -7.31466160000001e-12, -2.82352100000008e-13, -2.18411700000001e-12, 2.35280909999999e-12, 3.81564119999999e-12, 6.85698999999998e-13, -2.19064180000001e-12, -3.89459140000001e-12, -3.65367860000001e-12, -2.2888951e-12, -2.5899339e-12, -6.38548900000003e-13, -1.21916000000068e-14, -2.16224970000001e-12, 1.55472179999999e-12, -3.6555369e-12, 2.71421519999999e-12, -1.54605560000001e-12, 2.8961177e-12, -4.52886500000001e-12, -2.6580886e-12, -3.32259410000001e-12, 1.10371499999992e-13, -1.68464100000006e-13, 1.76720809999999e-12, 1.40387699999999e-12, -7.95746e-13, -1.1075666e-12, -7.12230300000008e-13, 5.3935739999999e-13, -2.3383841e-12, 5.70486999999904e-14, -3.15124130000001e-12, -4.63985400000004e-13, -5.15592500000007e-13, 5.04316399999989e-13, -1.17974150000001e-12, 5.1721773e-12, 6.61782599999996e-13, -1.5975776e-12, -2.28029360000001e-12, -4.94688270000001e-12, -4.62718500000001e-12, -2.3707365e-12, -1.1456619e-12, -8.78362400000012e-13, -2.24031700000001e-12, -4.2853233e-12, -7.428269e-12, -2.1354078e-12, 2.50438069999999e-12, 5.73071399999994e-13, -2.15297660000001e-12, -1.89620600000001e-12, -4.51567740000001e-12, -2.8421369e-12, 2.24659699999992e-13, -3.05671830000001e-12, 2.04110199999991e-13, -6.38042340000001e-12, -3.9064243e-12, -3.3953809e-12, -1.8319335e-12, -8.50407300000008e-13, -3.8068025e-12, 3.90852439999999e-12, 2.57800999999998e-13, -6.49767800000014e-13, 3.21862809999999e-12, -3.31534030000001e-12, -4.33286420000001e-12, -3.85942160000001e-12, -2.8186366e-12, -3.85798880000001e-12, -2.28754740000001e-12, -1.29108350000001e-12, 1.20375999999993e-13, -2.12828500000001e-12, 2.35813109999999e-12, 2.77317799999994e-13, -1.7693812e-12, -2.64450090000001e-12, -2.68580220000001e-12, -3.2180598e-12, -2.63098910000001e-12, 1.12535869999999e-12, -2.1421027e-12, -1.4890185e-12, 3.30783199999994e-13, -3.00606340000001e-12, -1.3385117e-12, -4.5039894e-12, -7.3946217e-12, -3.5167826e-12, -4.4357932e-12, 3.417261e-13, -9.16365700000007e-13, -3.82049700000007e-13, 1.1655607e-12, -1.88525400000001e-12, -5.5098851e-12, -8.19423300000003e-13, -2.4393122e-12, 1.41074439999999e-12, -2.14972400000006e-13, -4.7604426e-12, 9.12985999999901e-14, -2.96247000000052e-14, -1.28144800000005e-13, -1.7622976e-12, 3.6067727e-12, 2.7816616e-12, 2.29272239999999e-12, 3.53294499999996e-13, -2.54880500000001e-12, -4.23653590000001e-12, 1.33900409999999e-12, -7.71847900000005e-13, -3.73592240000001e-12, 5.60658999999995e-13, -6.62440100000004e-13, 1.24939829999999e-12, -3.22195580000001e-12, -1.47378630000001e-12, -4.28143880000001e-12, -5.67597350000001e-12, -1.7951169e-12, -5.1088175e-12, 3.13423849999999e-12, 8.19296999999992e-13, -3.9745078e-12, -2.3978545e-12, -2.38419700000006e-13, -1.3378103e-12, 3.0768311e-12, -2.69118500000008e-13, -3.90572060000001e-12, -6.16428600000006e-13, -2.0871148e-12, 2.98105239999999e-12, 7.17334999999953e-14, 4.5974201e-12, -2.14052960000001e-12, 1.083303e-12, -5.45047100000001e-13, 3.56899709999999e-12, -6.9079087e-12, -6.0294634e-12, 5.86564799999996e-13, -2.8212562e-12, -4.03475500000006e-13, 1.27983729999999e-12, -1.75359710000001e-12, -5.27574770000001e-12, -1.07394230000001e-12, 1.85194039999999e-12, -4.07325100000001e-12, 3.94110909999999e-12, 3.09736999999994e-13, -6.95171000000001e-12, -4.65157530000001e-12, -6.81600400000004e-13, -6.7253761e-12, 3.27209119999999e-12, -8.06861300000009e-13, -3.01658540000001e-12, -4.02780900000006e-13, -6.69413400000006e-13, -1.6290032e-12, 5.98662199999993e-13, -2.4026382e-12, -5.54140040000001e-12, -3.60903550000001e-12, -1.1336864e-12, -3.39050050000001e-12, -6.69212670000001e-12, -2.661642e-12, 1.58188339999999e-12, 6.19642149999999e-12, 3.8970433e-12, -1.86015770000001e-12, -2.12553440000001e-12, -3.74286350000001e-12, -4.20180760000001e-12, 5.0986983e-12, 3.20098999999927e-14, -3.37502690000001e-12, -1.6162549e-12, -2.31349800000006e-13, -3.08344000000023e-14, 2.50277309999999e-12, -1.9879737e-12, -3.18572800000001e-12, 9.39718899999995e-13, 5.63830499999994e-13, 1.3440087e-12, 1.18676099999999e-12, -8.99893900000011e-13, -3.54616820000001e-12, 2.0607262e-12, -1.1822185e-12]], "-0.047": [[-0.007, -0.00699, -0.00698, -0.00697, -0.00696, -0.00695, -0.00694, -0.00693, -0.00692, -0.00691, -0.0069, -0.00689, -0.00688000000000001, -0.00687000000000001, -0.00686000000000001, -0.00685000000000001, -0.00684000000000001, -0.00683000000000001, -0.00682000000000001, -0.00681000000000001, -0.00680000000000001, -0.00679000000000001, -0.00678000000000001, -0.00677000000000001, -0.00676000000000001, -0.00675000000000001, -0.00674000000000001, -0.00673000000000001, -0.00672000000000001, -0.00671000000000001, -0.00670000000000001, -0.00669000000000001, -0.00668000000000001, -0.00667000000000001, -0.00666000000000001, -0.00665000000000001, -0.00664000000000001, -0.00663000000000002, -0.00662000000000002, -0.00661000000000002, -0.00660000000000002, -0.00659000000000002, -0.00658000000000002, -0.00657000000000002, -0.00656000000000002, -0.00655000000000002, -0.00654000000000002, -0.00653000000000002, -0.00652000000000002, -0.00651000000000002, -0.00650000000000002, -0.00649000000000002, -0.00648000000000002, -0.00647000000000002, -0.00646000000000002, -0.00645000000000002, -0.00644000000000002, -0.00643000000000002, -0.00642000000000002, -0.00641000000000002, -0.00640000000000002, -0.00639000000000003, -0.00638000000000003, -0.00637000000000003, -0.00636000000000003, -0.00635000000000003, -0.00634000000000003, -0.00633000000000003, -0.00632000000000003, -0.00631000000000003, -0.00630000000000003, -0.00629000000000003, -0.00628000000000003, -0.00627000000000003, -0.00626000000000003, -0.00625000000000003, -0.00624000000000003, -0.00623000000000003, -0.00622000000000003, -0.00621000000000003, -0.00620000000000003, -0.00619000000000003, -0.00618000000000003, -0.00617000000000003, -0.00616000000000003, -0.00615000000000003, -0.00614000000000004, -0.00613000000000004, -0.00612000000000004, -0.00611000000000004, -0.00610000000000004, -0.00609000000000004, -0.00608000000000004, -0.00607000000000004, -0.00606000000000004, -0.00605000000000004, -0.00604000000000004, -0.00603000000000004, -0.00602000000000004, -0.00601000000000004, -0.00600000000000004, -0.00599000000000004, -0.00598000000000004, -0.00597000000000004, -0.00596000000000004, -0.00595000000000004, -0.00594000000000004, -0.00593000000000004, -0.00592000000000004, -0.00591000000000004, -0.00590000000000004, -0.00589000000000005, -0.00588000000000005, -0.00587000000000005, -0.00586000000000005, -0.00585000000000005, -0.00584000000000005, -0.00583000000000005, -0.00582000000000005, -0.00581000000000005, -0.00580000000000005, -0.00579000000000005, -0.00578000000000005, -0.00577000000000005, -0.00576000000000005, -0.00575000000000005, -0.00574000000000005, -0.00573000000000005, -0.00572000000000005, -0.00571000000000005, -0.00570000000000005, -0.00569000000000005, -0.00568000000000005, -0.00567000000000005, -0.00566000000000005, -0.00565000000000006, -0.00564000000000006, -0.00563000000000006, -0.00562000000000006, -0.00561000000000006, -0.00560000000000006, -0.00559000000000006, -0.00558000000000006, -0.00557000000000006, -0.00556000000000006, -0.00555000000000006, -0.00554000000000006, -0.00553000000000006, -0.00552000000000006, -0.00551000000000006, -0.00550000000000006, -0.00549000000000006, -0.00548000000000006, -0.00547000000000006, -0.00546000000000006, -0.00545000000000006, -0.00544000000000006, -0.00543000000000006, -0.00542000000000006, -0.00541000000000006, -0.00540000000000007, -0.00539000000000007, -0.00538000000000007, -0.00537000000000007, -0.00536000000000007, -0.00535000000000007, -0.00534000000000007, -0.00533000000000007, -0.00532000000000007, -0.00531000000000007, -0.00530000000000007, -0.00529000000000007, -0.00528000000000007, -0.00527000000000007, -0.00526000000000007, -0.00525000000000007, -0.00524000000000007, -0.00523000000000007, -0.00522000000000007, -0.00521000000000007, -0.00520000000000007, -0.00519000000000007, -0.00518000000000007, -0.00517000000000007, -0.00516000000000008, -0.00515000000000008, -0.00514000000000008, -0.00513000000000008, -0.00512000000000008, -0.00511000000000008, -0.00510000000000008, -0.00509000000000008, -0.00508000000000008, -0.00507000000000008, -0.00506000000000008, -0.00505000000000008, -0.00504000000000008, -0.00503000000000008, -0.00502000000000008, -0.00501000000000008, -0.00500000000000008, -0.00499000000000008, -0.00498000000000008, -0.00497000000000008, -0.00496000000000008, -0.00495000000000008, -0.00494000000000008, -0.00493000000000008, -0.00492000000000008, -0.00491000000000009, -0.00490000000000009, -0.00489000000000009, -0.00488000000000009, -0.00487000000000009, -0.00486000000000009, -0.00485000000000009, -0.00484000000000009, -0.00483000000000009, -0.00482000000000009, -0.00481000000000009, -0.00480000000000009, -0.00479000000000009, -0.00478000000000009, -0.00477000000000009, -0.00476000000000009, -0.00475000000000009, -0.00474000000000009, -0.00473000000000009, -0.00472000000000009, -0.00471000000000009, -0.00470000000000009, -0.00469000000000009, -0.00468000000000009, -0.0046700000000001, -0.0046600000000001, -0.0046500000000001, -0.0046400000000001, -0.0046300000000001, -0.0046200000000001, -0.0046100000000001, -0.0046000000000001, -0.0045900000000001, -0.0045800000000001, -0.0045700000000001, -0.0045600000000001, -0.0045500000000001, -0.0045400000000001, -0.0045300000000001, -0.0045200000000001, -0.0045100000000001, -0.0045000000000001, -0.0044900000000001, -0.0044800000000001, -0.0044700000000001, -0.0044600000000001, -0.0044500000000001, -0.0044400000000001, -0.0044300000000001, -0.00442000000000011, -0.00441000000000011, -0.00440000000000011, -0.00439000000000011, -0.00438000000000011, -0.00437000000000011, -0.00436000000000011, -0.00435000000000011, -0.00434000000000011, -0.00433000000000011, -0.00432000000000011, -0.00431000000000011, -0.00430000000000011, -0.00429000000000011, -0.00428000000000011, -0.00427000000000011, -0.00426000000000011, -0.00425000000000011, -0.00424000000000011, -0.00423000000000011, -0.00422000000000011, -0.00421000000000011, -0.00420000000000011, -0.00419000000000011, -0.00418000000000012, -0.00417000000000012, -0.00416000000000012, -0.00415000000000012, -0.00414000000000012, -0.00413000000000012, -0.00412000000000012, -0.00411000000000012, -0.00410000000000012, -0.00409000000000012, -0.00408000000000012, -0.00407000000000012, -0.00406000000000012, -0.00405000000000012, -0.00404000000000012, -0.00403000000000012, -0.00402000000000012, -0.00401000000000012, -0.00400000000000012, -0.00399000000000012, -0.00398000000000012, -0.00397000000000012, -0.00396000000000012, -0.00395000000000012, -0.00394000000000012, -0.00393000000000013, -0.00392000000000013, -0.00391000000000013, -0.00390000000000013, -0.00389000000000013, -0.00388000000000013, -0.00387000000000013, -0.00386000000000013, -0.00385000000000013, -0.00384000000000013, -0.00383000000000013, -0.00382000000000013, -0.00381000000000013, -0.00380000000000013, -0.00379000000000013, -0.00378000000000013, -0.00377000000000013, -0.00376000000000013, -0.00375000000000013, -0.00374000000000013, -0.00373000000000013, -0.00372000000000013, -0.00371000000000013, -0.00370000000000013, -0.00369000000000013, -0.00368000000000013, -0.00367000000000013, -0.00366000000000013, -0.00365000000000013, -0.00364000000000013, -0.00363000000000013, -0.00362000000000013, -0.00361000000000013, -0.00360000000000013, -0.00359000000000013, -0.00358000000000013, -0.00357000000000013, -0.00356000000000013, -0.00355000000000013, -0.00354000000000013, -0.00353000000000013, -0.00352000000000013, -0.00351000000000012, -0.00350000000000012, -0.00349000000000012, -0.00348000000000012, -0.00347000000000012, -0.00346000000000012, -0.00345000000000012, -0.00344000000000012, -0.00343000000000012, -0.00342000000000012, -0.00341000000000012, -0.00340000000000012, -0.00339000000000012, -0.00338000000000012, -0.00337000000000012, -0.00336000000000012, -0.00335000000000012, -0.00334000000000012, -0.00333000000000012, -0.00332000000000012, -0.00331000000000012, -0.00330000000000012, -0.00329000000000012, -0.00328000000000012, -0.00327000000000012, -0.00326000000000012, -0.00325000000000012, -0.00324000000000012, -0.00323000000000012, -0.00322000000000012, -0.00321000000000012, -0.00320000000000012, -0.00319000000000012, -0.00318000000000012, -0.00317000000000012, -0.00316000000000012, -0.00315000000000012, -0.00314000000000012, -0.00313000000000012, -0.00312000000000012, -0.00311000000000012, -0.00310000000000012, -0.00309000000000012, -0.00308000000000012, -0.00307000000000012, -0.00306000000000012, -0.00305000000000012, -0.00304000000000012, -0.00303000000000012, -0.00302000000000012, -0.00301000000000012, -0.00300000000000012, -0.00299000000000012, -0.00298000000000012, -0.00297000000000012, -0.00296000000000012, -0.00295000000000012, -0.00294000000000012, -0.00293000000000012, -0.00292000000000012, -0.00291000000000012, -0.00290000000000012, -0.00289000000000012, -0.00288000000000012, -0.00287000000000012, -0.00286000000000012, -0.00285000000000012, -0.00284000000000012, -0.00283000000000012, -0.00282000000000012, -0.00281000000000012, -0.00280000000000012, -0.00279000000000012, -0.00278000000000012, -0.00277000000000012, -0.00276000000000012, -0.00275000000000012, -0.00274000000000012, -0.00273000000000012, -0.00272000000000012, -0.00271000000000012, -0.00270000000000012, -0.00269000000000012, -0.00268000000000012, -0.00267000000000012, -0.00266000000000012, -0.00265000000000012, -0.00264000000000012, -0.00263000000000012, -0.00262000000000012, -0.00261000000000012, -0.00260000000000012, -0.00259000000000012, -0.00258000000000012, -0.00257000000000012, -0.00256000000000012, -0.00255000000000012, -0.00254000000000012, -0.00253000000000012, -0.00252000000000012, -0.00251000000000012, -0.00250000000000012, -0.00249000000000012, -0.00248000000000012, -0.00247000000000012, -0.00246000000000012, -0.00245000000000012, -0.00244000000000012, -0.00243000000000012, -0.00242000000000012, -0.00241000000000012, -0.00240000000000012, -0.00239000000000012, -0.00238000000000012, -0.00237000000000012, -0.00236000000000012, -0.00235000000000012, -0.00234000000000012, -0.00233000000000012, -0.00232000000000012, -0.00231000000000012, -0.00230000000000012, -0.00229000000000012, -0.00228000000000012, -0.00227000000000012, -0.00226000000000012, -0.00225000000000012, -0.00224000000000012, -0.00223000000000012, -0.00222000000000012, -0.00221000000000012, -0.00220000000000012, -0.00219000000000012, -0.00218000000000012, -0.00217000000000012, -0.00216000000000012, -0.00215000000000012, -0.00214000000000012, -0.00213000000000012, -0.00212000000000012, -0.00211000000000012, -0.00210000000000012, -0.00209000000000012, -0.00208000000000012, -0.00207000000000012, -0.00206000000000012, -0.00205000000000012, -0.00204000000000012, -0.00203000000000012, -0.00202000000000012, -0.00201000000000012, -0.00200000000000012, -0.00199000000000012, -0.00198000000000012, -0.00197000000000012, -0.00196000000000012, -0.00195000000000012, -0.00194000000000012, -0.00193000000000012, -0.00192000000000012, -0.00191000000000012, -0.00190000000000012, -0.00189000000000012, -0.00188000000000012, -0.00187000000000012, -0.00186000000000012, -0.00185000000000012, -0.00184000000000012, -0.00183000000000012, -0.00182000000000012, -0.00181000000000012, -0.00180000000000012, -0.00179000000000012, -0.00178000000000012, -0.00177000000000012, -0.00176000000000012, -0.00175000000000012, -0.00174000000000012, -0.00173000000000012, -0.00172000000000012, -0.00171000000000012, -0.00170000000000012, -0.00169000000000012, -0.00168000000000012, -0.00167000000000012, -0.00166000000000012, -0.00165000000000012, -0.00164000000000012, -0.00163000000000012, -0.00162000000000012, -0.00161000000000012, -0.00160000000000012, -0.00159000000000012, -0.00158000000000012, -0.00157000000000012, -0.00156000000000012, -0.00155000000000012, -0.00154000000000012, -0.00153000000000012, -0.00152000000000012, -0.00151000000000012, -0.00150000000000012, -0.00149000000000012, -0.00148000000000012, -0.00147000000000012, -0.00146000000000012, -0.00145000000000012, -0.00144000000000012, -0.00143000000000012, -0.00142000000000012, -0.00141000000000012, -0.00140000000000012, -0.00139000000000012, -0.00138000000000012, -0.00137000000000012, -0.00136000000000012, -0.00135000000000012, -0.00134000000000012, -0.00133000000000012, -0.00132000000000012, -0.00131000000000012, -0.00130000000000012, -0.00129000000000012, -0.00128000000000012, -0.00127000000000012, -0.00126000000000012, -0.00125000000000012, -0.00124000000000012, -0.00123000000000012, -0.00122000000000012, -0.00121000000000012, -0.00120000000000012, -0.00119000000000012, -0.00118000000000012, -0.00117000000000012, -0.00116000000000012, -0.00115000000000012, -0.00114000000000012, -0.00113000000000012, -0.00112000000000012, -0.00111000000000012, -0.00110000000000012, -0.00109000000000012, -0.00108000000000012, -0.00107000000000012, -0.00106000000000012, -0.00105000000000012, -0.00104000000000012, -0.00103000000000012, -0.00102000000000012, -0.00101000000000012, -0.00100000000000012, -0.000990000000000118, -0.000980000000000118, -0.000970000000000118, -0.000960000000000118, -0.000950000000000118, -0.000940000000000118, -0.000930000000000118, -0.000920000000000118, -0.000910000000000118, -0.000900000000000118, -0.000890000000000118, -0.000880000000000118, -0.000870000000000118, -0.000860000000000118, -0.000850000000000118, -0.000840000000000118, -0.000830000000000118, -0.000820000000000118, -0.000810000000000118, -0.000800000000000118, -0.000790000000000118, -0.000780000000000118, -0.000770000000000118, -0.000760000000000118, -0.000750000000000118, -0.000740000000000118, -0.000730000000000118, -0.000720000000000118, -0.000710000000000118, -0.000700000000000118, -0.000690000000000118, -0.000680000000000118, -0.000670000000000118, -0.000660000000000118, -0.000650000000000117, -0.000640000000000117, -0.000630000000000117, -0.000620000000000117, -0.000610000000000117, -0.000600000000000117, -0.000590000000000117, -0.000580000000000117, -0.000570000000000117, -0.000560000000000117, -0.000550000000000117, -0.000540000000000117, -0.000530000000000117, -0.000520000000000117, -0.000510000000000117, -0.000500000000000117, -0.000490000000000117, -0.000480000000000117, -0.000470000000000117, -0.000460000000000117, -0.000450000000000117, -0.000440000000000117, -0.000430000000000117, -0.000420000000000117, -0.000410000000000117, -0.000400000000000117, -0.000390000000000117, -0.000380000000000117, -0.000370000000000117, -0.000360000000000117, -0.000350000000000117, -0.000340000000000117, -0.000330000000000117, -0.000320000000000117, -0.000310000000000117, -0.000300000000000117, -0.000290000000000117, -0.000280000000000117, -0.000270000000000117, -0.000260000000000116, -0.000250000000000116, -0.000240000000000116, -0.000230000000000116, -0.000220000000000116, -0.000210000000000116, -0.000200000000000116, -0.000190000000000116, -0.000180000000000116, -0.000170000000000116, -0.000160000000000116, -0.000150000000000116, -0.000140000000000116, -0.000130000000000116, -0.000120000000000116, -0.000110000000000116, -0.000100000000000116, -9.00000000001165e-05, -8.00000000001165e-05, -7.00000000001165e-05, -6.00000000001165e-05, -5.00000000001165e-05, -4.00000000001165e-05, -3.00000000001165e-05, -2.00000000001165e-05, -1.00000000001165e-05, -1.16467030247466e-16, 9.99999999988353e-06, 1.99999999998835e-05, 2.99999999998835e-05, 3.99999999998835e-05, 4.99999999998835e-05, 5.99999999998835e-05, 6.99999999998835e-05, 7.99999999998835e-05, 8.99999999998835e-05, 9.99999999998835e-05, 0.000109999999999884, 0.000119999999999884, 0.000129999999999884, 0.000139999999999884, 0.000149999999999884, 0.000159999999999884, 0.000169999999999884, 0.000179999999999884, 0.000189999999999884, 0.000199999999999884, 0.000209999999999884, 0.000219999999999884, 0.000229999999999884, 0.000239999999999884, 0.000249999999999884, 0.000259999999999884, 0.000269999999999884, 0.000279999999999884, 0.000289999999999884, 0.000299999999999884, 0.000309999999999884, 0.000319999999999884, 0.000329999999999884, 0.000339999999999884, 0.000349999999999884, 0.000359999999999884, 0.000369999999999884, 0.000379999999999884, 0.000389999999999884, 0.000399999999999884, 0.000409999999999884, 0.000419999999999884, 0.000429999999999884, 0.000439999999999884, 0.000449999999999884, 0.000459999999999884, 0.000469999999999884, 0.000479999999999884, 0.000489999999999884, 0.000499999999999884, 0.000509999999999884, 0.000519999999999884, 0.000529999999999884, 0.000539999999999884, 0.000549999999999884, 0.000559999999999884, 0.000569999999999884, 0.000579999999999884, 0.000589999999999884, 0.000599999999999884, 0.000609999999999885, 0.000619999999999885, 0.000629999999999885, 0.000639999999999885, 0.000649999999999885, 0.000659999999999885, 0.000669999999999885, 0.000679999999999885, 0.000689999999999885, 0.000699999999999885, 0.000709999999999885, 0.000719999999999885, 0.000729999999999885, 0.000739999999999885, 0.000749999999999885, 0.000759999999999885, 0.000769999999999885, 0.000779999999999885, 0.000789999999999885, 0.000799999999999885, 0.000809999999999885, 0.000819999999999885, 0.000829999999999885, 0.000839999999999885, 0.000849999999999885, 0.000859999999999885, 0.000869999999999885, 0.000879999999999885, 0.000889999999999885, 0.000899999999999885, 0.000909999999999885, 0.000919999999999885, 0.000929999999999885, 0.000939999999999885, 0.000949999999999885, 0.000959999999999885, 0.000969999999999885, 0.000979999999999885, 0.000989999999999886, 0.000999999999999886, 0.00100999999999989, 0.00101999999999989, 0.00102999999999989, 0.00103999999999989, 0.00104999999999989, 0.00105999999999989, 0.00106999999999989, 0.00107999999999989, 0.00108999999999989, 0.00109999999999989, 0.00110999999999989, 0.00111999999999989, 0.00112999999999989, 0.00113999999999989, 0.00114999999999989, 0.00115999999999989, 0.00116999999999989, 0.00117999999999989, 0.00118999999999989, 0.00119999999999989, 0.00120999999999989, 0.00121999999999989, 0.00122999999999989, 0.00123999999999989, 0.00124999999999989, 0.00125999999999989, 0.00126999999999989, 0.00127999999999989, 0.00128999999999989, 0.00129999999999989, 0.00130999999999989, 0.00131999999999989, 0.00132999999999989, 0.00133999999999989, 0.00134999999999989, 0.00135999999999989, 0.00136999999999989, 0.00137999999999989, 0.00138999999999989, 0.00139999999999989, 0.00140999999999989, 0.00141999999999989, 0.00142999999999989, 0.00143999999999989, 0.00144999999999989, 0.00145999999999989, 0.00146999999999989, 0.00147999999999989, 0.00148999999999989, 0.00149999999999989, 0.00150999999999989, 0.00151999999999989, 0.00152999999999989, 0.00153999999999989, 0.00154999999999989, 0.00155999999999989, 0.00156999999999989, 0.00157999999999989, 0.00158999999999989, 0.00159999999999989, 0.00160999999999989, 0.00161999999999989, 0.00162999999999989, 0.00163999999999989, 0.00164999999999989, 0.00165999999999989, 0.00166999999999989, 0.00167999999999989, 0.00168999999999989, 0.00169999999999989, 0.00170999999999989, 0.00171999999999989, 0.00172999999999989, 0.00173999999999989, 0.00174999999999989, 0.00175999999999989, 0.00176999999999989, 0.00177999999999989, 0.00178999999999989, 0.00179999999999989, 0.00180999999999989, 0.00181999999999989, 0.00182999999999989, 0.00183999999999989, 0.00184999999999989, 0.00185999999999989, 0.00186999999999989, 0.00187999999999989, 0.00188999999999989, 0.00189999999999989, 0.00190999999999989, 0.00191999999999989, 0.00192999999999989, 0.00193999999999989, 0.00194999999999989, 0.00195999999999989, 0.00196999999999989, 0.00197999999999989, 0.00198999999999989, 0.00199999999999989, 0.00200999999999989, 0.00201999999999989, 0.00202999999999989, 0.00203999999999989, 0.00204999999999989, 0.00205999999999989, 0.00206999999999989, 0.00207999999999989, 0.00208999999999989, 0.00209999999999989, 0.00210999999999989, 0.00211999999999989, 0.00212999999999989, 0.00213999999999989, 0.00214999999999989, 0.00215999999999989, 0.00216999999999989, 0.00217999999999989, 0.00218999999999989, 0.00219999999999989, 0.00220999999999989, 0.00221999999999989, 0.00222999999999989, 0.00223999999999989, 0.00224999999999989, 0.00225999999999989, 0.00226999999999989, 0.00227999999999989, 0.00228999999999989, 0.00229999999999989, 0.00230999999999989, 0.00231999999999989, 0.00232999999999989, 0.00233999999999989, 0.00234999999999989, 0.00235999999999989, 0.00236999999999989, 0.00237999999999989, 0.00238999999999989, 0.00239999999999989, 0.00240999999999989, 0.00241999999999989, 0.00242999999999989, 0.00243999999999989, 0.00244999999999989, 0.00245999999999989, 0.00246999999999989, 0.00247999999999989, 0.00248999999999989, 0.00249999999999989, 0.00250999999999989, 0.00251999999999989, 0.00252999999999989, 0.00253999999999989, 0.00254999999999989, 0.00255999999999989, 0.00256999999999989, 0.00257999999999989, 0.00258999999999989, 0.00259999999999989, 0.00260999999999989, 0.00261999999999989, 0.00262999999999989, 0.00263999999999989, 0.00264999999999989, 0.00265999999999989, 0.00266999999999989, 0.00267999999999989, 0.00268999999999989, 0.00269999999999989, 0.00270999999999989, 0.00271999999999989, 0.00272999999999989, 0.00273999999999989, 0.00274999999999989, 0.00275999999999989, 0.00276999999999989, 0.00277999999999989, 0.00278999999999989, 0.00279999999999989, 0.00280999999999989, 0.00281999999999989, 0.00282999999999989, 0.00283999999999989, 0.00284999999999989, 0.00285999999999989, 0.00286999999999989, 0.00287999999999989, 0.00288999999999989, 0.00289999999999989, 0.00290999999999989, 0.00291999999999989, 0.00292999999999989, 0.00293999999999989, 0.00294999999999989, 0.00295999999999989, 0.00296999999999989, 0.00297999999999989, 0.00298999999999989, 0.00299999999999989, 0.00300999999999989, 0.00301999999999989, 0.00302999999999989, 0.00303999999999989, 0.00304999999999989, 0.00305999999999989, 0.00306999999999989, 0.00307999999999989, 0.00308999999999989, 0.00309999999999989, 0.00310999999999989, 0.00311999999999989, 0.00312999999999989, 0.00313999999999989, 0.00314999999999989, 0.00315999999999989, 0.00316999999999989, 0.00317999999999989, 0.00318999999999989, 0.00319999999999989, 0.00320999999999989, 0.00321999999999989, 0.00322999999999989, 0.00323999999999989, 0.00324999999999989, 0.00325999999999989, 0.00326999999999989, 0.00327999999999989, 0.00328999999999989, 0.00329999999999989, 0.00330999999999989, 0.00331999999999989, 0.00332999999999989, 0.00333999999999989, 0.00334999999999989, 0.00335999999999989, 0.00336999999999989, 0.00337999999999989, 0.00338999999999989, 0.00339999999999989, 0.00340999999999989, 0.00341999999999989, 0.00342999999999989, 0.00343999999999989, 0.00344999999999989, 0.00345999999999989, 0.00346999999999989, 0.00347999999999989, 0.00348999999999989, 0.00349999999999989, 0.00350999999999989, 0.00351999999999989, 0.00352999999999989, 0.00353999999999989, 0.00354999999999989, 0.00355999999999989, 0.00356999999999989, 0.00357999999999989, 0.00358999999999989, 0.00359999999999989, 0.00360999999999989, 0.00361999999999989, 0.00362999999999989, 0.00363999999999989, 0.00364999999999989, 0.00365999999999989, 0.00366999999999989, 0.00367999999999989, 0.00368999999999989, 0.00369999999999989, 0.00370999999999989, 0.00371999999999989, 0.00372999999999989, 0.00373999999999989, 0.00374999999999989, 0.00375999999999989, 0.00376999999999989, 0.00377999999999989, 0.00378999999999989, 0.00379999999999989, 0.00380999999999989, 0.00381999999999989, 0.00382999999999989, 0.00383999999999989, 0.00384999999999989, 0.00385999999999989, 0.00386999999999989, 0.00387999999999989, 0.00388999999999989, 0.00389999999999989, 0.00390999999999989, 0.00391999999999989, 0.00392999999999989, 0.00393999999999989, 0.00394999999999989, 0.00395999999999989, 0.00396999999999989, 0.00397999999999989, 0.00398999999999989, 0.00399999999999989, 0.00400999999999989, 0.00401999999999989, 0.00402999999999989, 0.00403999999999989, 0.00404999999999989, 0.00405999999999989, 0.00406999999999989, 0.00407999999999989, 0.00408999999999989, 0.00409999999999988, 0.00410999999999988, 0.00411999999999988, 0.00412999999999988, 0.00413999999999988, 0.00414999999999988, 0.00415999999999988, 0.00416999999999988, 0.00417999999999988, 0.00418999999999988, 0.00419999999999988, 0.00420999999999988, 0.00421999999999988, 0.00422999999999988, 0.00423999999999988, 0.00424999999999988, 0.00425999999999988, 0.00426999999999988, 0.00427999999999988, 0.00428999999999988, 0.00429999999999988, 0.00430999999999988, 0.00431999999999988, 0.00432999999999988, 0.00433999999999988, 0.00434999999999987, 0.00435999999999987, 0.00436999999999987, 0.00437999999999987, 0.00438999999999987, 0.00439999999999987, 0.00440999999999987, 0.00441999999999987, 0.00442999999999987, 0.00443999999999987, 0.00444999999999987, 0.00445999999999987, 0.00446999999999987, 0.00447999999999987, 0.00448999999999987, 0.00449999999999987, 0.00450999999999987, 0.00451999999999987, 0.00452999999999987, 0.00453999999999987, 0.00454999999999987, 0.00455999999999987, 0.00456999999999987, 0.00457999999999987, 0.00458999999999987, 0.00459999999999986, 0.00460999999999986, 0.00461999999999986, 0.00462999999999986, 0.00463999999999986, 0.00464999999999986, 0.00465999999999986, 0.00466999999999986, 0.00467999999999986, 0.00468999999999986, 0.00469999999999986, 0.00470999999999986, 0.00471999999999986, 0.00472999999999986, 0.00473999999999986, 0.00474999999999986, 0.00475999999999986, 0.00476999999999986, 0.00477999999999986, 0.00478999999999986, 0.00479999999999986, 0.00480999999999986, 0.00481999999999986, 0.00482999999999986, 0.00483999999999985, 0.00484999999999985, 0.00485999999999985, 0.00486999999999985, 0.00487999999999985, 0.00488999999999985, 0.00489999999999985, 0.00490999999999985, 0.00491999999999985, 0.00492999999999985, 0.00493999999999985, 0.00494999999999985, 0.00495999999999985, 0.00496999999999985, 0.00497999999999985, 0.00498999999999985, 0.00499999999999985, 0.00500999999999985, 0.00501999999999985, 0.00502999999999985, 0.00503999999999985, 0.00504999999999985, 0.00505999999999985, 0.00506999999999985, 0.00507999999999985, 0.00508999999999984, 0.00509999999999984, 0.00510999999999984, 0.00511999999999984, 0.00512999999999984, 0.00513999999999984, 0.00514999999999984, 0.00515999999999984, 0.00516999999999984, 0.00517999999999984, 0.00518999999999984, 0.00519999999999984, 0.00520999999999984, 0.00521999999999984, 0.00522999999999984, 0.00523999999999984, 0.00524999999999984, 0.00525999999999984, 0.00526999999999984, 0.00527999999999984, 0.00528999999999984, 0.00529999999999984, 0.00530999999999984, 0.00531999999999984, 0.00532999999999983, 0.00533999999999983, 0.00534999999999983, 0.00535999999999983, 0.00536999999999983, 0.00537999999999983, 0.00538999999999983, 0.00539999999999983, 0.00540999999999983, 0.00541999999999983, 0.00542999999999983, 0.00543999999999983, 0.00544999999999983, 0.00545999999999983, 0.00546999999999983, 0.00547999999999983, 0.00548999999999983, 0.00549999999999983, 0.00550999999999983, 0.00551999999999983, 0.00552999999999983, 0.00553999999999983, 0.00554999999999983, 0.00555999999999983, 0.00556999999999983, 0.00557999999999982, 0.00558999999999982, 0.00559999999999982, 0.00560999999999982, 0.00561999999999982, 0.00562999999999982, 0.00563999999999982, 0.00564999999999982, 0.00565999999999982, 0.00566999999999982, 0.00567999999999982, 0.00568999999999982, 0.00569999999999982, 0.00570999999999982, 0.00571999999999982, 0.00572999999999982, 0.00573999999999982, 0.00574999999999982, 0.00575999999999982, 0.00576999999999982, 0.00577999999999982, 0.00578999999999982, 0.00579999999999982, 0.00580999999999982, 0.00581999999999981, 0.00582999999999981, 0.00583999999999981, 0.00584999999999981, 0.00585999999999981, 0.00586999999999981, 0.00587999999999981, 0.00588999999999981, 0.00589999999999981, 0.00590999999999981, 0.00591999999999981, 0.00592999999999981, 0.00593999999999981, 0.00594999999999981, 0.00595999999999981, 0.00596999999999981, 0.00597999999999981, 0.00598999999999981, 0.00599999999999981, 0.00600999999999981, 0.00601999999999981, 0.00602999999999981, 0.00603999999999981, 0.00604999999999981, 0.00605999999999981, 0.0060699999999998, 0.0060799999999998, 0.0060899999999998, 0.0060999999999998, 0.0061099999999998, 0.0061199999999998, 0.0061299999999998, 0.0061399999999998, 0.0061499999999998, 0.0061599999999998, 0.0061699999999998, 0.0061799999999998, 0.0061899999999998, 0.0061999999999998, 0.0062099999999998, 0.0062199999999998, 0.0062299999999998, 0.0062399999999998, 0.0062499999999998, 0.0062599999999998, 0.0062699999999998, 0.0062799999999998, 0.0062899999999998, 0.0062999999999998, 0.00630999999999979, 0.00631999999999979, 0.00632999999999979, 0.00633999999999979, 0.00634999999999979, 0.00635999999999979, 0.00636999999999979, 0.00637999999999979, 0.00638999999999979, 0.00639999999999979, 0.00640999999999979, 0.00641999999999979, 0.00642999999999979, 0.00643999999999979, 0.00644999999999979, 0.00645999999999979, 0.00646999999999979, 0.00647999999999979, 0.00648999999999979, 0.00649999999999979, 0.00650999999999979, 0.00651999999999979, 0.00652999999999979, 0.00653999999999979, 0.00654999999999979, 0.00655999999999978, 0.00656999999999978, 0.00657999999999978, 0.00658999999999978, 0.00659999999999978, 0.00660999999999978, 0.00661999999999978, 0.00662999999999978, 0.00663999999999978, 0.00664999999999978, 0.00665999999999978, 0.00666999999999978, 0.00667999999999978, 0.00668999999999978, 0.00669999999999978, 0.00670999999999978, 0.00671999999999978, 0.00672999999999978, 0.00673999999999978, 0.00674999999999978, 0.00675999999999978, 0.00676999999999978, 0.00677999999999978, 0.00678999999999978, 0.00679999999999977, 0.00680999999999977, 0.00681999999999977, 0.00682999999999977, 0.00683999999999977, 0.00684999999999977, 0.00685999999999977, 0.00686999999999977, 0.00687999999999977, 0.00688999999999977, 0.00689999999999977, 0.00690999999999977, 0.00691999999999977, 0.00692999999999977, 0.00693999999999977, 0.00694999999999977, 0.00695999999999977, 0.00696999999999977, 0.00697999999999977, 0.00698999999999977, 0.00699999999999977], [-1.36597240000001e-12, -1.3070194e-12, -1.86931120000001e-12, -2.9109149e-12, 2.59193039999999e-12, 2.18249579999999e-12, 1.5796295e-12, -4.18611000000003e-13, -9.29426800000002e-13, -1.32694330000001e-12, -2.95613520000001e-12, -3.50495430000001e-12, -4.40005990000001e-12, -2.54693750000001e-12, -2.15461180000001e-12, -2.82553170000001e-12, -1.17440120000001e-12, -3.62719770000001e-12, -4.1922746e-12, -2.93285350000001e-12, -2.6296138e-12, -5.1643436e-12, -1.3165708e-12, -3.8710636e-12, -7.3038522e-12, -2.37236250000001e-12, -6.0695113e-12, -2.49929540000001e-12, -3.67332420000001e-12, -3.15806500000001e-12, -1.82503840000001e-12, -3.4521397e-12, -1.84883990000001e-12, -8.4846426e-12, -6.78926920000001e-12, -4.26375400000007e-13, -3.32465480000001e-12, 3.68175579999999e-12, -1.3137489e-12, -2.69629100000005e-13, -2.64500690000001e-12, -3.8456844e-12, -4.5574249e-12, -1.78574950000001e-12, 4.46668779999999e-12, 6.58385599999993e-13, -5.27100990000001e-12, -2.8098971e-12, 2.18219909999999e-12, -1.79138650000001e-12, -4.4619038e-12, 3.61726999999982e-14, 2.2459266e-12, -2.17009920000001e-12, 3.38922499999991e-13, -2.37620790000001e-12, 8.65444199999987e-13, -3.90960280000001e-12, 1.869891e-12, -2.87805190000001e-12, -5.1436194e-12, -2.25460850000001e-12, 1.89889999999996e-13, -6.78312850000001e-12, -4.46508460000001e-12, 4.0098489999999e-13, -4.11594150000001e-12, -2.18291650000001e-12, -4.34419580000001e-12, -1.80893230000001e-12, -6.44279630000001e-12, -1.07668370000001e-12, -9.59428140000001e-12, -2.67255720000001e-12, -6.29162490000001e-12, -5.60695400000001e-12, -4.51563830000001e-12, 4.7541457e-12, -1.5274518e-12, -5.57861250000001e-12, -5.73352580000001e-12, -5.29205500000007e-13, -2.10932020000001e-12, 3.0476616e-12, -3.2551592e-12, -1.55180000000005e-13, -3.4378482e-12, -1.63399170000001e-12, -3.49409800000006e-13, -2.58114600000001e-12, 2.0231323e-12, -3.3233577e-12, -3.827674e-12, -3.03946000000001e-12, 3.87891699999993e-13, -8.2049675e-12, 2.5273083e-12, -4.95017610000001e-12, -8.65629670000001e-12, -1.46956370000001e-12, 8.52514199999993e-13, -3.41430200000001e-12, 7.92701199999993e-13, -6.7208592e-12, -3.04911720000001e-12, -4.9123269e-12, -1.49509940000001e-12, -1.73867550000001e-12, -3.5093999e-12, -6.17531290000001e-12, -2.85273700000001e-12, -1.65693070000001e-12, -9.97133000000002e-13, 1.69111179999999e-12, -6.61034510000001e-12, -3.08916510000001e-12, -1.4806722e-12, -2.62018650000001e-12, -1.55743400000008e-13, -3.87688230000001e-12, -3.81217740000001e-12, -2.94359390000001e-12, -5.1308389e-12, -6.80597700000004e-13, -2.11501010000001e-12, -3.77574720000001e-12, 1.1736747e-12, -1.45720000000109e-14, -6.09162240000001e-12, -4.0250017e-12, -2.10360040000001e-12, 1.60286289999999e-12, -1.33651540000001e-12, -3.8304477e-12, -8.06247300000003e-13, -3.67638700000005e-13, -1.61314780000001e-12, -4.8202488e-12, -9.86965300000004e-13, 6.22091199999992e-13, -4.84831420000001e-12, -6.7310936e-12, -5.34676810000001e-12, 2.24655679999999e-12, 1.79131999999999e-12, -2.18068790000001e-12, -4.3726499e-12, -9.02151000000077e-14, -4.4832812e-12, -1.76726760000001e-12, -7.35709800000007e-13, -4.15500730000001e-12, -3.05028100000001e-12, -4.83548550000001e-12, -3.51576140000001e-12, -6.4497212e-12, -5.00740640000001e-12, -1.7695008e-12, -1.26539610000001e-12, 3.24260899999999e-12, -1.56566210000001e-12, -2.79322750000001e-12, -5.83858450000001e-12, -6.58052250000001e-12, -3.59079970000001e-12, -3.9690088e-12, -1.97814860000001e-12, -4.1293728e-12, -2.91557680000001e-12, 3.2892489999999e-13, -9.85698570000001e-12, -2.1043041e-12, -2.46057e-12, 4.86259909999999e-12, 5.16933919999999e-12, -7.16570200000003e-13, -3.0119235e-12, -6.0249901e-12, -2.32024030000001e-12, -3.3558873e-12, 3.72635739999999e-12, -5.71866860000001e-12, -7.6182578e-12, 9.33378199999996e-13, -5.06725630000001e-12, -1.1492152e-12, 1.8960844e-12, 5.187759e-12, -2.05466810000001e-12, -6.0343116e-12, -8.09392450000001e-12, -5.88708450000001e-12, -5.47374470000001e-12, 6.87601099999995e-13, 1.13923849999999e-12, -1.857016e-12, -3.64793350000001e-12, -4.76184780000001e-12, -1.27980720000001e-12, -3.18487940000001e-12, -4.88073570000001e-12, -1.09778060000001e-12, -4.3824957e-12, -2.59241770000001e-12, -6.80673220000001e-12, -3.8982321e-12, -4.19211820000001e-12, -7.20874970000001e-12, -2.232433e-12, -3.1125687e-12, 3.03018939999999e-12, -6.74390400000001e-12, -3.32066400000004e-13, -7.80879000000058e-14, -5.74634770000001e-12, -2.80753740000001e-12, 8.75832799999993e-13, -3.33771590000001e-12, -1.72821560000001e-12, -3.76311390000001e-12, -2.0034657e-12, -6.76113240000001e-12, -9.40308980000001e-12, -3.84178840000001e-12, -4.09583820000001e-12, -1.03712110000001e-12, -3.8102501e-12, -2.09219300000001e-12, 1.38053539999999e-12, -2.9407076e-12, -1.6997591e-12, -4.35818370000001e-12, -8.86384400000003e-13, -3.46841370000001e-12, -7.15835920000001e-12, 7.54578299999994e-13, -5.99000890000001e-12, -3.7422448e-12, -1.427078e-12, -3.54977670000001e-12, -7.74396200000005e-13, 1.63505799999991e-13, -4.08252410000001e-12, -5.26911710000001e-12, -2.09342340000001e-12, -4.7464547e-12, -2.88965250000001e-12, 2.10889949999999e-12, -1.27597790000001e-12, -2.6279602e-12, -3.25126320000001e-12, -3.8917672e-12, -4.65295750000001e-12, 2.38371599999994e-13, -1.3788448e-12, -1.6480002e-12, 8.86632999999998e-13, -5.12036060000001e-12, -5.4297548e-12, -5.51664680000001e-12, -6.72722900000007e-13, -3.1224467e-12, -1.4425746e-12, 4.54930999999992e-13, -2.17654810000001e-12, -6.0952079e-12, -9.74627390000001e-12, -6.41299600000004e-13, -3.7084411e-12, -9.51917300000006e-13, -1.7396184e-12, -6.71080800000006e-13, -2.09101540000001e-12, -2.9509467e-12, -3.03181980000001e-12, 9.087234e-13, -1.59165310000001e-12, -2.3041181e-12, -4.79202920000001e-12, -6.15241980000001e-12, -2.61157120000001e-12, -1.9305548e-12, -3.0002884e-12, -1.73064200000001e-12, -7.73910980000001e-12, -6.29643170000001e-12, -5.61054300000013e-13, -1.74711150000001e-12, -4.03077910000001e-12, -6.34629900000009e-13, -8.67652420000001e-12, -3.18938720000001e-12, -2.24308840000001e-12, -4.6685162e-12, -1.42574860000001e-12, -3.2218891e-12, -1.88254930000001e-12, -9.14806940000001e-12, -4.66585750000001e-12, -8.38272320000001e-12, -4.2197789e-12, -4.58753960000001e-12, -2.4555516e-12, 2.30607199999997e-13, -3.88070010000001e-12, 1.66113969999999e-12, -2.568131e-12, -1.27629070000001e-12, 1.6772366e-12, -8.23363000000006e-13, -3.96176410000001e-12, -1.20124090000001e-12, -2.82066510000001e-12, -3.79153590000001e-12, -6.91658160000001e-12, 2.71802699999993e-13, -1.81326300000001e-12, -7.44695330000001e-12, -4.3468774e-12, -4.49586160000001e-12, -3.85198300000002e-13, -7.19771000000067e-14, -3.27031900000009e-13, -2.60231650000001e-12, -4.18190210000001e-12, 1.94679909999999e-12, -2.58979590000001e-12, -5.34228110000001e-12, -7.7917979e-12, -6.31925800000001e-12, -1.91784560000001e-12, -8.4406136e-12, 1.3109708e-12, -2.0582858e-12, -1.9198879e-12, -2.66708300000006e-13, -4.0978115e-12, 3.90857269999999e-12, -2.6639090000001e-13, -5.56759380000001e-12, -3.54210430000001e-12, -5.68173010000001e-12, -1.14401280000001e-12, 1.86414819999999e-12, -7.30936500000001e-12, 1.50511789999999e-12, -3.1716574e-12, 1.13780799999999e-12, 1.84236899999993e-13, 1.45065199999999e-12, -3.9161666e-12, -1.9781946e-12, -3.08806580000001e-12, -6.92718410000001e-12, -2.0122007e-12, -7.64141310000001e-12, -1.2817115e-12, 2.7483179e-12, 4.06174719999999e-12, -4.98700880000001e-12, -3.6006179e-12, -2.92410010000001e-12, 3.4532324e-12, -2.53609820000001e-12, -2.16028100000001e-12, -4.68595160000001e-12, -3.07044640000001e-12, 1.53754159999999e-12, -6.82736220000001e-12, -1.96843620000001e-12, -2.91947050000001e-12, -2.95537400000001e-12, -1.22066110000001e-12, -5.80307890000001e-12, 6.10253699999993e-13, -2.47232470000001e-12, -2.97293130000001e-12, -1.91191650000001e-12, 1.05438299999987e-13, -6.08399600000001e-12, -1.94062600000001e-12, -5.56816650000001e-12, -2.69043190000001e-12, -7.7188433e-12, -6.22235930000001e-12, -5.34102300000001e-12, -3.44315870000001e-12, -1.9741698e-12, -7.87142100000006e-13, -4.2187923e-12, -2.1441105e-12, -4.80087450000001e-12, -3.77785850000001e-12, -2.83453570000001e-12, -6.8856183e-12, -5.72737700000005e-13, -1.24997770000001e-12, -1.76808640000001e-12, -3.41848780000001e-12, -6.95406510000001e-12, -5.0718262e-12, -2.72859390000001e-12, -2.67235250000001e-12, -2.27649650000001e-12, -1.51067650000001e-12, -2.6107225e-12, -4.7477311e-12, -3.9454166e-12, -2.2326975e-12, -2.68060450000001e-12, 1.76520799999995e-13, 3.57687299999999e-13, -5.2184277e-12, 2.13169829999999e-12, -2.70132650000001e-12, 2.07513259999999e-12, -2.3934456e-12, -9.64086000000009e-13, -5.03371250000001e-12, -4.29478040000001e-12, -1.1276929e-12, -4.1669759e-12, -2.85748170000001e-12, -2.0487895e-12, -6.28192500000009e-13, -2.62325460000001e-12, -1.91475460000001e-12, -2.6520537e-12, -6.50873630000001e-12, -3.0369968e-12, -6.56561930000001e-12, 3.5916348e-12, 4.27870909999999e-12, -1.00102220000001e-12, -6.99587010000001e-12, -2.6638039e-12, -3.58692100000004e-13, 2.39775349999999e-12, -1.0883235e-12, -3.09777590000001e-12, -3.873467e-12, -2.08261160000001e-12, -2.98115340000001e-12, -1.3706181e-12, -2.88514930000001e-12, -3.62431130000001e-12, -9.53299600000005e-13, -1.04497750000001e-12, -2.7355717e-12, -1.63570510000001e-12, -1.89266880000001e-12, -5.5399193e-12, 1.4226808e-12, -2.2700637e-12, 3.83353199999999e-12, -4.87132690000001e-12, -1.83795000000001e-12, -3.84659280000001e-12, -3.29186900000006e-13, -4.25238900000001e-12, -2.50177470000001e-12, -5.3740379e-12, -4.73603390000001e-12, -2.68474430000001e-12, -1.66072200000005e-13, 8.70402699999996e-13, 1.7044005e-12, -3.28867200000012e-13, -7.81661590000001e-12, -6.23165080000001e-12, -3.5402e-12, -2.21979280000001e-12, 1.9923437e-12, -1.08825680000001e-12, -3.8952906e-12, 4.50853189999999e-12, -3.77208120000001e-12, -2.96409050000001e-12, -3.7930998e-12, -3.2467647e-12, -3.13487530000001e-12, -2.38218530000001e-12, 6.28911369999999e-12, -4.16494050000001e-12, -3.52136390000001e-12, -7.45270990000001e-12, -1.49926440000001e-12, 1.9505686e-12, 3.68061039999999e-12, -5.79035600000001e-12, -3.27982550000001e-12, -5.00332800000003e-13, -1.4978937e-12, -2.03361490000001e-12, -3.516709e-12, -1.88730090000001e-12, 5.15742199999993e-13, -3.0039567e-12, -7.0154007e-12, -5.5120516e-12, -3.40968160000001e-12, -2.7205604e-12, 1.63214509999999e-12, -1.9643631e-12, -3.86179510000001e-12, -2.2120376e-12, -1.2739103e-12, -4.7570617e-12, -2.98474580000001e-12, -2.78573680000001e-12, -6.30103140000001e-12, -2.99030690000001e-12, -1.5106742e-12, -4.1302605e-12, -6.4784284e-12, -4.59029200000006e-13, -5.09660050000001e-12, -2.2130703e-12, -4.55273500000006e-13, -4.69429560000001e-12, -5.71391930000001e-12, -4.12659220000001e-12, -5.55479400000004e-13, -1.80518120000001e-12, -3.0950367e-12, -1.4913919e-12, -5.2062843e-12, -3.87233700000007e-13, -1.6322575e-12, -2.54179730000001e-12, -2.2512253e-12, -1.94219680000001e-12, -9.5656985e-12, -4.66768830000001e-12, 2.85056899999993e-13, -4.59303630000001e-12, -1.5935643e-12, -3.63508400000001e-12, 3.13697069999999e-12, 5.10992999999992e-13, 8.76233999999882e-14, -2.6558486e-12, -6.73953420000001e-12, -1.1793805e-12, -6.27410440000001e-12, -1.51581210000001e-12, -3.33023900000001e-12, 4.96461959999999e-12, -5.2042144e-12, -2.12731220000001e-12, -1.16918050000001e-12, -2.99635560000001e-12, -2.65663280000001e-12, -1.86951130000001e-12, -7.37255300000011e-13, -2.86699170000001e-12, -4.17242600000008e-13, -1.13429120000001e-12, -6.0873193e-12, -2.36648800000008e-13, -1.49514300000001e-12, 2.65402269999999e-12, 4.01131769999999e-12, -2.23502000000096e-14, -4.31212850000001e-12, 7.11756699999993e-13, -8.56173200000005e-13, -1.32014720000001e-12, -2.06835470000001e-12, -1.8322831e-12, -4.48230150000001e-12, -4.04129410000001e-12, -4.37282470000001e-12, -1.07219900000001e-12, -1.12917630000001e-12, -2.86720100000001e-12, -1.92462800000001e-12, -5.82731510000001e-12, -3.3483942e-12, -3.9730382e-12, -6.942867e-12, 6.7968949999999e-13, -8.70913100000006e-13, -1.84454600000001e-12, 4.85599899999993e-13, -1.71526270000001e-12, -1.74176420000001e-12, -2.242449e-12, -2.98687320000001e-12, -3.11381990000001e-12, -1.21010690000001e-12, -2.48934800000005e-13, -5.30334170000001e-12, -2.07279800000001e-12, 8.39297999999951e-14, -4.88610300000012e-13, -2.6679873e-12, -7.04908250000001e-12, -1.21144080000001e-12, -4.24747640000001e-12, -2.6261019e-12, -2.25519030000001e-12, 9.98340699999992e-13, -1.27089200000004e-13, -3.54652700000001e-12, -3.11964320000001e-12, -9.32257000000072e-14, -2.23439710000001e-12, 1.02321849999999e-12, -4.5103279e-12, 4.28309799999992e-13, 3.7369484e-12, -6.5551617e-12, -1.64011390000001e-12, -2.23229270000001e-12, -4.12305040000001e-12, 3.76851199999999e-12, -1.60230150000001e-12, -1.84061550000001e-12, 2.0125804e-12, -1.76723000000008e-13, 5.2457115e-12, 2.14165679999999e-12, -7.72038800000008e-13, 6.28924099999992e-13, -3.6742832e-12, 9.46319599999996e-13, -5.29146280000001e-12, 4.30289699999999e-12, -3.1275249e-12, -3.18924920000001e-12, -2.28289930000001e-12, -4.04403560000001e-12, -7.96831500000009e-13, -1.1745162e-12, 5.2845473e-12, -9.16616400000013e-13, -6.98704000000087e-14, -4.46054460000001e-1
[truncated: 13,197,234 more chars]
