# Supplementary material for: Superconductivity from a melted insulator in Josephson junction arrays
Source: Nat Phys. 2023 Aug 10;19(11):1630–5. doi: 10.1038/s41567-023-02161-w (PMC10635826; doi:10.1038/s41567-023-02161-w)
Supplement: Supplementary file 2 — Contains all data in the paper, including supplement, serialized into text files, and Python scripts that recreate all figures from the text files. [file 41567_2023_2161_MOESM2_ESM.zip › data_and_plotters_all/phase_figures/supfigs/sfig_ej_interp/sfig_ej_interp.py]

#%%
#!%matplotlib auto
import matplotlib.pyplot as plt, numpy as np
from matplotlib.gridspec import GridSpec
from matplotlib import gridspec

from phase_figures import load_json
from phase_figures.supfigs.sfig_ej_interp import figpath
from phase_figures import cmap_mw, mw_label_color

def list2array(data):
    for b, _ in data.items() :
        data[b] = np.array(data[b])
    return data

ej_bs  = load_json('ej_interp.json')
ej_bs = list2array(ej_bs)
ej_bs['ej_bs_exp'][0] *= 1e3
bs_theory, ej_theory = ej_bs['ej_bs_theory']
bs_theory *= 1e3

bs = ej_bs['ej_bs_exp'][0]
colors_mw_b = cmap_mw( np.arange( 2*len(bs) ) / ( 2*len(bs) -1) )

def plot_ej_exp(ax) :
    ax.errorbar(*ej_bs['ej_bs_exp'],
            yerr = ej_bs['ej_std_err'],
            ecolor = colors_mw_b[0],
            elinewidth = 0.7,
            marker = '.' , markersize = 2,
            linestyle = '', color = mw_label_color
            )
    ax.set_xlabel('$B$ (mT)')
    ax.set_ylabel('$E_J$ (GHz)')

def plot_ej_interp(ax):

    keep_plot = np.abs( bs_theory ) > 30
    pos = bs_theory[keep_plot] > 0
    neg = bs_theory[keep_plot] < 0

    color = 'black'
    ax.plot(bs_theory[keep_plot][pos], 
            ej_theory[keep_plot][pos], 
            linewidth = 0.7, color = color)
    ax.plot(bs_theory[keep_plot][neg], 
            ej_theory[keep_plot][neg], 
            linewidth = 0.7, color = color) 

fig = plt.figure( figsize=(3.375,3))
fig.set_size_inches(3.375,3)

gs0 = GridSpec( 1, 1, figure=fig, left=0.13, right=0.98,
    bottom = 0.12 ,top=0.98)

gs01 = gridspec.GridSpecFromSubplotSpec(1, 3, subplot_spec=gs0[0,0],
    wspace=1.2 )
 
ax0 = fig.add_subplot( gs01[0,:3] )

plot_ej_exp(ax0)
plot_ej_interp(ax0)

#%%
# fig.savefig( figpath / "sfig_ej_interp.pdf")
