# Supplementary material for: Superconductivity from a melted insulator in Josephson junction arrays
Source: Nat Phys. 2023 Aug 10;19(11):1630–5. doi: 10.1038/s41567-023-02161-w (PMC10635826; doi:10.1038/s41567-023-02161-w)
Supplement: Supplementary file 2 — Contains all data in the paper, including supplement, serialized into text files, and Python scripts that recreate all figures from the text files. [file 41567_2023_2161_MOESM2_ESM.zip › data_and_plotters_all/phase_figures/supfigs/sfig_ej_interp/ej_interp.json]

{"ej_bs_exp": [[-0.041, -0.0405, -0.04, -0.0395, -0.039, -0.0385, -0.038, -0.037, -0.0365, -0.035500000000000004, -0.035, -0.0345, -0.034, -0.0335, -0.033, -0.0325, -0.032, -0.0315, -0.031, -0.0305, -0.030000000000000002, -0.029500000000000002, -0.029, -0.0285, -0.028, -0.0275, -0.027, -0.0265, -0.026000000000000002, -0.025500000000000002, -0.025, -0.0245, -0.024, -0.0235, -0.023, -0.0225, -0.022000000000000002, -0.021500000000000002, -0.021, -0.0205, -0.02, -0.0195, -0.019, -0.018500000000000003, -0.018000000000000002, -0.0175, -0.017, -0.0165, -0.016, -0.0155, -0.015, -0.014499999999999999, -0.013999999999999999, -0.013500000000000002, -0.013000000000000001, -0.0125, -0.012, -0.0115, -0.011, -0.010499999999999999, -0.009999999999999998, -0.009500000000000001, -0.009000000000000001, -0.0085, -0.008, -0.0075, -0.007, -0.0065, -0.006, -0.0055, -0.005, -0.0045000000000000005, -0.004, -0.0035, -0.003, -0.0025, -0.002, -0.0015, -0.001, -0.0005, 0.0, 0.0005, 0.001, 0.0015, 0.002, 0.0025, 0.003, 0.0034999999999999996, 0.004, 0.0045, 0.005, 0.0055, 0.006, 0.0065, 0.007, 0.007500000000000001, 0.008, 0.0085, 0.009000000000000001, 0.009500000000000001, 0.009999999999999998, 0.010499999999999999, 0.011, 0.0115, 0.012, 0.0125, 0.013000000000000001, 0.013500000000000002, 0.013999999999999999, 0.014499999999999999, 0.015, 0.0155, 0.016, 0.0165, 0.016999999999999998, 0.018, 0.019, 0.0195, 0.02, 0.020499999999999997, 0.020999999999999998, 0.0215, 0.022, 0.0225, 0.023, 0.0235, 0.024, 0.024499999999999997, 0.024999999999999998, 0.0255, 0.026, 0.0265, 0.027, 0.0275, 0.028, 0.028499999999999998, 0.028999999999999998, 0.0295, 0.03, 0.0305, 0.031, 0.0315, 0.032, 0.0325, 0.033, 0.0335, 0.034, 0.034499999999999996, 0.034999999999999996, 0.0355, 0.036, 0.0365, 0.037], [12.021467991778755, 12.826571135196009, 13.772864223471837, 14.737752657652159, 15.668825608939764, 16.713964253935327, 17.63866330790749, 19.46759195479912, 20.651286638155565, 22.50872215627138, 23.501698677118405, 24.558743738621544, 25.67430069802501, 26.686461518112623, 27.771244195246894, 28.837772740539204, 29.916137854637697, 31.02766985852183, 32.103217394104725, 33.19422030527123, 34.27848988157305, 35.37217123205378, 36.47097646639339, 37.560669179263186, 38.65807008816307, 39.736216639274005, 40.92911518931371, 41.92390312938682, 42.97151135339828, 44.00535704864107, 45.0725129559793, 46.082224194938426, 47.1551114623886, 48.17516541392061, 49.21632116407131, 50.240117951266804, 51.186573620558804, 52.19625298795323, 53.1831129214174, 54.168007134393754, 55.08381536985753, 55.91818376435239, 56.868470167783386, 57.77551378864495, 58.665391632301116, 59.58401054461847, 60.42172368627722, 61.10647890942264, 61.9203775417777, 62.73916773163778, 63.5095402107541, 64.22614808740622, 64.96663089962865, 65.74742656720079, 66.34573985255012, 66.90696211134889, 67.93146707827493, 68.16560617125523, 68.77423983654572, 69.33719839091573, 69.91200481798593, 70.4158206732941, 70.92132453450255, 71.38129810267603, 71.8645268168734, 72.29035638262282, 72.71576565366676, 73.12220229691565, 73.47392062643122, 73.77058506675719, 74.08011097508613, 74.35368662124213, 74.6113865198939, 74.76665135607747, 75.01120328722934, 75.13039338031632, 75.2908559547068, 75.40043016690036, 75.45594511710712, 75.48316857876533, 75.50701468884532, 75.47605278222943, 75.4403056326385, 75.33649698829836, 75.23338029387887, 75.0846438297063, 74.90122090315732, 74.7010913725583, 74.46760722522528, 74.17995491084093, 73.89131496333654, 73.56445563716329, 73.2260378281998, 72.8485986151101, 72.42058061422895, 71.9504089684365, 71.49290109043527, 71.00567450384774, 70.45688899903372, 69.93135974391477, 69.35456420858284, 68.77423983654572, 68.06338915914621, 67.70410550559522, 66.6931109435207, 66.19993693849493, 65.47531505464863, 64.69812779447767, 63.85250756888698, 63.04879925339836, 62.205176816522524, 61.33529080516534, 60.61992873632406, 59.65051494148268, 58.71481006915525, 56.69206282207722, 54.77880579771216, 53.76011892686234, 52.690764762078814, 51.59341118524347, 50.53103810875487, 49.455709618302805, 48.45564247808229, 47.209758504430695, 46.21143589902677, 44.92927531841172, 43.74845940608415, 42.587585902553734, 41.42488144341928, 40.36165711208944, 39.04113120010499, 37.81440205136331, 36.63228472433408, 35.427266630217716, 34.19637076912583, 32.98259132386635, 31.7983018983741, 30.594533204442033, 29.36550798943874, 28.16800799357329, 27.000831718107804, 25.772515260209705, 24.586466583426905, 23.412140418893426, 22.301861889890887, 21.294478209971434, 19.987083939414088, 19.07544563066238, 17.888218235357893, 16.778129052667687, 15.704000750015114, 14.646635441882152, 13.509925562709103]], "ej_std_err": [0.06601408712819755, 0.05001880998571285, 0.061793609210362324, 0.06631511986423862, 0.06622614720640509, 0.123947710874065, 0.12119973020769996, 0.07126211366065453, 0.14233892317271063, 0.09703602125451417, 0.08769594443933929, 0.0950256583420598, 0.115490164254954, 0.11986714183612918, 0.13803472007965528, 0.15213241023513763, 0.1680166137979558, 0.18756966318733242, 0.21977747685410906, 0.23114987952560045, 0.2391264929673152, 0.26561437856376885, 0.2963387683149695, 0.30612660850500245, 0.34582227544698296, 0.3542006742111167, 0.3535444023381558, 0.40621958726428214, 0.42124136055952777, 0.4762376813171253, 0.488582774349939, 0.49600036177097184, 0.5716538153251389, 0.5806544631673326, 0.5972074562938217, 0.6055019388952275, 0.6946041231520241, 0.7040132238061795, 0.7197476912114593, 0.7392698721513553, 0.7438679949900169, 0.8547360267662035, 0.8667987053422083, 0.8880284437474026, 0.8967690735075067, 0.9167235401162577, 0.9303434074131116, 1.0645231462976226, 1.0826801311884338, 1.089984731735166, 1.1156804836865195, 1.1225809385119963, 1.1335995515293191, 1.1531095717881863, 1.1573953664746466, 1.161575053398133, 1.171189715336321, 1.3772249118395514, 1.396559206915539, 1.40188944027567, 1.4084041477297855, 1.4313663164012962, 1.4339901668523605, 1.4297670565400469, 1.4534994373910077, 1.457891936084424, 1.4696244931082525, 1.4706953053239755, 1.4808084294840236, 1.4877655219474755, 1.491764974857162, 1.5051433473456763, 1.5095668686872017, 1.5069904304954302, 1.5127481826513238, 1.5204717516688147, 1.5226189627708004, 1.533425676308926, 1.5350923917704131, 1.5298325675457436, 1.532730655289379, 1.53710781145101, 1.5367066604625723, 1.527240127522814, 1.5204740187455603, 1.515485652335339, 1.5131402288794358, 1.514005571512839, 1.5012316339433984, 1.4887465099399566, 1.4843542288267788, 1.4794945965058215, 1.4790254395884612, 1.4763215502542748, 1.4625174515898587, 1.456295642833277, 1.4321487915471574, 1.4326503695301733, 1.4236498404473734, 1.4103425468227244, 1.4030319214557345, 1.396559206915539, 1.367869007340964, 1.1884546721247145, 1.1519387438956312, 1.1620523490205394, 1.1403536337772944, 1.1336041597697535, 1.1235678049952587, 1.1057923134588674, 1.091001050923276, 1.075608562281672, 0.9250097525657539, 0.9127771289836332, 0.8993950556995669, 0.8686079580999339, 0.7373435433302806, 0.7278762554271874, 0.7142100673761282, 0.6967057320365528, 0.605491002378785, 0.5960133708930884, 0.5768949939672762, 0.5640120263726919, 0.4958796754793471, 0.4894385596057834, 0.4742078396245972, 0.41549044925729034, 0.4020998472304494, 0.3499961462522519, 0.347478596962764, 0.3082419473572922, 0.2983774159860127, 0.2658177737233711, 0.23714202207686572, 0.21349143253421307, 0.20352988421350313, 0.1837040977077813, 0.1559672105980077, 0.14008519450998544, 0.12880825776051807, 0.10983550703528945, 0.09935477934744535, 0.08402017053460052, 0.0956831450710744, 0.17114304648760173, 0.07254836041317773, 0.1427624460406984, 0.10591638549703791, 0.10620479909388225, 0.0814089386863121, 0.08037563219071175, 0.058744374368916795], "ej_bs_theory": [[-0.0477977977977978, -0.0476976976976977, -0.0475975975975976, -0.0474974974974975, -0.0473973973973974, -0.0472972972972973, -0.0471971971971972, -0.0470970970970971, -0.046996996996997, -0.0468968968968969, -0.0467967967967968, -0.046696696696696696, -0.046596596596596596, -0.0464964964964965, -0.0463963963963964, -0.0462962962962963, -0.0461961961961962, -0.0460960960960961, -0.045995995995996, -0.0458958958958959, -0.0457957957957958, -0.0456956956956957, -0.045595595595595596, -0.045495495495495496, -0.045395395395395395, -0.0452952952952953, -0.0451951951951952, -0.0450950950950951, -0.044994994994995, -0.0448948948948949, -0.0447947947947948, -0.0446946946946947, -0.0445945945945946, -0.044494494494494496, -0.044394394394394396, -0.044294294294294295, -0.044194194194194195, -0.044094094094094094, -0.04399399399399399, -0.04389389389389389, -0.0437937937937938, -0.0436936936936937, -0.0435935935935936, -0.0434934934934935, -0.0433933933933934, -0.043293293293293296, -0.043193193193193195, -0.043093093093093095, -0.042992992992992994, -0.042892892892892893, -0.04279279279279279, -0.04269269269269269, -0.0425925925925926, -0.0424924924924925, -0.0423923923923924, -0.0422922922922923, -0.042192192192192196, -0.042092092092092095, -0.041991991991991995, -0.041891891891891894, -0.041791791791791794, -0.04169169169169169, -0.04159159159159159, -0.04149149149149149, -0.04139139139139139, -0.04129129129129129, -0.04119119119119119, -0.04109109109109109, -0.040990990990990996, -0.040890890890890895, -0.040790790790790794, -0.040690690690690694, -0.04059059059059059, -0.04049049049049049, -0.04039039039039039, -0.04029029029029029, -0.04019019019019019, -0.04009009009009009, -0.039989989989989996, -0.039889889889889896, -0.039789789789789795, -0.039689689689689694, -0.039589589589589594, -0.03948948948948949, -0.03938938938938939, -0.03928928928928929, -0.03918918918918919, -0.03908908908908909, -0.03898898898898899, -0.03888888888888889, -0.03878878878878879, -0.03868868868868869, -0.03858858858858859, -0.03848848848848849, -0.038388388388388386, -0.03828828828828829, -0.03818818818818819, -0.03808808808808809, -0.03798798798798799, -0.03788788788788789, -0.03778778778778779, -0.03768768768768769, -0.03758758758758759, -0.03748748748748749, -0.03738738738738739, -0.03728728728728729, -0.03718718718718719, -0.03708708708708709, -0.03698698698698699, -0.03688688688688689, -0.03678678678678679, -0.03668668668668669, -0.03658658658658659, -0.03648648648648649, -0.03638638638638639, -0.03628628628628629, -0.03618618618618619, -0.036086086086086086, -0.035985985985985985, -0.035885885885885885, -0.035785785785785784, -0.035685685685685684, -0.03558558558558559, -0.03548548548548549, -0.03538538538538539, -0.03528528528528529, -0.03518518518518519, -0.03508508508508509, -0.034984984984984986, -0.034884884884884886, -0.034784784784784785, -0.034684684684684684, -0.03458458458458459, -0.03448448448448449, -0.03438438438438439, -0.03428428428428429, -0.03418418418418419, -0.03408408408408409, -0.03398398398398399, -0.033883883883883886, -0.033783783783783786, -0.033683683683683685, -0.033583583583583584, -0.033483483483483484, -0.03338338338338338, -0.03328328328328328, -0.03318318318318318, -0.03308308308308308, -0.03298298298298298, -0.03288288288288288, -0.032782782782782786, -0.032682682682682686, -0.032582582582582585, -0.032482482482482485, -0.032382382382382384, -0.03228228228228228, -0.03218218218218218, -0.03208208208208209, -0.03198198198198199, -0.03188188188188189, -0.03178178178178179, -0.031681681681681687, -0.031581581581581586, -0.031481481481481485, -0.031381381381381385, -0.031281281281281284, -0.031181181181181183, -0.031081081081081083, -0.030980980980980982, -0.03088088088088088, -0.03078078078078078, -0.030680680680680684, -0.030580580580580583, -0.030480480480480483, -0.030380380380380382, -0.03028028028028028, -0.03018018018018018, -0.030080080080080084, -0.029979979979979983, -0.029879879879879882, -0.02977977977977978, -0.02967967967967968, -0.02957957957957958, -0.02947947947947948, -0.029379379379379383, -0.029279279279279282, -0.02917917917917918, -0.02907907907907908, -0.02897897897897898, -0.02887887887887888, -0.02877877877877878, -0.028678678678678682, -0.02857857857857858, -0.02847847847847848, -0.02837837837837838, -0.02827827827827828, -0.02817817817817818, -0.02807807807807808, -0.02797797797797798, -0.02787787787787788, -0.02777777777777778, -0.02767767767767768, -0.02757757757757758, -0.027477477477477478, -0.02737737737737738, -0.02727727727727728, -0.02717717717717718, -0.02707707707707708, -0.026976976976976978, -0.026876876876876878, -0.026776776776776777, -0.02667667667667668, -0.02657657657657658, -0.02647647647647648, -0.026376376376376378, -0.026276276276276277, -0.026176176176176177, -0.026076076076076076, -0.02597597597597598, -0.02587587587587588, -0.025775775775775778, -0.025675675675675677, -0.025575575575575576, -0.025475475475475476, -0.02537537537537538, -0.025275275275275278, -0.025175175175175177, -0.025075075075075077, -0.024974974974974976, -0.024874874874874876, -0.024774774774774775, -0.024674674674674678, -0.024574574574574577, -0.024474474474474477, -0.024374374374374376, -0.024274274274274275, -0.024174174174174175, -0.024074074074074074, -0.023973973973973977, -0.023873873873873876, -0.023773773773773776, -0.023673673673673675, -0.023573573573573574, -0.023473473473473474, -0.023373373373373373, -0.023273273273273276, -0.023173173173173175, -0.023073073073073075, -0.022972972972972974, -0.022872872872872874, -0.022772772772772773, -0.022672672672672676, -0.022572572572572575, -0.022472472472472475, -0.022372372372372374, -0.022272272272272273, -0.022172172172172173, -0.022072072072072072, -0.021971971971971975, -0.021871871871871874, -0.021771771771771774, -0.021671671671671673, -0.021571571571571573, -0.021471471471471472, -0.02137137137137137, -0.021271271271271274, -0.021171171171171174, -0.021071071071071073, -0.020970970970970972, -0.02087087087087087, -0.02077077077077077, -0.02067067067067067, -0.020570570570570573, -0.020470470470470473, -0.020370370370370372, -0.02027027027027027, -0.02017017017017017, -0.02007007007007007, -0.019969969969969973, -0.019869869869869872, -0.019769769769769772, -0.01966966966966967, -0.01956956956956957, -0.01946946946946947, -0.01936936936936937, -0.019269269269269272, -0.01916916916916917, -0.01906906906906907, -0.01896896896896897, -0.01886886886886887, -0.01876876876876877, -0.01866866866866867, -0.018568568568568568, -0.018468468468468467, -0.018368368368368367, -0.018268268268268273, -0.018168168168168172, -0.01806806806806807, -0.01796796796796797, -0.01786786786786787, -0.01776776776776777, -0.01766766766766767, -0.01756756756756757, -0.017467467467467468, -0.017367367367367367, -0.017267267267267267, -0.017167167167167166, -0.017067067067067065, -0.016966966966966965, -0.01686686686686687, -0.01676676676676677, -0.01666666666666667, -0.01656656656656657, -0.01646646646646647, -0.016366366366366368, -0.016266266266266267, -0.016166166166166167, -0.016066066066066066, -0.015965965965965966, -0.015865865865865865, -0.015765765765765764, -0.015665665665665664, -0.01556556556556557, -0.01546546546546547, -0.015365365365365369, -0.015265265265265268, -0.015165165165165168, -0.015065065065065067, -0.014964964964964966, -0.014864864864864866, -0.014764764764764765, -0.014664664664664664, -0.014564564564564564, -0.014464464464464463, -0.014364364364364363, -0.014264264264264262, -0.014164164164164168, -0.014064064064064068, -0.013963963963963967, -0.013863863863863866, -0.013763763763763766, -0.013663663663663665, -0.013563563563563565, -0.013463463463463464, -0.013363363363363363, -0.013263263263263263, -0.013163163163163162, -0.013063063063063061, -0.01296296296296296, -0.012862862862862867, -0.012762762762762767, -0.012662662662662666, -0.012562562562562565, -0.012462462462462465, -0.012362362362362364, -0.012262262262262263, -0.012162162162162163, -0.012062062062062062, -0.011961961961961962, -0.011861861861861861, -0.01176176176176176, -0.01166166166166166, -0.011561561561561559, -0.011461461461461465, -0.011361361361361365, -0.011261261261261264, -0.011161161161161164, -0.011061061061061063, -0.010960960960960962, -0.010860860860860862, -0.010760760760760761, -0.01066066066066066, -0.01056056056056056, -0.01046046046046046, -0.010360360360360359, -0.010260260260260258, -0.010160160160160164, -0.010060060060060064, -0.009959959959959963, -0.009859859859859862, -0.009759759759759762, -0.009659659659659661, -0.00955955955955956, -0.00945945945945946, -0.00935935935935936, -0.009259259259259259, -0.009159159159159158, -0.009059059059059058, -0.008958958958958957, -0.008858858858858863, -0.008758758758758763, -0.008658658658658662, -0.008558558558558561, -0.00845845845845846, -0.00835835835835836, -0.00825825825825826, -0.008158158158158159, -0.008058058058058058, -0.007957957957957958, -0.007857857857857857, -0.007757757757757756, -0.007657657657657656, -0.007557557557557555, -0.0074574574574574615, -0.007357357357357361, -0.00725725725725726, -0.00715715715715716, -0.007057057057057059, -0.006956956956956958, -0.006856856856856858, -0.006756756756756757, -0.0066566566566566565, -0.006556556556556556, -0.006456456456456455, -0.006356356356356355, -0.006256256256256254, -0.00615615615615616, -0.00605605605605606, -0.005955955955955959, -0.0058558558558558585, -0.005755755755755758, -0.005655655655655657, -0.005555555555555557, -0.005455455455455456, -0.005355355355355355, -0.005255255255255255, -0.005155155155155154, -0.0050550550550550535, -0.004954954954954953, -0.004854854854854852, -0.004754754754754759, -0.004654654654654658, -0.004554554554554557, -0.004454454454454457, -0.004354354354354356, -0.0042542542542542555, -0.004154154154154155, -0.004054054054054054, -0.003953953953953954, -0.003853853853853853, -0.0037537537537537524, -0.003653653653653652, -0.003553553553553551, -0.0034534534534534575, -0.003353353353353357, -0.0032532532532532563, -0.0031531531531531556, -0.003053053053053055, -0.0029529529529529544, -0.0028528528528528538, -0.002752752752752753, -0.0026526526526526525, -0.002552552552552552, -0.0024524524524524513, -0.0023523523523523507, -0.00225225225225225, -0.0021521521521521494, -0.0020520520520520558, -0.0019519519519519551, -0.0018518518518518545, -0.001751751751751754, -0.0016516516516516533, -0.0015515515515515527, -0.001451451451451452, -0.0013513513513513514, -0.0012512512512512508, -0.0011511511511511502, -0.0010510510510510496, -0.000950950950950949, -0.0008508508508508483, -0.0007507507507507546, -0.000650650650650654, -0.0005505505505505534, -0.0004504504504504528, -0.00035035035035035217, -0.00025025025025025155, -0.00015015015015015093, -5.005005005005031e-05, 5.005005005005031e-05, 0.00015015015015015093, 0.00025025025025025155, 0.00035035035035035217, 0.0004504504504504528, 0.0005505505505505534, 0.0006506506506506471, 0.0007507507507507477, 0.0008508508508508483, 0.000950950950950949, 0.0010510510510510496, 0.0011511511511511502, 0.0012512512512512508, 0.0013513513513513514, 0.001451451451451452, 0.0015515515515515527, 0.0016516516516516533, 0.001751751751751754, 0.0018518518518518545, 0.0019519519519519482, 0.002052052052052049, 0.0021521521521521494, 0.00225225225225225, 0.0023523523523523507, 0.0024524524524524513, 0.002552552552552552, 0.0026526526526526525, 0.002752752752752753, 0.0028528528528528538, 0.0029529529529529544, 0.003053053053053055, 0.0031531531531531556, 0.0032532532532532563, 0.00335335335335335, 0.0034534534534534506, 0.003553553553553551, 0.003653653653653652, 0.0037537537537537524, 0.003853853853853853, 0.003953953953953954, 0.004054054054054054, 0.004154154154154155, 0.0042542542542542555, 0.004354354354354356, 0.004454454454454457, 0.004554554554554557, 0.004654654654654651, 0.004754754754754752, 0.004854854854854852, 0.004954954954954953, 0.0050550550550550535, 0.005155155155155154, 0.005255255255255255, 0.005355355355355355, 0.005455455455455456, 0.005555555555555557, 0.005655655655655657, 0.005755755755755758, 0.0058558558558558585, 0.005955955955955959, 0.006056056056056053, 0.006156156156156153, 0.006256256256256254, 0.006356356356356355, 0.006456456456456455, 0.006556556556556556, 0.0066566566566566565, 0.006756756756756757, 0.006856856856856858, 0.006956956956956958, 0.007057057057057059, 0.00715715715715716, 0.00725725725725726, 0.007357357357357354, 0.0074574574574574545, 0.007557557557557555, 0.007657657657657656, 0.007757757757757756, 0.007857857857857857, 0.007957957957957958, 0.008058058058058058, 0.008158158158158159, 0.00825825825825826, 0.00835835835835836, 0.00845845845845846, 0.008558558558558561, 0.008658658658658662, 0.008758758758758756, 0.008858858858858856, 0.008958958958958957, 0.009059059059059058, 0.009159159159159158, 0.009259259259259259, 0.00935935935935936, 0.00945945945945946, 0.00955955955955956, 0.009659659659659661, 0.009759759759759762, 0.009859859859859862, 0.009959959959959963, 0.010060060060060057, 0.010160160160160157, 0.010260260260260258, 0.010360360360360359, 0.01046046046046046, 0.01056056056056056, 0.01066066066066066, 0.010760760760760761, 0.010860860860860862, 0.010960960960960962, 0.011061061061061063, 0.011161161161161164, 0.011261261261261264, 0.011361361361361365, 0.011461461461461458, 0.011561561561561559, 0.01166166166166166, 0.01176176176176176, 0.011861861861861861, 0.011961961961961962, 0.012062062062062062, 0.012162162162162163, 0.012262262262262263, 0.012362362362362364, 0.012462462462462465, 0.012562562562562565, 0.012662662662662666, 0.012762762762762767, 0.012862862862862867, 0.012962962962962968, 0.013063063063063068, 0.013163163163163169, 0.01326326326326327, 0.01336336336336337, 0.013463463463463457, 0.013563563563563558, 0.013663663663663658, 0.013763763763763759, 0.01386386386386386, 0.01396396396396396, 0.01406406406406406, 0.014164164164164161, 0.014264264264264262, 0.014364364364364363, 0.014464464464464463, 0.014564564564564564, 0.014664664664664664, 0.014764764764764765, 0.014864864864864866, 0.014964964964964966, 0.015065065065065067, 0.015165165165165168, 0.015265265265265268, 0.015365365365365369, 0.01546546546546547, 0.01556556556556557, 0.01566566566566567, 0.01576576576576577, 0.015865865865865872, 0.015965965965965973, 0.016066066066066073, 0.01616616616616616, 0.01626626626626626, 0.01636636636636636, 0.01646646646646646, 0.016566566566566562, 0.016666666666666663, 0.016766766766766764, 0.016866866866866864, 0.016966966966966965, 0.017067067067067065, 0.017167167167167166, 0.017267267267267267, 0.017367367367367367, 0.017467467467467468, 0.01756756756756757, 0.01766766766766767, 0.01776776776776777, 0.01786786786786787, 0.01796796796796797, 0.01806806806806807, 0.018168168168168172, 0.018268268268268273, 0.018368368368368373, 0.018468468468468474, 0.018568568568568575, 0.018668668668668675, 0.018768768768768776, 0.018868868868868863, 0.018968968968968963, 0.019069069069069064, 0.019169169169169165, 0.019269269269269265, 0.019369369369369366, 0.019469469469469466, 0.019569569569569567, 0.019669669669669668, 0.01976976976976977, 0.01986986986986987, 0.01996996996996997, 0.02007007007007007, 0.02017017017017017, 0.02027027027027027, 0.020370370370370372, 0.020470470470470473, 0.020570570570570573, 0.020670670670670674, 0.020770770770770774, 0.020870870870870875, 0.020970970970970976, 0.021071071071071076, 0.021171171171171177, 0.021271271271271278, 0.021371371371371378, 0.02147147147147148, 0.021571571571571566, 0.021671671671671666, 0.021771771771771767, 0.021871871871871867, 0.021971971971971968, 0.02207207207207207, 0.02217217217217217, 0.02227227227227227, 0.02237237237237237, 0.02247247247247247, 0.022572572572572572, 0.022672672672672672, 0.022772772772772773, 0.022872872872872874, 0.022972972972972974, 0.023073073073073075, 0.023173173173173175, 0.023273273273273276, 0.023373373373373377, 0.023473473473473477, 0.023573573573573578, 0.02367367367367368, 0.02377377377377378, 0.02387387387387388, 0.02397397397397398, 0.02407407407407408, 0.02417417417417418, 0.02427427427427427, 0.02437437437437437, 0.02447447447447447, 0.02457457457457457, 0.02467467467467467, 0.02477477477477477, 0.024874874874874872, 0.024974974974974973, 0.025075075075075073, 0.025175175175175174, 0.025275275275275275, 0.025375375375375375, 0.025475475475475476, 0.025575575575575576, 0.025675675675675677, 0.025775775775775778, 0.02587587587587588, 0.02597597597597598, 0.02607607607607608, 0.02617617617617618, 0.02627627627627628, 0.02637637637637638, 0.026476476476476482, 0.026576576576576583, 0.026676676676676683, 0.026776776776776784, 0.026876876876876885, 0.02697697697697697, 0.027077077077077072, 0.027177177177177173, 0.027277277277277273, 0.027377377377377374, 0.027477477477477474, 0.027577577577577575, 0.027677677677677676, 0.027777777777777776, 0.027877877877877877, 0.027977977977977977, 0.028078078078078078, 0.02817817817817818, 0.02827827827827828, 0.02837837837837838, 0.02847847847847848, 0.02857857857857858, 0.028678678678678682, 0.028778778778778782, 0.028878878878878883, 0.028978978978978984, 0.029079079079079084, 0.029179179179179185, 0.029279279279279286, 0.029379379379379386, 0.029479479479479487, 0.029579579579579574, 0.029679679679679674, 0.029779779779779775, 0.029879879879879875, 0.029979979979979976, 0.030080080080080077, 0.030180180180180177, 0.030280280280280278, 0.03038038038038038, 0.03048048048048048, 0.03058058058058058, 0.03068068068068068, 0.03078078078078078, 0.03088088088088088, 0.030980980980980982, 0.031081081081081083, 0.031181181181181183, 0.031281281281281284, 0.031381381381381385, 0.031481481481481485, 0.031581581581581586, 0.031681681681681687, 0.03178178178178179, 0.03188188188188189, 0.03198198198198199, 0.03208208208208209, 0.03218218218218219, 0.032282282282282276, 0.03238238238238238, 0.03248248248248248, 0.03258258258258258, 0.03268268268268268, 0.03278278278278278, 0.03288288288288288, 0.03298298298298298, 0.03308308308308308, 0.03318318318318318, 0.03328328328328328, 0.03338338338338338, 0.033483483483483484, 0.033583583583583584, 0.033683683683683685, 0.033783783783783786, 0.033883883883883886, 0.03398398398398399, 0.03408408408408409, 0.03418418418418419, 0.03428428428428429, 0.03438438438438439, 0.03448448448448449, 0.03458458458458459, 0.03468468468468469, 0.03478478478478479, 0.03488488488488489, 0.03498498498498498, 0.03508508508508508, 0.03518518518518518, 0.03528528528528528, 0.03538538538538538, 0.03548548548548548, 0.03558558558558558, 0.035685685685685684, 0.035785785785785784, 0.035885885885885885, 0.035985985985985985, 0.036086086086086086, 0.03618618618618619, 0.03628628628628629, 0.03638638638638639, 0.03648648648648649, 0.03658658658658659, 0.03668668668668669, 0.03678678678678679, 0.03688688688688689, 0.03698698698698699, 0.03708708708708709, 0.03718718718718719, 0.03728728728728729, 0.037387387387387394, 0.037487487487487495, 0.037587587587587595, 0.03768768768768768, 0.03778778778778778, 0.03788788788788788, 0.037987987987987984, 0.038088088088088085, 0.038188188188188185, 0.038288288288288286, 0.038388388388388386, 0.03848848848848849, 0.03858858858858859, 0.03868868868868869, 0.03878878878878879, 0.03888888888888889, 0.03898898898898899, 0.03908908908908909, 0.03918918918918919, 0.03928928928928929, 0.03938938938938939, 0.03948948948948949, 0.039589589589589594, 0.039689689689689694, 0.039789789789789795, 0.039889889889889896, 0.039989989989989996, 0.0400900900900901, 0.0401901901901902, 0.0402902902902903, 0.040390390390390385, 0.040490490490490486, 0.040590590590590586, 0.04069069069069069, 0.04079079079079079, 0.04089089089089089, 0.04099099099099099, 0.04109109109109109, 0.04119119119119119, 0.04129129129129129, 0.04139139139139139, 0.04149149149149149, 0.04159159159159159, 0.04169169169169169, 0.041791791791791794, 0.041891891891891894, 0.041991991991991995, 0.042092092092092095, 0.042192192192192196, 0.0422922922922923, 0.0423923923923924], [1.0756112411349719, 1.2367930516289167, 1.3979748621228616, 1.5591566726168082, 1.720338483110753, 1.881520293604698, 2.0427021040986446, 2.2038839145925895, 2.3650657250865343, 2.526247535580481, 2.687429346074426, 2.8486111565683707, 3.0097929670623174, 3.1709747775562516, 3.3321565880501964, 3.4933383985441413, 3.654520209038088, 3.815702019532033, 3.9768838300259777, 4.138065640519923, 4.299247451013869, 4.460429261507814, 4.62161107200176, 4.7827928824957056, 4.94397469298965, 5.105156503483585, 5.26633831397753, 5.427520124471476, 5.588701934965421, 5.749883745459367, 5.9110655559533125, 6.072247366447257, 6.233429176941203, 6.394610987435148, 6.555792797929094, 6.7169746084230395, 6.878156418916984, 7.03933822941093, 7.200520039904876, 7.361701850398821, 7.522883660892755, 7.684065471386701, 7.8452472818806465, 8.006429092374592, 8.167610902868537, 8.328792713362482, 8.489974523856429, 8.651156334350373, 8.812338144844318, 8.973519955338265, 9.13470176583221, 9.295883576326155, 9.457065386820089, 9.618247197314034, 9.77942900780798, 9.940610818301925, 10.10179262879587, 10.262974439289817, 10.424156249783762, 10.585338060277707, 10.746519870771653, 10.907701681265598, 11.068883491759543, 11.23006530225349, 11.391247112747434, 11.55242892324138, 11.713610733735326, 11.87479254422927, 12.035974354723205, 12.19715616521715, 12.358337975711096, 12.519519786205041, 12.680701596698986, 12.844568701439492, 13.034016767160379, 13.223464832881266, 13.412912898602153, 13.60236096432304, 13.792181309241203, 13.98535216693496, 14.17852302462872, 14.371693882322479, 14.564864740016239, 14.757324761733274, 14.943725752982044, 15.130126744230814, 15.316527735479585, 15.502928726728356, 15.69184167519592, 15.901078641160998, 16.110315607126076, 16.319552573091155, 16.528789539056234, 16.7352536215443, 16.92037855727446, 17.105503493004612, 17.290628428734774, 17.47575336446494, 17.660632420783056, 17.84370836141285, 18.026784302042643, 18.209860242672438, 18.392936183302233, 18.576012123932024, 18.75908806456182, 18.9421640051916, 19.12523994582139, 19.308315886451187, 19.498398823435007, 19.73537473601888, 19.972350648602756, 20.20932656118663, 20.446302473770505, 20.676387118130094, 20.86231659942297, 21.04824608071585, 21.234175562008723, 21.4201050433016, 21.606034524594477, 21.791964005887355, 21.97789348718023, 22.163822968473106, 22.34975244976597, 22.537547300520192, 22.736341398787864, 22.93513549705554, 23.133929595323213, 23.332723693590886, 23.533441772058445, 23.745062404992005, 23.95668303792557, 24.16830367085913, 24.379924303792677, 24.59336062124567, 24.81669534785297, 25.040030074460272, 25.263364801067574, 25.486699527674876, 25.706722265835623, 25.909357064651964, 26.111991863468305, 26.314626662284642, 26.517261461100983, 26.722295180120064, 26.939468889256055, 27.156642598392047, 27.37381630752804, 27.59099001666403, 27.80754246405565, 28.0210616923424, 28.234580920629135, 28.448100148915884, 28.661619377202634, 28.875553300092204, 29.091442211823633, 29.307331123555063, 29.523220035286496, 29.73910894701791, 29.95619306198486, 30.178721991691393, 30.401250921397928, 30.623779851104462, 30.846308780810997, 31.067504952432298, 31.282829784380827, 31.498154616329355, 31.713479448277884, 31.928804280226412, 32.144717004339284, 32.36313600557382, 32.58155500680836, 32.79997400804289, 33.018393009277425, 33.236549147589315, 33.453620133835926, 33.67069112008254, 33.887762106329156, 34.10483309257576, 34.32228092663734, 34.54123615195881, 34.76019137728028, 34.97914660260175, 35.19810182792322, 35.417267342772426, 35.63724837066824, 35.85722939856406, 36.07721042645987, 36.29719145435569, 36.51678937324077, 36.734946072514, 36.953102771787236, 37.17125947106046, 37.389416170333696, 37.607904653820434, 37.827604535482074, 38.047304417143714, 38.267004298805354, 38.48670418046699, 38.70555602234613, 38.921401177723695, 39.13724633310126, 39.353091488478825, 39.56893664385639, 39.78995080819471, 40.02876933673118, 40.267587865267664, 40.50640639380414, 40.74522492234062, 40.97492124060837, 41.17407798536775, 41.37323473012713, 41.57239147488651, 41.77154821964589, 41.973190002788755, 42.18292137896723, 42.3926527551457, 42.60238413132417, 42.81211550750265, 43.02118562103757, 43.228161736201294, 43.43513785136502, 43.64211396652874, 43.84909008169247, 44.057700031083094, 44.271344857377024, 44.48498968367097, 44.698634509964904, 44.91227933625884, 45.1230490540253, 45.32519344620931, 45.52733783839332, 45.729482230577325, 45.931626622761335, 46.136996217601045, 46.35178846333682, 46.56658070907259, 46.781372954808354, 46.99616520054413, 47.20820736376964, 47.412422369081355, 47.616637374393065, 47.82085237970478, 48.0250673850165, 48.23040190516984, 48.43884149478961, 48.64728108440936, 48.85572067402912, 49.06416026364888, 49.27166153094674, 49.4766258527076, 49.68159017446846, 49.886554496229316, 50.09151881799017, 50.29222512024684, 50.48170573471971, 50.67118634919259, 50.860666963665466, 51.050147578138336, 51.24317226377611, 51.445310275266486, 51.64744828675686, 51.84958629824724, 52.051724309737615, 52.252560311484224, 52.4501298677333, 52.64769942398238, 52.84526898023147, 53.042838536480545, 53.24029396681542, 53.43746998542931, 53.6346460040432, 53.83182202265708, 54.02899804127096, 54.22209390705878, 54.40543889914362, 54.58878389122846, 54.7721288833133, 54.95547387539815, 55.1339275857431, 55.3009683053617, 55.46800902498029, 55.63504974459888, 55.80209046421747, 55.976209260457786, 56.1664567886722, 56.356704316886606, 56.54695184510102, 56.737199373315434, 56.92476316527429, 57.10635347976109, 57.287943794247894, 57.4695341087347, 57.651124423221496, 57.831632211217865, 58.00978593367156, 58.18793965612523, 58.36609337857892, 58.5442471010326, 58.72424209315027, 58.9081497833039, 59.09205747345752, 59.275965163611154, 59.45987285376478, 59.638516404686364, 59.80622674335678, 59.9739370820272, 60.14164742069762, 60.30935775936804, 60.466962770088635, 60.60405090285047, 60.74113903561231, 60.87822716837417, 61.01531530113601, 61.16106470358459, 61.32400737272474, 61.486950041864894, 61.649892711005045, 61.812835380145195, 61.97611100815456, 62.14003296808651, 62.303954928018456, 62.46787688795041, 62.631798847882344, 62.792376641606765, 62.94660536615458, 63.10083409070239, 63.255062815250206, 63.40929153979802, 63.55975297488388, 63.70321801525467, 63.84668305562547, 63.99014809599626, 64.13361313636706, 64.27877499398059, 64.42701980123232, 64.57526460848406, 64.72350941573579, 64.87175422298753, 65.02290446125546, 65.17921991021886, 65.33553535918226, 65.49185080814564, 65.64816625710904, 65.79114715762171, 65.91092959713109, 66.03071203664047, 66.15049447614985, 66.27027691565922, 66.38731187172041, 66.49966868028872, 66.61202548885704, 66.72438229742536, 66.83673910599369, 66.98387689865565, 67.18898299814035, 67.39408909762504, 67.59919519710974, 67.80430129659443, 67.94927946172488, 67.99615415501424, 68.04302884830359, 68.08990354159293, 68.13677823488229, 68.21251787518652, 68.33436645682626, 68.456215038466, 68.57806362010574, 68.69991220174548, 68.81819455850854, 68.93089897379784, 69.04360338908712, 69.15630780437641, 69.26901221966571, 69.38265355381718, 69.497729915593, 69.6128062773688, 69.72788263914462, 69.84295900092043, 69.95235043202462, 70.05321446712135, 70.15407850221808, 70.25494253731482, 70.35580657241155, 70.45680747285155, 70.55800944706745, 70.65921142128336, 70.76041339549926, 70.86161536971517, 70.95908012268096, 71.05116692311607, 71.14325372355121, 71.23534052398634, 71.32742732442148, 71.42144623408582, 71.51818871941062, 71.61493120473541, 71.71167369006021, 71.808416175385, 71.90033230588536, 71.98558347019956, 72.07083463451376, 72.15608579882796, 72.24133696314216, 72.32655236664557, 72.41171938787559, 72.49688640910561, 72.58205343033563, 72.66722045156565, 72.75075419352602, 72.83212289087315, 72.91349158822027, 72.9948602855674, 73.07622898291451, 73.1528324217083, 73.22324650169139, 73.29366058167449, 73.36407466165758, 73.43448874164069, 73.50005322978326, 73.5594455101288, 73.61883779047434, 73.67823007081988, 73.73762235116541, 73.79816044797968, 73.86012759679429, 73.92209474560889, 73.98406189442349, 74.0460290432381, 74.10475742969479, 74.1595273288251, 74.21429722795544, 74.26906712708578, 74.3238370262161, 74.37716078618439, 74.42875235748603, 74.48034392878769, 74.53193550008935, 74.583527071391, 74.62568518348638, 74.65676923477439, 74.68785328606239, 74.7189373373504, 74.75002138863839, 74.78941745177029, 74.83837679734624, 74.88733614292218, 74.93629548849813, 74.98525483407408, 75.02241837106335, 75.04628025156124, 75.07014213205913, 75.09400401255704, 75.11786589305493, 75.14565258408719, 75.1777772236048, 75.20990186312241, 75.24202650264003, 75.27415114215763, 75.30138560873141, 75.32332238794933, 75.34525916716727, 75.3671959463852, 75.38913272560313, 75.40582050741094, 75.41693461155643, 75.42804871570192, 75.43916281984743, 75.45027692399292, 75.45861568691944, 75.46406582939355, 75.46951597186766, 75.47496611434178, 75.4804162568159, 75.48553170679128, 75.49030570280328, 75.49507969881529, 75.49985369482731, 75.50462769083931, 75.50391539889378, 75.4977168189907, 75.49151823908761, 75.48531965918454, 75.47912107928146, 75.47243870604456, 75.46528211953986, 75.45812553303519, 75.4509689465305, 75.4438123600258, 75.429706551835, 75.4089240404556, 75.3881415290762, 75.36735901769678, 75.34657650631738, 75.32586533712198, 75.30522135425521, 75.28457737138845, 75.26393338852168, 75.24328940565492, 75.21789621752858, 75.18811914762415, 75.15834207771974, 75.12856500781531, 75.0987879379109, 75.06536514373268, 75.02864383711626, 74.99192253049986, 74.95520122388345, 74.91847991726704, 74.87998593794862, 74.83991996585672, 74.79985399376483, 74.75978802167293, 74.71972204958102, 74.6760835609821, 74.62933998794244, 74.5825964149028, 74.53585284186316, 74.48910926882351, 74.43650967772427, 74.37892162679647, 74.32133357586868, 74.26374552494087, 74.20615747401308, 74.14846166331543, 74.09067588803927, 74.03289011276313, 73.97510433748697, 73.91731856221081, 73.85532444694108, 73.7898871444039, 73.72444984186671, 73.65901253932952, 73.59357523679233, 73.52685365838957, 73.45910234528377, 73.39135103217795, 73.32359971907215, 73.25584840596635, 73.18372232082638, 73.10815891480242, 73.03259550877846, 72.9570321027545, 72.88146869673054, 72.80018416656199, 72.71449487709629, 72.6288055876306, 72.5431162981649, 72.4574270086992, 72.36692739338777, 72.27279893577166, 72.17867047815555, 72.08454202053946, 71.99041356292335, 71.89774289639432, 71.80614972762531, 71.71455655885629, 71.62296339008728, 71.53137022131826, 71.4363262315322, 71.33878337135452, 71.24124051117684, 71.14369765099916, 71.04615479082148, 70.94140232760826, 70.83153535967753, 70.7216683917468, 70.61180142381606, 70.50193445588533, 70.39481447240306, 70.28960341031718, 70.1843923482313, 70.07918128614543, 69.97397022405956, 69.86265236783419, 69.74717778618616, 69.63170320453813, 69.51622862289008, 69.40075404124205, 69.28485557530512, 69.16867451984223, 69.05249346437934, 68.93631240891645, 68.82013135345356, 68.68814080554938, 68.54582835762155, 68.40351590969372, 68.26120346176589, 68.11889101383807, 68.01951267693077, 67.94758401756121, 67.87565535819164, 67.80372669882208, 67.73179803945251, 67.57962869765211, 67.37722738392348, 67.17482607019484, 66.97242475646621, 66.77002344273758, 66.63189615210608, 66.53316261756639, 66.4344290830267, 66.33569554848701, 66.2369620139473, 66.10926853461025, 65.96419908839478, 65.8191296421793, 65.67406019596383, 65.52899074974836, 65.37729143624868, 65.22169839116941, 65.06610534609014, 64.91051230101087, 64.75491925593161, 64.59062652455775, 64.42133318610115, 64.25203984764455, 64.08274650918796, 63.91345317073136, 63.749529926862415, 63.58862736119902, 63.42772479553564, 63.26682222987225, 63.10591966420886, 62.93986302281078, 62.770969642054865, 62.60207626129894, 62.433182880543015, 62.2642894997871, 62.09197843666623, 61.91782708304117, 61.743675729416104, 61.56952437579105, 61.395373022165984, 61.24148456790987, 61.09826893851222, 60.95505330911457, 60.81183767971691, 60.66862205031926, 60.49183802469336, 60.297761188889304, 60.10368435308522, 59.90960751728114, 59.71553068147706, 59.5259416201418, 59.33861331737354, 59.151285014605286, 58.96395671183703, 58.77662840906877, 58.57915034387574, 58.37667314196602, 58.174195940056315, 57.9717187381466, 57.76924153623688, 57.566764334327175, 57.36428713241746, 57.161809930507744, 56.95933272859803, 56.75685552668832, 56.56183111271102, 56.370313893054856, 56.17879667339869, 55.98727945374253, 55.79576223408637, 55.604245014430205, 55.41272779477404, 55.22121057511788, 55.029693355461745, 54.83817613580558, 54.63808629002721, 54.43414497454176, 54.23020365905631, 54.026262343570856, 53.822321028085405, 53.61132990893951, 53.39724499106493, 53.18316007319035, 52.96907515531577, 52.75499023744119, 52.53698147803782, 52.31729107226498, 52.097600666492134, 51.87791026071929, 51.658219854946445, 51.44346663691023, 51.23077933430991, 51.01809203170959, 50.80540472910927, 50.59271742650895, 50.37818861361552, 50.16290763454604, 49.947626655476554, 49.73234567640707, 49.51706469733759, 49.31255686449747, 49.11234322281169, 48.912129581125896, 48.711915939440104, 48.51170229775432, 48.27605559899738, 48.02662937804611, 47.77720315709484, 47.52777693614357, 47.278350715192296, 47.06485682496766, 46.86499243950141, 46.66512805403516, 46.4652636685689, 46.26539928310265, 46.024053071429364, 45.76736426650143, 45.51067546157349, 45.25398665664555, 44.99729785171761, 44.755521625606754, 44.519122043559186, 44.282722461511625, 44.046322879464064, 43.8099232974165, 43.57647814630185, 43.344071038487954, 43.111663930674084, 42.879256822860185, 42.64684971504629, 42.41416952176191, 42.18139585626953, 41.948622190777144, 41.71584852528476, 41.483074859792374, 41.26523815042681, 41.052380426436855, 40.83952270244689, 40.62666497845694, 40.413807254466974, 40.16205810036806, 39.89768854841922, 39.63331899647038, 39.36894944452154, 39.1045798925727, 38.85448172001615, 38.608890298846646, 38.36329887767714, 38.11770745650764, 37.87211603533813, 37.63335705533179, 37.39669692980041, 37.16003680426903, 36.923376678737654, 36.68671655320631, 36.446526179295134, 36.20528131560817, 35.96403645192121, 35.72279158823425, 35.481546724547286, 35.236286791910175, 34.989861194093976, 34.743435596277784, 34.497009998461586, 34.250584400645394, 34.00683163653276, 33.76383274859292, 33.520833860653084, 33.277834972713244, 33.0348360847734, 32.796471764504695, 32.55937678442616, 32.32228180434763, 32.0851868242691, 31.848091844190574, 31.607916058893334, 31.3669213253734, 31.125926591853467, 30.884931858333534, 30.643937124813597, 30.398922584636715, 30.152871490541962, 29.906820396447205, 29.660769302352453, 29.414718208257696, 29.173716198309144, 28.93397645939714, 28.69423672048514, 28.454496981573136, 28.214757242661133, 27.979904509739516, 27.7462355857224, 27.512566661705282, 27.27889773768817, 27.045228813671052, 26.801645265475674, 26.555736064695274, 26.30982686391487, 26.063917663134472, 25.81800846235407, 25.57899580644033, 25.34154862390123, 25.10410144136213, 24.86665425882303, 24.62920707628393, 24.393684310170144, 24.158583976930206, 23.9234836436903, 23.688383310450366, 23.453282977210428, 23.228761082271397, 23.006483098487102, 22.78420511470281, 22.56192713091852, 22.339649147134224, 22.134468805940315, 21.932790391542024, 21.731111977143733, 21.529433562745446, 21.327755148347155, 21.07592481339178, 20.814184218685604, 20.55244362397943, 20.290703029273253, 20.028962434567074, 19.833775394999382, 19.651265223077115, 19.468755051154847, 19.28624487923258, 19.103734707310313, 18.87460335858382, 18.6369201963607, 18.399237034137577, 18.161553871914453, 17.923870709691368, 17.69931417023544, 17.477074093620782, 17.254834017006125, 17.032593940391468, 16.81035386377681, 16.594269253114543, 16.379228551882797, 16.164187850651047, 15.9491471494193, 15.734106448187553, 15.521951868134359, 15.310267121761392, 15.098582375388425, 14.88689762901546, 14.675212882642493, 14.44978778512845, 14.22221823974846, 13.994648694368468, 13.767079148988477, 13.539509603608487, 13.311940058228497, 13.084370512848507, 12.856800967468516, 12.629231422088525, 12.401661876708534, 12.174092331328543, 11.946522785948584, 11.718953240568593, 11.491383695188603, 11.263814149808612, 11.03624460442862, 10.80867505904863, 10.58110551366864, 10.35353596828865, 10.125966422908657, 9.898396877528668, 9.670827332148676, 9.443257786768687, 9.215688241388694, 8.988118696008705, 8.760549150628714, 8.532979605248723, 8.305410059868732, 8.077840514488742, 7.850270969108751, 7.62270142372876, 7.39513187834877, 7.167562332968779, 6.939992787588788, 6.712423242208797, 6.484853696828807, 6.2572841514488164, 6.029714606068826, 5.802145060688867, 5.574575515308876, 5.347005969928885, 5.119436424548894, 4.891866879168903, 4.664297333788912, 4.436727788408922, 4.209158243028931, 3.98158869764894, 3.754019152268949, 3.526449606888958, 3.2988800615089673, 3.071310516128978, 2.8437409707489874, 2.6161714253689965, 2.3886018799890056, 2.161032334609015, 1.933462789229024, 1.705893243849033, 1.4783236984690422, 1.2507541530890514]], "bs_nfpeaks": [[-0.041, -0.0405, -0.04, -0.0395, -0.039, -0.0385, -0.038, -0.037, -0.0365, -0.035500000000000004, -0.035, -0.0345, -0.034, -0.0335, -0.033, -0.0325, -0.032, -0.0315, -0.031, -0.0305, -0.030000000000000002, -0.029500000000000002, -0.029, -0.0285, -0.028, -0.0275, -0.027, -0.0265, -0.026000000000000002, -0.025500000000000002, -0.025, -0.0245, -0.024, -0.0235, -0.023, -0.0225, -0.022000000000000002, -0.021500000000000002, -0.021, -0.0205, -0.02, -0.0195, -0.019, -0.018500000000000003, -0.018000000000000002, -0.0175, -0.017, -0.0165, -0.016, -0.0155, -0.015, -0.014499999999999999, -0.013999999999999999, -0.013500000000000002, -0.013000000000000001, -0.0125, -0.012, -0.0115, -0.011, -0.010499999999999999, -0.009999999999999998, -0.009500000000000001, -0.009000000000000001, -0.0085, -0.008, -0.0075, -0.007, -0.0065, -0.006, -0.0055, -0.005, -0.0045000000000000005, -0.004, -0.0035, -0.003, -0.0025, -0.002, -0.0015, -0.001, -0.0005, 0.0, 0.0005, 0.001, 0.0015, 0.002, 0.0025, 0.003, 0.0034999999999999996, 0.004, 0.0045, 0.005, 0.0055, 0.006, 0.0065, 0.007, 0.007500000000000001, 0.008, 0.0085, 0.009000000000000001, 0.009500000000000001, 0.009999999999999998, 0.010499999999999999, 0.011, 0.0115, 0.012, 0.0125, 0.013000000000000001, 0.013500000000000002, 0.013999999999999999, 0.014499999999999999, 0.015, 0.0155, 0.016, 0.0165, 0.016999999999999998, 0.018, 0.019, 0.0195, 0.02, 0.020499999999999997, 0.020999999999999998, 0.0215, 0.022, 0.0225, 0.023, 0.0235, 0.024, 0.024499999999999997, 0.024999999999999998, 0.0255, 0.026, 0.0265, 0.027, 0.0275, 0.028, 0.028499999999999998, 0.028999999999999998, 0.0295, 0.03, 0.0305, 0.031, 0.0315, 0.032, 0.0325, 0.033, 0.0335, 0.034, 0.034499999999999996, 0.034999999999999996, 0.0355, 0.036, 0.0365, 0.037], [26, 32, 29, 25, 26, 21, 22, 34, 19, 30, 33, 32, 29, 29, 27, 26, 25, 24, 22, 22, 22, 21, 20, 20, 19, 19, 19, 18, 18, 17, 17, 17, 16, 16, 16, 16, 15, 15, 15, 15, 15, 14, 14, 14, 14, 14, 14, 13, 13, 13, 13, 13, 13, 13, 13, 13, 13, 12, 12, 12, 12, 12, 12, 12, 12, 12, 12, 12, 12, 12, 12, 12, 12, 12, 12, 12, 12, 12, 12, 12, 12, 12, 12, 12, 12, 12, 12, 12, 12, 12, 12, 12, 12, 12, 12, 12, 12, 12, 12, 12, 12, 12, 12, 13, 13, 13, 13, 13, 13, 13, 13, 13, 14, 14, 14, 14, 15, 15, 15, 15, 16, 16, 16, 16, 17, 17, 17, 18, 18, 19, 19, 20, 20, 21, 22, 23, 23, 24, 26, 27, 28, 30, 31, 34, 30, 20, 34, 21, 24, 23, 27, 22, 30]]}
