# Supplementary material for: Superconductivity from a melted insulator in Josephson junction arrays
Source: Nat Phys. 2023 Aug 10;19(11):1630–5. doi: 10.1038/s41567-023-02161-w (PMC10635826; doi:10.1038/s41567-023-02161-w)
Supplement: Supplementary file 2 — Contains all data in the paper, including supplement, serialized into text files, and Python scripts that recreate all figures from the text files. [file 41567_2023_2161_MOESM2_ESM.zip › data_and_plotters_all/phase_figures/supfigs/sfig_tstar/sfig_tstar_plaw.py]

#%% replot t*(b) also with the power law method
#!%matplotlib auto
#!%load_ext autoreload
#!%autoreload
import matplotlib.pyplot as plt
from matplotlib.lines import Line2D
import numpy as np

from phase_figures.supfigs.sfig_tstar import figpath

from phase_figures.fig4.fig4 import plot_btstar, make_legend_handles, btstar

fig, ax = plt.subplots(1, figsize=(3.85,2) )
plot_btstar(ax)
handles = make_legend_handles()

_tcs = btstar['tcs_plaw']
for k, d in _tcs.items() : _tcs[k]=np.array(d)
tcs = dict(_tcs)
tcs['x'] = _tcs['x']*1e3

pargs = dict( marker='^', linestyle='', color='orange', markersize=2 )
ax.errorbar(**tcs, **pargs )
label = Line2D([0], [0], **pargs, label='$T^*_\mathrm{ext}$' )
handles.insert(0, label)
ax.set_yscale('linear')
ax.set_ylim(bottom=0.03)
ax.set_ylim(-0.02,0.35)
ax.set_ylabel('$T^{*}$ (K)', labelpad = -10, 
        y = 0.55 )
ax.yaxis.set_ticks( (0,0.1,0.2,0.3) )
ax.set_yticklabels( (0,0.1,None,0.3) )

ax.legend(handles=handles, fontsize = 6,
        loc='lower left',
        framealpha=0, ncol=2 )
#%%
fig.savefig( figpath / "sfig_tstar_plaw.pdf", dpi =600)
