# Supplementary material for: Superconductivity from a melted insulator in Josephson junction arrays
Source: Nat Phys. 2023 Aug 10;19(11):1630–5. doi: 10.1038/s41567-023-02161-w (PMC10635826; doi:10.1038/s41567-023-02161-w)
Supplement: Supplementary file 2 — Contains all data in the paper, including supplement, serialized into text files, and Python scripts that recreate all figures from the text files. [file 41567_2023_2161_MOESM2_ESM.zip › data_and_plotters_all/phase_figures/fig1/microwave/two_tone_30mT.json]

{"freqs": [50000000.0, 60160000.0, 70320000.0, 80480000.0, 90640000.0, 100800000.0, 110960000.0, 121120000.0, 131280000.0, 141440000.0, 151600000.0, 161760000.0, 171920000.0, 182080000.0, 192240000.0, 202400000.0, 212560000.0, 222720000.0, 232880000.0, 243040000.0, 253200000.0, 263360000.0, 273520000.0, 283680000.0, 293840000.0, 304000000.0, 314160000.0, 324320000.0, 334480000.0, 344640000.0, 354800000.0, 364960000.0, 375120000.0, 385280000.0, 395440000.0, 405600000.0, 415760000.0, 425920000.0, 436080000.0, 446240000.0, 456400000.0, 466560000.0, 476720000.0, 486880000.0, 497040000.0, 507200000.0, 517360000.0, 527520000.0, 537680000.0, 547840000.0, 558000000.0, 568160000.0, 578320000.0, 588480000.0, 598640000.0, 608800000.0, 618960000.0, 629120000.0, 639280000.0, 649440000.0, 659600000.0, 669760000.0, 679920000.0, 690080000.0, 700240000.0, 710400000.0, 720560000.0, 730720000.0, 740880000.0, 751040000.0, 761200000.0, 771360000.0, 781520000.0, 791680000.0, 801840000.0, 812000000.0, 822160000.0, 832320000.0, 842480000.0, 852640000.0, 862800000.0, 872960000.0, 883120000.0, 893280000.0, 903440000.0, 913600000.0, 923760000.0, 933920000.0, 944080000.0, 954240000.0, 964400000.0, 974560000.0, 984720000.0, 994880000.0, 1005040000.0, 1015200000.0, 1025360000.0, 1035520000.0, 1045680000.0, 1055840000.0, 1066000000.0, 1076160000.0, 1086320000.0, 1096480000.0, 1106640000.0, 1116800000.0, 1126960000.0, 1137120000.0, 1147280000.0, 1157440000.0, 1167600000.0, 1177760000.0, 1187920000.0, 1198080000.0, 1208240000.0, 1218400000.0, 1228560000.0, 1238720000.0, 1248880000.0, 1259040000.0, 1269200000.0, 1279360000.0, 1289520000.0, 1299680000.0, 1309840000.0, 1320000000.0, 1330160000.0, 1340320000.0, 1350480000.0, 1360640000.0, 1370800000.0, 1380960000.0, 1391120000.0, 1401280000.0, 1411440000.0, 1421600000.0, 1431760000.0, 1441920000.0, 1452080000.0, 1462240000.0, 1472400000.0, 1482560000.0, 1492720000.0, 1502880000.0, 1513040000.0, 1523200000.0, 1533360000.0, 1543520000.0, 1553680000.0, 1563840000.0, 1574000000.0, 1584160000.0, 1594320000.0, 1604480000.0, 1614640000.0, 1624800000.0, 1634960000.0, 1645120000.0, 1655280000.0, 1665440000.0, 1675600000.0, 1685760000.0, 1695920000.0, 1706080000.0, 1716240000.0, 1726400000.0, 1736560000.0, 1746720000.0, 1756880000.0, 1767040000.0, 1777200000.0, 1787360000.0, 1797520000.0, 1807680000.0, 1817840000.0, 1828000000.0, 1838160000.0, 1848320000.0, 1858480000.0, 1868640000.0, 1878800000.0, 1888960000.0, 1899120000.0, 1909280000.0, 1919440000.0, 1929600000.0, 1939760000.0, 1949920000.0, 1960080000.0, 1970240000.0, 1980400000.0, 1990560000.0, 2000720000.0, 2010880000.0, 2021040000.0, 2031200000.0, 2041360000.0, 2051520000.0, 2061680000.0, 2071840000.0, 2082000000.0, 2092160000.0, 2102320000.0, 2112480000.0, 2122640000.0, 2132800000.0, 2142960000.0, 2153120000.0, 2163280000.0, 2173440000.0, 2183600000.0, 2193760000.0, 2203920000.0, 2214080000.0, 2224240000.0, 2234400000.0, 2244560000.0, 2254720000.0, 2264880000.0, 2275040000.0, 2285200000.0, 2295360000.0, 2305520000.0, 2315680000.0, 2325840000.0, 2336000000.0, 2346160000.0, 2356320000.0, 2366480000.0, 2376640000.0, 2386800000.0, 2396960000.0, 2407120000.0, 2417280000.0, 2427440000.0, 2437600000.0, 2447760000.0, 2457920000.0, 2468080000.0, 2478240000.0, 2488400000.0, 2498560000.0, 2508720000.0, 2518880000.0, 2529040000.0, 2539200000.0, 2549360000.0, 2559520000.0, 2569680000.0, 2579840000.0, 2590000000.0, 2600160000.0, 2610320000.0, 2620480000.0, 2630640000.0, 2640800000.0, 2650960000.0, 2661120000.0, 2671280000.0, 2681440000.0, 2691600000.0, 2701760000.0, 2711920000.0, 2722080000.0, 2732240000.0, 2742400000.0, 2752560000.0, 2762720000.0, 2772880000.0, 2783040000.0, 2793200000.0, 2803360000.0, 2813520000.0, 2823680000.0, 2833840000.0, 2844000000.0, 2854160000.0, 2864320000.0, 2874480000.0, 2884640000.0, 2894800000.0, 2904960000.0, 2915120000.0, 2925280000.0, 2935440000.0, 2945600000.0, 2955760000.0, 2965920000.0, 2976080000.0, 2986240000.0, 2996400000.0, 3006560000.0, 3016720000.0, 3026880000.0, 3037040000.0, 3047200000.0, 3057360000.0, 3067520000.0, 3077680000.0, 3087840000.0, 3098000000.0, 3108160000.0, 3118320000.0, 3128480000.0, 3138640000.0, 3148800000.0, 3158960000.0, 3169120000.0, 3179280000.0, 3189440000.0, 3199600000.0, 3209760000.0, 3219920000.0, 3230080000.0, 3240240000.0, 3250400000.0, 3260560000.0, 3270720000.0, 3280880000.0, 3291040000.0, 3301200000.0, 3311360000.0, 3321520000.0, 3331680000.0, 3341840000.0, 3352000000.0, 3362160000.0, 3372320000.0, 3382480000.0, 3392640000.0, 3402800000.0, 3412960000.0, 3423120000.0, 3433280000.0, 3443440000.0, 3453600000.0, 3463760000.0, 3473920000.0, 3484080000.0, 3494240000.0, 3504400000.0, 3514560000.0, 3524720000.0, 3534880000.0, 3545040000.0, 3555200000.0, 3565360000.0, 3575520000.0, 3585680000.0, 3595840000.0, 3606000000.0, 3616160000.0, 3626320000.0, 3636480000.0, 3646640000.0, 3656800000.0, 3666960000.0, 3677120000.0, 3687280000.0, 3697440000.0, 3707600000.0, 3717760000.0, 3727920000.0, 3738080000.0, 3748240000.0, 3758400000.0, 3768560000.0, 3778720000.0, 3788880000.0, 3799040000.0, 3809200000.0, 3819360000.0, 3829520000.0, 3839680000.0, 3849840000.0, 3860000000.0, 3870160000.0, 3880320000.0, 3890480000.0, 3900640000.0, 3910800000.0, 3920960000.0, 3931120000.0, 3941280000.0, 3951440000.0, 3961600000.0, 3971760000.0, 3981920000.0, 3992080000.0, 4002240000.0, 4012400000.0, 4022560000.0, 4032720000.0, 4042880000.0, 4053040000.0, 4063200000.0, 4073360000.0, 4083520000.0, 4093680000.0, 4103840000.0, 4114000000.0, 4124160000.0, 4134320000.0, 4144480000.0, 4154640000.0, 4164800000.0, 4174960000.0, 4185120000.0, 4195280000.0, 4205440000.0, 4215600000.0, 4225760000.0, 4235920000.0, 4246080000.0, 4256240000.0, 4266400000.0, 4276560000.0, 4286720000.0, 4296880000.0, 4307040000.0, 4317200000.0, 4327360000.0, 4337520000.0, 4347680000.0, 4357840000.0, 4368000000.0, 4378160000.0, 4388320000.0, 4398480000.0, 4408640000.0, 4418800000.0, 4428960000.0, 4439120000.0, 4449280000.0, 4459440000.0, 4469600000.0, 4479760000.0, 4489920000.0, 4500080000.0, 4510240000.0, 4520400000.0, 4530560000.0, 4540720000.0, 4550880000.0, 4561040000.0, 4571200000.0, 4581360000.0, 4591520000.0, 4601680000.0, 4611840000.0, 4622000000.0, 4632160000.0, 4642320000.0, 4652480000.0, 4662640000.0, 4672800000.0, 4682960000.0, 4693120000.0, 4703280000.0, 4713440000.0, 4723600000.0, 4733760000.0, 4743920000.0, 4754080000.0, 4764240000.0, 4774400000.0, 4784560000.0, 4794720000.0, 4804880000.0, 4815040000.0, 4825200000.0, 4835360000.0, 4845520000.0, 4855680000.0, 4865840000.0, 4876000000.0, 4886160000.0, 4896320000.0, 4906480000.0, 4916640000.0, 4926800000.0, 4936960000.0, 4947120000.0, 4957280000.0, 4967440000.0, 4977600000.0, 4987760000.0, 4997920000.0, 5008080000.0, 5018240000.0, 5028400000.0, 5038560000.0, 5048720000.0, 5058880000.0, 5069040000.0, 5079200000.0, 5089360000.0, 5099520000.0, 5109680000.0, 5119840000.0, 5130000000.0, 5140160000.0, 5150320000.0, 5160480000.0, 5170640000.0, 5180800000.0, 5190960000.0, 5201120000.0, 5211280000.0, 5221440000.0, 5231600000.0, 5241760000.0, 5251920000.0, 5262080000.0, 5272240000.0, 5282400000.0, 5292560000.0, 5302720000.0, 5312880000.0, 5323040000.0, 5333200000.0, 5343360000.0, 5353520000.0, 5363680000.0, 5373840000.0, 5384000000.0, 5394160000.0, 5404320000.0, 5414480000.0, 5424640000.0, 5434800000.0, 5444960000.0, 5455120000.0, 5465280000.0, 5475440000.0, 5485600000.0, 5495760000.0, 5505920000.0, 5516080000.0, 5526240000.0, 5536400000.0, 5546560000.0, 5556720000.0, 5566880000.0, 5577040000.0, 5587200000.0, 5597360000.0, 5607520000.0, 5617680000.0, 5627840000.0, 5638000000.0, 5648160000.0, 5658320000.0, 5668480000.0, 5678640000.0, 5688800000.0, 5698960000.0, 5709120000.0, 5719280000.0, 5729440000.0, 5739600000.0, 5749760000.0, 5759920000.0, 5770080000.0, 5780240000.0, 5790400000.0, 5800560000.0, 5810720000.0, 5820880000.0, 5831040000.0, 5841200000.0, 5851360000.0, 5861520000.0, 5871680000.0, 5881840000.0, 5892000000.0, 5902160000.0, 5912320000.0, 5922480000.0, 5932640000.0, 5942800000.0, 5952960000.0, 5963120000.0, 5973280000.0, 5983440000.0, 5993600000.0, 6003760000.0, 6013920000.0, 6024080000.0, 6034240000.0, 6044400000.0, 6054560000.0, 6064720000.0, 6074880000.0, 6085040000.0, 6095200000.0, 6105360000.0, 6115520000.0, 6125680000.0, 6135840000.0, 6146000000.0, 6156160000.0, 6166320000.0, 6176480000.0, 6186640000.0, 6196800000.0, 6206960000.0, 6217120000.0, 6227280000.0, 6237440000.0, 6247600000.0, 6257760000.0, 6267920000.0, 6278080000.0, 6288240000.0, 6298400000.0, 6308560000.0, 6318720000.0, 6328880000.0, 6339040000.0, 6349200000.0, 6359360000.0, 6369520000.0, 6379680000.0, 6389840000.0, 6400000000.0, 6410160000.0, 6420320000.0, 6430480000.0, 6440640000.0, 6450800000.0, 6460960000.0, 6471120000.0, 6481280000.0, 6491440000.0, 6501600000.0, 6511760000.0, 6521920000.0, 6532080000.0, 6542240000.0, 6552400000.0, 6562560000.0, 6572720000.0, 6582880000.0, 6593040000.0, 6603200000.0, 6613360000.0, 6623520000.0, 6633680000.0, 6643840000.0, 6654000000.0, 6664160000.0, 6674320000.0, 6684480000.0, 6694640000.0, 6704800000.0, 6714960000.0, 6725120000.0, 6735280000.0, 6745440000.0, 6755600000.0, 6765760000.0, 6775920000.0, 6786080000.0, 6796240000.0, 6806400000.0, 6816560000.0, 6826720000.0, 6836880000.0, 6847040000.0, 6857200000.0, 6867360000.0, 6877520000.0, 6887680000.0, 6897840000.0, 6908000000.0, 6918160000.0, 6928320000.0, 6938480000.0, 6948640000.0, 6958800000.0, 6968960000.0, 6979120000.0, 6989280000.0, 6999440000.0, 7009600000.0, 7019760000.0, 7029920000.0, 7040080000.0, 7050240000.0, 7060400000.0, 7070560000.0, 7080720000.0, 7090880000.0, 7101040000.0, 7111200000.0, 7121360000.0, 7131520000.0, 7141680000.0, 7151840000.0, 7162000000.0, 7172160000.0, 7182320000.0, 7192480000.0, 7202640000.0, 7212800000.0, 7222960000.0, 7233120000.0, 7243280000.0, 7253440000.0, 7263600000.0, 7273760000.0, 7283920000.0, 7294080000.0, 7304240000.0, 7314400000.0, 7324560000.0, 7334720000.0, 7344880000.0, 7355040000.0, 7365200000.0, 7375360000.0, 7385520000.0, 7395680000.0, 7405840000.0, 7416000000.0, 7426160000.0, 7436320000.0, 7446480000.0, 7456640000.0, 7466800000.0, 7476960000.0, 7487120000.0, 7497280000.0, 7507440000.0, 7517600000.0, 7527760000.0, 7537920000.0, 7548080000.0, 7558240000.0, 7568400000.0, 7578560000.0, 7588720000.0, 7598880000.0, 7609040000.0, 7619200000.0, 7629360000.0, 7639520000.0, 7649680000.0, 7659840000.0, 7670000000.0, 7680160000.0, 7690320000.0, 7700480000.0, 7710640000.0, 7720800000.0, 7730960000.0, 7741120000.0, 7751280000.0, 7761440000.0, 7771600000.0, 7781760000.0, 7791920000.0, 7802080000.0, 7812240000.0, 7822400000.0, 7832560000.0, 7842720000.0, 7852880000.0, 7863040000.0, 7873200000.0, 7883360000.0, 7893520000.0, 7903680000.0, 7913840000.0, 7924000000.0, 7934160000.0, 7944320000.0, 7954480000.0, 7964640000.0, 7974800000.0, 7984960000.0, 7995120000.0, 8005280000.0, 8015440000.0, 8025600000.0, 8035760000.0, 8045920000.0, 8056080000.0, 8066240000.0, 8076400000.0, 8086560000.0, 8096720000.0, 8106880000.0, 8117040000.0, 8127200000.0, 8137360000.0, 8147520000.0, 8157680000.0, 8167840000.0, 8178000000.0, 8188160000.0, 8198320000.0, 8208480000.0, 8218640000.0, 8228800000.0, 8238960000.0, 8249120000.0, 8259280000.0, 8269440000.0, 8279600000.0, 8289760000.0, 8299920000.0, 8310080000.0, 8320240000.0, 8330400000.0, 8340560000.0, 8350720000.0, 8360880000.0, 8371040000.0, 8381200000.0, 8391360000.0, 8401520000.0, 8411680000.0, 8421840000.0, 8432000000.0, 8442160000.0, 8452320000.0, 8462480000.0, 8472640000.0, 8482800000.0, 8492960000.0, 8503120000.0, 8513280000.0, 8523440000.0, 8533600000.0, 8543760000.0, 8553920000.0, 8564080000.0, 8574240000.0, 8584400000.0, 8594560000.0, 8604720000.0, 8614880000.0, 8625040000.0, 8635200000.0, 8645360000.0, 8655520000.0, 8665680000.0, 8675840000.0, 8686000000.0, 8696160000.0, 8706320000.0, 8716480000.0, 8726640000.0, 8736800000.0, 8746960000.0, 8757120000.0, 8767280000.0, 8777440000.0, 8787600000.0, 8797760000.0, 8807920000.0, 8818080000.0, 8828240000.0, 8838400000.0, 8848560000.0, 8858720000.0, 8868880000.0, 8879040000.0, 8889200000.0, 8899360000.0, 8909520000.0, 8919680000.0, 8929840000.0, 8940000000.0, 8950160000.0, 8960320000.0, 8970480000.0, 8980640000.0, 8990800000.0, 9000960000.0, 9011120000.0, 9021280000.0, 9031440000.0, 9041600000.0, 9051760000.0, 9061920000.0, 9072080000.0, 9082240000.0, 9092400000.0, 9102560000.0, 9112720000.0, 9122880000.0, 9133040000.0, 9143200000.0, 9153360000.0, 9163520000.0, 9173680000.0, 9183840000.0, 9194000000.0, 9204160000.0, 9214320000.0, 9224480000.0, 9234640000.0, 9244800000.0, 9254960000.0, 9265120000.0, 9275280000.0, 9285440000.0, 9295600000.0, 9305760000.0, 9315920000.0, 9326080000.0, 9336240000.0, 9346400000.0, 9356560000.0, 9366720000.0, 9376880000.0, 9387040000.0, 9397200000.0, 9407360000.0, 9417520000.0, 9427680000.0, 9437840000.0, 9448000000.0, 9458160000.0, 9468320000.0, 9478480000.0, 9488640000.0, 9498800000.0, 9508960000.0, 9519120000.0, 9529280000.0, 9539440000.0, 9549600000.0, 9559760000.0, 9569920000.0, 9580080000.0, 9590240000.0, 9600400000.0, 9610560000.0, 9620720000.0, 9630880000.0, 9641040000.0, 9651200000.0, 9661360000.0, 9671520000.0, 9681680000.0, 9691840000.0, 9702000000.0, 9712160000.0, 9722320000.0, 9732480000.0, 9742640000.0, 9752800000.0, 9762960000.0, 9773120000.0, 9783280000.0, 9793440000.0, 9803600000.0, 9813760000.0, 9823920000.0, 9834080000.0, 9844240000.0, 9854400000.0, 9864560000.0, 9874720000.0, 9884880000.0, 9895040000.0, 9905200000.0, 9915360000.0, 9925520000.0, 9935680000.0, 9945840000.0, 9956000000.0, 9966160000.0, 9976320000.0, 9986480000.0, 9996640000.0, 10006800000.0, 10016960000.0, 10027120000.0, 10037280000.0, 10047440000.0, 10057600000.0, 10067760000.0, 10077920000.0, 10088080000.0, 10098240000.0, 10108400000.0, 10118560000.0, 10128720000.0, 10138880000.0, 10149040000.0, 10159200000.0, 10169360000.0, 10179520000.0, 10189680000.0, 10199840000.0, 10210000000.0, 10220160000.0, 10230320000.0, 10240480000.0, 10250640000.0, 10260800000.0, 10270960000.0, 10281120000.0, 10291280000.0, 10301440000.0, 10311600000.0, 10321760000.0, 10331920000.0, 10342080000.0, 10352240000.0, 10362400000.0, 10372560000.0, 10382720000.0, 10392880000.0, 10403040000.0, 10413200000.0, 10423360000.0, 10433520000.0, 10443680000.0, 10453840000.0, 10464000000.0, 10474160000.0, 10484320000.0, 10494480000.0, 10504640000.0, 10514800000.0, 10524960000.0, 10535120000.0, 10545280000.0, 10555440000.0, 10565600000.0, 10575760000.0, 10585920000.0, 10596080000.0, 10606240000.0, 10616400000.0, 10626560000.0, 10636720000.0, 10646880000.0, 10657040000.0, 10667200000.0, 10677360000.0, 10687520000.0, 10697680000.0, 10707840000.0, 10718000000.0, 10728160000.0, 10738320000.0, 10748480000.0, 10758640000.0, 10768800000.0, 10778960000.0, 10789120000.0, 10799280000.0, 10809440000.0, 10819600000.0, 10829760000.0, 10839920000.0, 10850080000.0, 10860240000.0, 10870400000.0, 10880560000.0, 10890720000.0, 10900880000.0, 10911040000.0, 10921200000.0, 10931360000.0, 10941520000.0, 10951680000.0, 10961840000.0, 10972000000.0, 10982160000.0, 10992320000.0, 11002480000.0, 11012640000.0, 11022800000.0, 11032960000.0, 11043120000.0, 11053280000.0, 11063440000.0, 11073600000.0, 11083760000.0, 11093920000.0, 11104080000.0, 11114240000.0, 11124400000.0, 11134560000.0, 11144720000.0, 11154880000.0, 11165040000.0, 11175200000.0, 11185360000.0, 11195520000.0, 11205680000.0, 11215840000.0, 11226000000.0, 11236160000.0, 11246320000.0, 11256480000.0, 11266640000.0, 11276800000.0, 11286960000.0, 11297120000.0, 11307280000.0, 11317440000.0, 11327600000.0, 11337760000.0, 11347920000.0, 11358080000.0, 11368240000.0, 11378400000.0, 11388560000.0, 11398720000.0, 11408880000.0, 11419040000.0, 11429200000.0, 11439360000.0, 11449520000.0, 11459680000.0, 11469840000.0, 11480000000.0, 11490160000.0, 11500320000.0, 11510480000.0, 11520640000.0, 11530800000.0, 11540960000.0, 11551120000.0, 11561280000.0, 11571440000.0, 11581600000.0, 11591760000.0, 11601920000.0, 11612080000.0, 11622240000.0, 11632400000.0, 11642560000.0, 11652720000.0, 11662880000.0, 11673040000.0, 11683200000.0, 11693360000.0, 11703520000.0, 11713680000.0, 11723840000.0, 11734000000.0, 11744160000.0, 11754320000.0, 11764480000.0, 11774640000.0, 11784800000.0, 11794960000.0, 11805120000.0, 11815280000.0, 11825440000.0, 11835600000.0, 11845760000.0, 11855920000.0, 11866080000.0, 11876240000.0, 11886400000.0, 11896560000.0, 11906720000.0, 11916880000.0, 11927040000.0, 11937200000.0, 11947360000.0, 11957520000.0, 11967680000.0, 11977840000.0, 11988000000.0, 11998160000.0, 12008320000.0, 12018480000.0, 12028640000.0, 12038800000.0, 12048960000.0, 12059120000.0, 12069280000.0, 12079440000.0, 12089600000.0, 12099760000.0, 12109920000.0, 12120080000.0, 12130240000.0, 12140400000.0, 12150560000.0, 12160720000.0, 12170880000.0, 12181040000.0, 12191200000.0, 12201360000.0, 12211520000.0, 12221680000.0, 12231840000.0, 12242000000.0, 12252160000.0, 12262320000.0, 12272480000.0, 12282640000.0, 12292800000.0, 12302960000.0, 12313120000.0, 12323280000.0, 12333440000.0, 12343600000.0, 12353760000.0, 12363920000.0, 12374080000.0, 12384240000.0, 12394400000.0, 12404560000.0, 12414720000.0, 12424880000.0, 12435040000.0, 12445200000.0, 12455360000.0, 12465520000.0, 12475680000.0, 12485840000.0, 12496000000.0, 12506160000.0, 12516320000.0, 12526480000.0, 12536640000.0, 12546800000.0, 12556960000.0, 12567120000.0, 12577280000.0, 12587440000.0, 12597600000.0, 12607760000.0, 12617920000.0, 12628080000.0, 12638240000.0, 12648400000.0, 12658560000.0, 12668720000.0, 12678880000.0, 12689040000.0, 12699200000.0, 12709360000.0, 12719520000.0, 12729680000.0, 12739840000.0, 12750000000.0], "amps": [-60.5989980485, -60.596340943, -60.111296724, -60.3069156975, -60.5551032265, -60.1451362435, -60.251075267, -60.5129289745, -60.167790971, -60.0497491815, -60.430947629, -60.2679236425, -60.082770833, -60.408939282, -60.1500892855, -60.2463083195, -60.470642333, -60.12874192, -60.3863452865, -60.887971214, -60.2136741765, -60.2616687655, -60.4328898855, -60.044474579, -60.43474983, -60.2272237405, -60.470749935, -60.0334100615, -60.2896958085, -60.4346834815, -60.122150747, -60.4937975405, -60.334107533, -60.5243211285, -60.272844468, -71.920980275, -60.553667901, -60.0688815845, -60.4255426975, -60.1316182825, -60.242396076, -60.1438424425, -59.9986463775, -60.4659553935, -60.2083827915, -60.4108422155, -60.226562801, -60.319011102, -60.1914941115, -60.2946593785, -60.2411381855, -60.2189844565, -60.0919922885, -60.3244105395, -60.022621712, -60.1822121245, -60.7854702255, -60.3525015565, -60.121932971, -60.7201177995, -60.169648805, -60.4467582795, -60.232542151, -60.0312339365, -60.2057298505, -60.2959870435, -60.182817239, -60.446257973, -60.651146021, -60.4251560625, -60.66679651, -60.770284354, -60.399841782, -60.2817780665, -60.5717263745, -60.4595947145, -60.3450321515, -60.4338855295, -60.2161016885, -60.247904929, -60.2133440695, -60.471577837, -60.1277885465, -60.270515039, -60.751895057, -60.057961676, -60.180906064, -60.8505263225, -60.4460142475, -60.2755319645, -60.4347166335, -60.4515072855, -60.322885366, -60.3965952375, -60.4500726205, -60.2472609225, -60.3648918725, -60.309157453, -60.2608124055, -60.4526039175, -60.240679578, -60.0884938595, -60.6593104805, -61.870711149, -87.1342124535, -78.179440894, -63.433536144, -60.735404414, -60.454158838, -60.618574082, -60.1955548565, -60.0654227515, -60.312413873, -60.2248585035, -60.1683625575, -60.047867002, -60.1175304935, -60.41439579, -60.350102452, -60.333865521, -60.369135379, -60.0871739775, -60.392185407, -60.2094514265, -60.131482425, -60.692873635, -60.228423757, -60.3355713635, -60.2494821725, -60.3018615725, -60.582967153, -60.3349047065, -60.3066904085, -60.280602549, -60.74951835, -60.2410045895, -60.212971137, -60.6382326975, -60.058721001, -60.09968419, -60.772761747, -60.661966601, -60.143187152, -60.7596216345, -60.7397538885, -60.699763462, -60.213842302, -60.2346599745, -60.1790442275, -60.6668496945, -60.2272752085, -60.2238197695, -60.168998616, -60.322519761, -60.2421288615, -60.3470045585, -60.3814488065, -60.3430293885, -60.3003834745, -60.337797628, -60.5379503325, -60.4006862655, -60.35467289, -60.351503283, -60.4303316155, -60.247483607, -60.366640854, -60.38649867, -60.1418836025, -60.544549736, -60.201051247, -60.2351357935, -60.6625695415, -60.7071123635, -60.2086041155, -60.268427976, -60.0406008595, -60.4178646675, -60.401991117, -61.305152721, -61.348195688, -69.9787692755, -83.7311301945, -70.6227649135, -61.7552834525, -61.2748381485, -60.3116280615, -60.2060975165, -60.529709645, -60.127536939, -60.4567004095, -60.1213743325, -60.2395174345, -60.1677540525, -60.067513937, -60.270853592, -60.340770526, -60.306148112, -60.2213636845, -60.8918191775, -60.1952989505, -60.3607361925, -60.148907268, -60.378626874, -60.3843086135, -60.6485462375, -60.337303431, -60.3036506475, -60.83634756, -60.1566875525, -60.245736429, -60.388868275, -60.2381548275, -60.6768593505, -60.7432929685, -60.683921708, -60.8460039535, -60.24559349, -60.348967561, -60.449228048, -60.1993239415, -60.544009077, -60.3017966095, -60.6970404865, -61.222258856, -60.2877470385, -60.1048553015, -60.6063492175, -60.2523185575, -60.3176838505, -60.0658621155, -60.437571094, -60.2773161665, -60.198225975, -60.133450908, -60.4615123935, -60.454858668, -60.187133326, -60.2335396565, -60.4180713575, -60.2398052725, -60.138009749, -60.6151986125, -60.261792551, -60.4548153335, -60.143357783, -60.040858627, -60.4538882715, -60.155503374, -60.4127386575, -60.1022609065, -60.343975272, -60.1766396935, -60.157819514, -60.5925597695, -60.3175141, -60.4847291, -63.5397169545, -86.8618997655, -78.2558576455, -63.6933527945, -60.9200814775, -61.0896523755, -60.936345161, -60.2068682625, -60.5436591345, -61.19762262, -60.3190797785, -60.2583764345, -60.303363667, -60.6068447445, -60.1981397275, -60.2382970025, -60.31933252, -60.06470944, -60.68474974, -60.1891440985, -60.394684992, -60.1379209585, -60.8695543625, -60.283554252, -60.1421047295, -60.845840333, -60.365956284, -60.532694677, -60.836015411, -60.113478127, -60.198127322, -60.262329091, -60.244012725, -60.457117987, -60.3454738995, -61.1205461395, -60.093604309, -60.6054103015, -60.099801306, -60.3048120775, -60.3595831615, -60.2366728435, -60.3606346555, -60.3239912545, -60.3181253035, -60.4085388295, -60.804895069, -60.214969165, -60.426007023, -60.2796635765, -60.1317029765, -60.204319493, -60.695137451, -60.6089628715, -60.0629243365, -60.4133878035, -60.231112212, -60.6294271225, -60.51932491, -60.413507114, -60.4284693365, -60.2301066245, -60.681998798, -60.204716826, -60.4642411215, -60.474519453, -60.2971170055, -60.488122292, -60.0579222905, -60.2415213995, -60.5091491795, -60.089106566, -60.5167603395, -60.4359677565, -62.5189809245, -86.073651014, -78.3465310875, -64.2007857365, -61.4395233605, -60.5322790385, -60.2067315375, -60.0833879715, -60.4436803985, -60.1120049955, -60.4325382025, -60.094781453, -60.305481059, -60.197909231, -60.479555231, -60.381665002, -60.107485041, -60.2669656895, -60.1095616135, -60.740988397, -60.1407231475, -60.150890337, -60.2941406885, -60.2031263355, -60.2980624595, -60.2346497755, -60.4102427965, -60.3154797495, -60.310791182, -60.202235207, -60.2560555015, -60.5624321755, -60.295698488, -60.334869053, -60.7462713105, -60.175923701, -60.1792927235, -60.2802604265, -60.3620628315, -60.591850987, -60.067113604, -60.6189641575, -60.2240782265, -60.219929241, -60.6010242585, -60.2310334605, -60.051339943, -60.135622987, -60.298010887, -60.192860217, -60.4623027695, -60.393777702, -60.191899192, -60.2823876015, -60.5277859815, -60.1336469205, -60.3926677545, -60.2642638805, -60.777496469, -60.234563067, -60.345360499, -60.1287564395, -60.355464822, -60.4534539845, -60.2070521335, -60.542132993, -60.28843123, -60.171016441, -60.5118998575, -60.9015544995, -64.1550239315, -85.2441881245, -78.0209920515, -66.032361564, -61.64355142, -60.152041632, -60.440408263, -60.214910959, -60.326520391, -60.395309952, -60.390656508, -60.3643335995, -60.2466926035, -60.407254548, -60.2434622075, -60.079408966, -60.3124369125, -60.30251939, -60.340657358, -60.197646461, -60.150223151, -60.368359751, -60.4167261315, -60.170021751, -60.1590651995, -60.1052250005, -60.1923068335, -60.5537934075, -60.238796467, -60.296928095, -60.142237982, -60.437874176, -60.236215602, -60.5626732425, -60.3849983465, -60.5616929325, -60.307961455, -60.0662219895, -60.5901384935, -60.538768634, -60.279373584, -60.219999109, -60.3352103565, -60.3978406595, -60.361882493, -60.292883731, -60.5610972345, -60.2127697645, -60.3771157355, -60.289185546, -60.3827020885, -60.1544371495, -60.0989182055, -60.3209911005, -60.208078991, -60.1805795855, -60.3999029755, -60.664301738, -60.2250286965, -60.5747936595, -60.4350817555, -60.3597664245, -60.2253928415, -60.66719511, -60.372847565, -60.3061511705, -60.5183106055, -60.4463383635, -63.1632626975, -85.1547090775, -82.9935719205, -72.8919534495, -64.2943183755, -60.5730423515, -60.415352995, -60.919695239, -60.5695153865, -60.7242216375, -60.3194043065, -60.5381262595, -60.7927428325, -60.2244288955, -60.3833087075, -60.293171181, -60.2476181965, -60.379244791, -60.291650274, -60.434704477, -60.369687017, -60.314327121, -60.226671027, -60.5586224955, -60.606257497, -60.216189034, -60.5216966725, -60.211451124, -60.253799603, -60.684868827, -60.360441438, -60.2041013285, -60.6986739815, -60.414760445, -60.2940232965, -60.353780234, -60.509280196, -60.586638119, -60.202313145, -60.358727589, -60.7583704715, -60.1972459655, -60.551436924, -60.4644839045, -60.3822085825, -60.4110594235, -60.5738577205, -60.3687506645, -60.2641168695, -60.459743093, -60.317630668, -60.2150994165, -60.645504556, -60.1579910565, -60.581808099, -60.455797367, -60.408345503, -61.166944749, -60.747986892, -60.244143906, -60.295300698, -60.9346218725, -60.633024265, -61.0690777455, -85.7951710235, -82.4209946945, -81.062813071, -69.5645684015, -63.47024021, -60.6320470995, -60.3707201935, -60.921651502, -60.3514910435, -60.2452027115, -60.4521543215, -60.438360462, -60.1637398245, -60.2587092335, -60.891768669, -60.1874854815, -60.309554779, -60.7989639905, -60.4368875905, -60.4527683145, -60.327010771, -60.2922523195, -60.459184233, -60.1447412955, -60.297780526, -61.1131767875, -60.142332191, -60.2941631665, -60.6024626625, -60.14609204, -60.281879172, -60.298173792, -60.6940720525, -60.241311956, -60.277718422, -60.715608225, -60.083582248, -60.282442672, -60.190365809, -60.2871553595, -60.419806622, -60.2460188375, -60.2787476485, -60.444092985, -60.424953764, -60.2231584165, -60.273398776, -60.2511194145, -60.381823363, -60.846734272, -60.2659976375, -61.0914867095, -60.3546406625, -60.489414565, -60.177185966, -60.479340146, -61.044979349, -60.3821979805, -60.240412427, -61.263119223, -61.066284939, -62.4116065845, -71.79478059, -81.20286296, -77.3861811215, -68.162439313, -62.7446508985, -60.4464591975, -60.2747820905, -60.4605005875, -60.222030568, -60.317201315, -60.2397429405, -60.231945523, -60.145403943, -60.6156987405, -60.280530362, -60.1672445205, -60.3515168955, -60.588076432, -60.170122484, -60.298809144, -60.517573868, -60.3852474055, -60.340787312, -60.381625578, -60.3413533575, -60.350482792, -60.2330168355, -60.7515868095, -60.2972776735, -60.312150235, -60.532188335, -60.4900447105, -60.2625618755, -60.2782499645, -60.450004335, -60.214527249, -60.6762295425, -60.5392240735, -60.168957109, -60.519373943, -60.80025458, -60.1887395025, -60.1974455215, -60.512281014, -60.2247290525, -60.3529814365, -60.618219838, -60.3145675685, -60.439351398, -60.2437209105, -60.5244135725, -60.1827221335, -60.2040252065, -60.411052104, -60.1857454765, -60.3254131855, -60.983776494, -83.4845142135, -82.510054438, -75.5580331865, -65.2722851435, -60.651703485, -60.2408003755, -60.4104922375, -60.197497956, -60.26568109, -60.294498867, -60.651209191, -60.0938222695, -60.558396465, -60.218881373, -60.2555955215, -60.1157216835, -60.7545976695, -60.330806061, -60.4041304855, -60.315177819, -60.3629201615, -60.4191884085, -60.1824317935, -59.980851215, -60.4739889695, -60.3062978185, -60.1480729905, -60.473957572, -60.1990342355, -60.1475969205, -60.2540621595, -60.3242806255, -60.3668065385, -60.1990033965, -60.584332013, -60.338498746, -60.319205023, -60.245928712, -60.3032331655, -60.419670279, -60.3528831065, -60.351004286, -60.2363821775, -60.222927853, -61.0010357105, -60.226047973, -60.180251394, -60.5883285385, -60.160354903, -60.2274548785, -60.1554414745, -60.3207576225, -60.504230903, -60.4559893135, -60.1657970105, -62.0494213015, -85.6868316815, -80.35451206, -74.966551495, -65.0694161815, -61.8723405125, -60.320465473, -60.066375349, -60.4299226585, -60.501467014, -60.373717581, -60.095781838, -60.457840829, -60.271566228, -60.151464138, -60.8167031895, -60.173318518, -60.361868786, -60.2269386695, -60.7029044825, -60.043750469, -60.3551959355, -60.429834461, -60.2574755785, -60.431139742, -60.2341199095, -60.2219945, -60.1901883165, -60.255272615, -60.24227906, -60.605030084, -60.309020925, -60.2873052425, -60.320061426, -60.1734467235, -60.315083984, -60.3877637795, -60.4275424935, -60.2024129465, -60.14596478, -60.5383489775, -60.4676818205, -60.2750897805, -60.3872425975, -60.507050695, -60.195598087, -60.0997752295, -60.2590430315, -60.4350328995, -60.3181688855, -60.971163844, -74.4381575585, -84.986639311, -77.127185326, -63.4904300355, -60.239707886, -60.5378051275, -60.523765837, -60.2458969905, -60.220762402, -60.137070615, -60.5857128205, -60.4023653235, -60.2449867635, -60.0613479545, -60.298558699, -60.169254757, -60.078194837, -60.341051101, -60.26284286, -60.1440364335, -60.75530312, -60.46209255, -60.2241154595, -60.968780937, -60.5452664955, -60.2327436325, -60.7300104225, -60.0534961445, -60.25671389, -60.339188012, -60.3599078455, -60.543700245, -60.055611646, -60.1193596075, -60.671188359, -60.140928566, -60.4125736655, -60.1654018805, -60.1817413465, -60.541634569, -60.129589365, -60.3292812865, -60.1786842425, -59.9828734385, -60.692316881, -60.187747181, -60.631991095, -60.0499869945, -60.3388673265, -60.6336003945, -60.7348821485, -79.444137057, -71.3026050315, -62.0621823315, -60.0615524275, -60.125306119, -60.357399314, -60.126672844, -60.475169333, -60.3720054645, -60.2358580255, -60.21900623, -60.0967443415, -60.411843128, -60.1664734685, -60.55958261, -60.2330008885, -60.1426821945, -60.0890690185, -60.280568708, -60.093481771, -60.1419607185, -60.190765637, -61.0686407525, -60.219134482, -60.262189059, -60.6840121075, -60.2519841615, -60.2583363915, -60.2670258905, -60.531783685, -60.170139835, -60.157009274, -60.486181606, -60.380901439, -60.3330932455, -60.077916826, -60.2818959185, -60.150159168, -60.392790624, -60.177604016, -60.616820566, -60.4748004185, -60.2178397795, -60.1296117945, -60.2923354155, -60.333526167, -81.42929837, -73.5845554705, -61.6219320185, -60.077566648, -60.3884495045, -60.5018727245, -60.1842205915, -60.3953682345, -60.5985794655, -60.286184179, -60.124043246, -60.1965669445, -60.085939771, -60.0426520835, -60.368952401, -60.248909415, -60.197993718, -60.4109659375, -60.6948933665, -60.3039807915, -60.3259094205, -60.2686256595, -60.306466525, -60.2722802855, -60.677047338, -60.169589778, -60.1699812905, -60.56342403, -60.1808580725, -60.209966242, -60.430829625, -60.213829269, -60.304750898, -60.583621619, -60.2059131845, -60.1168640835, -60.4743494015, -60.984617912, -60.2876633025, -60.1580411235, -60.3813484485, -60.3027365905, -60.25399507, -78.760716835, -70.8052806795, -60.151699855, -60.4085019605, -60.299893118, -60.2068332515, -60.1205529255, -60.04682455, -60.1064661545, -60.604694227, -60.1933689825, -59.987819364, -60.343891838, -60.032286007, -60.2566457235, -60.310857431, -60.080413031, -60.3991686235, -60.214807868, -60.142966456, -60.308381293, -60.3140393605, -60.219256924, -60.1795199425, -60.2879615915, -60.217465076, -60.0420272525, -60.4838641715, -60.0086076925, -60.140109839, -60.8036347715, -60.06826357, -60.1548846305, -60.2513256375, -59.9764927665, -60.2618855155, -60.3091102885, -60.77722753, -60.2165231685, -60.285250948, -60.44352753, -73.485692121, -60.9037476645, -60.480008311, -60.126917807, -60.169746008, -60.1464366885, -60.612069837, -60.119849773, -60.3072337655, -60.43799529, -60.2078451685, -60.1136362565, -60.524396058, -60.2988890265, -60.35650905, -60.16303363, -60.2760352605, -60.129193995, -60.556686637, -59.9851074685, -60.191548476, -60.115215909, -60.3625124525, -60.13798532, -60.2158881655, -60.476986377, -60.230067286, -60.5305441385, -60.274237531, -60.364408243, -60.4350676565, -60.258813038, -60.2830081845, -60.229076987, -60.402437201, -60.344250563, -60.3731106165, -60.2872397245, -70.0085649845, -64.150886888, -60.389360038, -60.3176647215, -60.304023903, -60.3945147755, -60.176992454, -60.3910700555, -60.318484079, -60.4478030625, -60.225962257, -60.252901554, -60.4709459965, -60.1303562035, -60.5879461205, -60.193126951, -60.2655997935, -60.320669188, -60.338432454, -60.192528163, -60.2085594705, -60.5885031745, -60.3504630025, -60.3902732365, -60.03788527, -60.33377952, -60.2094158415, -60.0952926675, -60.457894889, -60.2021693625, -60.1228318515, -60.2069416675, -60.041953914, -60.4506283195, -60.2708271335, -60.276547932, -77.104803737, -65.13116998, -60.7317962805, -60.092515536, -60.254067831, -59.963550155, -60.56941633, -60.8567866405, -60.080924981, -59.9753356745, -60.4482039685, -60.1881828105, -60.2533854695, -60.221566692, -60.4832992935, -60.2657069445, -60.3719427485, -60.1079902905, -60.2950471045, -60.627812665, -60.2612989605, -60.39469766, -60.3626978935, -60.0985289655, -60.137924828, -60.275651084, -60.103095667, -60.525337784, -60.1685674095, -60.438050426, -60.233437771, -60.497861461, -60.140617927, -60.1802543535, -74.871710115, -61.4742620255, -60.340791311, -60.373424875, -60.205375613, -60.174793039, -60.3194956305, -60.3573402555, -60.1843235925, -60.0087234395, -60.501413434, -60.033091264, -60.1071872795, -60.0608689225, -60.302433849, -60.61221341, -60.1380227885, -60.2037278705, -60.432241656, -60.216246107, -60.2517319635, -60.24198942, -60.361752678, -60.1970296005, -60.106420221, -60.6807516235, -60.1390914215, -60.3362050525, -60.026919907, -59.906733063, -60.375549735, -60.3018664295, -73.1239816835, -60.8124340595, -60.2249818465, -60.7669099475, -60.174483223, -60.066455699, -60.3001007315, -60.2120387, -60.8538386525, -60.1141494355, -60.171552913, -60.2788022705, -60.184112595, -61.016418772, -60.3135533025, -60.1794212385, -60.548060134, -60.0788425785, -60.3047714415, -60.0654671665, -60.0731158505, -60.2990239365, -60.378061894, -60.027149749, -60.2068839115, -60.085190138, -60.464474649, -60.226580919, -60.278821058, -62.874299972, -61.2644781495, -59.930424683, -60.2994218945, -60.6346305815, -60.2687711215, -60.2602135705, -60.1514542115, -60.102944624, -60.252967465, -60.2516652215, -60.290087212, -60.692930454, -60.021329173, -60.205141119, -60.5510587045, -60.014419428, -60.1659976985, -60.699096089, -60.2752749025, -60.220956457, -60.090614786, -60.3088797015, -60.4492680415, -60.239460167, -60.416221964, -60.049078484, -60.570214256, -60.524705054, -60.238286905, -60.080534201, -60.090412244, -60.292568422, -60.5929212435, -60.128717813, -60.2424522275, -60.200625151, -60.0347521445, -60.0682651545, -60.6189796945, -60.1923923925, -60.108256748, -60.1728146465, -60.865621532, -60.351064951, -60.12572589, -60.4931443365, -60.536430239, -60.1030608855, -60.175632667, -60.23221095, -60.278488751, -60.507041746, -60.2920094225, -60.2748158055, -61.0225399735, -60.039863945, -60.3046596935, -60.1190006745, -60.2670757435, -60.709376943, -60.2280326695, -60.238605731, -60.2901740495, -60.247122233, -60.064870622, -60.450052049, -60.0357905815, -60.1919940605, -60.243966329, -60.1267282425, -60.3577135255, -60.1643886435, -60.2390912585, -59.9721111195, -60.2115847955, -60.6201075035, -60.3899639415, -60.3050689825, -60.749099619, -60.4344602295, -60.4902235185, -60.3179720065, -60.227415289, -60.6395570925, -60.1903356915, -60.238267654, -60.61182625, -60.61100443, -60.40525317, -60.348649633, -60.304186586, -60.1408073855, -60.2038285125, -60.18717719, -60.3413707815, -60.059357491, -60.010213882, -60.1774378435, -60.3854117665, -60.2070217085, -60.648865073, -74.687248906, -64.0260445165, -60.0287440615, -60.1499884, -60.480053105, -60.4030513435, -60.1776082625, -60.2262982695, -60.473885707, -60.213650016, -60.21934953, -60.7717733475, -60.2954526795, -60.461952992, -60.373535986, -60.3608188415, -60.6074515665, -60.227295528, -60.2820734035, -60.537589775, -60.435751144, -60.2835740055, -61.197539355, -60.0336030355, -60.230625231, -60.6784142225, -60.2138611755, -60.384461028, -60.1478975095, -60.255018473, -60.299210392, -60.6477978745, -60.882745319, -60.3292861855, -60.2743902225, -60.6651538135, -60.2242500875, -60.513560451, -60.3159002475, -60.234651675, -60.177150253], "fpeaks": [405600000.0, 1106640000.0, 1899120000.0, 2671280000.0, 3423120000.0, 4134320000.0, 4825200000.0, 5465280000.0, 6105360000.0, 6674320000.0, 7243280000.0, 7761440000.0, 8269440000.0, 8736800000.0, 9173680000.0, 9590240000.0, 9976320000.0, 10342080000.0, 10687520000.0, 11012640000.0, 11307280000.0, 12343600000.0]}
