# Supplementary material for: Superconductivity from a melted insulator in Josephson junction arrays
Source: Nat Phys. 2023 Aug 10;19(11):1630–5. doi: 10.1038/s41567-023-02161-w (PMC10635826; doi:10.1038/s41567-023-02161-w)
Supplement: Supplementary file 2 — Contains all data in the paper, including supplement, serialized into text files, and Python scripts that recreate all figures from the text files. [file 41567_2023_2161_MOESM2_ESM.zip › data_and_plotters_all/phase_figures/fig1/microwave/plotters.py]

#%%
#!%matplotlib auto
#%load_ext autoreload
#%autoreload 1

import matplotlib.pyplot as plt, numpy as np
import scipy.constants as cst
import json
from phase_figures.fig1.microwave import figpath
from phase_figures import cmap_mw, logscale_major_ticks

def open_file( f ) :
    ''' open file and return dictionary
        convert lists to np arrays
    '''
    keys = []
    with open( figpath / f) as json_file:
        data = json.load(json_file)
    data_import = dict()
    for key in data.keys() :
        keys.append(key)
        data_import[ key ] = np.array( data[key] )        
    return data_import, keys

#%% plot the mode = [fields, freq_peaks] data

def plot_mode_bfield(ax = None):

    d_m_bfpeaks , k_m_bfpeaks = open_file('mode_field_fpeaks.json')
    modes = np.array(k_m_bfpeaks).astype(float)

    colors = cmap_mw( np.arange( int(modes.max()) )/ ( int(modes.max())-1 ) )

    if (ax == None) :
        _, ax = plt.subplots(1)

    for i, k in enumerate(k_m_bfpeaks) :

        y = d_m_bfpeaks[k][1]
        x = d_m_bfpeaks[k][0]
        plot_split( x*1e3, y/1e9, threshold=0.01*1e3, ax=ax,
            linewidth=0.7, color = colors[i])

    #ax.set_xlabel('$B$ (mT)')
    #ax.set_ylabel('$f$ (GHz)')
    ax.set_ylabel('$B$ (mT)')
    ax.set_xlabel('$f_P$ (GHz)')

    #ax.xaxis.set_ticks( (-35,0,35) )
    #ax.set_xticklabels( (-35,0,35) )
    ax.yaxis.set_ticks( (-35,0,35) )
    ax.set_yticklabels( (-35,0,35) )
    ax.xaxis.set_label_coords(0.5, -0.15)
    #yticks = np.arange(0, 12.1, 12)
    #ax.yaxis.set_ticks(yticks)
    xticks = np.arange(0, 12.1, 12)
    ax.xaxis.set_ticks(xticks)
    ax.yaxis.set_label_coords(-0.14, 0.5) 

    return ax

def plot_split( b, f, threshold, ax, **pargs ) :
    """ split f(b) traces around a jump
    Args:
        b: fields
        f: frequencies
        threshold: field threshold for a jump
        **pargs: kwargs for ax.plot
    """
    found = np.argwhere( b[1:] - b[:-1] > threshold )
    if found.size > 0 :
        arg = found[0,0]+1
        #ax.plot( b[:arg], f[:arg], **pargs)
        #ax.plot( b[arg:], f[arg:], **pargs)
        ax.plot( f[:arg], b[:arg], **pargs)
        ax.plot( f[arg:], b[arg:], **pargs)
    else :
        #ax.plot( b, f, **pargs )
        ax.plot( f, b, **pargs )


if __name__ == '__main__' :
    plot_mode_bfield()

#%% plot two tone

def plot_bcut_twotone(b, ax = None):

    data, _ = open_file('two_tone_30mT.json')
    freq_x = data['freqs']
    amplitudes_y = data['amps']
    fpeaks = data['fpeaks']

    trim_limit = 11.5e9
    keep = freq_x <= trim_limit
    freq_x = freq_x[keep]
    amplitudes_y = amplitudes_y[keep]
    fpeaks = fpeaks[fpeaks<=trim_limit]

    amp_peaks_y = []
    for fp in fpeaks:
        amp_peaks_y.append(amplitudes_y[freq_x == fp][0])

    if (ax == None):
        fig, ax = plt.subplots(1)
    
    colors = cmap_mw( np.arange( fpeaks.size ) / ( fpeaks.size - 1 )/2 )  

    ax.plot(freq_x/1e9, amplitudes_y, label = f'${b*1e3}$ mT', color = 'black')
    for f, a, c in zip( fpeaks, amp_peaks_y, colors):
        ax.plot(f/1e9, a, 
            marker = '.', linestyle ='', markersize = 5, color = c )

    #ax.legend(fontsize = 6, loc = 'lower right')
    ax.set_xlabel('$f$ (GHz)')
    ax.set_ylabel('$S$ (dB)')

    xticks = np.arange(0,12.1, 12)
    ax.xaxis.set_ticks(xticks)
    ax.xaxis.set_label_coords(.5, -0.15)
    yticks = np.arange(-85, -59, 25)
    ax.yaxis.set_ticks(yticks)
    ax.yaxis.set_label_coords(-0.09, 0.5) 

    return ax

if __name__ == '__main__' :
    b = 30e-3
    plot_bcut_twotone(b)

#%%
def plot_stiffness( ax = None ) :
    """ plot superfluid stiffness vs B
    Args:
        ax: axis to plot on
    """
    file = figpath/'stiffness.json'
    with open( file, 'r' ) as  f :
        bs, ks = json.load( f )
    bs = np.array( bs ) * 1e3
    ks = np.array( ks )
    # downsample = 3
    if (ax == None):
        fig , ax = plt.subplots(1)

    ax.plot( bs[::5], ks[::5], marker='.',
            linestyle = '', 
            markersize=1, color='black' )
    ax.plot( bs, ks, 
        linestyle='-', linewidth=0.7,
        color='black' )
    ax.hlines( y=(2/cst.pi,3/2/cst.pi), xmin=bs.min(), xmax=bs.max() )
    ax.set_yscale('log')
    ax.set_ylim( top=1.2 )
    ax.set_xlabel( '$B$ (mT)' , labelpad = -1 )
    ax.set_ylabel( '$K_g$' , labelpad = -10 )
    ax.yaxis.set_ticks((0.1,1,))
    ax.set_yticklabels((0.1,1,))
    ax.tick_params(axis='y', which='major', left=True, length = logscale_major_ticks )

if __name__ == '__main__' :
    plot_stiffness()
#%%
