# Supplementary material for: Superconductivity from a melted insulator in Josephson junction arrays
Source: Nat Phys. 2023 Aug 10;19(11):1630–5. doi: 10.1038/s41567-023-02161-w (PMC10635826; doi:10.1038/s41567-023-02161-w)
Supplement: Supplementary file 2 — Contains all data in the paper, including supplement, serialized into text files, and Python scripts that recreate all figures from the text files. [file 41567_2023_2161_MOESM2_ESM.zip › data_and_plotters_all/phase_figures/fig1/microwave/stiffness.json]

[[-0.041, -0.0405, -0.04, -0.0395, -0.039, -0.0385, -0.038, -0.037, -0.0365, -0.035500000000000004, -0.035, -0.0345, -0.034, -0.0335, -0.033, -0.0325, -0.032, -0.0315, -0.031, -0.0305, -0.030000000000000002, -0.029500000000000002, -0.029, -0.0285, -0.028, -0.0275, -0.027, -0.0265, -0.026000000000000002, -0.025500000000000002, -0.025, -0.0245, -0.024, -0.0235, -0.023, -0.0225, -0.022000000000000002, -0.021500000000000002, -0.021, -0.0205, -0.02, -0.0195, -0.019, -0.018500000000000003, -0.018000000000000002, -0.0175, -0.017, -0.0165, -0.016, -0.0155, -0.015, -0.014499999999999999, -0.013999999999999999, -0.013500000000000002, -0.013000000000000001, -0.0125, -0.012, -0.0115, -0.011, -0.010499999999999999, -0.009999999999999998, -0.009500000000000001, -0.009000000000000001, -0.0085, -0.008, -0.0075, -0.007, -0.0065, -0.006, -0.0055, -0.005, -0.0045000000000000005, -0.004, -0.0035, -0.003, -0.0025, -0.002, -0.0015, -0.001, -0.0005, 0.0, 0.0005, 0.001, 0.0015, 0.002, 0.0025, 0.003, 0.0034999999999999996, 0.004, 0.0045, 0.005, 0.0055, 0.006, 0.0065, 0.007, 0.007500000000000001, 0.008, 0.0085, 0.009000000000000001, 0.009500000000000001, 0.009999999999999998, 0.010499999999999999, 0.011, 0.0115, 0.012, 0.0125, 0.013000000000000001, 0.013500000000000002, 0.013999999999999999, 0.014499999999999999, 0.015, 0.0155, 0.016, 0.0165, 0.016999999999999998, 0.018, 0.019, 0.0195, 0.02, 0.020499999999999997, 0.020999999999999998, 0.0215, 0.022, 0.0225, 0.023, 0.0235, 0.024, 0.024499999999999997, 0.024999999999999998, 0.0255, 0.026, 0.0265, 0.027, 0.0275, 0.028, 0.028499999999999998, 0.028999999999999998, 0.0295, 0.03, 0.0305, 0.031, 0.0315, 0.032, 0.0325, 0.033, 0.0335, 0.034, 0.034499999999999996, 0.034999999999999996, 0.0355, 0.036, 0.0365, 0.037], [0.06587324358663153, 0.0680433339144319, 0.07050865495625999, 0.07293666947441509, 0.07520531247395787, 0.07767299111049626, 0.07979269436981078, 0.08382748087582721, 0.0863383714053275, 0.09013754333221191, 0.09210430390691585, 0.09415282845596676, 0.0962674811833473, 0.09814672064869878, 0.10012164241032477, 0.10202606899642268, 0.10391615261043426, 0.10582904484081661, 0.10764765542662107, 0.10946153435247112, 0.11123491723738445, 0.11299550165135049, 0.11473713216754285, 0.11643859475848625, 0.11812732767808651, 0.11976324426678793, 0.12154762374466808, 0.12301587183810388, 0.12454336876137277, 0.12603265023283255, 0.1275516791806024, 0.12897246797232567, 0.1304651992425658, 0.13186875355737396, 0.13328610224001103, 0.13466527400915854, 0.13592781108026133, 0.1372618845215101, 0.13855339460495197, 0.13983043932667788, 0.14100752826576085, 0.14207145257392648, 0.143273564597317, 0.1444116405177332, 0.14551952906110238, 0.14665442088834954, 0.1476817563547325, 0.14851623223475774, 0.1495020304466867, 0.15048723744945355, 0.1514083328318013, 0.15226014232804452, 0.15313535364476408, 0.15405282704990697, 0.15475219362876041, 0.15540534395250283, 0.1565906367482219, 0.1568602646660779, 0.1575589914979075, 0.15820253484432167, 0.15885693210674842, 0.15942830014264325, 0.15999953182106258, 0.16051754673918658, 0.1610599567306387, 0.1615364282034093, 0.1620110301825966, 0.16246317057895432, 0.16285342635873284, 0.16318187041996482, 0.16352385050988508, 0.1638255166453002, 0.16410916971515604, 0.16427983498206508, 0.1645482845139311, 0.1646789632425975, 0.16485472915721786, 0.16497464583702906, 0.1650353674463649, 0.16506513602096703, 0.1650912070385611, 0.1650573554607065, 0.1650182634109903, 0.16490468875915382, 0.16479179361380092, 0.16462881622965803, 0.16442760887422622, 0.16420779387729317, 0.16395097079719673, 0.163634010789022, 0.16331534415089857, 0.16295372992996784, 0.1625784806866974, 0.1621589388541521, 0.1616818590317128, 0.16115616587642614, 0.16064298051543952, 0.16009465091989572, 0.15947478471112522, 0.1588789201143826, 0.1582223448825132, 0.1575589914979075, 0.15674261146144924, 0.15632836853168763, 0.15515678823949558, 0.15458205663518468, 0.1537337042119757, 0.15281857649831485, 0.15181660378404227, 0.1508581241512539, 0.1498454490918757, 0.14879403033137628, 0.14792378274913165, 0.14673624188618736, 0.14558080740412166, 0.14305117297337408, 0.14061659361327666, 0.13930297891258772, 0.13791056713795288, 0.13646692790336115, 0.1350546072305733, 0.13360986119248444, 0.13225206810749823, 0.13054077400509265, 0.12915315681210665, 0.12734884225924514, 0.12566423050161088, 0.12398575923037415, 0.12228154900845434, 0.12070208968512061, 0.11871114422770239, 0.1168312205090776, 0.11499058887484383, 0.11308346784070368, 0.11110159762267104, 0.10911204172820828, 0.10713521850698893, 0.10508777840043164, 0.10295538225008341, 0.10083431776048943, 0.09872311901986608, 0.09645143643142937, 0.094205955093327, 0.09192864482539063, 0.08972239506038154, 0.08767258188352933, 0.08493858388242284, 0.08297889389538958, 0.08035517253567875, 0.07782194142868733, 0.07528967981747055, 0.07271085168784185, 0.06983236898480276]]
