# Supplementary material for: Superconductivity from a melted insulator in Josephson junction arrays
Source: Nat Phys. 2023 Aug 10;19(11):1630–5. doi: 10.1038/s41567-023-02161-w (PMC10635826; doi:10.1038/s41567-023-02161-w)
Supplement: Supplementary file 2 — Contains all data in the paper, including supplement, serialized into text files, and Python scripts that recreate all figures from the text files. [file 41567_2023_2161_MOESM2_ESM.zip › data_and_plotters_all/phase_figures/fig1/microwave/mode_field_fpeaks.json]

{"1.0": [[-0.04, -0.0395, -0.039, -0.0375, -0.037, -0.036, -0.0345, -0.034, -0.0335, -0.033, -0.0325, -0.032, -0.0315, -0.031, -0.0305, -0.03, -0.0295, -0.029, -0.0285, -0.028, -0.0275, -0.027, -0.0265, -0.026, -0.0255, -0.025, -0.0245, -0.024, -0.0235, -0.023, -0.0225, -0.022, -0.0215, -0.021, -0.0205, -0.02, -0.0195, -0.019, -0.0185, -0.018, -0.0175, -0.017, -0.0165, -0.016, -0.0155, -0.015, -0.0145, -0.014, -0.0135, -0.013, -0.0125, -0.012, -0.0115, -0.011, -0.0105, -0.01, -0.0095, -0.009, -0.0085, -0.008, -0.0075, -0.007, -0.0065, -0.006, -0.0055, -0.005, -0.0045, -0.004, -0.0035, -0.003, -0.0025, -0.002, -0.0015, -0.001, -0.0005, 0.0, 0.0005, 0.001, 0.0015, 0.002, 0.0025, 0.003, 0.0035, 0.004, 0.0045, 0.005, 0.0055, 0.006, 0.0065, 0.007, 0.0075, 0.008, 0.0085, 0.009, 0.0095, 0.01, 0.0105, 0.011, 0.0115, 0.012, 0.0125, 0.013, 0.0135, 0.014, 0.0145, 0.015, 0.0155, 0.016, 0.0165, 0.017, 0.0175, 0.018, 0.019, 0.02, 0.0205, 0.021, 0.0215, 0.022, 0.0225, 0.023, 0.0235, 0.024, 0.0245, 0.025, 0.0255, 0.026, 0.0265, 0.027, 0.0275, 0.028, 0.0285, 0.029, 0.0295, 0.03, 0.0305, 0.031, 0.0315, 0.032, 0.0325, 0.033, 0.0335, 0.034, 0.0345, 0.035, 0.0355, 0.036, 0.0365, 0.037, 0.038], [267714285.714286, 278081632.653061, 288448979.591837, 309183673.469388, 319551020.408163, 340285714.285714, 361020408.163265, 371387755.102041, 381755102.040816, 392122448.979592, 392122448.979592, 402489795.918367, 412857142.857143, 412857142.857143, 423224489.795918, 433591836.734694, 443959183.673469, 443959183.673469, 454326530.612245, 465000000.0, 464693877.55102, 475061224.489796, 485428571.428571, 487000000.0, 495795918.367347, 495795918.367347, 506163265.306122, 516530612.244898, 516530612.244898, 526897959.183673, 526897959.183673, 537265306.122449, 537265306.122449, 547632653.061224, 547632653.061224, 558000000.0, 558000000.0, 568367346.938776, 568367346.938776, 578734693.877551, 578734693.877551, 589102040.816326, 589102040.816326, 589102040.816326, 599469387.755102, 599469387.755102, 609836734.693877, 609836734.693877, 609836734.693877, 620204081.632653, 620204081.632653, 620204081.632653, 630571428.571429, 630571428.571429, 630571428.571429, 630571428.571429, 640938775.510204, 640938775.510204, 640938775.510204, 640938775.510204, 651306122.44898, 651306122.44898, 651306122.44898, 651306122.44898, 651306122.44898, 651306122.44898, 661673469.387755, 661673469.387755, 661673469.387755, 661673469.387755, 661673469.387755, 661673469.387755, 661673469.387755, 661673469.387755, 661673469.387755, 661673469.387755, 661673469.387755, 661673469.387755, 661673469.387755, 661673469.387755, 661673469.387755, 661673469.387755, 661673469.387755, 661673469.387755, 661673469.387755, 661673469.387755, 661673469.387755, 661673469.387755, 661673469.387755, 651306122.44898, 651306122.44898, 651306122.44898, 651306122.44898, 651306122.44898, 640938775.510204, 640938775.510204, 640938775.510204, 640938775.510204, 630571428.571429, 630571428.571429, 630571428.571429, 631000000.0, 620204081.632653, 620204081.632653, 609836734.693877, 609836734.693877, 609836734.693877, 599469387.755102, 599469387.755102, 599469387.755102, 589102040.816326, 589102040.816326, 578734693.877551, 568367346.938776, 558000000.0, 558000000.0, 547632653.061224, 548000000.0, 537265306.122449, 526897959.183673, 526897959.183673, 516000000.0, 506163265.306122, 506163265.306122, 495795918.367347, 495795918.367347, 485428571.428571, 475061224.489796, 467000000.0, 464693877.55102, 454326530.612245, 443959183.673469, 435000000.0, 433591836.734694, 423224489.795918, 412857142.857143, 402489795.918367, 392000000.0, 392122448.979592, 381755102.040816, 371387755.102041, 361020408.163265, 350653061.22449, 340285714.285714, 330000000.0, 320000000.0, 310000000.0, 300000000.0, 279000000.0]], "2.0": [[-0.04, -0.0395, -0.039, -0.0385, -0.038, -0.0375, -0.037, -0.036, -0.0355, -0.0345, -0.034, -0.0335, -0.033, -0.0325, -0.032, -0.0315, -0.031, -0.0305, -0.03, -0.0295, -0.029, -0.0285, -0.028, -0.0275, -0.027, -0.0265, -0.026, -0.0255, -0.025, -0.0245, -0.024, -0.0235, -0.023, -0.0225, -0.022, -0.0215, -0.021, -0.0205, -0.02, -0.0195, -0.019, -0.0185, -0.018, -0.0175, -0.017, -0.0165, -0.016, -0.0155, -0.015, -0.0145, -0.014, -0.0135, -0.013, -0.0125, -0.012, -0.0115, -0.011, -0.0105, -0.01, -0.0095, -0.009, -0.0085, -0.008, -0.0075, -0.007, -0.0065, -0.006, -0.0055, -0.005, -0.0045, -0.004, -0.0035, -0.003, -0.0025, -0.002, -0.0015, -0.001, -0.0005, 0.0, 0.0005, 0.001, 0.0015, 0.002, 0.0025, 0.003, 0.0035, 0.004, 0.0045, 0.005, 0.0055, 0.006, 0.0065, 0.007, 0.0075, 0.008, 0.0085, 0.009, 0.0095, 0.01, 0.0105, 0.011, 0.0115, 0.012, 0.0125, 0.013, 0.0135, 0.014, 0.0145, 0.015, 0.0155, 0.016, 0.0165, 0.017, 0.0175, 0.018, 0.019, 0.02, 0.0205, 0.021, 0.0215, 0.022, 0.0225, 0.023, 0.0235, 0.024, 0.0245, 0.025, 0.0255, 0.026, 0.0265, 0.027, 0.0275, 0.028, 0.0285, 0.029, 0.0295, 0.03, 0.0305, 0.031, 0.0315, 0.032, 0.0325, 0.033, 0.0335, 0.034, 0.0345, 0.035, 0.0355, 0.036, 0.0365, 0.037, 0.0375, 0.038], [723877551.020408, 754979591.836735, 775714285.714286, 796448979.591837, 827551020.408163, 848285714.285714, 869020408.163265, 920857142.857143, 941591836.734694, 983061224.489796, 1014163265.30612, 1034897959.18367, 1045265306.12245, 1076367346.93878, 1097102040.81633, 1117836734.69388, 1138571428.57143, 1159306122.44898, 1180040816.32653, 1190408163.26531, 1211142857.14286, 1231877551.02041, 1252612244.89796, 1273346938.77551, 1283714285.71429, 1304448979.59184, 1335551020.40816, 1345918367.34694, 1356285714.28571, 1377020408.16327, 1387387755.10204, 1408122448.97959, 1418489795.91837, 1439224489.79592, 1449591836.73469, 1470326530.61224, 1480693877.55102, 1501428571.42857, 1511795918.36735, 1522163265.30612, 1542897959.18367, 1553265306.12245, 1563632653.06122, 1574000000.0, 1584367346.93878, 1594734693.87755, 1615469387.7551, 1625836734.69388, 1636204081.63265, 1646571428.57143, 1656938775.5102, 1667306122.44898, 1677673469.38775, 1677673469.38775, 1688040816.32653, 1698408163.26531, 1719142857.14286, 1719142857.14286, 1719142857.14286, 1729510204.08163, 1739877551.02041, 1739877551.02041, 1750244897.95918, 1760612244.89796, 1760612244.89796, 1770979591.83673, 1770979591.83673, 1781346938.77551, 1781346938.77551, 1781346938.77551, 1791714285.71429, 1791714285.71429, 1791714285.71429, 1802081632.65306, 1802081632.65306, 1802081632.65306, 1802081632.65306, 1802081632.65306, 1802081632.65306, 1802081632.65306, 1802081632.65306, 1802081632.65306, 1802081632.65306, 1802081632.65306, 1802081632.65306, 1802081632.65306, 1802081632.65306, 1791714285.71429, 1791714285.71429, 1791714285.71429, 1791714285.71429, 1781346938.77551, 1781346938.77551, 1770979591.83673, 1770979591.83673, 1760612244.89796, 1760612244.89796, 1750244897.95918, 1750244897.95918, 1739877551.02041, 1729510204.08163, 1719142857.14286, 1719142857.14286, 1708775510.20408, 1698408163.26531, 1688040816.32653, 1677673469.38775, 1667306122.44898, 1656938775.5102, 1646571428.57143, 1636204081.63265, 1625836734.69388, 1615469387.7551, 1605102040.81633, 1584367346.93878, 1563632653.06122, 1532530612.2449, 1522163265.30612, 1501428571.42857, 1491061224.4898, 1470326530.61224, 1459959183.67347, 1449591836.73469, 1428857142.85714, 1397755102.04082, 1387387755.10204, 1366653061.22449, 1356285714.28571, 1335551020.40816, 1325183673.46939, 1294081632.65306, 1273346938.77551, 1252612244.89796, 1231877551.02041, 1211142857.14286, 1190408163.26531, 1169673469.38775, 1148938775.5102, 1128204081.63265, 1107469387.7551, 1076367346.93878, 1055632653.06122, 1034897959.18367, 1003795918.36735, 983061224.489796, 962326530.612245, 931224489.795918, 910489795.918367, 879387755.102041, 848285714.285714, 817183673.469388, 796448979.591837, 765346938.77551]], "3.0": [[-0.04, -0.0395, -0.039, -0.0385, -0.038, -0.0375, -0.037, -0.036, -0.0355, -0.0345, -0.034, -0.0335, -0.033, -0.0325, -0.032, -0.0315, -0.031, -0.0305, -0.03, -0.0295, -0.029, -0.0285, -0.028, -0.0275, -0.027, -0.0265, -0.026, -0.0255, -0.025, -0.0245, -0.024, -0.0235, -0.023, -0.0225, -0.022, -0.0215, -0.021, -0.0205, -0.02, -0.0195, -0.019, -0.0185, -0.018, -0.0175, -0.017, -0.0165, -0.016, -0.0155, -0.015, -0.0145, -0.014, -0.0135, -0.013, -0.0125, -0.012, -0.0115, -0.011, -0.0105, -0.01, -0.0095, -0.009, -0.0085, -0.008, -0.0075, -0.007, -0.0065, -0.006, -0.0055, -0.005, -0.0045, -0.004, -0.0035, -0.003, -0.0025, -0.002, -0.0015, -0.001, -0.0005, 0.0, 0.0005, 0.001, 0.0015, 0.002, 0.0025, 0.003, 0.0035, 0.004, 0.0045, 0.005, 0.0055, 0.006, 0.0065, 0.007, 0.0075, 0.008, 0.0085, 0.009, 0.0095, 0.01, 0.0105, 0.011, 0.0115, 0.012, 0.0125, 0.013, 0.0135, 0.014, 0.0145, 0.015, 0.0155, 0.016, 0.0165, 0.017, 0.0175, 0.018, 0.019, 0.02, 0.0205, 0.021, 0.0215, 0.022, 0.0225, 0.023, 0.0235, 0.024, 0.0245, 0.025, 0.0255, 0.026, 0.0265, 0.027, 0.0275, 0.028, 0.0285, 0.029, 0.0295, 0.03, 0.0305, 0.031, 0.0315, 0.032, 0.0325, 0.033, 0.0335, 0.034, 0.0345, 0.035, 0.0355, 0.036, 0.0365, 0.037, 0.0375, 0.038], [1231877551.02041, 1283714285.71429, 1325183673.46939, 1377020408.16327, 1408122448.97959, 1459959183.67347, 1491061224.4898, 1574000000.0, 1615469387.7551, 1688040816.32653, 1719142857.14286, 1760612244.89796, 1812448979.59184, 1833183673.46939, 1874653061.22449, 1905755102.04082, 1936857142.85714, 1967959183.67347, 2009428571.42857, 2040530612.2449, 2071632653.06122, 2102734693.87755, 2133836734.69388, 2164938775.5102, 2196040816.32653, 2227142857.14286, 2278979591.83673, 2289346938.77551, 2320448979.59184, 2341183673.46939, 2372285714.28571, 2403387755.10204, 2424122448.97959, 2455224489.79592, 2475959183.67347, 2507061224.4898, 2527795918.36735, 2558897959.18367, 2579632653.06122, 2600367346.93878, 2621102040.81633, 2652204081.63265, 2672938775.5102, 2693673469.38775, 2714408163.26531, 2735142857.14286, 2745510204.08163, 2766244897.95918, 2786979591.83673, 2807714285.71429, 2818081632.65306, 2838816326.53061, 2859551020.40816, 2869918367.34694, 2890653061.22449, 2901020408.16327, 2921755102.04082, 2932122448.97959, 2942489795.91837, 2952857142.85714, 2963224489.79592, 2973591836.73469, 2983959183.67347, 2994326530.61224, 3004693877.55102, 3015061224.4898, 3025428571.42857, 3035795918.36735, 3046163265.30612, 3046163265.30612, 3056530612.2449, 3056530612.2449, 3066897959.18367, 3066897959.18367, 3077265306.12245, 3077265306.12245, 3077265306.12245, 3077265306.12245, 3077265306.12245, 3087632653.06122, 3087632653.06122, 3077265306.12245, 3077265306.12245, 3077265306.12245, 3077265306.12245, 3077265306.12245, 3066897959.18367, 3066897959.18367, 3066897959.18367, 3056530612.2449, 3046163265.30612, 3046163265.30612, 3035795918.36735, 3025428571.42857, 3015061224.4898, 3004693877.55102, 3004693877.55102, 2994326530.61224, 2973591836.73469, 2963224489.79592, 2952857142.85714, 2942489795.91837, 2932122448.97959, 2911387755.10204, 2901020408.16327, 2880285714.28571, 2869918367.34694, 2849183673.46939, 2828448979.59184, 2807714285.71429, 2797346938.77551, 2776612244.89796, 2755877551.02041, 2735142857.14286, 2714408163.26531, 2662571428.57143, 2621102040.81633, 2590000000.0, 2569265306.12245, 2538163265.30612, 2517428571.42857, 2486326530.61224, 2465591836.73469, 2434489795.91837, 2413755102.04082, 2372285714.28571, 2341183673.46939, 2310081632.65306, 2278979591.83673, 2258244897.95918, 2206408163.26531, 2175306122.44898, 2144204081.63265, 2102734693.87755, 2071632653.06122, 2030163265.30612, 1999061224.4898, 1957591836.73469, 1916122448.97959, 1885020408.16327, 1843551020.40816, 1802081632.65306, 1760612244.89796, 1719142857.14286, 1677673469.38775, 1636204081.63265, 1594734693.87755, 1542897959.18367, 1501428571.42857, 1459959183.67347, 1418489795.91837, 1356285714.28571, 1314816326.53061]], "4.0": [[-0.04, -0.0395, -0.039, -0.0385, -0.038, -0.0375, -0.037, -0.036, -0.0355, -0.0345, -0.034, -0.0335, -0.033, -0.0325, -0.032, -0.0315, -0.031, -0.0305, -0.03, -0.0295, -0.029, -0.0285, -0.028, -0.0275, -0.027, -0.0265, -0.026, -0.0255, -0.025, -0.0245, -0.024, -0.0235, -0.023, -0.0225, -0.022, -0.0215, -0.021, -0.0205, -0.02, -0.0195, -0.019, -0.0185, -0.018, -0.0175, -0.017, -0.0165, -0.016, -0.0155, -0.015, -0.0145, -0.014, -0.0135, -0.013, -0.0125, -0.012, -0.0115, -0.011, -0.0105, -0.01, -0.0095, -0.009, -0.0085, -0.008, -0.0075, -0.007, -0.0065, -0.006, -0.0055, -0.005, -0.0045, -0.004, -0.0035, -0.003, -0.0025, -0.002, -0.0015, -0.001, -0.0005, 0.0, 0.0005, 0.001, 0.0015, 0.002, 0.0025, 0.003, 0.0035, 0.004, 0.0045, 0.005, 0.0055, 0.006, 0.0065, 0.007, 0.0075, 0.008, 0.0085, 0.009, 0.0095, 0.01, 0.0105, 0.011, 0.0115, 0.012, 0.0125, 0.013, 0.0135, 0.014, 0.0145, 0.015, 0.0155, 0.016, 0.0165, 0.017, 0.0175, 0.018, 0.019, 0.02, 0.0205, 0.021, 0.0215, 0.022, 0.0225, 0.023, 0.0235, 0.024, 0.0245, 0.025, 0.0255, 0.026, 0.0265, 0.027, 0.0275, 0.028, 0.0285, 0.029, 0.0295, 0.03, 0.0305, 0.031, 0.0315, 0.032, 0.0325, 0.033, 0.0335, 0.034, 0.0345, 0.035, 0.0355, 0.036, 0.0365, 0.037, 0.0375, 0.038], [1750244897.95918, 1812448979.59184, 1874653061.22449, 1926489795.91837, 1988693877.55102, 2050897959.18367, 2102734693.87755, 2216775510.20408, 2268612244.89796, 2372285714.28571, 2424122448.97959, 2475959183.67347, 2548530612.2449, 2579632653.06122, 2631469387.7551, 2683306122.44898, 2735142857.14286, 2776612244.89796, 2828448979.59184, 2869918367.34694, 2921755102.04082, 2963224489.79592, 3015061224.4898, 3056530612.2449, 3098000000.0, 3139469387.7551, 3201673469.38775, 3232775510.20408, 3263877551.02041, 3305346938.77551, 3346816326.53061, 3388285714.28571, 3419387755.10204, 3460857142.85714, 3491959183.67347, 3533428571.42857, 3564530612.2449, 3606000000.0, 3637102040.81633, 3668204081.63265, 3699306122.44898, 3730408163.26531, 3761510204.08163, 3792612244.89796, 3823714285.71429, 3844448979.59184, 3875551020.40816, 3906653061.22449, 3927387755.10204, 3958489795.91837, 3979224489.79592, 3999959183.67347, 4020693877.55102, 4051795918.36735, 4072530612.2449, 4093265306.12245, 4124367346.93878, 4124367346.93878, 4145102040.81633, 4165836734.69388, 4186571428.57143, 4196938775.5102, 4217673469.38775, 4228040816.32653, 4238408163.26531, 4248775510.20408, 4269510204.08163, 4279877551.02041, 4290244897.95918, 4300612244.89796, 4300612244.89796, 4310979591.83673, 4321346938.77551, 4321346938.77551, 4331714285.71428, 4331714285.71428, 4342081632.65306, 4342081632.65306, 4342081632.65306, 4342081632.65306, 4342081632.65306, 4342081632.65306, 4342081632.65306, 4342081632.65306, 4342081632.65306, 4331714285.71428, 4331714285.71428, 4321346938.77551, 4310979591.83673, 4310979591.83673, 4300612244.89796, 4290244897.95918, 4279877551.02041, 4269510204.08163, 4259142857.14286, 4238408163.26531, 4228040816.32653, 4217673469.38775, 4196938775.5102, 4186571428.57143, 4165836734.69388, 4145102040.81633, 4124367346.93878, 4103632653.06122, 4082897959.18367, 4062163265.30612, 4041428571.42857, 4020693877.55102, 3989591836.73469, 3968857142.85714, 3937755102.04082, 3906653061.22449, 3885918367.34694, 3854816326.53061, 3823714285.71429, 3751142857.14286, 3688938775.5102, 3657836734.69388, 3616367346.93878, 3585265306.12245, 3543795918.36735, 3502326530.61224, 3471224489.79592, 3429755102.04082, 3398653061.22449, 3336448979.59184, 3294979591.83673, 3253510204.08163, 3212040816.32653, 3170571428.57143, 3118734693.87755, 3066897959.18367, 3015061224.4898, 2973591836.73469, 2921755102.04082, 2869918367.34694, 2818081632.65306, 2766244897.95918, 2714408163.26531, 2652204081.63265, 2600367346.93878, 2538163265.30612, 2486326530.61224, 2424122448.97959, 2361918367.34694, 2299714285.71429, 2237510204.08163, 2185673469.38775, 2123469387.7551, 2050897959.18367, 1999061224.4898, 1916122448.97959, 1853918367.34694]], "5.0": [[-0.04, -0.0395, -0.039, -0.0385, -0.038, -0.0375, -0.037, -0.036, -0.0355, -0.0345, -0.034, -0.0335, -0.033, -0.0325, -0.032, -0.0315, -0.031, -0.0305, -0.03, -0.0295, -0.029, -0.0285, -0.028, -0.0275, -0.027, -0.0265, -0.026, -0.0255, -0.025, -0.0245, -0.024, -0.0235, -0.023, -0.0225, -0.022, -0.0215, -0.021, -0.0205, -0.02, -0.0195, -0.019, -0.0185, -0.018, -0.0175, -0.017, -0.0165, -0.016, -0.0155, -0.015, -0.0145, -0.014, -0.0135, -0.013, -0.0125, -0.012, -0.0115, -0.011, -0.0105, -0.01, -0.0095, -0.009, -0.0085, -0.008, -0.0075, -0.007, -0.0065, -0.006, -0.0055, -0.005, -0.0045, -0.004, -0.0035, -0.003, -0.0025, -0.002, -0.0015, -0.001, -0.0005, 0.0, 0.0005, 0.001, 0.0015, 0.002, 0.0025, 0.003, 0.0035, 0.004, 0.0045, 0.005, 0.0055, 0.006, 0.0065, 0.007, 0.0075, 0.008, 0.0085, 0.009, 0.0095, 0.01, 0.0105, 0.011, 0.0115, 0.012, 0.0125, 0.013, 0.0135, 0.014, 0.0145, 0.015, 0.0155, 0.016, 0.0165, 0.017, 0.0175, 0.018, 0.019, 0.02, 0.0205, 0.021, 0.0215, 0.022, 0.0225, 0.023, 0.0235, 0.024, 0.0245, 0.025, 0.0255, 0.026, 0.0265, 0.027, 0.0275, 0.028, 0.0285, 0.029, 0.0295, 0.03, 0.0305, 0.031, 0.0315, 0.032, 0.0325, 0.033, 0.0335, 0.034, 0.0345, 0.035, 0.0355, 0.036, 0.0365, 0.037, 0.0375, 0.038], [2237510204.08163, 2320448979.59184, 2382653061.22449, 2475959183.67347, 2538163265.30612, 2610734693.87755, 2693673469.38775, 2828448979.59184, 2911387755.10204, 3046163265.30612, 3108367346.93878, 3180938775.5102, 3253510204.08163, 3315714285.71429, 3377918367.34694, 3440122448.97959, 3502326530.61224, 3564530612.2449, 3626734693.87755, 3678571428.57143, 3740775510.20408, 3802979591.83673, 3854816326.53061, 3917020408.16327, 3968857142.85714, 4020693877.55102, 4093265306.12245, 4134734693.87755, 4186571428.57143, 4238408163.26531, 4279877551.02041, 4331714285.71428, 4383551020.40816, 4435387755.10204, 4476857142.85714, 4528693877.55102, 4570163265.30612, 4611632653.06122, 4653102040.81633, 4694571428.57143, 4736040816.32653, 4777510204.08163, 4818979591.83673, 4850081632.65306, 4891551020.40816, 4933020408.16327, 4964122448.97959, 5005591836.73469, 5036693877.55102, 5067795918.36735, 5098897959.18367, 5130000000.0, 5150734693.87755, 5192204081.63265, 5212938775.5102, 5233673469.38775, 5285510204.08163, 5285510204.08163, 5316612244.89796, 5337346938.77551, 5358081632.65306, 5378816326.53061, 5399551020.40816, 5420285714.28571, 5430653061.22449, 5451387755.10204, 5461755102.04082, 5482489795.91837, 5492857142.85714, 5503224489.79592, 5513591836.73469, 5523959183.67347, 5534326530.61224, 5544693877.55102, 5555061224.4898, 5555061224.4898, 5565428571.42857, 5565428571.42857, 5565428571.42857, 5565428571.42857, 5565428571.42857, 5565428571.42857, 5565428571.42857, 5565428571.42857, 5555061224.4898, 5555061224.4898, 5544693877.55102, 5534326530.61224, 5534326530.61224, 5523959183.67347, 5513591836.73469, 5503224489.79592, 5482489795.91837, 5472122448.97959, 5451387755.10204, 5441020408.16327, 5420285714.28571, 5399551020.40816, 5378816326.53061, 5358081632.65306, 5337346938.77551, 5316612244.89796, 5285510204.08163, 5264775510.20408, 5233673469.38775, 5202571428.57143, 5181836734.69388, 5150734693.87755, 5109265306.12245, 5078163265.30612, 5047061224.4898, 5005591836.73469, 4974489795.91837, 4933020408.16327, 4891551020.40816, 4808612244.89796, 4725673469.38775, 4684204081.63265, 4632367346.93878, 4590897959.18367, 4539061224.4898, 4487224489.79592, 4456122448.97959, 4383551020.40816, 4352448979.59184, 4279877551.02041, 4217673469.38775, 4165836734.69388, 4103632653.06122, 4072530612.2449, 3989591836.73469, 3927387755.10204, 3865183673.46939, 3802979591.83673, 3740775510.20408, 3668204081.63265, 3606000000.0, 3543795918.36735, 3471224489.79592, 3398653061.22449, 3336448979.59184, 3253510204.08163, 3180938775.5102, 3108367346.93878, 3025428571.42857, 2952857142.85714, 2869918367.34694, 2807714285.71429, 2714408163.26531, 2631469387.7551, 2558897959.18367, 2455224489.79592, 2372285714.28571]], "6.0": [[-0.04, -0.0395, -0.039, -0.0385, -0.038, -0.0375, -0.037, -0.036, -0.0355, -0.0345, -0.034, -0.0335, -0.033, -0.0325, -0.032, -0.0315, -0.031, -0.0305, -0.03, -0.0295, -0.029, -0.0285, -0.028, -0.0275, -0.027, -0.0265, -0.026, -0.0255, -0.025, -0.0245, -0.024, -0.0235, -0.023, -0.0225, -0.022, -0.0215, -0.021, -0.0205, -0.02, -0.0195, -0.019, -0.0185, -0.018, -0.0175, -0.017, -0.0165, -0.016, -0.0155, -0.015, -0.0145, -0.014, -0.0135, -0.013, -0.0125, -0.012, -0.0115, -0.011, -0.0105, -0.01, -0.0095, -0.009, -0.0085, -0.008, -0.0075, -0.007, -0.0065, -0.006, -0.0055, -0.005, -0.0045, -0.004, -0.0035, -0.003, -0.0025, -0.002, -0.0015, -0.001, -0.0005, 0.0, 0.0005, 0.001, 0.0015, 0.002, 0.0025, 0.003, 0.0035, 0.004, 0.0045, 0.005, 0.0055, 0.006, 0.0065, 0.007, 0.0075, 0.008, 0.0085, 0.009, 0.0095, 0.01, 0.0105, 0.011, 0.0115, 0.012, 0.0125, 0.013, 0.0135, 0.014, 0.0145, 0.015, 0.0155, 0.016, 0.0165, 0.017, 0.0175, 0.018, 0.019, 0.02, 0.0205, 0.021, 0.0215, 0.022, 0.0225, 0.023, 0.0235, 0.024, 0.0245, 0.025, 0.0255, 0.026, 0.0265, 0.027, 0.0275, 0.028, 0.0285, 0.029, 0.0295, 0.03, 0.0305, 0.031, 0.0315, 0.032, 0.0325, 0.033, 0.0335, 0.034, 0.0345, 0.035, 0.0355, 0.036, 0.0365, 0.037, 0.0375, 0.038], [2704040816.32653, 2797346938.77551, 2880285714.28571, 2973591836.73469, 3077265306.12245, 3170571428.57143, 3243142857.14286, 3429755102.04082, 3502326530.61224, 3678571428.57143, 3751142857.14286, 3834081632.65306, 3927387755.10204, 3999959183.67347, 4072530612.2449, 4155469387.7551, 4228040816.32653, 4300612244.89796, 4373183673.46939, 4445755102.04082, 4518326530.61224, 4590897959.18367, 4653102040.81633, 4725673469.38775, 4798244897.95918, 4860448979.59184, 4943387755.10204, 4995224489.79592, 5057428571.42857, 5109265306.12245, 5171469387.7551, 5233673469.38775, 5295877551.02041, 5347714285.71429, 5409918367.34694, 5461755102.04082, 5523959183.67347, 5575795918.36735, 5627632653.06122, 5679469387.7551, 5731306122.44898, 5772775510.20408, 5834979591.83673, 5866081632.65306, 5917918367.34694, 5969755102.04082, 6011224489.79592, 6052693877.55102, 6094163265.30612, 6135632653.06122, 6156367346.93878, 6208204081.63265, 6228938775.5102, 6280775510.20408, 6311877551.02041, 6333000000.0, 6384448979.59184, 6405183673.46939, 6436285714.28571, 6446653061.22449, 6488122448.97959, 6498489795.91837, 6529591836.73469, 6560693877.55102, 6581428571.42857, 6591795918.36735, 6612530612.2449, 6633265306.12245, 6654000000.0, 6664367346.93878, 6674734693.87755, 6685102040.81633, 6695469387.7551, 6705836734.69388, 6705836734.69388, 6716204081.63265, 6726571428.57143, 6726571428.57143, 6736938775.5102, 6736938775.5102, 6736938775.5102, 6736938775.5102, 6726571428.57143, 6726571428.57143, 6726571428.57143, 6716204081.63265, 6705836734.69388, 6705836734.69388, 6695469387.7551, 6685102040.81633, 6664367346.93878, 6643632653.06122, 6643632653.06122, 6622897959.18367, 6602163265.30612, 6581428571.42857, 6560693877.55102, 6539959183.67347, 6508857142.85714, 6488122448.97959, 6446653061.22449, 6436285714.28571, 6405183673.46939, 6363714285.71428, 6322244897.95918, 6301510204.08163, 6270408163.26531, 6228938775.5102, 6177102040.81633, 6135632653.06122, 6094163265.30612, 6052693877.55102, 6011224489.79592, 5959387755.10204, 5917918367.34694, 5814244897.95918, 5720938775.5102, 5658734693.87755, 5596530612.2449, 5544693877.55102, 5482489795.91837, 5420285714.28571, 5378816326.53061, 5295877551.02041, 5254408163.26531, 5161102040.81633, 5098897959.18367, 5026326530.61224, 4964122448.97959, 4912285714.28571, 4818979591.83673, 4746408163.26531, 4663469387.7551, 4590897959.18367, 4507959183.67347, 4435387755.10204, 4352448979.59184, 4269510204.08163, 4186571428.57143, 4103632653.06122, 4020693877.55102, 3927387755.10204, 3834081632.65306, 3751142857.14286, 3657836734.69388, 3564530612.2449, 3471224489.79592, 3377918367.34694, 3274244897.95918, 3170571428.57143, 3087632653.06122, 2963224489.79592, 2859551020.40816]], "7.0": [[-0.04, -0.0395, -0.039, -0.0385, -0.038, -0.0375, -0.037, -0.036, -0.0355, -0.0345, -0.034, -0.0335, -0.033, -0.0325, -0.032, -0.0315, -0.031, -0.0305, -0.03, -0.0295, -0.029, -0.0285, -0.028, -0.0275, -0.027, -0.0265, -0.026, -0.0255, -0.025, -0.0245, -0.024, -0.0235, -0.023, -0.0225, -0.022, -0.0215, -0.021, -0.0205, -0.02, -0.0195, -0.019, -0.0185, -0.018, -0.0175, -0.017, -0.0165, -0.016, -0.0155, -0.015, -0.0145, -0.014, -0.0135, -0.013, -0.0125, -0.012, -0.0115, -0.011, -0.0105, -0.01, -0.0095, -0.009, -0.0085, -0.008, -0.0075, -0.007, -0.0065, -0.006, -0.0055, -0.005, -0.0045, -0.004, -0.0035, -0.003, -0.0025, -0.002, -0.0015, -0.001, -0.0005, 0.0, 0.0005, 0.001, 0.0015, 0.002, 0.0025, 0.003, 0.0035, 0.004, 0.0045, 0.005, 0.0055, 0.006, 0.0065, 0.007, 0.0075, 0.008, 0.0085, 0.009, 0.0095, 0.01, 0.0105, 0.011, 0.0115, 0.012, 0.0125, 0.013, 0.0135, 0.014, 0.0145, 0.015, 0.0155, 0.016, 0.0165, 0.017, 0.0175, 0.018, 0.019, 0.02, 0.0205, 0.021, 0.0215, 0.022, 0.0225, 0.023, 0.0235, 0.024, 0.0245, 0.025, 0.0255, 0.026, 0.0265, 0.027, 0.0275, 0.028, 0.0285, 0.029, 0.0295, 0.03, 0.0305, 0.031, 0.0315, 0.032, 0.0325, 0.033, 0.0335, 0.034, 0.0345, 0.035, 0.0355, 0.036, 0.0365, 0.037, 0.0375, 0.038], [3149836734.69388, 3253510204.08163, 3367551020.40816, 3471224489.79592, 3585265306.12245, 3699306122.44898, 3792612244.89796, 3999959183.67347, 4103632653.06122, 4290244897.95918, 4383551020.40816, 4487224489.79592, 4590897959.18367, 4663469387.7551, 4756775510.20408, 4839714285.71429, 4933020408.16327, 5026326530.61224, 5109265306.12245, 5192204081.63265, 5275142857.14286, 5358081632.65306, 5441020408.16327, 5523959183.67347, 5596530612.2449, 5679469387.7551, 5772775510.20408, 5834979591.83673, 5917918367.34694, 5990489795.91837, 6052693877.55102, 6125265306.12245, 6197836734.69388, 6260040816.32653, 6332612244.89796, 6394816326.53061, 6457020408.16327, 6519224489.79592, 6581428571.42857, 6643632653.06122, 6695469387.7551, 6747306122.44898, 6799142857.14286, 6861346938.77551, 6913183673.46939, 6965020408.16327, 7006489795.91837, 7058326530.61224, 7110163265.30612, 7151632653.06122, 7193102040.81633, 7234571428.57143, 7276040816.32653, 7317510204.08163, 7358979591.83673, 7390081632.65306, 7452285714.28571, 7473020408.16327, 7504122448.97959, 7535224489.79592, 7566326530.61224, 7597428571.42857, 7628530612.2449, 7649265306.12245, 7670000000.0, 7701102040.81633, 7721836734.69388, 7742571428.57143, 7763306122.44898, 7773673469.38775, 7794408163.26531, 7804775510.20408, 7815142857.14286, 7825510204.08163, 7835877551.02041, 7846244897.95918, 7856612244.89796, 7856612244.89796, 7866979591.83673, 7866979591.83673, 7866979591.83673, 7866979591.83673, 7866979591.83673, 7856612244.89796, 7856612244.89796, 7846244897.95918, 7835877551.02041, 7825510204.08163, 7815142857.14286, 7794408163.26531, 7784040816.32653, 7763306122.44898, 7742571428.57143, 7721836734.69388, 7701102040.81633, 7680367346.93878, 7659632653.06122, 7628530612.2449, 7597428571.42857, 7566326530.61224, 7535224489.79592, 7504122448.97959, 7462653061.22449, 7431551020.40816, 7369346938.77551, 7348612244.89796, 7307142857.14286, 7265673469.38775, 7213836734.69388, 7182734693.87755, 7130897959.18367, 7079061224.4898, 7027224489.79592, 6965020408.16327, 6923551020.40816, 6799142857.14286, 6685102040.81633, 6612530612.2449, 6550326530.61224, 6477755102.04082, 6415551020.40816, 6342979591.83673, 6280775510.20408, 6187469387.7551, 6135632653.06122, 6031959183.67347, 5959387755.10204, 5876448979.59184, 5793510204.08163, 5731306122.44898, 5638000000.0, 5534326530.61224, 5451387755.10204, 5358081632.65306, 5264775510.20408, 5181836734.69388, 5078163265.30612, 4984857142.85714, 4891551020.40816, 4787877551.02041, 4704938775.5102, 4590897959.18367, 4476857142.85714, 4373183673.46939, 4269510204.08163, 4155469387.7551, 4051795918.36735, 3948122448.97959, 3823714285.71429, 3699306122.44898, 3574897959.18367, 3460857142.85714, 3336448979.59184]], "8.0": [[-0.04, -0.0395, -0.039, -0.0385, -0.038, -0.0375, -0.037, -0.036, -0.0355, -0.0345, -0.034, -0.0335, -0.033, -0.0325, -0.032, -0.0315, -0.031, -0.0305, -0.03, -0.0295, -0.029, -0.0285, -0.028, -0.0275, -0.027, -0.0265, -0.026, -0.0255, -0.025, -0.0245, -0.024, -0.0235, -0.023, -0.0225, -0.022, -0.0215, -0.021, -0.0205, -0.02, -0.0195, -0.019, -0.0185, -0.018, -0.0175, -0.017, -0.0165, -0.016, -0.0155, -0.015, -0.0145, -0.014, -0.0135, -0.013, -0.0125, -0.012, -0.0115, -0.011, -0.0105, -0.01, -0.0095, -0.009, -0.0085, -0.008, -0.0075, -0.007, -0.0065, -0.006, -0.0055, -0.005, -0.0045, -0.004, -0.0035, -0.003, -0.0025, -0.002, -0.0015, -0.001, -0.0005, 0.0, 0.0005, 0.001, 0.0015, 0.002, 0.0025, 0.003, 0.0035, 0.004, 0.0045, 0.005, 0.0055, 0.006, 0.0065, 0.007, 0.0075, 0.008, 0.0085, 0.009, 0.0095, 0.01, 0.0105, 0.011, 0.0115, 0.012, 0.0125, 0.013, 0.0135, 0.014, 0.0145, 0.015, 0.0155, 0.016, 0.0165, 0.017, 0.0175, 0.018, 0.019, 0.02, 0.0205, 0.021, 0.0215, 0.022, 0.0225, 0.023, 0.0235, 0.024, 0.0245, 0.025, 0.0255, 0.026, 0.0265, 0.027, 0.0275, 0.028, 0.0285, 0.029, 0.0295, 0.03, 0.0305, 0.031, 0.0315, 0.032, 0.0325, 0.033, 0.0335, 0.034, 0.0345, 0.035, 0.0355, 0.036, 0.0365, 0.037, 0.0375, 0.038], [3554163265.30612, 3678571428.57143, 3813346938.77551, 3937755102.04082, 4051795918.36735, 4186571428.57143, 4300612244.89796, 4539061224.4898, 4653102040.81633, 4860448979.59184, 4974489795.91837, 5078163265.30612, 5212938775.5102, 5295877551.02041, 5399551020.40816, 5503224489.79592, 5596530612.2449, 5700204081.63265, 5803877551.02041, 5886816326.53061, 5980122448.97959, 6073428571.42857, 6166734693.87755, 6270408163.26531, 6363714285.71428, 6446653061.22449, 6539959183.67347, 6622897959.18367, 6695469387.7551, 6778408163.26531, 6861346938.77551, 6933918367.34694, 7006489795.91837, 7089428571.42857, 7172367346.93878, 7244938775.5102, 7317510204.08163, 7390081632.65306, 7452285714.28571, 7524857142.85714, 7587061224.4898, 7659632653.06122, 7721836734.69388, 7784040816.32653, 7835877551.02041, 7898081632.65306, 7960285714.28571, 8012122448.97959, 8063959183.67347, 8115795918.36735, 8167632653.06122, 8219469387.7551, 8271306122.44898, 8312775510.20408, 8354244897.95918, 8374979591.83673, 8447551020.40816, 8478653061.22449, 8520122448.97959, 8551224489.79592, 8592693877.55102, 8623795918.36735, 8654897959.18367, 8686000000.0, 8706734693.87755, 8737836734.69388, 8758571428.57143, 8789673469.38775, 8810408163.26531, 8820775510.20408, 8841510204.08163, 8862244897.95918, 8872612244.89796, 8882979591.83673, 8893346938.77551, 8903714285.71428, 8914081632.65306, 8924448979.59184, 8924448979.59184, 8924448979.59184, 8924448979.59184, 8924448979.59184, 8924448979.59184, 8914081632.65306, 8914081632.65306, 8903714285.71428, 8893346938.77551, 8882979591.83673, 8862244897.95918, 8851877551.02041, 8831142857.14286, 8810408163.26531, 8789673469.38775, 8768938775.5102, 8748204081.63265, 8717102040.81633, 8686000000.0, 8654897959.18367, 8623795918.36735, 8592693877.55102, 8561591836.73469, 8520122448.97959, 8478653061.22449, 8437183673.46939, 8364612244.89796, 8343877551.02041, 8302408163.26531, 8250571428.57143, 8198734693.87755, 8136530612.2449, 8084693877.55102, 8032857142.85714, 7970653061.22449, 7908448979.59184, 7846244897.95918, 7711469387.7551, 7566326530.61224, 7493755102.04082, 7421183673.46939, 7338244897.95918, 7265673469.38775, 7182734693.87755, 7120530612.2449, 7027224489.79592, 6954653061.22449, 6861346938.77551, 6768040816.32653, 6664367346.93878, 6571061224.4898, 6498489795.91837, 6384448979.59184, 6280775510.20408, 6177102040.81633, 6094163265.30612, 5990489795.91837, 5866081632.65306, 5762408163.26531, 5658734693.87755, 5544693877.55102, 5430653061.22449, 5326979591.83673, 5192204081.63265, 5078163265.30612, 4964122448.97959, 4839714285.71429, 4715306122.44898, 4601265306.12245, 4476857142.85714, 4321346938.77551, 4196938775.5102, 4072530612.2449, 3927387755.10204, 3782244897.95918]], "9.0": [[-0.04, -0.0395, -0.039, -0.0385, -0.038, -0.0375, -0.037, -0.036, -0.0355, -0.0345, -0.034, -0.0335, -0.033, -0.0325, -0.032, -0.0315, -0.031, -0.0305, -0.03, -0.0295, -0.029, -0.0285, -0.028, -0.0275, -0.027, -0.0265, -0.026, -0.0255, -0.025, -0.0245, -0.024, -0.0235, -0.023, -0.0225, -0.022, -0.0215, -0.021, -0.0205, -0.02, -0.0195, -0.019, -0.0185, -0.018, -0.0175, -0.017, -0.0165, -0.016, -0.0155, -0.015, -0.0145, -0.014, -0.0135, -0.013, -0.0125, -0.012, -0.0115, -0.011, -0.0105, -0.01, -0.0095, -0.009, -0.0085, -0.008, -0.0075, -0.007, -0.0065, -0.006, -0.0055, -0.005, -0.0045, -0.004, -0.0035, -0.003, -0.0025, -0.002, -0.0015, -0.001, -0.0005, 0.0, 0.0005, 0.001, 0.0015, 0.002, 0.0025, 0.003, 0.0035, 0.004, 0.0045, 0.005, 0.0055, 0.006, 0.0065, 0.007, 0.0075, 0.008, 0.0085, 0.009, 0.0095, 0.01, 0.0105, 0.011, 0.0115, 0.012, 0.0125, 0.013, 0.0135, 0.014, 0.0145, 0.015, 0.0155, 0.016, 0.0165, 0.017, 0.0175, 0.018, 0.019, 0.02, 0.0205, 0.021, 0.0215, 0.022, 0.0225, 0.023, 0.0235, 0.024, 0.0245, 0.025, 0.0255, 0.026, 0.0265, 0.027, 0.0275, 0.028, 0.0285, 0.029, 0.0295, 0.03, 0.0305, 0.031, 0.0315, 0.032, 0.0325, 0.033, 0.0335, 0.034, 0.0345, 0.035, 0.0355, 0.036, 0.0365, 0.037, 0.0375, 0.038], [3958489795.91837, 4103632653.06122, 4259142857.14286, 4404285714.28571, 4528693877.55102, 4673836734.69388, 4787877551.02041, 5057428571.42857, 5181836734.69388, 5430653061.22449, 5534326530.61224, 5658734693.87755, 5803877551.02041, 5897183673.46939, 6021591836.73469, 6135632653.06122, 6228938775.5102, 6353346938.77551, 6457020408.16327, 6560693877.55102, 6664367346.93878, 6768040816.32653, 6882081632.65306, 6975387755.10204, 7079061224.4898, 7172367346.93878, 7296775510.20408, 7369346938.77551, 7462653061.22449, 7555959183.67347, 7638897959.18367, 7721836734.69388, 7825510204.08163, 7908448979.59184, 7991387755.10204, 8074326530.61224, 8157265306.12245, 8229836734.69388, 8312775510.20408, 8385346938.77551, 8457918367.34694, 8530489795.91837, 8603061224.4898, 8675632653.06122, 8737836734.69388, 8800040816.32653, 8862244897.95918, 8924448979.59184, 8986653061.22449, 9048857142.85714, 9100693877.55102, 9152530612.2449, 9214734693.87755, 9266571428.57143, 9308040816.32653, 9362000000.0, 9401346938.77551, 9453183673.46939, 9494653061.22449, 9536122448.97959, 9567224489.79592, 9608693877.55102, 9639795918.36735, 9670897959.18367, 9702000000.0, 9733102040.81633, 9764204081.63265, 9784938775.5102, 9805673469.38775, 9836775510.20408, 9857510204.08163, 9867877551.02041, 9888612244.89796, 9898979591.83673, 9919714285.71428, 9919714285.71428, 9930081632.65306, 9940448979.59184, 9940448979.59184, 9950816326.53061, 9950816326.53061, 9950816326.53061, 9940448979.59184, 9940448979.59184, 9930081632.65306, 9919714285.71428, 9909346938.77551, 9898979591.83673, 9878244897.95918, 9857510204.08163, 9836775510.20408, 9816040816.32653, 9795306122.44898, 9774571428.57143, 9743469387.7551, 9712367346.93877, 9681265306.12245, 9650163265.30612, 9608693877.55102, 9577591836.73469, 9536122448.97959, 9494653061.22449, 9442816326.53061, 9405000000.0, 9328775510.20408, 9297673469.38775, 9245836734.69388, 9194000000.0, 9131795918.36735, 9069591836.73469, 9007387755.10204, 8945183673.46939, 8882979591.83673, 8810408163.26531, 8737836734.69388, 8592693877.55102, 8437183673.46939, 8354244897.95918, 8271306122.44898, 8188367346.93878, 8095061224.4898, 8012122448.97959, 7929183673.46939, 7825510204.08163, 7742571428.57143, 7628530612.2449, 7524857142.85714, 7431551020.40816, 7317510204.08163, 7244938775.5102, 7110163265.30612, 7006489795.91837, 6892448979.59184, 6778408163.26531, 6664367346.93878, 6539959183.67347, 6425918367.34694, 6311877551.02041, 6187469387.7551, 6063061224.4898, 5938653061.22449, 5793510204.08163, 5658734693.87755, 5523959183.67347, 5389183673.46939, 5254408163.26531, 5109265306.12245, 4984857142.85714, 4818979591.83673, 4673836734.69388, 4549428571.42857, 4373183673.46939, 4217673469.38775]], "10.0": [[-0.04, -0.0395, -0.039, -0.0385, -0.038, -0.0375, -0.037, -0.036, -0.0355, -0.0345, -0.034, -0.0335, -0.033, -0.0325, -0.032, -0.0315, -0.031, -0.0305, -0.03, -0.0295, -0.029, -0.0285, -0.028, -0.0275, -0.027, -0.0265, -0.026, -0.0255, -0.025, -0.0245, -0.024, -0.0235, -0.023, -0.0225, -0.022, -0.0215, -0.021, -0.0205, -0.02, -0.0195, -0.019, -0.0185, -0.018, -0.0175, -0.017, -0.0165, -0.016, -0.0155, -0.015, -0.0145, -0.014, -0.0135, -0.013, -0.0125, -0.012, -0.0115, -0.011, -0.0105, -0.01, -0.0095, -0.009, -0.0085, -0.008, -0.0075, -0.007, -0.0065, -0.006, -0.0055, -0.005, -0.0045, -0.004, -0.0035, -0.003, -0.0025, -0.002, -0.0015, -0.001, -0.0005, 0.0, 0.0005, 0.001, 0.0015, 0.002, 0.0025, 0.003, 0.0035, 0.004, 0.0045, 0.005, 0.0055, 0.006, 0.0065, 0.007, 0.0075, 0.008, 0.0085, 0.009, 0.0095, 0.01, 0.0105, 0.011, 0.0115, 0.012, 0.0125, 0.013, 0.0135, 0.014, 0.0145, 0.015, 0.0155, 0.016, 0.0165, 0.017, 0.0175, 0.018, 0.019, 0.02, 0.0205, 0.021, 0.0215, 0.022, 0.0225, 0.023, 0.0235, 0.024, 0.0245, 0.025, 0.0255, 0.026, 0.0265, 0.027, 0.0275, 0.028, 0.0285, 0.029, 0.0295, 0.03, 0.0305, 0.031, 0.0315, 0.032, 0.0325, 0.033, 0.0335, 0.034, 0.0345, 0.035, 0.0355, 0.036, 0.0365, 0.037, 0.0375, 0.038], [4352448979.59184, 4487224489.79592, 4642734693.87755, 4798244897.95918, 4953755102.04082, 5109265306.12245, 5244040816.32653, 5534326530.61224, 5669102040.81633, 5928285714.28571, 6063061224.4898, 6197836734.69388, 6353346938.77551, 6467387755.10204, 6581428571.42857, 6705836734.69388, 6830244897.95918, 6954653061.22449, 7068693877.55102, 7182734693.87755, 7307142857.14286, 7421183673.46939, 7535224489.79592, 7649265306.12245, 7752938775.5102, 7866979591.83673, 7981020408.16327, 8074326530.61224, 8178000000.0, 8281673469.38775, 8374979591.83673, 8457918367.34694, 8571959183.67347, 8665265306.12245, 8758571428.57143, 8851877551.02041, 8934816326.53061, 9028122448.97959, 9111061224.4898, 9194000000.0, 9276938775.5102, 9349510204.08163, 9432448979.59184, 9505020408.16327, 9577591836.73469, 9650163265.30612, 9722734693.87755, 9784938775.5102, 9857510204.08163, 9919714285.71428, 10002653061.2245, 10013020408.1633, 10075224489.7959, 10137428571.4286, 10178897959.1837, 10210000000.0, 10313673469.3878, 10344775510.2041, 10386244897.9592, 10427714285.7143, 10479551020.4082, 10521020408.1633, 10552122448.9796, 10583224489.7959, 10624693877.551, 10655795918.3673, 10686897959.1837, 10718000000.0, 10738734693.8776, 10759469387.7551, 10780204081.6327, 10800938775.5102, 10821673469.3878, 10832040816.3265, 10852775510.2041, 10863142857.1429, 10873510204.0816, 10883877551.0204, 10883877551.0204, 10883877551.0204, 10883877551.0204, 10883877551.0204, 10883877551.0204, 10873510204.0816, 10863142857.1429, 10852775510.2041, 10842408163.2653, 10832040816.3265, 10811306122.449, 10790571428.5714, 10769836734.6939, 10749102040.8163, 10728367346.9388, 10697265306.1224, 10666163265.3061, 10635061224.4898, 10593591836.7347, 10562489795.9184, 10521020408.1633, 10479551020.4082, 10427714285.7143, 10386244897.9592, 10334408163.2653, 10282571428.5714, 10189265306.1224, 10168530612.2449, 10116693877.551, 10054489795.9184, 10002653061.2245, 9950816326.53061, 9878244897.95918, 9805673469.38775, 9733102040.81633, 9660530612.2449, 9577591836.73469, 9422081632.65306, 9245836734.69388, 9152530612.2449, 9069591836.73469, 8976285714.28571, 8872612244.89796, 8779306122.44898, 8686000000.0, 8582326530.61224, 8478653061.22449, 8364612244.89796, 8250571428.57143, 8146897959.18367, 8032857142.85714, 7929183673.46939, 7794408163.26531, 7670000000.0, 7545591836.73469, 7421183673.46939, 7296775510.20408, 7162000000.0, 7037591836.73469, 6902816326.53061, 6778408163.26531, 6633265306.12245, 6498489795.91837, 6342979591.83673, 6197836734.69388, 6052693877.55102, 5907551020.40816, 5752040816.32653, 5596530612.2449, 5461755102.04082, 5275142857.14286, 5109265306.12245, 4974489795.91837, 4777510204.08163, 4601265306.12245]], "11.0": [[-0.04, -0.0395, -0.039, -0.0385, -0.038, -0.0375, -0.037, -0.036, -0.0355, -0.0345, -0.034, -0.0335, -0.033, -0.0325, -0.032, -0.0315, -0.031, -0.0305, -0.03, -0.0295, -0.029, -0.0285, -0.028, -0.0275, -0.027, -0.0265, -0.026, -0.0255, -0.025, -0.0245, -0.024, -0.0235, -0.023, -0.0225, -0.022, -0.0215, -0.021, -0.0205, -0.02, -0.0195, -0.019, -0.0185, -0.018, -0.0175, -0.017, -0.0165, -0.016, -0.0155, -0.015, -0.0145, -0.014, -0.0135, -0.013, -0.0125, -0.012, -0.0115, -0.011, -0.0105, -0.01, -0.0095, -0.009, -0.0085, -0.008, -0.0075, -0.007, -0.0065, -0.006, -0.0055, -0.005, -0.0045, -0.004, -0.0035, -0.003, -0.0025, -0.002, -0.0015, -0.001, -0.0005, 0.0, 0.0005, 0.001, 0.0015, 0.002, 0.0025, 0.003, 0.0035, 0.004, 0.0045, 0.005, 0.0055, 0.006, 0.0065, 0.007, 0.0075, 0.008, 0.0085, 0.009, 0.0095, 0.01, 0.0105, 0.011, 0.0115, 0.012, 0.0125, 0.013, 0.0135, 0.014, 0.0145, 0.015, 0.0155, 0.016, 0.0165, 0.017, 0.0175, 0.018, 0.019, 0.02, 0.0205, 0.021, 0.0215, 0.022, 0.0225, 0.023, 0.0235, 0.024, 0.0245, 0.025, 0.0255, 0.026, 0.0265, 0.027, 0.0275, 0.028, 0.0285, 0.029, 0.0295, 0.03, 0.0305, 0.031, 0.0315, 0.032, 0.0325, 0.033, 0.0335, 0.034, 0.0345, 0.035, 0.0355, 0.036, 0.0365, 0.037, 0.0375, 0.038], [4725673469.38775, 4870816326.53061, 5047061224.4898, 5212938775.5102, 5368448979.59184, 5544693877.55102, 5689836734.69388, 6011224489.79592, 6156367346.93878, 6436285714.28571, 6581428571.42857, 6726571428.57143, 6882081632.65306, 7006489795.91837, 7141265306.12245, 7276040816.32653, 7410816326.53061, 7545591836.73469, 7670000000.0, 7804775510.20408, 7929183673.46939, 8053591836.73469, 8178000000.0, 8292040816.32653, 8416448979.59184, 8530489795.91837, 8654897959.18367, 8758571428.57143, 8872612244.89796, 8986653061.22449, 9090326530.61224, 9194000000.0, 9297673469.38775, 9401346938.77551, 9505020408.16327, 9598326530.61224, 9702000000.0, 9795306122.44898, 9888612244.89796, 9971551020.40816, 10033755102.0408, 10127061224.4898, 10210000000.0, 10292938775.5102, 10375877551.0204, 10448448979.5918, 10531387755.102, 10603959183.6735, 10676530612.2449, 10749102040.8163, 10811306122.449, 10873510204.0816, 10935714285.7143, 10997918367.3469, 11060122448.9796, 11070489795.9184, 11184530612.2449, 11226000000.0, 11277836734.6939, 11329673469.3878, 11371142857.1429, 11412612244.898, 11454081632.6531, 11495551020.4082, 11537020408.1633, 11568122448.9796, 11599224489.7959, 11630326530.6122, 11661428571.4286, 11682163265.3061, 11713265306.1224, 11734000000.0, 11754734693.8776, 11765102040.8163, 11785836734.6939, 11796204081.6327, 11806571428.5714, 11816938775.5102, 11816938775.5102, 11816938775.5102, 11827306122.449, 11816938775.5102, 11827306122.449, 11806571428.5714, 11796204081.6327, 11785836734.6939, 11775469387.7551, 11754734693.8776, 11744367346.9388, 11713265306.1224, 11692530612.2449, 11671795918.3673, 11640693877.551, 11609591836.7347, 11578489795.9184, 11537020408.1633, 11505918367.3469, 11464448979.5918, 11422979591.8367, 11371142857.1429, 11329673469.3878, 11277836734.6939, 11215632653.0612, 11163795918.3673, 11062000000.0, 11039387755.102, 10977183673.4694, 10914979591.8367, 10842408163.2653, 10769836734.6939, 10697265306.1224, 10624693877.551, 10541755102.0408, 10458816326.5306, 10386244897.9592, 10199632653.0612, 10002653061.2245, 9940448979.59184, 9836775510.20408, 9733102040.81633, 9629428571.42857, 9525755102.04082, 9422000000.0, 9308040816.32653, 9194000000.0, 9079959183.67347, 8955551020.40816, 8841510204.08163, 8717102040.81633, 8592693877.55102, 8457918367.34694, 8323142857.14286, 8188367346.93878, 8053591836.73469, 7918816326.53061, 7784040816.32653, 7628530612.2449, 7493755102.04082, 7338244897.95918, 7193102040.81633, 7047959183.67347, 6892448979.59184, 6726571428.57143, 6571061224.4898, 6405183673.46939, 6239306122.44898, 6073428571.42857, 5928285714.28571, 5731306122.44898, 5544693877.55102, 5399551020.40816, 5181836734.69388, 5005591836.73469]], "12.0": [[-0.04, -0.0395, -0.039, -0.0385, -0.038, -0.0375, -0.037, -0.036, -0.0355, -0.0345, -0.034, -0.0335, -0.033, -0.0325, -0.032, -0.0315, -0.031, -0.0305, -0.03, -0.0295, -0.029, -0.0285, -0.028, -0.0275, -0.027, -0.0265, -0.026, -0.0255, -0.025, -0.0245, -0.024, -0.0235, -0.023, -0.0225, -0.022, -0.0215, -0.021, -0.0205, -0.02, -0.0195, -0.019, -0.0185, -0.018, -0.0175, -0.017, -0.0165, -0.016, -0.0155, -0.015, -0.0145, -0.014, -0.0135, -0.013, -0.0125, -0.012, -0.0115, -0.011, -0.0105, -0.01, -0.0095, -0.009, -0.0085, -0.008, -0.0075, -0.007, -0.0065, -0.006, -0.0055, -0.005, -0.0045, -0.004, -0.0035, -0.003, -0.0025, -0.002, -0.0015, -0.001, -0.0005, 0.0, 0.0005, 0.001, 0.0015, 0.002, 0.0025, 0.003, 0.0035, 0.004, 0.0045, 0.005, 0.0055, 0.006, 0.0065, 0.007, 0.0075, 0.008, 0.0085, 0.009, 0.0095, 0.01, 0.0105, 0.011, 0.0115, 0.012, 0.0125, 0.013, 0.0135, 0.014, 0.0145, 0.015, 0.0155, 0.016, 0.0165, 0.017, 0.0175, 0.018, 0.019, 0.02, 0.0205, 0.021, 0.0215, 0.022, 0.0225, 0.023, 0.0235, 0.024, 0.0245, 0.025, 0.0255, 0.026, 0.0265, 0.027, 0.0275, 0.028, 0.0285, 0.029, 0.0295, 0.03, 0.0305, 0.031, 0.0315, 0.032, 0.0325, 0.033, 0.0335, 0.034, 0.0345, 0.035, 0.0355, 0.036, 0.0365, 0.037, 0.0375, 0.038], [5057428571.42857, 5223306122.44898, 5389183673.46939, 5575795918.36735, 5752040816.32653, 5928285714.28571, 6094163265.30612, 6425918367.34694, 6571061224.4898, 6892448979.59184, 7047959183.67347, 7203469387.7551, 7369346938.77551, 7493755102.04082, 7649265306.12245, 7794408163.26531, 7929183673.46939, 8074326530.61224, 8219469387.7551, 8354244897.95918, 8489020408.16327, 8623795918.36735, 8758571428.57143, 8882979591.83673, 9017755102.04082, 9142163265.30612, 9266571428.57143, 9380612244.89796, 9505020408.16327, 9619061224.4898, 9733102040.81633, 9847142857.14286, 9961183673.46939, 10054489795.9184, 10158163265.3061, 10261836734.6939, 10365510204.0816, 10469183673.4694, 10572857142.8571, 10666163265.3061, 10759469387.7551, 10852775510.2041, 10946081632.6531, 11029020408.1633, 11111959183.6735, 11205265306.1224, 11277836734.6939, 11360775510.2041, 11433346938.7755, 11516285714.2857, 11588857142.8571, 11661428571.4286, 11723632653.0612, 11796204081.6327, 11848040816.3265, 11920612244.898, 11982816326.5306, 12034653061.2245, 12086489795.9184, 12138326530.6122, 12179795918.3673, 12221265306.1224, 12262734693.8776, 12293836734.6939, 12345673469.3878, 12376775510.2041, 12418244897.9592, 12449346938.7755, 12480448979.5918, 12511551020.4082, 12532285714.2857, 12563387755.102, 12584122448.9796, 12594489795.9184, 12615224489.7959, 12625591836.7347, 12635959183.6735, 12646326530.6122, 12656693877.551, 12656693877.551, 12656693877.551, 12656693877.551, 12646326530.6122, 12646326530.6122, 12635959183.6735, 12625591836.7347, 12604857142.8571, 12584122448.9796, 12563387755.102, 12542653061.2245, 12521918367.3469, 12490816326.5306, 12459714285.7143, 12428612244.898, 12387142857.1429, 12345673469.3878, 12304204081.6327, 12262734693.8776, 12221265306.1224, 12179795918.3673, 12138326530.6122, 12086489795.9184, 12024285714.2857, 11973000000.0, 11901000000.0, 11837673469.3878, 11765102040.8163, 11692530612.2449, 11619959183.6735, 11547387755.102, 11464448979.5918, 11381510204.0816, 11298571428.5714, 11205265306.1224, 11122326530.6122, 10925346938.7755, 10728367346.9388, 10624693877.551, 10521020408.1633, 10406979591.8367, 10292938775.5102, 10178897959.1837, 10095959183.6735, 9971551020.40816, 9847142857.14286, 9722734693.87755, 9598326530.61224, 9463551020.40816, 9328775510.20408, 9204367346.93877, 9059224489.79592, 8914081632.65306, 8779306122.44898, 8634163265.30612, 8478653061.22449, 8333510204.08163, 8178000000.0, 8022489795.91837, 7866979591.83673, 7701102040.81633, 7545591836.73469, 7369346938.77551, 7203469387.7551, 7027224489.79592, 6861346938.77551, 6685102040.81633, 6498489795.91837, 6332612244.89796, 6135632653.06122, 5938653061.22449, 5762408163.26531, 5555061224.4898, 5358081632.65306]], "13.0": [[-0.04, -0.0395, -0.039, -0.0385, -0.038, -0.0375, -0.037, -0.036, -0.0355, -0.0345, -0.034, -0.0335, -0.033, -0.0325, -0.032, -0.0315, -0.031, -0.0305, -0.03, -0.0295, -0.029, -0.0285, -0.028, -0.0275, -0.027, -0.0265, -0.026, -0.0255, -0.025, -0.0245, -0.024, -0.0235, -0.023, -0.0225, -0.022, -0.0215, -0.021, -0.0205, -0.02, -0.0195, -0.019, -0.0185, -0.018, -0.0175, -0.017, -0.0165, -0.016, -0.0155, -0.015, -0.0145, -0.014, -0.0135, -0.013, -0.0125, -0.012, -0.0115, -0.011, 0.0125, 0.013, 0.0135, 0.014, 0.0145, 0.015, 0.0155, 0.016, 0.0165, 0.017, 0.0175, 0.018, 0.019, 0.02, 0.0205, 0.021, 0.0215, 0.022, 0.0225, 0.023, 0.0235, 0.024, 0.0245, 0.025, 0.0255, 0.026, 0.0265, 0.027, 0.0275, 0.028, 0.0285, 0.029, 0.0295, 0.03, 0.0305, 0.031, 0.0315, 0.032, 0.0325, 0.033, 0.0335, 0.034, 0.0345, 0.035, 0.0355, 0.036, 0.0365, 0.037, 0.0375, 0.038], [5389183673.46939, 5565428571.42857, 5752040816.32653, 5938653061.22449, 6114897959.18367, 6311877551.02041, 6488122448.97959, 6840612244.89796, 7016857142.85714, 7348612244.89796, 7504122448.97959, 7670000000.0, 7846244897.95918, 8001755102.04082, 8157265306.12245, 8312775510.20408, 8457918367.34694, 8613428571.42857, 8758571428.57143, 8903714285.71428, 9048857142.85714, 9194000000.0, 9328775510.20408, 9473918367.34694, 9608693877.55102, 9743469387.7551, 9867877551.02041, 10002653061.2245, 10116693877.551, 10230734693.8776, 10355142857.1429, 10469183673.4694, 10593591836.7347, 10707632653.0612, 10821673469.3878, 10935714285.7143, 11049755102.0408, 11153428571.4286, 11257102040.8163, 11360775510.2041, 11464448979.5918, 11568122448.9796, 11661428571.4286, 11754734693.8776, 11848040816.3265, 11941346938.7755, 12024285714.2857, 12107224489.7959, 12179795918.3673, 12252367346.9388, 12324938775.5102, 12407877551.0204, 12480448979.5918, 12553020408.1633, 12594489795.9184, 12668000000.0, 12752000000.0, 12739632653.0612, 12656693877.551, 12594489795.9184, 12521918367.3469, 12449346938.7755, 12366408163.2653, 12283469387.7551, 12210897959.1837, 12127959183.6735, 12045020408.1633, 11951714285.7143, 11848040816.3265, 11640693877.551, 11433346938.7755, 11329673469.3878, 11205265306.1224, 11091224489.7959, 10966816326.5306, 10852775510.2041, 10738734693.8776, 10593591836.7347, 10489918367.3469, 10334408163.2653, 10199632653.0612, 10064857142.8571, 9940448979.59184, 9795306122.44898, 9650163265.30612, 9505020408.16327, 9349510204.08163, 9194000000.0, 9038489795.91837, 8872612244.89796, 8717102040.81633, 8551224489.79592, 8385346938.77551, 8209102040.81633, 8043224489.79592, 7866979591.83673, 7680367346.93878, 7493755102.04082, 7307142857.14286, 7130897959.18367, 6933918367.34694, 6747306122.44898, 6529591836.73469, 6332612244.89796, 6156367346.93878, 5917918367.34694, 5710571428.57143]], "14.0": [[-0.04, -0.0395, -0.039, -0.0385, -0.038, -0.0375, -0.037, -0.036, -0.0355, -0.0345, -0.034, -0.0335, -0.033, -0.0325, -0.032, -0.0315, -0.031, -0.0305, -0.03, -0.0295, -0.029, -0.0285, -0.028, -0.0275, -0.027, -0.0265, -0.026, -0.0255, -0.025, -0.0245, -0.024, -0.0235, -0.023, -0.0225, -0.022, -0.0215, -0.021, -0.0205, -0.02, -0.0195, -0.019, -0.0185, -0.018, -0.0175, -0.017, -0.0165, -0.016, 0.017, 0.0175, 0.018, 0.019, 0.02, 0.0205, 0.021, 0.0215, 0.022, 0.0225, 0.023, 0.0235, 0.024, 0.0245, 0.025, 0.0255, 0.026, 0.0265, 0.027, 0.0275, 0.028, 0.0285, 0.029, 0.0295, 0.03, 0.0305, 0.031, 0.0315, 0.032, 0.0325, 0.033, 0.0335, 0.034, 0.0345, 0.035, 0.0355, 0.036, 0.0365, 0.037, 0.0375, 0.038], [5679469387.7551, 5866081632.65306, 6083795918.36735, 6270408163.26531, 6467387755.10204, 6674734693.87755, 6850979591.83673, 7234571428.57143, 7410816326.53061, 7763306122.44898, 7939551020.40816, 8105428571.42857, 8292040816.32653, 8447551020.40816, 8613428571.42857, 8779306122.44898, 8934816326.53061, 9100693877.55102, 9256204081.63265, 9411714285.71428, 9567224489.79592, 9712367346.93877, 9858000000.0, 10002653061.2245, 10127061224.4898, 10272204081.6327, 10438081632.6531, 10562489795.9184, 10686897959.1837, 10811306122.449, 10946081632.6531, 11049755102.0408, 11205265306.1224, 11329673469.3878, 11443714285.7143, 11568122448.9796, 11682163265.3061, 11796204081.6327, 11910244897.9592, 12024285714.2857, 12117591836.7347, 12210897959.1837, 12314571428.5714, 12418244897.9592, 12511551020.4082, 12615224489.7959, 12698163265.3061, 12718897959.1837, 12615224489.7959, 12511551020.4082, 12293836734.6939, 12086489795.9184, 11972448979.5918, 11858408163.2653, 11734000000.0, 11599224489.7959, 11474816326.5306, 11350408163.2653, 11205265306.1224, 11091224489.7959, 10925346938.7755, 10780204081.6327, 10635061224.4898, 10489918367.3469, 10365510204.0816, 10178897959.1837, 10023387755.102, 9888612244.89796, 9722734693.87755, 9556857142.85714, 9380612244.89796, 9214734693.87755, 9038489795.91837, 8862244897.95918, 8675632653.06122, 8499387755.10204, 8302408163.26531, 8115795918.36735, 7929183673.46939, 7732204081.63265, 7524857142.85714, 7327877551.02041, 7130897959.18367, 6913183673.46939, 6685102040.81633, 6488122448.97959, 6260040816.32653, 6021591836.73469]], "15.0": [[-0.04, -0.0395, -0.039, -0.0385, -0.038, -0.0375, -0.037, -0.036, -0.0355, -0.0345, -0.034, -0.0335, -0.033, -0.0325, -0.032, -0.0315, -0.031, -0.0305, -0.03, -0.0295, -0.029, -0.0285, -0.028, -0.0275, -0.027, -0.0265, -0.026, -0.0255, -0.025, -0.0245, -0.024, -0.0235, -0.023, -0.0225, -0.022, -0.0215, -0.021, -0.0205, -0.02, -0.0195, -0.019, 0.02, 0.0205, 0.021, 0.0215, 0.022, 0.0225, 0.023, 0.0235, 0.024, 0.0245, 0.025, 0.0255, 0.026, 0.0265, 0.027, 0.0275, 0.028, 0.0285, 0.029, 0.0295, 0.03, 0.0305, 0.031, 0.0315, 0.032, 0.0325, 0.033, 0.0335, 0.034, 0.0345, 0.035, 0.0355, 0.036, 0.0365, 0.037, 0.0375, 0.038], [5959387755.10204, 6166734693.87755, 6384448979.59184, 6602163265.30612, 6809510204.08163, 7016857142.85714, 7193102040.81633, 7597428571.42857, 7784040816.32653, 8157265306.12245, 8343877551.02041, 8520122448.97959, 8706734693.87755, 8872612244.89796, 9048857142.85714, 9225102040.81633, 9390979591.83673, 9556857142.85714, 9722000000.0, 9888612244.89796, 10023387755.102, 10178897959.1837, 10334408163.2653, 10489918367.3469, 10635061224.4898, 10790571428.5714, 10956448979.5918, 11080857142.8571, 11226000000.0, 11360775510.2041, 11505918367.3469, 11640693877.551, 11775469387.7551, 11899877551.0204, 12034653061.2245, 12148693877.551, 12252367346.9388, 12376775510.2041, 12490816326.5306, 12615224489.7959, 12729265306.1224, 12687795918.3673, 12563387755.102, 12438979591.8367, 12304204081.6327, 12179795918.3673, 12055387755.102, 11920612244.898, 11775469387.7551, 11640693877.551, 11485183673.4694, 11329673469.3878, 11174163265.3061, 11018653061.2245, 10883877551.0204, 10697265306.1224, 10521020408.1633, 10355142857.1429, 10189265306.1224, 10002653061.2245, 9857510204.08163, 9670897959.18367, 9494653061.22449, 9308040816.32653, 9111061224.4898, 8924448979.59184, 8727469387.7551, 8530489795.91837, 8323142857.14286, 8115795918.36735, 7908448979.59184, 7690734693.87755, 7493755102.04082, 7255306122.44898, 7016857142.85714, 6819877551.02041, 6560693877.55102, 6322244897.95918]], "16.0": [[-0.04, -0.0395, -0.039, -0.0385, -0.038, -0.0375, -0.037, -0.036, -0.0355, -0.0345, -0.034, -0.0335, -0.033, -0.0325, -0.032, -0.0315, -0.031, -0.0305, -0.03, -0.0295, -0.029, -0.0285, -0.028, -0.0275, -0.027, -0.0265, -0.026, -0.0255, -0.025, -0.0245, -0.024, -0.0235, -0.023, -0.0225, -0.022, -0.0215, 0.022, 0.0225, 0.023, 0.0235, 0.024, 0.0245, 0.025, 0.0255, 0.026, 0.0265, 0.027, 0.0275, 0.028, 0.0285, 0.029, 0.0295, 0.03, 0.0305, 0.031, 0.0315, 0.032, 0.0325, 0.033, 0.0335, 0.034, 0.0345, 0.035, 0.0355, 0.036, 0.0365, 0.037, 0.0375, 0.038], [6228938775.5102, 6436285714.28571, 6654000000.0, 6882081632.65306, 7089428571.42857, 7317510204.08163, 7514489795.91837, 7929183673.46939, 8126163265.30612, 8520122448.97959, 8706734693.87755, 8903714285.71428, 9090326530.61224, 9266571428.57143, 9453183673.46939, 9629428571.42857, 9805673469.38775, 9981918367.34694, 10137428571.4286, 10303306122.449, 10479551020.4082, 10635061224.4898, 10800938775.5102, 10966816326.5306, 11122326530.6122, 11277836734.6939, 11443714285.7143, 11588857142.8571, 11734000000.0, 11879142857.1429, 12024285714.2857, 12159061224.4898, 12283469387.7551, 12418244897.9592, 12553020408.1633, 12687795918.3673, 12729265306.1224, 12594489795.9184, 12459714285.7143, 12293836734.6939, 12159061224.4898, 12003551020.4082, 11848040816.3265, 11682163265.3061, 11516285714.2857, 11360775510.2041, 11174163265.3061, 10997918367.3469, 10821673469.3878, 10645428571.4286, 10458816326.5306, 10272204081.6327, 10095959183.6735, 9919714285.71428, 9722734693.87755, 9525755102.04082, 9318408163.26531, 9111061224.4898, 8903714285.71428, 8696367346.93877, 8478653061.22449, 8260938775.5102, 8032857142.85714, 7815142857.14286, 7576693877.55102, 7327877551.02041, 7120530612.2449, 6850979591.83673, 6591795918.36735]], "17.0": [[-0.04, -0.0395, -0.039, -0.0385, -0.038, -0.0375, -0.037, -0.036, -0.0355, -0.0345, -0.034, -0.0335, -0.033, -0.0325, -0.032, -0.0315, -0.031, -0.0305, -0.03, -0.0295, -0.029, -0.0285, -0.028, -0.0275, -0.027, -0.0265, -0.026, -0.0255, -0.025, -0.0245, -0.024, -0.0235, 0.024, 0.0245, 0.025, 0.0255, 0.026, 0.0265, 0.027, 0.0275, 0.028, 0.0285, 0.029, 0.0295, 0.03, 0.0305, 0.031, 0.0315, 0.032, 0.0325, 0.033, 0.0335, 0.034, 0.0345, 0.035, 0.0355, 0.036, 0.0365, 0.037, 0.0375, 0.038], [6477755102.04082, 6695469387.7551, 6933918367.34694, 7151632653.06122, 7379714285.71428, 7607795918.36735, 7825510204.08163, 8250571428.57143, 8457918367.34694, 8862244897.95918, 9069591836.73469, 9256204081.63265, 9463551020.40816, 9650163265.30612, 9836775510.20408, 10013020408.1633, 10189265306.1224, 10375877551.0204, 10552122448.9796, 10728367346.9388, 10904612244.898, 11080857142.8571, 11246734693.8776, 11412612244.898, 11588857142.8571, 11744367346.9388, 11910244897.9592, 12065755102.0408, 12200530612.2449, 12345673469.3878, 12501183673.4694, 12646326530.6122, 12656693877.551, 12480448979.5918, 12314571428.5714, 12159061224.4898, 12003551020.4082, 11816938775.5102, 11640693877.551, 11454081632.6531, 11280000000.0, 11080857142.8571, 10894244897.9592, 10697265306.1224, 10500285714.2857, 10303306122.449, 10095959183.6735, 9909346938.77551, 9702000000.0, 9484285714.28571, 9266571428.57143, 9048857142.85714, 8820775510.20408, 8592693877.55102, 8364612244.89796, 8126163265.30612, 7877346938.77551, 7628530612.2449, 7400448979.59184, 7120530612.2449, 6861346938.77551]], "18.0": [[-0.04, -0.0395, -0.039, -0.0385, -0.038, -0.0375, -0.037, -0.036, -0.0355, -0.0345, -0.034, -0.0335, -0.033, -0.0325, -0.032, -0.0315, -0.031, -0.0305, -0.03, -0.0295, -0.029, -0.0285, -0.028, -0.0275, -0.027, -0.0265, -0.026, -0.0255, -0.025, 0.0255, 0.026, 0.0265, 0.027, 0.0275, 0.028, 0.0285, 0.029, 0.0295, 0.03, 0.0305, 0.031, 0.0315, 0.032, 0.0325, 0.033, 0.0335, 0.034, 0.0345, 0.035, 0.0355, 0.036, 0.0365, 0.037, 0.0375, 0.038], [6705836734.69388, 6944285714.28571, 7182734693.87755, 7421183673.46939, 7659632653.06122, 7887714285.71428, 8115795918.36735, 8561591836.73469, 8768938775.5102, 9194000000.0, 9401346938.77551, 9608693877.55102, 9805673469.38775, 10002653061.2245, 10189265306.1224, 10375877551.0204, 10562489795.9184, 10770000000.0, 10935714285.7143, 11122326530.6122, 11308938775.5102, 11485183673.4694, 11661428571.4286, 11837673469.3878, 12013918367.3469, 12169428571.4286, 12356040816.3265, 12490816326.5306, 12656693877.551, 12594489795.9184, 12418244897.9592, 12273102040.8163, 12076122448.9796, 11889510204.0816, 11692530612.2449, 11495551020.4082, 11298571428.5714, 11091224489.7959, 10894244897.9592, 10676530612.2449, 10469183673.4694, 10251469387.7551, 10054489795.9184, 9836775510.20408, 9608693877.55102, 9380612244.89796, 9152530612.2449, 8914081632.65306, 8675632653.06122, 8426816326.53061, 8178000000.0, 7918816326.53061, 7649265306.12245, 7390081632.65306, 7110163265.30612]], "19.0": [[-0.04, -0.0395, -0.039, -0.0385, -0.038, -0.0375, -0.037, -0.036, -0.0355, -0.0345, -0.034, -0.0335, -0.033, -0.0325, -0.032, -0.0315, -0.031, -0.0305, -0.03, -0.0295, -0.029, -0.0285, -0.028, -0.0275, -0.027, -0.0265, -0.026, 0.0265, 0.027, 0.0275, 0.028, 0.0285, 0.029, 0.0295, 0.03, 0.0305, 0.031, 0.0315, 0.032, 0.0325, 0.033, 0.0335, 0.034, 0.0345, 0.035, 0.0355, 0.036, 0.0365, 0.037, 0.0375, 0.038], [6923551020.40816, 7172367346.93878, 7431551020.40816, 7670000000.0, 7908448979.59184, 8146897959.18367, 8385346938.77551, 8841510204.08163, 9059224489.79592, 9494653061.22449, 9712367346.93877, 9919000000.0, 10137428571.4286, 10324040816.3265, 10521020408.1633, 10718000000.0, 10914979591.8367, 11122326530.6122, 11308938775.5102, 11505918367.3469, 11692530612.2449, 11879142857.1429, 12055387755.102, 12221265306.1224, 12397510204.0816, 12573755102.0408, 12750000000.0, 12667061224.4898, 12459714285.7143, 12262734693.8776, 12086489795.9184, 11889510204.0816, 11671795918.3673, 11464448979.5918, 11257102040.8163, 11039387755.102, 10821673469.3878, 10593591836.7347, 10386244897.9592, 10147795918.3673, 9930081632.65306, 9691632653.06122, 9453183673.46939, 9204367346.93877, 8955551020.40816, 8706734693.87755, 8447551020.40816, 8178000000.0, 7918816326.53061, 7628530612.2449, 7358979591.83673]], "20.0": [[-0.04, -0.0395, -0.039, -0.0385, -0.038, -0.0375, -0.037, -0.036, -0.0355, -0.0345, -0.034, -0.0335, -0.033, -0.0325, -0.032, -0.0315, -0.031, -0.0305, -0.03, -0.0295, -0.029, -0.0285, -0.028, -0.0275, 0.0275, 0.028, 0.0285, 0.029, 0.0295, 0.03, 0.0305, 0.031, 0.0315, 0.032, 0.0325, 0.033, 0.0335, 0.034, 0.0345, 0.035, 0.0355, 0.036, 0.0365, 0.037, 0.0375, 0.038], [7141265306.12245, 7400448979.59184, 7649265306.12245, 7898081632.65306, 8157265306.12245, 8395714285.71428, 8634163265.30612, 9111061224.4898, 9340000000.0, 9784938775.5102, 10002653061.2245, 10220367346.9388, 10448448979.5918, 10635061224.4898, 10842408163.2653, 11049755102.0408, 11257102040.8163, 11454081632.6531, 11661428571.4286, 11858408163.2653, 12055387755.102, 12221265306.1224, 12407877551.0204, 12594489795.9184, 12646326530.6122, 12429000000.0, 12231632653.0612, 12034653061.2245, 11816938775.5102, 11609591836.7347, 11381510204.0816, 11153428571.4286, 10925346938.7755, 10697265306.1224, 10458816326.5306, 10210000000.0, 10002653061.2245, 9743469387.7551, 9484285714.28571, 9235469387.7551, 8965918367.34694, 8706734693.87755, 8426816326.53061, 8167632653.06122, 7866979591.83673, 7576693877.55102]], "21.0": [[-0.04, -0.0395, -0.039, -0.0385, -0.038, -0.0375, -0.037, -0.036, -0.0345, -0.034, -0.0335, -0.033, -0.0325, -0.032, -0.0315, -0.031, -0.0305, -0.0295, -0.029, -0.0285, 0.0285, 0.029, 0.0295, 0.03, 0.0305, 0.031, 0.0315, 0.032, 0.0325, 0.033, 0.0335, 0.034, 0.035, 0.0355, 0.036, 0.0365, 0.037, 0.0375, 0.038], [7317510204.08163, 7576693877.55102, 7846244897.95918, 8105428571.42857, 8364612244.89796, 8613428571.42857, 8862244897.95918, 9349510204.08163, 10023387755.102, 10261836734.6939, 10489918367.3469, 10718000000.0, 10925346938.7755, 11143061224.4898, 11350408163.2653, 11568122448.9796, 11775469387.7551, 12169428571.4286, 12356040816.3265, 12563387755.102, 12573755102.0408, 12345673469.3878, 12138326530.6122, 11920612244.898, 11692530612.2449, 11454081632.6531, 11226000000.0, 10977183673.4694, 10738734693.8776, 10489918367.3469, 10241102040.8163, 10002653061.2245, 9473918367.34694, 9204367346.93877, 8934816326.53061, 8654897959.18367, 8364612244.89796, 8078000000.0, 7773673469.38775]], "22.0": [[-0.04, -0.0395, -0.039, -0.0385, -0.038, -0.037, -0.036, -0.0345, -0.034, -0.0335, -0.033, -0.0325, -0.032, -0.0315, -0.031, -0.0305, -0.03, -0.0295, -0.029, 0.029, 0.0295, 0.03, 0.0305, 0.031, 0.0315, 0.032, 0.0325, 0.033, 0.0335, 0.034, 0.035, 0.036, 0.0365, 0.037, 0.0375, 0.038], [7504122448.97959, 7784040816.32653, 8053591836.73469, 8323142857.14286, 8582326530.61224, 9090326530.61224, 9587959183.67347, 10292938775.5102, 10521020408.1633, 10749102040.8163, 10987551020.4082, 11205265306.1224, 11422979591.8367, 11640693877.551, 11868775510.2041, 12076122448.9796, 12262734693.8776, 12470081632.6531, 12677428571.4286, 12667061224.4898, 12438979591.8367, 12210897959.1837, 11993183673.4694, 11754734693.8776, 11505918367.3469, 11267469387.7551, 11008285714.2857, 10759469387.7551, 10500285714.2857, 10230734693.8776, 9712367346.93877, 9162897959.18367, 8872612244.89796, 8582326530.61224, 8284000000.0, 7970653061.22449]], "23.0": [[-0.04, -0.0395, -0.039, -0.0385, -0.038, -0.036, -0.0345, -0.034, -0.0335, -0.033, -0.0325, -0.032, -0.0315, -0.031, -0.0305, -0.03, 0.0295, 0.03, 0.0305, 0.031, 0.0315, 0.032, 0.0325, 0.033, 0.0335, 0.034, 0.035, 0.036, 0.0365, 0.037, 0.0375, 0.038], [7670000000.0, 7949918367.34694, 8229836734.69388, 8509755102.04082, 8779306122.44898, 9805673469.38775, 10521020408.1633, 10759469387.7551, 10997918367.3469, 11236367346.9388, 11464448979.5918, 11692530612.2449, 11920612244.898, 12127959183.6735, 12335306122.449, 12553020408.1633, 12729265306.1224, 12490816326.5306, 12252367346.9388, 12024285714.2857, 11775469387.7551, 11526653061.2245, 11267469387.7551, 11008285714.2857, 10738734693.8776, 10469183673.4694, 9940448979.59184, 9370244897.95918, 9069591836.73469, 8779306122.44898, 8473000000.0, 8157265306.12245]], "24.0": [[-0.04, -0.0395, -0.039, -0.0385, -0.038, -0.036, -0.0345, -0.034, -0.0335, -0.033, -0.0325, -0.032, -0.0315, -0.031, -0.0305, 0.0305, 0.031, 0.0315, 0.032, 0.0325, 0.033, 0.0335, 0.034, 0.035, 0.036, 0.037, 0.038], [7825510204.08163, 8115795918.36735, 8406081632.65306, 8686000000.0, 8955551020.40816, 10013020408.1633, 10749102040.8163, 10987551020.4082, 11236367346.9388, 11474816326.5306, 11702897959.1837, 11941000000.0, 12159061224.4898, 12376775510.2041, 12604857142.8571, 12511551020.4082, 12262734693.8776, 12024000000.0, 11775469387.7551, 11505918367.3469, 11246734693.8776, 10966816326.5306, 10697265306.1224, 10137428571.4286, 9567224489.79592, 8955551020.40816, 8323142857.14286]], "25.0": [[-0.04, -0.0395, -0.039, -0.0385, -0.038, -0.036, -0.0345, -0.034, -0.0335, -0.033, -0.0325, -0.032, -0.0315, -0.031, 0.031, 0.0315, 0.032, 0.0325, 0.033, 0.0335, 0.034, 0.035, 0.037, 0.038], [7981020408.16327, 8271306122.44898, 8561591836.73469, 8851877551.02041, 9131795918.36735, 10189265306.1224, 10956448979.5918, 11205265306.1224, 11454081632.6531, 11692530612.2449, 11941346938.7755, 12169428571.4286, 12387142857.1429, 12625591836.7347, 12501183673.4694, 12252367346.9388, 12003551020.4082, 11734000000.0, 11464448979.5918, 11184530612.2449, 10904612244.898, 10324040816.3265, 9121428571.42857, 8489020408.16327]], "26.0": [[-0.04, -0.0395, -0.039, -0.0385, -0.038, -0.036, -0.0345, -0.034, -0.0335, -0.0325, -0.032, -0.0315, 0.031, 0.0315, 0.032, 0.0325, 0.033, 0.0335, 0.034, 0.035, 0.037, 0.038], [8105428571.42857, 8416448979.59184, 8706734693.87755, 8997020408.16327, 9287306122.44898, 10365510204.0816, 11143061224.4898, 11402244897.9592, 11661428571.4286, 12148693877.551, 12376775510.2041, 12615224489.7959, 12729265306.1224, 12470081632.6531, 12200530612.2449, 11941346938.7755, 11661428571.4286, 11381510204.0816, 11091224489.7959, 10510653061.2245, 9287306122.44898, 8623795918.36735]], "27.0": [[-0.0395, -0.039, -0.038, -0.036, -0.0345, -0.034, -0.0335, -0.033, -0.0325, -0.032, 0.0315, 0.032, 0.0325, 0.033, 0.0335, 0.034, 0.035, 0.037, 0.038], [8571959183.67347, 8862244897.95918, 9453183673.46939, 10552122448.9796, 11350408163.2653, 11609591836.7347, 11858408163.2653, 12107224489.7959, 12345673469.3878, 12594489795.9184, 12687795918.3673, 12418244897.9592, 12148693877.551, 11868775510.2041, 11588857142.8571, 11298571428.5714, 10697265306.1224, 9453183673.46939, 8789673469.38775]], "28.0": [[-0.0395, -0.039, -0.036, -0.0345, -0.034, -0.0335, -0.033, -0.0325, 0.032, 0.0325, 0.0335, 0.034, 0.035, 0.038], [8686000000.0, 8997020408.16327, 10707632653.0612, 11516285714.2857, 11785836734.6939, 12045020408.1633, 12293836734.6939, 12532285714.2857, 12604857142.8571, 12314571428.5714, 11765102040.8163, 11464448979.5918, 10852775510.2041, 8914081632.65306]], "29.0": [[-0.0395, -0.039, -0.036, -0.0345, -0.0335, -0.033, -0.0325, 0.0325, 0.033, 0.0335, 0.034, 0.035, 0.038], [8800040816.32653, 9111061224.4898, 10852775510.2041, 11671795918.3673, 12200530612.2449, 12459714285.7143, 12708530612.2449, 12490816326.5306, 12200530612.2449, 11920612244.898, 11619959183.6735, 10997918367.3469, 9028122448.97959]], "30.0": [[-0.0395, -0.036, -0.0345, -0.034, -0.0335, -0.033, 0.0325, 0.033, 0.0335, 0.034, 0.035, 0.038], [8914081632.65306, 10997918367.3469, 11827306122.449, 12096857142.8571, 12345673469.3878, 12615224489.7959, 12656693877.551, 12356040816.3265, 12076122448.9796, 11775469387.7551, 11143061224.4898, 9142163265.30612]]}
