# Supplementary material for: Superconductivity from a melted insulator in Josephson junction arrays
Source: Nat Phys. 2023 Aug 10;19(11):1630–5. doi: 10.1038/s41567-023-02161-w (PMC10635826; doi:10.1038/s41567-023-02161-w)
Supplement: Supplementary file 2 — Contains all data in the paper, including supplement, serialized into text files, and Python scripts that recreate all figures from the text files. [file 41567_2023_2161_MOESM2_ESM.zip › data_and_plotters_all/phase_figures/fig1/microwave/two_tone_fieldcuts.json]

{"-0.04": [[50000000.0, 60367346.9387755, 70734693.877551, 81102040.8163265, 91469387.755102, 101836734.693878, 112204081.632653, 122571428.571429, 132938775.510204, 143306122.44898, 153673469.387755, 164040816.326531, 174408163.265306, 184775510.204082, 195142857.142857, 205510204.081633, 215877551.020408, 226244897.959184, 236612244.897959, 246979591.836735, 257346938.77551, 267714285.714286, 278081632.653061, 288448979.591837, 298816326.530612, 309183673.469388, 319551020.408163, 329918367.346939, 340285714.285714, 350653061.22449, 361020408.163265, 371387755.102041, 381755102.040816, 392122448.979592, 402489795.918367, 412857142.857143, 423224489.795918, 433591836.734694, 443959183.673469, 454326530.612245, 464693877.55102, 475061224.489796, 485428571.428571, 495795918.367347, 506163265.306122, 516530612.244898, 526897959.183673, 537265306.122449, 547632653.061224, 558000000.0, 568367346.938776, 578734693.877551, 589102040.816326, 599469387.755102, 609836734.693877, 620204081.632653, 630571428.571429, 640938775.510204, 651306122.44898, 661673469.387755, 672040816.326531, 682408163.265306, 692775510.204082, 703142857.142857, 713510204.081633, 723877551.020408, 734244897.959184, 744612244.897959, 754979591.836735, 765346938.77551, 775714285.714286, 786081632.653061, 796448979.591837, 806816326.530612, 817183673.469388, 827551020.408163, 837918367.346939, 848285714.285714, 858653061.22449, 869020408.163265, 879387755.102041, 889755102.040816, 900122448.979592, 910489795.918367, 920857142.857143, 931224489.795918, 941591836.734694, 951959183.673469, 962326530.612245, 972693877.55102, 983061224.489796, 993428571.428571, 1003795918.36735, 1014163265.30612, 1024530612.2449, 1034897959.18367, 1045265306.12245, 1055632653.06122, 1066000000.0, 1076367346.93878, 1086734693.87755, 1097102040.81633, 1107469387.7551, 1117836734.69388, 1128204081.63265, 1138571428.57143, 1148938775.5102, 1159306122.44898, 1169673469.38775, 1180040816.32653, 1190408163.26531, 1200775510.20408, 1211142857.14286, 1221510204.08163, 1231877551.02041, 1242244897.95918, 1252612244.89796, 1262979591.83673, 1273346938.77551, 1283714285.71429, 1294081632.65306, 1304448979.59184, 1314816326.53061, 1325183673.46939, 1335551020.40816, 1345918367.34694, 1356285714.28571, 1366653061.22449, 1377020408.16327, 1387387755.10204, 1397755102.04082, 1408122448.97959, 1418489795.91837, 1428857142.85714, 1439224489.79592, 1449591836.73469, 1459959183.67347, 1470326530.61224, 1480693877.55102, 1491061224.4898, 1501428571.42857, 1511795918.36735, 1522163265.30612, 1532530612.2449, 1542897959.18367, 1553265306.12245, 1563632653.06122, 1574000000.0, 1584367346.93878, 1594734693.87755, 1605102040.81633, 1615469387.7551, 1625836734.69388, 1636204081.63265, 1646571428.57143, 1656938775.5102, 1667306122.44898, 1677673469.38775, 1688040816.32653, 1698408163.26531, 1708775510.20408, 1719142857.14286, 1729510204.08163, 1739877551.02041, 1750244897.95918, 1760612244.89796, 1770979591.83673, 1781346938.77551, 1791714285.71429, 1802081632.65306, 1812448979.59184, 1822816326.53061, 1833183673.46939, 1843551020.40816, 1853918367.34694, 1864285714.28571, 1874653061.22449, 1885020408.16327, 1895387755.10204, 1905755102.04082, 1916122448.97959, 1926489795.91837, 1936857142.85714, 1947224489.79592, 1957591836.73469, 1967959183.67347, 1978326530.61224, 1988693877.55102, 1999061224.4898, 2009428571.42857, 2019795918.36735, 2030163265.30612, 2040530612.2449, 2050897959.18367, 2061265306.12245, 2071632653.06122, 2082000000.0, 2092367346.93878, 2102734693.87755, 2113102040.81633, 2123469387.7551, 2133836734.69388, 2144204081.63265, 2154571428.57143, 2164938775.5102, 2175306122.44898, 2185673469.38775, 2196040816.32653, 2206408163.26531, 2216775510.20408, 2227142857.14286, 2237510204.08163, 2247877551.02041, 2258244897.95918, 2268612244.89796, 2278979591.83673, 2289346938.77551, 2299714285.71429, 2310081632.65306, 2320448979.59184, 2330816326.53061, 2341183673.46939, 2351551020.40816, 2361918367.34694, 2372285714.28571, 2382653061.22449, 2393020408.16327, 2403387755.10204, 2413755102.04082, 2424122448.97959, 2434489795.91837, 2444857142.85714, 2455224489.79592, 2465591836.73469, 2475959183.67347, 2486326530.61224, 2496693877.55102, 2507061224.4898, 2517428571.42857, 2527795918.36735, 2538163265.30612, 2548530612.2449, 2558897959.18367, 2569265306.12245, 2579632653.06122, 2590000000.0, 2600367346.93878, 2610734693.87755, 2621102040.81633, 2631469387.7551, 2641836734.69388, 2652204081.63265, 2662571428.57143, 2672938775.5102, 2683306122.44898, 2693673469.38775, 2704040816.32653, 2714408163.26531, 2724775510.20408, 2735142857.14286, 2745510204.08163, 2755877551.02041, 2766244897.95918, 2776612244.89796, 2786979591.83673, 2797346938.77551, 2807714285.71429, 2818081632.65306, 2828448979.59184, 2838816326.53061, 2849183673.46939, 2859551020.40816, 2869918367.34694, 2880285714.28571, 2890653061.22449, 2901020408.16327, 2911387755.10204, 2921755102.04082, 2932122448.97959, 2942489795.91837, 2952857142.85714, 2963224489.79592, 2973591836.73469, 2983959183.67347, 2994326530.61224, 3004693877.55102, 3015061224.4898, 3025428571.42857, 3035795918.36735, 3046163265.30612, 3056530612.2449, 3066897959.18367, 3077265306.12245, 3087632653.06122, 3098000000.0, 3108367346.93878, 3118734693.87755, 3129102040.81633, 3139469387.7551, 3149836734.69388, 3160204081.63265, 3170571428.57143, 3180938775.5102, 3191306122.44898, 3201673469.38775, 3212040816.32653, 3222408163.26531, 3232775510.20408, 3243142857.14286, 3253510204.08163, 3263877551.02041, 3274244897.95918, 3284612244.89796, 3294979591.83673, 3305346938.77551, 3315714285.71429, 3326081632.65306, 3336448979.59184, 3346816326.53061, 3357183673.46939, 3367551020.40816, 3377918367.34694, 3388285714.28571, 3398653061.22449, 3409020408.16327, 3419387755.10204, 3429755102.04082, 3440122448.97959, 3450489795.91837, 3460857142.85714, 3471224489.79592, 3481591836.73469, 3491959183.67347, 3502326530.61224, 3512693877.55102, 3523061224.4898, 3533428571.42857, 3543795918.36735, 3554163265.30612, 3564530612.2449, 3574897959.18367, 3585265306.12245, 3595632653.06122, 3606000000.0, 3616367346.93878, 3626734693.87755, 3637102040.81633, 3647469387.7551, 3657836734.69388, 3668204081.63265, 3678571428.57143, 3688938775.5102, 3699306122.44898, 3709673469.38775, 3720040816.32653, 3730408163.26531, 3740775510.20408, 3751142857.14286, 3761510204.08163, 3771877551.02041, 3782244897.95918, 3792612244.89796, 3802979591.83673, 3813346938.77551, 3823714285.71429, 3834081632.65306, 3844448979.59184, 3854816326.53061, 3865183673.46939, 3875551020.40816, 3885918367.34694, 3896285714.28571, 3906653061.22449, 3917020408.16327, 3927387755.10204, 3937755102.04082, 3948122448.97959, 3958489795.91837, 3968857142.85714, 3979224489.79592, 3989591836.73469, 3999959183.67347, 4010326530.61224, 4020693877.55102, 4031061224.4898, 4041428571.42857, 4051795918.36735, 4062163265.30612, 4072530612.2449, 4082897959.18367, 4093265306.12245, 4103632653.06122, 4114000000.0, 4124367346.93878, 4134734693.87755, 4145102040.81633, 4155469387.7551, 4165836734.69388, 4176204081.63265, 4186571428.57143, 4196938775.5102, 4207306122.44898, 4217673469.38775, 4228040816.32653, 4238408163.26531, 4248775510.20408, 4259142857.14286, 4269510204.08163, 4279877551.02041, 4290244897.95918, 4300612244.89796, 4310979591.83673, 4321346938.77551, 4331714285.71428, 4342081632.65306, 4352448979.59184, 4362816326.53061, 4373183673.46939, 4383551020.40816, 4393918367.34694, 4404285714.28571, 4414653061.22449, 4425020408.16327, 4435387755.10204, 4445755102.04082, 4456122448.97959, 4466489795.91837, 4476857142.85714, 4487224489.79592, 4497591836.73469, 4507959183.67347, 4518326530.61224, 4528693877.55102, 4539061224.4898, 4549428571.42857, 4559795918.36735, 4570163265.30612, 4580530612.2449, 4590897959.18367, 4601265306.12245, 4611632653.06122, 4622000000.0, 4632367346.93878, 4642734693.87755, 4653102040.81633, 4663469387.7551, 4673836734.69388, 4684204081.63265, 4694571428.57143, 4704938775.5102, 4715306122.44898, 4725673469.38775, 4736040816.32653, 4746408163.26531, 4756775510.20408, 4767142857.14286, 4777510204.08163, 4787877551.02041, 4798244897.95918, 4808612244.89796, 4818979591.83673, 4829346938.77551, 4839714285.71429, 4850081632.65306, 4860448979.59184, 4870816326.53061, 4881183673.46939, 4891551020.40816, 4901918367.34694, 4912285714.28571, 4922653061.22449, 4933020408.16327, 4943387755.10204, 4953755102.04082, 4964122448.97959, 4974489795.91837, 4984857142.85714, 4995224489.79592, 5005591836.73469, 5015959183.67347, 5026326530.61224, 5036693877.55102, 5047061224.4898, 5057428571.42857, 5067795918.36735, 5078163265.30612, 5088530612.2449, 5098897959.18367, 5109265306.12245, 5119632653.06122, 5130000000.0, 5140367346.93878, 5150734693.87755, 5161102040.81633, 5171469387.7551, 5181836734.69388, 5192204081.63265, 5202571428.57143, 5212938775.5102, 5223306122.44898, 5233673469.38775, 5244040816.32653, 5254408163.26531, 5264775510.20408, 5275142857.14286, 5285510204.08163, 5295877551.02041, 5306244897.95918, 5316612244.89796, 5326979591.83673, 5337346938.77551, 5347714285.71429, 5358081632.65306, 5368448979.59184, 5378816326.53061, 5389183673.46939, 5399551020.40816, 5409918367.34694, 5420285714.28571, 5430653061.22449, 5441020408.16327, 5451387755.10204, 5461755102.04082, 5472122448.97959, 5482489795.91837, 5492857142.85714, 5503224489.79592, 5513591836.73469, 5523959183.67347, 5534326530.61224, 5544693877.55102, 5555061224.4898, 5565428571.42857, 5575795918.36735, 5586163265.30612, 5596530612.2449, 5606897959.18367, 5617265306.12245, 5627632653.06122, 5638000000.0, 5648367346.93878, 5658734693.87755, 5669102040.81633, 5679469387.7551, 5689836734.69388, 5700204081.63265, 5710571428.57143, 5720938775.5102, 5731306122.44898, 5741673469.38775, 5752040816.32653, 5762408163.26531, 5772775510.20408, 5783142857.14286, 5793510204.08163, 5803877551.02041, 5814244897.95918, 5824612244.89796, 5834979591.83673, 5845346938.77551, 5855714285.71428, 5866081632.65306, 5876448979.59184, 5886816326.53061, 5897183673.46939, 5907551020.40816, 5917918367.34694, 5928285714.28571, 5938653061.22449, 5949020408.16327, 5959387755.10204, 5969755102.04082, 5980122448.97959, 5990489795.91837, 6000857142.85714, 6011224489.79592, 6021591836.73469, 6031959183.67347, 6042326530.61224, 6052693877.55102, 6063061224.4898, 6073428571.42857, 6083795918.36735, 6094163265.30612, 6104530612.2449, 6114897959.18367, 6125265306.12245, 6135632653.06122, 6146000000.0, 6156367346.93878, 6166734693.87755, 6177102040.81633, 6187469387.7551, 6197836734.69388, 6208204081.63265, 6218571428.57143, 6228938775.5102, 6239306122.44898, 6249673469.38775, 6260040816.32653, 6270408163.26531, 6280775510.20408, 6291142857.14286, 6301510204.08163, 6311877551.02041, 6322244897.95918, 6332612244.89796, 6342979591.83673, 6353346938.77551, 6363714285.71428, 6374081632.65306, 6384448979.59184, 6394816326.53061, 6405183673.46939, 6415551020.40816, 6425918367.34694, 6436285714.28571, 6446653061.22449, 6457020408.16327, 6467387755.10204, 6477755102.04082, 6488122448.97959, 6498489795.91837, 6508857142.85714, 6519224489.79592, 6529591836.73469, 6539959183.67347, 6550326530.61224, 6560693877.55102, 6571061224.4898, 6581428571.42857, 6591795918.36735, 6602163265.30612, 6612530612.2449, 6622897959.18367, 6633265306.12245, 6643632653.06122, 6654000000.0, 6664367346.93878, 6674734693.87755, 6685102040.81633, 6695469387.7551, 6705836734.69388, 6716204081.63265, 6726571428.57143, 6736938775.5102, 6747306122.44898, 6757673469.38775, 6768040816.32653, 6778408163.26531, 6788775510.20408, 6799142857.14286, 6809510204.08163, 6819877551.02041, 6830244897.95918, 6840612244.89796, 6850979591.83673, 6861346938.77551, 6871714285.71428, 6882081632.65306, 6892448979.59184, 6902816326.53061, 6913183673.46939, 6923551020.40816, 6933918367.34694, 6944285714.28571, 6954653061.22449, 6965020408.16327, 6975387755.10204, 6985755102.04082, 6996122448.97959, 7006489795.91837, 7016857142.85714, 7027224489.79592, 7037591836.73469, 7047959183.67347, 7058326530.61224, 7068693877.55102, 7079061224.4898, 7089428571.42857, 7099795918.36735, 7110163265.30612, 7120530612.2449, 7130897959.18367, 7141265306.12245, 7151632653.06122, 7162000000.0, 7172367346.93878, 7182734693.87755, 7193102040.81633, 7203469387.7551, 7213836734.69388, 7224204081.63265, 7234571428.57143, 7244938775.5102, 7255306122.44898, 7265673469.38775, 7276040816.32653, 7286408163.26531, 7296775510.20408, 7307142857.14286, 7317510204.08163, 7327877551.02041, 7338244897.95918, 7348612244.89796, 7358979591.83673, 7369346938.77551, 7379714285.71428, 7390081632.65306, 7400448979.59184, 7410816326.53061, 7421183673.46939, 7431551020.40816, 7441918367.34694, 7452285714.28571, 7462653061.22449, 7473020408.16327, 7483387755.10204, 7493755102.04082, 7504122448.97959, 7514489795.91837, 7524857142.85714, 7535224489.79592, 7545591836.73469, 7555959183.67347, 7566326530.61224, 7576693877.55102, 7587061224.4898, 7597428571.42857, 7607795918.36735, 7618163265.30612, 7628530612.2449, 7638897959.18367, 7649265306.12245, 7659632653.06122, 7670000000.0, 7680367346.93878, 7690734693.87755, 7701102040.81633, 7711469387.7551, 7721836734.69388, 7732204081.63265, 7742571428.57143, 7752938775.5102, 7763306122.44898, 7773673469.38775, 7784040816.32653, 7794408163.26531, 7804775510.20408, 7815142857.14286, 7825510204.08163, 7835877551.02041, 7846244897.95918, 7856612244.89796, 7866979591.83673, 7877346938.77551, 7887714285.71428, 7898081632.65306, 7908448979.59184, 7918816326.53061, 7929183673.46939, 7939551020.40816, 7949918367.34694, 7960285714.28571, 7970653061.22449, 7981020408.16327, 7991387755.10204, 8001755102.04082, 8012122448.97959, 8022489795.91837, 8032857142.85714, 8043224489.79592, 8053591836.73469, 8063959183.67347, 8074326530.61224, 8084693877.55102, 8095061224.4898, 8105428571.42857, 8115795918.36735, 8126163265.30612, 8136530612.2449, 8146897959.18367, 8157265306.12245, 8167632653.06122, 8178000000.0, 8188367346.93878, 8198734693.87755, 8209102040.81633, 8219469387.7551, 8229836734.69388, 8240204081.63265, 8250571428.57143, 8260938775.5102, 8271306122.44898, 8281673469.38775, 8292040816.32653, 8302408163.26531, 8312775510.20408, 8323142857.14286, 8333510204.08163, 8343877551.02041, 8354244897.95918, 8364612244.89796, 8374979591.83673, 8385346938.77551, 8395714285.71428, 8406081632.65306, 8416448979.59184, 8426816326.53061, 8437183673.46939, 8447551020.40816, 8457918367.34694, 8468285714.28571, 8478653061.22449, 8489020408.16327, 8499387755.10204, 8509755102.04082, 8520122448.97959, 8530489795.91837, 8540857142.85714, 8551224489.79592, 8561591836.73469, 8571959183.67347, 8582326530.61224, 8592693877.55102, 8603061224.4898, 8613428571.42857, 8623795918.36735, 8634163265.30612, 8644530612.2449, 8654897959.18367, 8665265306.12245, 8675632653.06122, 8686000000.0, 8696367346.93877, 8706734693.87755, 8717102040.81633, 8727469387.7551, 8737836734.69388, 8748204081.63265, 8758571428.57143, 8768938775.5102, 8779306122.44898, 8789673469.38775, 8800040816.32653, 8810408163.26531, 8820775510.20408, 8831142857.14286, 8841510204.08163, 8851877551.02041, 8862244897.95918, 8872612244.89796, 8882979591.83673, 8893346938.77551, 8903714285.71428, 8914081632.65306, 8924448979.59184, 8934816326.53061, 8945183673.46939, 8955551020.40816, 8965918367.34694, 8976285714.28571, 8986653061.22449, 8997020408.16327, 9007387755.10204, 9017755102.04082, 9028122448.97959, 9038489795.91837, 9048857142.85714, 9059224489.79592, 9069591836.73469, 9079959183.67347, 9090326530.61224, 9100693877.55102, 9111061224.4898, 9121428571.42857, 9131795918.36735, 9142163265.30612, 9152530612.2449, 9162897959.18367, 9173265306.12245, 9183632653.06122, 9194000000.0, 9204367346.93877, 9214734693.87755, 9225102040.81633, 9235469387.7551, 9245836734.69388, 9256204081.63265, 9266571428.57143, 9276938775.5102, 9287306122.44898, 9297673469.38775, 9308040816.32653, 9318408163.26531, 9328775510.20408, 9339142857.14286, 9349510204.08163, 9359877551.02041, 9370244897.95918, 9380612244.89796, 9390979591.83673, 9401346938.77551, 9411714285.71428, 9422081632.65306, 9432448979.59184, 9442816326.53061, 9453183673.46939, 9463551020.40816, 9473918367.34694, 9484285714.28571, 9494653061.22449, 9505020408.16327, 9515387755.10204, 9525755102.04082, 9536122448.97959, 9546489795.91837, 9556857142.85714, 9567224489.79592, 9577591836.73469, 9587959183.67347, 9598326530.61224, 9608693877.55102, 9619061224.4898, 9629428571.42857, 9639795918.36735, 9650163265.30612, 9660530612.2449, 9670897959.18367, 9681265306.12245, 9691632653.06122, 9702000000.0, 9712367346.93877, 9722734693.87755, 9733102040.81633, 9743469387.7551, 9753836734.69388, 9764204081.63265, 9774571428.57143, 9784938775.5102, 9795306122.44898, 9805673469.38775, 9816040816.32653, 9826408163.26531, 9836775510.20408, 9847142857.14286, 9857510204.08163, 9867877551.02041, 9878244897.95918, 9888612244.89796, 9898979591.83673, 9909346938.77551, 9919714285.71428, 9930081632.65306, 9940448979.59184, 9950816326.53061, 9961183673.46939, 9971551020.40816, 9981918367.34694, 9992285714.28571, 10002653061.2245, 10013020408.1633, 10023387755.102, 10033755102.0408, 10044122448.9796, 10054489795.9184, 10064857142.8571, 10075224489.7959, 10085591836.7347, 10095959183.6735, 10106326530.6122, 10116693877.551, 10127061224.4898, 10137428571.4286, 10147795918.3673, 10158163265.3061, 10168530612.2449, 10178897959.1837, 10189265306.1224, 10199632653.0612, 10210000000.0, 10220367346.9388, 10230734693.8776, 10241102040.8163, 10251469387.7551, 10261836734.6939, 10272204081.6327, 10282571428.5714, 10292938775.5102, 10303306122.449, 10313673469.3878, 10324040816.3265, 10334408163.2653, 10344775510.2041, 10355142857.1429, 10365510204.0816, 10375877551.0204, 10386244897.9592, 10396612244.898, 10406979591.8367, 10417346938.7755, 10427714285.7143, 10438081632.6531, 10448448979.5918, 10458816326.5306, 10469183673.4694, 10479551020.4082, 10489918367.3469, 10500285714.2857, 10510653061.2245, 10521020408.1633, 10531387755.102, 10541755102.0408, 10552122448.9796, 10562489795.9184, 10572857142.8571, 10583224489.7959, 10593591836.7347, 10603959183.6735, 10614326530.6122, 10624693877.551, 10635061224.4898, 10645428571.4286, 10655795918.3673, 10666163265.3061, 10676530612.2449, 10686897959.1837, 10697265306.1224, 10707632653.0612, 10718000000.0, 10728367346.9388, 10738734693.8776, 10749102040.8163, 10759469387.7551, 10769836734.6939, 10780204081.6327, 10790571428.5714, 10800938775.5102, 10811306122.449, 10821673469.3878, 10832040816.3265, 10842408163.2653, 10852775510.2041, 10863142857.1429, 10873510204.0816, 10883877551.0204, 10894244897.9592, 10904612244.898, 10914979591.8367, 10925346938.7755, 10935714285.7143, 10946081632.6531, 10956448979.5918, 10966816326.5306, 10977183673.4694, 10987551020.4082, 10997918367.3469, 11008285714.2857, 11018653061.2245, 11029020408.1633, 11039387755.102, 11049755102.0408, 11060122448.9796, 11070489795.9184, 11080857142.8571, 11091224489.7959, 11101591836.7347, 11111959183.6735, 11122326530.6122, 11132693877.551, 11143061224.4898, 11153428571.4286, 11163795918.3673, 11174163265.3061, 11184530612.2449, 11194897959.1837, 11205265306.1224, 11215632653.0612, 11226000000.0, 11236367346.9388, 11246734693.8776, 11257102040.8163, 11267469387.7551, 11277836734.6939, 11288204081.6327, 11298571428.5714, 11308938775.5102, 11319306122.449, 11329673469.3878, 11340040816.3265, 11350408163.2653, 11360775510.2041, 11371142857.1429, 11381510204.0816, 11391877551.0204, 11402244897.9592, 11412612244.898, 11422979591.8367, 11433346938.7755, 11443714285.7143, 11454081632.6531, 11464448979.5918, 11474816326.5306, 11485183673.4694, 11495551020.4082, 11505918367.3469, 11516285714.2857, 11526653061.2245, 11537020408.1633, 11547387755.102, 11557755102.0408, 11568122448.9796, 11578489795.9184, 11588857142.8571, 11599224489.7959, 11609591836.7347, 11619959183.6735, 11630326530.6122, 11640693877.551, 11651061224.4898, 11661428571.4286, 11671795918.3673, 11682163265.3061, 11692530612.2449, 11702897959.1837, 11713265306.1224, 11723632653.0612, 11734000000.0, 11744367346.9388, 11754734693.8776, 11765102040.8163, 11775469387.7551, 11785836734.6939, 11796204081.6327, 11806571428.5714, 11816938775.5102, 11827306122.449, 11837673469.3878, 11848040816.3265, 11858408163.2653, 11868775510.2041, 11879142857.1429, 11889510204.0816, 11899877551.0204, 11910244897.9592, 11920612244.898, 11930979591.8367, 11941346938.7755, 11951714285.7143, 11962081632.6531, 11972448979.5918, 11982816326.5306, 11993183673.4694, 12003551020.4082, 12013918367.3469, 12024285714.2857, 12034653061.2245, 12045020408.1633, 12055387755.102, 12065755102.0408, 12076122448.9796, 12086489795.9184, 12096857142.8571, 12107224489.7959, 12117591836.7347, 12127959183.6735, 12138326530.6122, 12148693877.551, 12159061224.4898, 12169428571.4286, 12179795918.3673, 12190163265.3061, 12200530612.2449, 12210897959.1837, 12221265306.1224, 12231632653.0612, 12242000000.0, 12252367346.9388, 12262734693.8776, 12273102040.8163, 12283469387.7551, 12293836734.6939, 12304204081.6327, 12314571428.5714, 12324938775.5102, 12335306122.449, 12345673469.3878, 12356040816.3265, 12366408163.2653, 12376775510.2041, 12387142857.1429, 12397510204.0816, 12407877551.0204, 12418244897.9592, 12428612244.898, 12438979591.8367, 12449346938.7755, 12459714285.7143, 12470081632.6531, 12480448979.5918, 12490816326.5306, 12501183673.4694, 12511551020.4082, 12521918367.3469, 12532285714.2857, 12542653061.2245, 12553020408.1633, 12563387755.102, 12573755102.0408, 12584122448.9796, 12594489795.9184, 12604857142.8571, 12615224489.7959, 12625591836.7347, 12635959183.6735, 12646326530.6122, 12656693877.551, 12667061224.4898, 12677428571.4286, 12687795918.3673, 12698163265.3061, 12708530612.2449, 12718897959.1837, 12729265306.1224, 12739632653.0612, 12750000000.0], [-75.9001635645, -75.673518575, -75.77868047, -75.5096676645, -75.563022791, -75.4923318345, -75.1306924875, -75.4728788465, -75.8605055245, -75.4491122115, -75.8242411605, -74.9908885395, -75.2015386, -75.8835090165, -75.4358232405, -75.145802414, -76.3453215765, -75.4558841775, -75.482047976, -75.42397912, -75.187804692, -84.49798342, -74.744259392, -75.0463544915, -75.375977241, -75.452876466, -75.128603565, -75.1523097445, -74.62534414, -74.479226796, -74.693093528, -75.400132118, -75.3969359305, -75.4547882255, -76.0659430615, -75.5308679485, -74.0460011305, -75.158475176, -75.488804352, -75.7605653505, -75.635109143, -74.821491235, -75.47675372, -75.4518372125, -74.89825789, -75.1213678535, -74.631015774, -75.5405230785, -75.095355147, -75.66522762, -74.743984751, -75.2163168975, -74.7293335165, -75.4620385515, -75.8672423615, -75.451921147, -75.5929389105, -74.6720714095, -75.4923915505, -75.8211327895, -75.182963381, -75.4002427385, -75.5296669845, -76.2411557055, -75.4701978515, -82.378331889, -76.156611367, -75.3612162455, -75.241562292, -74.559593212, -75.2791808175, -75.4248590855, -75.2281479785, -75.3429663965, -75.299968464, -75.9258874475, -75.20807666, -75.679853767, -74.822937977, -75.286397753, -74.553270354, -74.856185522, -74.8129832545, -75.2361598515, -74.490940231, -74.721520685, -74.632671024, -74.6921846895, -75.501100511, -75.6747559775, -74.8900669495, -74.766355518, -75.160418811, -74.8511882585, -74.879635663, -75.0417134085, -75.1591739815, -75.456847198, -75.05205159, -74.6612187965, -75.5434179485, -75.008386552, -75.3242419595, -75.7468104385, -75.1366970435, -75.0163720835, -75.7749698295, -75.414869738, -74.701657174, -75.262200969, -74.5262139295, -73.7928329895, -74.6796740255, -75.0421180315, -83.031032354, -80.310375671, -74.6034226365, -74.071504452, -74.332836225, -73.9979533365, -74.707847481, -74.5923392925, -74.764022516, -75.496407101, -74.792121978, -75.8749457705, -74.898521379, -74.9927812665, -75.4130623765, -75.6368211845, -75.545579681, -74.7694459375, -75.2438704845, -75.9704706315, -75.348618228, -74.9216173905, -75.8829214755, -75.4320286605, -74.886131074, -74.742444451, -75.2012630175, -75.1719092065, -74.7881517635, -75.646222488, -74.367321423, -74.9054434025, -75.580585879, -74.417700936, -75.1605997935, -74.7101655275, -75.571369187, -74.7618118705, -75.2193191825, -74.5751931935, -74.697909211, -75.374685372, -76.051845965, -75.5193155725, -75.668322461, -75.501371656, -75.660443157, -74.5901885645, -78.486984908, -80.59549851, -82.1396054265, -74.7166601175, -74.771476997, -75.1737040415, -74.8559571185, -75.453227045, -75.157495311, -74.774913745, -75.292847114, -75.7530065805, -75.028689604, -75.141013371, -74.654588078, -74.599274755, -75.186570815, -75.1186905825, -74.9620824275, -75.0003666535, -75.6687017845, -74.9410498035, -75.516215921, -75.7434269065, -75.6041017215, -75.6054195175, -74.5562136925, -75.4268175295, -75.2476290915, -74.435658901, -75.5744047975, -75.1928846905, -74.5309219455, -74.3224658875, -74.7484402435, -75.8443461905, -75.0076166255, -74.77085441, -74.7969265265, -74.1204091245, -74.973078073, -74.9754861075, -74.4881547705, -74.949477741, -75.5221683325, -75.0246589665, -74.8892793825, -74.6985493675, -81.215714094, -82.650482684, -78.41985286, -73.7595400095, -75.668778249, -74.638135793, -75.6274598655, -75.4828334705, -75.3404528175, -74.7726958575, -75.6375885045, -75.0056831755, -75.267845061, -75.634281139, -74.569241829, -75.76781995, -74.753279402, -74.901758834, -75.2652579475, -75.587286204, -75.6242689255, -74.7547003005, -75.9891617965, -75.7820971945, -74.995140229, -74.8382320045, -74.744813448, -74.576257405, -75.1305977605, -75.095017752, -75.2781643895, -75.3884612905, -76.3819957175, -75.277472808, -76.5944669595, -75.0934993365, -74.6585888305, -74.6817882525, -74.777630477, -74.5727239965, -74.8535431125, -74.96962008, -74.7725041015, -75.0957346385, -80.350508941, -79.3251863075, -84.455466823, -74.533659949, -74.212161344, -74.596333339, -75.1116602795, -74.627867424, -75.572478951, -74.6648044595, -76.242677925, -75.7240638325, -75.08766562, -75.7419407735, -74.8523626295, -76.5050528075, -74.8413619415, -75.5172115485, -75.74806872, -75.46346947, -74.7427741535, -75.5976972495, -75.02867329, -73.851194677, -74.97886755, -75.5217623, -76.3190568125, -74.7851420635, -75.4596525685, -75.179206958, -75.341486546, -75.6563726285, -74.8547939835, -74.446418512, -75.0121798625, -75.61711165, -75.913434023, -74.9333563455, -75.2209736055, -74.525912001, -74.294664484, -74.2216692835, -74.2147217375, -74.5153871985, -80.6662790085, -80.7317824495, -76.9849712695, -75.002166661, -74.347867409, -74.410821456, -74.7195669345, -74.4207965475, -75.305138477, -74.4384880925, -75.2813386545, -74.8694210025, -74.46566052, -74.788598372, -75.103754544, -75.3384932535, -75.2677545155, -74.2869855435, -74.638300903, -75.320727979, -74.7031055165, -74.9931123945, -75.3229621615, -75.781427286, -75.021903185, -75.2991628595, -75.409986666, -75.2522149415, -74.6746229315, -75.0502680955, -75.7978962285, -74.4219612815, -74.2100647665, -75.5209128715, -74.5725065965, -74.833433644, -74.745313522, -75.5245673645, -74.9832059385, -74.2455782735, -84.2325275175, -82.599478051, -80.907850279, -74.271962538, -74.3083326715, -73.7105199755, -75.799047616, -74.613583309, -75.4123688595, -75.2090968135, -74.248904015, -75.37299315, -75.3511607905, -75.008509151, -74.994852075, -74.8906984375, -75.2087040325, -75.0186516345, -75.3268399805, -75.8837815625, -74.876153176, -75.131377034, -75.0088625815, -74.780136951, -75.671749327, -74.713404628, -73.89223266, -75.164107067, -75.5229292305, -75.6259016705, -75.011410863, -75.8447873405, -74.4941693875, -74.7778646, -74.8407348235, -75.177243777, -75.4536624915, -75.010915639, -74.0747633165, -81.6229632005, -80.916276653, -81.46851416, -76.6583901095, -74.813679241, -74.915221082, -74.731089313, -75.25042794, -74.7551913615, -74.643073941, -74.8091767045, -74.8121388295, -75.090012698, -74.1973006165, -75.4891153665, -75.2572731675, -74.5698334925, -74.6899473035, -75.2925717345, -75.1585579095, -75.1671023385, -75.3082251435, -74.4063415295, -74.229889479, -74.913918817, -75.333947083, -76.1767576395, -74.8817566985, -75.794627231, -74.432974346, -73.962694022, -74.777013449, -75.9508985005, -74.1195754405, -74.8535669835, -74.800155009, -80.8798494125, -81.371551366, -81.63257716, -78.8887344485, -73.642728692, -74.4785986485, -74.426681159, -74.300261491, -74.1898728925, -74.9517038005, -75.2454804245, -75.14097464, -75.271087784, -75.000990213, -74.752717374, -74.7961053885, -75.4550180765, -75.6502235915, -74.4340567545, -74.495376694, -76.1144126965, -75.2787581085, -75.0558929915, -75.0850929615, -75.0078652605, -75.067308139, -74.83041534, -75.3300891245, -75.0817098635, -75.1232910875, -75.6853235005, -75.514067272, -75.8473580685, -75.1135931745, -74.799689377, -77.6657028835, -80.8219662265, -81.0366683035, -84.261834845, -76.074836056, -74.0643705885, -74.7104239095, -74.3370096575, -74.3777354475, -74.6665917765, -74.8789308205, -74.1603456565, -74.9329772685, -75.5126140425, -75.359478673, -75.9139887645, -74.5637926745, -74.7860096045, -74.9250922375, -74.358848889, -75.8993473985, -74.9341584855, -75.2948576515, -75.4175095165, -74.543630677, -75.090228221, -73.899853775, -74.849827662, -75.2956473075, -74.670425615, -75.119868446, -74.4203245395, -82.229603531, -81.928854095, -80.4695640155, -82.427566492, -75.4316574735, -74.1950838805, -74.0737721195, -74.147339026, -74.7624936105, -74.4351225705, -75.0450479715, -74.7314167075, -74.9556771395, -75.6291146765, -75.217770399, -75.143998652, -75.2846135475, -74.7184979895, -75.254075794, -74.7370715305, -74.775903407, -75.199681167, -74.9070293995, -74.6355039715, -75.140090509, -73.9004284475, -74.5019617795, -74.8777336075, -74.578847294, -75.119609513, -75.172206707, -75.3497603375, -80.967147835, -83.66154569, -82.404715201, -85.213190286, -74.2399880235, -74.89677478, -74.338350389, -75.3629492895, -75.18102222, -75.284181906, -75.287847369, -75.6733243955, -74.92656293, -75.2152029245, -75.62567923, -74.8071237655, -74.6584100485, -74.813629214, -75.355052365, -74.323273732, -74.387245636, -74.846464675, -75.862279506, -74.9572940415, -75.20040696, -75.4215780295, -74.9085328165, -75.0543450915, -74.2586300515, -75.3551365455, -83.447664296, -85.196032249, -74.2300412385, -75.363194855, -74.737770828, -75.5547988045, -75.655189918, -75.315931065, -75.6795633945, -74.1358728145, -74.458475781, -75.286493412, -74.7748939805, -74.4878229125, -74.9918322075, -74.897933934, -75.1133720015, -74.994048916, -75.6551184615, -75.1138027065, -74.952885693, -74.975523808, -74.2794242285, -74.8954436595, -74.0553007735, -75.2853367485, -74.738794995, -81.136497537, -82.1490313525, -82.0863168285, -81.125950828, -74.840198769, -75.6398954745, -75.104745547, -74.3441312245, -75.1434570775, -75.549518207, -75.6789956855, -75.276953281, -75.9655550375, -75.639080158, -74.7740574095, -74.7546427155, -75.0043172045, -75.9367183315, -75.2870684455, -75.21047043, -75.193123228, -74.9607770915, -75.146308171, -75.8844231875, -82.82720059, -81.07928511, -81.69569535, -85.2612281645, -76.7826111705, -74.01262917, -74.4595285615, -75.2268901385, -75.571289139, -75.8953999865, -75.2339344045, -75.0423248, -75.4179329155, -75.3990787335, -76.028339945, -75.202326144, -74.6175565445, -75.4109593865, -75.2510849145, -75.2605809485, -74.8909174795, -75.3095150085, -74.6969501785, -75.8416491295, -75.587267148, -81.680342529, -82.241179131, -86.2318182165, -75.0937474525, -74.7612444165, -75.1051382525, -75.4645466735, -75.515722906, -74.337040353, -75.6515595725, -75.6115609795, -74.989868556, -75.593782584, -74.568895484, -75.1338179995, -74.798646805, -75.1328541345, -76.035222144, -75.3847111485, -75.768231837, -74.8801318015, -74.1245255325, -75.639961199, -82.0783338055, -83.5610480315, -82.0849665095, -74.546781315, -75.0517942685, -74.3738851345, -75.5110072045, -74.831519775, -74.78544025, -74.802986181, -74.9068636745, -74.4316296265, -75.5342818515, -75.848545525, -76.190269642, -76.1274055435, -75.0589989775, -75.9544236085, -75.2811285585, -74.829577859, -75.1593048035, -82.4515163455, -86.114582578, -81.3352272615, -73.603689812, -74.9926102215, -74.649783847, -75.8733680385, -74.64852175, -75.3537903075, -74.8112392685, -75.175566976, -74.874601405, -75.24584415, -74.635572583, -74.849185206, -75.920708866, -74.4839443755, -75.526747609, -75.0809185275, -76.575421302, -80.320652108, -82.706265824, -85.191688936, -77.755077329, -74.5570506645, -74.762357166, -74.4480983475, -75.121987329, -75.5908610955, -75.6044914015, -75.5621877665, -75.517490985, -74.974594066, -74.6250190285, -74.6991596735, -75.497610649, -75.1318614375, -79.882300433, -83.1352684465, -85.3121881075, -80.093631637, -74.1554943675, -75.2186512935, -75.2115172805, -75.5346391815, -74.278673887, -74.513408373, -75.5506945445, -76.04745959, -74.447707096, -75.3767714585, -75.003892718, -74.327724165, -75.0673703805, -75.2944716185, -75.678471274, -81.6055872365, -84.541311737, -77.9076608465, -74.154332945, -74.4462119965, -75.111761383, -74.6856676265, -75.3051558235, -73.948316573, -74.738601134, -75.252656585, -74.864846897, -75.2374437945, -75.7690699535, -75.085726215, -75.020276785, -78.626651892, -82.9801492525, -78.696281083, -74.098108658, -74.6535483255, -75.0968579285, -75.3694829, -74.9878039125, -75.712032915, -75.3710819155, -74.3728765525, -75.088720453, -75.374096338, -75.2562026585, -74.80184231, -74.95508023, -81.6602979295, -79.131215951, -73.9524404855, -75.2439199725, -75.160196901, -74.9993582855, -75.6660065345, -75.1866338575, -74.9606702135, -75.038746659, -75.095088569, -73.8476943935, -74.648098069, -75.540646716, -76.13778843, -80.581962237, -74.5654976105, -75.0400844195, -75.1480279485, -75.923737003, -75.4609126835, -73.728540081, -74.892724177, -74.778301651, -74.746621396, -75.062547379, -75.139039111, -76.992816112, -75.679230575, -75.000246762, -74.981217741, -74.706474893, -74.5951093855, -74.917821805, -74.6699076725, -75.9208308955, -75.20115995, -75.085161499, -75.1296258035, -75.0035197375, -75.9691471725, -75.311435872, -75.633364888, -74.1243104, -75.1847556235, -75.254902361, -76.0712234265, -75.039318966, -75.933657045, -74.5115405985, -75.0267550725, -74.845275917, -74.97135221, -75.791426804, -74.8645960835, -74.435998012, -75.8391943125, -75.034356867, -75.810131014, -75.067127291, -76.1753089605, -75.6684970035, -75.5802275385, -75.258377473, -74.668909233, -74.1505672935, -75.084110434, -74.9637603065, -75.5808337955, -75.7678197055, -76.0587890435, -75.3395784615, -75.214648921, -75.7169560985, -75.160260156, -74.682253752, -75.6314775645, -75.24451856, -75.181370767, -74.998871519, -74.645423333, -74.9677227125, -74.9075425425, -74.755256336, -75.6032209635, -75.297203561, -74.243556018, -75.1160370475, -75.3925938955, -74.620222274, -75.5559244945, -75.587391136, -74.9100971455, -73.939197269, -74.3646799275, -75.067042769, -75.0498953225, -75.065938264, -75.665520338, -75.668929853, -75.5868817055, -74.5090549195, -74.387900597, -74.234834784, -74.8704960345, -75.4447468375, -73.767274955, -74.118856797, -74.2001303075, -75.4320986485, -74.416373534, -75.360386586, -75.0087185285, -76.3523061825, -75.647480541, -75.357659709, -74.8495529255, -75.3856484955, -74.079638784, -75.194799517, -74.691112879, -74.8962105485, -74.9545821075, -74.851368675, -74.439951721, -74.177741466, -74.7052890605, -74.9888953355, -74.1613915995, -74.8253923485, -75.2180848655, -75.5949617145, -75.276479245, -75.2384856895, -74.9228815675, -74.375107006, -73.7901013885, -74.494542177, -74.509677375, -75.7098208065, -74.9009230345, -74.812731378, -75.4356209685, -74.488210231, -74.5116305005, -75.1106460155, -73.837757726, -73.9824369665, -74.4157838815, -74.754506299, -75.772460269, -75.270175383, -74.6343424265, -75.012237366, -75.0077408795, -75.6522260265, -75.4097696445, -74.571118725, -75.0117420395, -74.2265345655, -75.227517375, -74.540372166, -75.0050738, -75.1692184305, -74.903844159, -73.8584312165, -74.450188334, -74.0961629815, -75.325564345, -74.9339373025, -74.7587387115, -74.368636899, -74.8850408865, -74.758955101, -74.8384754705, -75.1254654925, -74.644679677, -75.2450714835, -75.25734809, -75.180681999, -74.7396467865, -74.3360622295, -75.1173244855, -74.98401845, -75.0229846425, -74.5982738995, -74.665945284, -74.4577400125, -75.2188352585, -75.351698615, -75.8030865885, -75.182535403, -74.7462872315, -75.1350074795, -75.1105614055, -74.0873369335, -74.27394452, -74.5849066805, -74.4173875605, -75.0896201065, -75.2912986265, -75.143982738, -75.259009073, -75.548704041, -75.399124935, -74.9996867795, -75.1755096885, -74.973231445, -74.583494574, -74.51230075, -82.9528015445, -83.085711718, -86.810202794, -85.6650864405, -83.2449114725, -80.296866395, -80.2550395835, -78.3696328295, -81.815320797, -80.88672185, -80.1651241405, -78.924353729, -80.8012225195, -80.6058126205, -82.340420016, -84.2963631555, -83.475610221, -83.3650432775, -83.428921766, -83.120194399, -83.6678646965, -82.2311888375, -82.771320698, -81.834313978, -81.119902269, -82.996068262, -81.633173614, -82.4330171005, -82.2736197095, -84.4152721935, -82.132719515, -81.32592954, -81.9155083455, -81.8204620545, -81.8546248485, -83.1645671115, -81.23671573, -81.495870825, -83.505228331, -81.6244502575, -86.826924541, -83.423535828, -84.55997728, -85.3161244605, -82.421396608, -82.3402948665, -84.0387916375, -82.9922907305, -82.7624029145, -81.104685607, -80.504599143, -78.391273844, -78.8122956135, -77.659503252, -77.111308864, -78.276627355, -76.7051139025, -76.097386062, -76.263872448, -76.61039543, -76.159986316, -75.2657233835, -76.162999175, -76.689334062, -77.7262973435, -78.2771206375, -76.3047957375, -76.223948587, -75.8826123775, -76.5815182305, -75.7254779095, -75.478125698, -74.97472789, -75.0725549115, -75.6602815235, -75.4967463265, -74.801943114, -75.578146804, -76.0942155835, -75.666044922, -75.203982549, -75.559818678, -74.653675654, -75.7462084925, -75.299320335, -75.018132187, -75.746821708, -75.4860005845, -75.513471549, -75.3990287615, -74.824438427, -75.331659641, -76.113172673, -77.4798913885, -78.5314548505, -78.544871294, -79.91794296, -81.295306267, -80.3309778005, -80.9144090765, -78.8359310825, -77.1345645655, -75.361420712, -75.908549429, -75.5664631705, -74.663239365, -75.3560149185, -76.041821765, -75.9034988145, -75.4932903835, -74.843282666, -75.3108383715, -74.9657162635, -75.679948081, -75.711312932, -75.168615691, -74.3993690795, -75.3149771785, -74.6101881335, -74.974339493, -75.7490588415, -74.769285206, -75.4418565215, -74.266217229, -75.3411486335, -74.844339128, -75.56305209, -75.818716398, -75.3861270545, -75.300600072, -74.9689076165, -76.022974137, -75.2881425665, -76.583378294, -75.82379815, -75.182703941, -75.0012859235, -75.3489436105, -74.909159725, -74.9783383265, -75.5684368295, -76.0936301535, -75.475938046, -75.1766392575, -73.690682439, -74.5462469535, -75.231322373, -74.6361567515, -75.196848461, -74.933679043, -75.023543775, -75.82157, -75.2871261415, -74.8008836285, -75.9338839255, -75.3008891105, -75.15975821, -76.16292125, -75.030874699, -74.7743478195, -75.6262602545, -74.845037411, -74.2922502465, -75.484482703, -76.1902045795, -75.436940942, -75.1300715535, -75.4533217595, -75.434441025, -74.4572003525, -74.96930263, -74.36716924, -74.30291355, -74.7659554995, -74.887692587, -75.014404303, -75.264766907, -75.5453947735, -75.382834094, -74.676895592, -74.797487339, -74.861158274, -73.6057853605, -74.8049023235, -75.5703820055, -75.239114919, -75.524944586, -75.6489507565, -75.7319332305, -75.2549669585, -76.095422932, -75.8250008245, -75.212531438, -75.0342521965, -75.2295443545, -74.328272843, -74.335359567, -75.917954306, -75.4891891295, -74.9932339875, -74.246197819, -75.1128666075, -75.0858124615, -75.1887494245, -74.622522444, -74.976611982, -75.827944057, -75.3407028605, -74.5808563505, -75.1776088345, -74.456152358, -76.2024037565, -75.6727062515, -75.3362114155, -75.9240574945, -76.0188139605, -76.43594185, -78.455388875, -77.659695657, -78.1626464545, -78.9418733615, -79.6624088505, -80.457691379, -80.1553514965, -80.404954117, -79.6406769005, -79.3040623885, -80.2310104685, -79.0245544875, -79.742572222, -79.1941419345, -77.6801323525, -76.2251827875, -77.2420762055, -75.1582930635, -74.850050273, -74.958425104, -76.668174727, -77.821476698, -77.793433266, -76.2800479435, -75.3927922275, -75.3263848095, -74.8222277495, -75.1204416165, -75.568549544, -74.5995975935, -74.924381438, -74.510854473, -75.216816409, -73.841232751, -73.7640145815, -74.685345669, -74.753268742, -74.215125061, -74.4603393615, -75.221790133, -74.6785813365, -75.894764514, -74.2516061355, -74.9384234455, -75.4481671025, -74.653835248, -75.028494504, -74.8887975955, -74.9923722655]], "-0.0395": [[50000000.0, 60367346.9387755, 70734693.877551, 81102040.8163265, 91469387.755102, 101836734.693878, 112204081.632653, 122571428.571429, 132938775.510204, 143306122.44898, 153673469.387755, 164040816.326531, 174408163.265306, 184775510.204082, 195142857.142857, 205510204.081633, 215877551.020408, 226244897.959184, 236612244.897959, 246979591.836735, 257346938.77551, 267714285.714286, 278081632.653061, 288448979.591837, 298816326.530612, 309183673.469388, 319551020.408163, 329918367.346939, 340285714.285714, 350653061.22449, 361020408.163265, 371387755.102041, 381755102.040816, 392122448.979592, 402489795.918367, 412857142.857143, 423224489.795918, 433591836.734694, 443959183.673469, 454326530.612245, 464693877.55102, 475061224.489796, 485428571.428571, 495795918.367347, 506163265.306122, 516530612.244898, 526897959.183673, 537265306.122449, 547632653.061224, 558000000.0, 568367346.938776, 578734693.877551, 589102040.816326, 599469387.755102, 609836734.693877, 620204081.632653, 630571428.571429, 640938775.510204, 651306122.44898, 661673469.387755, 672040816.326531, 682408163.265306, 692775510.204082, 703142857.142857, 713510204.081633, 723877551.020408, 734244897.959184, 744612244.897959, 754979591.836735, 765346938.77551, 775714285.714286, 786081632.653061, 796448979.591837, 806816326.530612, 817183673.469388, 827551020.408163, 837918367.346939, 848285714.285714, 858653061.22449, 869020408.163265, 879387755.102041, 889755102.040816, 900122448.979592, 910489795.918367, 920857142.857143, 931224489.795918, 941591836.734694, 951959183.673469, 962326530.612245, 972693877.55102, 983061224.489796, 993428571.428571, 1003795918.36735, 1014163265.30612, 1024530612.2449, 1034897959.18367, 1045265306.12245, 1055632653.06122, 1066000000.0, 1076367346.93878, 1086734693.87755, 1097102040.81633, 1107469387.7551, 1117836734.69388, 1128204081.63265, 1138571428.57143, 1148938775.5102, 1159306122.44898, 1169673469.38775, 1180040816.32653, 1190408163.26531, 1200775510.20408, 1211142857.14286, 1221510204.08163, 1231877551.02041, 1242244897.95918, 1252612244.89796, 1262979591.83673, 1273346938.77551, 1283714285.71429, 1294081632.65306, 1304448979.59184, 1314816326.53061, 1325183673.46939, 1335551020.40816, 1345918367.34694, 1356285714.28571, 1366653061.22449, 1377020408.16327, 1387387755.10204, 1397755102.04082, 1408122448.97959, 1418489795.91837, 1428857142.85714, 1439224489.79592, 1449591836.73469, 1459959183.67347, 1470326530.61224, 1480693877.55102, 1491061224.4898, 1501428571.42857, 1511795918.36735, 1522163265.30612, 1532530612.2449, 1542897959.18367, 1553265306.12245, 1563632653.06122, 1574000000.0, 1584367346.93878, 1594734693.87755, 1605102040.81633, 1615469387.7551, 1625836734.69388, 1636204081.63265, 1646571428.57143, 1656938775.5102, 1667306122.44898, 1677673469.38775, 1688040816.32653, 1698408163.26531, 1708775510.20408, 1719142857.14286, 1729510204.08163, 1739877551.02041, 1750244897.95918, 1760612244.89796, 1770979591.83673, 1781346938.77551, 1791714285.71429, 1802081632.65306, 1812448979.59184, 1822816326.53061, 1833183673.46939, 1843551020.40816, 1853918367.34694, 1864285714.28571, 1874653061.22449, 1885020408.16327, 1895387755.10204, 1905755102.04082, 1916122448.97959, 1926489795.91837, 1936857142.85714, 1947224489.79592, 1957591836.73469, 1967959183.67347, 1978326530.61224, 1988693877.55102, 1999061224.4898, 2009428571.42857, 2019795918.36735, 2030163265.30612, 2040530612.2449, 2050897959.18367, 2061265306.12245, 2071632653.06122, 2082000000.0, 2092367346.93878, 2102734693.87755, 2113102040.81633, 2123469387.7551, 2133836734.69388, 2144204081.63265, 2154571428.57143, 2164938775.5102, 2175306122.44898, 2185673469.38775, 2196040816.32653, 2206408163.26531, 2216775510.20408, 2227142857.14286, 2237510204.08163, 2247877551.02041, 2258244897.95918, 2268612244.89796, 2278979591.83673, 2289346938.77551, 2299714285.71429, 2310081632.65306, 2320448979.59184, 2330816326.53061, 2341183673.46939, 2351551020.40816, 2361918367.34694, 2372285714.28571, 2382653061.22449, 2393020408.16327, 2403387755.10204, 2413755102.04082, 2424122448.97959, 2434489795.91837, 2444857142.85714, 2455224489.79592, 2465591836.73469, 2475959183.67347, 2486326530.61224, 2496693877.55102, 2507061224.4898, 2517428571.42857, 2527795918.36735, 2538163265.30612, 2548530612.2449, 2558897959.18367, 2569265306.12245, 2579632653.06122, 2590000000.0, 2600367346.93878, 2610734693.87755, 2621102040.81633, 2631469387.7551, 2641836734.69388, 2652204081.63265, 2662571428.57143, 2672938775.5102, 2683306122.44898, 2693673469.38775, 2704040816.32653, 2714408163.26531, 2724775510.20408, 2735142857.14286, 2745510204.08163, 2755877551.02041, 2766244897.95918, 2776612244.89796, 2786979591.83673, 2797346938.77551, 2807714285.71429, 2818081632.65306, 2828448979.59184, 2838816326.53061, 2849183673.46939, 2859551020.40816, 2869918367.34694, 2880285714.28571, 2890653061.22449, 2901020408.16327, 2911387755.10204, 2921755102.04082, 2932122448.97959, 2942489795.91837, 2952857142.85714, 2963224489.79592, 2973591836.73469, 2983959183.67347, 2994326530.61224, 3004693877.55102, 3015061224.4898, 3025428571.42857, 3035795918.36735, 3046163265.30612, 3056530612.2449, 3066897959.18367, 3077265306.12245, 3087632653.06122, 3098000000.0, 3108367346.93878, 3118734693.87755, 3129102040.81633, 3139469387.7551, 3149836734.69388, 3160204081.63265, 3170571428.57143, 3180938775.5102, 3191306122.44898, 3201673469.38775, 3212040816.32653, 3222408163.26531, 3232775510.20408, 3243142857.14286, 3253510204.08163, 3263877551.02041, 3274244897.95918, 3284612244.89796, 3294979591.83673, 3305346938.77551, 3315714285.71429, 3326081632.65306, 3336448979.59184, 3346816326.53061, 3357183673.46939, 3367551020.40816, 3377918367.34694, 3388285714.28571, 3398653061.22449, 3409020408.16327, 3419387755.10204, 3429755102.04082, 3440122448.97959, 3450489795.91837, 3460857142.85714, 3471224489.79592, 3481591836.73469, 3491959183.67347, 3502326530.61224, 3512693877.55102, 3523061224.4898, 3533428571.42857, 3543795918.36735, 3554163265.30612, 3564530612.2449, 3574897959.18367, 3585265306.12245, 3595632653.06122, 3606000000.0, 3616367346.93878, 3626734693.87755, 3637102040.81633, 3647469387.7551, 3657836734.69388, 3668204081.63265, 3678571428.57143, 3688938775.5102, 3699306122.44898, 3709673469.38775, 3720040816.32653, 3730408163.26531, 3740775510.20408, 3751142857.14286, 3761510204.08163, 3771877551.02041, 3782244897.95918, 3792612244.89796, 3802979591.83673, 3813346938.77551, 3823714285.71429, 3834081632.65306, 3844448979.59184, 3854816326.53061, 3865183673.46939, 3875551020.40816, 3885918367.34694, 3896285714.28571, 3906653061.22449, 3917020408.16327, 3927387755.10204, 3937755102.04082, 3948122448.97959, 3958489795.91837, 3968857142.85714, 3979224489.79592, 3989591836.73469, 3999959183.67347, 4010326530.61224, 4020693877.55102, 4031061224.4898, 4041428571.42857, 4051795918.36735, 4062163265.30612, 4072530612.2449, 4082897959.18367, 4093265306.12245, 4103632653.06122, 4114000000.0, 4124367346.93878, 4134734693.87755, 4145102040.81633, 4155469387.7551, 4165836734.69388, 4176204081.63265, 4186571428.57143, 4196938775.5102, 4207306122.44898, 4217673469.38775, 4228040816.32653, 4238408163.26531, 4248775510.20408, 4259142857.14286, 4269510204.08163, 4279877551.02041, 4290244897.95918, 4300612244.89796, 4310979591.83673, 4321346938.77551, 4331714285.71428, 4342081632.65306, 4352448979.59184, 4362816326.53061, 4373183673.46939, 4383551020.40816, 4393918367.34694, 4404285714.28571, 4414653061.22449, 4425020408.16327, 4435387755.10204, 4445755102.04082, 4456122448.97959, 4466489795.91837, 4476857142.85714, 4487224489.79592, 4497591836.73469, 4507959183.67347, 4518326530.61224, 4528693877.55102, 4539061224.4898, 4549428571.42857, 4559795918.36735, 4570163265.30612, 4580530612.2449, 4590897959.18367, 4601265306.12245, 4611632653.06122, 4622000000.0, 4632367346.93878, 4642734693.87755, 4653102040.81633, 4663469387.7551, 4673836734.69388, 4684204081.63265, 4694571428.57143, 4704938775.5102, 4715306122.44898, 4725673469.38775, 4736040816.32653, 4746408163.26531, 4756775510.20408, 4767142857.14286, 4777510204.08163, 4787877551.02041, 4798244897.95918, 4808612244.89796, 4818979591.83673, 4829346938.77551, 4839714285.71429, 4850081632.65306, 4860448979.59184, 4870816326.53061, 4881183673.46939, 4891551020.40816, 4901918367.34694, 4912285714.28571, 4922653061.22449, 4933020408.16327, 4943387755.10204, 4953755102.04082, 4964122448.97959, 4974489795.91837, 4984857142.85714, 4995224489.79592, 5005591836.73469, 5015959183.67347, 5026326530.61224, 5036693877.55102, 5047061224.4898, 5057428571.42857, 5067795918.36735, 5078163265.30612, 5088530612.2449, 5098897959.18367, 5109265306.12245, 5119632653.06122, 5130000000.0, 5140367346.93878, 5150734693.87755, 5161102040.81633, 5171469387.7551, 5181836734.69388, 5192204081.63265, 5202571428.57143, 5212938775.5102, 5223306122.44898, 5233673469.38775, 5244040816.32653, 5254408163.26531, 5264775510.20408, 5275142857.14286, 5285510204.08163, 5295877551.02041, 5306244897.95918, 5316612244.89796, 5326979591.83673, 5337346938.77551, 5347714285.71429, 5358081632.65306, 5368448979.59184, 5378816326.53061, 5389183673.46939, 5399551020.40816, 5409918367.34694, 5420285714.28571, 5430653061.22449, 5441020408.16327, 5451387755.10204, 5461755102.04082, 5472122448.97959, 5482489795.91837, 5492857142.85714, 5503224489.79592, 5513591836.73469, 5523959183.67347, 5534326530.61224, 5544693877.55102, 5555061224.4898, 5565428571.42857, 5575795918.36735, 5586163265.30612, 5596530612.2449, 5606897959.18367, 5617265306.12245, 5627632653.06122, 5638000000.0, 5648367346.93878, 5658734693.87755, 5669102040.81633, 5679469387.7551, 5689836734.69388, 5700204081.63265, 5710571428.57143, 5720938775.5102, 5731306122.44898, 5741673469.38775, 5752040816.32653, 5762408163.26531, 5772775510.20408, 5783142857.14286, 5793510204.08163, 5803877551.02041, 5814244897.95918, 5824612244.89796, 5834979591.83673, 5845346938.77551, 5855714285.71428, 5866081632.65306, 5876448979.59184, 5886816326.53061, 5897183673.46939, 5907551020.40816, 5917918367.34694, 5928285714.28571, 5938653061.22449, 5949020408.16327, 5959387755.10204, 5969755102.04082, 5980122448.97959, 5990489795.91837, 6000857142.85714, 6011224489.79592, 6021591836.73469, 6031959183.67347, 6042326530.61224, 6052693877.55102, 6063061224.4898, 6073428571.42857, 6083795918.36735, 6094163265.30612, 6104530612.2449, 6114897959.18367, 6125265306.12245, 6135632653.06122, 6146000000.0, 6156367346.93878, 6166734693.87755, 6177102040.81633, 6187469387.7551, 6197836734.69388, 6208204081.63265, 6218571428.57143, 6228938775.5102, 6239306122.44898, 6249673469.38775, 6260040816.32653, 6270408163.26531, 6280775510.20408, 6291142857.14286, 6301510204.08163, 6311877551.02041, 6322244897.95918, 6332612244.89796, 6342979591.83673, 6353346938.77551, 6363714285.71428, 6374081632.65306, 6384448979.59184, 6394816326.53061, 6405183673.46939, 6415551020.40816, 6425918367.34694, 6436285714.28571, 6446653061.22449, 6457020408.16327, 6467387755.10204, 6477755102.04082, 6488122448.97959, 6498489795.91837, 6508857142.85714, 6519224489.79592, 6529591836.73469, 6539959183.67347, 6550326530.61224, 6560693877.55102, 6571061224.4898, 6581428571.42857, 6591795918.36735, 6602163265.30612, 6612530612.2449, 6622897959.18367, 6633265306.12245, 6643632653.06122, 6654000000.0, 6664367346.93878, 6674734693.87755, 6685102040.81633, 6695469387.7551, 6705836734.69388, 6716204081.63265, 6726571428.57143, 6736938775.5102, 6747306122.44898, 6757673469.38775, 6768040816.32653, 6778408163.26531, 6788775510.20408, 6799142857.14286, 6809510204.08163, 6819877551.02041, 6830244897.95918, 6840612244.89796, 6850979591.83673, 6861346938.77551, 6871714285.71428, 6882081632.65306, 6892448979.59184, 6902816326.53061, 6913183673.46939, 6923551020.40816, 6933918367.34694, 6944285714.28571, 6954653061.22449, 6965020408.16327, 6975387755.10204, 6985755102.04082, 6996122448.97959, 7006489795.91837, 7016857142.85714, 7027224489.79592, 7037591836.73469, 7047959183.67347, 7058326530.61224, 7068693877.55102, 7079061224.4898, 7089428571.42857, 7099795918.36735, 7110163265.30612, 7120530612.2449, 7130897959.18367, 7141265306.12245, 7151632653.06122, 7162000000.0, 7172367346.93878, 7182734693.87755, 7193102040.81633, 7203469387.7551, 7213836734.69388, 7224204081.63265, 7234571428.57143, 7244938775.5102, 7255306122.44898, 7265673469.38775, 7276040816.32653, 7286408163.26531, 7296775510.20408, 7307142857.14286, 7317510204.08163, 7327877551.02041, 7338244897.95918, 7348612244.89796, 7358979591.83673, 7369346938.77551, 7379714285.71428, 7390081632.65306, 7400448979.59184, 7410816326.53061, 7421183673.46939, 7431551020.40816, 7441918367.34694, 7452285714.28571, 7462653061.22449, 7473020408.16327, 7483387755.10204, 7493755102.04082, 7504122448.97959, 7514489795.91837, 7524857142.85714, 7535224489.79592, 7545591836.73469, 7555959183.67347, 7566326530.61224, 7576693877.55102, 7587061224.4898, 7597428571.42857, 7607795918.36735, 7618163265.30612, 7628530612.2449, 7638897959.18367, 7649265306.12245, 7659632653.06122, 7670000000.0, 7680367346.93878, 7690734693.87755, 7701102040.81633, 7711469387.7551, 7721836734.69388, 7732204081.63265, 7742571428.57143, 7752938775.5102, 7763306122.44898, 7773673469.38775, 7784040816.32653, 7794408163.26531, 7804775510.20408, 7815142857.14286, 7825510204.08163, 7835877551.02041, 7846244897.95918, 7856612244.89796, 7866979591.83673, 7877346938.77551, 7887714285.71428, 7898081632.65306, 7908448979.59184, 7918816326.53061, 7929183673.46939, 7939551020.40816, 7949918367.34694, 7960285714.28571, 7970653061.22449, 7981020408.16327, 7991387755.10204, 8001755102.04082, 8012122448.97959, 8022489795.91837, 8032857142.85714, 8043224489.79592, 8053591836.73469, 8063959183.67347, 8074326530.61224, 8084693877.55102, 8095061224.4898, 8105428571.42857, 8115795918.36735, 8126163265.30612, 8136530612.2449, 8146897959.18367, 8157265306.12245, 8167632653.06122, 8178000000.0, 8188367346.93878, 8198734693.87755, 8209102040.81633, 8219469387.7551, 8229836734.69388, 8240204081.63265, 8250571428.57143, 8260938775.5102, 8271306122.44898, 8281673469.38775, 8292040816.32653, 8302408163.26531, 8312775510.20408, 8323142857.14286, 8333510204.08163, 8343877551.02041, 8354244897.95918, 8364612244.89796, 8374979591.83673, 8385346938.77551, 8395714285.71428, 8406081632.65306, 8416448979.59184, 8426816326.53061, 8437183673.46939, 8447551020.40816, 8457918367.34694, 8468285714.28571, 8478653061.22449, 8489020408.16327, 8499387755.10204, 8509755102.04082, 8520122448.97959, 8530489795.91837, 8540857142.85714, 8551224489.79592, 8561591836.73469, 8571959183.67347, 8582326530.61224, 8592693877.55102, 8603061224.4898, 8613428571.42857, 8623795918.36735, 8634163265.30612, 8644530612.2449, 8654897959.18367, 8665265306.12245, 8675632653.06122, 8686000000.0, 8696367346.93877, 8706734693.87755, 8717102040.81633, 8727469387.7551, 8737836734.69388, 8748204081.63265, 8758571428.57143, 8768938775.5102, 8779306122.44898, 8789673469.38775, 8800040816.32653, 8810408163.26531, 8820775510.20408, 8831142857.14286, 8841510204.08163, 8851877551.02041, 8862244897.95918, 8872612244.89796, 8882979591.83673, 8893346938.77551, 8903714285.71428, 8914081632.65306, 8924448979.59184, 8934816326.53061, 8945183673.46939, 8955551020.40816, 8965918367.34694, 8976285714.28571, 8986653061.22449, 8997020408.16327, 9007387755.10204, 9017755102.04082, 9028122448.97959, 9038489795.91837, 9048857142.85714, 9059224489.79592, 9069591836.73469, 9079959183.67347, 9090326530.61224, 9100693877.55102, 9111061224.4898, 9121428571.42857, 9131795918.36735, 9142163265.30612, 9152530612.2449, 9162897959.18367, 9173265306.12245, 9183632653.06122, 9194000000.0, 9204367346.93877, 9214734693.87755, 9225102040.81633, 9235469387.7551, 9245836734.69388, 9256204081.63265, 9266571428.57143, 9276938775.5102, 9287306122.44898, 9297673469.38775, 9308040816.32653, 9318408163.26531, 9328775510.20408, 9339142857.14286, 9349510204.08163, 9359877551.02041, 9370244897.95918, 9380612244.89796, 9390979591.83673, 9401346938.77551, 9411714285.71428, 9422081632.65306, 9432448979.59184, 9442816326.53061, 9453183673.46939, 9463551020.40816, 9473918367.34694, 9484285714.28571, 9494653061.22449, 9505020408.16327, 9515387755.10204, 9525755102.04082, 9536122448.97959, 9546489795.91837, 9556857142.85714, 9567224489.79592, 9577591836.73469, 9587959183.67347, 9598326530.61224, 9608693877.55102, 9619061224.4898, 9629428571.42857, 9639795918.36735, 9650163265.30612, 9660530612.2449, 9670897959.18367, 9681265306.12245, 9691632653.06122, 9702000000.0, 9712367346.93877, 9722734693.87755, 9733102040.81633, 9743469387.7551, 9753836734.69388, 9764204081.63265, 9774571428.57143, 9784938775.5102, 9795306122.44898, 9805673469.38775, 9816040816.32653, 9826408163.26531, 9836775510.20408, 9847142857.14286, 9857510204.08163, 9867877551.02041, 9878244897.95918, 9888612244.89796, 9898979591.83673, 9909346938.77551, 9919714285.71428, 9930081632.65306, 9940448979.59184, 9950816326.53061, 9961183673.46939, 9971551020.40816, 9981918367.34694, 9992285714.28571, 10002653061.2245, 10013020408.1633, 10023387755.102, 10033755102.0408, 10044122448.9796, 10054489795.9184, 10064857142.8571, 10075224489.7959, 10085591836.7347, 10095959183.6735, 10106326530.6122, 10116693877.551, 10127061224.4898, 10137428571.4286, 10147795918.3673, 10158163265.3061, 10168530612.2449, 10178897959.1837, 10189265306.1224, 10199632653.0612, 10210000000.0, 10220367346.9388, 10230734693.8776, 10241102040.8163, 10251469387.7551, 10261836734.6939, 10272204081.6327, 10282571428.5714, 10292938775.5102, 10303306122.449, 10313673469.3878, 10324040816.3265, 10334408163.2653, 10344775510.2041, 10355142857.1429, 10365510204.0816, 10375877551.0204, 10386244897.9592, 10396612244.898, 10406979591.8367, 10417346938.7755, 10427714285.7143, 10438081632.6531, 10448448979.5918, 10458816326.5306, 10469183673.4694, 10479551020.4082, 10489918367.3469, 10500285714.2857, 10510653061.2245, 10521020408.1633, 10531387755.102, 10541755102.0408, 10552122448.9796, 10562489795.9184, 10572857142.8571, 10583224489.7959, 10593591836.7347, 10603959183.6735, 10614326530.6122, 10624693877.551, 10635061224.4898, 10645428571.4286, 10655795918.3673, 10666163265.3061, 10676530612.2449, 10686897959.1837, 10697265306.1224, 10707632653.0612, 10718000000.0, 10728367346.9388, 10738734693.8776, 10749102040.8163, 10759469387.7551, 10769836734.6939, 10780204081.6327, 10790571428.5714, 10800938775.5102, 10811306122.449, 10821673469.3878, 10832040816.3265, 10842408163.2653, 10852775510.2041, 10863142857.1429, 10873510204.0816, 10883877551.0204, 10894244897.9592, 10904612244.898, 10914979591.8367, 10925346938.7755, 10935714285.7143, 10946081632.6531, 10956448979.5918, 10966816326.5306, 10977183673.4694, 10987551020.4082, 10997918367.3469, 11008285714.2857, 11018653061.2245, 11029020408.1633, 11039387755.102, 11049755102.0408, 11060122448.9796, 11070489795.9184, 11080857142.8571, 11091224489.7959, 11101591836.7347, 11111959183.6735, 11122326530.6122, 11132693877.551, 11143061224.4898, 11153428571.4286, 11163795918.3673, 11174163265.3061, 11184530612.2449, 11194897959.1837, 11205265306.1224, 11215632653.0612, 11226000000.0, 11236367346.9388, 11246734693.8776, 11257102040.8163, 11267469387.7551, 11277836734.6939, 11288204081.6327, 11298571428.5714, 11308938775.5102, 11319306122.449, 11329673469.3878, 11340040816.3265, 11350408163.2653, 11360775510.2041, 11371142857.1429, 11381510204.0816, 11391877551.0204, 11402244897.9592, 11412612244.898, 11422979591.8367, 11433346938.7755, 11443714285.7143, 11454081632.6531, 11464448979.5918, 11474816326.5306, 11485183673.4694, 11495551020.4082, 11505918367.3469, 11516285714.2857, 11526653061.2245, 11537020408.1633, 11547387755.102, 11557755102.0408, 11568122448.9796, 11578489795.9184, 11588857142.8571, 11599224489.7959, 11609591836.7347, 11619959183.6735, 11630326530.6122, 11640693877.551, 11651061224.4898, 11661428571.4286, 11671795918.3673, 11682163265.3061, 11692530612.2449, 11702897959.1837, 11713265306.1224, 11723632653.0612, 11734000000.0, 11744367346.9388, 11754734693.8776, 11765102040.8163, 11775469387.7551, 11785836734.6939, 11796204081.6327, 11806571428.5714, 11816938775.5102, 11827306122.449, 11837673469.3878, 11848040816.3265, 11858408163.2653, 11868775510.2041, 11879142857.1429, 11889510204.0816, 11899877551.0204, 11910244897.9592, 11920612244.898, 11930979591.8367, 11941346938.7755, 11951714285.7143, 11962081632.6531, 11972448979.5918, 11982816326.5306, 11993183673.4694, 12003551020.4082, 12013918367.3469, 12024285714.2857, 12034653061.2245, 12045020408.1633, 12055387755.102, 12065755102.0408, 12076122448.9796, 12086489795.9184, 12096857142.8571, 12107224489.7959, 12117591836.7347, 12127959183.6735, 12138326530.6122, 12148693877.551, 12159061224.4898, 12169428571.4286, 12179795918.3673, 12190163265.3061, 12200530612.2449, 12210897959.1837, 12221265306.1224, 12231632653.0612, 12242000000.0, 12252367346.9388, 12262734693.8776, 12273102040.8163, 12283469387.7551, 12293836734.6939, 12304204081.6327, 12314571428.5714, 12324938775.5102, 12335306122.449, 12345673469.3878, 12356040816.3265, 12366408163.2653, 12376775510.2041, 12387142857.1429, 12397510204.0816, 12407877551.0204, 12418244897.9592, 12428612244.898, 12438979591.8367, 12449346938.7755, 12459714285.7143, 12470081632.6531, 12480448979.5918, 12490816326.5306, 12501183673.4694, 12511551020.4082, 12521918367.3469, 12532285714.2857, 12542653061.2245, 12553020408.1633, 12563387755.102, 12573755102.0408, 12584122448.9796, 12594489795.9184, 12604857142.8571, 12615224489.7959, 12625591836.7347, 12635959183.6735, 12646326530.6122, 12656693877.551, 12667061224.4898, 12677428571.4286, 12687795918.3673, 12698163265.3061, 12708530612.2449, 12718897959.1837, 12729265306.1224, 12739632653.0612, 12750000000.0], [-75.682271185, -76.07903523, -75.7331596595, -75.2682476225, -73.9877326885, -75.254079097, -74.6541151775, -73.512019115, -75.208858559, -76.433687145, -75.2068485395, -74.8854488675, -75.523450549, -74.6271947925, -74.909825167, -74.1092650585, -74.7618245235, -74.848936578, -74.422291666, -74.4208981845, -74.575360094, -76.839556687, -85.084062327, -75.2446316755, -74.6714774605, -75.022219363, -74.773816077, -74.9193225735, -74.9792507025, -76.3865957075, -76.9517225605, -74.7201377645, -75.3988723935, -75.1097897645, -74.650306438, -73.8737443055, -75.4669296135, -75.215554056, -74.667827618, -74.3433709705, -74.945350339, -75.330450601, -74.8856277655, -74.907012901, -74.6144417045, -74.5245074445, -74.0973026795, -74.7460841325, -75.0871186285, -75.226670743, -74.148280645, -73.899535811, -75.1585515445, -74.5769152295, -74.5535808205, -74.9112129615, -74.6523749945, -74.5747827655, -76.256171294, -75.041801742, -74.899395231, -75.2771749765, -75.7994189795, -73.837806581, -75.408527273, -75.8153186775, -77.496004134, -91.5411299675, -106.228657262, -77.95613768, -75.9544121925, -76.899920564, -76.6310719535, -75.625446657, -76.010664142, -75.239354587, -73.920958224, -73.9932049715, -74.848592738, -74.5064936225, -74.6874546675, -75.2578537765, -76.531807237, -74.437985141, -75.181100035, -76.1117165505, -74.958929421, -74.5951051735, -74.3937394375, -73.990290041, -74.494252453, -75.2400192335, -74.90759906, -75.0010562995, -77.725620838, -74.8066706025, -76.0381106135, -75.4740825605, -74.3412164225, -74.788444091, -75.275520578, -74.310363485, -73.5220011105, -75.339220392, -74.931076503, -74.94307074, -75.4151972085, -75.679908529, -75.0470506175, -76.4661149825, -74.793337614, -74.5442514165, -76.126161829, -75.005973614, -74.743334706, -74.702710509, -76.5609882575, -77.1044489155, -87.2219478935, -87.8688869775, -83.8496372665, -79.7896749875, -76.388003034, -75.287651788, -74.9556292015, -75.438487054, -74.8420650315, -74.8422030845, -75.271188812, -74.414880967, -74.8593730185, -74.719936999, -76.137414823, -75.499135706, -75.953166739, -74.9591751635, -75.242140336, -74.145126799, -74.4779093835, -75.1921264325, -75.2259292505, -74.3463844535, -76.319706419, -76.1708305035, -75.7911312215, -75.5416438125, -75.201127799, -74.5410058045, -74.773340789, -74.602476197, -75.3863222745, -75.941532873, -75.5006565115, -75.7427181915, -76.3603975975, -75.4611726585, -76.5111322095, -76.57609472, -74.831046641, -74.11628242, -75.02256843, -74.64243858, -75.944205279, -76.3348293325, -75.571969653, -76.0226390715, -76.7619881505, -77.448376287, -78.9137115345, -87.3418273805, -95.0080572, -79.0744125155, -76.941877301, -75.6442217095, -75.900586734, -76.020135847, -74.7879031025, -76.7865169895, -74.9513229365, -75.150291804, -75.6911771055, -74.684771264, -74.579441719, -74.5802305145, -75.8731657865, -74.8405974055, -74.425533263, -76.0282726935, -74.7832557145, -74.2279123255, -73.7667573865, -74.4913198945, -73.7989202055, -73.134021215, -73.990860301, -74.222292211, -75.1691138105, -75.95033549, -75.2545608665, -75.553846315, -75.4320578635, -74.190195549, -75.2871794495, -75.9382940555, -75.089986445, -75.2544005365, -76.4600797575, -75.533257284, -76.1730859585, -76.342881017, -76.349292218, -76.053175213, -76.687088909, -76.2223620795, -76.7926212575, -75.798700497, -76.5428161515, -78.885060761, -86.2043586745, -88.8698289255, -81.3942323295, -78.4815015205, -77.4835956865, -75.9959929925, -76.5510365305, -74.0461176155, -74.0294915545, -74.4659065395, -75.131128071, -74.2968094895, -74.518569182, -75.51466029, -75.077954378, -74.9863316385, -75.4610203125, -75.1908010985, -74.9583486985, -75.4667225875, -74.5689915365, -74.79501491, -75.214013469, -75.1599115335, -73.514465113, -75.0220392695, -75.7425104405, -74.9627191675, -75.70867187, -75.773650585, -75.008877646, -76.3188617565, -75.764429315, -74.452503091, -74.7997787395, -74.593303299, -74.5042568495, -75.1337938215, -75.8829627705, -75.6182346305, -77.189495332, -76.448240539, -75.60995968, -75.282113186, -76.018878902, -77.0834411005, -91.079368916, -94.979092389, -82.7844594875, -77.1692269605, -75.9903338755, -75.1827172025, -75.427664241, -76.615372209, -75.1156030045, -75.6714213945, -75.6698429235, -75.2197734155, -75.507765757, -76.0696370565, -75.730120682, -75.245209217, -75.7151554755, -76.119381202, -75.4411459335, -75.6156211175, -75.5313069135, -75.4277551365, -76.168017735, -76.5872752445, -76.702765798, -77.459832366, -76.1375266205, -75.595942924, -75.8470358925, -75.7647216845, -74.1748974485, -74.7159752485, -76.0260460685, -77.1015301535, -75.9852320645, -75.8175281855, -76.306088946, -76.120810825, -74.8383052175, -75.2449064275, -74.555408924, -75.2221388435, -77.6011487705, -78.592761433, -79.6310376965, -89.611254861, -87.797554286, -82.3532242405, -77.815934372, -75.8149367825, -75.3037992525, -75.519803727, -75.7659816085, -75.854019827, -75.539660127, -75.398384686, -74.709730068, -76.807676831, -75.1744007775, -75.5175457545, -74.8707791865, -74.8894951285, -75.559497226, -74.6040857625, -74.6818402875, -74.220596672, -74.988020688, -75.2694022895, -75.9291838005, -76.9326786555, -76.435047443, -76.541936131, -75.7045267625, -74.8082038635, -74.793392751, -75.08092485, -74.7333118545, -74.0834929625, -75.935163668, -76.3614622785, -75.9754095435, -75.4915826225, -76.2523267105, -74.166109304, -74.5134848285, -76.403354508, -88.4720497305, -88.1215300545, -87.4189435975, -80.320134679, -78.6893484195, -75.6597879285, -75.044268099, -77.1835833135, -74.376680683, -73.6848629925, -75.549150514, -75.4911383575, -75.0997978455, -75.916701281, -75.393816319, -74.475008508, -75.1603162435, -75.163755259, -75.3772639785, -74.8809793185, -75.0006518545, -74.285583182, -75.1967606455, -75.1489249735, -74.5352702975, -74.6550931265, -74.6632784255, -74.7545914425, -76.3772413415, -74.4885873285, -74.8970869995, -75.686993435, -76.1915118075, -74.734799174, -75.697226757, -77.0907015705, -75.6862232865, -75.779923934, -77.9011905205, -75.522971711, -76.9040462005, -93.3971110905, -88.6089063615, -87.400692023, -81.0918872135, -77.447764501, -76.5195235145, -76.0657354845, -75.235553466, -75.720029386, -75.882594173, -75.4965063475, -76.2847057875, -74.97955968, -75.077191163, -75.4129327485, -74.83122918, -74.8529523985, -74.938548905, -75.3751066755, -74.8101086505, -75.099860693, -75.305981379, -75.436587906, -75.32546704, -75.095666886, -75.4798196385, -74.039656691, -74.2385267695, -73.7504111245, -74.228011731, -73.79151637, -75.3816451925, -75.1386619025, -75.1008524585, -75.754496993, -76.5235502115, -76.8332536755, -90.351754697, -87.378998484, -87.7387803925, -84.386395679, -81.3830938235, -77.1657930105, -76.380337436, -75.989386718, -76.008158795, -75.510861488, -74.552378985, -74.3242654605, -74.6911358085, -74.6135960365, -75.0345255075, -74.775135273, -75.3804377205, -74.716863296, -76.2406500995, -75.2767288515, -75.0581892675, -74.658989735, -75.238850559, -74.6111311995, -73.9646830975, -74.8179363285, -74.963463783, -74.4245071425, -75.284309154, -73.964529688, -73.889052386, -76.2210797105, -76.120685559, -76.616252318, -76.3535076505, -76.378333885, -76.1115486805, -97.3683037195, -87.2053043485, -86.957948496, -85.4129200755, -80.5421529945, -77.932645211, -75.101031866, -75.4841094175, -76.052682526, -75.841993262, -75.641284365, -74.263204099, -75.254812453, -75.117919183, -74.7628699525, -75.9308755925, -75.1312910165, -74.7065340245, -74.750709376, -75.037679962, -74.9397152195, -75.1928079675, -74.9733894385, -74.168770093, -75.9038939295, -75.883107545, -74.6920177915, -76.0385871485, -76.129666113, -75.413309684, -76.884957624, -77.577165645, -85.215901184, -87.003534607, -90.8519601655, -88.1984503755, -88.2253494895, -80.640975051, -77.771882057, -77.4395348705, -76.1129625815, -74.9712820835, -76.137028931, -75.83203414, -75.1380351045, -75.0482870875, -76.878852938, -74.972529037, -75.3521142885, -74.8118248495, -75.962923961, -74.937158248, -75.3389789415, -75.686065166, -75.0168755455, -74.026392073, -74.658045225, -74.616696243, -75.944639215, -73.853841844, -74.7707111945, -74.994218115, -74.657363201, -74.5408083675, -76.4589472865, -77.07851093, -88.0876530765, -94.346368617, -87.946411081, -83.586573335, -81.125176874, -77.908830603, -75.875359226, -76.318930509, -75.49575562, -74.851426816, -75.2266044445, -74.852317299, -74.9169281125, -74.573787069, -75.673882698, -75.9623772185, -75.3305294235, -76.2001264945, -74.785813356, -75.2388271445, -74.6216686315, -74.272484593, -73.9484008555, -74.791498638, -75.141196307, -75.069088333, -75.100165469, -75.7624066135, -76.4306989665, -76.3958681165, -90.3614023405, -86.67680978, -87.6067008205, -86.955929251, -81.165265118, -77.193580318, -75.7310424195, -76.740939194, -76.4034945135, -74.298587623, -74.305347786, -76.4816412445, -73.665497248, -73.998641551, -74.67427892, -75.2331102505, -74.6071369415, -74.5094718865, -75.5698640025, -74.59940475, -75.726729841, -75.4811444265, -75.537496132, -76.893301568, -76.0056468055, -75.3938864965, -74.9558122685, -74.4974636765, -76.3225057515, -87.8420929855, -85.635257835, -84.546642241, -83.1873361355, -77.512038083, -77.280782665, -76.2045051265, -75.4668803505, -75.4026621115, -74.826128294, -75.4635790215, -75.4961229995, -75.413738723, -76.1160269335, -74.73316816, -74.169142177, -74.450869189, -74.378828805, -74.9192675005, -74.9691868065, -76.139520515, -75.531406257, -75.80373735, -76.1337150365, -75.083080529, -82.8746365165, -90.312059271, -87.955601628, -87.1535274285, -80.238255012, -77.968943972, -75.9835018385, -75.526925891, -75.8892660775, -75.1961580505, -74.5952568575, -75.1169712695, -74.600687789, -74.59694403, -74.435291633, -74.0814446995, -74.3604477405, -74.812206427, -73.9014872905, -73.7999062415, -73.961723526, -75.086647177, -75.9904911065, -75.6166520355, -73.839392837, -74.8592803545, -91.471381831, -87.576440294, -84.3719614925, -77.980916673, -76.3858184595, -74.549788633, -74.453660308, -75.3459287325, -74.6096025605, -74.0762702075, -76.215717101, -76.560771419, -74.950453515, -75.92524937, -76.1422812415, -74.3984067025, -74.8916074925, -75.077716629, -73.884438152, -74.2037995, -74.316395195, -74.573587821, -74.418196219, -75.254086784, -89.3468161815, -84.8482663675, -83.325038012, -77.724389216, -76.0479696485, -75.426230092, -75.498775804, -74.7069104105, -74.979111012, -73.984495188, -73.8652285305, -75.1232674, -74.8437150305, -75.4069148145, -76.410214764, -76.0430494375, -75.95716582, -76.7332131195, -77.400183018, -74.788124769, -75.656676422, -89.0261959305, -91.0665425315, -88.039391552, -81.715609659, -76.7240465105, -75.1624030935, -75.5091222605, -74.776003737, -74.7600350975, -75.2501373025, -75.0377040975, -74.911456423, -74.838628207, -76.1102863485, -75.9193280865, -75.2664242825, -75.835754457, -75.0967397595, -75.5875940955, -75.547103433, -75.2034619285, -76.143772769, -84.908151704, -87.6880137185, -84.1998275855, -76.803476134, -76.146189356, -75.535459463, -74.473623348, -74.2091972075, -74.7058279305, -74.989863285, -73.9244350885, -74.051519365, -74.5069124125, -74.5788411015, -74.755215135, -75.3288673855, -74.0199918605, -74.955165343, -85.9482516475, -83.963346186, -82.0824077325, -76.6976043345, -74.529064269, -74.598591863, -74.4670124855, -74.640312233, -73.650566234, -74.309449389, -74.2168049955, -73.5069815515, -74.8653009595, -74.07107547, -73.9124166455, -74.271671853, -74.779339691, -74.8744258855, -74.811251915, -84.7711514955, -85.751284376, -80.4866116295, -75.102059784, -73.449072012, -74.1008799465, -75.8725982515, -74.900524843, -75.3616843405, -75.681607104, -74.4969765885, -75.5796613695, -75.229865067, -74.419150426, -74.410652577, -75.297459828, -75.728528702, -85.1036549635, -84.2387417195, -78.234944123, -75.214410023, -75.487593985, -74.5956655465, -74.9151026895, -74.900461117, -75.3141543505, -75.0219245795, -74.8107540295, -74.743746427, -74.906931577, -74.05317644, -74.179051448, -75.428583038, -85.5465570675, -82.4139535135, -78.253247809, -75.588131948, -75.3962991415, -75.885634615, -76.629912753, -75.4545867175, -74.651197333, -76.1776739625, -76.2708931135, -76.195657645, -76.457866967, -76.8053363425, -74.6458979525, -81.456806833, -81.0886340675, -75.9504108545, -75.2982550425, -75.4899536375, -74.9552672395, -74.3882394295, -75.3201170425, -75.962178317, -75.661940018, -75.967350991, -75.860461106, -76.308888984, -78.839682389, -81.0553393995, -75.1875361195, -74.6600625445, -74.343757246, -76.0368828245, -75.160625338, -73.429938637, -73.3800763525, -74.796907579, -75.9586281585, -75.7439739065, -76.176771472, -75.4634542265, -74.8589219055, -76.259144205, -81.212425236, -75.842335941, -74.7475664165, -76.103042207, -74.8684887925, -74.8344662225, -75.3143252915, -75.3051777235, -75.551351382, -74.2259337615, -74.912105267, -80.1778440075, -77.6047130025, -74.509330139, -75.692373141, -74.3079542895, -74.7498308125, -74.803028969, -75.499736104, -74.355649987, -76.2946950785, -77.204857684, -80.9585867335, -77.4041853465, -75.7204211495, -74.8855772895, -75.214205307, -74.257315178, -74.253712784, -75.6460181165, -75.360585502, -74.7083705995, -75.2954667495, -80.2615077125, -76.2679530485, -74.7029247545, -74.5057494095, -73.9630234205, -74.536792221, -74.199875344, -75.536052749, -74.7478634505, -75.583918229, -75.531448677, -78.7718849395, -78.0763755305, -76.235811266, -74.6158934285, -74.1756129965, -74.8880482715, -75.4475373195, -75.6273167375, -80.1050100055, -78.413908211, -77.173028821, -75.584204468, -74.9277176805, -74.6697908615, -74.5194407095, -74.87575612, -74.519814419, -75.3471773695, -76.5446864905, -75.6279538625, -75.262976767, -76.1888514315, -75.0325825995, -74.6511158205, -75.607581166, -74.1226958385, -75.7836889415, -77.588284438, -75.5316686355, -75.573961049, -75.831334071, -75.142309282, -75.714351683, -75.7185964475, -75.441839768, -75.211319563, -76.014094723, -74.141710134, -74.9055354485, -76.042676555, -76.383810935, -76.6093834275, -75.8637574945, -75.091420564, -74.340528311, -74.3477777745, -75.881583822, -74.887653304, -74.454062864, -76.9353001245, -74.9815294295, -73.522078692, -74.793570703, -74.8638366535, -74.6790278255, -75.7256642655, -76.6096262005, -76.0371206275, -75.117486752, -76.7657735955, -76.4538145925, -77.267624905, -76.4831394855, -76.726850165, -75.0597653365, -74.724150021, -74.60183271, -73.945378635, -74.8561844625, -74.487895004, -74.9682626525, -75.34157035, -74.4991966805, -75.5456399625, -75.5068159515, -74.9838454175, -74.835774037, -77.500514408, -76.102081481, -76.9690248635, -75.276956053, -75.4005323805, -74.111977145, -75.1719389595, -75.15504907, -74.9220136745, -74.657541827, -76.9010167645, -75.5473897635, -75.2427648925, -74.563752568, -74.593352056, -74.9275934495, -75.0733599585, -89.192366703, -92.1736723855, -89.592376327, -84.1083690115, -88.314947455, -85.8816523965, -88.3477513695, -85.625467873, -89.256662039, -86.152783383, -86.874467949, -85.5097264065, -83.5789837085, -83.3188219775, -85.0234101765, -83.339095495, -84.082887734, -83.9683382695, -82.8723067895, -85.066308957, -82.1451666665, -83.164664453, -87.0205950105, -85.4374380775, -83.7443100765, -84.368189065, -84.90407413, -84.725006178, -84.7652370575, -83.2409987495, -83.411123173, -83.091496348, -80.3302176675, -78.318147221, -78.216096979, -78.2613036865, -77.7212193175, -81.4784659095, -80.6212519495, -83.924845502, -83.664900498, -83.037228442, -84.5393926535, -80.2259865245, -77.6012414465, -77.631390475, -79.2676534715, -77.1823695835, -79.857574935, -83.591621978, -81.130811664, -78.7777890745, -77.2686851185, -76.680360632, -77.4518913605, -80.113139673, -80.6468637375, -80.0124633015, -83.6563111325, -83.2366793185, -81.0281320425, -85.54116369, -83.8831985035, -83.4047364075, -90.2404732675, -92.4366803455, -87.1247009995, -91.477579545, -85.952312342, -88.04926507, -84.635757056, -85.190340231, -86.488786697, -86.6667871925, -87.5839961125, -85.924959165, -83.156639398, -86.8998995025, -87.0806057205, -86.139417432, -84.790594703, -85.0332210435, -85.6866607605, -84.256672635, -85.588338772, -87.687320854, -84.448394273, -81.630237109, -79.870751352, -77.2888226625, -78.896742555, -78.4945720855, -78.664680832, -78.331285392, -77.4122851615, -77.5124158215, -76.1783719025, -77.0783055895, -76.5772666945, -79.4825420145, -80.365161068, -76.969094084, -76.1792160755, -79.7218646445, -80.6384728385, -81.4457014065, -79.088347596, -77.591145661, -76.29258726, -75.2710094235, -74.830319048, -75.505945044, -74.7662039195, -75.6876301495, -75.631101536, -76.16018032, -75.397872798, -75.187487641, -76.163104357, -75.810477228, -76.5488631065, -76.3242017175, -76.207881914, -75.282406889, -75.8349553865, -75.258129545, -75.1648579005, -76.661931476, -79.3448147925, -76.199962212, -76.257060588, -77.242976256, -79.6649371495, -82.1554590165, -80.967361615, -78.6927767695, -77.0101493885, -75.1595431115, -75.200883288, -75.7618941435, -78.366279095, -79.5878468675, -79.5290249885, -77.819071476, -75.717443158, -75.83498348, -75.9725385835, -75.699264994, -76.1637563395, -75.21098461, -75.2545234745, -75.881819702, -75.251427946, -75.1225665145, -74.839977823, -75.5397093445, -76.905182755, -77.452242143, -76.901608613, -77.995841918, -79.3171996095, -75.847188449, -74.4618777645, -75.231628717, -75.312180439, -75.3903074655, -76.520531635, -75.3504832125, -74.334791898, -74.6810950825, -73.887726369, -74.5307752495, -75.1084207315, -76.382160926, -76.556439548, -76.2742881295, -75.5671343065, -74.735395849, -73.913963819, -75.3987023835, -74.5711878445, -75.154528708, -78.3211571565, -77.175073757, -76.056441729, -76.762975946, -75.8749231075, -76.0718625215, -74.591223459, -74.326514614, -74.248492184, -75.8421557105, -76.430039617, -75.293094101, -74.4321140335, -75.252917342, -75.6137515655, -75.4853613545, -74.960406902, -74.3755435305, -74.244132124, -75.1987647765, -77.1447934195, -75.7182325785, -77.2036949115, -77.417691139, -76.5551104875, -76.5724305395, -78.732240351, -77.966878273, -78.2960293465, -76.883571176, -78.183370561, -79.9887833805, -82.967898127, -82.5621886555, -81.055033366, -79.68724842, -82.8555345815, -85.9329933645, -83.154904488, -86.365674773, -85.8728312715, -84.2600698695, -85.2979741335, -83.9014244515, -82.6988524165, -83.3067363325, -80.694311205, -81.57542062, -81.134390345, -84.8037763305, -81.7657014195, -84.295527928, -82.0952303615, -83.786252434, -83.340042749, -81.9424498925, -81.120328339, -81.603602956, -77.7368577085, -77.1712951625, -78.407785623, -78.487240631, -76.563037848, -76.1743616965, -76.586596656, -76.042656875, -74.6178910315, -74.8911820225, -75.2166468335, -75.204728754, -75.0475082495, -75.2813716915, -74.5885945215, -76.5872043875, -76.8422710425, -76.9678150975, -76.74665478, -77.5392189445, -80.7910241035, -81.76537732, -80.1292293185, -75.596076023, -74.006416286, -75.0203022835]], "-0.039": [[50000000.0, 60367346.9387755, 70734693.877551, 81102040.8163265, 91469387.755102, 101836734.693878, 112204081.632653, 122571428.571429, 132938775.510204, 143306122.44898, 153673469.387755, 164040816.326531, 174408163.265306, 184775510.204082, 195142857.142857, 205510204.081633, 215877551.020408, 226244897.959184, 236612244.897959, 246979591.836735, 257346938.77551, 267714285.714286, 278081632.653061, 288448979.591837, 298816326.530612, 309183673.469388, 319551020.408163, 329918367.346939, 340285714.285714, 350653061.22449, 361020408.163265, 371387755.102041, 381755102.040816, 392122448.979592, 402489795.918367, 412857142.857143, 423224489.795918, 433591836.734694, 443959183.673469, 454326530.612245, 464693877.55102, 475061224.489796, 485428571.428571, 495795918.367347, 506163265.306122, 516530612.244898, 526897959.183673, 537265306.122449, 547632653.061224, 558000000.0, 568367346.938776, 578734693.877551, 589102040.816326, 599469387.755102, 609836734.693877, 620204081.632653, 630571428.571429, 640938775.510204, 651306122.44898, 661673469.387755, 672040816.326531, 682408163.265306, 692775510.204082, 703142857.142857, 713510204.081633, 723877551.020408, 734244897.959184, 744612244.897959, 754979591.836735, 765346938.77551, 775714285.714286, 786081632.653061, 796448979.591837, 806816326.530612, 817183673.469388, 827551020.408163, 837918367.346939, 848285714.285714, 858653061.22449, 869020408.163265, 879387755.102041, 889755102.040816, 900122448.979592, 910489795.918367, 920857142.857143, 931224489.795918, 941591836.734694, 951959183.673469, 962326530.612245, 972693877.55102, 983061224.489796, 993428571.428571, 1003795918.36735, 1014163265.30612, 1024530612.2449, 1034897959.18367, 1045265306.12245, 1055632653.06122, 1066000000.0, 1076367346.93878, 1086734693.87755, 1097102040.81633, 1107469387.7551, 1117836734.69388, 1128204081.63265, 1138571428.57143, 1148938775.5102, 1159306122.44898, 1169673469.38775, 1180040816.32653, 1190408163.26531, 1200775510.20408, 1211142857.14286, 1221510204.08163, 1231877551.02041, 1242244897.95918, 1252612244.89796, 1262979591.83673, 1273346938.77551, 1283714285.71429, 1294081632.65306, 1304448979.59184, 1314816326.53061, 1325183673.46939, 1335551020.40816, 1345918367.34694, 1356285714.28571, 1366653061.22449, 1377020408.16327, 1387387755.10204, 1397755102.04082, 1408122448.97959, 1418489795.91837, 1428857142.85714, 1439224489.79592, 1449591836.73469, 1459959183.67347, 1470326530.61224, 1480693877.55102, 1491061224.4898, 1501428571.42857, 1511795918.36735, 1522163265.30612, 1532530612.2449, 1542897959.18367, 1553265306.12245, 1563632653.06122, 1574000000.0, 1584367346.93878, 1594734693.87755, 1605102040.81633, 1615469387.7551, 1625836734.69388, 1636204081.63265, 1646571428.57143, 1656938775.5102, 1667306122.44898, 1677673469.38775, 1688040816.32653, 1698408163.26531, 1708775510.20408, 1719142857.14286, 1729510204.08163, 1739877551.02041, 1750244897.95918, 1760612244.89796, 1770979591.83673, 1781346938.77551, 1791714285.71429, 1802081632.65306, 1812448979.59184, 1822816326.53061, 1833183673.46939, 1843551020.40816, 1853918367.34694, 1864285714.28571, 1874653061.22449, 1885020408.16327, 1895387755.10204, 1905755102.04082, 1916122448.97959, 1926489795.91837, 1936857142.85714, 1947224489.79592, 1957591836.73469, 1967959183.67347, 1978326530.61224, 1988693877.55102, 1999061224.4898, 2009428571.42857, 2019795918.36735, 2030163265.30612, 2040530612.2449, 2050897959.18367, 2061265306.12245, 2071632653.06122, 2082000000.0, 2092367346.93878, 2102734693.87755, 2113102040.81633, 2123469387.7551, 2133836734.69388, 2144204081.63265, 2154571428.57143, 2164938775.5102, 2175306122.44898, 2185673469.38775, 2196040816.32653, 2206408163.26531, 2216775510.20408, 2227142857.14286, 2237510204.08163, 2247877551.02041, 2258244897.95918, 2268612244.89796, 2278979591.83673, 2289346938.77551, 2299714285.71429, 2310081632.65306, 2320448979.59184, 2330816326.53061, 2341183673.46939, 2351551020.40816, 2361918367.34694, 2372285714.28571, 2382653061.22449, 2393020408.16327, 2403387755.10204, 2413755102.04082, 2424122448.97959, 2434489795.91837, 2444857142.85714, 2455224489.79592, 2465591836.73469, 2475959183.67347, 2486326530.61224, 2496693877.55102, 2507061224.4898, 2517428571.42857, 2527795918.36735, 2538163265.30612, 2548530612.2449, 2558897959.18367, 2569265306.12245, 2579632653.06122, 2590000000.0, 2600367346.93878, 2610734693.87755, 2621102040.81633, 2631469387.7551, 2641836734.69388, 2652204081.63265, 2662571428.57143, 2672938775.5102, 2683306122.44898, 2693673469.38775, 2704040816.32653, 2714408163.26531, 2724775510.20408, 2735142857.14286, 2745510204.08163, 2755877551.02041, 2766244897.95918, 2776612244.89796, 2786979591.83673, 2797346938.77551, 2807714285.71429, 2818081632.65306, 2828448979.59184, 2838816326.53061, 2849183673.46939, 2859551020.40816, 2869918367.34694, 2880285714.28571, 2890653061.22449, 2901020408.16327, 2911387755.10204, 2921755102.04082, 2932122448.97959, 2942489795.91837, 2952857142.85714, 2963224489.79592, 2973591836.73469, 2983959183.67347, 2994326530.61224, 3004693877.55102, 3015061224.4898, 3025428571.42857, 3035795918.36735, 3046163265.30612, 3056530612.2449, 3066897959.18367, 3077265306.12245, 3087632653.06122, 3098000000.0, 3108367346.93878, 3118734693.87755, 3129102040.81633, 3139469387.7551, 3149836734.69388, 3160204081.63265, 3170571428.57143, 3180938775.5102, 3191306122.44898, 3201673469.38775, 3212040816.32653, 3222408163.26531, 3232775510.20408, 3243142857.14286, 3253510204.08163, 3263877551.02041, 3274244897.95918, 3284612244.89796, 3294979591.83673, 3305346938.77551, 3315714285.71429, 3326081632.65306, 3336448979.59184, 3346816326.53061, 3357183673.46939, 3367551020.40816, 3377918367.34694, 3388285714.28571, 3398653061.22449, 3409020408.16327, 3419387755.10204, 3429755102.04082, 3440122448.97959, 3450489795.91837, 3460857142.85714, 3471224489.79592, 3481591836.73469, 3491959183.67347, 3502326530.61224, 3512693877.55102, 3523061224.4898, 3533428571.42857, 3543795918.36735, 3554163265.30612, 3564530612.2449, 3574897959.18367, 3585265306.12245, 3595632653.06122, 3606000000.0, 3616367346.93878, 3626734693.87755, 3637102040.81633, 3647469387.7551, 3657836734.69388, 3668204081.63265, 3678571428.57143, 3688938775.5102, 3699306122.44898, 3709673469.38775, 3720040816.32653, 3730408163.26531, 3740775510.20408, 3751142857.14286, 3761510204.08163, 3771877551.02041, 3782244897.95918, 3792612244.89796, 3802979591.83673, 3813346938.77551, 3823714285.71429, 3834081632.65306, 3844448979.59184, 3854816326.53061, 3865183673.46939, 3875551020.40816, 3885918367.34694, 3896285714.28571, 3906653061.22449, 3917020408.16327, 3927387755.10204, 3937755102.04082, 3948122448.97959, 3958489795.91837, 3968857142.85714, 3979224489.79592, 3989591836.73469, 3999959183.67347, 4010326530.61224, 4020693877.55102, 4031061224.4898, 4041428571.42857, 4051795918.36735, 4062163265.30612, 4072530612.2449, 4082897959.18367, 4093265306.12245, 4103632653.06122, 4114000000.0, 4124367346.93878, 4134734693.87755, 4145102040.81633, 4155469387.7551, 4165836734.69388, 4176204081.63265, 4186571428.57143, 4196938775.5102, 4207306122.44898, 4217673469.38775, 4228040816.32653, 4238408163.26531, 4248775510.20408, 4259142857.14286, 4269510204.08163, 4279877551.02041, 4290244897.95918, 4300612244.89796, 4310979591.83673, 4321346938.77551, 4331714285.71428, 4342081632.65306, 4352448979.59184, 4362816326.53061, 4373183673.46939, 4383551020.40816, 4393918367.34694, 4404285714.28571, 4414653061.22449, 4425020408.16327, 4435387755.10204, 4445755102.04082, 4456122448.97959, 4466489795.91837, 4476857142.85714, 4487224489.79592, 4497591836.73469, 4507959183.67347, 4518326530.61224, 4528693877.55102, 4539061224.4898, 4549428571.42857, 4559795918.36735, 4570163265.30612, 4580530612.2449, 4590897959.18367, 4601265306.12245, 4611632653.06122, 4622000000.0, 4632367346.93878, 4642734693.87755, 4653102040.81633, 4663469387.7551, 4673836734.69388, 4684204081.63265, 4694571428.57143, 4704938775.5102, 4715306122.44898, 4725673469.38775, 4736040816.32653, 4746408163.26531, 4756775510.20408, 4767142857.14286, 4777510204.08163, 4787877551.02041, 4798244897.95918, 4808612244.89796, 4818979591.83673, 4829346938.77551, 4839714285.71429, 4850081632.65306, 4860448979.59184, 4870816326.53061, 4881183673.46939, 4891551020.40816, 4901918367.34694, 4912285714.28571, 4922653061.22449, 4933020408.16327, 4943387755.10204, 4953755102.04082, 4964122448.97959, 4974489795.91837, 4984857142.85714, 4995224489.79592, 5005591836.73469, 5015959183.67347, 5026326530.61224, 5036693877.55102, 5047061224.4898, 5057428571.42857, 5067795918.36735, 5078163265.30612, 5088530612.2449, 5098897959.18367, 5109265306.12245, 5119632653.06122, 5130000000.0, 5140367346.93878, 5150734693.87755, 5161102040.81633, 5171469387.7551, 5181836734.69388, 5192204081.63265, 5202571428.57143, 5212938775.5102, 5223306122.44898, 5233673469.38775, 5244040816.32653, 5254408163.26531, 5264775510.20408, 5275142857.14286, 5285510204.08163, 5295877551.02041, 5306244897.95918, 5316612244.89796, 5326979591.83673, 5337346938.77551, 5347714285.71429, 5358081632.65306, 5368448979.59184, 5378816326.53061, 5389183673.46939, 5399551020.40816, 5409918367.34694, 5420285714.28571, 5430653061.22449, 5441020408.16327, 5451387755.10204, 5461755102.04082, 5472122448.97959, 5482489795.91837, 5492857142.85714, 5503224489.79592, 5513591836.73469, 5523959183.67347, 5534326530.61224, 5544693877.55102, 5555061224.4898, 5565428571.42857, 5575795918.36735, 5586163265.30612, 5596530612.2449, 5606897959.18367, 5617265306.12245, 5627632653.06122, 5638000000.0, 5648367346.93878, 5658734693.87755, 5669102040.81633, 5679469387.7551, 5689836734.69388, 5700204081.63265, 5710571428.57143, 5720938775.5102, 5731306122.44898, 5741673469.38775, 5752040816.32653, 5762408163.26531, 5772775510.20408, 5783142857.14286, 5793510204.08163, 5803877551.02041, 5814244897.95918, 5824612244.89796, 5834979591.83673, 5845346938.77551, 5855714285.71428, 5866081632.65306, 5876448979.59184, 5886816326.53061, 5897183673.46939, 5907551020.40816, 5917918367.34694, 5928285714.28571, 5938653061.22449, 5949020408.16327, 5959387755.10204, 5969755102.04082, 5980122448.97959, 5990489795.91837, 6000857142.85714, 6011224489.79592, 6021591836.73469, 6031959183.67347, 6042326530.61224, 6052693877.55102, 6063061224.4898, 6073428571.42857, 6083795918.36735, 6094163265.30612, 6104530612.2449, 6114897959.18367, 6125265306.12245, 6135632653.06122, 6146000000.0, 6156367346.93878, 6166734693.87755, 6177102040.81633, 6187469387.7551, 6197836734.69388, 6208204081.63265, 6218571428.57143, 6228938775.5102, 6239306122.44898, 6249673469.38775, 6260040816.32653, 6270408163.26531, 6280775510.20408, 6291142857.14286, 6301510204.08163, 6311877551.02041, 6322244897.95918, 6332612244.89796, 6342979591.83673, 6353346938.77551, 6363714285.71428, 6374081632.65306, 6384448979.59184, 6394816326.53061, 6405183673.46939, 6415551020.40816, 6425918367.34694, 6436285714.28571, 6446653061.22449, 6457020408.16327, 6467387755.10204, 6477755102.04082, 6488122448.97959, 6498489795.91837, 6508857142.85714, 6519224489.79592, 6529591836.73469, 6539959183.67347, 6550326530.61224, 6560693877.55102, 6571061224.4898, 6581428571.42857, 6591795918.36735, 6602163265.30612, 6612530612.2449, 6622897959.18367, 6633265306.12245, 6643632653.06122, 6654000000.0, 6664367346.93878, 6674734693.87755, 6685102040.81633, 6695469387.7551, 6705836734.69388, 6716204081.63265, 6726571428.57143, 6736938775.5102, 6747306122.44898, 6757673469.38775, 6768040816.32653, 6778408163.26531, 6788775510.20408, 6799142857.14286, 6809510204.08163, 6819877551.02041, 6830244897.95918, 6840612244.89796, 6850979591.83673, 6861346938.77551, 6871714285.71428, 6882081632.65306, 6892448979.59184, 6902816326.53061, 6913183673.46939, 6923551020.40816, 6933918367.34694, 6944285714.28571, 6954653061.22449, 6965020408.16327, 6975387755.10204, 6985755102.04082, 6996122448.97959, 7006489795.91837, 7016857142.85714, 7027224489.79592, 7037591836.73469, 7047959183.67347, 7058326530.61224, 7068693877.55102, 7079061224.4898, 7089428571.42857, 7099795918.36735, 7110163265.30612, 7120530612.2449, 7130897959.18367, 7141265306.12245, 7151632653.06122, 7162000000.0, 7172367346.93878, 7182734693.87755, 7193102040.81633, 7203469387.7551, 7213836734.69388, 7224204081.63265, 7234571428.57143, 7244938775.5102, 7255306122.44898, 7265673469.38775, 7276040816.32653, 7286408163.26531, 7296775510.20408, 7307142857.14286, 7317510204.08163, 7327877551.02041, 7338244897.95918, 7348612244.89796, 7358979591.83673, 7369346938.77551, 7379714285.71428, 7390081632.65306, 7400448979.59184, 7410816326.53061, 7421183673.46939, 7431551020.40816, 7441918367.34694, 7452285714.28571, 7462653061.22449, 7473020408.16327, 7483387755.10204, 7493755102.04082, 7504122448.97959, 7514489795.91837, 7524857142.85714, 7535224489.79592, 7545591836.73469, 7555959183.67347, 7566326530.61224, 7576693877.55102, 7587061224.4898, 7597428571.42857, 7607795918.36735, 7618163265.30612, 7628530612.2449, 7638897959.18367, 7649265306.12245, 7659632653.06122, 7670000000.0, 7680367346.93878, 7690734693.87755, 7701102040.81633, 7711469387.7551, 7721836734.69388, 7732204081.63265, 7742571428.57143, 7752938775.5102, 7763306122.44898, 7773673469.38775, 7784040816.32653, 7794408163.26531, 7804775510.20408, 7815142857.14286, 7825510204.08163, 7835877551.02041, 7846244897.95918, 7856612244.89796, 7866979591.83673, 7877346938.77551, 7887714285.71428, 7898081632.65306, 7908448979.59184, 7918816326.53061, 7929183673.46939, 7939551020.40816, 7949918367.34694, 7960285714.28571, 7970653061.22449, 7981020408.16327, 7991387755.10204, 8001755102.04082, 8012122448.97959, 8022489795.91837, 8032857142.85714, 8043224489.79592, 8053591836.73469, 8063959183.67347, 8074326530.61224, 8084693877.55102, 8095061224.4898, 8105428571.42857, 8115795918.36735, 8126163265.30612, 8136530612.2449, 8146897959.18367, 8157265306.12245, 8167632653.06122, 8178000000.0, 8188367346.93878, 8198734693.87755, 8209102040.81633, 8219469387.7551, 8229836734.69388, 8240204081.63265, 8250571428.57143, 8260938775.5102, 8271306122.44898, 8281673469.38775, 8292040816.32653, 8302408163.26531, 8312775510.20408, 8323142857.14286, 8333510204.08163, 8343877551.02041, 8354244897.95918, 8364612244.89796, 8374979591.83673, 8385346938.77551, 8395714285.71428, 8406081632.65306, 8416448979.59184, 8426816326.53061, 8437183673.46939, 8447551020.40816, 8457918367.34694, 8468285714.28571, 8478653061.22449, 8489020408.16327, 8499387755.10204, 8509755102.04082, 8520122448.97959, 8530489795.91837, 8540857142.85714, 8551224489.79592, 8561591836.73469, 8571959183.67347, 8582326530.61224, 8592693877.55102, 8603061224.4898, 8613428571.42857, 8623795918.36735, 8634163265.30612, 8644530612.2449, 8654897959.18367, 8665265306.12245, 8675632653.06122, 8686000000.0, 8696367346.93877, 8706734693.87755, 8717102040.81633, 8727469387.7551, 8737836734.69388, 8748204081.63265, 8758571428.57143, 8768938775.5102, 8779306122.44898, 8789673469.38775, 8800040816.32653, 8810408163.26531, 8820775510.20408, 8831142857.14286, 8841510204.08163, 8851877551.02041, 8862244897.95918, 8872612244.89796, 8882979591.83673, 8893346938.77551, 8903714285.71428, 8914081632.65306, 8924448979.59184, 8934816326.53061, 8945183673.46939, 8955551020.40816, 8965918367.34694, 8976285714.28571, 8986653061.22449, 8997020408.16327, 9007387755.10204, 9017755102.04082, 9028122448.97959, 9038489795.91837, 9048857142.85714, 9059224489.79592, 9069591836.73469, 9079959183.67347, 9090326530.61224, 9100693877.55102, 9111061224.4898, 9121428571.42857, 9131795918.36735, 9142163265.30612, 9152530612.2449, 9162897959.18367, 9173265306.12245, 9183632653.06122, 9194000000.0, 9204367346.93877, 9214734693.87755, 9225102040.81633, 9235469387.7551, 9245836734.69388, 9256204081.63265, 9266571428.57143, 9276938775.5102, 9287306122.44898, 9297673469.38775, 9308040816.32653, 9318408163.26531, 9328775510.20408, 9339142857.14286, 9349510204.08163, 9359877551.02041, 9370244897.95918, 9380612244.89796, 9390979591.83673, 9401346938.77551, 9411714285.71428, 9422081632.65306, 9432448979.59184, 9442816326.53061, 9453183673.46939, 9463551020.40816, 9473918367.34694, 9484285714.28571, 9494653061.22449, 9505020408.16327, 9515387755.10204, 9525755102.04082, 9536122448.97959, 9546489795.91837, 9556857142.85714, 9567224489.79592, 9577591836.73469, 9587959183.67347, 9598326530.61224, 9608693877.55102, 9619061224.4898, 9629428571.42857, 9639795918.36735, 9650163265.30612, 9660530612.2449, 9670897959.18367, 9681265306.12245, 9691632653.06122, 9702000000.0, 9712367346.93877, 9722734693.87755, 9733102040.81633, 9743469387.7551, 9753836734.69388, 9764204081.63265, 9774571428.57143, 9784938775.5102, 9795306122.44898, 9805673469.38775, 9816040816.32653, 9826408163.26531, 9836775510.20408, 9847142857.14286, 9857510204.08163, 9867877551.02041, 9878244897.95918, 9888612244.89796, 9898979591.83673, 9909346938.77551, 9919714285.71428, 9930081632.65306, 9940448979.59184, 9950816326.53061, 9961183673.46939, 9971551020.40816, 9981918367.34694, 9992285714.28571, 10002653061.2245, 10013020408.1633, 10023387755.102, 10033755102.0408, 10044122448.9796, 10054489795.9184, 10064857142.8571, 10075224489.7959, 10085591836.7347, 10095959183.6735, 10106326530.6122, 10116693877.551, 10127061224.4898, 10137428571.4286, 10147795918.3673, 10158163265.3061, 10168530612.2449, 10178897959.1837, 10189265306.1224, 10199632653.0612, 10210000000.0, 10220367346.9388, 10230734693.8776, 10241102040.8163, 10251469387.7551, 10261836734.6939, 10272204081.6327, 10282571428.5714, 10292938775.5102, 10303306122.449, 10313673469.3878, 10324040816.3265, 10334408163.2653, 10344775510.2041, 10355142857.1429, 10365510204.0816, 10375877551.0204, 10386244897.9592, 10396612244.898, 10406979591.8367, 10417346938.7755, 10427714285.7143, 10438081632.6531, 10448448979.5918, 10458816326.5306, 10469183673.4694, 10479551020.4082, 10489918367.3469, 10500285714.2857, 10510653061.2245, 10521020408.1633, 10531387755.102, 10541755102.0408, 10552122448.9796, 10562489795.9184, 10572857142.8571, 10583224489.7959, 10593591836.7347, 10603959183.6735, 10614326530.6122, 10624693877.551, 10635061224.4898, 10645428571.4286, 10655795918.3673, 10666163265.3061, 10676530612.2449, 10686897959.1837, 10697265306.1224, 10707632653.0612, 10718000000.0, 10728367346.9388, 10738734693.8776, 10749102040.8163, 10759469387.7551, 10769836734.6939, 10780204081.6327, 10790571428.5714, 10800938775.5102, 10811306122.449, 10821673469.3878, 10832040816.3265, 10842408163.2653, 10852775510.2041, 10863142857.1429, 10873510204.0816, 10883877551.0204, 10894244897.9592, 10904612244.898, 10914979591.8367, 10925346938.7755, 10935714285.7143, 10946081632.6531, 10956448979.5918, 10966816326.5306, 10977183673.4694, 10987551020.4082, 10997918367.3469, 11008285714.2857, 11018653061.2245, 11029020408.1633, 11039387755.102, 11049755102.0408, 11060122448.9796, 11070489795.9184, 11080857142.8571, 11091224489.7959, 11101591836.7347, 11111959183.6735, 11122326530.6122, 11132693877.551, 11143061224.4898, 11153428571.4286, 11163795918.3673, 11174163265.3061, 11184530612.2449, 11194897959.1837, 11205265306.1224, 11215632653.0612, 11226000000.0, 11236367346.9388, 11246734693.8776, 11257102040.8163, 11267469387.7551, 11277836734.6939, 11288204081.6327, 11298571428.5714, 11308938775.5102, 11319306122.449, 11329673469.3878, 11340040816.3265, 11350408163.2653, 11360775510.2041, 11371142857.1429, 11381510204.0816, 11391877551.0204, 11402244897.9592, 11412612244.898, 11422979591.8367, 11433346938.7755, 11443714285.7143, 11454081632.6531, 11464448979.5918, 11474816326.5306, 11485183673.4694, 11495551020.4082, 11505918367.3469, 11516285714.2857, 11526653061.2245, 11537020408.1633, 11547387755.102, 11557755102.0408, 11568122448.9796, 11578489795.9184, 11588857142.8571, 11599224489.7959, 11609591836.7347, 11619959183.6735, 11630326530.6122, 11640693877.551, 11651061224.4898, 11661428571.4286, 11671795918.3673, 11682163265.3061, 11692530612.2449, 11702897959.1837, 11713265306.1224, 11723632653.0612, 11734000000.0, 11744367346.9388, 11754734693.8776, 11765102040.8163, 11775469387.7551, 11785836734.6939, 11796204081.6327, 11806571428.5714, 11816938775.5102, 11827306122.449, 11837673469.3878, 11848040816.3265, 11858408163.2653, 11868775510.2041, 11879142857.1429, 11889510204.0816, 11899877551.0204, 11910244897.9592, 11920612244.898, 11930979591.8367, 11941346938.7755, 11951714285.7143, 11962081632.6531, 11972448979.5918, 11982816326.5306, 11993183673.4694, 12003551020.4082, 12013918367.3469, 12024285714.2857, 12034653061.2245, 12045020408.1633, 12055387755.102, 12065755102.0408, 12076122448.9796, 12086489795.9184, 12096857142.8571, 12107224489.7959, 12117591836.7347, 12127959183.6735, 12138326530.6122, 12148693877.551, 12159061224.4898, 12169428571.4286, 12179795918.3673, 12190163265.3061, 12200530612.2449, 12210897959.1837, 12221265306.1224, 12231632653.0612, 12242000000.0, 12252367346.9388, 12262734693.8776, 12273102040.8163, 12283469387.7551, 12293836734.6939, 12304204081.6327, 12314571428.5714, 12324938775.5102, 12335306122.449, 12345673469.3878, 12356040816.3265, 12366408163.2653, 12376775510.2041, 12387142857.1429, 12397510204.0816, 12407877551.0204, 12418244897.9592, 12428612244.898, 12438979591.8367, 12449346938.7755, 12459714285.7143, 12470081632.6531, 12480448979.5918, 12490816326.5306, 12501183673.4694, 12511551020.4082, 12521918367.3469, 12532285714.2857, 12542653061.2245, 12553020408.1633, 12563387755.102, 12573755102.0408, 12584122448.9796, 12594489795.9184, 12604857142.8571, 12615224489.7959, 12625591836.7347, 12635959183.6735, 12646326530.6122, 12656693877.551, 12667061224.4898, 12677428571.4286, 12687795918.3673, 12698163265.3061, 12708530612.2449, 12718897959.1837, 12729265306.1224, 12739632653.0612, 12750000000.0], [-69.5618823615, -70.082474951, -70.781237048, -70.33747018, -69.542874474, -70.5914815965, -69.7792650385, -70.0287068805, -69.5832495, -69.944823868, -69.760206965, -69.0502051145, -69.646831122, -69.4092406325, -69.470059457, -69.4752256395, -69.5598703055, -70.630015598, -71.398978331, -70.2323791755, -70.010785085, -69.5680089365, -70.4494485495, -75.1240802005, -69.6901829515, -69.347719233, -70.0762516015, -69.841562183, -70.098590456, -70.041308266, -70.4234529105, -69.93572165, -69.537535902, -70.064530949, -69.8259836735, -70.3780618335, -70.285170967, -69.7082314025, -70.6793355885, -70.389574793, -69.907080511, -69.7241798175, -69.713514899, -69.848875565, -69.7864233355, -70.419607218, -70.400649787, -70.190520588, -71.812282246, -70.391360189, -69.9972442925, -70.399819423, -71.249765387, -70.0147905675, -69.5783523445, -70.4299238165, -70.434569503, -70.011835972, -71.2449936105, -69.9062072555, -70.021486698, -70.4422456825, -70.0654036115, -69.8667161595, -69.564938571, -69.5271095535, -69.9024301185, -70.1217366425, -69.935246138, -73.7330782085, -84.7925910635, -76.6404819835, -71.2022490655, -69.616076578, -69.850685665, -69.4028762505, -70.100632641, -70.202212615, -69.6600329455, -70.2172669395, -70.127969839, -69.6041897765, -69.7345106355, -70.0809704575, -69.833308885, -69.4815200865, -69.642449579, -70.229590167, -69.5944875365, -70.0131985285, -69.9131814925, -70.820956132, -69.927015045, -70.2525674355, -71.8326293095, -70.011133747, -69.4081277085, -69.715247184, -69.8656488855, -69.540686465, -69.433098625, -69.6895739695, -69.3414458835, -69.669398691, -69.6959872995, -69.9011690635, -70.801347056, -69.367966441, -69.655108341, -70.131963343, -69.9850148435, -69.911447224, -70.0011537025, -69.4439810565, -69.7840181415, -69.83122842, -71.0737621215, -71.070089267, -70.0822916285, -69.609908769, -69.9628257325, -69.7626046615, -71.7190971795, -84.324991182, -81.7753238655, -71.1756408515, -70.329130206, -70.509505122, -70.4020345535, -70.182167995, -70.578292389, -70.15083579, -69.5705416005, -70.120906099, -70.3466765915, -69.145533695, -70.484825443, -69.373993035, -69.4702003195, -70.368626501, -70.061709559, -70.468933343, -70.453987259, -69.5259076355, -69.949140699, -69.7722827055, -69.680616414, -69.7538158135, -69.3662003995, -69.5506509795, -69.910288755, -70.8628183895, -70.909475104, -70.166602582, -70.095665748, -70.596223225, -70.1738069315, -69.5434285525, -70.08185298, -70.0153652865, -69.6095626695, -69.470888121, -69.6168950925, -69.7420335685, -69.571155988, -70.1168383285, -70.167446195, -69.9069116475, -69.3261899225, -70.417756391, -69.324488387, -69.922172297, -70.3297049725, -70.309474344, -73.3561538375, -84.642673555, -85.4307373915, -72.536866472, -70.445332947, -70.070470565, -70.241058047, -69.9501316335, -69.546414403, -69.461583672, -70.1506121225, -69.746208969, -70.124548973, -70.6577819435, -69.9489355905, -70.36654302, -69.6705008005, -70.189512425, -69.6511945135, -69.8986041395, -69.821058005, -69.548077256, -69.90231603, -69.8104908515, -69.8198004755, -71.2082986475, -70.2983075125, -69.7026972945, -69.7834872635, -70.3001222855, -69.5276102215, -70.236592765, -70.040182532, -69.4054232495, -69.7643938215, -69.913010715, -70.297112661, -69.747466444, -70.299465119, -70.1726111775, -69.6452378245, -70.3223277385, -69.6884997545, -70.003926152, -69.7367276885, -69.8091743105, -69.8341954605, -69.9077600085, -70.2290521875, -69.591139222, -71.7438356735, -86.9452356265, -85.833403026, -80.150390895, -72.3407172745, -70.028301294, -69.9067925785, -69.9209403995, -69.983977629, -70.366440315, -70.0409273525, -69.7511086575, -69.975221749, -70.3407048035, -70.5431371675, -69.740236401, -70.455249576, -69.9061134775, -69.896122876, -70.1041473665, -70.959623179, -70.2669536665, -70.184809583, -70.828255084, -69.83107482, -69.681752866, -69.665717815, -69.627589562, -69.864934163, -70.242594696, -69.645339445, -70.0487974235, -70.0182599875, -70.108607908, -70.3855332735, -69.988049809, -70.0431301615, -70.2378782725, -70.0438940015, -69.4141590595, -69.4100146555, -70.406114629, -70.180725516, -70.039769407, -70.01419781, -70.083215761, -69.6552511155, -69.857202725, -71.1726990035, -91.705161167, -85.034754852, -76.1620877445, -70.11707168, -69.9508896435, -70.15950876, -70.4779062385, -70.761249695, -72.1489048105, -70.5157343955, -70.9928201435, -70.459802738, -69.878349723, -69.6855417545, -70.0738592615, -69.779699943, -70.212483275, -69.9961427465, -69.811167752, -69.3905455865, -70.3807604605, -70.1145986355, -69.3713211855, -69.562370864, -69.3633267015, -69.497513771, -69.9138128705, -69.266921986, -69.4431931975, -69.537451217, -69.8901822795, -69.477546191, -69.9019708065, -69.264650785, -70.665478978, -69.6727176785, -69.5320194345, -69.9793405835, -71.205800658, -69.5891552015, -70.3963863695, -70.7272534775, -70.6661814305, -70.4189461425, -69.654665917, -70.363212523, -71.6913872445, -83.7856135945, -83.383239102, -72.967071657, -70.2972405525, -70.2370107685, -70.139259681, -70.1799408365, -71.2258103935, -70.5894167335, -70.108472929, -69.8945640325, -69.5068820685, -69.7305765095, -69.677890518, -69.872216837, -70.4495447515, -70.605921386, -70.7494568235, -70.1132188555, -69.753010646, -69.5547902435, -70.6307027065, -70.305303596, -69.554233306, -69.2494286, -69.9409899695, -70.626499398, -70.7484926115, -70.547697685, -69.9660164755, -69.4649728505, -70.1713781475, -70.789235292, -69.760444961, -69.9586072565, -71.2689371405, -70.7564522745, -69.738757719, -69.6822892055, -70.0437634065, -69.6959130685, -71.210837628, -84.9158683975, -86.1960932565, -84.56198374, -75.2978386625, -70.7404045545, -70.3156093345, -69.4001682925, -69.333511805, -69.1889765735, -69.592565048, -70.053049113, -69.5209543105, -69.4306811155, -69.3224624265, -69.3382514755, -69.102595226, -69.7042974355, -69.029215624, -69.5625380485, -68.8083905925, -69.0715570255, -69.684525746, -69.7467602665, -69.218498598, -69.7983557875, -70.279122659, -69.6205064685, -69.5322897535, -69.5857762205, -69.566008207, -69.516961032, -69.3617139645, -69.5421493445, -69.6182871025, -69.641727189, -69.638130699, -69.6272371935, -69.814602038, -69.818344626, -69.348147249, -69.8487293005, -70.185309891, -71.88678918, -84.633940159, -85.0564219655, -80.2662925085, -74.079698494, -70.167948586, -69.753794653, -69.5296727675, -69.143780391, -69.2063556355, -69.3711796235, -69.589327916, -69.7040644585, -69.3240761345, -69.023937942, -69.5738271115, -68.9930618315, -69.5982161755, -69.846051692, -69.1220489825, -69.9859442405, -69.5310688495, -69.2345638595, -69.184667701, -69.0197566155, -69.171989628, -69.48498097, -70.4225301815, -69.215780925, -68.934164042, -69.119570045, -69.374791699, -69.842347935, -70.00673702, -69.3801935595, -69.5636599935, -69.363526677, -69.9417803425, -71.1426363525, -89.771679372, -85.9368907665, -86.536380766, -78.742214661, -72.204352918, -70.4090689545, -69.7472941125, -69.52345891, -69.4299025485, -70.012766183, -69.7404793695, -69.158794316, -69.3886016085, -69.742533179, -70.20594803, -69.8097404645, -69.731245885, -70.758011959, -69.5992391945, -69.4167962715, -69.833805298, -70.51436173, -70.1715179235, -69.246106546, -69.2808688, -69.3752344335, -69.6955748735, -70.0862096695, -69.811983876, -69.1229830605, -69.0238442725, -69.712164578, -68.919484228, -69.6643467245, -70.825166786, -70.4123463455, -70.4341879315, -70.6316094795, -83.3648496395, -89.842193261, -84.3456212765, -79.648501013, -73.756879963, -70.842143623, -69.4573862255, -69.642272045, -69.233010318, -69.6521035965, -69.7353193605, -69.9540460345, -69.705743116, -69.451272762, -70.2276577205, -69.666965008, -69.76069129, -69.716405887, -69.604943982, -69.465838386, -69.932488983, -69.7196094885, -69.884045478, -69.54552908, -69.6874496505, -70.1425082215, -69.8751225635, -70.0911090825, -69.5009452755, -70.3114439445, -69.974382112, -70.054592091, -69.9778583565, -70.2952292705, -85.191152238, -84.935393667, -84.810358527, -79.6987999805, -73.5328402175, -70.9318051255, -70.0514371045, -70.0807817525, -70.4011887125, -70.2466120225, -69.2803298085, -69.738412081, -69.320125794, -69.520556473, -69.7361788585, -69.9753643465, -68.9637109885, -69.568114049, -69.215779245, -69.112326324, -69.2508613515, -69.646095756, -69.280100347, -69.4057842905, -69.425755949, -69.875004736, -68.9163640455, -69.0039413125, -69.1406717675, -69.5471858895, -69.566789673, -70.049263564, -69.70947137, -69.9751938395, -70.814393097, -84.4759845795, -81.7167533795, -78.238164713, -71.8252740845, -69.6986564585, -69.7561136055, -69.944516618, -69.831631718, -69.2978778375, -69.520234828, -69.5058182245, -69.17928082, -68.802812462, -69.124268448, -69.8208678615, -69.4462065765, -69.2982458825, -69.7229781405, -69.8144003185, -69.69392796, -71.5290429775, -71.7203056085, -71.656295078, -69.5243629115, -69.876113586, -69.726066518, -69.5195164245, -69.2751022715, -69.415831193, -69.975058229, -70.5591804065, -85.8459661475, -87.5002291545, -84.68837751, -77.509175393, -72.32848814, -69.662841778, -69.7377471225, -69.6694578385, -69.3886640225, -69.342811764, -69.379337365, -69.6295479175, -69.3401989205, -69.3797154975, -69.373850239, -69.503769397, -69.612723837, -69.168959351, -69.848517978, -69.585823333, -69.664270951, -69.599589607, -69.715309082, -69.603615173, -69.811455567, -69.863587168, -69.416670388, -69.9604081025, -69.9812621875, -77.163969373, -82.4322547415, -81.844592672, -79.43823248, -71.811919022, -71.0836522575, -70.4195471525, -70.013992773, -69.6258692615, -70.082245165, -69.431067793, -69.2067786525, -69.6017494805, -69.7217055525, -69.4408277705, -69.371382891, -69.3796574155, -69.374786914, -69.0437655925, -69.6905124295, -69.174987407, -69.327617558, -69.218641598, -70.230339865, -70.118259746, -69.4861529025, -71.4854892915, -82.828789884, -81.200308159, -80.0731882275, -75.185318783, -69.496788352, -71.0031927885, -71.4081469665, -70.1036678175, -69.1600357255, -69.4843505845, -69.2809971665, -69.0420572695, -68.9204072655, -69.310234564, -69.528325002, -69.4773129335, -69.6290318755, -69.344655358, -69.2027444005, -69.410449633, -69.485102501, -69.4275204155, -69.4563120595, -70.212516184, -70.252969489, -70.8787683105, -70.882616293, -81.834046717, -79.0578919, -74.839758884, -70.510098415, -69.6308385485, -69.572353512, -69.489053708, -69.631985731, -69.3808157245, -69.13025388, -69.313789863, -69.7199519525, -69.3894774555, -69.546444897, -69.666069913, -69.341079858, -68.947047302, -69.67791015, -69.833584381, -70.8204568365, -69.9190045665, -69.725843893, -69.9960944075, -71.1022795235, -83.8404934795, -83.2366966205, -79.333317588, -74.2492220495, -70.618939575, -70.384818974, -69.6489033045, -69.4499820775, -69.032548658, -69.52006, -69.27753071, -69.079033159, -69.361439739, -69.5037046155, -69.624125353, -69.777596766, -69.1614972455, -69.771700466, -70.0456940855, -69.71290055, -70.616699737, -70.205925881, -78.313961838, -83.3242657045, -83.8319535785, -77.553202426, -71.2955922815, -69.8535185545, -69.339165996, -69.5966798485, -69.9514084005, -69.4470337905, -69.4840379245, -69.483587337, -69.5871983435, -69.9919209735, -69.6646049465, -69.6116288525, -69.636354175, -69.8783836005, -69.494297294, -69.6872939205, -69.564016466, -69.6903975975, -70.0620833775, -82.870122717, -81.350398001, -73.795091959, -70.6670792345, -69.622834667, -70.3657345675, -69.6058344875, -69.456290469, -70.3452539345, -70.328131097, -69.482094422, -69.6923774325, -69.7554685185, -69.399177565, -69.39879001, -69.069222066, -70.5774041815, -70.2531114865, -69.7862959615, -82.7525483325, -77.2405397875, -70.9285588215, -70.002922133, -69.349598158, -69.5637116515, -69.6121762845, -69.44996326, -69.3215967385, -69.3644791375, -69.201080574, -69.9131956595, -69.3995146455, -69.213645636, -68.91506731, -69.044864437, -69.0217251845, -69.1430700405, -68.916434643, -71.4703661345, -78.92993486, -73.8821518175, -69.3258324425, -69.0957281265, -69.0597785545, -69.1616037285, -69.196385202, -68.8256023985, -68.9430190545, -69.3931632975, -68.9617030905, -68.78704941, -69.3713158975, -69.5856292395, -68.9236901135, -69.8569972155, -69.424317703, -80.4127156305, -76.8355625385, -68.9599737325, -68.998020471, -68.807804438, -69.763786729, -68.7044662055, -69.1632124335, -69.1174510475, -68.604512589, -68.6437301605, -68.844185812, -69.1404497735, -68.988657053, -69.4520486325, -69.0920022445, -69.80191947, -76.9193549235, -68.9278625365, -69.2667285385, -68.8975388475, -69.629185658, -70.41995305, -69.073200096, -68.840472021, -68.8860621935, -68.824444542, -69.1326712795, -70.613187569, -69.994953218, -69.5325871185, -69.4895804135, -74.498908372, -72.5668630095, -69.4777388955, -69.121702762, -69.561897231, -69.685042451, -69.1331719605, -69.343718944, -68.7868663215, -68.752151482, -69.10199186, -68.69074824, -68.302259996, -69.120016927, -75.3746607, -73.2347968345, -69.243592123, -70.280665152, -69.560303196, -68.857143894, -68.3647908755, -68.6901648665, -69.325514838, -70.929735446, -69.3447676945, -69.0040604705, -70.1802975505, -69.577134911, -69.623736152, -73.877893131, -69.1245883165, -69.116196694, -69.1566255865, -68.759202041, -68.896740105, -69.248030529, -68.9059970185, -68.7993535695, -69.019329122, -69.9746466025, -71.965713346, -70.3274884305, -73.9237349015, -69.8013954515, -69.747219274, -69.0386396805, -69.269629759, -68.961015995, -69.0814693955, -69.0126964305, -70.570645555, -71.293338856, -69.8835238205, -73.7772038335, -69.2644539935, -68.909653906, -68.851674752, -69.8050239445, -69.1231470295, -68.4748406685, -69.244793702, -69.8885369095, -68.8149723055, -69.9536192175, -70.1183638465, -69.772648349, -69.5471817795, -68.922230269, -69.220774976, -69.107460238, -68.597826735, -69.3165941505, -69.080593523, -69.100082452, -68.8043545115, -70.5411837195, -71.2248413625, -69.0648366195, -69.363702422, -69.441645106, -68.6804671965, -68.9167609805, -68.749681014, -69.9596039625, -70.353039509, -70.810417588, -70.4122815575, -69.380371173, -68.928175249, -69.1049503025, -69.02163193, -69.336135724, -69.5194655195, -71.8003589445, -71.13597394, -69.0394362605, -69.200613407, -69.0605222835, -69.154844748, -72.0047639535, -71.2882372315, -69.4725940635, -69.206608692, -70.759448858, -69.440384001, -68.990105824, -69.387522977, -69.154776583, -68.849454514, -70.0451246255, -72.174421568, -69.9752637805, -69.1530389505, -69.0183115545, -68.716164593, -68.717051267, -70.07084365, -69.156525288, -69.2669772765, -70.15078899, -69.167056357, -69.0275411445, -69.023847003, -69.174053189, -69.127275639, -68.9669899945, -71.004177247, -69.7438752705, -68.5818391655, -68.7384433285, -69.0751272465, -68.645827437, -68.7029772315, -69.1539950615, -69.672667358, -70.3696618175, -68.5896245165, -68.96014897, -68.8675688735, -82.99415303, -82.4310969835, -82.400457641, -80.804689615, -80.278316501, -80.7554162605, -81.635483666, -82.560787145, -82.704026744, -81.4764524305, -80.1704065805, -80.837336173, -81.584378736, -84.212755974, -82.5382171325, -80.9289151505, -83.7842384505, -82.6009900365, -82.5923474635, -81.482311989, -81.5612359225, -81.1069701035, -81.210974421, -79.748125498, -81.964760258, -82.5363853015, -79.730992581, -80.969823743, -79.021469417, -78.5299944615, -75.713567063, -77.9045532625, -79.104172089, -80.1856839025, -78.768472503, -80.3393377075, -80.2456031705, -79.944856747, -80.346760251, -77.8918441505, -75.649236566, -76.5858576245, -78.635448626, -76.3548693675, -75.3285629285, -76.650718526, -70.520052952, -71.7430901405, -72.016521114, -72.254226982, -70.711827879, -71.3999175475, -71.533542091, -73.324096298, -71.6647856065, -72.383899539, -73.960425161, -75.8184021105, -76.808617722, -77.566077486, -76.4894907805, -78.583847171, -76.9362984095, -73.058257416, -74.222968274, -75.301497916, -75.2008781765, -73.963370133, -72.1428412565, -71.637502783, -70.542562084, -70.056511492, -70.411401918, -70.5095694765, -70.203619089, -72.895565105, -74.4623871725, -74.337481564, -74.9198986185, -75.7286359155, -75.0995180435, -74.604236236, -72.7301581095, -70.769190569, -70.197596723, -71.541323071, -73.217556597, -70.960270786, -70.1511457115, -69.4937441585, -69.59269809, -69.636045888, -69.1339912575, -70.0993545425, -71.0726420425, -70.7848461825, -70.848646853, -71.750855836, -73.3806465285, -77.2456408, -77.3986060115, -79.5466658465, -76.8523067415, -75.355700231, -75.278539443, -76.8947203635, -77.820057843, -79.039711082, -79.569743804, -77.1099216055, -77.148283474, -78.2566716575, -79.156261722, -77.8863823035, -77.3824163325, -74.3318326105, -72.181349882, -70.897352181, -71.90944984, -72.7041218375, -73.934141015, -74.7367250855, -75.968883303, -72.2907804715, -70.251052303, -69.549372749, -69.742302938, -69.635536421, -69.139726384, -69.0357546055, -68.914946685, -69.66940706, -69.9892683265, -72.3474558025, -71.062943937, -71.1740844875, -71.4089368595, -70.3094345935, -69.2698458125, -69.426834272, -69.813409273, -70.830835749, -71.836922083, -72.5952246485, -69.665756473, -69.253735535, -69.599540303, -69.23882674, -69.0888902945, -69.049538504, -69.2075404825, -69.4901008, -69.618635992, -69.2040531135, -70.294706946, -70.1216199525, -69.0510202035, -68.687841505, -69.817765426, -69.1759749055, -69.074030136, -69.4201460135, -69.6089284165, -70.8132528015, -70.7248056965, -69.6690590215, -69.317019175, -68.9844533115, -68.7454050925, -69.5127365735, -71.1828892775, -70.7364921605, -69.534632142, -68.8800148775, -69.912018781, -72.6095250675, -69.5230081, -69.3095308175, -68.592092991, -69.9096473075, -70.119171463, -69.501296348, -71.5785840475, -69.9630194255, -69.14225543, -68.7024467535, -69.334098624, -68.663775551, -69.398348246, -69.0541974495, -68.806606157, -69.1462815265, -69.3673154975, -69.4735110915, -70.660082209, -69.9457484105, -71.056913232, -69.6166829935, -69.025093754, -69.479992619, -70.250383914, -69.406255673, -68.69283421, -68.7929502415, -68.846126529, -69.208946337, -68.8835010595, -70.198980376, -69.4244776515, -69.4095247665, -70.171391237, -69.8176136225, -70.4087308435, -69.598104094, -71.7768077775, -72.0220127895, -74.19672263, -75.1282760425, -72.4019725525, -71.557062746, -72.6852164655, -71.791126168, -72.209990421, -74.751367044, -77.0284585225, -77.822414036, -77.9156067525, -72.393176591, -70.6157624085, -69.2755930205, -69.22743067, -70.3029351785, -69.735894765, -69.9219256205, -69.4337281445, -68.922029162, -68.8348330205, -68.869608264, -69.2712178595, -69.398401606, -69.0360043395, -69.9608044395, -69.815902799, -69.5095525455, -70.306175991, -70.174813847, -70.722308823, -69.980083925, -70.6456683455, -70.1777150795, -69.3793874965, -69.22657368, -70.2141166385, -72.2363037855, -72.6935354135, -71.910073781, -72.00555285, -70.419446172, -70.1922869995, -71.674109177, -73.3687371685, -73.923578386, -73.068379526, -71.7179647085, -70.1938493965, -69.747757576]], "-0.0385": [[50000000.0, 60367346.9387755, 70734693.877551, 81102040.8163265, 91469387.755102, 101836734.693878, 112204081.632653, 122571428.571429, 132938775.510204, 143306122.44898, 153673469.387755, 164040816.326531, 174408163.265306, 184775510.204082, 195142857.142857, 205510204.081633, 215877551.020408, 226244897.959184, 236612244.897959, 246979591.836735, 257346938.77551, 267714285.714286, 278081632.653061, 288448979.591837, 298816326.530612, 309183673.469388, 319551020.408163, 329918367.346939, 340285714.285714, 350653061.22449, 361020408.163265, 371387755.102041, 381755102.040816, 392122448.979592, 402489795.918367, 412857142.857143, 423224489.795918, 433591836.734694, 443959183.673469, 454326530.612245, 464693877.55102, 475061224.489796, 485428571.428571, 495795918.367347, 506163265.306122, 516530612.244898, 526897959.183673, 537265306.122449, 547632653.061224, 558000000.0, 568367346.938776, 578734693.877551, 589102040.816326, 599469387.755102, 609836734.693877, 620204081.632653, 630571428.571429, 640938775.510204, 651306122.44898, 661673469.387755, 672040816.326531, 682408163.265306, 692775510.204082, 703142857.142857, 713510204.081633, 723877551.020408, 734244897.959184, 744612244.897959, 754979591.836735, 765346938.77551, 775714285.714286, 786081632.653061, 796448979.591837, 806816326.530612, 817183673.469388, 827551020.408163, 837918367.346939, 848285714.285714, 858653061.22449, 869020408.163265, 879387755.102041, 889755102.040816, 900122448.979592, 910489795.918367, 920857142.857143, 931224489.795918, 941591836.734694, 951959183.673469, 962326530.612245, 972693877.55102, 983061224.489796, 993428571.428571, 1003795918.36735, 1014163265.30612, 1024530612.2449, 1034897959.18367, 1045265306.12245, 1055632653.06122, 1066000000.0, 1076367346.93878, 1086734693.87755, 1097102040.81633, 1107469387.7551, 1117836734.69388, 1128204081.63265, 1138571428.57143, 1148938775.5102, 1159306122.44898, 1169673469.38775, 1180040816.32653, 1190408163.26531, 1200775510.20408, 1211142857.14286, 1221510204.08163, 1231877551.02041, 1242244897.95918, 1252612244.89796, 1262979591.83673, 1273346938.77551, 1283714285.71429, 1294081632.65306, 1304448979.59184, 1314816326.53061, 1325183673.46939, 1335551020.40816, 1345918367.34694, 1356285714.28571, 1366653061.22449, 1377020408.16327, 1387387755.10204, 1397755102.04082, 1408122448.97959, 1418489795.91837, 1428857142.85714, 1439224489.79592, 1449591836.73469, 1459959183.67347, 1470326530.61224, 1480693877.55102, 1491061224.4898, 1501428571.42857, 1511795918.36735, 1522163265.30612, 1532530612.2449, 1542897959.18367, 1553265306.12245, 1563632653.06122, 1574000000.0, 1584367346.93878, 1594734693.87755, 1605102040.81633, 1615469387.7551, 1625836734.69388, 1636204081.63265, 1646571428.57143, 1656938775.5102, 1667306122.44898, 1677673469.38775, 1688040816.32653, 1698408163.26531, 1708775510.20408, 1719142857.14286, 1729510204.08163, 1739877551.02041, 1750244897.95918, 1760612244.89796, 1770979591.83673, 1781346938.77551, 1791714285.71429, 1802081632.65306, 1812448979.59184, 1822816326.53061, 1833183673.46939, 1843551020.40816, 1853918367.34694, 1864285714.28571, 1874653061.22449, 1885020408.16327, 1895387755.10204, 1905755102.04082, 1916122448.97959, 1926489795.91837, 1936857142.85714, 1947224489.79592, 1957591836.73469, 1967959183.67347, 1978326530.61224, 1988693877.55102, 1999061224.4898, 2009428571.42857, 2019795918.36735, 2030163265.30612, 2040530612.2449, 2050897959.18367, 2061265306.12245, 2071632653.06122, 2082000000.0, 2092367346.93878, 2102734693.87755, 2113102040.81633, 2123469387.7551, 2133836734.69388, 2144204081.63265, 2154571428.57143, 2164938775.5102, 2175306122.44898, 2185673469.38775, 2196040816.32653, 2206408163.26531, 2216775510.20408, 2227142857.14286, 2237510204.08163, 2247877551.02041, 2258244897.95918, 2268612244.89796, 2278979591.83673, 2289346938.77551, 2299714285.71429, 2310081632.65306, 2320448979.59184, 2330816326.53061, 2341183673.46939, 2351551020.40816, 2361918367.34694, 2372285714.28571, 2382653061.22449, 2393020408.16327, 2403387755.10204, 2413755102.04082, 2424122448.97959, 2434489795.91837, 2444857142.85714, 2455224489.79592, 2465591836.73469, 2475959183.67347, 2486326530.61224, 2496693877.55102, 2507061224.4898, 2517428571.42857, 2527795918.36735, 2538163265.30612, 2548530612.2449, 2558897959.18367, 2569265306.12245, 2579632653.06122, 2590000000.0, 2600367346.93878, 2610734693.87755, 2621102040.81633, 2631469387.7551, 2641836734.69388, 2652204081.63265, 2662571428.57143, 2672938775.5102, 2683306122.44898, 2693673469.38775, 2704040816.32653, 2714408163.26531, 2724775510.20408, 2735142857.14286, 2745510204.08163, 2755877551.02041, 2766244897.95918, 2776612244.89796, 2786979591.83673, 2797346938.77551, 2807714285.71429, 2818081632.65306, 2828448979.59184, 2838816326.53061, 2849183673.46939, 2859551020.40816, 2869918367.34694, 2880285714.28571, 2890653061.22449, 2901020408.16327, 2911387755.10204, 2921755102.04082, 2932122448.97959, 2942489795.91837, 2952857142.85714, 2963224489.79592, 2973591836.73469, 2983959183.67347, 2994326530.61224, 3004693877.55102, 3015061224.4898, 3025428571.42857, 3035795918.36735, 3046163265.30612, 3056530612.2449, 3066897959.18367, 3077265306.12245, 3087632653.06122, 3098000000.0, 3108367346.93878, 3118734693.87755, 3129102040.81633, 3139469387.7551, 3149836734.69388, 3160204081.63265, 3170571428.57143, 3180938775.5102, 3191306122.44898, 3201673469.38775, 3212040816.32653, 3222408163.26531, 3232775510.20408, 3243142857.14286, 3253510204.08163, 3263877551.02041, 3274244897.95918, 3284612244.89796, 3294979591.83673, 3305346938.77551, 3315714285.71429, 3326081632.65306, 3336448979.59184, 3346816326.53061, 3357183673.46939, 3367551020.40816, 3377918367.34694, 3388285714.28571, 3398653061.22449, 3409020408.16327, 3419387755.10204, 3429755102.04082, 3440122448.97959, 3450489795.91837, 3460857142.85714, 3471224489.79592, 3481591836.73469, 3491959183.67347, 3502326530.61224, 3512693877.55102, 3523061224.4898, 3533428571.42857, 3543795918.36735, 3554163265.30612, 3564530612.2449, 3574897959.18367, 3585265306.12245, 3595632653.06122, 3606000000.0, 3616367346.93878, 3626734693.87755, 3637102040.81633, 3647469387.7551, 3657836734.69388, 3668204081.63265, 3678571428.57143, 3688938775.5102, 3699306122.44898, 3709673469.38775, 3720040816.32653, 3730408163.26531, 3740775510.20408, 3751142857.14286, 3761510204.08163, 3771877551.02041, 3782244897.95918, 3792612244.89796, 3802979591.83673, 3813346938.77551, 3823714285.71429, 3834081632.65306, 3844448979.59184, 3854816326.53061, 3865183673.46939, 3875551020.40816, 3885918367.34694, 3896285714.28571, 3906653061.22449, 3917020408.16327, 3927387755.10204, 3937755102.04082, 3948122448.97959, 3958489795.91837, 3968857142.85714, 3979224489.79592, 3989591836.73469, 3999959183.67347, 4010326530.61224, 4020693877.55102, 4031061224.4898, 4041428571.42857, 4051795918.36735, 4062163265.30612, 4072530612.2449, 4082897959.18367, 4093265306.12245, 4103632653.06122, 4114000000.0, 4124367346.93878, 4134734693.87755, 4145102040.81633, 4155469387.7551, 4165836734.69388, 4176204081.63265, 4186571428.57143, 4196938775.5102, 4207306122.44898, 4217673469.38775, 4228040816.32653, 4238408163.26531, 4248775510.20408, 4259142857.14286, 4269510204.08163, 4279877551.02041, 4290244897.95918, 4300612244.89796, 4310979591.83673, 4321346938.77551, 4331714285.71428, 4342081632.65306, 4352448979.59184, 4362816326.53061, 4373183673.46939, 4383551020.40816, 4393918367.34694, 4404285714.28571, 4414653061.22449, 4425020408.16327, 4435387755.10204, 4445755102.04082, 4456122448.97959, 4466489795.91837, 4476857142.85714, 4487224489.79592, 4497591836.73469, 4507959183.67347, 4518326530.61224, 4528693877.55102, 4539061224.4898, 4549428571.42857, 4559795918.36735, 4570163265.30612, 4580530612.2449, 4590897959.18367, 4601265306.12245, 4611632653.06122, 4622000000.0, 4632367346.93878, 4642734693.87755, 4653102040.81633, 4663469387.7551, 4673836734.69388, 4684204081.63265, 4694571428.57143, 4704938775.5102, 4715306122.44898, 4725673469.38775, 4736040816.32653, 4746408163.26531, 4756775510.20408, 4767142857.14286, 4777510204.08163, 4787877551.02041, 4798244897.95918, 4808612244.89796, 4818979591.83673, 4829346938.77551, 4839714285.71429, 4850081632.65306, 4860448979.59184, 4870816326.53061, 4881183673.46939, 4891551020.40816, 4901918367.34694, 4912285714.28571, 4922653061.22449, 4933020408.16327, 4943387755.10204, 4953755102.04082, 4964122448.97959, 4974489795.91837, 4984857142.85714, 4995224489.79592, 5005591836.73469, 5015959183.67347, 5026326530.61224, 5036693877.55102, 5047061224.4898, 5057428571.42857, 5067795918.36735, 5078163265.30612, 5088530612.2449, 5098897959.18367, 5109265306.12245, 5119632653.06122, 5130000000.0, 5140367346.93878, 5150734693.87755, 5161102040.81633, 5171469387.7551, 5181836734.69388, 5192204081.63265, 5202571428.57143, 5212938775.5102, 5223306122.44898, 5233673469.38775, 5244040816.32653, 5254408163.26531, 5264775510.20408, 5275142857.14286, 5285510204.08163, 5295877551.02041, 5306244897.95918, 5316612244.89796, 5326979591.83673, 5337346938.77551, 5347714285.71429, 5358081632.65306, 5368448979.59184, 5378816326.53061, 5389183673.46939, 5399551020.40816, 5409918367.34694, 5420285714.28571, 5430653061.22449, 5441020408.16327, 5451387755.10204, 5461755102.04082, 5472122448.97959, 5482489795.91837, 5492857142.85714, 5503224489.79592, 5513591836.73469, 5523959183.67347, 5534326530.61224, 5544693877.55102, 5555061224.4898, 5565428571.42857, 5575795918.36735, 5586163265.30612, 5596530612.2449, 5606897959.18367, 5617265306.12245, 5627632653.06122, 5638000000.0, 5648367346.93878, 5658734693.87755, 5669102040.81633, 5679469387.7551, 5689836734.69388, 5700204081.63265, 5710571428.57143, 5720938775.5102, 5731306122.44898, 5741673469.38775, 5752040816.32653, 5762408163.26531, 5772775510.20408, 5783142857.14286, 5793510204.08163, 5803877551.02041, 5814244897.95918, 5824612244.89796, 5834979591.83673, 5845346938.77551, 5855714285.71428, 5866081632.65306, 5876448979.59184, 5886816326.53061, 5897183673.46939, 5907551020.40816, 5917918367.34694, 5928285714.28571, 5938653061.22449, 5949020408.16327, 5959387755.10204, 5969755102.04082, 5980122448.97959, 5990489795.91837, 6000857142.85714, 6011224489.79592, 6021591836.73469, 6031959183.67347, 6042326530.61224, 6052693877.55102, 6063061224.4898, 6073428571.42857, 6083795918.36735, 6094163265.30612, 6104530612.2449, 6114897959.18367, 6125265306.12245, 6135632653.06122, 6146000000.0, 6156367346.93878, 6166734693.87755, 6177102040.81633, 6187469387.7551, 6197836734.69388, 6208204081.63265, 6218571428.57143, 6228938775.5102, 6239306122.44898, 6249673469.38775, 6260040816.32653, 6270408163.26531, 6280775510.20408, 6291142857.14286, 6301510204.08163, 6311877551.02041, 6322244897.95918, 6332612244.89796, 6342979591.83673, 6353346938.77551, 6363714285.71428, 6374081632.65306, 6384448979.59184, 6394816326.53061, 6405183673.46939, 6415551020.40816, 6425918367.34694, 6436285714.28571, 6446653061.22449, 6457020408.16327, 6467387755.10204, 6477755102.04082, 6488122448.97959, 6498489795.91837, 6508857142.85714, 6519224489.79592, 6529591836.73469, 6539959183.67347, 6550326530.61224, 6560693877.55102, 6571061224.4898, 6581428571.42857, 6591795918.36735, 6602163265.30612, 6612530612.2449, 6622897959.18367, 6633265306.12245, 6643632653.06122, 6654000000.0, 6664367346.93878, 6674734693.87755, 6685102040.81633, 6695469387.7551, 6705836734.69388, 6716204081.63265, 6726571428.57143, 6736938775.5102, 6747306122.44898, 6757673469.38775, 6768040816.32653, 6778408163.26531, 6788775510.20408, 6799142857.14286, 6809510204.08163, 6819877551.02041, 6830244897.95918, 6840612244.89796, 6850979591.83673, 6861346938.77551, 6871714285.71428, 6882081632.65306, 6892448979.59184, 6902816326.53061, 6913183673.46939, 6923551020.40816, 6933918367.34694, 6944285714.28571, 6954653061.22449, 6965020408.16327, 6975387755.10204, 6985755102.04082, 6996122448.97959, 7006489795.91837, 7016857142.85714, 7027224489.79592, 7037591836.73469, 7047959183.67347, 7058326530.61224, 7068693877.55102, 7079061224.4898, 7089428571.42857, 7099795918.36735, 7110163265.30612, 7120530612.2449, 7130897959.18367, 7141265306.12245, 7151632653.06122, 7162000000.0, 7172367346.93878, 7182734693.87755, 7193102040.81633, 7203469387.7551, 7213836734.69388, 7224204081.63265, 7234571428.57143, 7244938775.5102, 7255306122.44898, 7265673469.38775, 7276040816.32653, 7286408163.26531, 7296775510.20408, 7307142857.14286, 7317510204.08163, 7327877551.02041, 7338244897.95918, 7348612244.89796, 7358979591.83673, 7369346938.77551, 7379714285.71428, 7390081632.65306, 7400448979.59184, 7410816326.53061, 7421183673.46939, 7431551020.40816, 7441918367.34694, 7452285714.28571, 7462653061.22449, 7473020408.16327, 7483387755.10204, 7493755102.04082, 7504122448.97959, 7514489795.91837, 7524857142.85714, 7535224489.79592, 7545591836.73469, 7555959183.67347, 7566326530.61224, 7576693877.55102, 7587061224.4898, 7597428571.42857, 7607795918.36735, 7618163265.30612, 7628530612.2449, 7638897959.18367, 7649265306.12245, 7659632653.06122, 7670000000.0, 7680367346.93878, 7690734693.87755, 7701102040.81633, 7711469387.7551, 7721836734.69388, 7732204081.63265, 7742571428.57143, 7752938775.5102, 7763306122.44898, 7773673469.38775, 7784040816.32653, 7794408163.26531, 7804775510.20408, 7815142857.14286, 7825510204.08163, 7835877551.02041, 7846244897.95918, 7856612244.89796, 7866979591.83673, 7877346938.77551, 7887714285.71428, 7898081632.65306, 7908448979.59184, 7918816326.53061, 7929183673.46939, 7939551020.40816, 7949918367.34694, 7960285714.28571, 7970653061.22449, 7981020408.16327, 7991387755.10204, 8001755102.04082, 8012122448.97959, 8022489795.91837, 8032857142.85714, 8043224489.79592, 8053591836.73469, 8063959183.67347, 8074326530.61224, 8084693877.55102, 8095061224.4898, 8105428571.42857, 8115795918.36735, 8126163265.30612, 8136530612.2449, 8146897959.18367, 8157265306.12245, 8167632653.06122, 8178000000.0, 8188367346.93878, 8198734693.87755, 8209102040.81633, 8219469387.7551, 8229836734.69388, 8240204081.63265, 8250571428.57143, 8260938775.5102, 8271306122.44898, 8281673469.38775, 8292040816.32653, 8302408163.26531, 8312775510.20408, 8323142857.14286, 8333510204.08163, 8343877551.02041, 8354244897.95918, 8364612244.89796, 8374979591.83673, 8385346938.77551, 8395714285.71428, 8406081632.65306, 8416448979.59184, 8426816326.53061, 8437183673.46939, 8447551020.40816, 8457918367.34694, 8468285714.28571, 8478653061.22449, 8489020408.16327, 8499387755.10204, 8509755102.04082, 8520122448.97959, 8530489795.91837, 8540857142.85714, 8551224489.79592, 8561591836.73469, 8571959183.67347, 8582326530.61224, 8592693877.55102, 8603061224.4898, 8613428571.42857, 8623795918.36735, 8634163265.30612, 8644530612.2449, 8654897959.18367, 8665265306.12245, 8675632653.06122, 8686000000.0, 8696367346.93877, 8706734693.87755, 8717102040.81633, 8727469387.7551, 8737836734.69388, 8748204081.63265, 8758571428.57143, 8768938775.5102, 8779306122.44898, 8789673469.38775, 8800040816.32653, 8810408163.26531, 8820775510.20408, 8831142857.14286, 8841510204.08163, 8851877551.02041, 8862244897.95918, 8872612244.89796, 8882979591.83673, 8893346938.77551, 8903714285.71428, 8914081632.65306, 8924448979.59184, 8934816326.53061, 8945183673.46939, 8955551020.40816, 8965918367.34694, 8976285714.28571, 8986653061.22449, 8997020408.16327, 9007387755.10204, 9017755102.04082, 9028122448.97959, 9038489795.91837, 9048857142.85714, 9059224489.79592, 9069591836.73469, 9079959183.67347, 9090326530.61224, 9100693877.55102, 9111061224.4898, 9121428571.42857, 9131795918.36735, 9142163265.30612, 9152530612.2449, 9162897959.18367, 9173265306.12245, 9183632653.06122, 9194000000.0, 9204367346.93877, 9214734693.87755, 9225102040.81633, 9235469387.7551, 9245836734.69388, 9256204081.63265, 9266571428.57143, 9276938775.5102, 9287306122.44898, 9297673469.38775, 9308040816.32653, 9318408163.26531, 9328775510.20408, 9339142857.14286, 9349510204.08163, 9359877551.02041, 9370244897.95918, 9380612244.89796, 9390979591.83673, 9401346938.77551, 9411714285.71428, 9422081632.65306, 9432448979.59184, 9442816326.53061, 9453183673.46939, 9463551020.40816, 9473918367.34694, 9484285714.28571, 9494653061.22449, 9505020408.16327, 9515387755.10204, 9525755102.04082, 9536122448.97959, 9546489795.91837, 9556857142.85714, 9567224489.79592, 9577591836.73469, 9587959183.67347, 9598326530.61224, 9608693877.55102, 9619061224.4898, 9629428571.42857, 9639795918.36735, 9650163265.30612, 9660530612.2449, 9670897959.18367, 9681265306.12245, 9691632653.06122, 9702000000.0, 9712367346.93877, 9722734693.87755, 9733102040.81633, 9743469387.7551, 9753836734.69388, 9764204081.63265, 9774571428.57143, 9784938775.5102, 9795306122.44898, 9805673469.38775, 9816040816.32653, 9826408163.26531, 9836775510.20408, 9847142857.14286, 9857510204.08163, 9867877551.02041, 9878244897.95918, 9888612244.89796, 9898979591.83673, 9909346938.77551, 9919714285.71428, 9930081632.65306, 9940448979.59184, 9950816326.53061, 9961183673.46939, 9971551020.40816, 9981918367.34694, 9992285714.28571, 10002653061.2245, 10013020408.1633, 10023387755.102, 10033755102.0408, 10044122448.9796, 10054489795.9184, 10064857142.8571, 10075224489.7959, 10085591836.7347, 10095959183.6735, 10106326530.6122, 10116693877.551, 10127061224.4898, 10137428571.4286, 10147795918.3673, 10158163265.3061, 10168530612.2449, 10178897959.1837, 10189265306.1224, 10199632653.0612, 10210000000.0, 10220367346.9388, 10230734693.8776, 10241102040.8163, 10251469387.7551, 10261836734.6939, 10272204081.6327, 10282571428.5714, 10292938775.5102, 10303306122.449, 10313673469.3878, 10324040816.3265, 10334408163.2653, 10344775510.2041, 10355142857.1429, 10365510204.0816, 10375877551.0204, 10386244897.9592, 10396612244.898, 10406979591.8367, 10417346938.7755, 10427714285.7143, 10438081632.6531, 10448448979.5918, 10458816326.5306, 10469183673.4694, 10479551020.4082, 10489918367.3469, 10500285714.2857, 10510653061.2245, 10521020408.1633, 10531387755.102, 10541755102.0408, 10552122448.9796, 10562489795.9184, 10572857142.8571, 10583224489.7959, 10593591836.7347, 10603959183.6735, 10614326530.6122, 10624693877.551, 10635061224.4898, 10645428571.4286, 10655795918.3673, 10666163265.3061, 10676530612.2449, 10686897959.1837, 10697265306.1224, 10707632653.0612, 10718000000.0, 10728367346.9388, 10738734693.8776, 10749102040.8163, 10759469387.7551, 10769836734.6939, 10780204081.6327, 10790571428.5714, 10800938775.5102, 10811306122.449, 10821673469.3878, 10832040816.3265, 10842408163.2653, 10852775510.2041, 10863142857.1429, 10873510204.0816, 10883877551.0204, 10894244897.9592, 10904612244.898, 10914979591.8367, 10925346938.7755, 10935714285.7143, 10946081632.6531, 10956448979.5918, 10966816326.5306, 10977183673.4694, 10987551020.4082, 10997918367.3469, 11008285714.2857, 11018653061.2245, 11029020408.1633, 11039387755.102, 11049755102.0408, 11060122448.9796, 11070489795.9184, 11080857142.8571, 11091224489.7959, 11101591836.7347, 11111959183.6735, 11122326530.6122, 11132693877.551, 11143061224.4898, 11153428571.4286, 11163795918.3673, 11174163265.3061, 11184530612.2449, 11194897959.1837, 11205265306.1224, 11215632653.0612, 11226000000.0, 11236367346.9388, 11246734693.8776, 11257102040.8163, 11267469387.7551, 11277836734.6939, 11288204081.6327, 11298571428.5714, 11308938775.5102, 11319306122.449, 11329673469.3878, 11340040816.3265, 11350408163.2653, 11360775510.2041, 11371142857.1429, 11381510204.0816, 11391877551.0204, 11402244897.9592, 11412612244.898, 11422979591.8367, 11433346938.7755, 11443714285.7143, 11454081632.6531, 11464448979.5918, 11474816326.5306, 11485183673.4694, 11495551020.4082, 11505918367.3469, 11516285714.2857, 11526653061.2245, 11537020408.1633, 11547387755.102, 11557755102.0408, 11568122448.9796, 11578489795.9184, 11588857142.8571, 11599224489.7959, 11609591836.7347, 11619959183.6735, 11630326530.6122, 11640693877.551, 11651061224.4898, 11661428571.4286, 11671795918.3673, 11682163265.3061, 11692530612.2449, 11702897959.1837, 11713265306.1224, 11723632653.0612, 11734000000.0, 11744367346.9388, 11754734693.8776, 11765102040.8163, 11775469387.7551, 11785836734.6939, 11796204081.6327, 11806571428.5714, 11816938775.5102, 11827306122.449, 11837673469.3878, 11848040816.3265, 11858408163.2653, 11868775510.2041, 11879142857.1429, 11889510204.0816, 11899877551.0204, 11910244897.9592, 11920612244.898, 11930979591.8367, 11941346938.7755, 11951714285.7143, 11962081632.6531, 11972448979.5918, 11982816326.5306, 11993183673.4694, 12003551020.4082, 12013918367.3469, 12024285714.2857, 12034653061.2245, 12045020408.1633, 12055387755.102, 12065755102.0408, 12076122448.9796, 12086489795.9184, 12096857142.8571, 12107224489.7959, 12117591836.7347, 12127959183.6735, 12138326530.6122, 12148693877.551, 12159061224.4898, 12169428571.4286, 12179795918.3673, 12190163265.3061, 12200530612.2449, 12210897959.1837, 12221265306.1224, 12231632653.0612, 12242000000.0, 12252367346.9388, 12262734693.8776, 12273102040.8163, 12283469387.7551, 12293836734.6939, 12304204081.6327, 12314571428.5714, 12324938775.5102, 12335306122.449, 12345673469.3878, 12356040816.3265, 12366408163.2653, 12376775510.2041, 12387142857.1429, 12397510204.0816, 12407877551.0204, 12418244897.9592, 12428612244.898, 12438979591.8367, 12449346938.7755, 12459714285.7143, 12470081632.6531, 12480448979.5918, 12490816326.5306, 12501183673.4694, 12511551020.4082, 12521918367.3469, 12532285714.2857, 12542653061.2245, 12553020408.1633, 12563387755.102, 12573755102.0408, 12584122448.9796, 12594489795.9184, 12604857142.8571, 12615224489.7959, 12625591836.7347, 12635959183.6735, 12646326530.6122, 12656693877.551, 12667061224.4898, 12677428571.4286, 12687795918.3673, 12698163265.3061, 12708530612.2449, 12718897959.1837, 12729265306.1224, 12739632653.0612, 12750000000.0], [-72.0409358585, -71.272966995, -70.433763528, -70.9490731355, -70.972006013, -70.745722611, -69.542342676, -69.13084492, -69.4016412645, -69.7158434435, -70.447029139, -70.493944025, -70.130768925, -69.605251822, -69.716698509, -69.721493362, -69.73646752, -69.778234447, -69.6986858, -69.986990181, -69.7902220715, -70.648525535, -70.4239102565, -70.267384879, -71.5749080975, -69.7014817935, -69.237420366, -69.0379538225, -69.7567949395, -70.297890083, -70.652949146, -70.107702911, -69.723203903, -70.199831678, -69.640967393, -69.8356312325, -69.536489058, -70.2099029475, -70.132609108, -69.813799175, -70.0674004195, -69.474142399, -69.9817387155, -70.2025488285, -69.52123669, -69.742104689, -69.972867777, -70.3271612665, -69.63164925, -69.616671983, -69.5034319745, -69.4575558675, -69.3264960315, -69.6990378755, -70.0754051995, -70.030030145, -69.690053623, -69.8139824265, -69.4104718015, -69.2417559465, -69.5541908095, -70.417217902, -70.502918876, -70.881445108, -70.171404911, -69.6977546215, -69.4499247635, -69.365068214, -69.571285432, -69.6748512465, -69.917437061, -69.651427517, -81.6197034405, -81.1980650665, -70.332313567, -69.8744701385, -69.43937226, -69.4423826095, -70.1878622515, -70.094080561, -69.0433645595, -69.581340277, -69.9593924105, -70.104528483, -70.0658864365, -70.2324249935, -69.8446241705, -69.2116662405, -69.627668876, -70.0696683505, -70.304040806, -70.544595096, -70.584963527, -69.932856879, -70.397559428, -70.503266887, -70.0649486635, -69.9576840925, -69.2649244015, -69.6159349935, -69.7154275945, -69.7761832005, -69.6093121925, -70.398827077, -70.417005155, -70.1220680655, -69.7135588135, -70.2143432135, -69.8160605585, -69.739088283, -70.046755982, -70.366236571, -70.528158197, -69.373848411, -69.4422798115, -69.5513787455, -69.900847381, -70.1438457555, -69.9247740615, -70.1120347535, -70.8339092725, -69.7352631995, -69.54292125, -69.480075891, -70.1924727555, -70.28694124, -72.2495808965, -81.1029663935, -83.8023357045, -70.4887198535, -69.7071706565, -68.9620628595, -69.022581715, -69.506135576, -69.7466194245, -69.6843523755, -70.036041609, -69.5614984665, -70.2475924535, -69.834285173, -70.3374285565, -69.666524343, -69.965160557, -69.721732132, -70.1933629645, -69.8821649995, -71.1660190195, -70.148146207, -69.950146725, -69.393154654, -70.1992176495, -69.676441852, -70.1810994025, -70.331233446, -71.307002936, -70.921485299, -69.599178692, -69.78889262, -70.0734594755, -69.656893046, -70.157758324, -71.5971324215, -70.4304708195, -69.915934103, -70.053618249, -70.4617632535, -70.174415411, -70.0539834, -69.268673503, -69.8883774085, -70.024111044, -69.6420489705, -69.7221063735, -69.9506731295, -69.815742454, -69.589341528, -69.3734785735, -69.6829126095, -69.5186368165, -70.2573182495, -74.867414816, -82.0616200125, -78.791214713, -72.7762014605, -70.204485398, -69.5187384305, -69.806819117, -69.9547816695, -69.334215888, -69.9287122615, -70.041480711, -70.0696793175, -69.921219193, -69.987021195, -70.568511047, -70.0714232265, -69.701103361, -69.890929008, -69.481226373, -70.320162793, -70.143394668, -70.514758783, -70.110701041, -69.846974325, -70.274716207, -70.2284903685, -70.1493907975, -69.710270821, -69.7090734415, -69.639371039, -69.8040179705, -69.484204268, -69.4820708315, -69.41512714, -69.8555788585, -69.1900167935, -69.3268116045, -69.721623373, -69.763961804, -69.662764568, -69.055878238, -68.9204624615, -69.8254986735, -69.4949368215, -70.1832793725, -70.8618298715, -70.167947535, -69.705977338, -69.7557671735, -69.3350065245, -69.982416998, -70.7694786065, -73.0160150175, -81.2581457005, -81.426221836, -73.0559860635, -69.877577832, -69.5489819575, -69.684694088, -69.8271386105, -70.448760434, -69.992353488, -69.5452426415, -69.8031174595, -69.949583351, -69.68389178, -69.5568211645, -69.4033080935, -69.4050377435, -70.278817268, -69.6117060495, -69.464467583, -70.166201486, -69.9334469975, -69.9534592735, -69.639189953, -70.210044082, -70.942089224, -71.14653877, -70.207401877, -69.6864099065, -69.730238251, -69.568490466, -69.7590340675, -70.047745133, -70.8435063875, -70.491195213, -70.0536108355, -69.813920663, -70.235296225, -70.4116277895, -69.786921051, -69.5847186145, -70.0910167225, -70.2708561615, -70.643369126, -70.5179800125, -71.1255667495, -70.4782106385, -70.056734067, -69.836747631, -71.5635768405, -82.6887247925, -80.6382170275, -74.950127364, -69.7054968795, -70.2586925395, -70.1608711295, -69.773441142, -70.0206490375, -69.840052344, -69.7165324175, -69.8761616485, -70.2093318945, -70.255307818, -70.427574485, -69.6834396045, -69.6692904675, -69.5344541405, -69.986704467, -70.274471214, -70.687746053, -70.6112950375, -70.53247279, -69.631007847, -69.763869779, -69.3655163995, -70.349891426, -69.9527877435, -70.9580111215, -70.7042262365, -70.0946185565, -69.954224688, -69.697197027, -69.5776634645, -70.185387978, -69.9839868675, -70.3016360425, -70.00546725, -70.445946493, -70.3301270405, -69.940607722, -69.674979399, -69.3461175245, -69.8715943, -69.744362027, -69.425388312, -69.9228596615, -70.7436796425, -70.2599621795, -83.780760444, -81.496658545, -76.6939058215, -70.4325089255, -69.6987791765, -69.843986565, -69.8617344415, -69.7350689965, -69.4679820725, -69.4618140245, -70.2734301175, -69.4832889045, -69.8491906845, -70.106213289, -69.6389639305, -70.2564338445, -69.4559943135, -69.6953106765, -69.667144993, -70.0362894985, -69.7805655725, -70.4108360985, -70.7677766065, -70.374560368, -70.158874582, -71.563711247, -70.4726540685, -69.912902208, -69.897511278, -69.580063907, -69.6683463385, -69.5190459695, -69.7836289215, -69.5057857225, -69.6642590215, -70.1021962075, -69.903867055, -70.5922601715, -70.715962586, -70.893458181, -69.874319662, -69.8646106325, -69.980597749, -70.512751236, -73.574364595, -81.902837246, -80.7538673475, -73.8217577515, -69.637833407, -69.9682031655, -69.584373646, -69.6042352445, -69.7403939795, -69.4454864525, -69.749351996, -69.852862943, -70.0572320735, -69.6591481125, -69.797844548, -70.4183163795, -70.021966891, -70.463720939, -70.0595060075, -70.091482809, -69.379205227, -69.8401209315, -69.786246715, -69.702031441, -69.198791333, -69.739835888, -71.1931080535, -70.665708943, -70.4839821455, -69.9119399125, -70.0951081495, -70.3177344275, -69.607203821, -70.0650529795, -69.343098417, -69.959925869, -70.935491292, -71.2410385795, -70.7345845165, -70.632605254, -69.887434402, -69.2870099475, -69.880182231, -70.578272658, -79.972631587, -80.7852082455, -81.033365388, -73.946132677, -70.232861676, -69.6243227165, -69.642558395, -69.7658198035, -69.6625333805, -69.405531949, -69.472602434, -70.068461598, -70.3972835275, -71.0322923245, -72.83460858, -71.075574223, -70.530955577, -70.437551463, -70.172010673, -70.289147611, -70.4257793615, -70.575614487, -69.7221413225, -69.7954052555, -70.2640401105, -69.585335338, -70.0575083085, -70.3640792885, -69.618488803, -69.773650485, -69.8582440945, -69.480525995, -69.499531053, -69.514079846, -69.6953804215, -70.0446343675, -69.8887924055, -69.398060201, -70.0782139795, -70.114378575, -82.172458283, -80.8654182125, -80.0478021645, -74.2656708095, -70.6404038115, -69.602692048, -69.6284522115, -69.9850140475, -69.547705526, -69.2080598115, -69.7380537755, -70.1626769195, -69.2707618005, -69.830544172, -69.777606811, -69.8502428845, -69.426235713, -69.981739993, -70.3293203605, -70.10140205, -70.367916698, -69.900109919, -70.000669963, -69.8831806765, -70.185829093, -70.092870239, -69.853171904, -70.067459919, -70.8902271315, -71.147911634, -71.597714278, -70.3816401715, -69.6690401435, -69.6651393365, -69.8298940995, -71.1324761565, -71.130071812, -70.449501287, -70.2850430295, -79.456638361, -82.023978871, -80.118587395, -78.1922366815, -71.3577650425, -70.295037285, -70.118328785, -69.8915784225, -69.668069781, -70.195760836, -69.8257984075, -70.061104309, -70.5838273095, -70.2082229635, -69.5221469745, -69.7692181275, -69.828353724, -69.711534769, -70.5780392065, -70.7350141525, -70.556881484, -69.9497940395, -69.8133090855, -69.873088954, -69.8606898385, -69.64241791, -70.5525303225, -70.429958038, -69.8198071525, -70.252917098, -71.370843805, -70.9413162165, -70.163414934, -70.492912019, -71.2066033, -82.243856426, -84.2204581275, -80.624184333, -77.898460553, -72.9493887525, -70.527260375, -70.1693764, -69.744611233, -69.6774385525, -70.2811575825, -69.544527166, -70.1308832, -69.7227475575, -69.2406509475, -70.073293364, -70.254607866, -69.5065224865, -69.5931478905, -70.0098954215, -70.3433096885, -70.5332790355, -70.296418493, -70.863568643, -71.025764763, -70.5987003965, -70.54431058, -70.592211731, -70.883769469, -69.8314642955, -69.6324011975, -69.7402281035, -69.896458151, -69.8032605895, -70.376463572, -69.800858436, -71.062863156, -81.6698830015, -81.373107762, -81.160155357, -73.492074735, -70.2667678965, -70.6307394385, -70.4168406495, -69.475814793, -70.0053227955, -69.9316211945, -70.7178525485, -71.045567137, -70.7097364465, -70.0997768055, -69.8069937115, -70.23073088, -70.833757151, -69.3571878055, -70.550848397, -70.899196331, -70.0416139355, -69.861924199, -69.398425079, -69.7530010725, -69.335866606, -70.2388451805, -70.217789157, -70.4053985025, -70.7408108025, -69.994912519, -69.990530434, -70.7206976885, -82.245545087, -81.250605287, -79.6619961095, -76.6724027655, -71.2463066075, -70.32235849, -69.879349767, -69.7504198365, -70.218294668, -70.338153143, -69.938374672, -69.8488786195, -70.1958951025, -69.903786505, -70.288802512, -69.777492991, -69.869707618, -69.676671569, -69.4885069005, -70.110117462, -70.4926681095, -71.0549017565, -70.08731412, -69.7569070195, -69.3710564705, -69.67783468, -69.7973777305, -70.060817355, -69.4075729295, -69.83844222, -70.6009795185, -79.2335802805, -80.693925906, -77.0032991865, -70.199487776, -69.9627774605, -69.7674846105, -69.837617447, -70.1443145755, -70.681673685, -70.4388676455, -70.056233552, -70.2690407095, -70.7661420035, -70.478941855, -70.406862379, -71.1176950395, -71.0144345075, -70.029091345, -69.906504521, -69.693949086, -69.353696575, -69.8951942125, -70.091581228, -70.52175951, -71.345548878, -70.410571288, -69.411549755, -71.6443212765, -80.93286357, -79.769765628, -72.95683318, -69.893389022, -70.20902035, -70.8198387705, -70.416527335, -70.3467131725, -70.0451500195, -69.6437459185, -70.5978553485, -71.1642518795, -70.2660853385, -70.188619619, -70.269294569, -70.574191278, -69.8480884615, -69.8285276505, -69.547394425, -69.6300702305, -69.661757903, -70.244329723, -70.117854507, -70.3904606415, -70.312514262, -70.2758622765, -82.294639476, -81.302791708, -80.497776497, -75.7675743505, -70.8013223135, -70.073664745, -70.1429232255, -69.9569674125, -69.8531266675, -70.443022848, -69.967130247, -69.6318799, -70.183710921, -70.68128252, -70.357070068, -69.5068500435, -69.358543999, -70.1790881595, -69.4090164625, -70.1397619525, -69.522749463, -69.593486014, -69.5587035855, -70.044788244, -69.8238285745, -70.423231842, -80.531793764, -79.4349217225, -77.522086443, -70.0036364495, -69.6894135335, -69.9747661475, -70.196600274, -70.338858603, -71.115292692, -70.366714446, -69.635328909, -69.839856436, -70.146001508, -70.027857308, -69.658596179, -70.509256516, -69.9702901635, -69.7423655415, -70.017384779, -69.613222422, -69.895105515, -70.248936318, -69.9458023645, -70.613077315, -80.6695463125, -77.1173548785, -71.4707861595, -69.787581292, -69.8510198395, -70.2459984895, -69.92701469, -70.122021841, -70.1140546425, -71.0712712165, -71.5384632825, -69.9527627535, -70.265234637, -70.155264042, -70.2961256605, -70.153580846, -70.315904325, -69.9354956535, -69.9407901765, -70.2978576905, -69.8883465335, -69.8428372055, -79.0022868865, -77.6647454705, -75.275253843, -69.8550809405, -69.645940581, -70.089674137, -70.1819897705, -70.849976041, -70.0322743545, -70.129599447, -70.5863980695, -71.370527267, -70.4564708435, -70.712782074, -71.074260055, -70.429466584, -69.711953546, -70.6692636055, -70.596108345, -70.4118383515, -79.61600327, -76.7760317435, -69.685878047, -69.340514426, -69.9911394195, -69.704529786, -70.972943441, -69.666521719, -69.931412703, -70.2143427665, -69.7886372975, -69.6314152275, -70.337050113, -69.840534879, -70.354945557, -69.7454785855, -70.1434773725, -70.055610964, -70.487834205, -71.435576175, -75.8821397285, -76.028616121, -69.519264057, -69.5141182055, -69.99492648, -69.7233382685, -69.6375581615, -69.959809977, -70.15317812, -70.425869786, -70.0342748675, -70.0967486635, -70.0595561705, -69.412679769, -70.125534681, -69.2591686715, -69.9011958455, -70.4028415105, -70.348717766, -75.8801369065, -70.1410946045, -69.802032465, -69.4582833095, -69.5965529265, -69.47789095, -69.8382947265, -70.9941749015, -70.795801427, -70.068381602, -70.2719191825, -70.309458082, -69.9921105535, -69.916629827, -69.4255255225, -69.6222201765, -70.3443053305, -76.160781784, -69.2469846715, -69.818759038, -69.627122972, -70.537324446, -69.588683421, -69.4267544355, -69.93977142, -69.7094640385, -69.97206749, -70.242383078, -70.0075337095, -70.3511516845, -70.242357432, -70.1986442635, -71.51370015, -74.697470629, -69.7520899925, -70.0451977, -69.3680613805, -69.4741622415, -69.579665146, -70.4784596325, -70.7555700855, -69.444523704, -69.141263478, -69.804011705, -69.9247573595, -69.714497584, -70.313404519, -75.2987254105, -69.3837369695, -69.735841432, -69.81965141, -69.3210165455, -69.7915073845, -70.0009306925, -70.477171098, -71.6595844675, -70.7720859645, -70.908585899, -70.5757713355, -70.889944646, -71.105434454, -69.537623551, -70.614272763, -72.144756354, -69.2922354075, -71.2505033485, -70.3607971965, -70.2282578945, -70.6078253075, -69.805553848, -70.3913787265, -70.4237519675, -70.1196271785, -70.4286117015, -70.358065128, -70.269365122, -71.7634152155, -69.700099285, -70.183522812, -70.6410105255, -70.649148634, -70.7531440285, -70.397726127, -70.057661273, -69.8810292325, -69.189708664, -69.78731068, -72.4772192405, -69.9896883665, -69.930530497, -69.3126043575, -70.3931439515, -71.360503553, -71.913179936, -70.560354928, -69.3688149715, -69.41921438, -69.4830294635, -69.358572889, -71.6676933855, -71.3993649185, -72.7214221615, -72.0101044895, -71.7174046665, -70.19041897, -69.870471328, -69.830396161, -70.321611895, -69.4798878825, -69.9767590545, -72.791746606, -73.9644376565, -69.155213858, -70.054850696, -69.961853051, -70.587939947, -70.9397765375, -70.425481104, -70.1701376, -69.584346921, -69.475876069, -69.106026781, -69.625022028, -70.9478819005, -71.4555643625, -72.204007215, -71.661648421, -71.411176272, -70.150160247, -70.4050871, -70.400503802, -69.5784547445, -69.7845477125, -69.934171374, -70.2345780765, -70.0087993745, -70.525343318, -70.5023452315, -71.199639252, -70.9607164905, -70.344896747, -70.05952194, -70.3078744975, -70.17039968, -71.3931670055, -71.6914912505, -75.5433535015, -79.9909680905, -78.166182427, -78.008935347, -77.096965213, -72.3343364515, -71.6232864635, -71.2997204105, -73.7912420275, -78.811927456, -78.655766474, -78.574006945, -75.8033080925, -72.560056018, -72.2964790835, -72.69489601, -77.291633557, -77.2385479465, -77.606553771, -76.2865556635, -72.1659839175, -71.0662047925, -70.744029693, -71.731485555, -75.098924694, -78.14729887, -75.713103312, -73.192858643, -72.3675569205, -71.761618023, -71.7458277655, -72.674183508, -77.184705671, -77.3570310625, -76.529032496, -74.457883111, -73.491314072, -76.2146518815, -77.986456919, -78.000602437, -73.0673328405, -71.2328502365, -71.125436533, -74.2991532875, -75.254410493, -75.8181239345, -73.61267111, -75.3849437685, -75.8457683365, -77.0884154035, -77.539380397, -77.848660905, -74.887681339, -71.9171934175, -73.8363795495, -77.1317522975, -76.703499294, -76.870974236, -79.188155598, -76.649073531, -76.81991141, -76.50625427, -76.7952448, -75.88942736, -75.086589929, -75.2796180045, -74.947725846, -75.034084552, -76.265625178, -76.166798393, -74.6318117125, -76.407726364, -73.236054313, -72.777336329, -73.6501610025, -76.6343314085, -76.652350228, -75.2056720185, -76.268106012, -75.4589248805, -72.486792531, -71.069492279, -71.0441519245, -70.2853510265, -70.814985579, -70.587001905, -72.4232299055, -72.4401984825, -71.2504304545, -72.9027086235, -71.199347014, -73.140570085, -75.131959611, -75.7429429955, -73.4333893285, -74.9192276835, -71.8678698365, -71.035802655, -70.8828177135, -71.3381724105, -72.7825733625, -72.9835240745, -71.386912254, -70.8892557915, -70.519773009, -69.9903071275, -69.270035212, -70.071811695, -70.2689545885, -71.0679550665, -70.83631837, -70.070549316, -71.572739719, -72.182170016, -73.4284942165, -72.0280562625, -70.8880987945, -70.6482972025, -70.4990490505, -70.8682018875, -71.932029988, -70.818898358, -71.225660284, -72.0233807415, -71.133899674, -69.9916527545, -69.866922317, -69.9394887395, -70.222250643, -70.1701163875, -71.1306728685, -71.3919283235, -72.4711811085, -71.8235717445, -71.1001694255, -71.5914268455, -73.1580209405, -74.011687342, -71.510721276, -70.7573948655, -71.7083156225, -71.894947862, -72.037301182, -72.121655219, -73.464426173, -73.5515212265, -74.5717456685, -75.3242104525, -75.2737927325, -73.479569062, -71.0312697715, -70.18786653, -71.389413452, -70.431847904, -70.4947369445, -70.747448867, -71.858777863, -72.2441425815, -71.1527398915, -70.690782996, -69.769179207, -70.55191017, -70.6363363405, -70.235116642, -70.458756297, -69.731001018, -69.626288723, -69.714701543, -70.128013525, -69.8214091495, -70.4335173865, -71.8348803785, -71.3580736475, -70.1806090115, -71.409597576, -71.6039363595, -70.8302032485, -70.028319105, -69.6821222595, -70.5946040865, -70.72999518, -70.152248718, -70.898753316, -70.033092298, -69.591041418, -69.727807493, -70.3475862755, -69.760662805, -70.4522471225, -69.817410682, -69.599105441, -69.681219437, -70.0117967515, -70.541834996, -70.438715892, -70.472254363, -70.9436139785, -70.014863192, -70.251920066, -70.249921637, -70.1898834345, -70.807219059, -69.7911288135, -70.0967100905, -70.162842941, -70.0017537465, -70.043210797, -71.0408904225, -73.3164744235, -71.145370535, -70.7158684045, -71.8471940535, -72.11134809, -73.440558389, -76.3443079875, -78.2742078765, -79.2331073465, -78.5093196875, -79.3252747905, -77.565936539, -76.687454189, -76.653402061, -73.391146736, -73.5522137615, -70.275668943, -70.907353816, -70.9978340725, -71.466862794, -70.9748512385, -71.3220445705, -71.5242463205, -72.1300407525, -70.7400749875, -70.0178388485, -70.1415826035, -72.3755761805, -71.827807582, -72.7720110025, -70.6561365595, -70.2658997135, -70.219791091, -69.6692230835, -69.7867471765, -69.6407542535, -69.9100884065, -69.9292652175, -70.773224839, -70.7420605295, -70.5321304225, -70.019028859, -69.445934899, -69.78715865, -69.8241238025, -70.5155948825, -71.9233117515, -72.4733152465, -73.22096078, -74.71826715, -71.0028623925, -69.546957855, -70.73634255, -70.692468041, -71.59146703, -71.5850312355]], "-0.038": [[50000000.0, 60367346.9387755, 70734693.877551, 81102040.8163265, 91469387.755102, 101836734.693878, 112204081.632653, 122571428.571429, 132938775.510204, 143306122.44898, 153673469.387755, 164040816.326531, 174408163.265306, 184775510.204082, 195142857.142857, 205510204.081633, 215877551.020408, 226244897.959184, 236612244.897959, 246979591.836735, 257346938.77551, 267714285.714286, 278081632.653061, 288448979.591837, 298816326.530612, 309183673.469388, 319551020.408163, 329918367.346939, 340285714.285714, 350653061.22449, 361020408.163265, 371387755.102041, 381755102.040816, 392122448.979592, 402489795.918367, 412857142.857143, 423224489.795918, 433591836.734694, 443959183.673469, 454326530.612245, 464693877.55102, 475061224.489796, 485428571.428571, 495795918.367347, 506163265.306122, 516530612.244898, 526897959.183673, 537265306.122449, 547632653.061224, 558000000.0, 568367346.938776, 578734693.877551, 589102040.816326, 599469387.755102, 609836734.693877, 620204081.632653, 630571428.571429, 640938775.510204, 651306122.44898, 661673469.387755, 672040816.326531, 682408163.265306, 692775510.204082, 703142857.142857, 713510204.081633, 723877551.020408, 734244897.959184, 744612244.897959, 754979591.836735, 765346938.77551, 775714285.714286, 786081632.653061, 796448979.591837, 806816326.530612, 817183673.469388, 827551020.408163, 837918367.346939, 848285714.285714, 858653061.22449, 869020408.163265, 879387755.102041, 889755102.040816, 900122448.979592, 910489795.918367, 920857142.857143, 931224489.795918, 941591836.734694, 951959183.673469, 962326530.612245, 972693877.55102, 983061224.489796, 993428571.428571, 1003795918.36735, 1014163265.30612, 1024530612.2449, 1034897959.18367, 1045265306.12245, 1055632653.06122, 1066000000.0, 1076367346.93878, 1086734693.87755, 1097102040.81633, 1107469387.7551, 1117836734.69388, 1128204081.63265, 1138571428.57143, 1148938775.5102, 1159306122.44898, 1169673469.38775, 1180040816.32653, 1190408163.26531, 1200775510.20408, 1211142857.14286, 1221510204.08163, 1231877551.02041, 1242244897.95918, 1252612244.89796, 1262979591.83673, 1273346938.77551, 1283714285.71429, 1294081632.65306, 1304448979.59184, 1314816326.53061, 1325183673.46939, 1335551020.40816, 1345918367.34694, 1356285714.28571, 1366653061.22449, 1377020408.16327, 1387387755.10204, 1397755102.04082, 1408122448.97959, 1418489795.91837, 1428857142.85714, 1439224489.79592, 1449591836.73469, 1459959183.67347, 1470326530.61224, 1480693877.55102, 1491061224.4898, 1501428571.42857, 1511795918.36735, 1522163265.30612, 1532530612.2449, 1542897959.18367, 1553265306.12245, 1563632653.06122, 1574000000.0, 1584367346.93878, 1594734693.87755, 1605102040.81633, 1615469387.7551, 1625836734.69388, 1636204081.63265, 1646571428.57143, 1656938775.5102, 1667306122.44898, 1677673469.38775, 1688040816.32653, 1698408163.26531, 1708775510.20408, 1719142857.14286, 1729510204.08163, 1739877551.02041, 1750244897.95918, 1760612244.89796, 1770979591.83673, 1781346938.77551, 1791714285.71429, 1802081632.65306, 1812448979.59184, 1822816326.53061, 1833183673.46939, 1843551020.40816, 1853918367.34694, 1864285714.28571, 1874653061.22449, 1885020408.16327, 1895387755.10204, 1905755102.04082, 1916122448.97959, 1926489795.91837, 1936857142.85714, 1947224489.79592, 1957591836.73469, 1967959183.67347, 1978326530.61224, 1988693877.55102, 1999061224.4898, 2009428571.42857, 2019795918.36735, 2030163265.30612, 2040530612.2449, 2050897959.18367, 2061265306.12245, 2071632653.06122, 2082000000.0, 2092367346.93878, 2102734693.87755, 2113102040.81633, 2123469387.7551, 2133836734.69388, 2144204081.63265, 2154571428.57143, 2164938775.5102, 2175306122.44898, 2185673469.38775, 2196040816.32653, 2206408163.26531, 2216775510.20408, 2227142857.14286, 2237510204.08163, 2247877551.02041, 2258244897.95918, 2268612244.89796, 2278979591.83673, 2289346938.77551, 2299714285.71429, 2310081632.65306, 2320448979.59184, 2330816326.53061, 2341183673.46939, 2351551020.40816, 2361918367.34694, 2372285714.28571, 2382653061.22449, 2393020408.16327, 2403387755.10204, 2413755102.04082, 2424122448.97959, 2434489795.91837, 2444857142.85714, 2455224489.79592, 2465591836.73469, 2475959183.67347, 2486326530.61224, 2496693877.55102, 2507061224.4898, 2517428571.42857, 2527795918.36735, 2538163265.30612, 2548530612.2449, 2558897959.18367, 2569265306.12245, 2579632653.06122, 2590000000.0, 2600367346.93878, 2610734693.87755, 2621102040.81633, 2631469387.7551, 2641836734.69388, 2652204081.63265, 2662571428.57143, 2672938775.5102, 2683306122.44898, 2693673469.38775, 2704040816.32653, 2714408163.26531, 2724775510.20408, 2735142857.14286, 2745510204.08163, 2755877551.02041, 2766244897.95918, 2776612244.89796, 2786979591.83673, 2797346938.77551, 2807714285.71429, 2818081632.65306, 2828448979.59184, 2838816326.53061, 2849183673.46939, 2859551020.40816, 2869918367.34694, 2880285714.28571, 2890653061.22449, 2901020408.16327, 2911387755.10204, 2921755102.04082, 2932122448.97959, 2942489795.91837, 2952857142.85714, 2963224489.79592, 2973591836.73469, 2983959183.67347, 2994326530.61224, 3004693877.55102, 3015061224.4898, 3025428571.42857, 3035795918.36735, 3046163265.30612, 3056530612.2449, 3066897959.18367, 3077265306.12245, 3087632653.06122, 3098000000.0, 3108367346.93878, 3118734693.87755, 3129102040.81633, 3139469387.7551, 3149836734.69388, 3160204081.63265, 3170571428.57143, 3180938775.5102, 3191306122.44898, 3201673469.38775, 3212040816.32653, 3222408163.26531, 3232775510.20408, 3243142857.14286, 3253510204.08163, 3263877551.02041, 3274244897.95918, 3284612244.89796, 3294979591.83673, 3305346938.77551, 3315714285.71429, 3326081632.65306, 3336448979.59184, 3346816326.53061, 3357183673.46939, 3367551020.40816, 3377918367.34694, 3388285714.28571, 3398653061.22449, 3409020408.16327, 3419387755.10204, 3429755102.04082, 3440122448.97959, 3450489795.91837, 3460857142.85714, 3471224489.79592, 3481591836.73469, 3491959183.67347, 3502326530.61224, 3512693877.55102, 3523061224.4898, 3533428571.42857, 3543795918.36735, 3554163265.30612, 3564530612.2449, 3574897959.18367, 3585265306.12245, 3595632653.06122, 3606000000.0, 3616367346.93878, 3626734693.87755, 3637102040.81633, 3647469387.7551, 3657836734.69388, 3668204081.63265, 3678571428.57143, 3688938775.5102, 3699306122.44898, 3709673469.38775, 3720040816.32653, 3730408163.26531, 3740775510.20408, 3751142857.14286, 3761510204.08163, 3771877551.02041, 3782244897.95918, 3792612244.89796, 3802979591.83673, 3813346938.77551, 3823714285.71429, 3834081632.65306, 3844448979.59184, 3854816326.53061, 3865183673.46939, 3875551020.40816, 3885918367.34694, 3896285714.28571, 3906653061.22449, 3917020408.16327, 3927387755.10204, 3937755102.04082, 3948122448.97959, 3958489795.91837, 3968857142.85714, 3979224489.79592, 3989591836.73469, 3999959183.67347, 4010326530.61224, 4020693877.55102, 4031061224.4898, 4041428571.42857, 4051795918.36735, 4062163265.30612, 4072530612.2449, 4082897959.18367, 4093265306.12245, 4103632653.06122, 4114000000.0, 4124367346.93878, 4134734693.87755, 4145102040.81633, 4155469387.7551, 4165836734.69388, 4176204081.63265, 4186571428.57143, 4196938775.5102, 4207306122.44898, 4217673469.38775, 4228040816.32653, 4238408163.26531, 4248775510.20408, 4259142857.14286, 4269510204.08163, 4279877551.02041, 4290244897.95918, 4300612244.89796, 4310979591.83673, 4321346938.77551, 4331714285.71428, 4342081632.65306, 4352448979.59184, 4362816326.53061, 4373183673.46939, 4383551020.40816, 4393918367.34694, 4404285714.28571, 4414653061.22449, 4425020408.16327, 4435387755.10204, 4445755102.04082, 4456122448.97959, 4466489795.91837, 4476857142.85714, 4487224489.79592, 4497591836.73469, 4507959183.67347, 4518326530.61224, 4528693877.55102, 4539061224.4898, 4549428571.42857, 4559795918.36735, 4570163265.30612, 4580530612.2449, 4590897959.18367, 4601265306.12245, 4611632653.06122, 4622000000.0, 4632367346.93878, 4642734693.87755, 4653102040.81633, 4663469387.7551, 4673836734.69388, 4684204081.63265, 4694571428.57143, 4704938775.5102, 4715306122.44898, 4725673469.38775, 4736040816.32653, 4746408163.26531, 4756775510.20408, 4767142857.14286, 4777510204.08163, 4787877551.02041, 4798244897.95918, 4808612244.89796, 4818979591.83673, 4829346938.77551, 4839714285.71429, 4850081632.65306, 4860448979.59184, 4870816326.53061, 4881183673.46939, 4891551020.40816, 4901918367.34694, 4912285714.28571, 4922653061.22449, 4933020408.16327, 4943387755.10204, 4953755102.04082, 4964122448.97959, 4974489795.91837, 4984857142.85714, 4995224489.79592, 5005591836.73469, 5015959183.67347, 5026326530.61224, 5036693877.55102, 5047061224.4898, 5057428571.42857, 5067795918.36735, 5078163265.30612, 5088530612.2449, 5098897959.18367, 5109265306.12245, 5119632653.06122, 5130000000.0, 5140367346.93878, 5150734693.87755, 5161102040.81633, 5171469387.7551, 5181836734.69388, 5192204081.63265, 5202571428.57143, 5212938775.5102, 5223306122.44898, 5233673469.38775, 5244040816.32653, 5254408163.26531, 5264775510.20408, 5275142857.14286, 5285510204.08163, 5295877551.02041, 5306244897.95918, 5316612244.89796, 5326979591.83673, 5337346938.77551, 5347714285.71429, 5358081632.65306, 5368448979.59184, 5378816326.53061, 5389183673.46939, 5399551020.40816, 5409918367.34694, 5420285714.28571, 5430653061.22449, 5441020408.16327, 5451387755.10204, 5461755102.04082, 5472122448.97959, 5482489795.91837, 5492857142.85714, 5503224489.79592, 5513591836.73469, 5523959183.67347, 5534326530.61224, 5544693877.55102, 5555061224.4898, 5565428571.42857, 5575795918.36735, 5586163265.30612, 5596530612.2449, 5606897959.18367, 5617265306.12245, 5627632653.06122, 5638000000.0, 5648367346.93878, 5658734693.87755, 5669102040.81633, 5679469387.7551, 5689836734.69388, 5700204081.63265, 5710571428.57143, 5720938775.5102, 5731306122.44898, 5741673469.38775, 5752040816.32653, 5762408163.26531, 5772775510.20408, 5783142857.14286, 5793510204.08163, 5803877551.02041, 5814244897.95918, 5824612244.89796, 5834979591.83673, 5845346938.77551, 5855714285.71428, 5866081632.65306, 5876448979.59184, 5886816326.53061, 5897183673.46939, 5907551020.40816, 5917918367.34694, 5928285714.28571, 5938653061.22449, 5949020408.16327, 5959387755.10204, 5969755102.04082, 5980122448.97959, 5990489795.91837, 6000857142.85714, 6011224489.79592, 6021591836.73469, 6031959183.67347, 6042326530.61224, 6052693877.55102, 6063061224.4898, 6073428571.42857, 6083795918.36735, 6094163265.30612, 6104530612.2449, 6114897959.18367, 6125265306.12245, 6135632653.06122, 6146000000.0, 6156367346.93878, 6166734693.87755, 6177102040.81633, 6187469387.7551, 6197836734.69388, 6208204081.63265, 6218571428.57143, 6228938775.5102, 6239306122.44898, 6249673469.38775, 6260040816.32653, 6270408163.26531, 6280775510.20408, 6291142857.14286, 6301510204.08163, 6311877551.02041, 6322244897.95918, 6332612244.89796, 6342979591.83673, 6353346938.77551, 6363714285.71428, 6374081632.65306, 6384448979.59184, 6394816326.53061, 6405183673.46939, 6415551020.40816, 6425918367.34694, 6436285714.28571, 6446653061.22449, 6457020408.16327, 6467387755.10204, 6477755102.04082, 6488122448.97959, 6498489795.91837, 6508857142.85714, 6519224489.79592, 6529591836.73469, 6539959183.67347, 6550326530.61224, 6560693877.55102, 6571061224.4898, 6581428571.42857, 6591795918.36735, 6602163265.30612, 6612530612.2449, 6622897959.18367, 6633265306.12245, 6643632653.06122, 6654000000.0, 6664367346.93878, 6674734693.87755, 6685102040.81633, 6695469387.7551, 6705836734.69388, 6716204081.63265, 6726571428.57143, 6736938775.5102, 6747306122.44898, 6757673469.38775, 6768040816.32653, 6778408163.26531, 6788775510.20408, 6799142857.14286, 6809510204.08163, 6819877551.02041, 6830244897.95918, 6840612244.89796, 6850979591.83673, 6861346938.77551, 6871714285.71428, 6882081632.65306, 6892448979.59184, 6902816326.53061, 6913183673.46939, 6923551020.40816, 6933918367.34694, 6944285714.28571, 6954653061.22449, 6965020408.16327, 6975387755.10204, 6985755102.04082, 6996122448.97959, 7006489795.91837, 7016857142.85714, 7027224489.79592, 7037591836.73469, 7047959183.67347, 7058326530.61224, 7068693877.55102, 7079061224.4898, 7089428571.42857, 7099795918.36735, 7110163265.30612, 7120530612.2449, 7130897959.18367, 7141265306.12245, 7151632653.06122, 7162000000.0, 7172367346.93878, 7182734693.87755, 7193102040.81633, 7203469387.7551, 7213836734.69388, 7224204081.63265, 7234571428.57143, 7244938775.5102, 7255306122.44898, 7265673469.38775, 7276040816.32653, 7286408163.26531, 7296775510.20408, 7307142857.14286, 7317510204.08163, 7327877551.02041, 7338244897.95918, 7348612244.89796, 7358979591.83673, 7369346938.77551, 7379714285.71428, 7390081632.65306, 7400448979.59184, 7410816326.53061, 7421183673.46939, 7431551020.40816, 7441918367.34694, 7452285714.28571, 7462653061.22449, 7473020408.16327, 7483387755.10204, 7493755102.04082, 7504122448.97959, 7514489795.91837, 7524857142.85714, 7535224489.79592, 7545591836.73469, 7555959183.67347, 7566326530.61224, 7576693877.55102, 7587061224.4898, 7597428571.42857, 7607795918.36735, 7618163265.30612, 7628530612.2449, 7638897959.18367, 7649265306.12245, 7659632653.06122, 7670000000.0, 7680367346.93878, 7690734693.87755, 7701102040.81633, 7711469387.7551, 7721836734.69388, 7732204081.63265, 7742571428.57143, 7752938775.5102, 7763306122.44898, 7773673469.38775, 7784040816.32653, 7794408163.26531, 7804775510.20408, 7815142857.14286, 7825510204.08163, 7835877551.02041, 7846244897.95918, 7856612244.89796, 7866979591.83673, 7877346938.77551, 7887714285.71428, 7898081632.65306, 7908448979.59184, 7918816326.53061, 7929183673.46939, 7939551020.40816, 7949918367.34694, 7960285714.28571, 7970653061.22449, 7981020408.16327, 7991387755.10204, 8001755102.04082, 8012122448.97959, 8022489795.91837, 8032857142.85714, 8043224489.79592, 8053591836.73469, 8063959183.67347, 8074326530.61224, 8084693877.55102, 8095061224.4898, 8105428571.42857, 8115795918.36735, 8126163265.30612, 8136530612.2449, 8146897959.18367, 8157265306.12245, 8167632653.06122, 8178000000.0, 8188367346.93878, 8198734693.87755, 8209102040.81633, 8219469387.7551, 8229836734.69388, 8240204081.63265, 8250571428.57143, 8260938775.5102, 8271306122.44898, 8281673469.38775, 8292040816.32653, 8302408163.26531, 8312775510.20408, 8323142857.14286, 8333510204.08163, 8343877551.02041, 8354244897.95918, 8364612244.89796, 8374979591.83673, 8385346938.77551, 8395714285.71428, 8406081632.65306, 8416448979.59184, 8426816326.53061, 8437183673.46939, 8447551020.40816, 8457918367.34694, 8468285714.28571, 8478653061.22449, 8489020408.16327, 8499387755.10204, 8509755102.04082, 8520122448.97959, 8530489795.91837, 8540857142.85714, 8551224489.79592, 8561591836.73469, 8571959183.67347, 8582326530.61224, 8592693877.55102, 8603061224.4898, 8613428571.42857, 8623795918.36735, 8634163265.30612, 8644530612.2449, 8654897959.18367, 8665265306.12245, 8675632653.06122, 8686000000.0, 8696367346.93877, 8706734693.87755, 8717102040.81633, 8727469387.7551, 8737836734.69388, 8748204081.63265, 8758571428.57143, 8768938775.5102, 8779306122.44898, 8789673469.38775, 8800040816.32653, 8810408163.26531, 8820775510.20408, 8831142857.14286, 8841510204.08163, 8851877551.02041, 8862244897.95918, 8872612244.89796, 8882979591.83673, 8893346938.77551, 8903714285.71428, 8914081632.65306, 8924448979.59184, 8934816326.53061, 8945183673.46939, 8955551020.40816, 8965918367.34694, 8976285714.28571, 8986653061.22449, 8997020408.16327, 9007387755.10204, 9017755102.04082, 9028122448.97959, 9038489795.91837, 9048857142.85714, 9059224489.79592, 9069591836.73469, 9079959183.67347, 9090326530.61224, 9100693877.55102, 9111061224.4898, 9121428571.42857, 9131795918.36735, 9142163265.30612, 9152530612.2449, 9162897959.18367, 9173265306.12245, 9183632653.06122, 9194000000.0, 9204367346.93877, 9214734693.87755, 9225102040.81633, 9235469387.7551, 9245836734.69388, 9256204081.63265, 9266571428.57143, 9276938775.5102, 9287306122.44898, 9297673469.38775, 9308040816.32653, 9318408163.26531, 9328775510.20408, 9339142857.14286, 9349510204.08163, 9359877551.02041, 9370244897.95918, 9380612244.89796, 9390979591.83673, 9401346938.77551, 9411714285.71428, 9422081632.65306, 9432448979.59184, 9442816326.53061, 9453183673.46939, 9463551020.40816, 9473918367.34694, 9484285714.28571, 9494653061.22449, 9505020408.16327, 9515387755.10204, 9525755102.04082, 9536122448.97959, 9546489795.91837, 9556857142.85714, 9567224489.79592, 9577591836.73469, 9587959183.67347, 9598326530.61224, 9608693877.55102, 9619061224.4898, 9629428571.42857, 9639795918.36735, 9650163265.30612, 9660530612.2449, 9670897959.18367, 9681265306.12245, 9691632653.06122, 9702000000.0, 9712367346.93877, 9722734693.87755, 9733102040.81633, 9743469387.7551, 9753836734.69388, 9764204081.63265, 9774571428.57143, 9784938775.5102, 9795306122.44898, 9805673469.38775, 9816040816.32653, 9826408163.26531, 9836775510.20408, 9847142857.14286, 9857510204.08163, 9867877551.02041, 9878244897.95918, 9888612244.89796, 9898979591.83673, 9909346938.77551, 9919714285.71428, 9930081632.65306, 9940448979.59184, 9950816326.53061, 9961183673.46939, 9971551020.40816, 9981918367.34694, 9992285714.28571, 10002653061.2245, 10013020408.1633, 10023387755.102, 10033755102.0408, 10044122448.9796, 10054489795.9184, 10064857142.8571, 10075224489.7959, 10085591836.7347, 10095959183.6735, 10106326530.6122, 10116693877.551, 10127061224.4898, 10137428571.4286, 10147795918.3673, 10158163265.3061, 10168530612.2449, 10178897959.1837, 10189265306.1224, 10199632653.0612, 10210000000.0, 10220367346.9388, 10230734693.8776, 10241102040.8163, 10251469387.7551, 10261836734.6939, 10272204081.6327, 10282571428.5714, 10292938775.5102, 10303306122.449, 10313673469.3878, 10324040816.3265, 10334408163.2653, 10344775510.2041, 10355142857.1429, 10365510204.0816, 10375877551.0204, 10386244897.9592, 10396612244.898, 10406979591.8367, 10417346938.7755, 10427714285.7143, 10438081632.6531, 10448448979.5918, 10458816326.5306, 10469183673.4694, 10479551020.4082, 10489918367.3469, 10500285714.2857, 10510653061.2245, 10521020408.1633, 10531387755.102, 10541755102.0408, 10552122448.9796, 10562489795.9184, 10572857142.8571, 10583224489.7959, 10593591836.7347, 10603959183.6735, 10614326530.6122, 10624693877.551, 10635061224.4898, 10645428571.4286, 10655795918.3673, 10666163265.3061, 10676530612.2449, 10686897959.1837, 10697265306.1224, 10707632653.0612, 10718000000.0, 10728367346.9388, 10738734693.8776, 10749102040.8163, 10759469387.7551, 10769836734.6939, 10780204081.6327, 10790571428.5714, 10800938775.5102, 10811306122.449, 10821673469.3878, 10832040816.3265, 10842408163.2653, 10852775510.2041, 10863142857.1429, 10873510204.0816, 10883877551.0204, 10894244897.9592, 10904612244.898, 10914979591.8367, 10925346938.7755, 10935714285.7143, 10946081632.6531, 10956448979.5918, 10966816326.5306, 10977183673.4694, 10987551020.4082, 10997918367.3469, 11008285714.2857, 11018653061.2245, 11029020408.1633, 11039387755.102, 11049755102.0408, 11060122448.9796, 11070489795.9184, 11080857142.8571, 11091224489.7959, 11101591836.7347, 11111959183.6735, 11122326530.6122, 11132693877.551, 11143061224.4898, 11153428571.4286, 11163795918.3673, 11174163265.3061, 11184530612.2449, 11194897959.1837, 11205265306.1224, 11215632653.0612, 11226000000.0, 11236367346.9388, 11246734693.8776, 11257102040.8163, 11267469387.7551, 11277836734.6939, 11288204081.6327, 11298571428.5714, 11308938775.5102, 11319306122.449, 11329673469.3878, 11340040816.3265, 11350408163.2653, 11360775510.2041, 11371142857.1429, 11381510204.0816, 11391877551.0204, 11402244897.9592, 11412612244.898, 11422979591.8367, 11433346938.7755, 11443714285.7143, 11454081632.6531, 11464448979.5918, 11474816326.5306, 11485183673.4694, 11495551020.4082, 11505918367.3469, 11516285714.2857, 11526653061.2245, 11537020408.1633, 11547387755.102, 11557755102.0408, 11568122448.9796, 11578489795.9184, 11588857142.8571, 11599224489.7959, 11609591836.7347, 11619959183.6735, 11630326530.6122, 11640693877.551, 11651061224.4898, 11661428571.4286, 11671795918.3673, 11682163265.3061, 11692530612.2449, 11702897959.1837, 11713265306.1224, 11723632653.0612, 11734000000.0, 11744367346.9388, 11754734693.8776, 11765102040.8163, 11775469387.7551, 11785836734.6939, 11796204081.6327, 11806571428.5714, 11816938775.5102, 11827306122.449, 11837673469.3878, 11848040816.3265, 11858408163.2653, 11868775510.2041, 11879142857.1429, 11889510204.0816, 11899877551.0204, 11910244897.9592, 11920612244.898, 11930979591.8367, 11941346938.7755, 11951714285.7143, 11962081632.6531, 11972448979.5918, 11982816326.5306, 11993183673.4694, 12003551020.4082, 12013918367.3469, 12024285714.2857, 12034653061.2245, 12045020408.1633, 12055387755.102, 12065755102.0408, 12076122448.9796, 12086489795.9184, 12096857142.8571, 12107224489.7959, 12117591836.7347, 12127959183.6735, 12138326530.6122, 12148693877.551, 12159061224.4898, 12169428571.4286, 12179795918.3673, 12190163265.3061, 12200530612.2449, 12210897959.1837, 12221265306.1224, 12231632653.0612, 12242000000.0, 12252367346.9388, 12262734693.8776, 12273102040.8163, 12283469387.7551, 12293836734.6939, 12304204081.6327, 12314571428.5714, 12324938775.5102, 12335306122.449, 12345673469.3878, 12356040816.3265, 12366408163.2653, 12376775510.2041, 12387142857.1429, 12397510204.0816, 12407877551.0204, 12418244897.9592, 12428612244.898, 12438979591.8367, 12449346938.7755, 12459714285.7143, 12470081632.6531, 12480448979.5918, 12490816326.5306, 12501183673.4694, 12511551020.4082, 12521918367.3469, 12532285714.2857, 12542653061.2245, 12553020408.1633, 12563387755.102, 12573755102.0408, 12584122448.9796, 12594489795.9184, 12604857142.8571, 12615224489.7959, 12625591836.7347, 12635959183.6735, 12646326530.6122, 12656693877.551, 12667061224.4898, 12677428571.4286, 12687795918.3673, 12698163265.3061, 12708530612.2449, 12718897959.1837, 12729265306.1224, 12739632653.0612, 12750000000.0], [-70.373671108, -70.0972962135, -70.7535690725, -70.304917713, -70.4440271535, -70.6339323415, -70.0746459215, -71.393822788, -71.8980435395, -71.0296300655, -70.377511358, -70.631786127, -69.7220837555, -70.971716339, -71.8121546745, -72.4571108575, -71.4564540615, -70.0862298095, -69.757053523, -70.6943433715, -70.829811088, -70.517039604, -70.3917180225, -70.081012196, -73.555467743, -71.7951759105, -70.242343606, -71.0825775085, -69.901356603, -70.4722499465, -70.015650158, -70.425219807, -70.982065988, -70.370792123, -70.285357207, -71.035411866, -71.689113792, -70.3265851315, -70.901813753, -72.21126452, -70.6495763005, -71.8118850295, -72.3377768045, -70.748597284, -69.971207181, -70.639339507, -69.805616161, -69.884683971, -70.38066623, -71.700029246, -71.2936186515, -70.0655131965, -70.9304599885, -71.2314848205, -71.326229628, -69.801157314, -70.530561184, -71.286961801, -71.795717891, -72.626667538, -72.8429747595, -70.2324751345, -70.289666889, -70.8235155045, -69.905557258, -70.226175162, -70.4455471795, -71.092933301, -70.881185998, -71.276406149, -70.711258036, -71.466994937, -72.4952476155, -71.8604944515, -78.949696667, -93.465950261, -73.4927768415, -71.9839147415, -71.2610925945, -71.32761349, -72.221125677, -73.340987099, -70.8768617765, -71.524987994, -71.6938272355, -71.521950458, -71.823127218, -70.2119875225, -70.121999749, -70.2656720235, -70.1734697885, -70.03171459, -70.198713219, -70.163727209, -70.2178154655, -69.918350583, -70.290887092, -70.190191347, -70.2649207435, -70.3754618425, -69.715450647, -70.0527630555, -71.0796345945, -70.737035467, -71.3788665185, -72.185044744, -71.731028733, -70.996228213, -71.0664539325, -70.677977235, -70.107237349, -70.27701414, -70.474706572, -70.114775092, -71.2071758745, -71.037052249, -71.152507133, -69.2958853385, -70.439789042, -70.0717805875, -69.594710278, -70.085262642, -70.7988372465, -70.8493200325, -70.698826364, -70.9564028925, -70.4913109105, -71.1939194175, -73.0567984035, -74.0281691225, -74.824036321, -89.245145872, -88.7082118495, -73.541396342, -71.6419193015, -71.6017806395, -70.45911106, -70.320867439, -70.605512092, -71.2255182965, -69.873001637, -70.309111424, -70.741819005, -72.8621211145, -72.696185542, -71.2506322945, -70.2971997645, -70.167596053, -70.8351742985, -71.017077814, -70.403338781, -69.9091991025, -70.4512944935, -70.309368411, -70.194733845, -70.8345693445, -70.983083766, -71.9223837535, -70.999543916, -71.811914821, -70.15815569, -71.2723419345, -71.4342332425, -71.156722765, -71.1325474765, -71.173086972, -71.2929325705, -70.7509344635, -70.3695929815, -71.586741919, -71.029564867, -71.1132617715, -72.1245154505, -70.5565262205, -70.532844606, -70.6983491135, -70.3010595445, -70.8428703455, -71.553255234, -71.107411236, -70.44615655, -70.34921775, -71.091394523, -70.6772658735, -72.2681962845, -75.6791549945, -90.566246181, -94.818770028, -79.439005145, -72.021834572, -72.770779166, -71.9980238665, -72.9070266965, -71.8531606445, -70.6673977765, -70.3676180635, -70.1654824435, -69.997957464, -71.5499611075, -72.0098924875, -70.4671790145, -70.228344579, -71.134958827, -70.572253601, -70.265264406, -69.6946089155, -70.1231197805, -70.8190799975, -70.312706744, -71.026348538, -69.786349905, -69.939296697, -70.664597739, -70.5003995955, -70.7922930395, -71.573218291, -71.439886702, -70.254925848, -69.9744658605, -70.154973157, -70.5325976575, -69.9258717655, -70.512064778, -71.367634829, -74.4678028905, -73.1596902035, -72.0124644915, -70.6473425495, -70.6872806745, -71.267709395, -71.072184458, -70.037083983, -69.987214815, -71.798880533, -70.318219231, -69.530932115, -70.827303337, -71.8057125585, -71.83747192, -71.235492317, -90.8547462155, -89.5460771775, -82.12050891, -75.886165922, -73.090973988, -70.8215927615, -70.877012821, -71.7589222665, -72.6337020185, -70.873264489, -70.550211795, -72.608899571, -71.438949014, -70.379649426, -70.0543925295, -70.4473876595, -70.6831299365, -71.608137214, -72.678654598, -70.852596691, -70.2654517945, -70.2546243595, -71.1184506545, -70.6575084525, -70.08804845, -70.854068151, -70.033624126, -69.6709412315, -71.1096263915, -71.0596149505, -70.281937243, -71.3806841535, -71.8549593895, -70.854219699, -69.9477620735, -70.3649111495, -70.317921561, -70.732629559, -70.900116773, -70.360101592, -70.2326861125, -71.471382739, -71.6735629025, -70.4930574495, -70.507953041, -71.075463637, -70.9141198755, -70.6238361265, -71.2328300275, -71.8544644535, -74.8301982065, -90.959741197, -92.0780342015, -78.38650339, -73.10531828, -70.95042592, -71.13797667, -73.405286379, -74.113542609, -71.774847897, -72.162798375, -71.4787949415, -70.1926626805, -70.053469959, -70.1590956935, -69.7876141185, -69.7768990425, -70.066433948, -70.141811966, -70.855192211, -70.089413588, -70.37210694, -70.469638165, -70.4377837985, -70.433348791, -70.877580393, -72.2940131395, -71.8018084895, -70.63943798, -70.046766608, -70.4242123495, -72.1697760155, -73.728242425, -73.25918251, -73.0445061935, -71.5378151605, -70.667398387, -71.2711181455, -70.312590138, -70.291699682, -71.376401926, -69.8581253475, -70.070688765, -70.0517614575, -70.592854868, -71.085257209, -70.332408225, -70.0117442385, -71.4327618, -71.9857959755, -74.16491902, -89.8133806245, -87.758129306, -77.6185051305, -73.458178136, -71.341191187, -70.7215558085, -71.065150723, -72.22067879, -71.6962474075, -72.103905789, -72.211451891, -71.435363933, -70.3757735235, -70.202877945, -70.613330774, -70.603675004, -70.985107595, -71.4339628655, -70.97333713, -70.3613911615, -70.6241622455, -70.704171371, -69.838542809, -70.9757767745, -70.1972447525, -69.670013819, -69.803713122, -70.208105606, -71.8837997595, -70.7133934555, -70.3561524315, -70.2584937365, -70.3929606225, -70.6989925345, -70.821941438, -71.0145508675, -71.659449802, -70.5251458665, -70.367900096, -70.134681982, -72.8208086285, -72.937202488, -72.359570718, -72.727078335, -73.7145724185, -91.4306951285, -90.5205424485, -85.6033549715, -79.7751390935, -73.752694057, -71.178953193, -70.573455889, -71.009697371, -71.983930288, -72.278255905, -70.8047117715, -70.4904000015, -70.6636613405, -70.0416085435, -70.8946202125, -71.241422687, -71.9348984875, -71.3183882405, -70.8771499165, -70.9374166005, -71.692474343, -70.6768174085, -70.835641903, -69.8501112645, -70.008792121, -70.5949662665, -70.5362092175, -70.6695456265, -70.584512642, -70.733637664, -70.4792566735, -69.874425296, -71.0387043605, -70.411005249, -71.0549618305, -70.3744447295, -70.485119558, -70.562535398, -70.7086564455, -71.629034863, -71.046920527, -70.6462948815, -71.558130183, -73.1962878685, -75.353815181, -89.097438674, -89.750808817, -86.530709795, -78.3579961405, -74.272563316, -72.4860614035, -72.5044279885, -72.1217316075, -70.459321043, -70.7720467345, -71.1599322135, -71.6984624135, -72.391598948, -71.836478279, -71.558060469, -71.204895087, -71.4038201505, -71.3974562265, -70.0885048375, -70.230429981, -69.8982019305, -70.2240646355, -71.3395098725, -71.638271826, -71.393442209, -71.5986997015, -70.179797751, -71.042060935, -70.541956084, -70.3164514475, -70.7833345555, -70.8417648065, -70.9945864035, -71.0244795365, -72.2090785735, -71.7516379055, -71.657606292, -72.0511277305, -71.1302879965, -71.042326793, -72.410695421, -87.355939534, -94.837117225, -92.228356506, -80.0475424985, -76.1660034975, -72.909334598, -72.949243484, -72.3466176055, -70.8356310065, -70.9298019515, -70.539952949, -70.122574121, -71.385875152, -72.183906417, -72.7002999675, -71.8440374785, -71.535965464, -72.281700609, -71.0221044785, -71.5107573505, -70.7073979155, -70.352106698, -70.9778049245, -71.213278283, -70.897642558, -70.658540558, -71.6912444495, -71.7272170045, -70.743987605, -70.8693782525, -70.023106266, -70.5487951895, -70.1201758335, -70.7692308705, -71.5525167475, -72.6734332005, -71.959480807, -71.2936434575, -71.7011054975, -73.174571417, -73.4982428435, -102.387833705, -92.5524493815, -92.109510203, -81.999569166, -74.4789944765, -73.7992650405, -73.59952171, -73.0540632535, -70.9242819735, -70.6019416885, -70.3892723235, -70.8007263185, -70.908583173, -70.991741038, -71.5856643655, -72.161147307, -71.514527969, -71.054135317, -70.8751093025, -70.390359343, -70.4055813795, -70.853682101, -71.0053994295, -70.3085324345, -70.9901047945, -70.676324501, -70.703604111, -71.39864304, -73.2296117715, -72.074029449, -71.037558283, -70.4800054695, -71.0362484995, -70.5812362105, -70.8066790995, -72.332327663, -74.3520266115, -88.042263862, -86.7264784985, -80.8505234525, -76.0891222925, -73.0849789865, -70.720391995, -70.6196039075, -70.622750744, -71.474166192, -72.516487966, -71.8614654515, -71.778811224, -71.2850996555, -71.2547189255, -72.2376348845, -72.0517471055, -72.2827424815, -70.0752669475, -70.514135746, -71.1232849405, -71.4593658725, -70.6941064555, -70.6998540955, -70.1993051535, -69.944734297, -70.477775557, -73.9119459845, -74.891559215, -72.9267197875, -72.2491013855, -69.8163511, -70.0883494525, -70.9697662245, -71.1202501815, -72.742946168, -90.384946439, -89.466792531, -86.457268781, -85.0366100665, -77.891063057, -72.870961362, -70.2321748395, -70.7260703955, -70.796959725, -71.671164908, -72.24302872, -73.007764063, -71.398001315, -70.1961240975, -70.7055304035, -70.823604825, -71.0961571075, -71.4476115665, -71.443818705, -72.2414571775, -71.66666847, -71.5039935865, -71.7359980705, -72.1447234175, -71.872385684, -70.95952791, -69.985971021, -69.8533662175, -70.130971831, -71.1226600885, -72.257382688, -73.360652, -72.75579778, -74.900950872, -98.7592034635, -93.4915566215, -87.6438131175, -81.954541498, -76.0434638675, -73.114422356, -70.8517065615, -70.873728783, -70.1861391515, -70.5639840705, -70.9711057785, -71.484872794, -71.6497715525, -71.7266148775, -69.913163841, -69.9578556285, -70.1211379525, -69.907919972, -70.60601669, -71.3885847575, -71.3374866025, -70.6272554485, -71.7342283595, -71.883894384, -71.099844933, -70.4362652725, -70.0473623585, -70.7613700755, -70.46332241, -71.112838531, -71.586105296, -70.561060032, -83.4403630155, -86.5256388625, -78.954092884, -72.6667399635, -70.7983752955, -70.6278011125, -71.8502184475, -71.498480936, -70.5718292445, -70.5697446465, -71.6666285065, -70.8372252955, -71.563287281, -71.2216340075, -70.2915451975, -70.3617427115, -70.730943262, -70.528533508, -70.397141509, -70.1522190585, -70.292506144, -70.432134741, -71.871876803, -71.299609586, -71.6832949245, -70.5047648155, -70.2703188315, -71.1592446535, -93.235846674, -88.68790811, -84.737703973, -78.9316112615, -71.954561688, -71.098997032, -71.979742769, -72.012400735, -71.1996530325, -70.7216604465, -71.2556648055, -70.5433965795, -70.6040479105, -71.2658317485, -70.6954873535, -72.353401375, -70.9352508875, -70.9334041075, -70.335424754, -69.994789063, -70.0182218845, -70.4213409825, -70.6163197975, -71.117219342, -71.60209789, -71.815618041, -72.579590607, -71.196575173, -92.551800985, -86.6439801555, -83.8466787625, -76.6354402545, -72.7768289855, -71.6973061355, -71.6520757945, -71.2165907735, -70.986773744, -70.3041780185, -69.757765965, -70.940285473, -70.8445470265, -71.3808789585, -72.4225752365, -72.865399725, -71.580195905, -70.7101473305, -70.818652653, -71.404108615, -72.751650075, -72.407216671, -71.6824642635, -70.0809457815, -70.3357211985, -70.5399721175, -74.470622861, -84.8686625265, -81.9810700155, -74.1705551505, -73.090276749, -72.5637734285, -71.5981151435, -71.0009536485, -70.400382185, -70.892379992, -72.571573235, -71.6388430415, -72.1309862605, -71.039536923, -70.1346148375, -70.5610434115, -71.674654534, -71.912539718, -71.277193983, -70.394840668, -70.440625793, -70.1707222525, -70.2862640775, -70.7362599205, -71.9269618855, -94.820685053, -82.71215444, -74.7552472395, -70.8941715575, -70.250090325, -69.8767490585, -69.6818243945, -70.3730724675, -72.2112324975, -73.096214276, -71.393810334, -71.466062531, -70.564059535, -70.2488974145, -70.621191946, -70.882109663, -70.402120066, -70.1351700505, -70.9266801325, -72.4461713375, -71.2934084855, -69.8686528405, -71.2936176305, -78.131325737, -85.256691457, -77.9160263865, -70.774113497, -70.042527669, -69.9517784045, -70.233183946, -69.9221352105, -70.6573563045, -71.1928790145, -69.97726198, -70.336921468, -70.8055914745, -71.9510776405, -71.326938118, -70.781435917, -70.3989035005, -70.8790450215, -70.445902814, -70.709996932, -71.996454147, -86.028133415, -79.34253411, -70.2238422415, -70.216761028, -70.085566753, -70.796272284, -71.9062587715, -71.552140568, -71.2583485195, -70.031479024, -70.177609499, -70.6369908075, -69.7686097375, -70.3986593285, -70.18785065, -69.93005455, -70.049462222, -71.7354786005, -72.4761518715, -71.856166238, -71.076567995, -80.794862085, -72.3550746525, -70.244667761, -70.3549519295, -70.467959368, -71.0427197795, -69.4703222475, -70.711611155, -70.629453539, -70.0466060175, -69.9042811455, -69.6656247785, -69.950739845, -69.975646269, -70.8936312665, -71.2215170025, -73.830665973, -72.1145458585, -73.5515531585, -81.2615383165, -70.844571418, -70.665812452, -71.567686973, -70.629919737, -70.1751628655, -70.72911035, -70.9841779275, -70.78008474, -70.4285803575, -70.9956515965, -70.452029134, -69.8534059755, -70.111975634, -70.764638767, -70.731155127, -71.748132692, -81.6246004975, -75.233081001, -71.5399997575, -71.275292435, -71.025739581, -70.6411249805, -70.3660850005, -70.1146529815, -70.1823594005, -70.4040638595, -70.4043593295, -71.0203446795, -70.3830571415, -71.2634815245, -69.957029799, -70.2060333755, -71.587081981, -76.633548972, -71.0022131525, -70.572799998, -69.681248721, -70.5558139915, -73.0495792465, -73.469289209, -72.0399175705, -70.3497488225, -70.0451697415, -69.9240953825, -70.7935937285, -70.3082047855, -70.29183599, -71.0510349525, -77.617053947, -70.169758476, -70.507974804, -70.001276294, -70.386476896, -70.0323260525, -70.3203749545, -70.2251257995, -70.2635633155, -70.4473120585, -70.750398054, -70.310175963, -70.6713367455, -70.5580422675, -72.9263035735, -73.2320642025, -77.602162989, -71.1682808855, -70.0115572545, -70.450079403, -71.052926799, -70.6074053015, -71.124643802, -71.0589598165, -70.5572875275, -70.8527926765, -71.5185316655, -71.252259958, -70.325368582, -70.4466330715, -70.8359083285, -71.1058105775, -73.340246312, -74.9735343365, -73.5202141155, -71.8822430915, -71.3017450325, -70.227223206, -70.2800116005, -70.2615510585, -70.6891660675, -71.323684338, -71.2475870655, -70.333406272, -70.189023452, -70.7460578415, -70.254977901, -70.5393687155, -70.857786313, -70.4379369515, -69.9947403755, -70.22371607, -70.6852103535, -72.3823442305, -70.9399493655, -71.771608777, -70.454924005, -70.2975571895, -70.53976204, -70.606789694, -71.602842529, -71.15909987, -71.005377196, -69.848622111, -70.0239317405, -70.1973363235, -75.0563397375, -73.029887956, -71.667012197, -73.468393287, -72.8320112835, -73.0926889195, -83.353696264, -87.3422724175, -87.703573805, -86.8712642385, -83.6368742975, -74.9139277695, -72.5847203195, -73.6330260025, -74.593343936, -73.347045484, -73.555680937, -79.275422426, -86.385747713, -84.2758613235, -81.703600723, -73.7816930685, -71.0377816245, -71.230057949, -71.9332876775, -72.0216801325, -73.072362697, -71.9361308895, -80.00746267, -84.339927303, -82.3706929325, -76.2724481835, -72.434154062, -71.125283079, -71.4147035445, -71.816369839, -72.5825187505, -74.3779863835, -88.9674251955, -82.196351026, -75.693715537, -71.9577650355, -71.8758449595, -71.24789056, -74.8873846255, -85.19924188, -80.425159555, -77.4940186825, -71.9391949185, -70.57208321, -71.832232066, -76.315595145, -75.9464195795, -75.528242883, -80.081113233, -80.04543663, -74.198362768, -71.652342158, -71.5994169255, -70.62413658, -71.2440193345, -83.0277605505, -82.5658468195, -79.032686171, -75.2843088335, -72.9074916865, -72.5203669255, -71.3388868865, -72.444840831, -79.7707899665, -81.253985717, -78.7444571825, -74.841060707, -72.9028449885, -71.992522655, -77.6068829775, -79.273730418, -76.967393173, -71.7373667115, -73.681444502, -77.4646295565, -80.3803270815, -84.8599217705, -83.5615172525, -80.786945994, -80.390702231, -78.595087129, -85.166592752, -82.363937526, -77.631293931, -72.826127104, -71.646950743, -73.8558596245, -76.986906533, -80.097844965, -79.1313135775, -76.9677191215, -77.7961107965, -79.5115498395, -81.3276897635, -77.5584644755, -73.7697617525, -74.7020274395, -75.553767913, -79.1183597565, -74.7927356525, -72.9019636085, -77.490682423, -77.803569996, -73.282632025, -71.696776108, -72.6060671945, -72.9521360705, -73.3333385695, -73.894702487, -73.5767634975, -74.3617219055, -75.372390026, -72.2118317555, -71.9265945565, -71.5452194115, -72.369895175, -73.5025101895, -71.2356571355, -72.7987796425, -72.192708888, -73.8874178255, -71.778179836, -71.515615885, -70.4453951295, -71.8537194155, -74.910935112, -75.899327185, -75.9884420345, -73.1339608955, -73.0839163045, -74.916866859, -74.8335572355, -71.9517110855, -72.5259870165, -74.0625884955, -74.3815005555, -72.699910925, -72.549952485, -71.7750875465, -70.248416171, -70.348868128, -70.5514450805, -71.461813054, -70.2651570065, -71.0335819485, -71.270010936, -71.4943056, -71.555072212, -74.4545034905, -71.9018317715, -70.533974262, -71.1137869515, -71.438922811, -71.578507694, -70.982047811, -71.701453324, -71.4349640855, -72.20155588, -71.347989072, -71.214703146, -73.2600176555, -72.4725085075, -73.7964936125, -73.058363763, -72.1436182395, -71.770388062, -70.7633590635, -70.5081243235, -70.881840428, -71.9330273825, -73.8005331425, -71.926030086, -72.558881027, -71.2303136345, -73.7331631075, -72.011878022, -71.4245239815, -71.461321381, -71.471320028, -71.3256963325, -70.2867550625, -72.006042823, -73.2117079185, -74.3770779965, -76.9278553125, -75.3230869545, -71.4091635405, -70.9664692035, -71.287712491, -74.6550257175, -74.6534221585, -73.341786626, -72.163927435, -71.5693302635, -75.503936232, -72.3732044105, -70.619028421, -70.6661995385, -71.564082093, -71.855599432, -72.012203962, -72.503696628, -70.763549435, -70.3391325325, -70.079765744, -70.91076822, -70.6051486415, -74.722705396, -72.5378070455, -71.9976793605, -71.475886511, -71.6674042535, -73.1283741105, -76.7620966365, -80.048869622, -81.859104776, -85.459937483, -84.4891264705, -81.4100421515, -82.6214321695, -79.6463483795, -76.585938926, -73.4948088, -73.3289620305, -72.8462522445, -71.954422076, -71.541128023, -74.4098292705, -76.8609679955, -74.6390140805, -72.7096989355, -71.2580022745, -71.127364727, -71.9820175375, -71.6554424825, -74.48794444, -72.9207347705, -74.3047238815, -70.921012463, -70.82784577, -70.3692875785, -71.2985230255, -71.1196030645, -70.5266543465, -70.676602577, -72.4054611255, -72.320123378, -72.733962051, -72.042499968, -74.2432758885, -75.370713759, -77.509421517, -78.813156779, -73.357924274, -73.131265142, -71.9624826925, -70.070551613, -70.243585402, -70.192139042, -71.11201642, -71.3021475705, -70.9069738675, -70.9895309705]], "-0.0375": [[50000000.0, 60367346.9387755, 70734693.877551, 81102040.8163265, 91469387.755102, 101836734.693878, 112204081.632653, 122571428.571429, 132938775.510204, 143306122.44898, 153673469.387755, 164040816.326531, 174408163.265306, 184775510.204082, 195142857.142857, 205510204.081633, 215877551.020408, 226244897.959184, 236612244.897959, 246979591.836735, 257346938.77551, 267714285.714286, 278081632.653061, 288448979.591837, 298816326.530612, 309183673.469388, 319551020.408163, 329918367.346939, 340285714.285714, 350653061.22449, 361020408.163265, 371387755.102041, 381755102.040816, 392122448.979592, 402489795.918367, 412857142.857143, 423224489.795918, 433591836.734694, 443959183.673469, 454326530.612245, 464693877.55102, 475061224.489796, 485428571.428571, 495795918.367347, 506163265.306122, 516530612.244898, 526897959.183673, 537265306.122449, 547632653.061224, 558000000.0, 568367346.938776, 578734693.877551, 589102040.816326, 599469387.755102, 609836734.693877, 620204081.632653, 630571428.571429, 640938775.510204, 651306122.44898, 661673469.387755, 672040816.326531, 682408163.265306, 692775510.204082, 703142857.142857, 713510204.081633, 723877551.020408, 734244897.959184, 744612244.897959, 754979591.836735, 765346938.77551, 775714285.714286, 786081632.653061, 796448979.591837, 806816326.530612, 817183673.469388, 827551020.408163, 837918367.346939, 848285714.285714, 858653061.22449, 869020408.163265, 879387755.102041, 889755102.040816, 900122448.979592, 910489795.918367, 920857142.857143, 931224489.795918, 941591836.734694, 951959183.673469, 962326530.612245, 972693877.55102, 983061224.489796, 993428571.428571, 1003795918.36735, 1014163265.30612, 1024530612.2449, 1034897959.18367, 1045265306.12245, 1055632653.06122, 1066000000.0, 1076367346.93878, 1086734693.87755, 1097102040.81633, 1107469387.7551, 1117836734.69388, 1128204081.63265, 1138571428.57143, 1148938775.5102, 1159306122.44898, 1169673469.38775, 1180040816.32653, 1190408163.26531, 1200775510.20408, 1211142857.14286, 1221510204.08163, 1231877551.02041, 1242244897.95918, 1252612244.89796, 1262979591.83673, 1273346938.77551, 1283714285.71429, 1294081632.65306, 1304448979.59184, 1314816326.53061, 1325183673.46939, 1335551020.40816, 1345918367.34694, 1356285714.28571, 1366653061.22449, 1377020408.16327, 1387387755.10204, 1397755102.04082, 1408122448.97959, 1418489795.91837, 1428857142.85714, 1439224489.79592, 1449591836.73469, 1459959183.67347, 1470326530.61224, 1480693877.55102, 1491061224.4898, 1501428571.42857, 1511795918.36735, 1522163265.30612, 1532530612.2449, 1542897959.18367, 1553265306.12245, 1563632653.06122, 1574000000.0, 1584367346.93878, 1594734693.87755, 1605102040.81633, 1615469387.7551, 1625836734.69388, 1636204081.63265, 1646571428.57143, 1656938775.5102, 1667306122.44898, 1677673469.38775, 1688040816.32653, 1698408163.26531, 1708775510.20408, 1719142857.14286, 1729510204.08163, 1739877551.02041, 1750244897.95918, 1760612244.89796, 1770979591.83673, 1781346938.77551, 1791714285.71429, 1802081632.65306, 1812448979.59184, 1822816326.53061, 1833183673.46939, 1843551020.40816, 1853918367.34694, 1864285714.28571, 1874653061.22449, 1885020408.16327, 1895387755.10204, 1905755102.04082, 1916122448.97959, 1926489795.91837, 1936857142.85714, 1947224489.79592, 1957591836.73469, 1967959183.67347, 1978326530.61224, 1988693877.55102, 1999061224.4898, 2009428571.42857, 2019795918.36735, 2030163265.30612, 2040530612.2449, 2050897959.18367, 2061265306.12245, 2071632653.06122, 2082000000.0, 2092367346.93878, 2102734693.87755, 2113102040.81633, 2123469387.7551, 2133836734.69388, 2144204081.63265, 2154571428.57143, 2164938775.5102, 2175306122.44898, 2185673469.38775, 2196040816.32653, 2206408163.26531, 2216775510.20408, 2227142857.14286, 2237510204.08163, 2247877551.02041, 2258244897.95918, 2268612244.89796, 2278979591.83673, 2289346938.77551, 2299714285.71429, 2310081632.65306, 2320448979.59184, 2330816326.53061, 2341183673.46939, 2351551020.40816, 2361918367.34694, 2372285714.28571, 2382653061.22449, 2393020408.16327, 2403387755.10204, 2413755102.04082, 2424122448.97959, 2434489795.91837, 2444857142.85714, 2455224489.79592, 2465591836.73469, 2475959183.67347, 2486326530.61224, 2496693877.55102, 2507061224.4898, 2517428571.42857, 2527795918.36735, 2538163265.30612, 2548530612.2449, 2558897959.18367, 2569265306.12245, 2579632653.06122, 2590000000.0, 2600367346.93878, 2610734693.87755, 2621102040.81633, 2631469387.7551, 2641836734.69388, 2652204081.63265, 2662571428.57143, 2672938775.5102, 2683306122.44898, 2693673469.38775, 2704040816.32653, 2714408163.26531, 2724775510.20408, 2735142857.14286, 2745510204.08163, 2755877551.02041, 2766244897.95918, 2776612244.89796, 2786979591.83673, 2797346938.77551, 2807714285.71429, 2818081632.65306, 2828448979.59184, 2838816326.53061, 2849183673.46939, 2859551020.40816, 2869918367.34694, 2880285714.28571, 2890653061.22449, 2901020408.16327, 2911387755.10204, 2921755102.04082, 2932122448.97959, 2942489795.91837, 2952857142.85714, 2963224489.79592, 2973591836.73469, 2983959183.67347, 2994326530.61224, 3004693877.55102, 3015061224.4898, 3025428571.42857, 3035795918.36735, 3046163265.30612, 3056530612.2449, 3066897959.18367, 3077265306.12245, 3087632653.06122, 3098000000.0, 3108367346.93878, 3118734693.87755, 3129102040.81633, 3139469387.7551, 3149836734.69388, 3160204081.63265, 3170571428.57143, 3180938775.5102, 3191306122.44898, 3201673469.38775, 3212040816.32653, 3222408163.26531, 3232775510.20408, 3243142857.14286, 3253510204.08163, 3263877551.02041, 3274244897.95918, 3284612244.89796, 3294979591.83673, 3305346938.77551, 3315714285.71429, 3326081632.65306, 3336448979.59184, 3346816326.53061, 3357183673.46939, 3367551020.40816, 3377918367.34694, 3388285714.28571, 3398653061.22449, 3409020408.16327, 3419387755.10204, 3429755102.04082, 3440122448.97959, 3450489795.91837, 3460857142.85714, 3471224489.79592, 3481591836.73469, 3491959183.67347, 3502326530.61224, 3512693877.55102, 3523061224.4898, 3533428571.42857, 3543795918.36735, 3554163265.30612, 3564530612.2449, 3574897959.18367, 3585265306.12245, 3595632653.06122, 3606000000.0, 3616367346.93878, 3626734693.87755, 3637102040.81633, 3647469387.7551, 3657836734.69388, 3668204081.63265, 3678571428.57143, 3688938775.5102, 3699306122.44898, 3709673469.38775, 3720040816.32653, 3730408163.26531, 3740775510.20408, 3751142857.14286, 3761510204.08163, 3771877551.02041, 3782244897.95918, 3792612244.89796, 3802979591.83673, 3813346938.77551, 3823714285.71429, 3834081632.65306, 3844448979.59184, 3854816326.53061, 3865183673.46939, 3875551020.40816, 3885918367.34694, 3896285714.28571, 3906653061.22449, 3917020408.16327, 3927387755.10204, 3937755102.04082, 3948122448.97959, 3958489795.91837, 3968857142.85714, 3979224489.79592, 3989591836.73469, 3999959183.67347, 4010326530.61224, 4020693877.55102, 4031061224.4898, 4041428571.42857, 4051795918.36735, 4062163265.30612, 4072530612.2449, 4082897959.18367, 4093265306.12245, 4103632653.06122, 4114000000.0, 4124367346.93878, 4134734693.87755, 4145102040.81633, 4155469387.7551, 4165836734.69388, 4176204081.63265, 4186571428.57143, 4196938775.5102, 4207306122.44898, 4217673469.38775, 4228040816.32653, 4238408163.26531, 4248775510.20408, 4259142857.14286, 4269510204.08163, 4279877551.02041, 4290244897.95918, 4300612244.89796, 4310979591.83673, 4321346938.77551, 4331714285.71428, 4342081632.65306, 4352448979.59184, 4362816326.53061, 4373183673.46939, 4383551020.40816, 4393918367.34694, 4404285714.28571, 4414653061.22449, 4425020408.16327, 4435387755.10204, 4445755102.04082, 4456122448.97959, 4466489795.91837, 4476857142.85714, 4487224489.79592, 4497591836.73469, 4507959183.67347, 4518326530.61224, 4528693877.55102, 4539061224.4898, 4549428571.42857, 4559795918.36735, 4570163265.30612, 4580530612.2449, 4590897959.18367, 4601265306.12245, 4611632653.06122, 4622000000.0, 4632367346.93878, 4642734693.87755, 4653102040.81633, 4663469387.7551, 4673836734.69388, 4684204081.63265, 4694571428.57143, 4704938775.5102, 4715306122.44898, 4725673469.38775, 4736040816.32653, 4746408163.26531, 4756775510.20408, 4767142857.14286, 4777510204.08163, 4787877551.02041, 4798244897.95918, 4808612244.89796, 4818979591.83673, 4829346938.77551, 4839714285.71429, 4850081632.65306, 4860448979.59184, 4870816326.53061, 4881183673.46939, 4891551020.40816, 4901918367.34694, 4912285714.28571, 4922653061.22449, 4933020408.16327, 4943387755.10204, 4953755102.04082, 4964122448.97959, 4974489795.91837, 4984857142.85714, 4995224489.79592, 5005591836.73469, 5015959183.67347, 5026326530.61224, 5036693877.55102, 5047061224.4898, 5057428571.42857, 5067795918.36735, 5078163265.30612, 5088530612.2449, 5098897959.18367, 5109265306.12245, 5119632653.06122, 5130000000.0, 5140367346.93878, 5150734693.87755, 5161102040.81633, 5171469387.7551, 5181836734.69388, 5192204081.63265, 5202571428.57143, 5212938775.5102, 5223306122.44898, 5233673469.38775, 5244040816.32653, 5254408163.26531, 5264775510.20408, 5275142857.14286, 5285510204.08163, 5295877551.02041, 5306244897.95918, 5316612244.89796, 5326979591.83673, 5337346938.77551, 5347714285.71429, 5358081632.65306, 5368448979.59184, 5378816326.53061, 5389183673.46939, 5399551020.40816, 5409918367.34694, 5420285714.28571, 5430653061.22449, 5441020408.16327, 5451387755.10204, 5461755102.04082, 5472122448.97959, 5482489795.91837, 5492857142.85714, 5503224489.79592, 5513591836.73469, 5523959183.67347, 5534326530.61224, 5544693877.55102, 5555061224.4898, 5565428571.42857, 5575795918.36735, 5586163265.30612, 5596530612.2449, 5606897959.18367, 5617265306.12245, 5627632653.06122, 5638000000.0, 5648367346.93878, 5658734693.87755, 5669102040.81633, 5679469387.7551, 5689836734.69388, 5700204081.63265, 5710571428.57143, 5720938775.5102, 5731306122.44898, 5741673469.38775, 5752040816.32653, 5762408163.26531, 5772775510.20408, 5783142857.14286, 5793510204.08163, 5803877551.02041, 5814244897.95918, 5824612244.89796, 5834979591.83673, 5845346938.77551, 5855714285.71428, 5866081632.65306, 5876448979.59184, 5886816326.53061, 5897183673.46939, 5907551020.40816, 5917918367.34694, 5928285714.28571, 5938653061.22449, 5949020408.16327, 5959387755.10204, 5969755102.04082, 5980122448.97959, 5990489795.91837, 6000857142.85714, 6011224489.79592, 6021591836.73469, 6031959183.67347, 6042326530.61224, 6052693877.55102, 6063061224.4898, 6073428571.42857, 6083795918.36735, 6094163265.30612, 6104530612.2449, 6114897959.18367, 6125265306.12245, 6135632653.06122, 6146000000.0, 6156367346.93878, 6166734693.87755, 6177102040.81633, 6187469387.7551, 6197836734.69388, 6208204081.63265, 6218571428.57143, 6228938775.5102, 6239306122.44898, 6249673469.38775, 6260040816.32653, 6270408163.26531, 6280775510.20408, 6291142857.14286, 6301510204.08163, 6311877551.02041, 6322244897.95918, 6332612244.89796, 6342979591.83673, 6353346938.77551, 6363714285.71428, 6374081632.65306, 6384448979.59184, 6394816326.53061, 6405183673.46939, 6415551020.40816, 6425918367.34694, 6436285714.28571, 6446653061.22449, 6457020408.16327, 6467387755.10204, 6477755102.04082, 6488122448.97959, 6498489795.91837, 6508857142.85714, 6519224489.79592, 6529591836.73469, 6539959183.67347, 6550326530.61224, 6560693877.55102, 6571061224.4898, 6581428571.42857, 6591795918.36735, 6602163265.30612, 6612530612.2449, 6622897959.18367, 6633265306.12245, 6643632653.06122, 6654000000.0, 6664367346.93878, 6674734693.87755, 6685102040.81633, 6695469387.7551, 6705836734.69388, 6716204081.63265, 6726571428.57143, 6736938775.5102, 6747306122.44898, 6757673469.38775, 6768040816.32653, 6778408163.26531, 6788775510.20408, 6799142857.14286, 6809510204.08163, 6819877551.02041, 6830244897.95918, 6840612244.89796, 6850979591.83673, 6861346938.77551, 6871714285.71428, 6882081632.65306, 6892448979.59184, 6902816326.53061, 6913183673.46939, 6923551020.40816, 6933918367.34694, 6944285714.28571, 6954653061.22449, 6965020408.16327, 6975387755.10204, 6985755102.04082, 6996122448.97959, 7006489795.91837, 7016857142.85714, 7027224489.79592, 7037591836.73469, 7047959183.67347, 7058326530.61224, 7068693877.55102, 7079061224.4898, 7089428571.42857, 7099795918.36735, 7110163265.30612, 7120530612.2449, 7130897959.18367, 7141265306.12245, 7151632653.06122, 7162000000.0, 7172367346.93878, 7182734693.87755, 7193102040.81633, 7203469387.7551, 7213836734.69388, 7224204081.63265, 7234571428.57143, 7244938775.5102, 7255306122.44898, 7265673469.38775, 7276040816.32653, 7286408163.26531, 7296775510.20408, 7307142857.14286, 7317510204.08163, 7327877551.02041, 7338244897.95918, 7348612244.89796, 7358979591.83673, 7369346938.77551, 7379714285.71428, 7390081632.65306, 7400448979.59184, 7410816326.53061, 7421183673.46939, 7431551020.40816, 7441918367.34694, 7452285714.28571, 7462653061.22449, 7473020408.16327, 7483387755.10204, 7493755102.04082, 7504122448.97959, 7514489795.91837, 7524857142.85714, 7535224489.79592, 7545591836.73469, 7555959183.67347, 7566326530.61224, 7576693877.55102, 7587061224.4898, 7597428571.42857, 7607795918.36735, 7618163265.30612, 7628530612.2449, 7638897959.18367, 7649265306.12245, 7659632653.06122, 7670000000.0, 7680367346.93878, 7690734693.87755, 7701102040.81633, 7711469387.7551, 7721836734.69388, 7732204081.63265, 7742571428.57143, 7752938775.5102, 7763306122.44898, 7773673469.38775, 7784040816.32653, 7794408163.26531, 7804775510.20408, 7815142857.14286, 7825510204.08163, 7835877551.02041, 7846244897.95918, 7856612244.89796, 7866979591.83673, 7877346938.77551, 7887714285.71428, 7898081632.65306, 7908448979.59184, 7918816326.53061, 7929183673.46939, 7939551020.40816, 7949918367.34694, 7960285714.28571, 7970653061.22449, 7981020408.16327, 7991387755.10204, 8001755102.04082, 8012122448.97959, 8022489795.91837, 8032857142.85714, 8043224489.79592, 8053591836.73469, 8063959183.67347, 8074326530.61224, 8084693877.55102, 8095061224.4898, 8105428571.42857, 8115795918.36735, 8126163265.30612, 8136530612.2449, 8146897959.18367, 8157265306.12245, 8167632653.06122, 8178000000.0, 8188367346.93878, 8198734693.87755, 8209102040.81633, 8219469387.7551, 8229836734.69388, 8240204081.63265, 8250571428.57143, 8260938775.5102, 8271306122.44898, 8281673469.38775, 8292040816.32653, 8302408163.26531, 8312775510.20408, 8323142857.14286, 8333510204.08163, 8343877551.02041, 8354244897.95918, 8364612244.89796, 8374979591.83673, 8385346938.77551, 8395714285.71428, 8406081632.65306, 8416448979.59184, 8426816326.53061, 8437183673.46939, 8447551020.40816, 8457918367.34694, 8468285714.28571, 8478653061.22449, 8489020408.16327, 8499387755.10204, 8509755102.04082, 8520122448.97959, 8530489795.91837, 8540857142.85714, 8551224489.79592, 8561591836.73469, 8571959183.67347, 8582326530.61224, 8592693877.55102, 8603061224.4898, 8613428571.42857, 8623795918.36735, 8634163265.30612, 8644530612.2449, 8654897959.18367, 8665265306.12245, 8675632653.06122, 8686000000.0, 8696367346.93877, 8706734693.87755, 8717102040.81633, 8727469387.7551, 8737836734.69388, 8748204081.63265, 8758571428.57143, 8768938775.5102, 8779306122.44898, 8789673469.38775, 8800040816.32653, 8810408163.26531, 8820775510.20408, 8831142857.14286, 8841510204.08163, 8851877551.02041, 8862244897.95918, 8872612244.89796, 8882979591.83673, 8893346938.77551, 8903714285.71428, 8914081632.65306, 8924448979.59184, 8934816326.53061, 8945183673.46939, 8955551020.40816, 8965918367.34694, 8976285714.28571, 8986653061.22449, 8997020408.16327, 9007387755.10204, 9017755102.04082, 9028122448.97959, 9038489795.91837, 9048857142.85714, 9059224489.79592, 9069591836.73469, 9079959183.67347, 9090326530.61224, 9100693877.55102, 9111061224.4898, 9121428571.42857, 9131795918.36735, 9142163265.30612, 9152530612.2449, 9162897959.18367, 9173265306.12245, 9183632653.06122, 9194000000.0, 9204367346.93877, 9214734693.87755, 9225102040.81633, 9235469387.7551, 9245836734.69388, 9256204081.63265, 9266571428.57143, 9276938775.5102, 9287306122.44898, 9297673469.38775, 9308040816.32653, 9318408163.26531, 9328775510.20408, 9339142857.14286, 9349510204.08163, 9359877551.02041, 9370244897.95918, 9380612244.89796, 9390979591.83673, 9401346938.77551, 9411714285.71428, 9422081632.65306, 9432448979.59184, 9442816326.53061, 9453183673.46939, 9463551020.40816, 9473918367.34694, 9484285714.28571, 9494653061.22449, 9505020408.16327, 9515387755.10204, 9525755102.04082, 9536122448.97959, 9546489795.91837, 9556857142.85714, 9567224489.79592, 9577591836.73469, 9587959183.67347, 9598326530.61224, 9608693877.55102, 9619061224.4898, 9629428571.42857, 9639795918.36735, 9650163265.30612, 9660530612.2449, 9670897959.18367, 9681265306.12245, 9691632653.06122, 9702000000.0, 9712367346.93877, 9722734693.87755, 9733102040.81633, 9743469387.7551, 9753836734.69388, 9764204081.63265, 9774571428.57143, 9784938775.5102, 9795306122.44898, 9805673469.38775, 9816040816.32653, 9826408163.26531, 9836775510.20408, 9847142857.14286, 9857510204.08163, 9867877551.02041, 9878244897.95918, 9888612244.89796, 9898979591.83673, 9909346938.77551, 9919714285.71428, 9930081632.65306, 9940448979.59184, 9950816326.53061, 9961183673.46939, 9971551020.40816, 9981918367.34694, 9992285714.28571, 10002653061.2245, 10013020408.1633, 10023387755.102, 10033755102.0408, 10044122448.9796, 10054489795.9184, 10064857142.8571, 10075224489.7959, 10085591836.7347, 10095959183.6735, 10106326530.6122, 10116693877.551, 10127061224.4898, 10137428571.4286, 10147795918.3673, 10158163265.3061, 10168530612.2449, 10178897959.1837, 10189265306.1224, 10199632653.0612, 10210000000.0, 10220367346.9388, 10230734693.8776, 10241102040.8163, 10251469387.7551, 10261836734.6939, 10272204081.6327, 10282571428.5714, 10292938775.5102, 10303306122.449, 10313673469.3878, 10324040816.3265, 10334408163.2653, 10344775510.2041, 10355142857.1429, 10365510204.0816, 10375877551.0204, 10386244897.9592, 10396612244.898, 10406979591.8367, 10417346938.7755, 10427714285.7143, 10438081632.6531, 10448448979.5918, 10458816326.5306, 10469183673.4694, 10479551020.4082, 10489918367.3469, 10500285714.2857, 10510653061.2245, 10521020408.1633, 10531387755.102, 10541755102.0408, 10552122448.9796, 10562489795.9184, 10572857142.8571, 10583224489.7959, 10593591836.7347, 10603959183.6735, 10614326530.6122, 10624693877.551, 10635061224.4898, 10645428571.4286, 10655795918.3673, 10666163265.3061, 10676530612.2449, 10686897959.1837, 10697265306.1224, 10707632653.0612, 10718000000.0, 10728367346.9388, 10738734693.8776, 10749102040.8163, 10759469387.7551, 10769836734.6939, 10780204081.6327, 10790571428.5714, 10800938775.5102, 10811306122.449, 10821673469.3878, 10832040816.3265, 10842408163.2653, 10852775510.2041, 10863142857.1429, 10873510204.0816, 10883877551.0204, 10894244897.9592, 10904612244.898, 10914979591.8367, 10925346938.7755, 10935714285.7143, 10946081632.6531, 10956448979.5918, 10966816326.5306, 10977183673.4694, 10987551020.4082, 10997918367.3469, 11008285714.2857, 11018653061.2245, 11029020408.1633, 11039387755.102, 11049755102.0408, 11060122448.9796, 11070489795.9184, 11080857142.8571, 11091224489.7959, 11101591836.7347, 11111959183.6735, 11122326530.6122, 11132693877.551, 11143061224.4898, 11153428571.4286, 11163795918.3673, 11174163265.3061, 11184530612.2449, 11194897959.1837, 11205265306.1224, 11215632653.0612, 11226000000.0, 11236367346.9388, 11246734693.8776, 11257102040.8163, 11267469387.7551, 11277836734.6939, 11288204081.6327, 11298571428.5714, 11308938775.5102, 11319306122.449, 11329673469.3878, 11340040816.3265, 11350408163.2653, 11360775510.2041, 11371142857.1429, 11381510204.0816, 11391877551.0204, 11402244897.9592, 11412612244.898, 11422979591.8367, 11433346938.7755, 11443714285.7143, 11454081632.6531, 11464448979.5918, 11474816326.5306, 11485183673.4694, 11495551020.4082, 11505918367.3469, 11516285714.2857, 11526653061.2245, 11537020408.1633, 11547387755.102, 11557755102.0408, 11568122448.9796, 11578489795.9184, 11588857142.8571, 11599224489.7959, 11609591836.7347, 11619959183.6735, 11630326530.6122, 11640693877.551, 11651061224.4898, 11661428571.4286, 11671795918.3673, 11682163265.3061, 11692530612.2449, 11702897959.1837, 11713265306.1224, 11723632653.0612, 11734000000.0, 11744367346.9388, 11754734693.8776, 11765102040.8163, 11775469387.7551, 11785836734.6939, 11796204081.6327, 11806571428.5714, 11816938775.5102, 11827306122.449, 11837673469.3878, 11848040816.3265, 11858408163.2653, 11868775510.2041, 11879142857.1429, 11889510204.0816, 11899877551.0204, 11910244897.9592, 11920612244.898, 11930979591.8367, 11941346938.7755, 11951714285.7143, 11962081632.6531, 11972448979.5918, 11982816326.5306, 11993183673.4694, 12003551020.4082, 12013918367.3469, 12024285714.2857, 12034653061.2245, 12045020408.1633, 12055387755.102, 12065755102.0408, 12076122448.9796, 12086489795.9184, 12096857142.8571, 12107224489.7959, 12117591836.7347, 12127959183.6735, 12138326530.6122, 12148693877.551, 12159061224.4898, 12169428571.4286, 12179795918.3673, 12190163265.3061, 12200530612.2449, 12210897959.1837, 12221265306.1224, 12231632653.0612, 12242000000.0, 12252367346.9388, 12262734693.8776, 12273102040.8163, 12283469387.7551, 12293836734.6939, 12304204081.6327, 12314571428.5714, 12324938775.5102, 12335306122.449, 12345673469.3878, 12356040816.3265, 12366408163.2653, 12376775510.2041, 12387142857.1429, 12397510204.0816, 12407877551.0204, 12418244897.9592, 12428612244.898, 12438979591.8367, 12449346938.7755, 12459714285.7143, 12470081632.6531, 12480448979.5918, 12490816326.5306, 12501183673.4694, 12511551020.4082, 12521918367.3469, 12532285714.2857, 12542653061.2245, 12553020408.1633, 12563387755.102, 12573755102.0408, 12584122448.9796, 12594489795.9184, 12604857142.8571, 12615224489.7959, 12625591836.7347, 12635959183.6735, 12646326530.6122, 12656693877.551, 12667061224.4898, 12677428571.4286, 12687795918.3673, 12698163265.3061, 12708530612.2449, 12718897959.1837, 12729265306.1224, 12739632653.0612, 12750000000.0], [-73.0346938415, -73.02146681, -72.7577478965, -72.635943686, -73.4468417975, -72.072902816, -71.6837135965, -73.089727595, -73.859365258, -73.701030812, -72.4754123965, -71.806958943, -71.680177794, -72.363030063, -72.5145347795, -72.2418084825, -73.706849243, -72.697424304, -72.0492216345, -70.449494019, -72.812545063, -73.825496541, -73.7791422745, -72.299719225, -70.4088199305, -76.6128253385, -70.8458132835, -73.5076589905, -73.175804706, -71.826235808, -72.4413461705, -73.075875072, -72.292031475, -73.957566839, -72.9294541715, -73.040491721, -72.774406123, -71.931908138, -72.632546182, -72.9799827835, -71.83893628, -72.374791036, -72.4546849035, -72.0620139745, -72.9947856895, -72.604499066, -72.553711129, -71.5568709325, -69.917111541, -71.910674588, -72.255541701, -72.4282426285, -72.3804340875, -71.9252787885, -71.754636328, -72.545871217, -71.740621595, -71.455627113, -72.004103664, -72.473288411, -72.1178617775, -71.162594847, -72.147631605, -73.016783829, -72.586094032, -72.0184266465, -73.223336504, -72.762617433, -71.695515066, -72.7482274695, -72.6679298565, -72.470180972, -72.364260622, -73.4105074965, -72.2210233265, -72.1893515335, -69.5163765935, -92.520848089, -75.7060914915, -70.227681851, -70.7333453555, -73.011780617, -72.7698609765, -71.9901948285, -72.8615050015, -73.212843815, -73.1168166735, -72.4945232435, -72.514414659, -73.042515067, -72.126645334, -71.566916083, -72.490963159, -73.8197699605, -72.83289162, -72.861041175, -72.893613108, -72.6686782915, -73.745625125, -73.0562030615, -73.4807968195, -72.7818331405, -72.967344479, -72.695654272, -72.7669361215, -73.7733180395, -72.709542887, -71.223565874, -72.2135926415, -73.054908856, -72.8388595155, -73.7559896165, -72.809629607, -71.808415533, -72.5055382295, -72.2889229775, -71.487727713, -71.799174864, -72.6035894015, -73.1890239785, -73.63171061, -72.2904121675, -72.4269072465, -72.929174368, -73.1775552525, -72.417642483, -72.0633760065, -70.3776437105, -71.2414283975, -72.616342602, -73.187733746, -71.708579735, -71.1449901745, -68.9413462735, -72.61874928, -87.7886559015, -95.881080368, -68.834193033, -72.332643179, -71.883031591, -70.994905455, -72.2608662545, -73.0857489445, -72.578414108, -72.5133563745, -72.611921069, -70.9973426845, -71.387064388, -71.8998743205, -72.777477476, -72.910281325, -73.4885228135, -72.8374355055, -71.853738938, -72.001336485, -71.5788713625, -71.7083575885, -72.8559703745, -73.1358409455, -72.714874374, -72.5296607435, -72.585780855, -72.343240783, -72.243682384, -72.4817941955, -72.0655774185, -73.1691760615, -72.709179904, -71.8238340055, -72.2629014735, -72.052086573, -72.9467177395, -73.0906822345, -72.2967797365, -70.708653739, -70.882531999, -71.842538838, -72.791732763, -72.6916237675, -73.4599676095, -72.6652343545, -70.119822367, -71.218064387, -72.046400262, -72.6744727905, -71.9090946205, -71.5712672535, -72.918776529, -72.145981268, -71.9706955435, -71.7097304605, -69.986968965, -86.6142318605, -89.7118290865, -70.486609568, -69.4272433795, -71.6204118605, -72.7553896175, -73.091136607, -72.971112609, -73.357034768, -71.922310254, -72.2117927655, -72.9779309965, -73.1217758965, -71.2655722465, -72.139213577, -73.1054151935, -73.129020352, -71.5176430575, -72.231197539, -72.6651731615, -70.698045532, -72.6243351575, -73.4595731525, -72.806027264, -71.4210204635, -72.606448923, -72.059636876, -71.592344502, -73.0088542305, -72.2017078235, -71.8842071225, -72.0308367865, -73.501558178, -72.131854091, -72.269425034, -73.262607958, -72.147396848, -70.844733494, -72.5919462615, -72.4723072695, -72.4769689505, -72.721218663, -72.2425029965, -69.7470685405, -71.6242959935, -73.0132989675, -73.142485508, -71.6657733055, -72.251387759, -73.0715336685, -72.530077098, -72.463607105, -72.057414446, -71.784729182, -71.5046178575, -89.976407164, -86.5714752175, -82.8104405725, -69.5087104555, -72.5637653305, -72.6873973615, -71.263220451, -72.2703279895, -72.616760675, -72.938589515, -71.6965147875, -72.4984011195, -72.710355317, -71.665192597, -71.3596374285, -72.674818198, -72.6532613755, -72.494218336, -71.5295730355, -72.454468214, -72.679192097, -72.0053274465, -72.529764256, -73.2493797055, -73.104106829, -73.9166697315, -72.723740858, -72.153637088, -71.690206426, -70.430639133, -70.9638710165, -72.402994818, -73.120532896, -73.619463015, -74.1560389065, -72.6178305065, -69.099654273, -68.9234353085, -70.7803173, -72.7591904135, -72.6595490055, -71.88960863, -71.8201384375, -72.8575548515, -73.028133458, -72.853249378, -73.3373648845, -73.4451575455, -72.563632265, -72.18112212, -72.2054968215, -72.1712927455, -70.272048684, -86.626498819, -93.6690345585, -69.0780573205, -71.6510529655, -72.772404098, -71.71912619, -72.1984889935, -73.365440973, -71.666983671, -72.712529084, -73.304845223, -72.2765325915, -72.865019329, -72.490049059, -71.72010136, -72.885560088, -72.9003483425, -73.3466709455, -72.2291160005, -73.758392577, -72.994472008, -72.990131589, -72.9365679865, -71.7625065, -72.1998445075, -73.137526309, -72.9278790365, -71.8303671015, -73.494330055, -72.8817544155, -73.394723762, -72.312293199, -72.752400828, -72.010964544, -72.1707393225, -73.5687341405, -71.2963261615, -71.472707816, -73.056904302, -72.2564564525, -71.969323811, -73.1746096705, -73.340886973, -72.7007639165, -72.5883721795, -72.5884182945, -72.7685207085, -72.9038203595, -72.307572765, -71.651333784, -70.8714794325, -84.744480832, -90.10606642, -71.8650151725, -69.743899821, -69.5523454525, -70.89948161, -72.3459363055, -72.6271089, -72.6361365225, -72.970601595, -71.1227671415, -71.90855168, -72.2377782275, -71.667301828, -71.558969409, -72.258325572, -72.8257507775, -73.0866944645, -73.5185277055, -73.945586775, -72.6453380285, -72.3034996315, -72.186561923, -72.1050676175, -70.611999641, -72.079402217, -72.524476398, -72.044135238, -71.474407049, -72.3026415835, -72.7360003245, -72.410818204, -72.1245851235, -72.6047610535, -72.286601742, -71.784228666, -72.443473923, -72.6135925485, -71.877071022, -72.294729033, -72.732797773, -73.091461128, -72.7636815195, -73.269919434, -71.8292770095, -70.6644089625, -70.7634710475, -89.1367663425, -93.510978953, -80.9691979135, -69.186145802, -71.042204283, -72.4269652755, -72.0769637765, -72.406912647, -73.179969591, -73.593772935, -72.3960211475, -72.7519153655, -73.643127211, -73.4791199285, -72.9962552155, -69.764569359, -70.4275075155, -72.7809448635, -73.6322244375, -73.736470246, -72.276269324, -71.525199228, -72.1453825645, -72.610856721, -73.3950007895, -73.1923646695, -70.7109683945, -69.192304236, -70.730623434, -71.6750847245, -73.5739248345, -72.7408280115, -72.6149095225, -72.7811197195, -72.683633239, -71.9742024735, -71.3265997515, -72.2309258495, -72.0907479325, -72.255377922, -72.6098893675, -71.5938037935, -72.5730963265, -72.503145495, -71.456977574, -70.336015833, -85.4430971175, -87.174411368, -101.92048287, -72.6532154045, -69.6793359015, -72.0624005625, -71.7330699325, -69.206746675, -70.123049851, -71.9269199595, -73.575844526, -73.015710408, -71.640005197, -70.827484928, -69.8716574845, -69.6461658555, -71.041334848, -72.757164535, -72.6961737295, -73.3763815, -72.5243302165, -71.648843713, -70.940286017, -72.5632666775, -73.4113384625, -72.8878739075, -72.828799922, -72.126738229, -73.2188158745, -73.4742650635, -72.7126165975, -72.941345532, -72.627536942, -73.2216669185, -71.5947202985, -71.836175525, -72.9364124315, -73.067045299, -72.1157458315, -72.1215822695, -72.46935424, -72.752631083, -86.549947975, -85.687634066, -93.5433429395, -87.0202664955, -69.6128670525, -69.963680858, -71.377582503, -72.9887514945, -73.36621428, -71.7898730475, -71.203373946, -71.108502822, -70.8014522625, -73.1799353875, -73.537404034, -73.33812168, -72.6475814065, -72.6875067015, -73.7644219805, -73.1436708605, -73.578800019, -73.6135114975, -72.6176330145, -73.01293463, -71.925624236, -73.0544491385, -72.509274188, -71.7843264665, -71.343879032, -71.968031639, -71.660424624, -71.634329724, -73.26504227, -72.945626124, -71.6486885705, -72.007385035, -73.199020408, -72.5925441265, -72.504171817, -72.5110034025, -71.7387291385, -72.3788066125, -85.360755478, -87.1739484275, -91.5548461615, -85.312708506, -69.627514603, -69.368508694, -70.937819645, -72.3591986165, -72.516761645, -72.1780155575, -71.63796032, -72.9887668065, -73.890559588, -73.157628598, -72.402378075, -71.4412608825, -71.4059811865, -72.493200157, -72.181229012, -71.9457444065, -71.759425726, -72.9724405555, -72.4053132485, -73.4599880515, -73.7368498265, -72.3580281275, -69.5992363215, -70.0542774235, -72.768888935, -72.787859241, -72.3550430145, -73.066029183, -73.450289799, -71.230035927, -70.209408985, -70.5392332435, -71.403191204, -73.0879176805, -89.859228942, -93.965553373, -92.9376649785, -69.100676663, -69.9736244835, -71.2988071015, -72.859298574, -72.975342964, -72.720415656, -72.8645781055, -73.2475771825, -73.0906244305, -72.1750918015, -71.348908208, -70.9978709545, -72.091829676, -73.250412213, -72.54938694, -73.1550196715, -72.4641536355, -71.023939857, -71.4867796685, -71.3706981745, -71.6587681395, -71.7996759455, -72.3664456525, -72.3387820315, -72.81334674, -71.5397548445, -72.2990919065, -72.6246604965, -72.3865707625, -70.7998552475, -70.0990282435, -70.133847673, -70.2958194475, -71.5677083405, -88.132247677, -92.0761097615, -88.13595861, -74.910782695, -69.0865424915, -69.313465687, -69.4950592935, -70.3905482335, -73.177819478, -72.492192102, -71.6178451215, -71.6828451785, -72.9447431865, -73.2467333985, -72.145476577, -72.7169883235, -73.678580586, -72.6505735945, -72.046527791, -71.5421359505, -71.3472327325, -71.746717736, -72.683222472, -72.4624610405, -72.1521806895, -70.4756981875, -70.8881751925, -72.196984326, -73.130685279, -71.327596454, -73.146400065, -73.0618372465, -72.17723836, -71.915230521, -73.417144172, -87.769841528, -96.964104869, -79.144807735, -69.856869049, -73.4416261635, -71.8687302, -70.483991648, -70.632475038, -71.6545556605, -72.1617875625, -72.6009515615, -72.252798884, -72.3543762095, -73.1141079795, -72.1895521265, -73.795832786, -73.129700695, -71.989275293, -72.9572582485, -71.9061280525, -70.519226208, -71.648894335, -72.292370674, -73.2166310965, -72.8166322345, -72.599554232, -72.309014057, -72.970143748, -72.5168092825, -72.313214515, -73.411331295, -72.7672144875, -73.0127473285, -90.474614291, -93.347193142, -72.832210555, -70.070907478, -72.529374823, -71.601906714, -72.266805122, -72.4919047995, -73.1279951765, -72.033512563, -73.202730319, -73.1270520355, -71.608815167, -71.2811266285, -72.7631439615, -72.347442674, -72.5538670955, -72.7699117885, -73.0072506785, -72.984423616, -73.643535625, -72.439613654, -73.601769095, -72.804502674, -72.018935552, -72.8014433115, -72.972605418, -72.735190553, -84.3661343335, -89.2546336945, -94.7590295535, -78.960439883, -69.0906614025, -71.898056828, -72.8528196455, -71.99189893, -71.954624308, -71.8773778765, -71.1229124945, -70.8766094705, -71.544133118, -72.58804475, -72.0836340175, -73.733386803, -73.0798132435, -72.519740047, -72.256890531, -72.1095655185, -72.781811073, -72.588396026, -73.632744529, -72.4675030095, -72.4458175865, -71.936485211, -72.779611844, -73.622467241, -73.2889085725, -76.195315336, -92.299472533, -88.1238835545, -68.483697859, -70.5336878965, -71.462054588, -72.0100521385, -72.27440111, -72.426099172, -72.671316972, -73.111222343, -71.475532731, -71.1225408505, -72.9725159135, -72.9536609515, -72.440077096, -73.2658482555, -73.0701626815, -72.9678747995, -72.1757647645, -70.128404554, -70.4454549195, -71.9512262145, -71.736795303, -70.5247123745, -72.674859894, -71.6404733905, -72.7673681425, -93.346349573, -74.339514218, -69.2327632425, -71.945120706, -72.339591807, -71.5073723525, -71.958657037, -72.6425873785, -71.3916010205, -73.147450391, -73.1589318995, -73.584007372, -72.497144901, -71.6456850855, -71.56019261, -71.500671473, -72.86063085, -72.2823616545, -71.793405663, -71.6534123015, -72.0822802915, -72.403298601, -72.711053074, -73.038977, -72.815681716, -93.913304844, -76.54965679, -70.939922363, -71.8995725445, -72.254215363, -71.608100192, -71.153565209, -72.7345176415, -73.281951853, -72.875760237, -71.9089931835, -71.9822549185, -71.5943908445, -71.7237230245, -72.135721496, -72.055465603, -72.6177401815, -72.76653341, -71.8734464095, -70.8082778875, -72.686465604, -72.3286360625, -73.321143344, -72.6360218375, -87.7791315305, -70.3340465885, -71.7161985005, -73.371248288, -72.1632896975, -70.560210663, -71.47244519, -71.680590263, -73.063084987, -73.036379298, -72.4514937555, -71.9972543315, -70.8166674945, -71.3347605165, -72.1233026055, -72.784258143, -72.5986745615, -72.3240951055, -72.7527139805, -71.9786879925, -73.42494452, -82.393678314, -69.756992167, -71.654687802, -71.5513087965, -72.688265775, -73.3546035085, -72.487361071, -70.2902366455, -70.221178798, -69.4541626275, -71.5200836395, -72.7417449945, -72.9947530005, -72.838806744, -72.1920082675, -72.495311763, -72.1466951675, -71.964208487, -71.734067098, -72.195224262, -72.1079960965, -74.182247356, -74.8167267635, -72.5220641575, -72.794089967, -71.753149788, -71.7595036065, -74.041212447, -73.9032473345, -72.5107539085, -71.025994641, -69.237512265, -70.137839749, -72.239062145, -72.9730228045, -72.066308656, -72.1600042925, -73.6867695885, -72.557931242, -70.88919342, -71.5665846135, -78.814816153, -70.7614040615, -71.45068461, -72.714724945, -72.743805995, -72.9077547995, -71.7516773215, -72.325079654, -72.8962348125, -72.8194281595, -72.317489134, -71.8246948385, -72.284732128, -72.2431391745, -71.65007969, -71.665305713, -72.4843293685, -72.647477909, -78.485913465, -68.658712232, -73.027913322, -72.2231335845, -71.862149957, -71.1319386615, -70.203710109, -70.7897242685, -72.743594333, -72.965390647, -72.554063544, -73.4426290755, -73.711210017, -73.18817931, -72.348388136, -73.077122046, -73.296465129, -75.680422819, -72.292844348, -72.156783428, -71.3377167585, -72.4294334785, -71.9247818555, -72.771137471, -72.0294382195, -70.1244557425, -72.0547449685, -72.6581146485, -71.909121441, -72.289621621, -72.7985436325, -72.4521511235, -73.266961628, -70.4813193455, -71.797281741, -71.070262841, -73.140260862, -71.7503120485, -71.886986469, -72.9566317035, -73.0563298285, -72.680860184, -73.4408522505, -73.098813841, -72.691098588, -71.65014062, -72.591612657, -73.013797392, -72.852384765, -73.53332524, -72.031443008, -71.514443396, -72.1308531855, -72.189071504, -73.079534257, -72.195120818, -72.2366495725, -72.450775599, -71.869115127, -73.152037586, -72.880353684, -72.800977034, -73.093867948, -69.6197659195, -73.0447303665, -71.831401635, -72.627146554, -72.0477942315, -72.753618833, -72.1775450975, -72.541372147, -72.710140088, -72.2872922235, -72.982587426, -73.0540022755, -98.703895384, -90.5459442875, -74.8953318865, -68.942261451, -70.67890703, -70.8405398105, -70.356127553, -71.360293507, -71.0791858475, -71.9031830855, -72.865277833, -92.6133920435, -88.3265425675, -95.1462030125, -75.288584395, -68.628067767, -69.4960624025, -69.521785018, -70.4325718495, -71.642284079, -71.966406139, -72.42829976, -70.951239276, -70.144070687, -72.3147780285, -99.2974697445, -87.2982659055, -71.4196637405, -70.7411918415, -71.1665180655, -70.6851177445, -69.4916380015, -69.725388597, -71.476173289, -96.045980116, -85.865213279, -78.618657779, -68.6473127255, -70.0404184415, -71.460748318, -72.0761368915, -71.717716365, -71.7587178045, -71.6015240235, -72.049225429, -85.163353363, -78.4910579785, -68.282408237, -70.812315153, -71.629725932, -71.130827808, -70.034903679, -70.429463611, -71.4605915205, -73.044545538, -74.5334389815, -85.069601755, -77.621690667, -68.7952900535, -69.4478565085, -70.4727251, -71.4856764515, -72.175485949, -72.8599427955, -71.2862158295, -76.1218766315, -80.81850179, -69.1459146475, -71.316158461, -72.864601904, -72.2709758185, -69.3443942685, -70.504400403, -79.0094907005, -79.727931114, -74.03972028, -69.978597137, -71.8636549385, -71.0020524015, -71.779375565, -72.346688193, -76.21668799, -78.3101350285, -68.893662042, -71.5975277335, -71.657055575, -72.642737628, -72.954419312, -71.636258661, -76.5462976825, -77.5371158535, -69.2121057395, -71.375462745, -72.535738231, -72.430768195, -71.3231096465, -71.4108650685, -74.7151374705, -76.9672576125, -72.0938720405, -70.2091894365, -69.6247631375, -70.103398765, -71.508956724, -76.0357594705, -68.972457925, -72.120713553, -72.5119386785, -70.506808944, -70.466054342, -72.2923837685, -72.7367586445, -71.483088191, -71.931547161, -72.828275508, -72.7985415215, -71.9456775105, -72.4831884375, -70.9174288245, -72.0781823465, -73.3387547025, -72.156737051, -71.9657867115, -72.813901712, -69.786130674, -72.474350023, -71.115845183, -71.397761009, -73.312422912, -70.2218937965, -71.165775727, -72.029121889, -73.1267198435, -72.343594009, -70.5810473725, -72.367193319, -73.1438687645, -72.391029554, -70.660759392, -71.87844775, -71.547114023, -71.050805203, -70.822398322, -73.095452788, -73.8651070155, -70.314565195, -70.9864259115, -69.5643950205, -71.6294374, -71.9561906425, -73.5972010835, -72.9515292935, -69.6912707275, -68.996993346, -71.0116485195, -73.364338585, -72.625165184, -70.7536666185, -70.967013545, -71.064072189, -71.498483434, -72.577639095, -73.2126262475, -72.252361245, -69.478296165, -71.484805941, -72.2035339935, -73.4080041415, -73.8647308555, -72.8190095125, -70.4114177095, -70.042211078, -70.409770364, -72.037056633, -73.281503014, -72.496663393, -69.842199609, -70.157729479, -70.9044781805, -71.2918848245, -72.3968331475, -72.9455926135, -71.7644780245, -71.60606098, -71.2648296095, -70.423952042, -71.515477948, -73.095858468, -72.1011078365, -73.3751497625, -72.64172226, -70.576889525, -70.9091191375, -73.215560861, -72.2373959685, -72.5133191775, -73.3514220715, -73.616047592, -71.1842113135, -70.096433699, -70.2648233815, -70.1156054725, -71.6496761595, -73.8574761165, -73.054146394, -71.4980615165, -72.2096376095, -73.8163533845, -73.6367694645, -74.251551328, -73.0269666345, -76.2527018755, -76.4953264575, -80.031626663, -81.702543099, -85.57107201, -86.489633155, -88.038001608, -94.8030628115, -89.930724208, -91.4745234695, -92.490719123, -103.4507519415, -96.8927704475, -97.0540943135, -100.2743066645, -104.53578816, -101.195873239, -98.093647411, -85.5391702115, -80.304974007, -76.2299572355, -74.833713487, -77.420979332, -79.735514038, -81.52639445, -81.410752134, -76.209149638, -75.68198128, -73.196330657, -73.36004148, -73.1273619495, -71.5419409905, -71.4799131195, -71.2438810245, -70.9059364505, -73.044182215, -72.2329433485, -71.870167027, -72.9090453095, -72.4865627565, -70.5813643165, -71.7581154155, -70.136901119, -69.270804757, -70.997048728, -71.548506569, -71.9271649565, -72.909927024, -72.302117237, -70.9939571315, -70.5530555545, -71.965244659, -72.880531389, -73.100036468, -69.568622263]], "-0.037": [[50000000.0, 60367346.9387755, 70734693.877551, 81102040.8163265, 91469387.755102, 101836734.693878, 112204081.632653, 122571428.571429, 132938775.510204, 143306122.44898, 153673469.387755, 164040816.326531, 174408163.265306, 184775510.204082, 195142857.142857, 205510204.081633, 215877551.020408, 226244897.959184, 236612244.897959, 246979591.836735, 257346938.77551, 267714285.714286, 278081632.653061, 288448979.591837, 298816326.530612, 309183673.469388, 319551020.408163, 329918367.346939, 340285714.285714, 350653061.22449, 361020408.163265, 371387755.102041, 381755102.040816, 392122448.979592, 402489795.918367, 412857142.857143, 423224489.795918, 433591836.734694, 443959183.673469, 454326530.612245, 464693877.55102, 475061224.489796, 485428571.428571, 495795918.367347, 506163265.306122, 516530612.244898, 526897959.183673, 537265306.122449, 547632653.061224, 558000000.0, 568367346.938776, 578734693.877551, 589102040.816326, 599469387.755102, 609836734.693877, 620204081.632653, 630571428.571429, 640938775.510204, 651306122.44898, 661673469.387755, 672040816.326531, 682408163.265306, 692775510.204082, 703142857.142857, 713510204.081633, 723877551.020408, 734244897.959184, 744612244.897959, 754979591.836735, 765346938.77551, 775714285.714286, 786081632.653061, 796448979.591837, 806816326.530612, 817183673.469388, 827551020.408163, 837918367.346939, 848285714.285714, 858653061.22449, 869020408.163265, 879387755.102041, 889755102.040816, 900122448.979592, 910489795.918367, 920857142.857143, 931224489.795918, 941591836.734694, 951959183.673469, 962326530.612245, 972693877.55102, 983061224.489796, 993428571.428571, 1003795918.36735, 1014163265.30612, 1024530612.2449, 1034897959.18367, 1045265306.12245, 1055632653.06122, 1066000000.0, 1076367346.93878, 1086734693.87755, 1097102040.81633, 1107469387.7551, 1117836734.69388, 1128204081.63265, 1138571428.57143, 1148938775.5102, 1159306122.44898, 1169673469.38775, 1180040816.32653, 1190408163.26531, 1200775510.20408, 1211142857.14286, 1221510204.08163, 1231877551.02041, 1242244897.95918, 1252612244.89796, 1262979591.83673, 1273346938.77551, 1283714285.71429, 1294081632.65306, 1304448979.59184, 1314816326.53061, 1325183673.46939, 1335551020.40816, 1345918367.34694, 1356285714.28571, 1366653061.22449, 1377020408.16327, 1387387755.10204, 1397755102.04082, 1408122448.97959, 1418489795.91837, 1428857142.85714, 1439224489.79592, 1449591836.73469, 1459959183.67347, 1470326530.61224, 1480693877.55102, 1491061224.4898, 1501428571.42857, 1511795918.36735, 1522163265.30612, 1532530612.2449, 1542897959.18367, 1553265306.12245, 1563632653.06122, 1574000000.0, 1584367346.93878, 1594734693.87755, 1605102040.81633, 1615469387.7551, 1625836734.69388, 1636204081.63265, 1646571428.57143, 1656938775.5102, 1667306122.44898, 1677673469.38775, 1688040816.32653, 1698408163.26531, 1708775510.20408, 1719142857.14286, 1729510204.08163, 1739877551.02041, 1750244897.95918, 1760612244.89796, 1770979591.83673, 1781346938.77551, 1791714285.71429, 1802081632.65306, 1812448979.59184, 1822816326.53061, 1833183673.46939, 1843551020.40816, 1853918367.34694, 1864285714.28571, 1874653061.22449, 1885020408.16327, 1895387755.10204, 1905755102.04082, 1916122448.97959, 1926489795.91837, 1936857142.85714, 1947224489.79592, 1957591836.73469, 1967959183.67347, 1978326530.61224, 1988693877.55102, 1999061224.4898, 2009428571.42857, 2019795918.36735, 2030163265.30612, 2040530612.2449, 2050897959.18367, 2061265306.12245, 2071632653.06122, 2082000000.0, 2092367346.93878, 2102734693.87755, 2113102040.81633, 2123469387.7551, 2133836734.69388, 2144204081.63265, 2154571428.57143, 2164938775.5102, 2175306122.44898, 2185673469.38775, 2196040816.32653, 2206408163.26531, 2216775510.20408, 2227142857.14286, 2237510204.08163, 2247877551.02041, 2258244897.95918, 2268612244.89796, 2278979591.83673, 2289346938.77551, 2299714285.71429, 2310081632.65306, 2320448979.59184, 2330816326.53061, 2341183673.46939, 2351551020.40816, 2361918367.34694, 2372285714.28571, 2382653061.22449, 2393020408.16327, 2403387755.10204, 2413755102.04082, 2424122448.97959, 2434489795.91837, 2444857142.85714, 2455224489.79592, 2465591836.73469, 2475959183.67347, 2486326530.61224, 2496693877.55102, 2507061224.4898, 2517428571.42857, 2527795918.36735, 2538163265.30612, 2548530612.2449, 2558897959.18367, 2569265306.12245, 2579632653.06122, 2590000000.0, 2600367346.93878, 2610734693.87755, 2621102040.81633, 2631469387.7551, 2641836734.69388, 2652204081.63265, 2662571428.57143, 2672938775.5102, 2683306122.44898, 2693673469.38775, 2704040816.32653, 2714408163.26531, 2724775510.20408, 2735142857.14286, 2745510204.08163, 2755877551.02041, 2766244897.95918, 2776612244.89796, 2786979591.83673, 2797346938.77551, 2807714285.71429, 2818081632.65306, 2828448979.59184, 2838816326.53061, 2849183673.46939, 2859551020.40816, 2869918367.34694, 2880285714.28571, 2890653061.22449, 2901020408.16327, 2911387755.10204, 2921755102.04082, 2932122448.97959, 2942489795.91837, 2952857142.85714, 2963224489.79592, 2973591836.73469, 2983959183.67347, 2994326530.61224, 3004693877.55102, 3015061224.4898, 3025428571.42857, 3035795918.36735, 3046163265.30612, 3056530612.2449, 3066897959.18367, 3077265306.12245, 3087632653.06122, 3098000000.0, 3108367346.93878, 3118734693.87755, 3129102040.81633, 3139469387.7551, 3149836734.69388, 3160204081.63265, 3170571428.57143, 3180938775.5102, 3191306122.44898, 3201673469.38775, 3212040816.32653, 3222408163.26531, 3232775510.20408, 3243142857.14286, 3253510204.08163, 3263877551.02041, 3274244897.95918, 3284612244.89796, 3294979591.83673, 3305346938.77551, 3315714285.71429, 3326081632.65306, 3336448979.59184, 3346816326.53061, 3357183673.46939, 3367551020.40816, 3377918367.34694, 3388285714.28571, 3398653061.22449, 3409020408.16327, 3419387755.10204, 3429755102.04082, 3440122448.97959, 3450489795.91837, 3460857142.85714, 3471224489.79592, 3481591836.73469, 3491959183.67347, 3502326530.61224, 3512693877.55102, 3523061224.4898, 3533428571.42857, 3543795918.36735, 3554163265.30612, 3564530612.2449, 3574897959.18367, 3585265306.12245, 3595632653.06122, 3606000000.0, 3616367346.93878, 3626734693.87755, 3637102040.81633, 3647469387.7551, 3657836734.69388, 3668204081.63265, 3678571428.57143, 3688938775.5102, 3699306122.44898, 3709673469.38775, 3720040816.32653, 3730408163.26531, 3740775510.20408, 3751142857.14286, 3761510204.08163, 3771877551.02041, 3782244897.95918, 3792612244.89796, 3802979591.83673, 3813346938.77551, 3823714285.71429, 3834081632.65306, 3844448979.59184, 3854816326.53061, 3865183673.46939, 3875551020.40816, 3885918367.34694, 3896285714.28571, 3906653061.22449, 3917020408.16327, 3927387755.10204, 3937755102.04082, 3948122448.97959, 3958489795.91837, 3968857142.85714, 3979224489.79592, 3989591836.73469, 3999959183.67347, 4010326530.61224, 4020693877.55102, 4031061224.4898, 4041428571.42857, 4051795918.36735, 4062163265.30612, 4072530612.2449, 4082897959.18367, 4093265306.12245, 4103632653.06122, 4114000000.0, 4124367346.93878, 4134734693.87755, 4145102040.81633, 4155469387.7551, 4165836734.69388, 4176204081.63265, 4186571428.57143, 4196938775.5102, 4207306122.44898, 4217673469.38775, 4228040816.32653, 4238408163.26531, 4248775510.20408, 4259142857.14286, 4269510204.08163, 4279877551.02041, 4290244897.95918, 4300612244.89796, 4310979591.83673, 4321346938.77551, 4331714285.71428, 4342081632.65306, 4352448979.59184, 4362816326.53061, 4373183673.46939, 4383551020.40816, 4393918367.34694, 4404285714.28571, 4414653061.22449, 4425020408.16327, 4435387755.10204, 4445755102.04082, 4456122448.97959, 4466489795.91837, 4476857142.85714, 4487224489.79592, 4497591836.73469, 4507959183.67347, 4518326530.61224, 4528693877.55102, 4539061224.4898, 4549428571.42857, 4559795918.36735, 4570163265.30612, 4580530612.2449, 4590897959.18367, 4601265306.12245, 4611632653.06122, 4622000000.0, 4632367346.93878, 4642734693.87755, 4653102040.81633, 4663469387.7551, 4673836734.69388, 4684204081.63265, 4694571428.57143, 4704938775.5102, 4715306122.44898, 4725673469.38775, 4736040816.32653, 4746408163.26531, 4756775510.20408, 4767142857.14286, 4777510204.08163, 4787877551.02041, 4798244897.95918, 4808612244.89796, 4818979591.83673, 4829346938.77551, 4839714285.71429, 4850081632.65306, 4860448979.59184, 4870816326.53061, 4881183673.46939, 4891551020.40816, 4901918367.34694, 4912285714.28571, 4922653061.22449, 4933020408.16327, 4943387755.10204, 4953755102.04082, 4964122448.97959, 4974489795.91837, 4984857142.85714, 4995224489.79592, 5005591836.73469, 5015959183.67347, 5026326530.61224, 5036693877.55102, 5047061224.4898, 5057428571.42857, 5067795918.36735, 5078163265.30612, 5088530612.2449, 5098897959.18367, 5109265306.12245, 5119632653.06122, 5130000000.0, 5140367346.93878, 5150734693.87755, 5161102040.81633, 5171469387.7551, 5181836734.69388, 5192204081.63265, 5202571428.57143, 5212938775.5102, 5223306122.44898, 5233673469.38775, 5244040816.32653, 5254408163.26531, 5264775510.20408, 5275142857.14286, 5285510204.08163, 5295877551.02041, 5306244897.95918, 5316612244.89796, 5326979591.83673, 5337346938.77551, 5347714285.71429, 5358081632.65306, 5368448979.59184, 5378816326.53061, 5389183673.46939, 5399551020.40816, 5409918367.34694, 5420285714.28571, 5430653061.22449, 5441020408.16327, 5451387755.10204, 5461755102.04082, 5472122448.97959, 5482489795.91837, 5492857142.85714, 5503224489.79592, 5513591836.73469, 5523959183.67347, 5534326530.61224, 5544693877.55102, 5555061224.4898, 5565428571.42857, 5575795918.36735, 5586163265.30612, 5596530612.2449, 5606897959.18367, 5617265306.12245, 5627632653.06122, 5638000000.0, 5648367346.93878, 5658734693.87755, 5669102040.81633, 5679469387.7551, 5689836734.69388, 5700204081.63265, 5710571428.57143, 5720938775.5102, 5731306122.44898, 5741673469.38775, 5752040816.32653, 5762408163.26531, 5772775510.20408, 5783142857.14286, 5793510204.08163, 5803877551.02041, 5814244897.95918, 5824612244.89796, 5834979591.83673, 5845346938.77551, 5855714285.71428, 5866081632.65306, 5876448979.59184, 5886816326.53061, 5897183673.46939, 5907551020.40816, 5917918367.34694, 5928285714.28571, 5938653061.22449, 5949020408.16327, 5959387755.10204, 5969755102.04082, 5980122448.97959, 5990489795.91837, 6000857142.85714, 6011224489.79592, 6021591836.73469, 6031959183.67347, 6042326530.61224, 6052693877.55102, 6063061224.4898, 6073428571.42857, 6083795918.36735, 6094163265.30612, 6104530612.2449, 6114897959.18367, 6125265306.12245, 6135632653.06122, 6146000000.0, 6156367346.93878, 6166734693.87755, 6177102040.81633, 6187469387.7551, 6197836734.69388, 6208204081.63265, 6218571428.57143, 6228938775.5102, 6239306122.44898, 6249673469.38775, 6260040816.32653, 6270408163.26531, 6280775510.20408, 6291142857.14286, 6301510204.08163, 6311877551.02041, 6322244897.95918, 6332612244.89796, 6342979591.83673, 6353346938.77551, 6363714285.71428, 6374081632.65306, 6384448979.59184, 6394816326.53061, 6405183673.46939, 6415551020.40816, 6425918367.34694, 6436285714.28571, 6446653061.22449, 6457020408.16327, 6467387755.10204, 6477755102.04082, 6488122448.97959, 6498489795.91837, 6508857142.85714, 6519224489.79592, 6529591836.73469, 6539959183.67347, 6550326530.61224, 6560693877.55102, 6571061224.4898, 6581428571.42857, 6591795918.36735, 6602163265.30612, 6612530612.2449, 6622897959.18367, 6633265306.12245, 6643632653.06122, 6654000000.0, 6664367346.93878, 6674734693.87755, 6685102040.81633, 6695469387.7551, 6705836734.69388, 6716204081.63265, 6726571428.57143, 6736938775.5102, 6747306122.44898, 6757673469.38775, 6768040816.32653, 6778408163.26531, 6788775510.20408, 6799142857.14286, 6809510204.08163, 6819877551.02041, 6830244897.95918, 6840612244.89796, 6850979591.83673, 6861346938.77551, 6871714285.71428, 6882081632.65306, 6892448979.59184, 6902816326.53061, 6913183673.46939, 6923551020.40816, 6933918367.34694, 6944285714.28571, 6954653061.22449, 6965020408.16327, 6975387755.10204, 6985755102.04082, 6996122448.97959, 7006489795.91837, 7016857142.85714, 7027224489.79592, 7037591836.73469, 7047959183.67347, 7058326530.61224, 7068693877.55102, 7079061224.4898, 7089428571.42857, 7099795918.36735, 7110163265.30612, 7120530612.2449, 7130897959.18367, 7141265306.12245, 7151632653.06122, 7162000000.0, 7172367346.93878, 7182734693.87755, 7193102040.81633, 7203469387.7551, 7213836734.69388, 7224204081.63265, 7234571428.57143, 7244938775.5102, 7255306122.44898, 7265673469.38775, 7276040816.32653, 7286408163.26531, 7296775510.20408, 7307142857.14286, 7317510204.08163, 7327877551.02041, 7338244897.95918, 7348612244.89796, 7358979591.83673, 7369346938.77551, 7379714285.71428, 7390081632.65306, 7400448979.59184, 7410816326.53061, 7421183673.46939, 7431551020.40816, 7441918367.34694, 7452285714.28571, 7462653061.22449, 7473020408.16327, 7483387755.10204, 7493755102.04082, 7504122448.97959, 7514489795.91837, 7524857142.85714, 7535224489.79592, 7545591836.73469, 7555959183.67347, 7566326530.61224, 7576693877.55102, 7587061224.4898, 7597428571.42857, 7607795918.36735, 7618163265.30612, 7628530612.2449, 7638897959.18367, 7649265306.12245, 7659632653.06122, 7670000000.0, 7680367346.93878, 7690734693.87755, 7701102040.81633, 7711469387.7551, 7721836734.69388, 7732204081.63265, 7742571428.57143, 7752938775.5102, 7763306122.44898, 7773673469.38775, 7784040816.32653, 7794408163.26531, 7804775510.20408, 7815142857.14286, 7825510204.08163, 7835877551.02041, 7846244897.95918, 7856612244.89796, 7866979591.83673, 7877346938.77551, 7887714285.71428, 7898081632.65306, 7908448979.59184, 7918816326.53061, 7929183673.46939, 7939551020.40816, 7949918367.34694, 7960285714.28571, 7970653061.22449, 7981020408.16327, 7991387755.10204, 8001755102.04082, 8012122448.97959, 8022489795.91837, 8032857142.85714, 8043224489.79592, 8053591836.73469, 8063959183.67347, 8074326530.61224, 8084693877.55102, 8095061224.4898, 8105428571.42857, 8115795918.36735, 8126163265.30612, 8136530612.2449, 8146897959.18367, 8157265306.12245, 8167632653.06122, 8178000000.0, 8188367346.93878, 8198734693.87755, 8209102040.81633, 8219469387.7551, 8229836734.69388, 8240204081.63265, 8250571428.57143, 8260938775.5102, 8271306122.44898, 8281673469.38775, 8292040816.32653, 8302408163.26531, 8312775510.20408, 8323142857.14286, 8333510204.08163, 8343877551.02041, 8354244897.95918, 8364612244.89796, 8374979591.83673, 8385346938.77551, 8395714285.71428, 8406081632.65306, 8416448979.59184, 8426816326.53061, 8437183673.46939, 8447551020.40816, 8457918367.34694, 8468285714.28571, 8478653061.22449, 8489020408.16327, 8499387755.10204, 8509755102.04082, 8520122448.97959, 8530489795.91837, 8540857142.85714, 8551224489.79592, 8561591836.73469, 8571959183.67347, 8582326530.61224, 8592693877.55102, 8603061224.4898, 8613428571.42857, 8623795918.36735, 8634163265.30612, 8644530612.2449, 8654897959.18367, 8665265306.12245, 8675632653.06122, 8686000000.0, 8696367346.93877, 8706734693.87755, 8717102040.81633, 8727469387.7551, 8737836734.69388, 8748204081.63265, 8758571428.57143, 8768938775.5102, 8779306122.44898, 8789673469.38775, 8800040816.32653, 8810408163.26531, 8820775510.20408, 8831142857.14286, 8841510204.08163, 8851877551.02041, 8862244897.95918, 8872612244.89796, 8882979591.83673, 8893346938.77551, 8903714285.71428, 8914081632.65306, 8924448979.59184, 8934816326.53061, 8945183673.46939, 8955551020.40816, 8965918367.34694, 8976285714.28571, 8986653061.22449, 8997020408.16327, 9007387755.10204, 9017755102.04082, 9028122448.97959, 9038489795.91837, 9048857142.85714, 9059224489.79592, 9069591836.73469, 9079959183.67347, 9090326530.61224, 9100693877.55102, 9111061224.4898, 9121428571.42857, 9131795918.36735, 9142163265.30612, 9152530612.2449, 9162897959.18367, 9173265306.12245, 9183632653.06122, 9194000000.0, 9204367346.93877, 9214734693.87755, 9225102040.81633, 9235469387.7551, 9245836734.69388, 9256204081.63265, 9266571428.57143, 9276938775.5102, 9287306122.44898, 9297673469.38775, 9308040816.32653, 9318408163.26531, 9328775510.20408, 9339142857.14286, 9349510204.08163, 9359877551.02041, 9370244897.95918, 9380612244.89796, 9390979591.83673, 9401346938.77551, 9411714285.71428, 9422081632.65306, 9432448979.59184, 9442816326.53061, 9453183673.46939, 9463551020.40816, 9473918367.34694, 9484285714.28571, 9494653061.22449, 9505020408.16327, 9515387755.10204, 9525755102.04082, 9536122448.97959, 9546489795.91837, 9556857142.85714, 9567224489.79592, 9577591836.73469, 9587959183.67347, 9598326530.61224, 9608693877.55102, 9619061224.4898, 9629428571.42857, 9639795918.36735, 9650163265.30612, 9660530612.2449, 9670897959.18367, 9681265306.12245, 9691632653.06122, 9702000000.0, 9712367346.93877, 9722734693.87755, 9733102040.81633, 9743469387.7551, 9753836734.69388, 9764204081.63265, 9774571428.57143, 9784938775.5102, 9795306122.44898, 9805673469.38775, 9816040816.32653, 9826408163.26531, 9836775510.20408, 9847142857.14286, 9857510204.08163, 9867877551.02041, 9878244897.95918, 9888612244.89796, 9898979591.83673, 9909346938.77551, 9919714285.71428, 9930081632.65306, 9940448979.59184, 9950816326.53061, 9961183673.46939, 9971551020.40816, 9981918367.34694, 9992285714.28571, 10002653061.2245, 10013020408.1633, 10023387755.102, 10033755102.0408, 10044122448.9796, 10054489795.9184, 10064857142.8571, 10075224489.7959, 10085591836.7347, 10095959183.6735, 10106326530.6122, 10116693877.551, 10127061224.4898, 10137428571.4286, 10147795918.3673, 10158163265.3061, 10168530612.2449, 10178897959.1837, 10189265306.1224, 10199632653.0612, 10210000000.0, 10220367346.9388, 10230734693.8776, 10241102040.8163, 10251469387.7551, 10261836734.6939, 10272204081.6327, 10282571428.5714, 10292938775.5102, 10303306122.449, 10313673469.3878, 10324040816.3265, 10334408163.2653, 10344775510.2041, 10355142857.1429, 10365510204.0816, 10375877551.0204, 10386244897.9592, 10396612244.898, 10406979591.8367, 10417346938.7755, 10427714285.7143, 10438081632.6531, 10448448979.5918, 10458816326.5306, 10469183673.4694, 10479551020.4082, 10489918367.3469, 10500285714.2857, 10510653061.2245, 10521020408.1633, 10531387755.102, 10541755102.0408, 10552122448.9796, 10562489795.9184, 10572857142.8571, 10583224489.7959, 10593591836.7347, 10603959183.6735, 10614326530.6122, 10624693877.551, 10635061224.4898, 10645428571.4286, 10655795918.3673, 10666163265.3061, 10676530612.2449, 10686897959.1837, 10697265306.1224, 10707632653.0612, 10718000000.0, 10728367346.9388, 10738734693.8776, 10749102040.8163, 10759469387.7551, 10769836734.6939, 10780204081.6327, 10790571428.5714, 10800938775.5102, 10811306122.449, 10821673469.3878, 10832040816.3265, 10842408163.2653, 10852775510.2041, 10863142857.1429, 10873510204.0816, 10883877551.0204, 10894244897.9592, 10904612244.898, 10914979591.8367, 10925346938.7755, 10935714285.7143, 10946081632.6531, 10956448979.5918, 10966816326.5306, 10977183673.4694, 10987551020.4082, 10997918367.3469, 11008285714.2857, 11018653061.2245, 11029020408.1633, 11039387755.102, 11049755102.0408, 11060122448.9796, 11070489795.9184, 11080857142.8571, 11091224489.7959, 11101591836.7347, 11111959183.6735, 11122326530.6122, 11132693877.551, 11143061224.4898, 11153428571.4286, 11163795918.3673, 11174163265.3061, 11184530612.2449, 11194897959.1837, 11205265306.1224, 11215632653.0612, 11226000000.0, 11236367346.9388, 11246734693.8776, 11257102040.8163, 11267469387.7551, 11277836734.6939, 11288204081.6327, 11298571428.5714, 11308938775.5102, 11319306122.449, 11329673469.3878, 11340040816.3265, 11350408163.2653, 11360775510.2041, 11371142857.1429, 11381510204.0816, 11391877551.0204, 11402244897.9592, 11412612244.898, 11422979591.8367, 11433346938.7755, 11443714285.7143, 11454081632.6531, 11464448979.5918, 11474816326.5306, 11485183673.4694, 11495551020.4082, 11505918367.3469, 11516285714.2857, 11526653061.2245, 11537020408.1633, 11547387755.102, 11557755102.0408, 11568122448.9796, 11578489795.9184, 11588857142.8571, 11599224489.7959, 11609591836.7347, 11619959183.6735, 11630326530.6122, 11640693877.551, 11651061224.4898, 11661428571.4286, 11671795918.3673, 11682163265.3061, 11692530612.2449, 11702897959.1837, 11713265306.1224, 11723632653.0612, 11734000000.0, 11744367346.9388, 11754734693.8776, 11765102040.8163, 11775469387.7551, 11785836734.6939, 11796204081.6327, 11806571428.5714, 11816938775.5102, 11827306122.449, 11837673469.3878, 11848040816.3265, 11858408163.2653, 11868775510.2041, 11879142857.1429, 11889510204.0816, 11899877551.0204, 11910244897.9592, 11920612244.898, 11930979591.8367, 11941346938.7755, 11951714285.7143, 11962081632.6531, 11972448979.5918, 11982816326.5306, 11993183673.4694, 12003551020.4082, 12013918367.3469, 12024285714.2857, 12034653061.2245, 12045020408.1633, 12055387755.102, 12065755102.0408, 12076122448.9796, 12086489795.9184, 12096857142.8571, 12107224489.7959, 12117591836.7347, 12127959183.6735, 12138326530.6122, 12148693877.551, 12159061224.4898, 12169428571.4286, 12179795918.3673, 12190163265.3061, 12200530612.2449, 12210897959.1837, 12221265306.1224, 12231632653.0612, 12242000000.0, 12252367346.9388, 12262734693.8776, 12273102040.8163, 12283469387.7551, 12293836734.6939, 12304204081.6327, 12314571428.5714, 12324938775.5102, 12335306122.449, 12345673469.3878, 12356040816.3265, 12366408163.2653, 12376775510.2041, 12387142857.1429, 12397510204.0816, 12407877551.0204, 12418244897.9592, 12428612244.898, 12438979591.8367, 12449346938.7755, 12459714285.7143, 12470081632.6531, 12480448979.5918, 12490816326.5306, 12501183673.4694, 12511551020.4082, 12521918367.3469, 12532285714.2857, 12542653061.2245, 12553020408.1633, 12563387755.102, 12573755102.0408, 12584122448.9796, 12594489795.9184, 12604857142.8571, 12615224489.7959, 12625591836.7347, 12635959183.6735, 12646326530.6122, 12656693877.551, 12667061224.4898, 12677428571.4286, 12687795918.3673, 12698163265.3061, 12708530612.2449, 12718897959.1837, 12729265306.1224, 12739632653.0612, 12750000000.0], [-67.2585865845, -66.987277876, -67.3849237555, -68.386053212, -68.9164716615, -68.729176743, -69.228755971, -68.4052819395, -68.247321291, -68.7693589435, -69.018710348, -69.463914417, -69.095381562, -68.306100229, -68.355233515, -69.78840999, -69.299240857, -69.549484795, -69.0448023235, -68.780650066, -68.568770791, -69.625801511, -70.1173426225, -70.5330144225, -69.2889631245, -67.6212218305, -78.852499332, -65.8210565625, -67.003238781, -66.981980088, -67.1437599915, -67.689528741, -68.946183824, -69.625793531, -69.656830565, -69.7853350145, -70.4734818225, -69.6719779275, -69.181350627, -68.0738165075, -67.43487792, -68.1613298245, -70.2052206535, -70.1483843865, -70.039855973, -70.2219069495, -69.6695609285, -69.4083378725, -69.355258408, -67.588867117, -67.697452712, -67.404720235, -68.1290239745, -69.0568076845, -69.645201943, -69.160120814, -69.684532023, -70.469151699, -69.3885604365, -68.665726487, -69.0273782075, -67.852651165, -68.384769138, -68.185279489, -67.4034464115, -68.0885756335, -69.573447432, -70.63253902, -70.4727552245, -71.050562725, -69.775925212, -68.0558291275, -67.1488165135, -68.67918553, -70.0576783655, -72.2202672555, -70.8557594135, -70.230134652, -65.532707735, -81.5700943245, -79.0224257275, -64.373652004, -66.739042185, -67.5705076715, -67.6505679135, -67.9861088225, -67.016196567, -67.608896036, -69.099584451, -69.8970543305, -68.9634573495, -68.8130909175, -69.525481475, -69.823009712, -68.6792947975, -69.855416863, -70.1808599495, -71.150758449, -69.6895213135, -68.413413683, -67.426731402, -67.3649828305, -67.897823374, -68.6104856765, -68.9600818325, -70.0129708245, -69.9929485325, -68.4093459715, -68.2232291345, -68.276872648, -67.850893971, -67.3054442115, -66.435285948, -67.009289966, -67.5389603845, -67.2260426905, -67.1033485555, -68.350373328, -69.731954676, -67.975480809, -65.876776508, -65.6594710085, -66.0878619275, -66.847128948, -67.360694925, -68.995978256, -68.6166723675, -67.9347426975, -66.955988829, -65.5109479935, -65.002145441, -65.3785705635, -67.162317875, -67.979000814, -66.847392828, -66.110506364, -66.394579254, -65.4446382845, -65.4065625905, -81.7291673975, -75.9611383535, -64.30694206, -64.9662930635, -64.794826687, -64.3821361455, -64.6143785805, -65.120716071, -66.4246464405, -66.362333003, -66.690231012, -67.190018198, -67.087025414, -67.1615486955, -67.0875557535, -65.39265655, -65.4605888605, -66.420846771, -66.5050232595, -66.5824250515, -66.958430113, -67.815859555, -67.497485957, -66.991691421, -66.402626872, -66.998789423, -66.415121731, -66.3993038695, -65.72912069, -66.1119529715, -67.174056321, -67.116198223, -66.385511103, -67.1808965215, -67.9264421005, -67.192243812, -67.2750172835, -67.277456627, -67.5264963505, -66.85024789, -67.6209151205, -68.4298515165, -67.2636160385, -65.9208352775, -65.829937773, -66.2466052985, -68.1729808965, -68.145840219, -66.865012244, -66.8262319235, -67.3158756195, -66.822709058, -66.9376618025, -65.4375283205, -64.883403301, -64.628580912, -65.2340105415, -64.6532335175, -68.2588490855, -84.6927050645, -74.129489312, -64.9523270475, -64.16576166, -65.3981828115, -66.861303108, -67.5660504865, -68.0138436915, -69.4458648125, -69.9949315845, -67.3253734085, -65.506128589, -65.37326552, -66.009972878, -66.191747644, -66.4912600705, -65.7067921985, -66.3281681725, -66.5029201425, -66.097540483, -66.431268278, -67.045962277, -66.7282319335, -65.780285878, -65.974008377, -67.378207506, -68.1908549305, -67.367437126, -66.8488513495, -67.372162434, -65.821890307, -65.5611029795, -65.008398538, -66.126917461, -67.105419928, -68.3609726155, -67.346799176, -66.352683201, -66.121993522, -65.506949378, -65.753141405, -66.8895019725, -66.5563083875, -66.445355746, -65.2962718005, -65.947105963, -66.599406453, -68.512835676, -68.3114958465, -67.5080147495, -66.884269674, -66.729485795, -65.946427441, -64.93885952, -65.206868433, -64.5982476795, -68.7474844565, -84.0700827485, -74.719710209, -64.2527371305, -64.674803959, -65.6354686385, -65.5589489855, -66.08679534, -66.0894348585, -66.1889057685, -66.3779755265, -65.897696971, -65.6356215145, -65.749972145, -65.882741434, -66.045202227, -66.233435662, -67.3189558635, -67.560196297, -66.804128562, -66.230129408, -66.359422254, -66.9987927205, -68.254582883, -68.250299446, -66.4898168345, -66.1027781935, -65.522247303, -65.29144463, -65.931520716, -68.5540241385, -68.192069713, -66.279447959, -66.07898925, -67.4905720755, -68.4969362835, -68.4955963895, -68.430564247, -68.4795861465, -68.7072396705, -67.27253087, -65.018006428, -64.876675766, -65.316358926, -66.2982184535, -66.5087172225, -67.0422344975, -68.425450222, -68.0349366955, -67.132909067, -65.8674022825, -65.0437056625, -64.504161614, -64.654953277, -82.2668789125, -81.91150298, -71.463410546, -64.125645574, -65.523516939, -66.648593399, -66.224910717, -65.100006936, -65.340443081, -66.8223902125, -67.199640472, -66.9345543235, -66.0911573645, -66.391753184, -66.9513237095, -66.6010340265, -66.1153726575, -68.3539487515, -68.3529682345, -67.7065773395, -68.685358385, -68.77523827, -68.4815136, -67.429530801, -66.989402914, -66.551027429, -66.395272461, -66.8817213415, -68.7343416905, -69.5531605175, -67.8607741885, -66.210919967, -64.9447546415, -64.936496162, -65.3429610395, -66.0397361695, -65.7996077865, -67.4031880575, -67.6433426735, -67.226362181, -66.4968720865, -67.5840942525, -67.5733800835, -67.3111556985, -65.835357661, -65.5302777505, -65.0706640035, -65.82636775, -66.048427657, -65.7319356665, -65.0017006315, -64.771800956, -65.29669006, -82.6969024405, -78.1148305365, -68.2861112645, -64.0361041605, -64.609769243, -65.4380399065, -68.0726043185, -68.332980447, -66.3200597965, -65.2880654685, -64.9373332705, -64.7703448635, -65.3111899885, -66.758968661, -68.2757339885, -68.5162019935, -67.7271337745, -66.2228776425, -66.1639487905, -66.1278851695, -67.158914342, -67.293884445, -67.6246542925, -67.1838761075, -66.489871366, -66.178954598, -66.280090552, -66.21614676, -66.017297163, -65.8151162065, -66.3922502165, -67.762134896, -68.5942790685, -68.1903319565, -66.38908805, -64.914191082, -65.162758046, -64.7691198435, -66.0617121615, -67.190215113, -67.6221029505, -68.2842309635, -67.783972147, -67.248583189, -65.412970174, -64.3504823195, -64.305766963, -65.0117204075, -81.105715235, -81.964336019, -77.6387823085, -66.931633675, -64.0409955715, -65.335949018, -66.5241203785, -65.7988579065, -65.8880133745, -65.0956300145, -64.7714026125, -65.0441625955, -66.453416466, -67.958010751, -68.041141777, -67.3576673165, -66.4938626885, -64.6264632995, -64.262546411, -64.273049505, -65.503091385, -67.385805057, -68.470442546, -67.6461064045, -66.5147062875, -66.0703495005, -66.2247026885, -66.0862616055, -65.9105755815, -65.033918492, -64.775340414, -64.625721656, -64.5006807275, -65.019139313, -66.022912161, -67.338137865, -66.5500441585, -65.592952417, -65.3798098555, -65.686560707, -66.849119142, -67.89479509, -69.093922176, -67.532566068, -66.4641746625, -65.8105482485, -65.7233634965, -64.8826684385, -83.043508152, -82.9351400785, -75.0816016995, -65.594218643, -64.253549627, -64.650526931, -64.972441909, -64.8840323875, -65.5873779115, -67.161612034, -67.623281162, -66.0074982475, -66.8019803945, -66.331129737, -66.912165049, -66.1500725395, -65.096139336, -64.5549822785, -65.437336613, -66.478371678, -67.3173194885, -67.115643657, -67.2061865165, -66.630744667, -65.883763401, -64.7342089535, -64.758623808, -65.17408578, -65.8790101685, -67.179237037, -68.436607352, -67.692343163, -67.237210508, -65.743075868, -64.916541975, -64.4524310355, -64.7528660915, -64.608846236, -65.04249372, -64.9927238335, -65.9387067935, -65.522507017, -64.765336029, -83.059155021, -83.3894443405, -81.53738241, -75.9982585685, -65.998406811, -64.1718841065, -64.7289986445, -64.7501677895, -65.3229974595, -66.9971521595, -67.4484378445, -67.0001102145, -66.3618636565, -67.0330927205, -68.082692073, -67.728633046, -66.775300464, -65.6487071555, -65.010250403, -64.772500299, -65.216813842, -66.2785381255, -68.1468627665, -68.5022775175, -66.943171677, -65.433918507, -65.0575631, -65.196392103, -66.037699068, -67.114390395, -69.2972142805, -70.376641343, -69.2361561415, -67.9364751845, -67.575486925, -67.708858942, -67.321632114, -66.992195439, -66.5116064515, -67.1238838515, -66.6290632015, -66.108138137, -65.523771174, -64.8551775545, -84.7902649135, -80.007392931, -69.1210182175, -64.175244641, -66.4500472135, -67.3072087415, -66.148497715, -67.52634538, -68.6295542045, -69.863054734, -69.6768897695, -69.6064364035, -70.4646525075, -69.613655502, -67.1502949075, -65.7949639, -66.628229224, -67.3475906695, -67.869146513, -68.142492061, -68.399487828, -69.547833579, -68.7866490235, -67.7664986915, -67.567266673, -66.4842826145, -67.44276191, -67.8270958995, -68.3702957895, -67.894873055, -66.808031802, -67.0616673915, -67.114772358, -68.3358453955, -68.6023156455, -67.7792716225, -66.3013005275, -65.1379144325, -83.113187831, -83.149880165, -79.7551756505, -71.010662475, -64.525732148, -64.334410208, -65.6134426175, -67.800291635, -69.2928749535, -69.183453144, -68.3905176575, -67.749653313, -67.431127247, -67.0850991855, -66.872574154, -67.071215023, -68.9007703055, -70.73760837, -69.8141695025, -68.4589127195, -68.2652819135, -69.8082123535, -69.5314376975, -70.165855706, -70.031348669, -67.33387926, -65.959785198, -65.1302289345, -66.6231581965, -67.793239432, -69.514987793, -70.4091778855, -70.7791154965, -69.4029355925, -68.278715162, -66.7590149485, -66.1494417445, -66.745952754, -80.315005103, -82.8547649165, -78.6743393275, -69.9643293295, -64.162076077, -64.3377095275, -65.5649933635, -67.8002498745, -70.203727421, -70.576202227, -69.5974845365, -68.337879416, -66.914638497, -65.7220422345, -65.4125111155, -66.8125458685, -68.077407917, -69.7506426165, -70.4810432685, -69.159935482, -67.7833830745, -66.573313296, -67.496940141, -68.596949297, -68.710303258, -67.6099684455, -67.2672316395, -66.641909558, -66.372940596, -66.242965241, -68.0730333745, -68.450504757, -69.226696763, -69.8305758815, -67.7258933075, -65.878206423, -81.9176222175, -78.9822114115, -71.729950063, -64.3821261295, -67.4375204815, -67.1055139085, -66.493834392, -66.5617354425, -66.8375392325, -68.5002622905, -69.5022085545, -68.901307167, -67.9912316955, -66.8920848175, -67.2071542255, -67.3800764425, -67.781803915, -67.5372561865, -66.768932694, -65.3720763965, -65.2503721745, -66.189090267, -67.59669993, -67.7243224955, -67.8691865525, -68.2208123115, -67.1206560095, -66.7729264725, -68.8388600855, -68.627873459, -67.998129873, -67.02411524, -66.177934056, -82.2863579165, -80.9059494835, -77.6037077395, -66.082642693, -64.280018514, -64.9737707175, -65.0933425345, -65.745759196, -66.1381116635, -67.8541585805, -69.1666706075, -71.110892545, -70.3357587515, -68.01439112, -65.822786591, -65.37370284, -65.9086693695, -68.3535738635, -69.922932481, -69.8454905035, -69.7178850035, -68.7334651665, -68.270945694, -68.265323762, -67.285361536, -67.377408467, -66.780841195, -66.5606829735, -65.8416527415, -65.804838739, -65.3604668775, -82.1251993005, -78.6784606645, -70.245921194, -64.400765674, -67.5640431765, -67.8753164965, -67.8846006585, -67.609566104, -68.441645523, -67.089717622, -67.102694289, -66.735960665, -67.0711296505, -68.042937234, -68.4664692905, -67.7589272665, -68.50886197, -67.933398406, -68.105208866, -68.291570291, -67.6517668765, -67.079928646, -67.330557329, -66.451038723, -67.012453984, -67.2921899345, -67.7836159285, -69.3917678515, -68.626848487, -67.763799762, -76.997869778, -70.2294339215, -64.070877833, -65.486420676, -67.544825274, -68.839838307, -67.8232680085, -67.2716712645, -66.6952145445, -68.6541017655, -69.3105708365, -67.2000257735, -65.72828271, -66.3082456925, -67.1914444945, -67.8669866075, -67.751421499, -68.484714134, -68.859818592, -69.2091395805, -68.9497136055, -68.358106961, -68.6084426465, -67.556921019, -66.654244105, -66.55769061, -67.15103361, -74.4769507495, -77.2225127055, -64.2370030555, -65.509648085, -66.585466175, -66.7766914905, -66.8743163975, -67.068563346, -67.5867236615, -67.786310199, -67.4735155295, -66.1585318345, -65.9425868495, -66.497463401, -67.211352344, -68.9199237535, -68.0768791795, -67.2590644965, -67.3396146815, -67.406784908, -67.7203624805, -66.8927788005, -66.28432577, -67.5444058165, -67.8439009445, -68.165866253, -72.32257154, -73.4405296755, -64.309320431, -66.273913327, -65.828053588, -66.6545585815, -66.7845297305, -68.2637927745, -68.103891528, -66.7673891875, -66.201299527, -66.130451604, -67.064618469, -68.6711398845, -69.0093681655, -69.658024178, -68.628316293, -68.5694610445, -67.15268806, -65.5963909045, -66.8788856695, -67.5503734005, -67.706214818, -67.3343234025, -66.982238033, -75.1434685815, -64.322921662, -68.529006624, -68.18201345, -66.985726336, -66.1007596755, -66.944840592, -67.7455351755, -68.2377551365, -67.815034655, -66.633916568, -66.284797487, -67.36271434, -67.839548695, -68.398277322, -67.7627507175, -67.0898378355, -66.243370453, -66.181343671, -66.136227961, -66.289447892, -66.1854126765, -74.1809987555, -63.858702622, -65.598293545, -66.3257042865, -67.8615036985, -67.7578997535, -68.334956056, -66.411829915, -64.4417140795, -64.385017916, -64.807005488, -66.514648075, -68.052126374, -67.709245931, -68.1552582, -67.2462677035, -67.676403767, -67.3040461685, -67.4924335765, -66.352007303, -65.6933878505, -66.142770267, -73.144952974, -63.9960980255, -66.374361732, -66.63009221, -66.3758338265, -66.4948017015, -68.643428051, -69.2272997805, -69.59850491, -68.3809438995, -68.445249006, -69.607294353, -68.397155235, -67.396924437, -67.7142256445, -68.244338337, -67.2248220965, -65.382286902, -65.2814974125, -66.761513375, -69.638302508, -65.412205979, -66.1356207345, -66.5334661265, -67.5688274165, -67.8088063925, -68.941025085, -68.8887588385, -68.3184109525, -67.8797079565, -69.1122313315, -68.9639155105, -68.36943722, -67.387453113, -67.2453355535, -66.46286629, -67.4774417745, -68.853882648, -70.3900383915, -67.694623009, -68.484745228, -66.6176892885, -65.167360188, -64.99403984, -65.9885881255, -67.604320927, -69.221795211, -68.45078811, -68.117076476, -67.792048916, -68.6940908615, -68.5801947495, -67.6879724665, -66.5948316035, -65.587034957, -66.3249704865, -71.722882876, -67.223123025, -68.6855018905, -67.669119199, -67.189418996, -67.4914994235, -68.3311811705, -66.5186559765, -66.891958507, -67.644901021, -67.964248408, -69.176312293, -70.326425312, -69.126611154, -68.0289322175, -67.406728165, -68.7218205125, -67.8245845465, -67.8007138525, -67.0673906545, -67.032738317, -68.3816814885, -69.394288263, -68.592497677, -68.251578946, -67.86100079, -67.541269682, -66.288151805, -66.887888229, -68.1692534505, -68.308384859, -69.044250355, -80.582058267, -77.9566289315, -72.593620533, -64.317507681, -64.9757422755, -65.7618091655, -65.660813864, -65.245209481, -65.0190560575, -65.4817628595, -65.749558681, -65.5425193955, -65.451831266, -82.0587781515, -79.310031432, -77.6147536195, -73.721398643, -66.7643472255, -64.094424912, -64.3795139255, -65.4136193035, -66.1138111305, -66.386028837, -66.196336502, -65.3334146625, -65.211825162, -65.6178949725, -80.492208023, -76.9433988795, -71.1906465205, -63.891881128, -66.278956709, -68.3346248515, -67.6201696095, -68.4909243075, -67.935568672, -67.1469690405, -66.8054083625, -67.215712992, -75.4147405345, -77.4872851785, -74.555325841, -65.04686897, -65.797511802, -66.6295752555, -66.3195579255, -66.390926995, -68.696216377, -69.6317871915, -69.425700446, -69.07092074, -68.50816816, -67.2485624, -76.196411167, -76.1322422345, -71.650966387, -63.979238521, -65.1211383705, -67.1790898965, -68.604203301, -69.326467796, -69.236881383, -68.716383879, -74.9713480035, -75.0616724275, -68.7129667445, -63.7822543615, -66.161668885, -66.233854467, -67.733242409, -69.0409102055, -68.6130148005, -67.201198032, -65.992791412, -69.560452567, -76.039023762, -68.5816640795, -63.8520165055, -66.565937716, -67.5798010405, -67.0720354325, -67.284526605, -67.2639907295, -66.4745745195, -66.722931669, -72.713867036, -71.920467381, -64.3638185935, -64.679066562, -65.0500209465, -66.0269566905, -66.395097441, -65.8536427025, -65.6135340995, -66.263220156, -70.797622456, -70.529204408, -64.2354154225, -66.00770099, -66.971368143, -67.7711389615, -67.822446924, -65.976208395, -65.9743638605, -71.851782184, -64.517316519, -67.546714123, -68.549332877, -68.4487291295, -67.1921219145, -65.8446858555, -65.8766157525, -68.951501799, -63.9594587885, -66.3639351035, -68.04241893, -68.205276587, -68.1659223105, -68.66168278, -66.6156711125, -69.101127653, -67.130986112, -64.348102834, -65.254916409, -67.1935320775, -67.0300132605, -67.765351699, -68.7041329715, -68.420836161, -68.4446687255, -64.387386951, -68.088996425, -66.1919296615, -65.488978427, -66.4267472435, -68.2423711055, -64.708783673, -65.170001843, -65.0953072805, -65.5213131725, -66.630606156, -67.749443527, -68.5030124145, -64.669863416, -64.746378276, -65.02884372, -65.6677072725, -66.215886995, -66.9158466985, -67.2614636125, -67.635885881, -68.127464473, -67.3483129845, -67.7749451365, -68.452321684, -68.0851462555, -64.8451696815, -65.7644981525, -67.059187943, -66.769080131, -67.0004378165, -65.0575152155, -66.924936359, -68.035155932, -68.9499012365, -68.0002711825, -66.2406289215, -65.5660460665, -66.4348406135, -66.165540126, -65.4355012235, -65.222183162, -66.571636996, -67.2977760725, -67.214927564, -66.584555343, -65.707845551, -65.1618857225, -64.6040322125, -67.030513052, -68.04112895, -67.0640251295, -66.6877772945, -65.956662407, -66.409636037, -66.093907131, -67.1312419945, -68.0627911785, -66.9828206725, -67.366642311, -68.7968316705, -68.819358287, -68.020642554, -67.1440915705, -66.886996098, -66.568936524, -66.239580249, -66.3981942895, -67.1112320805, -68.4871373325, -69.7648172875, -68.173258765, -64.473161271, -64.9408470135, -64.7886384055, -66.2393396185, -68.4242614085, -68.8817950525, -65.642613842, -66.4841119735, -65.62009691, -65.900716919, -66.819630821, -66.490100962, -66.381038215, -66.8213663485, -67.500866615, -66.235855389, -67.9854415095, -69.2319182905, -70.766527614, -72.185901476, -72.196765779, -72.883289205, -71.144117635, -70.218798396, -68.579341055, -68.5854485325, -68.147714498, -68.7316108825, -66.7313012615, -67.2727754245, -67.6841068985, -67.470128259, -70.099332554, -70.2024421605, -69.858419301, -67.85185776, -67.309402489, -67.250567341, -67.1484201955, -67.5084691895, -68.660470946, -70.263056419, -70.5128487565, -69.866574889, -69.487982111, -67.5286647605, -67.1312735755, -66.974986004, -66.658331813, -67.3992179345, -68.196810554, -68.2726556055, -66.4049194475, -66.87471377, -66.124996007, -66.340717017, -66.1697658295, -66.9663027755, -68.4562496455, -69.7873119985, -69.522826617, -68.6035898295, -65.957677547, -65.0082010105]], "-0.0365": [[50000000.0, 60367346.9387755, 70734693.877551, 81102040.8163265, 91469387.755102, 101836734.693878, 112204081.632653, 122571428.571429, 132938775.510204, 143306122.44898, 153673469.387755, 164040816.326531, 174408163.265306, 184775510.204082, 195142857.142857, 205510204.081633, 215877551.020408, 226244897.959184, 236612244.897959, 246979591.836735, 257346938.77551, 267714285.714286, 278081632.653061, 288448979.591837, 298816326.530612, 309183673.469388, 319551020.408163, 329918367.346939, 340285714.285714, 350653061.22449, 361020408.163265, 371387755.102041, 381755102.040816, 392122448.979592, 402489795.918367, 412857142.857143, 423224489.795918, 433591836.734694, 443959183.673469, 454326530.612245, 464693877.55102, 475061224.489796, 485428571.428571, 495795918.367347, 506163265.306122, 516530612.244898, 526897959.183673, 537265306.122449, 547632653.061224, 558000000.0, 568367346.938776, 578734693.877551, 589102040.816326, 599469387.755102, 609836734.693877, 620204081.632653, 630571428.571429, 640938775.510204, 651306122.44898, 661673469.387755, 672040816.326531, 682408163.265306, 692775510.204082, 703142857.142857, 713510204.081633, 723877551.020408, 734244897.959184, 744612244.897959, 754979591.836735, 765346938.77551, 775714285.714286, 786081632.653061, 796448979.591837, 806816326.530612, 817183673.469388, 827551020.408163, 837918367.346939, 848285714.285714, 858653061.22449, 869020408.163265, 879387755.102041, 889755102.040816, 900122448.979592, 910489795.918367, 920857142.857143, 931224489.795918, 941591836.734694, 951959183.673469, 962326530.612245, 972693877.55102, 983061224.489796, 993428571.428571, 1003795918.36735, 1014163265.30612, 1024530612.2449, 1034897959.18367, 1045265306.12245, 1055632653.06122, 1066000000.0, 1076367346.93878, 1086734693.87755, 1097102040.81633, 1107469387.7551, 1117836734.69388, 1128204081.63265, 1138571428.57143, 1148938775.5102, 1159306122.44898, 1169673469.38775, 1180040816.32653, 1190408163.26531, 1200775510.20408, 1211142857.14286, 1221510204.08163, 1231877551.02041, 1242244897.95918, 1252612244.89796, 1262979591.83673, 1273346938.77551, 1283714285.71429, 1294081632.65306, 1304448979.59184, 1314816326.53061, 1325183673.46939, 1335551020.40816, 1345918367.34694, 1356285714.28571, 1366653061.22449, 1377020408.16327, 1387387755.10204, 1397755102.04082, 1408122448.97959, 1418489795.91837, 1428857142.85714, 1439224489.79592, 1449591836.73469, 1459959183.67347, 1470326530.61224, 1480693877.55102, 1491061224.4898, 1501428571.42857, 1511795918.36735, 1522163265.30612, 1532530612.2449, 1542897959.18367, 1553265306.12245, 1563632653.06122, 1574000000.0, 1584367346.93878, 1594734693.87755, 1605102040.81633, 1615469387.7551, 1625836734.69388, 1636204081.63265, 1646571428.57143, 1656938775.5102, 1667306122.44898, 1677673469.38775, 1688040816.32653, 1698408163.26531, 1708775510.20408, 1719142857.14286, 1729510204.08163, 1739877551.02041, 1750244897.95918, 1760612244.89796, 1770979591.83673, 1781346938.77551, 1791714285.71429, 1802081632.65306, 1812448979.59184, 1822816326.53061, 1833183673.46939, 1843551020.40816, 1853918367.34694, 1864285714.28571, 1874653061.22449, 1885020408.16327, 1895387755.10204, 1905755102.04082, 1916122448.97959, 1926489795.91837, 1936857142.85714, 1947224489.79592, 1957591836.73469, 1967959183.67347, 1978326530.61224, 1988693877.55102, 1999061224.4898, 2009428571.42857, 2019795918.36735, 2030163265.30612, 2040530612.2449, 2050897959.18367, 2061265306.12245, 2071632653.06122, 2082000000.0, 2092367346.93878, 2102734693.87755, 2113102040.81633, 2123469387.7551, 2133836734.69388, 2144204081.63265, 2154571428.57143, 2164938775.5102, 2175306122.44898, 2185673469.38775, 2196040816.32653, 2206408163.26531, 2216775510.20408, 2227142857.14286, 2237510204.08163, 2247877551.02041, 2258244897.95918, 2268612244.89796, 2278979591.83673, 2289346938.77551, 2299714285.71429, 2310081632.65306, 2320448979.59184, 2330816326.53061, 2341183673.46939, 2351551020.40816, 2361918367.34694, 2372285714.28571, 2382653061.22449, 2393020408.16327, 2403387755.10204, 2413755102.04082, 2424122448.97959, 2434489795.91837, 2444857142.85714, 2455224489.79592, 2465591836.73469, 2475959183.67347, 2486326530.61224, 2496693877.55102, 2507061224.4898, 2517428571.42857, 2527795918.36735, 2538163265.30612, 2548530612.2449, 2558897959.18367, 2569265306.12245, 2579632653.06122, 2590000000.0, 2600367346.93878, 2610734693.87755, 2621102040.81633, 2631469387.7551, 2641836734.69388, 2652204081.63265, 2662571428.57143, 2672938775.5102, 2683306122.44898, 2693673469.38775, 2704040816.32653, 2714408163.26531, 2724775510.20408, 2735142857.14286, 2745510204.08163, 2755877551.02041, 2766244897.95918, 2776612244.89796, 2786979591.83673, 2797346938.77551, 2807714285.71429, 2818081632.65306, 2828448979.59184, 2838816326.53061, 2849183673.46939, 2859551020.40816, 2869918367.34694, 2880285714.28571, 2890653061.22449, 2901020408.16327, 2911387755.10204, 2921755102.04082, 2932122448.97959, 2942489795.91837, 2952857142.85714, 2963224489.79592, 2973591836.73469, 2983959183.67347, 2994326530.61224, 3004693877.55102, 3015061224.4898, 3025428571.42857, 3035795918.36735, 3046163265.30612, 3056530612.2449, 3066897959.18367, 3077265306.12245, 3087632653.06122, 3098000000.0, 3108367346.93878, 3118734693.87755, 3129102040.81633, 3139469387.7551, 3149836734.69388, 3160204081.63265, 3170571428.57143, 3180938775.5102, 3191306122.44898, 3201673469.38775, 3212040816.32653, 3222408163.26531, 3232775510.20408, 3243142857.14286, 3253510204.08163, 3263877551.02041, 3274244897.95918, 3284612244.89796, 3294979591.83673, 3305346938.77551, 3315714285.71429, 3326081632.65306, 3336448979.59184, 3346816326.53061, 3357183673.46939, 3367551020.40816, 3377918367.34694, 3388285714.28571, 3398653061.22449, 3409020408.16327, 3419387755.10204, 3429755102.04082, 3440122448.97959, 3450489795.91837, 3460857142.85714, 3471224489.79592, 3481591836.73469, 3491959183.67347, 3502326530.61224, 3512693877.55102, 3523061224.4898, 3533428571.42857, 3543795918.36735, 3554163265.30612, 3564530612.2449, 3574897959.18367, 3585265306.12245, 3595632653.06122, 3606000000.0, 3616367346.93878, 3626734693.87755, 3637102040.81633, 3647469387.7551, 3657836734.69388, 3668204081.63265, 3678571428.57143, 3688938775.5102, 3699306122.44898, 3709673469.38775, 3720040816.32653, 3730408163.26531, 3740775510.20408, 3751142857.14286, 3761510204.08163, 3771877551.02041, 3782244897.95918, 3792612244.89796, 3802979591.83673, 3813346938.77551, 3823714285.71429, 3834081632.65306, 3844448979.59184, 3854816326.53061, 3865183673.46939, 3875551020.40816, 3885918367.34694, 3896285714.28571, 3906653061.22449, 3917020408.16327, 3927387755.10204, 3937755102.04082, 3948122448.97959, 3958489795.91837, 3968857142.85714, 3979224489.79592, 3989591836.73469, 3999959183.67347, 4010326530.61224, 4020693877.55102, 4031061224.4898, 4041428571.42857, 4051795918.36735, 4062163265.30612, 4072530612.2449, 4082897959.18367, 4093265306.12245, 4103632653.06122, 4114000000.0, 4124367346.93878, 4134734693.87755, 4145102040.81633, 4155469387.7551, 4165836734.69388, 4176204081.63265, 4186571428.57143, 4196938775.5102, 4207306122.44898, 4217673469.38775, 4228040816.32653, 4238408163.26531, 4248775510.20408, 4259142857.14286, 4269510204.08163, 4279877551.02041, 4290244897.95918, 4300612244.89796, 4310979591.83673, 4321346938.77551, 4331714285.71428, 4342081632.65306, 4352448979.59184, 4362816326.53061, 4373183673.46939, 4383551020.40816, 4393918367.34694, 4404285714.28571, 4414653061.22449, 4425020408.16327, 4435387755.10204, 4445755102.04082, 4456122448.97959, 4466489795.91837, 4476857142.85714, 4487224489.79592, 4497591836.73469, 4507959183.67347, 4518326530.61224, 4528693877.55102, 4539061224.4898, 4549428571.42857, 4559795918.36735, 4570163265.30612, 4580530612.2449, 4590897959.18367, 4601265306.12245, 4611632653.06122, 4622000000.0, 4632367346.93878, 4642734693.87755, 4653102040.81633, 4663469387.7551, 4673836734.69388, 4684204081.63265, 4694571428.57143, 4704938775.5102, 4715306122.44898, 4725673469.38775, 4736040816.32653, 4746408163.26531, 4756775510.20408, 4767142857.14286, 4777510204.08163, 4787877551.02041, 4798244897.95918, 4808612244.89796, 4818979591.83673, 4829346938.77551, 4839714285.71429, 4850081632.65306, 4860448979.59184, 4870816326.53061, 4881183673.46939, 4891551020.40816, 4901918367.34694, 4912285714.28571, 4922653061.22449, 4933020408.16327, 4943387755.10204, 4953755102.04082, 4964122448.97959, 4974489795.91837, 4984857142.85714, 4995224489.79592, 5005591836.73469, 5015959183.67347, 5026326530.61224, 5036693877.55102, 5047061224.4898, 5057428571.42857, 5067795918.36735, 5078163265.30612, 5088530612.2449, 5098897959.18367, 5109265306.12245, 5119632653.06122, 5130000000.0, 5140367346.93878, 5150734693.87755, 5161102040.81633, 5171469387.7551, 5181836734.69388, 5192204081.63265, 5202571428.57143, 5212938775.5102, 5223306122.44898, 5233673469.38775, 5244040816.32653, 5254408163.26531, 5264775510.20408, 5275142857.14286, 5285510204.08163, 5295877551.02041, 5306244897.95918, 5316612244.89796, 5326979591.83673, 5337346938.77551, 5347714285.71429, 5358081632.65306, 5368448979.59184, 5378816326.53061, 5389183673.46939, 5399551020.40816, 5409918367.34694, 5420285714.28571, 5430653061.22449, 5441020408.16327, 5451387755.10204, 5461755102.04082, 5472122448.97959, 5482489795.91837, 5492857142.85714, 5503224489.79592, 5513591836.73469, 5523959183.67347, 5534326530.61224, 5544693877.55102, 5555061224.4898, 5565428571.42857, 5575795918.36735, 5586163265.30612, 5596530612.2449, 5606897959.18367, 5617265306.12245, 5627632653.06122, 5638000000.0, 5648367346.93878, 5658734693.87755, 5669102040.81633, 5679469387.7551, 5689836734.69388, 5700204081.63265, 5710571428.57143, 5720938775.5102, 5731306122.44898, 5741673469.38775, 5752040816.32653, 5762408163.26531, 5772775510.20408, 5783142857.14286, 5793510204.08163, 5803877551.02041, 5814244897.95918, 5824612244.89796, 5834979591.83673, 5845346938.77551, 5855714285.71428, 5866081632.65306, 5876448979.59184, 5886816326.53061, 5897183673.46939, 5907551020.40816, 5917918367.34694, 5928285714.28571, 5938653061.22449, 5949020408.16327, 5959387755.10204, 5969755102.04082, 5980122448.97959, 5990489795.91837, 6000857142.85714, 6011224489.79592, 6021591836.73469, 6031959183.67347, 6042326530.61224, 6052693877.55102, 6063061224.4898, 6073428571.42857, 6083795918.36735, 6094163265.30612, 6104530612.2449, 6114897959.18367, 6125265306.12245, 6135632653.06122, 6146000000.0, 6156367346.93878, 6166734693.87755, 6177102040.81633, 6187469387.7551, 6197836734.69388, 6208204081.63265, 6218571428.57143, 6228938775.5102, 6239306122.44898, 6249673469.38775, 6260040816.32653, 6270408163.26531, 6280775510.20408, 6291142857.14286, 6301510204.08163, 6311877551.02041, 6322244897.95918, 6332612244.89796, 6342979591.83673, 6353346938.77551, 6363714285.71428, 6374081632.65306, 6384448979.59184, 6394816326.53061, 6405183673.46939, 6415551020.40816, 6425918367.34694, 6436285714.28571, 6446653061.22449, 6457020408.16327, 6467387755.10204, 6477755102.04082, 6488122448.97959, 6498489795.91837, 6508857142.85714, 6519224489.79592, 6529591836.73469, 6539959183.67347, 6550326530.61224, 6560693877.55102, 6571061224.4898, 6581428571.42857, 6591795918.36735, 6602163265.30612, 6612530612.2449, 6622897959.18367, 6633265306.12245, 6643632653.06122, 6654000000.0, 6664367346.93878, 6674734693.87755, 6685102040.81633, 6695469387.7551, 6705836734.69388, 6716204081.63265, 6726571428.57143, 6736938775.5102, 6747306122.44898, 6757673469.38775, 6768040816.32653, 6778408163.26531, 6788775510.20408, 6799142857.14286, 6809510204.08163, 6819877551.02041, 6830244897.95918, 6840612244.89796, 6850979591.83673, 6861346938.77551, 6871714285.71428, 6882081632.65306, 6892448979.59184, 6902816326.53061, 6913183673.46939, 6923551020.40816, 6933918367.34694, 6944285714.28571, 6954653061.22449, 6965020408.16327, 6975387755.10204, 6985755102.04082, 6996122448.97959, 7006489795.91837, 7016857142.85714, 7027224489.79592, 7037591836.73469, 7047959183.67347, 7058326530.61224, 7068693877.55102, 7079061224.4898, 7089428571.42857, 7099795918.36735, 7110163265.30612, 7120530612.2449, 7130897959.18367, 7141265306.12245, 7151632653.06122, 7162000000.0, 7172367346.93878, 7182734693.87755, 7193102040.81633, 7203469387.7551, 7213836734.69388, 7224204081.63265, 7234571428.57143, 7244938775.5102, 7255306122.44898, 7265673469.38775, 7276040816.32653, 7286408163.26531, 7296775510.20408, 7307142857.14286, 7317510204.08163, 7327877551.02041, 7338244897.95918, 7348612244.89796, 7358979591.83673, 7369346938.77551, 7379714285.71428, 7390081632.65306, 7400448979.59184, 7410816326.53061, 7421183673.46939, 7431551020.40816, 7441918367.34694, 7452285714.28571, 7462653061.22449, 7473020408.16327, 7483387755.10204, 7493755102.04082, 7504122448.97959, 7514489795.91837, 7524857142.85714, 7535224489.79592, 7545591836.73469, 7555959183.67347, 7566326530.61224, 7576693877.55102, 7587061224.4898, 7597428571.42857, 7607795918.36735, 7618163265.30612, 7628530612.2449, 7638897959.18367, 7649265306.12245, 7659632653.06122, 7670000000.0, 7680367346.93878, 7690734693.87755, 7701102040.81633, 7711469387.7551, 7721836734.69388, 7732204081.63265, 7742571428.57143, 7752938775.5102, 7763306122.44898, 7773673469.38775, 7784040816.32653, 7794408163.26531, 7804775510.20408, 7815142857.14286, 7825510204.08163, 7835877551.02041, 7846244897.95918, 7856612244.89796, 7866979591.83673, 7877346938.77551, 7887714285.71428, 7898081632.65306, 7908448979.59184, 7918816326.53061, 7929183673.46939, 7939551020.40816, 7949918367.34694, 7960285714.28571, 7970653061.22449, 7981020408.16327, 7991387755.10204, 8001755102.04082, 8012122448.97959, 8022489795.91837, 8032857142.85714, 8043224489.79592, 8053591836.73469, 8063959183.67347, 8074326530.61224, 8084693877.55102, 8095061224.4898, 8105428571.42857, 8115795918.36735, 8126163265.30612, 8136530612.2449, 8146897959.18367, 8157265306.12245, 8167632653.06122, 8178000000.0, 8188367346.93878, 8198734693.87755, 8209102040.81633, 8219469387.7551, 8229836734.69388, 8240204081.63265, 8250571428.57143, 8260938775.5102, 8271306122.44898, 8281673469.38775, 8292040816.32653, 8302408163.26531, 8312775510.20408, 8323142857.14286, 8333510204.08163, 8343877551.02041, 8354244897.95918, 8364612244.89796, 8374979591.83673, 8385346938.77551, 8395714285.71428, 8406081632.65306, 8416448979.59184, 8426816326.53061, 8437183673.46939, 8447551020.40816, 8457918367.34694, 8468285714.28571, 8478653061.22449, 8489020408.16327, 8499387755.10204, 8509755102.04082, 8520122448.97959, 8530489795.91837, 8540857142.85714, 8551224489.79592, 8561591836.73469, 8571959183.67347, 8582326530.61224, 8592693877.55102, 8603061224.4898, 8613428571.42857, 8623795918.36735, 8634163265.30612, 8644530612.2449, 8654897959.18367, 8665265306.12245, 8675632653.06122, 8686000000.0, 8696367346.93877, 8706734693.87755, 8717102040.81633, 8727469387.7551, 8737836734.69388, 8748204081.63265, 8758571428.57143, 8768938775.5102, 8779306122.44898, 8789673469.38775, 8800040816.32653, 8810408163.26531, 8820775510.20408, 8831142857.14286, 8841510204.08163, 8851877551.02041, 8862244897.95918, 8872612244.89796, 8882979591.83673, 8893346938.77551, 8903714285.71428, 8914081632.65306, 8924448979.59184, 8934816326.53061, 8945183673.46939, 8955551020.40816, 8965918367.34694, 8976285714.28571, 8986653061.22449, 8997020408.16327, 9007387755.10204, 9017755102.04082, 9028122448.97959, 9038489795.91837, 9048857142.85714, 9059224489.79592, 9069591836.73469, 9079959183.67347, 9090326530.61224, 9100693877.55102, 9111061224.4898, 9121428571.42857, 9131795918.36735, 9142163265.30612, 9152530612.2449, 9162897959.18367, 9173265306.12245, 9183632653.06122, 9194000000.0, 9204367346.93877, 9214734693.87755, 9225102040.81633, 9235469387.7551, 9245836734.69388, 9256204081.63265, 9266571428.57143, 9276938775.5102, 9287306122.44898, 9297673469.38775, 9308040816.32653, 9318408163.26531, 9328775510.20408, 9339142857.14286, 9349510204.08163, 9359877551.02041, 9370244897.95918, 9380612244.89796, 9390979591.83673, 9401346938.77551, 9411714285.71428, 9422081632.65306, 9432448979.59184, 9442816326.53061, 9453183673.46939, 9463551020.40816, 9473918367.34694, 9484285714.28571, 9494653061.22449, 9505020408.16327, 9515387755.10204, 9525755102.04082, 9536122448.97959, 9546489795.91837, 9556857142.85714, 9567224489.79592, 9577591836.73469, 9587959183.67347, 9598326530.61224, 9608693877.55102, 9619061224.4898, 9629428571.42857, 9639795918.36735, 9650163265.30612, 9660530612.2449, 9670897959.18367, 9681265306.12245, 9691632653.06122, 9702000000.0, 9712367346.93877, 9722734693.87755, 9733102040.81633, 9743469387.7551, 9753836734.69388, 9764204081.63265, 9774571428.57143, 9784938775.5102, 9795306122.44898, 9805673469.38775, 9816040816.32653, 9826408163.26531, 9836775510.20408, 9847142857.14286, 9857510204.08163, 9867877551.02041, 9878244897.95918, 9888612244.89796, 9898979591.83673, 9909346938.77551, 9919714285.71428, 9930081632.65306, 9940448979.59184, 9950816326.53061, 9961183673.46939, 9971551020.40816, 9981918367.34694, 9992285714.28571, 10002653061.2245, 10013020408.1633, 10023387755.102, 10033755102.0408, 10044122448.9796, 10054489795.9184, 10064857142.8571, 10075224489.7959, 10085591836.7347, 10095959183.6735, 10106326530.6122, 10116693877.551, 10127061224.4898, 10137428571.4286, 10147795918.3673, 10158163265.3061, 10168530612.2449, 10178897959.1837, 10189265306.1224, 10199632653.0612, 10210000000.0, 10220367346.9388, 10230734693.8776, 10241102040.8163, 10251469387.7551, 10261836734.6939, 10272204081.6327, 10282571428.5714, 10292938775.5102, 10303306122.449, 10313673469.3878, 10324040816.3265, 10334408163.2653, 10344775510.2041, 10355142857.1429, 10365510204.0816, 10375877551.0204, 10386244897.9592, 10396612244.898, 10406979591.8367, 10417346938.7755, 10427714285.7143, 10438081632.6531, 10448448979.5918, 10458816326.5306, 10469183673.4694, 10479551020.4082, 10489918367.3469, 10500285714.2857, 10510653061.2245, 10521020408.1633, 10531387755.102, 10541755102.0408, 10552122448.9796, 10562489795.9184, 10572857142.8571, 10583224489.7959, 10593591836.7347, 10603959183.6735, 10614326530.6122, 10624693877.551, 10635061224.4898, 10645428571.4286, 10655795918.3673, 10666163265.3061, 10676530612.2449, 10686897959.1837, 10697265306.1224, 10707632653.0612, 10718000000.0, 10728367346.9388, 10738734693.8776, 10749102040.8163, 10759469387.7551, 10769836734.6939, 10780204081.6327, 10790571428.5714, 10800938775.5102, 10811306122.449, 10821673469.3878, 10832040816.3265, 10842408163.2653, 10852775510.2041, 10863142857.1429, 10873510204.0816, 10883877551.0204, 10894244897.9592, 10904612244.898, 10914979591.8367, 10925346938.7755, 10935714285.7143, 10946081632.6531, 10956448979.5918, 10966816326.5306, 10977183673.4694, 10987551020.4082, 10997918367.3469, 11008285714.2857, 11018653061.2245, 11029020408.1633, 11039387755.102, 11049755102.0408, 11060122448.9796, 11070489795.9184, 11080857142.8571, 11091224489.7959, 11101591836.7347, 11111959183.6735, 11122326530.6122, 11132693877.551, 11143061224.4898, 11153428571.4286, 11163795918.3673, 11174163265.3061, 11184530612.2449, 11194897959.1837, 11205265306.1224, 11215632653.0612, 11226000000.0, 11236367346.9388, 11246734693.8776, 11257102040.8163, 11267469387.7551, 11277836734.6939, 11288204081.6327, 11298571428.5714, 11308938775.5102, 11319306122.449, 11329673469.3878, 11340040816.3265, 11350408163.2653, 11360775510.2041, 11371142857.1429, 11381510204.0816, 11391877551.0204, 11402244897.9592, 11412612244.898, 11422979591.8367, 11433346938.7755, 11443714285.7143, 11454081632.6531, 11464448979.5918, 11474816326.5306, 11485183673.4694, 11495551020.4082, 11505918367.3469, 11516285714.2857, 11526653061.2245, 11537020408.1633, 11547387755.102, 11557755102.0408, 11568122448.9796, 11578489795.9184, 11588857142.8571, 11599224489.7959, 11609591836.7347, 11619959183.6735, 11630326530.6122, 11640693877.551, 11651061224.4898, 11661428571.4286, 11671795918.3673, 11682163265.3061, 11692530612.2449, 11702897959.1837, 11713265306.1224, 11723632653.0612, 11734000000.0, 11744367346.9388, 11754734693.8776, 11765102040.8163, 11775469387.7551, 11785836734.6939, 11796204081.6327, 11806571428.5714, 11816938775.5102, 11827306122.449, 11837673469.3878, 11848040816.3265, 11858408163.2653, 11868775510.2041, 11879142857.1429, 11889510204.0816, 11899877551.0204, 11910244897.9592, 11920612244.898, 11930979591.8367, 11941346938.7755, 11951714285.7143, 11962081632.6531, 11972448979.5918, 11982816326.5306, 11993183673.4694, 12003551020.4082, 12013918367.3469, 12024285714.2857, 12034653061.2245, 12045020408.1633, 12055387755.102, 12065755102.0408, 12076122448.9796, 12086489795.9184, 12096857142.8571, 12107224489.7959, 12117591836.7347, 12127959183.6735, 12138326530.6122, 12148693877.551, 12159061224.4898, 12169428571.4286, 12179795918.3673, 12190163265.3061, 12200530612.2449, 12210897959.1837, 12221265306.1224, 12231632653.0612, 12242000000.0, 12252367346.9388, 12262734693.8776, 12273102040.8163, 12283469387.7551, 12293836734.6939, 12304204081.6327, 12314571428.5714, 12324938775.5102, 12335306122.449, 12345673469.3878, 12356040816.3265, 12366408163.2653, 12376775510.2041, 12387142857.1429, 12397510204.0816, 12407877551.0204, 12418244897.9592, 12428612244.898, 12438979591.8367, 12449346938.7755, 12459714285.7143, 12470081632.6531, 12480448979.5918, 12490816326.5306, 12501183673.4694, 12511551020.4082, 12521918367.3469, 12532285714.2857, 12542653061.2245, 12553020408.1633, 12563387755.102, 12573755102.0408, 12584122448.9796, 12594489795.9184, 12604857142.8571, 12615224489.7959, 12625591836.7347, 12635959183.6735, 12646326530.6122, 12656693877.551, 12667061224.4898, 12677428571.4286, 12687795918.3673, 12698163265.3061, 12708530612.2449, 12718897959.1837, 12729265306.1224, 12739632653.0612, 12750000000.0], [-64.3685125965, -64.083940061, -64.4202317905, -64.344705395, -64.312180561, -64.3364511635, -64.264782087, -64.5655706285, -64.1766900415, -64.3272120625, -64.240970909, -64.243557416, -64.4559778355, -64.2463245255, -64.3275794775, -64.368808886, -64.323486753, -64.37332891, -64.2351764405, -64.2367193715, -64.4331301095, -64.413747477, -64.202140851, -64.4712872825, -64.254683651, -64.373794828, -64.25551109, -64.414542983, -64.312163417, -64.2958615095, -64.4422854865, -64.3788028445, -64.374559949, -64.3742450105, -64.372175107, -64.2374233885, -64.4097231255, -64.4854342045, -64.2549527345, -64.3301113705, -64.325641334, -64.3075520225, -64.3334157745, -64.379987344, -64.300022307, -64.166176023, -64.0885912755, -64.14794208, -64.204772468, -64.3376372625, -64.315373805, -64.2599100575, -64.2082128725, -64.2546684595, -64.345180877, -64.4291660885, -64.1890621485, -64.292573713, -64.224347908, -64.2112666135, -64.272153304, -64.4001337015, -64.394661282, -64.35097739, -64.458444403, -64.1451838845, -64.3570518985, -64.302223584, -64.564451681, -64.279674253, -64.1633803025, -64.285760462, -64.4453210135, -64.458192473, -64.1502305655, -64.2416121155, -64.385570416, -64.4207544475, -64.324052281, -64.183248004, -64.390096255, -64.131199854, -64.228166841, -64.2732259955, -64.3231974745, -64.329830342, -64.244138679, -64.307036944, -64.0368748705, -64.246010469, -64.4556744175, -64.1949067205, -64.1521705105, -64.1394352875, -64.26176395, -64.2509273505, -64.4187379465, -64.3568252675, -64.2741286935, -64.256463524, -64.2060448325, -64.112557922, -64.25489055, -64.545170468, -64.4517475155, -64.382240007, -64.262418347, -64.2999604505, -64.286420166, -64.239514986, -64.416258831, -64.2042745445, -64.1297267445, -64.4591880965, -64.281955229, -64.117746285, -64.106501318, -64.4123365385, -64.140180425, -64.0480175435, -64.2183738635, -64.605971775, -64.2697124445, -64.3091761775, -64.311403329, -64.2162640105, -64.183582985, -64.4304921105, -64.173698333, -64.331473004, -64.455638572, -64.2727422325, -64.411928322, -64.239447688, -64.323114078, -64.44287612, -64.232485213, -64.312640058, -64.3249869715, -64.179832149, -64.149861891, -64.4285606275, -64.332196324, -64.444567522, -64.385698487, -64.408068518, -64.3814317775, -64.199421238, -64.148193936, -64.4752534615, -64.2986291425, -64.433590733, -64.076640641, -64.3439416, -64.122982992, -64.3285333885, -64.396678631, -64.199997271, -64.319570337, -64.2990673385, -64.4215235335, -64.4231872605, -64.540877021, -64.3649895835, -64.0269260775, -64.194845489, -64.2812628195, -64.459466356, -64.243682872, -64.3700466995, -64.2123459785, -64.2242095305, -64.4466893625, -64.388908495, -64.331417257, -64.470915132, -64.3722907965, -64.272919589, -64.1660097505, -64.47284159, -64.533075295, -64.3341573415, -64.325140161, -64.232828766, -64.2507410825, -64.213445555, -64.3167714565, -64.2188308125, -64.246326644, -64.348746469, -64.4816559385, -64.3615452645, -64.3138599525, -64.3023625995, -64.410777793, -64.3115249665, -64.2756218555, -64.209635322, -64.134484877, -64.1946702285, -64.1410028745, -64.392580062, -64.352974138, -64.3320377375, -64.1732511595, -64.3386999225, -64.4574365625, -64.234171541, -64.528851286, -63.914321236, -64.2969640235, -64.314263313, -64.277039647, -64.357716795, -64.100619577, -64.3655187085, -64.169311217, -64.4928054155, -64.307124804, -64.2541704385, -64.27535634, -64.42930522, -64.468065543, -64.155247056, -64.3543730625, -64.2392543315, -64.244471999, -64.393268739, -64.3221538, -64.25787768, -64.3758130715, -64.27591315, -64.360420053, -64.5690693415, -64.27996302, -64.3739606935, -64.547852142, -64.2139325075, -64.3781965085, -64.501585778, -64.301078816, -64.1754011505, -64.474703642, -64.205822252, -64.1751324275, -64.0645108895, -64.2472082925, -64.2955997785, -64.256662495, -64.208159234, -64.262322171, -64.3865526425, -64.396078428, -64.1159049135, -64.330492933, -64.2768618735, -64.1575946795, -64.3761898345, -64.2459125525, -64.2614060825, -64.241789751, -64.317260837, -64.355042763, -64.290469121, -64.2907516645, -64.295103377, -64.0522146295, -64.291054029, -64.265033373, -64.377013655, -64.3984855775, -64.1876938365, -64.3228689705, -64.2260633155, -64.362822889, -64.4290144695, -64.2132258865, -64.1792454985, -64.399227953, -64.279313113, -64.128154521, -64.3342557485, -64.4207422905, -64.1680817275, -64.287088299, -64.402752668, -64.3761448825, -64.2235378815, -64.174749873, -64.1845270725, -64.342533853, -64.263512426, -64.463238451, -64.511452144, -64.358747625, -64.4763668805, -64.421409595, -64.4220632335, -64.4147413205, -64.286850783, -64.183932471, -64.2532437165, -64.4368884855, -64.186085143, -64.343003324, -64.3842826015, -64.3311844275, -64.264936589, -64.2484851435, -64.0166955795, -64.306376592, -64.098524818, -64.2706232085, -64.2481318525, -64.393591905, -64.3237189845, -64.3456712495, -64.3152718645, -64.199447856, -64.215638976, -64.3369020325, -64.4418597645, -64.5029480775, -64.33705126, -64.040517994, -64.2818324675, -64.3554449835, -64.404496439, -64.256201768, -64.102684631, -64.3409609505, -64.3562937575, -64.288084111, -64.2084731275, -64.36610505, -64.4209236535, -64.1280814915, -64.37142879, -64.4491404735, -64.3553276335, -64.1088753175, -64.3816628935, -64.347661645, -64.219288733, -64.2791278645, -64.3514100225, -64.1702779615, -64.520639869, -64.433933092, -64.0657702985, -64.2217168475, -64.363185396, -64.235992614, -64.4595804945, -64.322111917, -64.3366995945, -64.252762334, -64.2890349475, -64.124292953, -64.0812612165, -64.231153967, -64.2351314865, -64.360598196, -64.316398935, -64.2908593975, -64.225416809, -64.4486116475, -64.203594766, -64.2768745625, -64.262540831, -64.2906732955, -64.212610125, -64.3283705495, -64.1368075225, -64.3807449955, -64.4493315825, -64.51516261, -64.208323026, -64.3210232, -64.3286539305, -64.260700361, -64.524250296, -64.427893046, -64.4137230215, -64.1505958025, -64.2973947645, -64.043348178, -64.243666178, -64.3694766815, -64.352640307, -64.374391443, -64.3537339385, -64.1382478305, -64.2670677, -64.2431611475, -64.1421166525, -64.3863003325, -64.1184119585, -64.2774671785, -64.2966941485, -64.022095899, -64.23079212, -64.446311386, -64.3102035575, -64.226279102, -64.560471567, -64.359143193, -64.3465155065, -64.344279928, -64.3630753215, -64.351963986, -64.425482094, -64.252242076, -64.3484689935, -64.1356768625, -64.254603036, -64.5812465685, -64.3007444855, -64.410738854, -64.247928795, -64.278144653, -64.3509186315, -64.1337555915, -64.4038535675, -64.219339737, -64.40325076, -64.3146160545, -64.360048754, -64.1617383585, -64.259591725, -64.3976641855, -64.36566242, -64.162155521, -64.2055101155, -64.549295327, -64.2687294005, -64.1366459485, -64.103365836, -64.310868239, -64.231550158, -64.3257581995, -64.3817750515, -64.1354638785, -64.143627025, -64.26403475, -64.167939168, -64.289810894, -64.1280541095, -64.489760115, -64.311270042, -64.3194031635, -64.281831152, -64.244074596, -64.297432561, -64.3584156315, -64.289198777, -64.1692127775, -64.4794937645, -64.1541440465, -64.333783585, -64.402878708, -64.2489773255, -64.3062112465, -64.470536397, -64.2678717945, -64.3542714095, -64.2022489905, -64.247679438, -64.3895543015, -64.3810352625, -64.397071024, -64.2860829435, -64.3514027905, -64.4047983385, -64.2839041725, -64.2747591725, -64.4566472515, -63.9988854005, -64.38989004, -64.4494129185, -64.0769791695, -64.2915095085, -64.352353736, -64.349771238, -64.2834763175, -64.242835214, -64.1859551905, -64.193336257, -64.303420378, -64.365783624, -64.299431999, -64.177854966, -64.6444512225, -64.2974912595, -64.25490951, -64.235216244, -64.2400950855, -64.3310719715, -64.180744893, -64.3240750045, -64.348121819, -64.275372999, -64.0356553275, -64.313153662, -64.18942388, -64.137879729, -64.3744226945, -64.3335640275, -64.364131774, -64.490295939, -64.4149955635, -64.067825551, -64.354790548, -64.237135917, -64.3306549125, -64.3274507945, -64.3109427865, -64.2652636935, -64.2920373055, -64.2451473365, -64.241829014, -64.1280842955, -64.541711413, -64.25385644, -64.389395813, -64.3571750475, -64.349192035, -64.532743026, -64.2338783515, -64.333615479, -64.3044598355, -64.2845875135, -64.495538459, -64.1948827095, -64.3756465745, -64.3876218205, -64.253224304, -64.249594113, -64.196064803, -63.9892964225, -64.20083966, -64.167857552, -64.3046856855, -64.2866679185, -64.2353002765, -64.3949542485, -64.268781608, -64.371112554, -64.171963803, -64.368280887, -64.2453531085, -64.2866912985, -64.2728687125, -64.423526281, -64.227217592, -64.420494344, -64.1794707605, -64.264948275, -64.258287148, -64.2881281, -64.3000310035, -64.203261213, -64.3386372215, -64.2823362075, -64.1100752695, -64.451983134, -64.042034595, -64.3963660555, -64.4078853545, -64.241110893, -64.281390769, -64.262143604, -64.098819588, -64.3602807905, -64.242537025, -64.4721176895, -64.1662858345, -64.2942997015, -64.29671673, -64.2736233095, -64.343253018, -64.2535116615, -64.349207675, -63.963554783, -64.2197937685, -64.244744287, -64.316058875, -64.1539827295, -64.189847542, -64.236549442, -64.1277891365, -64.308592306, -64.190216156, -64.4419205485, -64.329940845, -64.174889718, -64.414974504, -64.3400430625, -64.465923114, -64.3046728405, -64.3333541695, -64.141824398, -64.474681987, -64.2910277985, -64.019395648, -64.3698173795, -64.43637977, -64.3619808965, -64.166910774, -64.180401052, -64.216007361, -64.112600697, -64.249053896, -64.318735582, -64.4194850525, -64.348223918, -64.1587435885, -64.3500339495, -64.3096400185, -64.375266478, -64.2502204745, -64.3274885885, -64.2818955955, -64.380009373, -64.211762396, -64.216670806, -64.1890959085, -64.3481456775, -64.2960514415, -64.3687919965, -64.490322389, -64.1781811395, -64.520623176, -64.2674887185, -64.1785796235, -64.2179925325, -64.2402280225, -64.1819232125, -64.556099335, -64.4667226735, -64.1556113745, -64.264237226, -64.426115072, -64.2917135955, -64.3133364945, -64.2200741185, -64.232734271, -64.2815017695, -64.3385187815, -64.2911823665, -64.3316246185, -64.3990463, -64.2668471645, -64.2808944275, -64.331839159, -64.190111461, -64.27649232, -64.252789464, -64.2713144615, -64.3016993365, -64.6513206495, -64.095443415, -64.3916485765, -64.502784378, -64.4403603415, -64.1781564415, -64.4686928835, -64.4199990495, -64.0281820645, -64.2950183215, -64.3357222095, -64.360179026, -64.387714036, -64.227415239, -64.3758699825, -64.0984898895, -64.477027207, -64.303916116, -64.435724914, -64.179873481, -64.2374321715, -64.287315441, -64.215082977, -64.369084887, -64.268799585, -64.3623210315, -64.3397815245, -64.234095955, -64.3441666155, -64.208498286, -64.3276861375, -64.1820122885, -64.437339391, -64.3175670295, -64.3009225385, -64.3105074655, -64.4026331565, -64.2293517325, -64.1399771755, -64.289747614, -64.2625062365, -64.380580912, -64.2880303985, -64.5084025905, -64.232143002, -64.3104409665, -64.3875308635, -64.417021631, -64.0994508695, -64.108634067, -64.323691959, -64.1861840835, -64.2659860835, -64.3306979415, -64.5251795505, -64.444039604, -64.546756069, -64.290885307, -64.257186016, -64.100045455, -64.1268227345, -64.2713418005, -64.32602614, -64.2227904615, -63.981619798, -64.196435392, -64.163025893, -64.156411546, -64.357487923, -64.393182133, -64.0943792185, -64.341306211, -64.4481374365, -64.2478552385, -64.3413097165, -64.2186422765, -64.4415034035, -64.444999928, -64.281098752, -64.189778378, -64.1662980865, -64.1625597795, -64.231875251, -64.1252421675, -64.249170584, -64.2553569785, -64.2764014985, -64.449518017, -64.412038252, -64.1590657785, -64.1812784835, -64.1582654575, -64.304026906, -64.0921696325, -64.2785707955, -64.416852306, -64.2776821055, -64.26822235, -64.329770184, -64.140854939, -64.301527486, -64.551410344, -64.398605287, -64.1066266375, -64.502964637, -64.4148142605, -64.248189177, -64.2873747965, -64.222417692, -64.257069693, -64.217667759, -64.310883759, -64.4938081945, -64.1669481765, -64.3424825285, -64.262442842, -64.2946182375, -64.3274347295, -64.4623999705, -64.0199089435, -64.1525983475, -64.3826943865, -64.3683780385, -64.183128314, -64.4070128655, -64.20774381, -64.210513324, -64.153900138, -63.9992948375, -63.9658742545, -64.455887695, -64.2539982945, -64.4646491445, -64.264849091, -64.3726403735, -64.314874375, -64.1701784795, -64.342965957, -64.2460760355, -64.1433054585, -64.1470919345, -64.2354115955, -64.410191598, -64.498081339, -64.2677352545, -64.173699653, -64.121026016, -64.3895065885, -64.2268413485, -64.1032888555, -64.244598051, -64.348803656, -64.488768694, -64.0909754315, -64.3560251185, -64.236155038, -64.320636432, -64.5406709, -64.2549559865, -64.38155232, -64.180004415, -64.375052163, -64.163267155, -64.3245366015, -64.2274839675, -64.3271262215, -64.167976628, -64.1615555245, -64.2402824665, -64.4199051225, -64.619598773, -64.3668395005, -64.3310401245, -64.280423737, -64.0686608905, -64.351531704, -64.1632942505, -64.1694551265, -64.1941833805, -64.301191823, -64.318333312, -64.233757457, -64.3329523805, -64.310390366, -64.3234782525, -64.5375887915, -64.134011125, -64.314798589, -64.2453785255, -64.235628301, -64.1920230815, -64.177829974, -64.429421312, -64.495467711, -64.20422198, -64.261050553, -64.520901971, -64.0970417635, -64.27031648, -64.4433492095, -64.4787677045, -64.38333601, -64.3350569645, -64.401867293, -64.389933595, -64.3968023945, -64.2168157965, -64.1379559215, -64.310845049, -64.364761622, -64.2453960765, -64.350752338, -64.365620939, -64.231648125, -64.164337387, -64.4398216075, -64.5400776885, -64.3119206105, -64.4155304785, -64.2908739695, -64.1266380595, -64.293342125, -64.270869784, -64.2611958915, -64.128225247, -64.513511092, -64.3414705765, -64.133220525, -64.2273628225, -64.4938591225, -64.3698195805, -64.2787773335, -64.00202648, -64.225101351, -64.2919536355, -64.3033014415, -64.1783218345, -64.3777202395, -64.2565078015, -64.227045513, -64.09465604, -64.324675494, -64.2851493155, -64.2703482495, -64.313462398, -64.3222073315, -64.0954312715, -64.2531485985, -64.390993813, -64.335393388, -64.346239739, -64.136195973, -64.2521734255, -64.4712554375, -64.368556008, -64.405268044, -64.198060477, -64.2573340365, -64.1142125275, -64.120741081, -64.1541084255, -64.3812334005, -64.4183454365, -64.1996200945, -64.137831316, -64.3863951885, -64.3396833745, -64.3816155315, -64.4539615335, -64.2932030505, -64.2549451205, -64.170020177, -64.2386830445, -64.1416652395, -64.303179435, -64.110299011, -64.367431262, -64.3095208515, -64.3624142575, -64.3270677125, -64.1546571405, -64.418849163, -64.5278386415, -64.092935837, -64.341318065, -64.308125366, -64.2583230495, -64.3284312945, -64.179721612, -64.2480181485, -64.276245106, -64.336665409, -64.385873234, -64.315621407, -64.329197577, -64.303499942, -64.174433552, -64.349039347, -64.260072291, -64.2039001795, -64.0805929135, -64.3378600935, -64.2468114875, -64.1615780595, -64.360398225, -64.1608337865, -64.058175203, -64.3101772905, -64.2642576365, -64.4971913315, -64.2080601735, -64.3725085435, -64.3332807325, -64.390372075, -64.2209638015, -64.295458416, -64.3731121395, -64.290603167, -64.314946697, -64.2408063955, -64.301183447, -64.100932446, -64.306198836, -64.3575362385, -64.264874481, -64.13216738, -64.2968178305, -64.191201522, -64.369760375, -64.1725175265, -64.2637541485, -64.4872528385, -64.4747870625, -64.1564375025, -64.2935218725, -64.0823718295, -64.408054886, -64.401910764, -64.3987654075, -64.256273221, -64.308773705, -64.2464868935, -64.205138065, -64.4473721995, -64.4794425255, -64.1752232545, -64.3643129395, -64.622798341, -64.1404450325, -64.471256811, -64.0883339615, -64.152282789, -64.216135794, -64.3864999235, -64.2730058385, -64.242727861, -64.335690454, -64.459340981, -64.4552699105, -64.0848079525, -64.226426748, -64.326223643, -64.5880122005, -64.308917811, -64.364004265, -64.157593477, -64.1702187545, -64.324393569, -64.352864809, -64.2444754245, -64.4430810095, -64.486585508, -64.29155951, -64.378535515, -64.222710153, -64.4659546785, -64.3746693365, -64.273172311, -64.3438428255, -64.243295477, -64.4557635475, -64.1476915475, -64.33563753, -64.228482115, -64.299854503, -64.431465578, -64.4677759055, -64.340434227, -64.2881307385, -64.150102193, -64.5283428375, -64.5193785275, -64.4567947955, -64.4962055295, -64.231833035, -64.4599009625, -64.2817589435, -64.4571177725, -64.4440319435, -64.478781519, -64.368561463, -64.2994743805, -64.3491080245, -64.277087567, -64.2440970545, -64.148885732, -64.0410483035, -64.1302737985, -64.2925881515, -64.2565571125, -64.297595196, -64.4595528635, -64.311232897, -64.112711637, -64.294631023, -64.3484784095, -64.167930131, -64.454870848, -64.288697844, -64.2649610655, -64.014345787, -64.236223601, -64.2912321105, -64.1110579815, -64.358970198, -64.2662209335, -64.2143956955, -64.2269715445, -64.3368594675, -64.226208372, -64.2523586205, -64.339715806, -64.2079320425, -64.26047447, -64.2863407185, -64.3468375245, -64.470244947, -64.265631914, -64.229200521, -64.451392474, -64.2187003725, -64.413907398, -64.229234136, -64.38476432, -64.146197297, -64.2855812925, -64.117174725, -64.0784990805, -64.296313515, -64.23011068, -64.087469792, -64.242157594, -64.3179158315, -64.117728672, -64.2036600085, -64.316973626, -64.4385882365, -64.371782142, -64.2832720405, -64.317091883, -64.3541697025, -64.422019816, -64.255632356, -64.2899315665, -64.2986541095, -64.554191607, -64.411796157, -64.4394094235, -64.293492832, -64.0950149365, -64.212339016, -64.161925442, -64.326844347, -63.990264201, -64.1308286045, -64.3053295845, -64.3980979255, -64.208059686, -64.199649064, -64.2952369865, -64.435696663, -64.311649248, -64.396761716, -64.3030452035, -64.2814257565, -64.31045664, -64.151972119, -64.3512851935, -64.2986107765, -64.1755714645, -64.180923368, -64.305361897, -64.2714767475, -64.2062724585, -64.298638341, -64.133501372, -64.17390586, -64.1712826845, -63.9898957255, -64.217867632, -64.2627447465, -64.1933294705, -64.2350914305, -64.316083863, -64.415576808, -64.2837319515, -64.3279104335, -64.2006458245, -64.0678446035, -64.3253430055, -64.259115037, -64.150400976, -64.182197996, -64.439340397, -64.3890403145, -64.4698308955, -64.317345331, -64.3369274745, -64.2978223305, -64.107156621, -64.4916676925, -64.1391319855, -64.246926544, -64.315483183, -64.341703086, -64.367433312, -64.139505088, -64.221833232, -64.264212438, -64.4167549745, -64.056523911, -64.243526149, -64.150928475, -64.34887317, -64.470002506, -64.375877249, -64.4008291495, -64.5280294105, -64.3326678025, -63.989574202, -64.3121589065, -64.3635535675, -64.2884384285, -64.285519267, -64.3158257795, -64.1199126395, -64.3525576825, -64.326508994, -64.3447013475, -64.26840224, -64.4525437995, -64.1211279445, -64.3822911945, -64.3389401395, -64.490417762, -64.1320084945, -64.3260549665, -64.130489378, -64.3026893255, -64.3843972415, -64.276396843, -64.1269194675, -64.1389542855, -64.437709629, -64.3790294975, -64.2646410315]], "-0.036": [[50000000.0, 60367346.9387755, 70734693.877551, 81102040.8163265, 91469387.755102, 101836734.693878, 112204081.632653, 122571428.571429, 132938775.510204, 143306122.44898, 153673469.387755, 164040816.326531, 174408163.265306, 184775510.204082, 195142857.142857, 205510204.081633, 215877551.020408, 226244897.959184, 236612244.897959, 246979591.836735, 257346938.77551, 267714285.714286, 278081632.653061, 288448979.591837, 298816326.530612, 309183673.469388, 319551020.408163, 329918367.346939, 340285714.285714, 350653061.22449, 361020408.163265, 371387755.102041, 381755102.040816, 392122448.979592, 402489795.918367, 412857142.857143, 423224489.795918, 433591836.734694, 443959183.673469, 454326530.612245, 464693877.55102, 475061224.489796, 485428571.428571, 495795918.367347, 506163265.306122, 516530612.244898, 526897959.183673, 537265306.122449, 547632653.061224, 558000000.0, 568367346.938776, 578734693.877551, 589102040.816326, 599469387.755102, 609836734.693877, 620204081.632653, 630571428.571429, 640938775.510204, 651306122.44898, 661673469.387755, 672040816.326531, 682408163.265306, 692775510.204082, 703142857.142857, 713510204.081633, 723877551.020408, 734244897.959184, 744612244.897959, 754979591.836735, 765346938.77551, 775714285.714286, 786081632.653061, 796448979.591837, 806816326.530612, 817183673.469388, 827551020.408163, 837918367.346939, 848285714.285714, 858653061.22449, 869020408.163265, 879387755.102041, 889755102.040816, 900122448.979592, 910489795.918367, 920857142.857143, 931224489.795918, 941591836.734694, 951959183.673469, 962326530.612245, 972693877.55102, 983061224.489796, 993428571.428571, 1003795918.36735, 1014163265.30612, 1024530612.2449, 1034897959.18367, 1045265306.12245, 1055632653.06122, 1066000000.0, 1076367346.93878, 1086734693.87755, 1097102040.81633, 1107469387.7551, 1117836734.69388, 1128204081.63265, 1138571428.57143, 1148938775.5102, 1159306122.44898, 1169673469.38775, 1180040816.32653, 1190408163.26531, 1200775510.20408, 1211142857.14286, 1221510204.08163, 1231877551.02041, 1242244897.95918, 1252612244.89796, 1262979591.83673, 1273346938.77551, 1283714285.71429, 1294081632.65306, 1304448979.59184, 1314816326.53061, 1325183673.46939, 1335551020.40816, 1345918367.34694, 1356285714.28571, 1366653061.22449, 1377020408.16327, 1387387755.10204, 1397755102.04082, 1408122448.97959, 1418489795.91837, 1428857142.85714, 1439224489.79592, 1449591836.73469, 1459959183.67347, 1470326530.61224, 1480693877.55102, 1491061224.4898, 1501428571.42857, 1511795918.36735, 1522163265.30612, 1532530612.2449, 1542897959.18367, 1553265306.12245, 1563632653.06122, 1574000000.0, 1584367346.93878, 1594734693.87755, 1605102040.81633, 1615469387.7551, 1625836734.69388, 1636204081.63265, 1646571428.57143, 1656938775.5102, 1667306122.44898, 1677673469.38775, 1688040816.32653, 1698408163.26531, 1708775510.20408, 1719142857.14286, 1729510204.08163, 1739877551.02041, 1750244897.95918, 1760612244.89796, 1770979591.83673, 1781346938.77551, 1791714285.71429, 1802081632.65306, 1812448979.59184, 1822816326.53061, 1833183673.46939, 1843551020.40816, 1853918367.34694, 1864285714.28571, 1874653061.22449, 1885020408.16327, 1895387755.10204, 1905755102.04082, 1916122448.97959, 1926489795.91837, 1936857142.85714, 1947224489.79592, 1957591836.73469, 1967959183.67347, 1978326530.61224, 1988693877.55102, 1999061224.4898, 2009428571.42857, 2019795918.36735, 2030163265.30612, 2040530612.2449, 2050897959.18367, 2061265306.12245, 2071632653.06122, 2082000000.0, 2092367346.93878, 2102734693.87755, 2113102040.81633, 2123469387.7551, 2133836734.69388, 2144204081.63265, 2154571428.57143, 2164938775.5102, 2175306122.44898, 2185673469.38775, 2196040816.32653, 2206408163.26531, 2216775510.20408, 2227142857.14286, 2237510204.08163, 2247877551.02041, 2258244897.95918, 2268612244.89796, 2278979591.83673, 2289346938.77551, 2299714285.71429, 2310081632.65306, 2320448979.59184, 2330816326.53061, 2341183673.46939, 2351551020.40816, 2361918367.34694, 2372285714.28571, 2382653061.22449, 2393020408.16327, 2403387755.10204, 2413755102.04082, 2424122448.97959, 2434489795.91837, 2444857142.85714, 2455224489.79592, 2465591836.73469, 2475959183.67347, 2486326530.61224, 2496693877.55102, 2507061224.4898, 2517428571.42857, 2527795918.36735, 2538163265.30612, 2548530612.2449, 2558897959.18367, 2569265306.12245, 2579632653.06122, 2590000000.0, 2600367346.93878, 2610734693.87755, 2621102040.81633, 2631469387.7551, 2641836734.69388, 2652204081.63265, 2662571428.57143, 2672938775.5102, 2683306122.44898, 2693673469.38775, 2704040816.32653, 2714408163.26531, 2724775510.20408, 2735142857.14286, 2745510204.08163, 2755877551.02041, 2766244897.95918, 2776612244.89796, 2786979591.83673, 2797346938.77551, 2807714285.71429, 2818081632.65306, 2828448979.59184, 2838816326.53061, 2849183673.46939, 2859551020.40816, 2869918367.34694, 2880285714.28571, 2890653061.22449, 2901020408.16327, 2911387755.10204, 2921755102.04082, 2932122448.97959, 2942489795.91837, 2952857142.85714, 2963224489.79592, 2973591836.73469, 2983959183.67347, 2994326530.61224, 3004693877.55102, 3015061224.4898, 3025428571.42857, 3035795918.36735, 3046163265.30612, 3056530612.2449, 3066897959.18367, 3077265306.12245, 3087632653.06122, 3098000000.0, 3108367346.93878, 3118734693.87755, 3129102040.81633, 3139469387.7551, 3149836734.69388, 3160204081.63265, 3170571428.57143, 3180938775.5102, 3191306122.44898, 3201673469.38775, 3212040816.32653, 3222408163.26531, 3232775510.20408, 3243142857.14286, 3253510204.08163, 3263877551.02041, 3274244897.95918, 3284612244.89796, 3294979591.83673, 3305346938.77551, 3315714285.71429, 3326081632.65306, 3336448979.59184, 3346816326.53061, 3357183673.46939, 3367551020.40816, 3377918367.34694, 3388285714.28571, 3398653061.22449, 3409020408.16327, 3419387755.10204, 3429755102.04082, 3440122448.97959, 3450489795.91837, 3460857142.85714, 3471224489.79592, 3481591836.73469, 3491959183.67347, 3502326530.61224, 3512693877.55102, 3523061224.4898, 3533428571.42857, 3543795918.36735, 3554163265.30612, 3564530612.2449, 3574897959.18367, 3585265306.12245, 3595632653.06122, 3606000000.0, 3616367346.93878, 3626734693.87755, 3637102040.81633, 3647469387.7551, 3657836734.69388, 3668204081.63265, 3678571428.57143, 3688938775.5102, 3699306122.44898, 3709673469.38775, 3720040816.32653, 3730408163.26531, 3740775510.20408, 3751142857.14286, 3761510204.08163, 3771877551.02041, 3782244897.95918, 3792612244.89796, 3802979591.83673, 3813346938.77551, 3823714285.71429, 3834081632.65306, 3844448979.59184, 3854816326.53061, 3865183673.46939, 3875551020.40816, 3885918367.34694, 3896285714.28571, 3906653061.22449, 3917020408.16327, 3927387755.10204, 3937755102.04082, 3948122448.97959, 3958489795.91837, 3968857142.85714, 3979224489.79592, 3989591836.73469, 3999959183.67347, 4010326530.61224, 4020693877.55102, 4031061224.4898, 4041428571.42857, 4051795918.36735, 4062163265.30612, 4072530612.2449, 4082897959.18367, 4093265306.12245, 4103632653.06122, 4114000000.0, 4124367346.93878, 4134734693.87755, 4145102040.81633, 4155469387.7551, 4165836734.69388, 4176204081.63265, 4186571428.57143, 4196938775.5102, 4207306122.44898, 4217673469.38775, 4228040816.32653, 4238408163.26531, 4248775510.20408, 4259142857.14286, 4269510204.08163, 4279877551.02041, 4290244897.95918, 4300612244.89796, 4310979591.83673, 4321346938.77551, 4331714285.71428, 4342081632.65306, 4352448979.59184, 4362816326.53061, 4373183673.46939, 4383551020.40816, 4393918367.34694, 4404285714.28571, 4414653061.22449, 4425020408.16327, 4435387755.10204, 4445755102.04082, 4456122448.97959, 4466489795.91837, 4476857142.85714, 4487224489.79592, 4497591836.73469, 4507959183.67347, 4518326530.61224, 4528693877.55102, 4539061224.4898, 4549428571.42857, 4559795918.36735, 4570163265.30612, 4580530612.2449, 4590897959.18367, 4601265306.12245, 4611632653.06122, 4622000000.0, 4632367346.93878, 4642734693.87755, 4653102040.81633, 4663469387.7551, 4673836734.69388, 4684204081.63265, 4694571428.57143, 4704938775.5102, 4715306122.44898, 4725673469.38775, 4736040816.32653, 4746408163.26531, 4756775510.20408, 4767142857.14286, 4777510204.08163, 4787877551.02041, 4798244897.95918, 4808612244.89796, 4818979591.83673, 4829346938.77551, 4839714285.71429, 4850081632.65306, 4860448979.59184, 4870816326.53061, 4881183673.46939, 4891551020.40816, 4901918367.34694, 4912285714.28571, 4922653061.22449, 4933020408.16327, 4943387755.10204, 4953755102.04082, 4964122448.97959, 4974489795.91837, 4984857142.85714, 4995224489.79592, 5005591836.73469, 5015959183.67347, 5026326530.61224, 5036693877.55102, 5047061224.4898, 5057428571.42857, 5067795918.36735, 5078163265.30612, 5088530612.2449, 5098897959.18367, 5109265306.12245, 5119632653.06122, 5130000000.0, 5140367346.93878, 5150734693.87755, 5161102040.81633, 5171469387.7551, 5181836734.69388, 5192204081.63265, 5202571428.57143, 5212938775.5102, 5223306122.44898, 5233673469.38775, 5244040816.32653, 5254408163.26531, 5264775510.20408, 5275142857.14286, 5285510204.08163, 5295877551.02041, 5306244897.95918, 5316612244.89796, 5326979591.83673, 5337346938.77551, 5347714285.71429, 5358081632.65306, 5368448979.59184, 5378816326.53061, 5389183673.46939, 5399551020.40816, 5409918367.34694, 5420285714.28571, 5430653061.22449, 5441020408.16327, 5451387755.10204, 5461755102.04082, 5472122448.97959, 5482489795.91837, 5492857142.85714, 5503224489.79592, 5513591836.73469, 5523959183.67347, 5534326530.61224, 5544693877.55102, 5555061224.4898, 5565428571.42857, 5575795918.36735, 5586163265.30612, 5596530612.2449, 5606897959.18367, 5617265306.12245, 5627632653.06122, 5638000000.0, 5648367346.93878, 5658734693.87755, 5669102040.81633, 5679469387.7551, 5689836734.69388, 5700204081.63265, 5710571428.57143, 5720938775.5102, 5731306122.44898, 5741673469.38775, 5752040816.32653, 5762408163.26531, 5772775510.20408, 5783142857.14286, 5793510204.08163, 5803877551.02041, 5814244897.95918, 5824612244.89796, 5834979591.83673, 5845346938.77551, 5855714285.71428, 5866081632.65306, 5876448979.59184, 5886816326.53061, 5897183673.46939, 5907551020.40816, 5917918367.34694, 5928285714.28571, 5938653061.22449, 5949020408.16327, 5959387755.10204, 5969755102.04082, 5980122448.97959, 5990489795.91837, 6000857142.85714, 6011224489.79592, 6021591836.73469, 6031959183.67347, 6042326530.61224, 6052693877.55102, 6063061224.4898, 6073428571.42857, 6083795918.36735, 6094163265.30612, 6104530612.2449, 6114897959.18367, 6125265306.12245, 6135632653.06122, 6146000000.0, 6156367346.93878, 6166734693.87755, 6177102040.81633, 6187469387.7551, 6197836734.69388, 6208204081.63265, 6218571428.57143, 6228938775.5102, 6239306122.44898, 6249673469.38775, 6260040816.32653, 6270408163.26531, 6280775510.20408, 6291142857.14286, 6301510204.08163, 6311877551.02041, 6322244897.95918, 6332612244.89796, 6342979591.83673, 6353346938.77551, 6363714285.71428, 6374081632.65306, 6384448979.59184, 6394816326.53061, 6405183673.46939, 6415551020.40816, 6425918367.34694, 6436285714.28571, 6446653061.22449, 6457020408.16327, 6467387755.10204, 6477755102.04082, 6488122448.97959, 6498489795.91837, 6508857142.85714, 6519224489.79592, 6529591836.73469, 6539959183.67347, 6550326530.61224, 6560693877.55102, 6571061224.4898, 6581428571.42857, 6591795918.36735, 6602163265.30612, 6612530612.2449, 6622897959.18367, 6633265306.12245, 6643632653.06122, 6654000000.0, 6664367346.93878, 6674734693.87755, 6685102040.81633, 6695469387.7551, 6705836734.69388, 6716204081.63265, 6726571428.57143, 6736938775.5102, 6747306122.44898, 6757673469.38775, 6768040816.32653, 6778408163.26531, 6788775510.20408, 6799142857.14286, 6809510204.08163, 6819877551.02041, 6830244897.95918, 6840612244.89796, 6850979591.83673, 6861346938.77551, 6871714285.71428, 6882081632.65306, 6892448979.59184, 6902816326.53061, 6913183673.46939, 6923551020.40816, 6933918367.34694, 6944285714.28571, 6954653061.22449, 6965020408.16327, 6975387755.10204, 6985755102.04082, 6996122448.97959, 7006489795.91837, 7016857142.85714, 7027224489.79592, 7037591836.73469, 7047959183.67347, 7058326530.61224, 7068693877.55102, 7079061224.4898, 7089428571.42857, 7099795918.36735, 7110163265.30612, 7120530612.2449, 7130897959.18367, 7141265306.12245, 7151632653.06122, 7162000000.0, 7172367346.93878, 7182734693.87755, 7193102040.81633, 7203469387.7551, 7213836734.69388, 7224204081.63265, 7234571428.57143, 7244938775.5102, 7255306122.44898, 7265673469.38775, 7276040816.32653, 7286408163.26531, 7296775510.20408, 7307142857.14286, 7317510204.08163, 7327877551.02041, 7338244897.95918, 7348612244.89796, 7358979591.83673, 7369346938.77551, 7379714285.71428, 7390081632.65306, 7400448979.59184, 7410816326.53061, 7421183673.46939, 7431551020.40816, 7441918367.34694, 7452285714.28571, 7462653061.22449, 7473020408.16327, 7483387755.10204, 7493755102.04082, 7504122448.97959, 7514489795.91837, 7524857142.85714, 7535224489.79592, 7545591836.73469, 7555959183.67347, 7566326530.61224, 7576693877.55102, 7587061224.4898, 7597428571.42857, 7607795918.36735, 7618163265.30612, 7628530612.2449, 7638897959.18367, 7649265306.12245, 7659632653.06122, 7670000000.0, 7680367346.93878, 7690734693.87755, 7701102040.81633, 7711469387.7551, 7721836734.69388, 7732204081.63265, 7742571428.57143, 7752938775.5102, 7763306122.44898, 7773673469.38775, 7784040816.32653, 7794408163.26531, 7804775510.20408, 7815142857.14286, 7825510204.08163, 7835877551.02041, 7846244897.95918, 7856612244.89796, 7866979591.83673, 7877346938.77551, 7887714285.71428, 7898081632.65306, 7908448979.59184, 7918816326.53061, 7929183673.46939, 7939551020.40816, 7949918367.34694, 7960285714.28571, 7970653061.22449, 7981020408.16327, 7991387755.10204, 8001755102.04082, 8012122448.97959, 8022489795.91837, 8032857142.85714, 8043224489.79592, 8053591836.73469, 8063959183.67347, 8074326530.61224, 8084693877.55102, 8095061224.4898, 8105428571.42857, 8115795918.36735, 8126163265.30612, 8136530612.2449, 8146897959.18367, 8157265306.12245, 8167632653.06122, 8178000000.0, 8188367346.93878, 8198734693.87755, 8209102040.81633, 8219469387.7551, 8229836734.69388, 8240204081.63265, 8250571428.57143, 8260938775.5102, 8271306122.44898, 8281673469.38775, 8292040816.32653, 8302408163.26531, 8312775510.20408, 8323142857.14286, 8333510204.08163, 8343877551.02041, 8354244897.95918, 8364612244.89796, 8374979591.83673, 8385346938.77551, 8395714285.71428, 8406081632.65306, 8416448979.59184, 8426816326.53061, 8437183673.46939, 8447551020.40816, 8457918367.34694, 8468285714.28571, 8478653061.22449, 8489020408.16327, 8499387755.10204, 8509755102.04082, 8520122448.97959, 8530489795.91837, 8540857142.85714, 8551224489.79592, 8561591836.73469, 8571959183.67347, 8582326530.61224, 8592693877.55102, 8603061224.4898, 8613428571.42857, 8623795918.36735, 8634163265.30612, 8644530612.2449, 8654897959.18367, 8665265306.12245, 8675632653.06122, 8686000000.0, 8696367346.93877, 8706734693.87755, 8717102040.81633, 8727469387.7551, 8737836734.69388, 8748204081.63265, 8758571428.57143, 8768938775.5102, 8779306122.44898, 8789673469.38775, 8800040816.32653, 8810408163.26531, 8820775510.20408, 8831142857.14286, 8841510204.08163, 8851877551.02041, 8862244897.95918, 8872612244.89796, 8882979591.83673, 8893346938.77551, 8903714285.71428, 8914081632.65306, 8924448979.59184, 8934816326.53061, 8945183673.46939, 8955551020.40816, 8965918367.34694, 8976285714.28571, 8986653061.22449, 8997020408.16327, 9007387755.10204, 9017755102.04082, 9028122448.97959, 9038489795.91837, 9048857142.85714, 9059224489.79592, 9069591836.73469, 9079959183.67347, 9090326530.61224, 9100693877.55102, 9111061224.4898, 9121428571.42857, 9131795918.36735, 9142163265.30612, 9152530612.2449, 9162897959.18367, 9173265306.12245, 9183632653.06122, 9194000000.0, 9204367346.93877, 9214734693.87755, 9225102040.81633, 9235469387.7551, 9245836734.69388, 9256204081.63265, 9266571428.57143, 9276938775.5102, 9287306122.44898, 9297673469.38775, 9308040816.32653, 9318408163.26531, 9328775510.20408, 9339142857.14286, 9349510204.08163, 9359877551.02041, 9370244897.95918, 9380612244.89796, 9390979591.83673, 9401346938.77551, 9411714285.71428, 9422081632.65306, 9432448979.59184, 9442816326.53061, 9453183673.46939, 9463551020.40816, 9473918367.34694, 9484285714.28571, 9494653061.22449, 9505020408.16327, 9515387755.10204, 9525755102.04082, 9536122448.97959, 9546489795.91837, 9556857142.85714, 9567224489.79592, 9577591836.73469, 9587959183.67347, 9598326530.61224, 9608693877.55102, 9619061224.4898, 9629428571.42857, 9639795918.36735, 9650163265.30612, 9660530612.2449, 9670897959.18367, 9681265306.12245, 9691632653.06122, 9702000000.0, 9712367346.93877, 9722734693.87755, 9733102040.81633, 9743469387.7551, 9753836734.69388, 9764204081.63265, 9774571428.57143, 9784938775.5102, 9795306122.44898, 9805673469.38775, 9816040816.32653, 9826408163.26531, 9836775510.20408, 9847142857.14286, 9857510204.08163, 9867877551.02041, 9878244897.95918, 9888612244.89796, 9898979591.83673, 9909346938.77551, 9919714285.71428, 9930081632.65306, 9940448979.59184, 9950816326.53061, 9961183673.46939, 9971551020.40816, 9981918367.34694, 9992285714.28571, 10002653061.2245, 10013020408.1633, 10023387755.102, 10033755102.0408, 10044122448.9796, 10054489795.9184, 10064857142.8571, 10075224489.7959, 10085591836.7347, 10095959183.6735, 10106326530.6122, 10116693877.551, 10127061224.4898, 10137428571.4286, 10147795918.3673, 10158163265.3061, 10168530612.2449, 10178897959.1837, 10189265306.1224, 10199632653.0612, 10210000000.0, 10220367346.9388, 10230734693.8776, 10241102040.8163, 10251469387.7551, 10261836734.6939, 10272204081.6327, 10282571428.5714, 10292938775.5102, 10303306122.449, 10313673469.3878, 10324040816.3265, 10334408163.2653, 10344775510.2041, 10355142857.1429, 10365510204.0816, 10375877551.0204, 10386244897.9592, 10396612244.898, 10406979591.8367, 10417346938.7755, 10427714285.7143, 10438081632.6531, 10448448979.5918, 10458816326.5306, 10469183673.4694, 10479551020.4082, 10489918367.3469, 10500285714.2857, 10510653061.2245, 10521020408.1633, 10531387755.102, 10541755102.0408, 10552122448.9796, 10562489795.9184, 10572857142.8571, 10583224489.7959, 10593591836.7347, 10603959183.6735, 10614326530.6122, 10624693877.551, 10635061224.4898, 10645428571.4286, 10655795918.3673, 10666163265.3061, 10676530612.2449, 10686897959.1837, 10697265306.1224, 10707632653.0612, 10718000000.0, 10728367346.9388, 10738734693.8776, 10749102040.8163, 10759469387.7551, 10769836734.6939, 10780204081.6327, 10790571428.5714, 10800938775.5102, 10811306122.449, 10821673469.3878, 10832040816.3265, 10842408163.2653, 10852775510.2041, 10863142857.1429, 10873510204.0816, 10883877551.0204, 10894244897.9592, 10904612244.898, 10914979591.8367, 10925346938.7755, 10935714285.7143, 10946081632.6531, 10956448979.5918, 10966816326.5306, 10977183673.4694, 10987551020.4082, 10997918367.3469, 11008285714.2857, 11018653061.2245, 11029020408.1633, 11039387755.102, 11049755102.0408, 11060122448.9796, 11070489795.9184, 11080857142.8571, 11091224489.7959, 11101591836.7347, 11111959183.6735, 11122326530.6122, 11132693877.551, 11143061224.4898, 11153428571.4286, 11163795918.3673, 11174163265.3061, 11184530612.2449, 11194897959.1837, 11205265306.1224, 11215632653.0612, 11226000000.0, 11236367346.9388, 11246734693.8776, 11257102040.8163, 11267469387.7551, 11277836734.6939, 11288204081.6327, 11298571428.5714, 11308938775.5102, 11319306122.449, 11329673469.3878, 11340040816.3265, 11350408163.2653, 11360775510.2041, 11371142857.1429, 11381510204.0816, 11391877551.0204, 11402244897.9592, 11412612244.898, 11422979591.8367, 11433346938.7755, 11443714285.7143, 11454081632.6531, 11464448979.5918, 11474816326.5306, 11485183673.4694, 11495551020.4082, 11505918367.3469, 11516285714.2857, 11526653061.2245, 11537020408.1633, 11547387755.102, 11557755102.0408, 11568122448.9796, 11578489795.9184, 11588857142.8571, 11599224489.7959, 11609591836.7347, 11619959183.6735, 11630326530.6122, 11640693877.551, 11651061224.4898, 11661428571.4286, 11671795918.3673, 11682163265.3061, 11692530612.2449, 11702897959.1837, 11713265306.1224, 11723632653.0612, 11734000000.0, 11744367346.9388, 11754734693.8776, 11765102040.8163, 11775469387.7551, 11785836734.6939, 11796204081.6327, 11806571428.5714, 11816938775.5102, 11827306122.449, 11837673469.3878, 11848040816.3265, 11858408163.2653, 11868775510.2041, 11879142857.1429, 11889510204.0816, 11899877551.0204, 11910244897.9592, 11920612244.898, 11930979591.8367, 11941346938.7755, 11951714285.7143, 11962081632.6531, 11972448979.5918, 11982816326.5306, 11993183673.4694, 12003551020.4082, 12013918367.3469, 12024285714.2857, 12034653061.2245, 12045020408.1633, 12055387755.102, 12065755102.0408, 12076122448.9796, 12086489795.9184, 12096857142.8571, 12107224489.7959, 12117591836.7347, 12127959183.6735, 12138326530.6122, 12148693877.551, 12159061224.4898, 12169428571.4286, 12179795918.3673, 12190163265.3061, 12200530612.2449, 12210897959.1837, 12221265306.1224, 12231632653.0612, 12242000000.0, 12252367346.9388, 12262734693.8776, 12273102040.8163, 12283469387.7551, 12293836734.6939, 12304204081.6327, 12314571428.5714, 12324938775.5102, 12335306122.449, 12345673469.3878, 12356040816.3265, 12366408163.2653, 12376775510.2041, 12387142857.1429, 12397510204.0816, 12407877551.0204, 12418244897.9592, 12428612244.898, 12438979591.8367, 12449346938.7755, 12459714285.7143, 12470081632.6531, 12480448979.5918, 12490816326.5306, 12501183673.4694, 12511551020.4082, 12521918367.3469, 12532285714.2857, 12542653061.2245, 12553020408.1633, 12563387755.102, 12573755102.0408, 12584122448.9796, 12594489795.9184, 12604857142.8571, 12615224489.7959, 12625591836.7347, 12635959183.6735, 12646326530.6122, 12656693877.551, 12667061224.4898, 12677428571.4286, 12687795918.3673, 12698163265.3061, 12708530612.2449, 12718897959.1837, 12729265306.1224, 12739632653.0612, 12750000000.0], [-65.259410101, -65.675635059, -64.4082465675, -64.527011788, -65.765535525, -65.065867548, -65.2745541925, -65.9464532845, -64.403372633, -64.134093206, -65.285507248, -65.8450067825, -64.092541, -63.962293734, -64.874606938, -65.032552948, -64.040917979, -63.845438427, -64.824658328, -64.1333618535, -63.9425906925, -64.7206542605, -66.159380153, -65.6667482105, -66.107016052, -66.2952345355, -64.533862925, -64.793490202, -90.5366710945, -65.2815724795, -64.9558211655, -66.1446543495, -65.381446453, -65.9030384085, -66.520788415, -64.862842483, -64.0968360535, -64.582017222, -64.5549809655, -64.1541904765, -64.2180823295, -65.3351599585, -64.9578833815, -65.3316259755, -66.0825599125, -64.5688757205, -64.3570884335, -65.578171448, -65.06852609, -64.540081593, -65.730375128, -66.118009388, -65.1206524575, -65.5091266575, -65.8771663285, -64.7138054875, -64.9790228825, -65.3635690235, -64.1539432925, -64.5938226365, -65.4986987785, -64.626835344, -64.1315158165, -64.657590433, -64.325394242, -64.0359989545, -64.52303302, -64.9459624885, -64.375409697, -64.544251651, -66.090716217, -65.6716061345, -64.8163100435, -65.686268481, -65.9863588645, -64.42236231, -64.982466594, -66.159647578, -64.893687835, -64.6583476, -66.078413696, -66.570995101, -66.297140774, -74.2106585335, -86.687676776, -75.098862013, -67.5448314965, -67.001094978, -65.6532671965, -64.8212346565, -65.4058263605, -64.3068028025, -64.846213544, -65.7727032965, -65.6450174095, -64.588382557, -65.6749689515, -66.17295193, -64.8698436535, -65.638551016, -67.184777088, -65.3985746445, -65.6456587715, -66.915692201, -66.061089194, -64.8701314015, -65.523730785, -66.118260231, -64.808153501, -64.694280061, -66.608806839, -66.237378764, -64.312048939, -64.484919893, -65.5411763995, -64.445043057, -64.320776122, -65.150125572, -65.2560987345, -64.6636191085, -66.3074132735, -65.697557608, -65.94119329, -65.551206037, -66.093909862, -65.7675882885, -64.2537295285, -65.1449973565, -66.429701913, -64.933114358, -64.610093086, -65.295547353, -64.4884000755, -64.5579905475, -65.1610157695, -64.1753362625, -65.0344761195, -65.761082367, -65.5116120895, -66.5463853435, -65.2534347475, -64.6509834025, -66.221295814, -66.822550361, -67.5452221955, -69.6671240665, -81.944208927, -88.89462639, -80.814272634, -68.129120453, -66.8539591735, -67.345144426, -65.9162026165, -64.5691319665, -65.4198435605, -66.1661743695, -65.5322268035, -65.525099148, -65.5014328995, -64.279368347, -64.992096099, -66.007283705, -64.917635491, -65.679762869, -66.390270125, -64.8149258305, -64.6119959415, -65.576638985, -65.464282942, -64.6807206875, -65.887375392, -65.4933951765, -64.558521883, -65.5143091315, -66.624422861, -65.5226922695, -65.5688385165, -66.339390538, -65.38707362, -64.8303587395, -65.706830505, -65.5431687625, -64.532520425, -65.015746511, -66.236196686, -64.7224636965, -64.531294549, -65.6520139635, -65.462290917, -64.468324086, -65.890588711, -66.076736337, -64.821542151, -65.1930653585, -66.032969724, -65.1154981455, -65.0944620915, -66.5497813635, -66.028639834, -64.869896295, -65.682035407, -65.666537886, -65.1549999555, -66.1765250145, -67.1113036645, -66.0183317445, -65.5095939255, -67.825429411, -75.283809421, -86.6275482635, -82.2070922495, -69.062152369, -66.2046518145, -66.578251307, -65.738087355, -65.3432279065, -66.028670132, -65.761491109, -64.6026210895, -65.495551488, -66.226657166, -65.218296518, -66.185507471, -66.4443336335, -65.095171972, -64.954906312, -65.4705711925, -64.786637106, -65.0434333735, -65.422606218, -64.485851545, -64.6026003145, -64.6434195855, -64.596516441, -65.4024149045, -65.172472792, -65.4440167885, -66.9796595605, -66.625078114, -64.837756647, -65.6104938565, -66.4960442725, -66.7002504125, -65.082126364, -64.8548863545, -66.2355556825, -65.6764962435, -64.5004880625, -65.6719070525, -66.505916647, -64.6255788725, -64.607166303, -65.3953036615, -64.9253832745, -65.28745535, -66.404945145, -65.4485497715, -64.9743480565, -65.487723199, -65.2213582465, -66.1372887975, -67.35885685, -66.1411159485, -66.782448666, -67.686963269, -67.4494495135, -65.921181553, -68.355836436, -89.1438673325, -85.0894187205, -83.297669355, -71.0259189875, -67.0808027165, -67.0333358815, -66.106700759, -65.782206424, -66.265472849, -64.225594124, -64.9797750125, -66.2358435695, -66.3482807775, -65.0481481615, -65.568992554, -65.960357142, -64.761984735, -65.859993477, -66.913235849, -65.888881037, -66.320847209, -65.52025001, -65.7996762675, -65.266230223, -65.573460416, -66.0344407435, -64.9808281735, -64.724011556, -65.726188517, -65.2985789525, -64.2268854875, -65.1676713905, -66.482790322, -64.597613095, -65.0442891455, -66.6342871065, -65.7749335265, -64.9947288175, -65.687244212, -64.196067829, -64.083766446, -65.0424248055, -64.732664466, -63.870380519, -64.9355338265, -66.4944771015, -65.4705436605, -64.9908321265, -66.878535276, -66.345595137, -64.8951422285, -65.422322121, -66.8967281525, -65.8986651985, -65.986907424, -68.0285161575, -68.266905794, -87.880096639, -91.596239508, -79.425620719, -67.802063863, -67.1994971585, -67.6728765435, -65.5207583325, -65.7074535195, -66.522929711, -65.2233662015, -65.5238979145, -66.5726800495, -66.487241707, -64.6738985875, -65.1603215215, -66.4477814715, -65.4437959495, -64.4722191265, -64.8876418285, -65.684696626, -64.151031195, -64.266252597, -65.94432142, -68.0706318085, -69.1196029765, -67.174560228, -65.141990585, -65.6518367365, -66.5071285435, -65.4123616765, -64.0976664135, -64.3793007645, -66.021935814, -66.022760321, -64.4465123855, -64.817327265, -64.428202464, -64.0937511215, -65.0322181015, -66.708423754, -69.33266666, -68.3586101075, -65.7182389795, -64.7247664335, -65.0648764745, -66.0089861295, -65.003883469, -65.323302058, -65.7589697355, -64.677758291, -65.0372492485, -66.078552402, -65.7983600055, -65.770949272, -67.3314711495, -91.2187978225, -95.8742050065, -89.149305823, -74.300222731, -67.2611880775, -65.602100161, -67.1632124245, -68.354373052, -66.145926864, -67.228145343, -65.965850395, -66.1495209235, -66.1317598655, -64.8232133355, -65.3894094655, -64.609301483, -64.7693396425, -65.3865268905, -64.830761329, -64.3068746495, -65.0103967125, -65.8517012505, -65.115414092, -64.746633725, -65.656996631, -65.1282979715, -64.1675479025, -64.932692019, -64.3890000435, -64.2444873345, -65.0482614625, -64.8382291295, -64.161346401, -64.5446472345, -66.1016121665, -66.084915414, -64.601958845, -64.9654729155, -65.039906959, -64.622877994, -64.918036568, -66.668976355, -65.326333564, -64.6521850155, -65.849056392, -65.9233979265, -64.7263488825, -65.0433008525, -65.95057693, -65.606701272, -66.244122297, -72.8029259315, -88.161681194, -97.766872424, -79.3579138685, -69.362059467, -66.2532490295, -67.1028499505, -66.4583261925, -64.927424128, -65.311819953, -64.7461055265, -65.06799213, -64.70549123, -63.842969482, -64.6242717545, -65.389902652, -64.376104066, -64.850631462, -65.7776616905, -64.9652791365, -64.316451698, -65.377081013, -65.8327697775, -64.7032765455, -65.6667108495, -66.829073712, -64.9676968625, -64.5259148225, -64.8771737755, -64.496655284, -65.363694968, -66.6798200945, -64.7180069325, -64.136615443, -65.215776667, -64.9853421315, -64.5492361835, -64.7115782685, -64.56661452, -65.3453067925, -66.699747608, -64.964327236, -64.0687331325, -64.966899948, -67.339690053, -66.8677020295, -65.3640449275, -66.357409099, -65.9561264785, -65.5712606625, -70.773605107, -89.128232694, -92.655362553, -87.219442898, -74.198981278, -68.1062306335, -67.6739382505, -66.267093898, -64.4871391655, -64.635971149, -65.0791591715, -64.1073270655, -65.0300520725, -66.1322556645, -64.617016277, -64.7147565205, -66.8658183935, -65.6276369435, -64.5506409835, -65.437600646, -65.4251390115, -64.6040729385, -64.9458586875, -66.181873535, -64.8187700095, -64.249285341, -64.6298210075, -63.9120948575, -64.3707823725, -65.372707368, -64.8344807915, -64.361366842, -64.8802937105, -65.2322295015, -64.6180175775, -65.634793399, -67.268875328, -64.947990563, -63.976096621, -64.9385780195, -64.7653615845, -64.332310303, -65.9780870485, -66.509795131, -66.011658757, -66.8592876895, -67.6861403305, -91.493815855, -93.52610949, -92.05819865, -71.9560884685, -68.1784108325, -67.6236903035, -65.9669455655, -66.6150360895, -65.646220337, -64.286042004, -64.435990181, -64.110386428, -64.523411803, -65.568348062, -64.1564433, -64.338026162, -65.134647781, -64.4078268365, -63.940593141, -65.0199901405, -65.0372662145, -63.780569272, -63.5765629395, -64.034287636, -64.788002142, -64.802418881, -65.9871364265, -65.470984459, -63.840277909, -63.984188733, -64.1737310465, -64.9875848095, -66.1349799155, -66.437727741, -64.024991222, -64.3141630205, -63.986687423, -64.040244733, -64.4795706205, -65.502057001, -65.103639585, -65.777136388, -66.068222664, -66.204126573, -68.4463384735, -89.609219628, -84.866515086, -95.1838713505, -81.1155860525, -69.7243103175, -67.3662941745, -66.21720838, -66.8247153295, -67.485904639, -64.9989275525, -64.033739857, -65.0517006835, -64.9727752065, -64.3810036, -65.530461417, -66.3032543605, -65.170653821, -64.102995545, -64.777393511, -65.8245889145, -64.2262260435, -64.382649502, -65.517049814, -64.492553115, -64.074849547, -64.5655954905, -65.640946872, -64.1919509705, -64.24307941, -65.418878436, -64.6131373105, -63.8945740035, -64.2595836355, -65.2799159015, -63.819225407, -64.246453609, -65.670303709, -64.7492726195, -64.2573315485, -66.584534732, -68.7605468435, -88.8937693285, -95.1306989605, -84.556668278, -72.8489725125, -68.909855392, -66.6384276385, -65.3100445435, -66.0065639415, -65.9720511765, -65.478344769, -65.971854757, -65.830267597, -64.398828928, -65.1759562, -65.277091364, -64.5557492055, -64.5514458145, -65.5444242, -64.422099926, -64.627625919, -65.1454891565, -64.826971729, -64.12759705, -64.757543607, -65.499249965, -64.2135906375, -64.579483104, -65.037060006, -65.085134544, -65.370938343, -64.7628138835, -65.5535719345, -65.08355427, -65.1331097285, -64.820135029, -64.438558518, -65.6081460395, -66.070816502, -64.6403548435, -66.257105215, -69.2397041835, -90.8046227485, -88.682192636, -74.6320630645, -67.6279813355, -64.787130964, -65.712865705, -66.9898234985, -65.6474290175, -64.5596215295, -65.2269499035, -64.879717665, -64.7784801005, -66.880381026, -66.480205182, -64.8565166165, -65.046015753, -66.213486442, -65.07602539, -65.4731854825, -65.2465507435, -64.1138216345, -64.873308262, -66.180584287, -65.293627025, -64.1004811995, -65.0675626885, -66.0469421175, -64.8518848855, -65.014439744, -65.4042799785, -64.401917305, -65.321628348, -66.6620620295, -64.9931689205, -64.7094700415, -66.569675797, -70.8710916165, -87.825815704, -91.1917140595, -84.0390455885, -69.6302547885, -66.4879193255, -67.586480408, -65.656978838, -65.0696397195, -65.634952836, -64.966487859, -63.779270265, -64.616334684, -64.9639330305, -64.1676064435, -64.3274814835, -65.9419075765, -65.615801793, -64.379791841, -64.730528705, -65.5659234325, -64.4159807915, -64.2400718715, -65.505967251, -66.298687757, -65.375708369, -65.9890254415, -65.961696704, -64.136126642, -64.429756926, -66.1767624835, -66.2821755435, -64.7914219895, -65.288811182, -67.0325349715, -67.736319207, -92.458880003, -93.3008801725, -77.9364266775, -67.5798921695, -65.5727574615, -66.2660376505, -64.628089849, -64.560647681, -65.45382167, -64.1632202715, -63.8062682495, -65.114951466, -65.3952759175, -64.0130321225, -64.421261243, -64.825479999, -64.0059868755, -64.4161317675, -65.071697825, -64.483395925, -66.1857860645, -66.0902097625, -64.391302962, -64.6013201595, -64.7713548155, -64.0104303835, -64.8724985015, -65.430354243, -64.8481069485, -65.817887765, -65.8182456375, -65.018660395, -67.1982490745, -94.354576615, -78.4727642955, -66.9462095695, -66.893808643, -64.676383547, -65.6821311665, -66.828359004, -65.3635400995, -64.503522637, -65.060731947, -64.2148557115, -64.5326325065, -65.173971292, -64.3209994625, -64.5159082675, -65.798435016, -64.9311159725, -64.390863113, -65.262809354, -64.7980171485, -64.2094722125, -65.400510733, -66.7777832055, -65.9692225595, -64.2982419055, -64.612488556, -65.6046624485, -65.0466548635, -64.349054355, -65.2798374415, -66.5555345215, -91.9702657705, -77.178643444, -67.7430690795, -64.765772116, -64.5102643505, -65.275296922, -65.0274317305, -64.0930942165, -65.116917539, -64.4333422355, -64.3701027225, -65.5780675055, -65.7222761225, -64.6777467725, -66.121541727, -67.3471581225, -65.264827574, -64.654819218, -65.379044285, -65.036832941, -64.668259048, -65.714569725, -66.1311619045, -64.397686539, -65.296177359, -66.8453152715, -65.6435516195, -66.619925694, -66.71176626, -73.882868014, -79.878039941, -67.5654287915, -65.04034635, -64.4413681825, -65.9285072985, -65.2078950705, -64.370118745, -65.0138250855, -65.0800970085, -65.182064163, -65.817552115, -65.8155178145, -64.5207236455, -65.2077268195, -65.8237039715, -64.996191116, -65.4626976285, -65.917679656, -64.598510786, -64.4578955445, -65.5469368945, -64.8134873575, -64.24430366, -65.5244818025, -65.4804574135, -64.0718382355, -66.5006214435, -81.0948899245, -65.95690898, -65.684094586, -65.148870805, -65.9561493235, -64.4416859085, -64.802325061, -65.80336904, -64.6504740535, -64.665989917, -66.037678357, -65.9237868165, -64.237024575, -64.2134931905, -65.5136293915, -65.1363278915, -64.4891329145, -65.51231448, -65.8802238135, -64.5557438495, -65.065815822, -65.907955934, -65.4698214605, -66.0822011405, -67.1936039395, -66.3515562515, -79.3382617575, -67.0434151565, -65.286918862, -64.5587235565, -65.617655469, -66.4148873745, -65.098764592, -64.2436691885, -65.2655959485, -64.954621607, -63.9220270275, -64.6850070725, -65.529456179, -64.1873368265, -64.162115042, -65.305061721, -64.7913181105, -63.868483569, -64.836584695, -65.1404075565, -64.827260043, -65.315713598, -65.6079136265, -76.923046584, -66.21126026, -64.7486111775, -65.3088423945, -65.0233835605, -65.4732923585, -66.1702162565, -65.1647081005, -64.015372186, -65.124008161, -65.499913974, -63.901081595, -64.570109641, -65.986997398, -65.3660230295, -65.1771176355, -66.3018443005, -66.9252530005, -65.8338522085, -66.504633175, -65.3490846265, -64.813697746, -67.999048101, -74.4356034665, -64.95765562, -65.3460272475, -64.6651177925, -64.155113996, -65.1428054275, -65.0065987215, -64.0153146885, -64.6289640415, -66.100880587, -67.141492086, -65.166560081, -65.410673315, -66.1505321465, -65.8857604265, -66.2561439995, -66.532922379, -65.25093007, -65.961628339, -66.0465388785, -64.93712188, -76.3821860935, -66.116555595, -64.916744291, -64.8840820355, -66.346160856, -65.471670825, -65.3452700725, -65.7992109595, -64.843875344, -64.6520855345, -65.5756846935, -65.3079597275, -64.172392103, -65.468441312, -65.7349319045, -66.1190241135, -67.0999454205, -66.5844802305, -65.0443685715, -91.3557004985, -99.950318935, -80.678332021, -71.087205879, -67.0285216585, -66.4664787115, -67.6651773735, -66.78284332, -64.9743047885, -65.2368501245, -64.579839702, -64.6294149795, -66.2552273015, -65.7429483415, -65.103724396, -67.437845642, -71.540671896, -93.0950950295, -96.591277549, -96.299191284, -81.031712057, -69.7459846095, -67.6391186815, -65.3675494055, -65.7918626255, -66.2926986645, -65.423966393, -66.1573223015, -65.8227573915, -64.353124639, -65.8854578225, -66.0746652785, -65.715526282, -67.9135713225, -80.0701969585, -94.877759805, -92.113923843, -77.360491439, -67.22800793, -65.918836225, -65.9171160665, -64.922928895, -64.953502081, -65.9583451035, -67.0039193695, -65.8320043585, -66.7313859115, -64.786468002, -64.081774769, -64.3585764845, -64.2388878755, -64.688250153, -67.8714535935, -97.760573695, -86.3932735115, -76.286606443, -69.3780193455, -65.395628102, -65.142036711, -65.1917100905, -65.3168118215, -65.5141285035, -65.3373036845, -65.7120109925, -65.131620673, -65.493375192, -64.8707207565, -67.280991742, -100.242303698, -82.4976848845, -70.297618055, -65.722933238, -65.237985648, -65.722574473, -65.759548934, -65.0087652865, -64.853233295, -65.866574257, -66.6349087625, -67.4181226365, -68.6549388065, -81.920269214, -100.2485602335, -80.4333226565, -68.212264488, -65.293336144, -66.4302918905, -65.611536534, -64.828841428, -66.0227535855, -67.169521381, -65.400756614, -64.8276159365, -65.824624401, -66.2871676005, -81.4429657655, -84.43067738, -71.5559294385, -65.1353698675, -64.6029746015, -65.5602725555, -65.348469837, -65.0286678155, -66.699973634, -66.310958727, -65.6117714925, -66.6945268755, -66.072839176, -64.9971968575, -66.805827682, -79.8476385125, -70.68225127, -67.204463567, -64.3236305945, -64.0613712345, -64.7550295535, -64.881023751, -65.67483272, -66.9017294835, -65.6484582355, -69.863035107, -80.4700209085, -68.251762665, -65.8932446605, -66.601783658, -65.059104665, -64.1112390615, -65.0226207005, -64.5638345205, -65.2136028675, -66.3409859815, -65.822985662, -69.2256587855, -70.421621555, -66.3631946145, -65.452130203, -64.324281921, -64.831360612, -65.572915357, -66.587364005, -65.963599535, -64.516850427, -64.7832576905, -74.5903636505, -70.589253584, -67.567449552, -65.340485562, -65.137722644, -64.111494759, -63.91100536, -64.3980586965, -66.511187795, -65.276023485, -64.199237024, -68.0846486835, -65.125326793, -64.9664053865, -64.7098390495, -65.096583777, -65.226270554, -65.865073687, -65.7174453285, -64.535365906, -67.727802251, -70.208510258, -65.8686315875, -64.598885543, -64.8835303005, -65.035602999, -64.493301565, -65.1638492035, -65.294311594, -65.631529463, -66.074542961, -66.5376519525, -64.474584192, -64.4298559305, -65.386663278, -65.280910241, -64.485734612, -65.197152317, -66.3901796475, -65.745824611, -65.9854553055, -64.291434455, -64.2612613535, -65.845267341, -66.6725250745, -65.289535942, -63.9415891765, -66.79773847, -65.5454009945, -64.6316238175, -65.36703319, -65.840563749, -64.2533443895, -64.4162589595, -68.8175385815, -65.87249223, -64.1738207215, -64.0608029995, -64.020027396, -64.0874652565, -64.9939175515, -66.278034294, -70.297027378, -66.1653856755, -64.946031081, -64.9409544975, -66.5724509245, -75.0754535125, -71.0286119355, -68.834222121, -65.9566402835, -66.269367898, -68.3357136575, -70.645451201, -77.486873662, -82.7045073425, -79.7338159425, -74.2568196385, -76.0888205025, -79.4769917825, -84.7180132505, -83.176649699, -72.690196384, -68.2761815025, -69.5083670785, -71.2542722285, -73.025544183, -67.3867566795, -67.341136428, -69.691351751, -74.3799832315, -74.5066089075, -68.9062154705, -66.4055015845, -65.3660850645, -64.8101468975, -65.824222889, -69.882292599, -71.1659082935, -65.9758936835, -72.3018044315, -71.3675845825, -66.2371588695, -64.521055782, -65.721154314, -65.822152338, -65.142703507, -67.642662274, -65.2565685455, -64.403032742, -64.5680466865, -64.4874913415, -68.1837501875, -65.200031564, -65.3660733405, -65.4760675755, -66.5943348395, -67.2939574125, -65.6585605965, -65.38509503, -67.270495121, -65.752938207, -64.066229829]], "-0.0355": [[50000000.0, 60367346.9387755, 70734693.877551, 81102040.8163265, 91469387.755102, 101836734.693878, 112204081.632653, 122571428.571429, 132938775.510204, 143306122.44898, 153673469.387755, 164040816.326531, 174408163.265306, 184775510.204082, 195142857.142857, 205510204.081633, 215877551.020408, 226244897.959184, 236612244.897959, 246979591.836735, 257346938.77551, 267714285.714286, 278081632.653061, 288448979.591837, 298816326.530612, 309183673.469388, 319551020.408163, 329918367.346939, 340285714.285714, 350653061.22449, 361020408.163265, 371387755.102041, 381755102.040816, 392122448.979592, 402489795.918367, 412857142.857143, 423224489.795918, 433591836.734694, 443959183.673469, 454326530.612245, 464693877.55102, 475061224.489796, 485428571.428571, 495795918.367347, 506163265.306122, 516530612.244898, 526897959.183673, 537265306.122449, 547632653.061224, 558000000.0, 568367346.938776, 578734693.877551, 589102040.816326, 599469387.755102, 609836734.693877, 620204081.632653, 630571428.571429, 640938775.510204, 651306122.44898, 661673469.387755, 672040816.326531, 682408163.265306, 692775510.204082, 703142857.142857, 713510204.081633, 723877551.020408, 734244897.959184, 744612244.897959, 754979591.836735, 765346938.77551, 775714285.714286, 786081632.653061, 796448979.591837, 806816326.530612, 817183673.469388, 827551020.408163, 837918367.346939, 848285714.285714, 858653061.22449, 869020408.163265, 879387755.102041, 889755102.040816, 900122448.979592, 910489795.918367, 920857142.857143, 931224489.795918, 941591836.734694, 951959183.673469, 962326530.612245, 972693877.55102, 983061224.489796, 993428571.428571, 1003795918.36735, 1014163265.30612, 1024530612.2449, 1034897959.18367, 1045265306.12245, 1055632653.06122, 1066000000.0, 1076367346.93878, 1086734693.87755, 1097102040.81633, 1107469387.7551, 1117836734.69388, 1128204081.63265, 1138571428.57143, 1148938775.5102, 1159306122.44898, 1169673469.38775, 1180040816.32653, 1190408163.26531, 1200775510.20408, 1211142857.14286, 1221510204.08163, 1231877551.02041, 1242244897.95918, 1252612244.89796, 1262979591.83673, 1273346938.77551, 1283714285.71429, 1294081632.65306, 1304448979.59184, 1314816326.53061, 1325183673.46939, 1335551020.40816, 1345918367.34694, 1356285714.28571, 1366653061.22449, 1377020408.16327, 1387387755.10204, 1397755102.04082, 1408122448.97959, 1418489795.91837, 1428857142.85714, 1439224489.79592, 1449591836.73469, 1459959183.67347, 1470326530.61224, 1480693877.55102, 1491061224.4898, 1501428571.42857, 1511795918.36735, 1522163265.30612, 1532530612.2449, 1542897959.18367, 1553265306.12245, 1563632653.06122, 1574000000.0, 1584367346.93878, 1594734693.87755, 1605102040.81633, 1615469387.7551, 1625836734.69388, 1636204081.63265, 1646571428.57143, 1656938775.5102, 1667306122.44898, 1677673469.38775, 1688040816.32653, 1698408163.26531, 1708775510.20408, 1719142857.14286, 1729510204.08163, 1739877551.02041, 1750244897.95918, 1760612244.89796, 1770979591.83673, 1781346938.77551, 1791714285.71429, 1802081632.65306, 1812448979.59184, 1822816326.53061, 1833183673.46939, 1843551020.40816, 1853918367.34694, 1864285714.28571, 1874653061.22449, 1885020408.16327, 1895387755.10204, 1905755102.04082, 1916122448.97959, 1926489795.91837, 1936857142.85714, 1947224489.79592, 1957591836.73469, 1967959183.67347, 1978326530.61224, 1988693877.55102, 1999061224.4898, 2009428571.42857, 2019795918.36735, 2030163265.30612, 2040530612.2449, 2050897959.18367, 2061265306.12245, 2071632653.06122, 2082000000.0, 2092367346.93878, 2102734693.87755, 2113102040.81633, 2123469387.7551, 2133836734.69388, 2144204081.63265, 2154571428.57143, 2164938775.5102, 2175306122.44898, 2185673469.38775, 2196040816.32653, 2206408163.26531, 2216775510.20408, 2227142857.14286, 2237510204.08163, 2247877551.02041, 2258244897.95918, 2268612244.89796, 2278979591.83673, 2289346938.77551, 2299714285.71429, 2310081632.65306, 2320448979.59184, 2330816326.53061, 2341183673.46939, 2351551020.40816, 2361918367.34694, 2372285714.28571, 2382653061.22449, 2393020408.16327, 2403387755.10204, 2413755102.04082, 2424122448.97959, 2434489795.91837, 2444857142.85714, 2455224489.79592, 2465591836.73469, 2475959183.67347, 2486326530.61224, 2496693877.55102, 2507061224.4898, 2517428571.42857, 2527795918.36735, 2538163265.30612, 2548530612.2449, 2558897959.18367, 2569265306.12245, 2579632653.06122, 2590000000.0, 2600367346.93878, 2610734693.87755, 2621102040.81633, 2631469387.7551, 2641836734.69388, 2652204081.63265, 2662571428.57143, 2672938775.5102, 2683306122.44898, 2693673469.38775, 2704040816.32653, 2714408163.26531, 2724775510.20408, 2735142857.14286, 2745510204.08163, 2755877551.02041, 2766244897.95918, 2776612244.89796, 2786979591.83673, 2797346938.77551, 2807714285.71429, 2818081632.65306, 2828448979.59184, 2838816326.53061, 2849183673.46939, 2859551020.40816, 2869918367.34694, 2880285714.28571, 2890653061.22449, 2901020408.16327, 2911387755.10204, 2921755102.04082, 2932122448.97959, 2942489795.91837, 2952857142.85714, 2963224489.79592, 2973591836.73469, 2983959183.67347, 2994326530.61224, 3004693877.55102, 3015061224.4898, 3025428571.42857, 3035795918.36735, 3046163265.30612, 3056530612.2449, 3066897959.18367, 3077265306.12245, 3087632653.06122, 3098000000.0, 3108367346.93878, 3118734693.87755, 3129102040.81633, 3139469387.7551, 3149836734.69388, 3160204081.63265, 3170571428.57143, 3180938775.5102, 3191306122.44898, 3201673469.38775, 3212040816.32653, 3222408163.26531, 3232775510.20408, 3243142857.14286, 3253510204.08163, 3263877551.02041, 3274244897.95918, 3284612244.89796, 3294979591.83673, 3305346938.77551, 3315714285.71429, 3326081632.65306, 3336448979.59184, 3346816326.53061, 3357183673.46939, 3367551020.40816, 3377918367.34694, 3388285714.28571, 3398653061.22449, 3409020408.16327, 3419387755.10204, 3429755102.04082, 3440122448.97959, 3450489795.91837, 3460857142.85714, 3471224489.79592, 3481591836.73469, 3491959183.67347, 3502326530.61224, 3512693877.55102, 3523061224.4898, 3533428571.42857, 3543795918.36735, 3554163265.30612, 3564530612.2449, 3574897959.18367, 3585265306.12245, 3595632653.06122, 3606000000.0, 3616367346.93878, 3626734693.87755, 3637102040.81633, 3647469387.7551, 3657836734.69388, 3668204081.63265, 3678571428.57143, 3688938775.5102, 3699306122.44898, 3709673469.38775, 3720040816.32653, 3730408163.26531, 3740775510.20408, 3751142857.14286, 3761510204.08163, 3771877551.02041, 3782244897.95918, 3792612244.89796, 3802979591.83673, 3813346938.77551, 3823714285.71429, 3834081632.65306, 3844448979.59184, 3854816326.53061, 3865183673.46939, 3875551020.40816, 3885918367.34694, 3896285714.28571, 3906653061.22449, 3917020408.16327, 3927387755.10204, 3937755102.04082, 3948122448.97959, 3958489795.91837, 3968857142.85714, 3979224489.79592, 3989591836.73469, 3999959183.67347, 4010326530.61224, 4020693877.55102, 4031061224.4898, 4041428571.42857, 4051795918.36735, 4062163265.30612, 4072530612.2449, 4082897959.18367, 4093265306.12245, 4103632653.06122, 4114000000.0, 4124367346.93878, 4134734693.87755, 4145102040.81633, 4155469387.7551, 4165836734.69388, 4176204081.63265, 4186571428.57143, 4196938775.5102, 4207306122.44898, 4217673469.38775, 4228040816.32653, 4238408163.26531, 4248775510.20408, 4259142857.14286, 4269510204.08163, 4279877551.02041, 4290244897.95918, 4300612244.89796, 4310979591.83673, 4321346938.77551, 4331714285.71428, 4342081632.65306, 4352448979.59184, 4362816326.53061, 4373183673.46939, 4383551020.40816, 4393918367.34694, 4404285714.28571, 4414653061.22449, 4425020408.16327, 4435387755.10204, 4445755102.04082, 4456122448.97959, 4466489795.91837, 4476857142.85714, 4487224489.79592, 4497591836.73469, 4507959183.67347, 4518326530.61224, 4528693877.55102, 4539061224.4898, 4549428571.42857, 4559795918.36735, 4570163265.30612, 4580530612.2449, 4590897959.18367, 4601265306.12245, 4611632653.06122, 4622000000.0, 4632367346.93878, 4642734693.87755, 4653102040.81633, 4663469387.7551, 4673836734.69388, 4684204081.63265, 4694571428.57143, 4704938775.5102, 4715306122.44898, 4725673469.38775, 4736040816.32653, 4746408163.26531, 4756775510.20408, 4767142857.14286, 4777510204.08163, 4787877551.02041, 4798244897.95918, 4808612244.89796, 4818979591.83673, 4829346938.77551, 4839714285.71429, 4850081632.65306, 4860448979.59184, 4870816326.53061, 4881183673.46939, 4891551020.40816, 4901918367.34694, 4912285714.28571, 4922653061.22449, 4933020408.16327, 4943387755.10204, 4953755102.04082, 4964122448.97959, 4974489795.91837, 4984857142.85714, 4995224489.79592, 5005591836.73469, 5015959183.67347, 5026326530.61224, 5036693877.55102, 5047061224.4898, 5057428571.42857, 5067795918.36735, 5078163265.30612, 5088530612.2449, 5098897959.18367, 5109265306.12245, 5119632653.06122, 5130000000.0, 5140367346.93878, 5150734693.87755, 5161102040.81633, 5171469387.7551, 5181836734.69388, 5192204081.63265, 5202571428.57143, 5212938775.5102, 5223306122.44898, 5233673469.38775, 5244040816.32653, 5254408163.26531, 5264775510.20408, 5275142857.14286, 5285510204.08163, 5295877551.02041, 5306244897.95918, 5316612244.89796, 5326979591.83673, 5337346938.77551, 5347714285.71429, 5358081632.65306, 5368448979.59184, 5378816326.53061, 5389183673.46939, 5399551020.40816, 5409918367.34694, 5420285714.28571, 5430653061.22449, 5441020408.16327, 5451387755.10204, 5461755102.04082, 5472122448.97959, 5482489795.91837, 5492857142.85714, 5503224489.79592, 5513591836.73469, 5523959183.67347, 5534326530.61224, 5544693877.55102, 5555061224.4898, 5565428571.42857, 5575795918.36735, 5586163265.30612, 5596530612.2449, 5606897959.18367, 5617265306.12245, 5627632653.06122, 5638000000.0, 5648367346.93878, 5658734693.87755, 5669102040.81633, 5679469387.7551, 5689836734.69388, 5700204081.63265, 5710571428.57143, 5720938775.5102, 5731306122.44898, 5741673469.38775, 5752040816.32653, 5762408163.26531, 5772775510.20408, 5783142857.14286, 5793510204.08163, 5803877551.02041, 5814244897.95918, 5824612244.89796, 5834979591.83673, 5845346938.77551, 5855714285.71428, 5866081632.65306, 5876448979.59184, 5886816326.53061, 5897183673.46939, 5907551020.40816, 5917918367.34694, 5928285714.28571, 5938653061.22449, 5949020408.16327, 5959387755.10204, 5969755102.04082, 5980122448.97959, 5990489795.91837, 6000857142.85714, 6011224489.79592, 6021591836.73469, 6031959183.67347, 6042326530.61224, 6052693877.55102, 6063061224.4898, 6073428571.42857, 6083795918.36735, 6094163265.30612, 6104530612.2449, 6114897959.18367, 6125265306.12245, 6135632653.06122, 6146000000.0, 6156367346.93878, 6166734693.87755, 6177102040.81633, 6187469387.7551, 6197836734.69388, 6208204081.63265, 6218571428.57143, 6228938775.5102, 6239306122.44898, 6249673469.38775, 6260040816.32653, 6270408163.26531, 6280775510.20408, 6291142857.14286, 6301510204.08163, 6311877551.02041, 6322244897.95918, 6332612244.89796, 6342979591.83673, 6353346938.77551, 6363714285.71428, 6374081632.65306, 6384448979.59184, 6394816326.53061, 6405183673.46939, 6415551020.40816, 6425918367.34694, 6436285714.28571, 6446653061.22449, 6457020408.16327, 6467387755.10204, 6477755102.04082, 6488122448.97959, 6498489795.91837, 6508857142.85714, 6519224489.79592, 6529591836.73469, 6539959183.67347, 6550326530.61224, 6560693877.55102, 6571061224.4898, 6581428571.42857, 6591795918.36735, 6602163265.30612, 6612530612.2449, 6622897959.18367, 6633265306.12245, 6643632653.06122, 6654000000.0, 6664367346.93878, 6674734693.87755, 6685102040.81633, 6695469387.7551, 6705836734.69388, 6716204081.63265, 6726571428.57143, 6736938775.5102, 6747306122.44898, 6757673469.38775, 6768040816.32653, 6778408163.26531, 6788775510.20408, 6799142857.14286, 6809510204.08163, 6819877551.02041, 6830244897.95918, 6840612244.89796, 6850979591.83673, 6861346938.77551, 6871714285.71428, 6882081632.65306, 6892448979.59184, 6902816326.53061, 6913183673.46939, 6923551020.40816, 6933918367.34694, 6944285714.28571, 6954653061.22449, 6965020408.16327, 6975387755.10204, 6985755102.04082, 6996122448.97959, 7006489795.91837, 7016857142.85714, 7027224489.79592, 7037591836.73469, 7047959183.67347, 7058326530.61224, 7068693877.55102, 7079061224.4898, 7089428571.42857, 7099795918.36735, 7110163265.30612, 7120530612.2449, 7130897959.18367, 7141265306.12245, 7151632653.06122, 7162000000.0, 7172367346.93878, 7182734693.87755, 7193102040.81633, 7203469387.7551, 7213836734.69388, 7224204081.63265, 7234571428.57143, 7244938775.5102, 7255306122.44898, 7265673469.38775, 7276040816.32653, 7286408163.26531, 7296775510.20408, 7307142857.14286, 7317510204.08163, 7327877551.02041, 7338244897.95918, 7348612244.89796, 7358979591.83673, 7369346938.77551, 7379714285.71428, 7390081632.65306, 7400448979.59184, 7410816326.53061, 7421183673.46939, 7431551020.40816, 7441918367.34694, 7452285714.28571, 7462653061.22449, 7473020408.16327, 7483387755.10204, 7493755102.04082, 7504122448.97959, 7514489795.91837, 7524857142.85714, 7535224489.79592, 7545591836.73469, 7555959183.67347, 7566326530.61224, 7576693877.55102, 7587061224.4898, 7597428571.42857, 7607795918.36735, 7618163265.30612, 7628530612.2449, 7638897959.18367, 7649265306.12245, 7659632653.06122, 7670000000.0, 7680367346.93878, 7690734693.87755, 7701102040.81633, 7711469387.7551, 7721836734.69388, 7732204081.63265, 7742571428.57143, 7752938775.5102, 7763306122.44898, 7773673469.38775, 7784040816.32653, 7794408163.26531, 7804775510.20408, 7815142857.14286, 7825510204.08163, 7835877551.02041, 7846244897.95918, 7856612244.89796, 7866979591.83673, 7877346938.77551, 7887714285.71428, 7898081632.65306, 7908448979.59184, 7918816326.53061, 7929183673.46939, 7939551020.40816, 7949918367.34694, 7960285714.28571, 7970653061.22449, 7981020408.16327, 7991387755.10204, 8001755102.04082, 8012122448.97959, 8022489795.91837, 8032857142.85714, 8043224489.79592, 8053591836.73469, 8063959183.67347, 8074326530.61224, 8084693877.55102, 8095061224.4898, 8105428571.42857, 8115795918.36735, 8126163265.30612, 8136530612.2449, 8146897959.18367, 8157265306.12245, 8167632653.06122, 8178000000.0, 8188367346.93878, 8198734693.87755, 8209102040.81633, 8219469387.7551, 8229836734.69388, 8240204081.63265, 8250571428.57143, 8260938775.5102, 8271306122.44898, 8281673469.38775, 8292040816.32653, 8302408163.26531, 8312775510.20408, 8323142857.14286, 8333510204.08163, 8343877551.02041, 8354244897.95918, 8364612244.89796, 8374979591.83673, 8385346938.77551, 8395714285.71428, 8406081632.65306, 8416448979.59184, 8426816326.53061, 8437183673.46939, 8447551020.40816, 8457918367.34694, 8468285714.28571, 8478653061.22449, 8489020408.16327, 8499387755.10204, 8509755102.04082, 8520122448.97959, 8530489795.91837, 8540857142.85714, 8551224489.79592, 8561591836.73469, 8571959183.67347, 8582326530.61224, 8592693877.55102, 8603061224.4898, 8613428571.42857, 8623795918.36735, 8634163265.30612, 8644530612.2449, 8654897959.18367, 8665265306.12245, 8675632653.06122, 8686000000.0, 8696367346.93877, 8706734693.87755, 8717102040.81633, 8727469387.7551, 8737836734.69388, 8748204081.63265, 8758571428.57143, 8768938775.5102, 8779306122.44898, 8789673469.38775, 8800040816.32653, 8810408163.26531, 8820775510.20408, 8831142857.14286, 8841510204.08163, 8851877551.02041, 8862244897.95918, 8872612244.89796, 8882979591.83673, 8893346938.77551, 8903714285.71428, 8914081632.65306, 8924448979.59184, 8934816326.53061, 8945183673.46939, 8955551020.40816, 8965918367.34694, 8976285714.28571, 8986653061.22449, 8997020408.16327, 9007387755.10204, 9017755102.04082, 9028122448.97959, 9038489795.91837, 9048857142.85714, 9059224489.79592, 9069591836.73469, 9079959183.67347, 9090326530.61224, 9100693877.55102, 9111061224.4898, 9121428571.42857, 9131795918.36735, 9142163265.30612, 9152530612.2449, 9162897959.18367, 9173265306.12245, 9183632653.06122, 9194000000.0, 9204367346.93877, 9214734693.87755, 9225102040.81633, 9235469387.7551, 9245836734.69388, 9256204081.63265, 9266571428.57143, 9276938775.5102, 9287306122.44898, 9297673469.38775, 9308040816.32653, 9318408163.26531, 9328775510.20408, 9339142857.14286, 9349510204.08163, 9359877551.02041, 9370244897.95918, 9380612244.89796, 9390979591.83673, 9401346938.77551, 9411714285.71428, 9422081632.65306, 9432448979.59184, 9442816326.53061, 9453183673.46939, 9463551020.40816, 9473918367.34694, 9484285714.28571, 9494653061.22449, 9505020408.16327, 9515387755.10204, 9525755102.04082, 9536122448.97959, 9546489795.91837, 9556857142.85714, 9567224489.79592, 9577591836.73469, 9587959183.67347, 9598326530.61224, 9608693877.55102, 9619061224.4898, 9629428571.42857, 9639795918.36735, 9650163265.30612, 9660530612.2449, 9670897959.18367, 9681265306.12245, 9691632653.06122, 9702000000.0, 9712367346.93877, 9722734693.87755, 9733102040.81633, 9743469387.7551, 9753836734.69388, 9764204081.63265, 9774571428.57143, 9784938775.5102, 9795306122.44898, 9805673469.38775, 9816040816.32653, 9826408163.26531, 9836775510.20408, 9847142857.14286, 9857510204.08163, 9867877551.02041, 9878244897.95918, 9888612244.89796, 9898979591.83673, 9909346938.77551, 9919714285.71428, 9930081632.65306, 9940448979.59184, 9950816326.53061, 9961183673.46939, 9971551020.40816, 9981918367.34694, 9992285714.28571, 10002653061.2245, 10013020408.1633, 10023387755.102, 10033755102.0408, 10044122448.9796, 10054489795.9184, 10064857142.8571, 10075224489.7959, 10085591836.7347, 10095959183.6735, 10106326530.6122, 10116693877.551, 10127061224.4898, 10137428571.4286, 10147795918.3673, 10158163265.3061, 10168530612.2449, 10178897959.1837, 10189265306.1224, 10199632653.0612, 10210000000.0, 10220367346.9388, 10230734693.8776, 10241102040.8163, 10251469387.7551, 10261836734.6939, 10272204081.6327, 10282571428.5714, 10292938775.5102, 10303306122.449, 10313673469.3878, 10324040816.3265, 10334408163.2653, 10344775510.2041, 10355142857.1429, 10365510204.0816, 10375877551.0204, 10386244897.9592, 10396612244.898, 10406979591.8367, 10417346938.7755, 10427714285.7143, 10438081632.6531, 10448448979.5918, 10458816326.5306, 10469183673.4694, 10479551020.4082, 10489918367.3469, 10500285714.2857, 10510653061.2245, 10521020408.1633, 10531387755.102, 10541755102.0408, 10552122448.9796, 10562489795.9184, 10572857142.8571, 10583224489.7959, 10593591836.7347, 10603959183.6735, 10614326530.6122, 10624693877.551, 10635061224.4898, 10645428571.4286, 10655795918.3673, 10666163265.3061, 10676530612.2449, 10686897959.1837, 10697265306.1224, 10707632653.0612, 10718000000.0, 10728367346.9388, 10738734693.8776, 10749102040.8163, 10759469387.7551, 10769836734.6939, 10780204081.6327, 10790571428.5714, 10800938775.5102, 10811306122.449, 10821673469.3878, 10832040816.3265, 10842408163.2653, 10852775510.2041, 10863142857.1429, 10873510204.0816, 10883877551.0204, 10894244897.9592, 10904612244.898, 10914979591.8367, 10925346938.7755, 10935714285.7143, 10946081632.6531, 10956448979.5918, 10966816326.5306, 10977183673.4694, 10987551020.4082, 10997918367.3469, 11008285714.2857, 11018653061.2245, 11029020408.1633, 11039387755.102, 11049755102.0408, 11060122448.9796, 11070489795.9184, 11080857142.8571, 11091224489.7959, 11101591836.7347, 11111959183.6735, 11122326530.6122, 11132693877.551, 11143061224.4898, 11153428571.4286, 11163795918.3673, 11174163265.3061, 11184530612.2449, 11194897959.1837, 11205265306.1224, 11215632653.0612, 11226000000.0, 11236367346.9388, 11246734693.8776, 11257102040.8163, 11267469387.7551, 11277836734.6939, 11288204081.6327, 11298571428.5714, 11308938775.5102, 11319306122.449, 11329673469.3878, 11340040816.3265, 11350408163.2653, 11360775510.2041, 11371142857.1429, 11381510204.0816, 11391877551.0204, 11402244897.9592, 11412612244.898, 11422979591.8367, 11433346938.7755, 11443714285.7143, 11454081632.6531, 11464448979.5918, 11474816326.5306, 11485183673.4694, 11495551020.4082, 11505918367.3469, 11516285714.2857, 11526653061.2245, 11537020408.1633, 11547387755.102, 11557755102.0408, 11568122448.9796, 11578489795.9184, 11588857142.8571, 11599224489.7959, 11609591836.7347, 11619959183.6735, 11630326530.6122, 11640693877.551, 11651061224.4898, 11661428571.4286, 11671795918.3673, 11682163265.3061, 11692530612.2449, 11702897959.1837, 11713265306.1224, 11723632653.0612, 11734000000.0, 11744367346.9388, 11754734693.8776, 11765102040.8163, 11775469387.7551, 11785836734.6939, 11796204081.6327, 11806571428.5714, 11816938775.5102, 11827306122.449, 11837673469.3878, 11848040816.3265, 11858408163.2653, 11868775510.2041, 11879142857.1429, 11889510204.0816, 11899877551.0204, 11910244897.9592, 11920612244.898, 11930979591.8367, 11941346938.7755, 11951714285.7143, 11962081632.6531, 11972448979.5918, 11982816326.5306, 11993183673.4694, 12003551020.4082, 12013918367.3469, 12024285714.2857, 12034653061.2245, 12045020408.1633, 12055387755.102, 12065755102.0408, 12076122448.9796, 12086489795.9184, 12096857142.8571, 12107224489.7959, 12117591836.7347, 12127959183.6735, 12138326530.6122, 12148693877.551, 12159061224.4898, 12169428571.4286, 12179795918.3673, 12190163265.3061, 12200530612.2449, 12210897959.1837, 12221265306.1224, 12231632653.0612, 12242000000.0, 12252367346.9388, 12262734693.8776, 12273102040.8163, 12283469387.7551, 12293836734.6939, 12304204081.6327, 12314571428.5714, 12324938775.5102, 12335306122.449, 12345673469.3878, 12356040816.3265, 12366408163.2653, 12376775510.2041, 12387142857.1429, 12397510204.0816, 12407877551.0204, 12418244897.9592, 12428612244.898, 12438979591.8367, 12449346938.7755, 12459714285.7143, 12470081632.6531, 12480448979.5918, 12490816326.5306, 12501183673.4694, 12511551020.4082, 12521918367.3469, 12532285714.2857, 12542653061.2245, 12553020408.1633, 12563387755.102, 12573755102.0408, 12584122448.9796, 12594489795.9184, 12604857142.8571, 12615224489.7959, 12625591836.7347, 12635959183.6735, 12646326530.6122, 12656693877.551, 12667061224.4898, 12677428571.4286, 12687795918.3673, 12698163265.3061, 12708530612.2449, 12718897959.1837, 12729265306.1224, 12739632653.0612, 12750000000.0], [-68.1909823295, -64.731626647, -63.8212808915, -63.9577100285, -66.761506823, -68.3580963175, -66.4092195205, -64.527332603, -63.7372999465, -65.168597295, -67.655574475, -67.9956884725, -64.583942804, -63.906534714, -64.118924714, -69.2347456795, -70.353222666, -71.141024627, -66.8495211885, -63.700851236, -64.113637484, -63.85200943, -65.249413086, -67.337183857, -68.541996746, -68.6839644235, -64.672330019, -64.025985026, -64.310084843, -69.250736433, -63.6632658415, -63.698472714, -63.985669493, -63.7350597945, -64.2572756865, -66.711483436, -64.6369139865, -63.5786723725, -64.2479261595, -63.9470737825, -63.926768629, -63.8387266085, -64.056716191, -63.748542634, -63.6675305295, -63.958433202, -63.584753478, -64.0895322975, -67.9141630255, -69.701879747, -68.3029871675, -66.7454581285, -65.3502416215, -65.772716483, -64.9870883265, -64.127670535, -64.2250605365, -63.783609583, -63.7511215175, -65.986018684, -69.0893334995, -67.492137258, -66.189946469, -63.962798012, -63.691618371, -63.923434287, -65.8735362635, -70.8840621815, -69.3106930755, -64.0035154325, -64.112369413, -64.66989647, -63.696808061, -64.025823745, -67.053519901, -66.2104199535, -64.4279885715, -65.2941389335, -64.200065147, -63.9150213805, -63.809440622, -65.868940338, -65.193205889, -63.765174393, -64.065681701, -64.9000951045, -88.526607982, -73.3483637945, -64.1040620355, -64.11789682, -64.0704423995, -65.3528301105, -69.8848305425, -69.929156455, -65.1135349125, -64.0163052335, -64.568223467, -64.604507601, -69.09262521, -68.4992493565, -67.7394783665, -64.336240624, -63.7316738505, -64.100922256, -68.049517383, -67.056647247, -67.0468482955, -64.226859108, -63.7702600185, -64.6059860105, -64.6712358805, -64.222236842, -64.3770789745, -63.920192164, -64.2304603195, -63.8758213095, -63.8459451815, -64.119971618, -63.6726410485, -63.738541365, -63.5977111345, -63.785094022, -64.859176358, -67.6603547115, -69.02556348, -67.6353971765, -63.8900985005, -63.8768716035, -63.859370559, -67.792640594, -70.588092585, -67.7564909715, -63.8618446825, -63.981296146, -64.1076573595, -63.9513432385, -66.7086436515, -70.310466147, -70.2640113165, -67.9784838125, -64.1853260245, -64.150852001, -64.0030288045, -68.5779163385, -71.3832660915, -69.633625039, -65.538985657, -63.936809615, -64.865028928, -66.436146939, -86.3644338625, -86.612112521, -69.027244002, -64.0500893075, -64.1048130365, -64.0235728375, -63.9618100275, -64.2113244905, -65.41960511, -69.0389053365, -66.6843833885, -64.042934685, -63.960189874, -63.987119229, -65.1342602435, -69.8420916985, -66.9836594325, -64.406234866, -64.034642424, -64.417897598, -63.9217833175, -64.0160882945, -63.919404557, -67.0807657545, -66.2620036275, -64.693781326, -64.8714299865, -63.5996404395, -63.631488249, -66.726087113, -64.9005757725, -63.696391086, -63.822785894, -64.5743970965, -63.901777338, -63.860936422, -64.319098357, -63.4847675245, -63.820793669, -67.368099297, -65.2421890165, -63.941712026, -63.800034241, -63.7084053145, -63.491735734, -64.4468379785, -65.9673661155, -63.7352972925, -64.8916904945, -63.817698572, -63.967095878, -64.068605688, -64.1180729265, -65.8265672765, -67.055994748, -65.7093110635, -65.019505164, -64.681688327, -65.026451487, -64.319480818, -64.2162755485, -63.7704357965, -64.5868805635, -67.864508307, -89.576638904, -87.4031304355, -64.4209873505, -68.1468775295, -67.8136916505, -65.6137408065, -63.831646279, -64.108900916, -63.9135550585, -67.0774737395, -68.79018436, -68.69072512, -64.672574214, -63.653835895, -64.083391209, -66.458034014, -69.1681950585, -69.4498408375, -66.4292584365, -63.8161281585, -64.120993042, -64.2956345755, -64.3540039265, -64.185189101, -68.624615128, -68.6226113105, -67.0250612485, -65.264847131, -64.015562109, -64.04647678, -64.604206349, -64.762403747, -64.021812421, -65.015207631, -69.0082006795, -69.929676645, -69.226990107, -64.920064511, -63.878882075, -64.153043037, -63.94126318, -69.3080381305, -71.200182252, -68.024899507, -63.790176571, -64.5728636405, -64.486683876, -64.1174890715, -63.967685214, -68.312138285, -69.5397269975, -68.101673724, -67.767631891, -66.4831370585, -63.640722832, -64.4550462835, -64.4005914655, -63.9689510035, -64.6674297245, -68.2399688655, -64.3156802125, -94.00546237, -95.4457879845, -75.443331595, -66.138006455, -64.0526298175, -65.8524844005, -67.241795059, -68.8898028075, -67.6173386715, -63.6342406735, -63.893455368, -63.732453719, -63.92759955, -64.1543963215, -63.696466855, -63.777769303, -63.7904459095, -64.709079997, -64.8334991435, -63.744788739, -65.0871111945, -66.4707659755, -64.5893980285, -64.605145892, -64.1138333635, -63.3766343855, -63.9374934705, -66.585928357, -69.43103312, -65.556142437, -63.6828808195, -63.9178988575, -64.2745559385, -64.1839152605, -63.66939813, -63.905614858, -66.0525890735, -64.7104286865, -63.971831098, -64.4199608675, -64.288782233, -63.8964335135, -63.709124546, -69.5146005025, -68.6801495115, -64.1811732775, -64.471536741, -64.75707038, -64.5617139665, -65.9784797345, -69.416037927, -70.782751422, -69.745873522, -64.069317, -64.383564757, -64.470926337, -65.159575806, -65.286467679, -97.693971652, -91.412564588, -77.5454687385, -65.3090766395, -63.594134307, -63.646122943, -63.7778143885, -63.831207569, -64.877238822, -64.22455971, -63.683000088, -65.455371074, -64.2283131165, -63.623878855, -63.893367254, -63.969442152, -66.6368655175, -65.688747738, -66.068037576, -64.318659676, -63.852331627, -63.750467391, -63.896936947, -63.7080817625, -63.7695168465, -66.4598226915, -67.5878130335, -63.8886854685, -64.381663127, -64.595022437, -64.174648746, -63.9385253475, -65.7350922285, -68.0852643455, -68.052185707, -64.237970902, -63.781337244, -64.0537776025, -63.749130421, -63.755930875, -64.441151166, -64.92949728, -64.952872878, -63.9117377975, -63.6132671045, -64.227028514, -63.786105141, -63.7161656175, -64.0865338715, -63.651129241, -64.105844816, -64.356101577, -64.0646819975, -64.022701277, -67.8249951125, -67.0189542585, -65.126766157, -88.5959216905, -96.470990049, -76.326235412, -63.6000911225, -67.857450151, -65.7976028685, -64.100869587, -64.1062575025, -63.6264492365, -63.748349638, -63.7253167755, -67.895023285, -69.722196625, -70.311718071, -66.7252793025, -64.002558495, -64.144163719, -64.2787184325, -63.834119706, -66.611651977, -69.308957822, -65.855247536, -63.9685244295, -63.829366725, -63.950983434, -63.7899525175, -64.235321518, -64.588088458, -64.610661518, -66.074867518, -66.7710985945, -64.4972059695, -64.4555810585, -63.7360586415, -63.61906214, -65.9815230195, -67.970492925, -67.7347387085, -65.836388159, -65.1864984105, -63.780208781, -63.4604156045, -64.1797175695, -65.241113436, -64.609527308, -64.27975701, -64.5486154565, -64.1309863705, -63.641070945, -63.674574348, -64.080939347, -64.3887761005, -74.5937150875, -85.528355763, -90.720450344, -75.976319, -64.0633348245, -63.9774555255, -65.843570538, -63.638965634, -63.913457744, -63.5192742095, -63.9404286665, -64.584603429, -63.94706523, -63.666924496, -64.117150616, -66.065233402, -65.719190458, -64.264769743, -64.007334516, -63.741115986, -63.725407595, -64.834471693, -66.674347471, -64.2345944875, -63.631754353, -63.736882492, -63.9749914985, -64.07634911, -69.7912547635, -68.8604071945, -65.1670336885, -63.9552467825, -63.8586091955, -64.2996837075, -63.7521313555, -63.95019806, -63.769660223, -63.8504358595, -64.0912656005, -63.841217183, -63.966548903, -63.6944629555, -63.9733612215, -63.887042049, -65.687685194, -67.7594493575, -67.439629915, -64.1958488835, -63.8104590415, -64.0579630705, -63.9180426265, -64.45909112, -90.5562045285, -95.9073143705, -82.2330709695, -68.25840805, -65.9338803115, -64.5385380345, -64.3058371085, -65.763535486, -65.213904068, -63.582254164, -64.0588220255, -63.7987269175, -63.8485293145, -64.0458040245, -65.3209949995, -65.5225902005, -64.482129093, -63.9931581765, -63.8343666915, -63.7652852565, -63.9702819845, -63.674156468, -65.659109049, -69.1054929225, -68.159181847, -64.720694891, -64.178039072, -63.829754707, -63.7563321805, -63.9141317295, -64.1393556545, -63.786239947, -64.377757045, -67.9918728035, -69.872278963, -66.5095260445, -63.685223023, -64.1654233145, -64.2231787445, -64.291176355, -65.3051332075, -67.3518533565, -67.777108839, -64.791644958, -63.6339918595, -63.8740439075, -64.103832545, -69.3161754695, -90.274788125, -82.866520417, -66.3718543705, -64.4769864085, -63.846797662, -63.724395111, -64.012489426, -63.790119248, -63.715396352, -63.9063849885, -63.9494195565, -63.9794662285, -63.8983008195, -65.7356227255, -69.566977994, -67.4811633125, -64.798599076, -64.0079215095, -63.744665891, -64.018225864, -66.7619541835, -68.826245676, -67.1031013625, -63.9996280695, -63.873859854, -63.961242861, -63.8432639825, -63.8694176835, -64.3788789335, -63.9773925265, -63.6734950155, -63.764326979, -63.8517335665, -64.323450437, -64.9275066095, -63.583883754, -63.5561005275, -63.772407975, -64.331417276, -64.1321123015, -65.892862379, -66.048721205, -64.0461489225, -64.29778283, -64.691384779, -70.2956523745, -82.856168291, -88.8645701925, -83.4096667655, -68.0111011675, -64.642621186, -64.6500858275, -63.842362058, -64.0197614805, -66.162183959, -65.455091943, -64.2622405815, -63.8943236455, -63.824085259, -64.4852773715, -64.242874928, -66.175341764, -66.054654228, -64.5869549965, -64.2256741565, -63.875859412, -63.953565474, -64.329086596, -64.7789665065, -64.9469202125, -64.6082074475, -64.2364310435, -63.6827813355, -64.027890788, -64.8461650225, -69.5139018375, -68.9206638835, -67.15244573, -63.6946076165, -63.7020300025, -63.945500364, -63.85375195, -64.3739714285, -65.794945481, -64.6616192315, -64.1203100455, -64.4817293055, -94.8132191935, -90.0163644025, -85.816383537, -67.997072075, -63.2105721075, -63.9074971025, -64.721140866, -63.9587246845, -64.0710080505, -64.0971120435, -63.5175370185, -63.6074606365, -64.454137919, -64.6963502465, -64.3893735015, -64.828595156, -64.2035899775, -63.959262128, -63.832617441, -63.728245041, -67.7510651735, -71.702814671, -71.047176645, -65.169580337, -64.179566953, -64.642581325, -64.0598803895, -64.7855414675, -67.8960880935, -67.3746630505, -65.1677761365, -63.699524185, -63.7490503385, -64.5387990635, -64.327023511, -64.0070553535, -63.5070757085, -63.9739292375, -65.046174296, -67.5722696695, -67.9308504015, -64.1760289815, -90.158233187, -93.3202201855, -83.784043247, -70.5513912645, -64.567043035, -64.5630456165, -67.6183945195, -65.199215448, -63.903397319, -63.6928808195, -65.1350934945, -65.8290344365, -64.339015973, -63.5364277665, -64.331158392, -63.5846222375, -63.788144021, -63.6061881455, -65.8834420015, -65.221787792, -65.2538916385, -63.739413399, -63.9037092635, -63.9727725625, -67.4032145795, -70.605867353, -68
[truncated: 6,007,475 more chars]
