# Supplementary material for: Superconductivity from a melted insulator in Josephson junction arrays
Source: Nat Phys. 2023 Aug 10;19(11):1630–5. doi: 10.1038/s41567-023-02161-w (PMC10635826; doi:10.1038/s41567-023-02161-w)
Supplement: Supplementary file 2 — Contains all data in the paper, including supplement, serialized into text files, and Python scripts that recreate all figures from the text files. [file 41567_2023_2161_MOESM2_ESM.zip › data_and_plotters_all/phase_figures/fig1/transport/plot_high_narrow_bias.py]

#%%
#!%matplotlib auto
#%load_ext autoreload
#%autoreload 1

import matplotlib.pyplot as plt, numpy as np
import seaborn as sns
from lmfit.models import LinearModel 
from copy import deepcopy
from scipy.interpolate import interp1d
from mpl_toolkits.axes_grid.inset_locator import (inset_axes, InsetPosition,
                                                  mark_inset)
import json
from phase_figures.fig1.transport import figpath


def open_file( f ) :
    ''' open file and return dictionary
        convert lists to np arrays
    '''
    keys = []
    with open( figpath / f) as json_file:
        data = json.load(json_file)
    data_import = dict()
    for key in data.keys() :
        keys.append(key)
        data_import[ key ] = np.array( data[key] )        
    return data_import, keys

# load the 2d ipeaks(bfield) data
d_ipeaksb, k_ipeaksb = open_file('ipeaks_b.json')

#%%
def plot_ipeaks_b( ax = None, n_vsamples=7001 ) :
    """ plot i(v,b) on ax
    Resamples current onto a rectangular grid
    """

    vs = d_ipeaksb['vcorrected_x']
    bs = d_ipeaksb['bfield'] + 3e-3
    currs = d_ipeaksb['imeas_corrected_z']

    # resamplex = 2500
    v_resample = np.linspace( -7e-3, 7e-3, n_vsamples ) # full res
    b_resample = np.unique( bs )

    def get_interpcut( b ) :
        keep = bs == b
        interp = interp1d( vs[keep], currs[keep], 
            fill_value='extrapolate', kind='nearest' )
        return interp( v_resample )
    curr_resampled = []
    for b in b_resample :
        curr_resampled.append( get_interpcut( b ) )
    curr_resampled = np.array( curr_resampled )
    cmap = sns.diverging_palette(159, 240, s=100, l=50,
        as_cmap=True, center='light' )
    # cmap = sns.diverging_palette(275, 216, s=100, l=50,
    #     as_cmap=True, center='light' )
    # cmap = sns.diverging_palette(250, 54, 
    #     s=100, l=50,
    #     as_cmap=True, center='light' )
    if ( ax == None):
        fig, ax = plt.subplots(1)

    pcm = ax.pcolormesh( v_resample*1e3, b_resample*1e3, 
        curr_resampled*1e9, 
        rasterized=True, cmap=cmap  )
    cbar = ax.figure.colorbar( pcm, ax=ax, pad = 0.01 )
    cbar.set_label( '$I$ (nA)', labelpad=-4, rotation=-90 )
    pcm.set_edgecolor('face')

    ax.set_ylim( -30, 30 )
    ax.set_ylabel( '$B$ (mT)', labelpad=-13 )
    ax.yaxis.set_ticks( (-20,0,20) )
    ax.set_yticklabels( (-20,None,20) )
    ax.tick_params(axis = 'y', direction = 'out')

    ax.set_xlabel( '$V$ (mV)', labelpad=-2 )
    ax.set_xlim( -3, 3 )
    ax.xaxis.set_ticks( (-2,0,2) )
    ax.set_xticklabels( (-2,0,2) )
    ax.tick_params(axis = 'x', direction = 'out')

    xticks = np.arange(-5, 5.1, 10)
    # ax.xaxis.set_ticks((xticks))
    # ax.xaxis.set_label_coords(.5, -0.04)
    # yticks = np.arange(-50, 51, 100)
    # ax.yaxis.set_ticks(yticks)
    # ax.yaxis.set_label_coords(-0.04, 0.5)
    cbar.set_ticks(xticks)
    cbar.set_label('$I$ (nA)', labelpad = -2)
    cbar.ax.tick_params(axis = 'y' , direction = 'out')


if __name__ == '__main__' :
    plot_ipeaks_b()

#%% plot the high bias i-v trace with narrow bias inset

def plot_high_narrowbias(ax1 = None, ax2 = None) :

    d_highbias, k_highbias = open_file('high_bias.json')
    d_narrowbias, k_narrowbias = open_file('narrow_bias.json')

    up_highb_x = d_highbias[k_highbias[0]]
    up_highb_y = d_highbias[k_highbias[1]]
    down_highb_x = d_highbias[k_highbias[2]]
    down_highb_y = d_highbias[k_highbias[3]]

    narrowb_x = d_narrowbias[k_narrowbias[0]]
    narrowb_y = d_narrowbias[k_narrowbias[1]]

    xrange = 1.32
    keep = (up_highb_x >=-xrange) & (up_highb_x <=xrange)
    up_highb_x_zoom = up_highb_x[keep]
    up_highb_y_zoom = up_highb_y[keep]

    if (ax1 == None):
        fig, ax1 = plt.subplots(1)

    ax1.plot(up_highb_x_zoom, up_highb_y_zoom*1e6, linewidth = 0.7,
        color = 'black')#,label = 'upsweep')
    #ax1.plot(down_highb_x*1e3, down_highb_y*1e9, label = 'downsweep')
    ax1.set_xlabel('$V$ (V)')
    ax1.set_ylabel('$I$ ($\mu$A)', labelpad=-11, y=0.55 )
    #ax1.legend(fontsize = 6)

    if (ax2 == None):
        ax2 = plt.axes([0,0,1,1])
    
    ip = InsetPosition(ax1, [0.51,0.09,0.46,0.43])
    ax2.set_axes_locator(ip)
    mark_inset(ax1, ax2, loc1=2, loc2=1, 
        fc="none", edgecolor='0.5' )
    ax2.plot(narrowb_x, narrowb_y*1e6, linewidth = 0.7, 
            color = 'black')# label = 'narrowbias sweep')
    
    ax1.xaxis.set_label_coords(.55, -0.15)
    ax1.set_ylim( -0.60, 0.49 )
    ax1.set_xlim( -1.5, 1.5 )
    ax1.yaxis.set_ticks( (-0.4,0,0.4) )
    ax1.set_yticklabels( (-0.4, None, 0.4) )

    ax2.set_xbound(-3e-3,3e-3)
    ax2.xaxis.set_ticks( [-2e-3, 0, 2e-3] )
    ax2.set_xticklabels( [-2, None, 2], fontsize = 6 )
    ax2.tick_params(axis='x', which='major', pad=1)
    ax2.yaxis.set_ticks( [-5e-3, 0, 5e-3] )
    ax2.set_yticklabels( [-5, None, 5], fontsize = 6 )
    ax2.tick_params(axis='y', which='major', pad=1)
    ax2.set_xlabel('(mV)', labelpad=-5, x=0.5, fontsize = 5)
    ax2.set_ylabel('(nA)', labelpad=-6, y=0.55, fontsize = 5 )
    

if __name__ == '__main__' :
    plot_high_narrowbias()
#%%
