# Supplementary material for: Superconductivity from a melted insulator in Josephson junction arrays
Source: Nat Phys. 2023 Aug 10;19(11):1630–5. doi: 10.1038/s41567-023-02161-w (PMC10635826; doi:10.1038/s41567-023-02161-w)
Supplement: Supplementary file 2 — Contains all data in the paper, including supplement, serialized into text files, and Python scripts that recreate all figures from the text files. [file 41567_2023_2161_MOESM2_ESM.zip › data_and_plotters_all/phase_figures/fig1/transport/ipeaks_b.json]

{"vcorrected_x": [-0.007, -0.00699, -0.00698, -0.00697, -0.00696, -0.00695, -0.00694, -0.00693, -0.00692, -0.00691, -0.0069, -0.00689, -0.00688000000000001, -0.00687000000000001, -0.00686000000000001, -0.00685000000000001, -0.00684000000000001, -0.00683000000000001, -0.00682000000000001, -0.00681000000000001, -0.00680000000000001, -0.00679000000000001, -0.00678000000000001, -0.00677000000000001, -0.00676000000000001, -0.00675000000000001, -0.00674000000000001, -0.00673000000000001, -0.00672000000000001, -0.00671000000000001, -0.00670000000000001, -0.00669000000000001, -0.00668000000000001, -0.00667000000000001, -0.00666000000000001, -0.00665000000000001, -0.00664000000000001, -0.00663000000000002, -0.00662000000000002, -0.00661000000000002, -0.00660000000000002, -0.00659000000000002, -0.00658000000000002, -0.00657000000000002, -0.00656000000000002, -0.00655000000000002, -0.00654000000000002, -0.00653000000000002, -0.00652000000000002, -0.00651000000000002, -0.00650000000000002, -0.00649000000000002, -0.00648000000000002, -0.00647000000000002, -0.00646000000000002, -0.00645000000000002, -0.00644000000000002, -0.00643000000000002, -0.00642000000000002, -0.00641000000000002, -0.00640000000000002, -0.00639000000000003, -0.00638000000000003, -0.00637000000000003, -0.00636000000000003, -0.00635000000000003, -0.00634000000000003, -0.00633000000000003, -0.00632000000000003, -0.00631000000000003, -0.00630000000000003, -0.00629000000000003, -0.00628000000000003, -0.00627000000000003, -0.00626000000000003, -0.00625000000000003, -0.00624000000000003, -0.00623000000000003, -0.00622000000000003, -0.00621000000000003, -0.00620000000000003, -0.00619000000000003, -0.00618000000000003, -0.00617000000000003, -0.00616000000000003, -0.00615000000000003, -0.00614000000000004, -0.00613000000000004, -0.00612000000000004, -0.00611000000000004, -0.00610000000000004, -0.00609000000000004, -0.00608000000000004, -0.00607000000000004, -0.00606000000000004, -0.00605000000000004, -0.00604000000000004, -0.00603000000000004, -0.00602000000000004, -0.00601000000000004, -0.00600000000000004, -0.00599000000000004, -0.00598000000000004, -0.00597000000000004, -0.00596000000000004, -0.00595000000000004, -0.00594000000000004, -0.00593000000000004, -0.00592000000000004, -0.00591000000000004, -0.00590000000000004, -0.00589000000000005, -0.00588000000000005, -0.00587000000000005, -0.00586000000000005, -0.00585000000000005, -0.00584000000000005, -0.00583000000000005, -0.00582000000000005, -0.00581000000000005, -0.00580000000000005, -0.00579000000000005, -0.00578000000000005, -0.00577000000000005, -0.00576000000000005, -0.00575000000000005, -0.00574000000000005, -0.00573000000000005, -0.00572000000000005, -0.00571000000000005, -0.00570000000000005, -0.00569000000000005, -0.00568000000000005, -0.00567000000000005, -0.00566000000000005, -0.00565000000000006, -0.00564000000000006, -0.00563000000000006, -0.00562000000000006, -0.00561000000000006, -0.00560000000000006, -0.00559000000000006, -0.00558000000000006, -0.00557000000000006, -0.00556000000000006, -0.00555000000000006, -0.00554000000000006, -0.00553000000000006, -0.00552000000000006, -0.00551000000000006, -0.00550000000000006, -0.00549000000000006, -0.00548000000000006, -0.00547000000000006, -0.00546000000000006, -0.00545000000000006, -0.00544000000000006, -0.00543000000000006, -0.00542000000000006, -0.00541000000000006, -0.00540000000000007, -0.00539000000000007, -0.00538000000000007, -0.00537000000000007, -0.00536000000000007, -0.00535000000000007, -0.00534000000000007, -0.00533000000000007, -0.00532000000000007, -0.00531000000000007, -0.00530000000000007, -0.00529000000000007, -0.00528000000000007, -0.00527000000000007, -0.00526000000000007, -0.00525000000000007, -0.00524000000000007, -0.00523000000000007, -0.00522000000000007, -0.00521000000000007, -0.00520000000000007, -0.00519000000000007, -0.00518000000000007, -0.00517000000000007, -0.00516000000000008, -0.00515000000000008, -0.00514000000000008, -0.00513000000000008, -0.00512000000000008, -0.00511000000000008, -0.00510000000000008, -0.00509000000000008, -0.00508000000000008, -0.00507000000000008, -0.00506000000000008, -0.00505000000000008, -0.00504000000000008, -0.00503000000000008, -0.00502000000000008, -0.00501000000000008, -0.00500000000000008, -0.00499000000000008, -0.00498000000000008, -0.00497000000000008, -0.00496000000000008, -0.00495000000000008, -0.00494000000000008, -0.00493000000000008, -0.00492000000000008, -0.00491000000000009, -0.00490000000000009, -0.00489000000000009, -0.00488000000000009, -0.00487000000000009, -0.00486000000000009, -0.00485000000000009, -0.00484000000000009, -0.00483000000000009, -0.00482000000000009, -0.00481000000000009, -0.00480000000000009, -0.00479000000000009, -0.00478000000000009, -0.00477000000000009, -0.00476000000000009, -0.00475000000000009, -0.00474000000000009, -0.00473000000000009, -0.00472000000000009, -0.00471000000000009, -0.00470000000000009, -0.00469000000000009, -0.00468000000000009, -0.0046700000000001, -0.0046600000000001, -0.0046500000000001, -0.0046400000000001, -0.0046300000000001, -0.0046200000000001, -0.0046100000000001, -0.0046000000000001, -0.0045900000000001, -0.0045800000000001, -0.0045700000000001, -0.0045600000000001, -0.0045500000000001, -0.0045400000000001, -0.0045300000000001, -0.0045200000000001, -0.0045100000000001, -0.0045000000000001, -0.0044900000000001, -0.0044800000000001, -0.0044700000000001, -0.0044600000000001, -0.0044500000000001, -0.0044400000000001, -0.0044300000000001, -0.00442000000000011, -0.00441000000000011, -0.00440000000000011, -0.00439000000000011, -0.00438000000000011, -0.00437000000000011, -0.00436000000000011, -0.00435000000000011, -0.00434000000000011, -0.00433000000000011, -0.00432000000000011, -0.00431000000000011, -0.00430000000000011, -0.00429000000000011, -0.00428000000000011, -0.00427000000000011, -0.00426000000000011, -0.00425000000000011, -0.00424000000000011, -0.00423000000000011, -0.00422000000000011, -0.00421000000000011, -0.00420000000000011, -0.00419000000000011, -0.00418000000000012, -0.00417000000000012, -0.00416000000000012, -0.00415000000000012, -0.00414000000000012, -0.00413000000000012, -0.00412000000000012, -0.00411000000000012, -0.00410000000000012, -0.00409000000000012, -0.00408000000000012, -0.00407000000000012, -0.00406000000000012, -0.00405000000000012, -0.00404000000000012, -0.00403000000000012, -0.00402000000000012, -0.00401000000000012, -0.00400000000000012, -0.00399000000000012, -0.00398000000000012, -0.00397000000000012, -0.00396000000000012, -0.00395000000000012, -0.00394000000000012, -0.00393000000000013, -0.00392000000000013, -0.00391000000000013, -0.00390000000000013, -0.00389000000000013, -0.00388000000000013, -0.00387000000000013, -0.00386000000000013, -0.00385000000000013, -0.00384000000000013, -0.00383000000000013, -0.00382000000000013, -0.00381000000000013, -0.00380000000000013, -0.00379000000000013, -0.00378000000000013, -0.00377000000000013, -0.00376000000000013, -0.00375000000000013, -0.00374000000000013, -0.00373000000000013, -0.00372000000000013, -0.00371000000000013, -0.00370000000000013, -0.00369000000000013, -0.00368000000000013, -0.00367000000000013, -0.00366000000000013, -0.00365000000000013, -0.00364000000000013, -0.00363000000000013, -0.00362000000000013, -0.00361000000000013, -0.00360000000000013, -0.00359000000000013, -0.00358000000000013, -0.00357000000000013, -0.00356000000000013, -0.00355000000000013, -0.00354000000000013, -0.00353000000000013, -0.00352000000000013, -0.00351000000000012, -0.00350000000000012, -0.00349000000000012, -0.00348000000000012, -0.00347000000000012, -0.00346000000000012, -0.00345000000000012, -0.00344000000000012, -0.00343000000000012, -0.00342000000000012, -0.00341000000000012, -0.00340000000000012, -0.00339000000000012, -0.00338000000000012, -0.00337000000000012, -0.00336000000000012, -0.00335000000000012, -0.00334000000000012, -0.00333000000000012, -0.00332000000000012, -0.00331000000000012, -0.00330000000000012, -0.00329000000000012, -0.00328000000000012, -0.00327000000000012, -0.00326000000000012, -0.00325000000000012, -0.00324000000000012, -0.00323000000000012, -0.00322000000000012, -0.00321000000000012, -0.00320000000000012, -0.00319000000000012, -0.00318000000000012, -0.00317000000000012, -0.00316000000000012, -0.00315000000000012, -0.00314000000000012, -0.00313000000000012, -0.00312000000000012, -0.00311000000000012, -0.00310000000000012, -0.00309000000000012, -0.00308000000000012, -0.00307000000000012, -0.00306000000000012, -0.00305000000000012, -0.00304000000000012, -0.00303000000000012, -0.00302000000000012, -0.00301000000000012, -0.00300000000000012, -0.00299000000000012, -0.00298000000000012, -0.00297000000000012, -0.00296000000000012, -0.00295000000000012, -0.00294000000000012, -0.00293000000000012, -0.00292000000000012, -0.00291000000000012, -0.00290000000000012, -0.00289000000000012, -0.00288000000000012, -0.00287000000000012, -0.00286000000000012, -0.00285000000000012, -0.00284000000000012, -0.00283000000000012, -0.00282000000000012, -0.00281000000000012, -0.00280000000000012, -0.00279000000000012, -0.00278000000000012, -0.00277000000000012, -0.00276000000000012, -0.00275000000000012, -0.00274000000000012, -0.00273000000000012, -0.00272000000000012, -0.00271000000000012, -0.00270000000000012, -0.00269000000000012, -0.00268000000000012, -0.00267000000000012, -0.00266000000000012, -0.00265000000000012, -0.00264000000000012, -0.00263000000000012, -0.00262000000000012, -0.00261000000000012, -0.00260000000000012, -0.00259000000000012, -0.00258000000000012, -0.00257000000000012, -0.00256000000000012, -0.00255000000000012, -0.00254000000000012, -0.00253000000000012, -0.00252000000000012, -0.00251000000000012, -0.00250000000000012, -0.00249000000000012, -0.00248000000000012, -0.00247000000000012, -0.00246000000000012, -0.00245000000000012, -0.00244000000000012, -0.00243000000000012, -0.00242000000000012, -0.00241000000000012, -0.00240000000000012, -0.00239000000000012, -0.00238000000000012, -0.00237000000000012, -0.00236000000000012, -0.00235000000000012, -0.00234000000000012, -0.00233000000000012, -0.00232000000000012, -0.00231000000000012, -0.00230000000000012, -0.00229000000000012, -0.00228000000000012, -0.00227000000000012, -0.00226000000000012, -0.00225000000000012, -0.00224000000000012, -0.00223000000000012, -0.00222000000000012, -0.00221000000000012, -0.00220000000000012, -0.00219000000000012, -0.00218000000000012, -0.00217000000000012, -0.00216000000000012, -0.00215000000000012, -0.00214000000000012, -0.00213000000000012, -0.00212000000000012, -0.00211000000000012, -0.00210000000000012, -0.00209000000000012, -0.00208000000000012, -0.00207000000000012, -0.00206000000000012, -0.00205000000000012, -0.00204000000000012, -0.00203000000000012, -0.00202000000000012, -0.00201000000000012, -0.00200000000000012, -0.00199000000000012, -0.00198000000000012, -0.00197000000000012, -0.00196000000000012, -0.00195000000000012, -0.00194000000000012, -0.00193000000000012, -0.00192000000000012, -0.00191000000000012, -0.00190000000000012, -0.00189000000000012, -0.00188000000000012, -0.00187000000000012, -0.00186000000000012, -0.00185000000000012, -0.00184000000000012, -0.00183000000000012, -0.00182000000000012, -0.00181000000000012, -0.00180000000000012, -0.00179000000000012, -0.00178000000000012, -0.00177000000000012, -0.00176000000000012, -0.00175000000000012, -0.00174000000000012, -0.00173000000000012, -0.00172000000000012, -0.00171000000000012, -0.00170000000000012, -0.00169000000000012, -0.00168000000000012, -0.00167000000000012, -0.00166000000000012, -0.00165000000000012, -0.00164000000000012, -0.00163000000000012, -0.00162000000000012, -0.00161000000000012, -0.00160000000000012, -0.00159000000000012, -0.00158000000000012, -0.00157000000000012, -0.00156000000000012, -0.00155000000000012, -0.00154000000000012, -0.00153000000000012, -0.00152000000000012, -0.00151000000000012, -0.00150000000000012, -0.00149000000000012, -0.00148000000000012, -0.00147000000000012, -0.00146000000000012, -0.00145000000000012, -0.00144000000000012, -0.00143000000000012, -0.00142000000000012, -0.00141000000000012, -0.00140000000000012, -0.00139000000000012, -0.00138000000000012, -0.00137000000000012, -0.00136000000000012, -0.00135000000000012, -0.00134000000000012, -0.00133000000000012, -0.00132000000000012, -0.00131000000000012, -0.00130000000000012, -0.00129000000000012, -0.00128000000000012, -0.00127000000000012, -0.00126000000000012, -0.00125000000000012, -0.00124000000000012, -0.00123000000000012, -0.00122000000000012, -0.00121000000000012, -0.00120000000000012, -0.00119000000000012, -0.00118000000000012, -0.00117000000000012, -0.00116000000000012, -0.00115000000000012, -0.00114000000000012, -0.00113000000000012, -0.00112000000000012, -0.00111000000000012, -0.00110000000000012, -0.00109000000000012, -0.00108000000000012, -0.00107000000000012, -0.00106000000000012, -0.00105000000000012, -0.00104000000000012, -0.00103000000000012, -0.00102000000000012, -0.00101000000000012, -0.00100000000000012, -0.000990000000000118, -0.000980000000000118, -0.000970000000000118, -0.000960000000000118, -0.000950000000000118, -0.000940000000000118, -0.000930000000000118, -0.000920000000000118, -0.000910000000000118, -0.000900000000000118, -0.000890000000000118, -0.000880000000000118, -0.000870000000000118, -0.000860000000000118, -0.000850000000000118, -0.000840000000000118, -0.000830000000000118, -0.000820000000000118, -0.000810000000000118, -0.000800000000000118, -0.000790000000000118, -0.000780000000000118, -0.000770000000000118, -0.000760000000000118, -0.000750000000000118, -0.000740000000000118, -0.000730000000000118, -0.000720000000000118, -0.000710000000000118, -0.000700000000000118, -0.000690000000000118, -0.000680000000000118, -0.000670000000000118, -0.000660000000000118, -0.000650000000000117, -0.000640000000000117, -0.000630000000000117, -0.000620000000000117, -0.000610000000000117, -0.000600000000000117, -0.000590000000000117, -0.000580000000000117, -0.000570000000000117, -0.000560000000000117, -0.000550000000000117, -0.000540000000000117, -0.000530000000000117, -0.000520000000000117, -0.000510000000000117, -0.000500000000000117, -0.000490000000000117, -0.000480000000000117, -0.000470000000000117, -0.000460000000000117, -0.000450000000000117, -0.000440000000000117, -0.000430000000000117, -0.000420000000000117, -0.000410000000000117, -0.000400000000000117, -0.000390000000000117, -0.000380000000000117, -0.000370000000000117, -0.000360000000000117, -0.000350000000000117, -0.000340000000000117, -0.000330000000000117, -0.000320000000000117, -0.000310000000000117, -0.000300000000000117, -0.000290000000000117, -0.000280000000000117, -0.000270000000000117, -0.000260000000000116, -0.000250000000000116, -0.000240000000000116, -0.000230000000000116, -0.000220000000000116, -0.000210000000000116, -0.000200000000000116, -0.000190000000000116, -0.000180000000000116, -0.000170000000000116, -0.000160000000000116, -0.000150000000000116, -0.000140000000000116, -0.000130000000000116, -0.000120000000000116, -0.000110000000000116, -0.000100000000000116, -9.00000000001165e-05, -8.00000000001165e-05, -7.00000000001165e-05, -6.00000000001165e-05, -5.00000000001165e-05, -4.00000000001165e-05, -3.00000000001165e-05, -2.00000000001165e-05, -1.00000000001165e-05, -1.16467030247466e-16, 9.99999999988353e-06, 1.99999999998835e-05, 2.99999999998835e-05, 3.99999999998835e-05, 4.99999999998835e-05, 5.99999999998835e-05, 6.99999999998835e-05, 7.99999999998835e-05, 8.99999999998835e-05, 9.99999999998835e-05, 0.000109999999999884, 0.000119999999999884, 0.000129999999999884, 0.000139999999999884, 0.000149999999999884, 0.000159999999999884, 0.000169999999999884, 0.000179999999999884, 0.000189999999999884, 0.000199999999999884, 0.000209999999999884, 0.000219999999999884, 0.000229999999999884, 0.000239999999999884, 0.000249999999999884, 0.000259999999999884, 0.000269999999999884, 0.000279999999999884, 0.000289999999999884, 0.000299999999999884, 0.000309999999999884, 0.000319999999999884, 0.000329999999999884, 0.000339999999999884, 0.000349999999999884, 0.000359999999999884, 0.000369999999999884, 0.000379999999999884, 0.000389999999999884, 0.000399999999999884, 0.000409999999999884, 0.000419999999999884, 0.000429999999999884, 0.000439999999999884, 0.000449999999999884, 0.000459999999999884, 0.000469999999999884, 0.000479999999999884, 0.000489999999999884, 0.000499999999999884, 0.000509999999999884, 0.000519999999999884, 0.000529999999999884, 0.000539999999999884, 0.000549999999999884, 0.000559999999999884, 0.000569999999999884, 0.000579999999999884, 0.000589999999999884, 0.000599999999999884, 0.000609999999999885, 0.000619999999999885, 0.000629999999999885, 0.000639999999999885, 0.000649999999999885, 0.000659999999999885, 0.000669999999999885, 0.000679999999999885, 0.000689999999999885, 0.000699999999999885, 0.000709999999999885, 0.000719999999999885, 0.000729999999999885, 0.000739999999999885, 0.000749999999999885, 0.000759999999999885, 0.000769999999999885, 0.000779999999999885, 0.000789999999999885, 0.000799999999999885, 0.000809999999999885, 0.000819999999999885, 0.000829999999999885, 0.000839999999999885, 0.000849999999999885, 0.000859999999999885, 0.000869999999999885, 0.000879999999999885, 0.000889999999999885, 0.000899999999999885, 0.000909999999999885, 0.000919999999999885, 0.000929999999999885, 0.000939999999999885, 0.000949999999999885, 0.000959999999999885, 0.000969999999999885, 0.000979999999999885, 0.000989999999999886, 0.000999999999999886, 0.00100999999999989, 0.00101999999999989, 0.00102999999999989, 0.00103999999999989, 0.00104999999999989, 0.00105999999999989, 0.00106999999999989, 0.00107999999999989, 0.00108999999999989, 0.00109999999999989, 0.00110999999999989, 0.00111999999999989, 0.00112999999999989, 0.00113999999999989, 0.00114999999999989, 0.00115999999999989, 0.00116999999999989, 0.00117999999999989, 0.00118999999999989, 0.00119999999999989, 0.00120999999999989, 0.00121999999999989, 0.00122999999999989, 0.00123999999999989, 0.00124999999999989, 0.00125999999999989, 0.00126999999999989, 0.00127999999999989, 0.00128999999999989, 0.00129999999999989, 0.00130999999999989, 0.00131999999999989, 0.00132999999999989, 0.00133999999999989, 0.00134999999999989, 0.00135999999999989, 0.00136999999999989, 0.00137999999999989, 0.00138999999999989, 0.00139999999999989, 0.00140999999999989, 0.00141999999999989, 0.00142999999999989, 0.00143999999999989, 0.00144999999999989, 0.00145999999999989, 0.00146999999999989, 0.00147999999999989, 0.00148999999999989, 0.00149999999999989, 0.00150999999999989, 0.00151999999999989, 0.00152999999999989, 0.00153999999999989, 0.00154999999999989, 0.00155999999999989, 0.00156999999999989, 0.00157999999999989, 0.00158999999999989, 0.00159999999999989, 0.00160999999999989, 0.00161999999999989, 0.00162999999999989, 0.00163999999999989, 0.00164999999999989, 0.00165999999999989, 0.00166999999999989, 0.00167999999999989, 0.00168999999999989, 0.00169999999999989, 0.00170999999999989, 0.00171999999999989, 0.00172999999999989, 0.00173999999999989, 0.00174999999999989, 0.00175999999999989, 0.00176999999999989, 0.00177999999999989, 0.00178999999999989, 0.00179999999999989, 0.00180999999999989, 0.00181999999999989, 0.00182999999999989, 0.00183999999999989, 0.00184999999999989, 0.00185999999999989, 0.00186999999999989, 0.00187999999999989, 0.00188999999999989, 0.00189999999999989, 0.00190999999999989, 0.00191999999999989, 0.00192999999999989, 0.00193999999999989, 0.00194999999999989, 0.00195999999999989, 0.00196999999999989, 0.00197999999999989, 0.00198999999999989, 0.00199999999999989, 0.00200999999999989, 0.00201999999999989, 0.00202999999999989, 0.00203999999999989, 0.00204999999999989, 0.00205999999999989, 0.00206999999999989, 0.00207999999999989, 0.00208999999999989, 0.00209999999999989, 0.00210999999999989, 0.00211999999999989, 0.00212999999999989, 0.00213999999999989, 0.00214999999999989, 0.00215999999999989, 0.00216999999999989, 0.00217999999999989, 0.00218999999999989, 0.00219999999999989, 0.00220999999999989, 0.00221999999999989, 0.00222999999999989, 0.00223999999999989, 0.00224999999999989, 0.00225999999999989, 0.00226999999999989, 0.00227999999999989, 0.00228999999999989, 0.00229999999999989, 0.00230999999999989, 0.00231999999999989, 0.00232999999999989, 0.00233999999999989, 0.00234999999999989, 0.00235999999999989, 0.00236999999999989, 0.00237999999999989, 0.00238999999999989, 0.00239999999999989, 0.00240999999999989, 0.00241999999999989, 0.00242999999999989, 0.00243999999999989, 0.00244999999999989, 0.00245999999999989, 0.00246999999999989, 0.00247999999999989, 0.00248999999999989, 0.00249999999999989, 0.00250999999999989, 0.00251999999999989, 0.00252999999999989, 0.00253999999999989, 0.00254999999999989, 0.00255999999999989, 0.00256999999999989, 0.00257999999999989, 0.00258999999999989, 0.00259999999999989, 0.00260999999999989, 0.00261999999999989, 0.00262999999999989, 0.00263999999999989, 0.00264999999999989, 0.00265999999999989, 0.00266999999999989, 0.00267999999999989, 0.00268999999999989, 0.00269999999999989, 0.00270999999999989, 0.00271999999999989, 0.00272999999999989, 0.00273999999999989, 0.00274999999999989, 0.00275999999999989, 0.00276999999999989, 0.00277999999999989, 0.00278999999999989, 0.00279999999999989, 0.00280999999999989, 0.00281999999999989, 0.00282999999999989, 0.00283999999999989, 0.00284999999999989, 0.00285999999999989, 0.00286999999999989, 0.00287999999999989, 0.00288999999999989, 0.00289999999999989, 0.00290999999999989, 0.00291999999999989, 0.00292999999999989, 0.00293999999999989, 0.00294999999999989, 0.00295999999999989, 0.00296999999999989, 0.00297999999999989, 0.00298999999999989, 0.00299999999999989, 0.00300999999999989, 0.00301999999999989, 0.00302999999999989, 0.00303999999999989, 0.00304999999999989, 0.00305999999999989, 0.00306999999999989, 0.00307999999999989, 0.00308999999999989, 0.00309999999999989, 0.00310999999999989, 0.00311999999999989, 0.00312999999999989, 0.00313999999999989, 0.00314999999999989, 0.00315999999999989, 0.00316999999999989, 0.00317999999999989, 0.00318999999999989, 0.00319999999999989, 0.00320999999999989, 0.00321999999999989, 0.00322999999999989, 0.00323999999999989, 0.00324999999999989, 0.00325999999999989, 0.00326999999999989, 0.00327999999999989, 0.00328999999999989, 0.00329999999999989, 0.00330999999999989, 0.00331999999999989, 0.00332999999999989, 0.00333999999999989, 0.00334999999999989, 0.00335999999999989, 0.00336999999999989, 0.00337999999999989, 0.00338999999999989, 0.00339999999999989, 0.00340999999999989, 0.00341999999999989, 0.00342999999999989, 0.00343999999999989, 0.00344999999999989, 0.00345999999999989, 0.00346999999999989, 0.00347999999999989, 0.00348999999999989, 0.00349999999999989, 0.00350999999999989, 0.00351999999999989, 0.00352999999999989, 0.00353999999999989, 0.00354999999999989, 0.00355999999999989, 0.00356999999999989, 0.00357999999999989, 0.00358999999999989, 0.00359999999999989, 0.00360999999999989, 0.00361999999999989, 0.00362999999999989, 0.00363999999999989, 0.00364999999999989, 0.00365999999999989, 0.00366999999999989, 0.00367999999999989, 0.00368999999999989, 0.00369999999999989, 0.00370999999999989, 0.00371999999999989, 0.00372999999999989, 0.00373999999999989, 0.00374999999999989, 0.00375999999999989, 0.00376999999999989, 0.00377999999999989, 0.00378999999999989, 0.00379999999999989, 0.00380999999999989, 0.00381999999999989, 0.00382999999999989, 0.00383999999999989, 0.00384999999999989, 0.00385999999999989, 0.00386999999999989, 0.00387999999999989, 0.00388999999999989, 0.00389999999999989, 0.00390999999999989, 0.00391999999999989, 0.00392999999999989, 0.00393999999999989, 0.00394999999999989, 0.00395999999999989, 0.00396999999999989, 0.00397999999999989, 0.00398999999999989, 0.00399999999999989, 0.00400999999999989, 0.00401999999999989, 0.00402999999999989, 0.00403999999999989, 0.00404999999999989, 0.00405999999999989, 0.00406999999999989, 0.00407999999999989, 0.00408999999999989, 0.00409999999999988, 0.00410999999999988, 0.00411999999999988, 0.00412999999999988, 0.00413999999999988, 0.00414999999999988, 0.00415999999999988, 0.00416999999999988, 0.00417999999999988, 0.00418999999999988, 0.00419999999999988, 0.00420999999999988, 0.00421999999999988, 0.00422999999999988, 0.00423999999999988, 0.00424999999999988, 0.00425999999999988, 0.00426999999999988, 0.00427999999999988, 0.00428999999999988, 0.00429999999999988, 0.00430999999999988, 0.00431999999999988, 0.00432999999999988, 0.00433999999999988, 0.00434999999999987, 0.00435999999999987, 0.00436999999999987, 0.00437999999999987, 0.00438999999999987, 0.00439999999999987, 0.00440999999999987, 0.00441999999999987, 0.00442999999999987, 0.00443999999999987, 0.00444999999999987, 0.00445999999999987, 0.00446999999999987, 0.00447999999999987, 0.00448999999999987, 0.00449999999999987, 0.00450999999999987, 0.00451999999999987, 0.00452999999999987, 0.00453999999999987, 0.00454999999999987, 0.00455999999999987, 0.00456999999999987, 0.00457999999999987, 0.00458999999999987, 0.00459999999999986, 0.00460999999999986, 0.00461999999999986, 0.00462999999999986, 0.00463999999999986, 0.00464999999999986, 0.00465999999999986, 0.00466999999999986, 0.00467999999999986, 0.00468999999999986, 0.00469999999999986, 0.00470999999999986, 0.00471999999999986, 0.00472999999999986, 0.00473999999999986, 0.00474999999999986, 0.00475999999999986, 0.00476999999999986, 0.00477999999999986, 0.00478999999999986, 0.00479999999999986, 0.00480999999999986, 0.00481999999999986, 0.00482999999999986, 0.00483999999999985, 0.00484999999999985, 0.00485999999999985, 0.00486999999999985, 0.00487999999999985, 0.00488999999999985, 0.00489999999999985, 0.00490999999999985, 0.00491999999999985, 0.00492999999999985, 0.00493999999999985, 0.00494999999999985, 0.00495999999999985, 0.00496999999999985, 0.00497999999999985, 0.00498999999999985, 0.00499999999999985, 0.00500999999999985, 0.00501999999999985, 0.00502999999999985, 0.00503999999999985, 0.00504999999999985, 0.00505999999999985, 0.00506999999999985, 0.00507999999999985, 0.00508999999999984, 0.00509999999999984, 0.00510999999999984, 0.00511999999999984, 0.00512999999999984, 0.00513999999999984, 0.00514999999999984, 0.00515999999999984, 0.00516999999999984, 0.00517999999999984, 0.00518999999999984, 0.00519999999999984, 0.00520999999999984, 0.00521999999999984, 0.00522999999999984, 0.00523999999999984, 0.00524999999999984, 0.00525999999999984, 0.00526999999999984, 0.00527999999999984, 0.00528999999999984, 0.00529999999999984, 0.00530999999999984, 0.00531999999999984, 0.00532999999999983, 0.00533999999999983, 0.00534999999999983, 0.00535999999999983, 0.00536999999999983, 0.00537999999999983, 0.00538999999999983, 0.00539999999999983, 0.00540999999999983, 0.00541999999999983, 0.00542999999999983, 0.00543999999999983, 0.00544999999999983, 0.00545999999999983, 0.00546999999999983, 0.00547999999999983, 0.00548999999999983, 0.00549999999999983, 0.00550999999999983, 0.00551999999999983, 0.00552999999999983, 0.00553999999999983, 0.00554999999999983, 0.00555999999999983, 0.00556999999999983, 0.00557999999999982, 0.00558999999999982, 0.00559999999999982, 0.00560999999999982, 0.00561999999999982, 0.00562999999999982, 0.00563999999999982, 0.00564999999999982, 0.00565999999999982, 0.00566999999999982, 0.00567999999999982, 0.00568999999999982, 0.00569999999999982, 0.00570999999999982, 0.00571999999999982, 0.00572999999999982, 0.00573999999999982, 0.00574999999999982, 0.00575999999999982, 0.00576999999999982, 0.00577999999999982, 0.00578999999999982, 0.00579999999999982, 0.00580999999999982, 0.00581999999999981, 0.00582999999999981, 0.00583999999999981, 0.00584999999999981, 0.00585999999999981, 0.00586999999999981, 0.00587999999999981, 0.00588999999999981, 0.00589999999999981, 0.00590999999999981, 0.00591999999999981, 0.00592999999999981, 0.00593999999999981, 0.00594999999999981, 0.00595999999999981, 0.00596999999999981, 0.00597999999999981, 0.00598999999999981, 0.00599999999999981, 0.00600999999999981, 0.00601999999999981, 0.00602999999999981, 0.00603999999999981, 0.00604999999999981, 0.00605999999999981, 0.0060699999999998, 0.0060799999999998, 0.0060899999999998, 0.0060999999999998, 0.0061099999999998, 0.0061199999999998, 0.0061299999999998, 0.0061399999999998, 0.0061499999999998, 0.0061599999999998, 0.0061699999999998, 0.0061799999999998, 0.0061899999999998, 0.0061999999999998, 0.0062099999999998, 0.0062199999999998, 0.0062299999999998, 0.0062399999999998, 0.0062499999999998, 0.0062599999999998, 0.0062699999999998, 0.0062799999999998, 0.0062899999999998, 0.0062999999999998, 0.00630999999999979, 0.00631999999999979, 0.00632999999999979, 0.00633999999999979, 0.00634999999999979, 0.00635999999999979, 0.00636999999999979, 0.00637999999999979, 0.00638999999999979, 0.00639999999999979, 0.00640999999999979, 0.00641999999999979, 0.00642999999999979, 0.00643999999999979, 0.00644999999999979, 0.00645999999999979, 0.00646999999999979, 0.00647999999999979, 0.00648999999999979, 0.00649999999999979, 0.00650999999999979, 0.00651999999999979, 0.00652999999999979, 0.00653999999999979, 0.00654999999999979, 0.00655999999999978, 0.00656999999999978, 0.00657999999999978, 0.00658999999999978, 0.00659999999999978, 0.00660999999999978, 0.00661999999999978, 0.00662999999999978, 0.00663999999999978, 0.00664999999999978, 0.00665999999999978, 0.00666999999999978, 0.00667999999999978, 0.00668999999999978, 0.00669999999999978, 0.00670999999999978, 0.00671999999999978, 0.00672999999999978, 0.00673999999999978, 0.00674999999999978, 0.00675999999999978, 0.00676999999999978, 0.00677999999999978, 0.00678999999999978, 0.00679999999999977, 0.00680999999999977, 0.00681999999999977, 0.00682999999999977, 0.00683999999999977, 0.00684999999999977, 0.00685999999999977, 0.00686999999999977, 0.00687999999999977, 0.00688999999999977, 0.00689999999999977, 0.00690999999999977, 0.00691999999999977, 0.00692999999999977, 0.00693999999999977, 0.00694999999999977, 0.00695999999999977, 0.00696999999999977, 0.00697999999999977, 0.00698999999999977, 0.00699999999999977, -0.007, -0.00699, -0.00698, -0.00697, -0.00696, -0.00695, -0.00694, -0.00693, -0.00692, -0.00691, -0.0069, -0.00689, -0.00688000000000001, -0.00687000000000001, -0.00686000000000001, -0.00685000000000001, -0.00684000000000001, -0.00683000000000001, -0.00682000000000001, -0.00681000000000001, -0.00680000000000001, -0.00679000000000001, -0.00678000000000001, -0.00677000000000001, -0.00676000000000001, -0.00675000000000001, -0.00674000000000001, -0.00673000000000001, -0.00672000000000001, -0.00671000000000001, -0.00670000000000001, -0.00669000000000001, -0.00668000000000001, -0.00667000000000001, -0.00666000000000001, -0.00665000000000001, -0.00664000000000001, -0.00663000000000002, -0.00662000000000002, -0.00661000000000002, -0.00660000000000002, -0.00659000000000002, -0.00658000000000002, -0.00657000000000002, -0.00656000000000002, -0.00655000000000002, -0.00654000000000002, -0.00653000000000002, -0.00652000000000002, -0.00651000000000002, -0.00650000000000002, -0.00649000000000002, -0.00648000000000002, -0.00647000000000002, -0.00646000000000002, -0.00645000000000002, -0.00644000000000002, -0.00643000000000002, -0.00642000000000002, -0.00641000000000002, -0.00640000000000002, -0.00639000000000003, -0.00638000000000003, -0.00637000000000003, -0.00636000000000003, -0.00635000000000003, -0.00634000000000003, -0.00633000000000003, -0.00632000000000003, -0.00631000000000003, -0.00630000000000003, -0.00629000000000003, -0.00628000000000003, -0.00627000000000003, -0.00626000000000003, -0.00625000000000003, -0.00624000000000003, -0.00623000000000003, -0.00622000000000003, -0.00621000000000003, -0.00620000000000003, -0.00619000000000003, -0.00618000000000003, -0.00617000000000003, -0.00616000000000003, -0.00615000000000003, -0.00614000000000004, -0.00613000000000004, -0.00612000000000004, -0.00611000000000004, -0.00610000000000004, -0.00609000000000004, -0.00608000000000004, -0.00607000000000004, -0.00606000000000004, -0.00605000000000004, -0.00604000000000004, -0.00603000000000004, -0.00602000000000004, -0.00601000000000004, -0.00600000000000004, -0.00599000000000004, -0.00598000000000004, -0.00597000000000004, -0.00596000000000004, -0.00595000000000004, -0.00594000000000004, -0.00593000000000004, -0.00592000000000004, -0.00591000000000004, -0.00590000000000004, -0.00589000000000005, -0.00588000000000005, -0.00587000000000005, -0.00586000000000005, -0.00585000000000005, -0.00584000000000005, -0.00583000000000005, -0.00582000000000005, -0.00581000000000005, -0.00580000000000005, -0.00579000000000005, -0.00578000000000005, -0.00577000000000005, -0.00576000000000005, -0.00575000000000005, -0.00574000000000005, -0.00573000000000005, -0.00572000000000005, -0.00571000000000005, -0.00570000000000005, -0.00569000000000005, -0.00568000000000005, -0.00567000000000005, -0.00566000000000005, -0.00565000000000006, -0.00564000000000006, -0.00563000000000006, -0.00562000000000006, -0.00561000000000006, -0.00560000000000006, -0.00559000000000006, -0.00558000000000006, -0.00557000000000006, -0.00556000000000006, -0.00555000000000006, -0.00554000000000006, -0.00553000000000006, -0.00552000000000006, -0.00551000000000006, -0.00550000000000006, -0.00549000000000006, -0.00548000000000006, -0.00547000000000006, -0.00546000000000006, -0.00545000000000006, -0.00544000000000006, -0.00543000000000006, -0.00542000000000006, -0.00541000000000006, -0.00540000000000007, -0.00539000000000007, -0.00538000000000007, -0.00537000000000007, -0.00536000000000007, -0.00535000000000007, -0.00534000000000007, -0.00533000000000007, -0.00532000000000007, -0.00531000000000007, -0.00530000000000007, -0.00529000000000007, -0.00528000000000007, -0.00527000000000007, -0.00526000000000007, -0.00525000000000007, -0.00524000000000007, -0.00523000000000007, -0.00522000000000007, -0.00521000000000007, -0.00520000000000007, -0.00519000000000007, -0.00518000000000007, -0.00517000000000007, -0.00516000000000008, -0.00515000000000008, -0.00514000000000008, -0.00513000000000008, -0.00512000000000008, -0.00511000000000008, -0.00510000000000008, -0.00509000000000008, -0.00508000000000008, -0.00507000000000008, -0.00506000000000008, -0.00505000000000008, -0.00504000000000008, -0.00503000000000008, -0.00502000000000008, -0.00501000000000008, -0.00500000000000008, -0.00499000000000008, -0.00498000000000008, -0.00497000000000008, -0.00496000000000008, -0.00495000000000008, -0.00494000000000008, -0.00493000000000008, -0.00492000000000008, -0.00491000000000009, -0.00490000000000009, -0.00489000000000009, -0.00488000000000009, -0.00487000000000009, -0.00486000000000009, -0.00485000000000009, -0.00484000000000009, -0.00483000000000009, -0.00482000000000009, -0.00481000000000009, -0.00480000000000009, -0.00479000000000009, -0.00478000000000009, -0.00477000000000009, -0.00476000000000009, -0.00475000000000009, -0.00474000000000009, -0.00473000000000009, -0.00472000000000009, -0.00471000000000009, -0.00470000000000009, -0.00469000000000009, -0.00468000000000009, -0.0046700000000001, -0.0046600000000001, -0.0046500000000001, -0.0046400000000001, -0.0046300000000001, -0.0046200000000001, -0.0046100000000001, -0.0046000000000001, -0.0045900000000001, -0.0045800000000001, -0.0045700000000001, -0.0045600000000001, -0.0045500000000001, -0.0045400000000001, -0.0045300000000001, -0.0045200000000001, -0.0045100000000001, -0.0045000000000001, -0.0044900000000001, -0.0044800000000001, -0.0044700000000001, -0.0044600000000001, -0.0044500000000001, -0.0044400000000001, -0.0044300000000001, -0.00442000000000011, -0.00441000000000011, -0.00440000000000011, -0.00439000000000011, -0.00438000000000011, -0.00437000000000011, -0.00436000000000011, -0.00435000000000011, -0.00434000000000011, -0.00433000000000011, -0.00432000000000011, -0.00431000000000011, -0.00430000000000011, -0.00429000000000011, -0.00428000000000011, -0.00427000000000011, -0.00426000000000011, -0.00425000000000011, -0.00424000000000011, -0.00423000000000011, -0.00422000000000011, -0.00421000000000011, -0.00420000000000011, -0.00419000000000011, -0.00418000000000012, -0.00417000000000012, -0.00416000000000012, -0.00415000000000012, -0.00414000000000012, -0.00413000000000012, -0.00412000000000012, -0.00411000000000012, -0.00410000000000012, -0.00409000000000012, -0.00408000000000012, -0.00407000000000012, -0.00406000000000012, -0.00405000000000012, -0.00404000000000012, -0.00403000000000012, -0.00402000000000012, -0.00401000000000012, -0.00400000000000012, -0.00399000000000012, -0.00398000000000012, -0.00397000000000012, -0.00396000000000012, -0.00395000000000012, -0.00394000000000012, -0.00393000000000013, -0.00392000000000013, -0.00391000000000013, -0.00390000000000013, -0.00389000000000013, -0.00388000000000013, -0.00387000000000013, -0.00386000000000013, -0.00385000000000013, -0.00384000000000013, -0.00383000000000013, -0.00382000000000013, -0.00381000000000013, -0.00380000000000013, -0.00379000000000013, -0.00378000000000013, -0.00377000000000013, -0.00376000000000013, -0.00375000000000013, -0.00374000000000013, -0.00373000000000013, -0.00372000000000013, -0.00371000000000013, -0.00370000000000013, -0.00369000000000013, -0.00368000000000013, -0.00367000000000013, -0.00366000000000013, -0.00365000000000013, -0.00364000000000013, -0.00363000000000013, -0.00362000000000013, -0.00361000000000013, -0.00360000000000013, -0.00359000000000013, -0.00358000000000013, -0.00357000000000013, -0.00356000000000013, -0.00355000000000013, -0.00354000000000013, -0.00353000000000013, -0.00352000000000013, -0.00351000000000012, -0.00350000000000012, -0.00349000000000012, -0.00348000000000012, -0.00347000000000012, -0.00346000000000012, -0.00345000000000012, -0.00344000000000012, -0.00343000000000012, -0.00342000000000012, -0.00341000000000012, -0.00340000000000012, -0.00339000000000012, -0.00338000000000012, -0.00337000000000012, -0.00336000000000012, -0.00335000000000012, -0.00334000000000012, -0.00333000000000012, -0.00332000000000012, -0.00331000000000012, -0.00330000000000012, -0.00329000000000012, -0.00328000000000012, -0.00327000000000012, -0.00326000000000012, -0.00325000000000012, -0.00324000000000012, -0.00323000000000012, -0.00322000000000012, -0.00321000000000012, -0.00320000000000012, -0.00319000000000012, -0.00318000000000012, -0.00317000000000012, -0.00316000000000012, -0.00315000000000012, -0.00314000000000012, -0.00313000000000012, -0.00312000000000012, -0.00311000000000012, -0.00310000000000012, -0.00309000000000012, -0.00308000000000012, -0.00307000000000012, -0.00306000000000012, -0.00305000000000012, -0.00304000000000012, -0.00303000000000012, -0.00302000000000012, -0.00301000000000012, -0.00300000000000012, -0.00299000000000012, -0.00298000000000012, -0.00297000000000012, -0.00296000000000012, -0.00295000000000012, -0.00294000000000012, -0.00293000000000012, -0.00292000000000012, -0.00291000000000012, -0.00290000000000012, -0.00289000000000012, -0.00288000000000012, -0.00287000000000012, -0.00286000000000012, -0.00285000000000012, -0.00284000000000012, -0.00283000000000012, -0.00282000000000012, -0.00281000000000012, -0.00280000000000012, -0.00279000000000012, -0.00278000000000012, -0.00277000000000012, -0.00276000000000012, -0.00275000000000012, -0.00274000000000012, -0.00273000000000012, -0.00272000000000012, -0.00271000000000012, -0.00270000000000012, -0.00269000000000012, -0.00268000000000012, -0.00267000000000012, -0.00266000000000012, -0.00265000000000012, -0.00264000000000012, -0.00263000000000012, -0.00262000000000012, -0.00261000000000012, -0.00260000000000012, -0.00259000000000012, -0.00258000000000012, -0.00257000000000012, -0.00256000000000012, -0.00255000000000012, -0.00254000000000012, -0.00253000000000012, -0.00252000000000012, -0.00251000000000012, -0.00250000000000012, -0.00249000000000012, -0.00248000000000012, -0.00247000000000012, -0.00246000000000012, -0.00245000000000012, -0.00244000000000012, -0.00243000000000012, -0.00242000000000012, -0.00241000000000012, -0.00240000000000012, -0.00239000000000012, -0.00238000000000012, -0.00237000000000012, -0.00236000000000012, -0.00235000000000012, -0.00234000000000012, -0.00233000000000012, -0.00232000000000012, -0.00231000000000012, -0.00230000000000012, -0.00229000000000012, -0.00228000000000012, -0.00227000000000012, -0.00226000000000012, -0.00225000000000012, -0.00224000000000012, -0.00223000000000012, -0.00222000000000012, -0.00221000000000012, -0.00220000000000012, -0.00219000000000012, -0.00218000000000012, -0.00217000000000012, -0.00216000000000012, -0.00215000000000012, -0.00214000000000012, -0.00213000000000012, -0.00212000000000012, -0.00211000000000012, -0.00210000000000012, -0.00209000000000012, -0.00208000000000012, -0.00207000000000012, -0.00206000000000012, -0.00205000000000012, -0.00204000000000012, -0.00203000000000012, -0.00202000000000012, -0.00201000000000012, -0.00200000000000012, -0.00199000000000012, -0.00198000000000012, -0.00197000000000012, -0.00196000000000012, -0.00195000000000012, -0.00194000000000012, -0.00193000000000012, -0.00192000000000012, -0.00191000000000012, -0.00190000000000012, -0.00189000000000012, -0.00188000000000012, -0.00187000000000012, -0.00186000000000012, -0.00185000000000012, -0.00184000000000012, -0.00183000000000012, -0.00182000000000012, -0.00181000000000012, -0.00180000000000012, -0.00179000000000012, -0.00178000000000012, -0.00177000000000012, -0.00176000000000012, -0.00175000000000012, -0.00174000000000012, -0.00173000000000012, -0.00172000000000012, -0.00171000000000012, -0.00170000000000012, -0.00169000000000012, -0.00168000000000012, -0.00167000000000012, -0.00166000000000012, -0.00165000000000012, -0.00164000000000012, -0.00163000000000012, -0.00162000000000012, -0.00161000000000012, -0.00160000000000012, -0.00159000000000012, -0.00158000000000012, -0.00157000000000012, -0.00156000000000012, -0.00155000000000012, -0.00154000000000012, -0.00153000000000012, -0.00152000000000012, -0.00151000000000012, -0.00150000000000012, -0.00149000000000012, -0.00148000000000012, -0.00147000000000012, -0.00146000000000012, -0.00145000000000012, -0.00144000000000012, -0.00143000000000012, -0.00142000000000012, -0.00141000000000012, -0.00140000000000012, -0.00139000000000012, -0.00138000000000012, -0.00137000000000012, -0.00136000000000012, -0.00135000000000012, -0.00134000000000012, -0.00133000000000012, -0.00132000000000012, -0.00131000000000012, -0.00130000000000012, -0.00129000000000012, -0.00128000000000012, -0.00127000000000012, -0.00126000000000012, -0.00125000000000012, -0.00124000000000012, -0.00123000000000012, -0.00122000000000012, -0.00121000000000012, -0.00120000000000012, -0.00119000000000012, -0.00118000000000012, -0.00117000000000012, -0.00116000000000012, -0.00115000000000012, -0.00114000000000012, -0.00113000000000012, -0.00112000000000012, -0.00111000000000012, -0.00110000000000012, -0.00109000000000012, -0.00108000000000012, -0.00107000000000012, -0.00106000000000012, -0.00105000000000012, -0.00104000000000012, -0.00103000000000012, -0.00102000000000012, -0.00101000000000012, -0.00100000000000012, -0.000990000000000118, -0.000980000000000118, -0.000970000000000118, -0.000960000000000118, -0.000950000000000118, -0.000940000000000118, -0.000930000000000118, -0.000920000000000118, -0.000910000000000118, -0.000900000000000118, -0.000890000000000118, -0.000880000000000118, -0.000870000000000118, -0.000860000000000118, -0.000850000000000118, -0.000840000000000118, -0.000830000000000118, -0.000820000000000118, -0.000810000000000118, -0.000800000000000118, -0.000790000000000118, -0.000780000000000118, -0.000770000000000118, -0.000760000000000118, -0.000750000000000118, -0.000740000000000118, -0.000730000000000118, -0.000720000000000118, -0.000710000000000118, -0.000700000000000118, -0.000690000000000118, -0.000680000000000118, -0.000670000000000118, -0.000660000000000118, -0.000650000000000117, -0.000640000000000117, -0.000630000000000117, -0.000620000000000117, -0.000610000000000117, -0.000600000000000117, -0.000590000000000117, -0.000580000000000117, -0.000570000000000117, -0.000560000000000117, -0.000550000000000117, -0.000540000000000117, -0.000530000000000117, -0.000520000000000117, -0.000510000000000117, -0.000500000000000117, -0.000490000000000117, -0.000480000000000117, -0.000470000000000117, -0.000460000000000117, -0.000450000000000117, -0.000440000000000117, -0.000430000000000117, -0.000420000000000117, -0.000410000000000117, -0.000400000000000117, -0.000390000000000117, -0.000380000000000117, -0.000370000000000117, -0.000360000000000117, -0.000350000000000117, -0.000340000000000117, -0.000330000000000117, -0.000320000000000117, -0.000310000000000117, -0.000300000000000117, -0.000290000000000117, -0.000280000000000117, -0.000270000000000117, -0.000260000000000116, -0.000250000000000116, -0.000240000000000116, -0.000230000000000116, -0.000220000000000116, -0.000210000000000116, -0.000200000000000116, -0.000190000000000116, -0.000180000000000116, -0.000170000000000116, -0.000160000000000116, -0.000150000000000116, -0.000140000000000116, -0.000130000000000116, -0.000120000000000116, -0.000110000000000116, -0.000100000000000116, -9.00000000001165e-05, -8.00000000001165e-05, -7.00000000001165e-05, -6.00000000001165e-05, -5.00000000001165e-05, -4.00000000001165e-05, -3.00000000001165e-05, -2.00000000001165e-05, -1.00000000001165e-05, -1.16467030247466e-16, 9.99999999988353e-06, 1.99999999998835e-05, 2.99999999998835e-05, 3.99999999998835e-05, 4.99999999998835e-05, 5.99999999998835e-05, 6.99999999998835e-05, 7.99999999998835e-05, 8.99999999998835e-05, 9.99999999998835e-05, 0.000109999999999884, 0.000119999999999884, 0.000129999999999884, 0.000139999999999884, 0.000149999999999884, 0.000159999999999884, 0.000169999999999884, 0.000179999999999884, 0.000189999999999884, 0.000199999999999884, 0.000209999999999884, 0.000219999999999884, 0.000229999999999884, 0.000239999999999884, 0.000249999999999884, 0.000259999999999884, 0.000269999999999884, 0.000279999999999884, 0.000289999999999884, 0.000299999999999884, 0.000309999999999884, 0.000319999999999884, 0.000329999999999884, 0.000339999999999884, 0.000349999999999884, 0.000359999999999884, 0.000369999999999884, 0.000379999999999884, 0.000389999999999884, 0.000399999999999884, 0.000409999999999884, 0.000419999999999884, 0.000429999999999884, 0.000439999999999884, 0.000449999999999884, 0.000459999999999884, 0.000469999999999884, 0.000479999999999884, 0.000489999999999884, 0.000499999999999884, 0.000509999999999884, 0.000519999999999884, 0.000529999999999884, 0.000539999999999884, 0.000549999999999884, 0.000559999999999884, 0.000569999999999884, 0.000579999999999884, 0.000589999999999884, 0.000599999999999884, 0.000609999999999885, 0.000619999999999885, 0.000629999999999885, 0.000639999999999885, 0.000649999999999885, 0.000659999999999885, 0.000669999999999885, 0.000679999999999885, 0.000689999999999885, 0.000699999999999885, 0.000709999999999885, 0.000719999999999885, 0.000729999999999885, 0.000739999999999885, 0.000749999999999885, 0.000759999999999885, 0.000769999999999885, 0.000779999999999885, 0.000789999999999885, 0.000799999999999885, 0.000809999999999885, 0.000819999999999885, 0.000829999999999885, 0.000839999999999885, 0.000849999999999885, 0.000859999999999885, 0.000869999999999885, 0.000879999999999885, 0.000889999999999885, 0.000899999999999885, 0.000909999999999885, 0.000919999999999885, 0.000929999999999885, 0.000939999999999885, 0.000949999999999885, 0.000959999999999885, 0.000969999999999885, 0.000979999999999885, 0.000989999999999886, 0.000999999999999886, 0.00100999999999989, 0.00101999999999989, 0.00102999999999989, 0.00103999999999989, 0.00104999999999989, 0.00105999999999989, 0.00106999999999989, 0.00107999999999989, 0.00108999999999989, 0.00109999999999989, 0.00110999999999989, 0.00111999999999989, 0.00112999999999989, 0.00113999999999989, 0.00114999999999989, 0.00115999999999989, 0.00116999999999989, 0.00117999999999989, 0.00118999999999989, 0.00119999999999989, 0.00120999999999989, 0.00121999999999989, 0.00122999999999989, 0.00123999999999989, 0.00124999999999989, 0.00125999999999989, 0.00126999999999989, 0.00127999999999989, 0.00128999999999989, 0.00129999999999989, 0.00130999999999989, 0.00131999999999989, 0.00132999999999989, 0.00133999999999989, 0.00134999999999989, 0.00135999999999989, 0.00136999999999989, 0.00137999999999989, 0.00138999999999989, 0.00139999999999989, 0.00140999999999989, 0.00141999999999989, 0.00142999999999989, 0.00143999999999989, 0.00144999999999989, 0.00145999999999989, 0.00146999999999989, 0.00147999999999989, 0.00148999999999989, 0.00149999999999989, 0.00150999999999989, 0.00151999999999989, 0.00152999999999989, 0.00153999999999989, 0.00154999999999989, 0.00155999999999989, 0.00156999999999989, 0.00157999999999989, 0.00158999999999989, 0.00159999999999989, 0.00160999999999989, 0.00161999999999989, 0.00162999999999989, 0.00163999999999989, 0.00164999999999989, 0.00165999999999989, 0.00166999999999989, 0.00167999999999989, 0.00168999999999989, 0.00169999999999989, 0.00170999999999989, 0.00171999999999989, 0.00172999999999989, 0.00173999999999989, 0.00174999999999989, 0.00175999999999989, 0.00176999999999989, 0.00177999999999989, 0.00178999999999989, 0.00179999999999989, 0.00180999999999989, 0.00181999999999989, 0.00182999999999989, 0.00183999999999989, 0.00184999999999989, 0.00185999999999989, 0.00186999999999989, 0.00187999999999989, 0.00188999999999989, 0.00189999999999989, 0.00190999999999989, 0.00191999999999989, 0.00192999999999989, 0.00193999999999989, 0.00194999999999989, 0.00195999999999989, 0.00196999999999989, 0.00197999999999989, 0.00198999999999989, 0.00199999999999989, 0.00200999999999989, 0.00201999999999989, 0.00202999999999989, 0.00203999999999989, 0.00204999999999989, 0.00205999999999989, 0.00206999999999989, 0.00207999999999989, 0.00208999999999989, 0.00209999999999989, 0.00210999999999989, 0.00211999999999989, 0.00212999999999989, 0.00213999999999989, 0.00214999999999989, 0.00215999999999989, 0.00216999999999989, 0.00217999999999989, 0.00218999999999989, 0.00219999999999989, 0.00220999999999989, 0.00221999999999989, 0.00222999999999989, 0.00223999999999989, 0.00224999999999989, 0.00225999999999989, 0.00226999999999989, 0.00227999999999989, 0.00228999999999989, 0.00229999999999989, 0.00230999999999989, 0.00231999999999989, 0.00232999999999989, 0.00233999999999989, 0.00234999999999989, 0.00235999999999989, 0.00236999999999989, 0.00237999999999989, 0.00238999999999989, 0.00239999999999989, 0.00240999999999989, 0.00241999999999989, 0.00242999999999989, 0.00243999999999989, 0.00244999999999989, 0.00245999999999989, 0.00246999999999989, 0.00247999999999989, 0.00248999999999989, 0.00249999999999989, 0.00250999999999989, 0.00251999999999989, 0.00252999999999989, 0.00253999999999989, 0.00254999999999989, 0.00255999999999989, 0.00256999999999989, 0.00257999999999989, 0.00258999999999989, 0.00259999999999989, 0.00260999999999989, 0.00261999999999989, 0.00262999999999989, 0.00263999999999989, 0.00264999999999989, 0.00265999999999989, 0.00266999999999989, 0.00267999999999989, 0.00268999999999989, 0.00269999999999989, 0.00270999999999989, 0.00271999999999989, 0.00272999999999989, 0.00273999999999989, 0.00274999999999989, 0.00275999999999989, 0.00276999999999989, 0.00277999999999989, 0.00278999999999989, 0.00279999999999989, 0.00280999999999989, 0.00281999999999989, 0.00282999999999989, 0.00283999999999989, 0.00284999999999989, 0.00285999999999989, 0.00286999999999989, 0.00287999999999989, 0.00288999999999989, 0.00289999999999989, 0.00290999999999989, 0.00291999999999989, 0.00292999999999989, 0.00293999999999989, 0.00294999999999989, 0.00295999999999989, 0.00296999999999989, 0.00297999999999989, 0.00298999999999989, 0.00299999999999989, 0.00300999999999989, 0.00301999999999989, 0.00302999999999989, 0.00303999999999989, 0.00304999999999989, 0.00305999999999989, 0.00306999999999989, 0.00307999999999989, 0.00308999999999989, 0.00309999999999989, 0.00310999999999989, 0.00311999999999989, 0.00312999999999989, 0.00313999999999989, 0.00314999999999989, 0.00315999999999989, 0.00316999999999989, 0.00317999999999989, 0.00318999999999989, 0.00319999999999989, 0.00320999999999989, 0.00321999999999989, 0.00322999999999989, 0.00323999999999989, 0.00324999999999989, 0.00325999999999989, 0.00326999999999989, 0.00327999999999989, 0.00328999999999989, 0.00329999999999989, 0.00330999999999989, 0.00331999999999989, 0.00332999999999989, 0.00333999999999989, 0.00334999999999989, 0.00335999999999989, 0.00336999999999989, 0.00337999999999989, 0.00338999999999989, 0.00339999999999989, 0.00340999999999989, 0.00341999999999989, 0.00342999999999989, 0.00343999999999989, 0.00344999999999989, 0.00345999999999989, 0.00346999999999989, 0.00347999999999989, 0.00348999999999989, 0.00349999999999989, 0.00350999999999989, 0.00351999999999989, 0.00352999999999989, 0.00353999999999989, 0.00354999999999989, 0.00355999999999989, 0.00356999999999989, 0.00357999999999989, 0.00358999999999989, 0.00359999999999989, 0.00360999999999989, 0.00361999999999989, 0.00362999999999989, 0.00363999999999989, 0.00364999999999989, 0.00365999999999989, 0.00366999999999989, 0.00367999999999989, 0.00368999999999989, 0.00369999999999989, 0.00370999999999989, 0.00371999999999989, 0.00372999999999989, 0.00373999999999989, 0.00374999999999989, 0.00375999999999989, 0.00376999999999989, 0.00377999999999989, 0.00378999999999989, 0.00379999999999989, 0.00380999999999989, 0.00381999999999989, 0.00382999999999989, 0.00383999999999989, 0.00384999999999989, 0.00385999999999989, 0.00386999999999989, 0.00387999999999989, 0.00388999999999989, 0.00389999999999989, 0.00390999999999989, 0.00391999999999989, 0.00392999999999989, 0.00393999999999989, 0.00394999999999989, 0.00395999999999989, 0.00396999999999989, 0.00397999999999989, 0.00398999999999989, 0.00399999999999989, 0.00400999999999989, 0.00401999999999989, 0.00402999999999989, 0.00403999999999989, 0.00404999999999989, 0.00405999999999989, 0.00406999999999989, 0.00407999999999989, 0.00408999999999989, 0.00409999999999988, 0.00410999999999988, 0.00411999999999988, 0.00412999999999988, 0.00413999999999988, 0.00414999999999988, 0.00415999999999988, 0.00416999999999988, 0.00417999999999988, 0.00418999999999988, 0.00419999999999988, 0.00420999999999988, 0.00421999999999988, 0.00422999999999988, 0.00423999999999988, 0.00424999999999988, 0.00425999999999988, 0.00426999999999988, 0.00427999999999988, 0.00428999999999988, 0.00429999999999988, 0.00430999999999988, 0.00431999999999988, 0.00432999999999988, 0.00433999999999988, 0.00434999999999987, 0.00435999999999987, 0.00436999999999987, 0.00437999999999987, 0.00438999999999987, 0.00439999999999987, 0.00440999999999987, 0.00441999999999987, 0.00442999999999987, 0.00443999999999987, 0.00444999999999987, 0.00445999999999987, 0.00446999999999987, 0.00447999999999987, 0.00448999999999987, 0.00449999999999987, 0.00450999999999987, 0.00451999999999987, 0.00452999999999987, 0.00453999999999987, 0.00454999999999987, 0.00455999999999987, 0.00456999999999987, 0.00457999999999987, 0.00458999999999987, 0.00459999999999986, 0.00460999999999986, 0.00461999999999986, 0.00462999999999986, 0.00463999999999986, 0.00464999999999986, 0.00465999999999986, 0.00466999999999986, 0.00467999999999986, 0.00468999999999986, 0.00469999999999986, 0.00470999999999986, 0.00471999999999986, 0.00472999999999986, 0.00473999999999986, 0.00474999999999986, 0.00475999999999986, 0.00476999999999986, 0.00477999999999986, 0.00478999999999986, 0.00479999999999986, 0.00480999999999986, 0.00481999999999986, 0.00482999999999986, 0.00483999999999985, 0.00484999999999985, 0.00485999999999985, 0.00486999999999985, 0.00487999999999985, 0.00488999999999985, 0.00489999999999985, 0.00490999999999985, 0.00491999999999985, 0.00492999999999985, 0.00493999999999985, 0.00494999999999985, 0.00495999999999985, 0.00496999999999985, 0.00497999999999985, 0.00498999999999985, 0.00499999999999985, 0.00500999999999985, 0.00501999999999985, 0.00502999999999985, 0.00503999999999985, 0.00504999999999985, 0.00505999999999985, 0.00506999999999985, 0.00507999999999985, 0.00508999999999984, 0.00509999999999984, 0.00510999999999984, 0.00511999999999984, 0.00512999999999984, 0.00513999999999984, 0.00514999999999984, 0.00515999999999984, 0.00516999999999984, 0.00517999999999984, 0.00518999999999984, 0.00519999999999984, 0.00520999999999984, 0.00521999999999984, 0.00522999999999984, 0.00523999999999984, 0.00524999999999984, 0.00525999999999984, 0.00526999999999984, 0.00527999999999984, 0.00528999999999984, 0.00529999999999984, 0.00530999999999984, 0.00531999999999984, 0.00532999999999983, 0.00533999999999983, 0.00534999999999983, 0.00535999999999983, 0.00536999999999983, 0.00537999999999983, 0.00538999999999983, 0.00539999999999983, 0.00540999999999983, 0.00541999999999983, 0.00542999999999983, 0.00543999999999983, 0.00544999999999983, 0.00545999999999983, 0.00546999999999983, 0.00547999999999983, 0.00548999999999983, 0.00549999999999983, 0.00550999999999983, 0.00551999999999983, 0.00552999999999983, 0.00553999999999983, 0.00554999999999983, 0.00555999999999983, 0.00556999999999983, 0.00557999999999982, 0.00558999999999982, 0.00559999999999982, 0.00560999999999982, 0.00561999999999982, 0.00562999999999982, 0.00563999999999982, 0.00564999999999982, 0.00565999999999982, 0.00566999999999982, 0.00567999999999982, 0.00568999999999982, 0.00569999999999982, 0.00570999999999982, 0.00571999999999982, 0.00572999999999982, 0.00573999999999982, 0.00574999999999982, 0.00575999999999982, 0.00576999999999982, 0.00577999999999982, 0.00578999999999982, 0.00579999999999982, 0.00580999999999982, 0.00581999999999981, 0.00582999999999981, 0.00583999999999981, 0.00584999999999981, 0.00585999999999981, 0.00586999999999981, 0.00587999999999981, 0.00588999999999981, 0.00589999999999981, 0.00590999999999981, 0.00591999999999981, 0.00592999999999981, 0.00593999999999981, 0.00594999999999981, 0.00595999999999981, 0.00596999999999981, 0.00597999999999981, 0.00598999999999981, 0.00599999999999981, 0.00600999999999981, 0.00601999999999981, 0.00602999999999981, 0.00603999999999981, 0.00604999999999981, 0.00605999999999981, 0.0060699999999998, 0.0060799999999998, 0.0060899999999998, 0.0060999999999998, 0.0061099999999998, 0.0061199999999998, 0.0061299999999998, 0.0061399999999998, 0.0061499999999998, 0.0061599999999998, 0.0061699999999998, 0.0061799999999998, 0.0061899999999998, 0.0061999999999998, 0.0062099999999998, 0.0062199999999998, 0.0062299999999998, 0.0062399999999998, 0.0062499999999998, 0.0062599999999998, 0.0062699999999998, 0.0062799999999998, 0.0062899999999998, 0.0062999999999998, 0.00630999999999979, 0.00631999999999979, 0.00632999999999979, 0.00633999999999979, 0.00634999999999979, 0.00635999999999979, 0.00636999999999979, 0.00637999999999979, 0.00638999999999979, 0.00639999999999979, 0.00640999999999979, 0.00641999999999979, 0.00642999999999979, 0.00643999999999979, 0.00644999999999979, 0.00645999999999979, 0.00646999999999979, 0.00647999999999979, 0.00648999999999979, 0.00649999999999979, 0.00650999999999979, 0.00651999999999979, 0.00652999999999979, 0.00653999999999979, 0.00654999999999979, 0.00655999999999978, 0.00656999999999978, 0.00657999999999978, 0.00658999999999978, 0.00659999999999978, 0.00660999999999978, 0.00661999999999978, 0.00662999999999978, 0.00663999999999978, 0.00664999999999978, 0.00665999999999978, 0.00666999999999978, 0.00667999999999978, 0.00668999999999978, 0.00669999999999978, 0.00670999999999978, 0.00671999999999978, 0.00672999999999978, 0.00673999999999978, 0.00674999999999978, 0.00675999999999978, 0.00676999999999978, 0.00677999999999978, 0.00678999999999978, 0.00679999999999977, 0.00680999999999977, 0.00681999999999977, 0.00682999999999977, 0.00683999999999977, 0.00684999999999977, 0.00685999999999977, 0.00686999999999977, 0.00687999999999977, 0.00688999999999977, 0.00689999999999977, 0.00690999999999977, 0.00691999999999977, 0.00692999999999977, 0.00693999999999977, 0.00694999999999977, 0.00695999999999977, 0.00696999999999977, 0.00697999999999977, 0.00698999999999977, 0.00699999999999977, -0.007, -0.00699, -0.00698, -0.00697, -0.00696, -0.00695, -0.00694, -0.00693, -0.00692, -0.00691, -0.0069, -0.00689, -0.00688000000000001, -0.00687000000000001, -0.00686000000000001, -0.00685000000000001, -0.00684000000000001, -0.00683000000000001, -0.00682000000000001, -0.00681000000000001, -0.00680000000000001, -0.00679000000000001, -0.00678000000000001, -0.00677000000000001, -0.00676000000000001, -0.00675000000000001, -0.00674000000000001, -0.00673000000000001, -0.00672000000000001, -0.00671000000000001, -0.00670000000000001, -0.00669000000000001, -0.00668000000000001, -0.00667000000000001, -0.00666000000000001, -0.00665000000000001, -0.00664000000000001, -0.00663000000000002, -0.00662000000000002, -0.00661000000000002, -0.00660000000000002, -0.00659000000000002, -0.00658000000000002, -0.00657000000000002, -0.00656000000000002, -0.00655000000000002, -0.00654000000000002, -0.00653000000000002, -0.00652000000000002, -0.00651000000000002, -0.00650000000000002, -0.00649000000000002, -0.00648000000000002, -0.00647000000000002, -0.00646000000000002, -0.00645000000000002, -0.00644000000000002, -0.00643000000000002, -0.00642000000000002, -0.00641000000000002, -0.00640000000000002, -0.00639000000000003, -0.00638000000000003, -0.00637000000000003, -0.00636000000000003, -0.00635000000000003, -0.00634000000000003, -0.00633000000000003, -0.00632000000000003, -0.00631000000000003, -0.00630000000000003, -0.00629000000000003, -0.00628000000000003, -0.00627000000000003, -0.00626000000000003, -0.00625000000000003, -0.00624000000000003, -0.00623000000000003, -0.00622000000000003, -0.00621000000000003, -0.00620000000000003, -0.00619000000000003, -0.00618000000000003, -0.00617000000000003, -0.00616000000000003, -0.00615000000000003, -0.00614000000000004, -0.00613000000000004, -0.00612000000000004, -0.00611000000000004, -0.00610000000000004, -0.00609000000000004, -0.00608000000000004, -0.00607000000000004, -0.00606000000000004, -0.00605000000000004, -0.00604000000000004, -0.00603000000000004, -0.00602000000000004, -0.00601000000000004, -0.00600000000000004, -0.00599000000000004, -0.00598000000000004, -0.00597000000000004, -0.00596000000000004, -0.00595000000000004, -0.00594000000000004, -0.00593000000000004, -0.00592000000000004, -0.00591000000000004, -0.00590000000000004, -0.00589000000000005, -0.00588000000000005, -0.00587000000000005, -0.00586000000000005, -0.00585000000000005, -0.00584000000000005, -0.00583000000000005, -0.00582000000000005, -0.00581000000000005, -0.00580000000000005, -0.00579000000000005, -0.00578000000000005, -0.00577000000000005, -0.00576000000000005, -0.00575000000000005, -0.00574000000000005, -0.00573000000000005, -0.00572000000000005, -0.00571000000000005, -0.00570000000000005, -0.00569000000000005, -0.00568000000000005, -0.00567000000000005, -0.00566000000000005, -0.00565000000000006, -0.00564000000000006, -0.00563000000000006, -0.00562000000000006, -0.00561000000000006, -0.00560000000000006, -0.00559000000000006, -0.00558000000000006, -0.00557000000000006, -0.00556000000000006, -0.00555000000000006, -0.00554000000000006, -0.00553000000000006, -0.00552000000000006, -0.00551000000000006, -0.00550000000000006, -0.00549000000000006, -0.00548000000000006, -0.00547000000000006, -0.00546000000000006, -0.00545000000000006, -0.00544000000000006, -0.00543000000000006, -0.00542000000000006, -0.00541000000000006, -0.00540000000000007, -0.00539000000000007, -0.00538000000000007, -0.00537000000000007, -0.00536000000000007, -0.00535000000000007, -0.00534000000000007, -0.00533000000000007, -0.00532000000000007, -0.00531000000000007, -0.00530000000000007, -0.00529000000000007, -0.00528000000000007, -0.00527000000000007, -0.00526000000000007, -0.00525000000000007, -0.00524000000000007, -0.00523000000000007, -0.00522000000000007, -0.00521000000000007, -0.00520000000000007, -0.00519000000000007, -0.00518000000000007, -0.00517000000000007, -0.00516000000000008, -0.00515000000000008, -0.00514000000000008, -0.00513000000000008, -0.00512000000000008, -0.00511000000000008, -0.00510000000000008, -0.00509000000000008, -0.00508000000000008, -0.00507000000000008, -0.00506000000000008, -0.00505000000000008, -0.00504000000000008, -0.00503000000000008, -0.00502000000000008, -0.00501000000000008, -0.00500000000000008, -0.00499000000000008, -0.00498000000000008, -0.00497000000000008, -0.00496000000000008, -0.00495000000000008, -0.00494000000000008, -0.00493000000000008, -0.00492000000000008, -0.00491000000000009, -0.00490000000000009, -0.00489000000000009, -0.00488000000000009, -0.00487000000000009, -0.00486000000000009, -0.00485000000000009, -0.00484000000000009, -0.00483000000000009, -0.00482000000000009, -0.00481000000000009, -0.00480000000000009, -0.00479000000000009, -0.00478000000000009, -0.00477000000000009, -0.00476000000000009, -0.00475000000000009, -0.00474000000000009, -0.00473000000000009, -0.00472000000000009, -0.00471000000000009, -0.00470000000000009, -0.00469000000000009, -0.00468000000000009, -0.0046700000000001, -0.0046600000000001, -0.0046500000000001, -0.0046400000000001, -0.0046300000000001, -0.0046200000000001, -0.0046100000000001, -0.0046000000000001, -0.0045900000000001, -0.0045800000000001, -0.0045700000000001, -0.0045600000000001, -0.0045500000000001, -0.0045400000000001, -0.0045300000000001, -0.0045200000000001, -0.0045100000000001, -0.0045000000000001, -0.0044900000000001, -0.0044800000000001, -0.0044700000000001, -0.0044600000000001, -0.0044500000000001, -0.0044400000000001, -0.0044300000000001, -0.00442000000000011, -0.00441000000000011, -0.00440000000000011, -0.00439000000000011, -0.00438000000000011, -0.00437000000000011, -0.00436000000000011, -0.00435000000000011, -0.00434000000000011, -0.00433000000000011, -0.00432000000000011, -0.00431000000000011, -0.00430000000000011, -0.00429000000000011, -0.00428000000000011, -0.00427000000000011, -0.00426000000000011, -0.00425000000000011, -0.00424000000000011, -0.00423000000000011, -0.00422000000000011, -0.00421000000000011, -0.00420000000000011, -0.00419000000000011, -0.00418000000000012, -0.00417000000000012, -0.00416000000000012, -0.00415000000000012, -0.00414000000000012, -0.00413000000000012, -0.00412000000000012, -0.00411000000000012, -0.00410000000000012, -0.00409000000000012, -0.00408000000000012, -0.00407000000000012, -0.00406000000000012, -0.00405000000000012, -0.00404000000000012, -0.00403000000000012, -0.00402000000000012, -0.00401000000000012, -0.00400000000000012, -0.00399000000000012, -0.00398000000000012, -0.00397000000000012, -0.00396000000000012, -0.00395000000000012, -0.00394000000000012, -0.00393000000000013, -0.00392000000000013, -0.00391000000000013, -0.00390000000000013, -0.00389000000000013, -0.00388000000000013, -0.00387000000000013, -0.00386000000000013, -0.00385000000000013, -0.00384000000000013, -0.00383000000000013, -0.00382000000000013, -0.00381000000000013, -0.00380000000000013, -0.00379000000000013, -0.00378000000000013, -0.00377000000000013, -0.00376000000000013, -0.00375000000000013, -0.00374000000000013, -0.00373000000000013, -0.00372000000000013, -0.00371000000000013, -0.00370000000000013, -0.00369000000000013, -0.00368000000000013, -0.00367000000000013, -0.00366000000000013, -0.00365000000000013, -0.00364000000000013, -0.00363000000000013, -0.00362000000000013, -0.00361000000000013, -0.00360000000000013, -0.00359000000000013, -0.00358000000000013, -0.00357000000000013, -0.00356000000000013, -0.00355000000000013, -0.00354000000000013, -0.00353000000000013, -0.00352000000000013, -0.00351000000000012, -0.00350000000000012, -0.00349000000000012, -0.00348000000000012, -0.00347000000000012, -0.00346000000000012, -0.00345000000000012, -0.00344000000000012, -0.00343000000000012, -0.00342000000000012, -0.00341000000000012, -0.00340000000000012, -0.00339000000000012, -0.00338000000000012, -0.00337000000000012, -0.00336000000000012, -0.00335000000000012, -0.00334000000000012, -0.00333000000000012, -0.00332000000000012, -0.00331000000000012, -0.00330000000000012, -0.00329000000000012, -0.00328000000000012, -0.00327000000000012, -0.00326000000000012, -0.00325000000000012, -0.00324000000000012, -0.00323000000000012, -0.00322000000000012, -0.00321000000000012, -0.00320000000000012, -0.00319000000000012, -0.00318000000000012, -0.00317000000000012, -0.00316000000000012, -0.00315000000000012, -0.00314000000000012, -0.00313000000000012, -0.00312000000000012, -0.00311000000000012, -0.00310000000000012, -0.00309000000000012, -0.00308000000000012, -0.00307000000000012, -0.00306000000000012, -0.00305000000000012, -0.00304000000000012, -0.00303000000000012, -0.00302000000000012, -0.00301000000000012, -0.00300000000000012, -0.00299000000000012, -0.00298000000000012, -0.00297000000000012, -0.00296000000000012, -0.00295000000000012, -0.00294000000000012, -0.00293000000000012, -0.00292000000000012, -0.00291000000000012, -0.00290000000000012, -0.00289000000000012, -0.00288000000000012, -0.00287000000000012, -0.00286000000000012, -0.00285000000000012, -0.00284000000000012, -0.00283000000000012, -0.00282000000000012, -0.00281000000000012, -0.00280000000000012, -0.00279000000000012, -0.00278000000000012, -0.00277000000000012, -0.00276000000000012, -0.00275000000000012, -0.00274000000000012, -0.00273000000000012, -0.00272000000000012, -0.00271000000000012, -0.00270000000000012, -0.00269000000000012, -0.00268000000000012, -0.00267000000000012, -0.00266000000000012, -0.00265000000000012, -0.00264000000000012, -0.00263000000000012, -0.00262000000000012, -0.00261000000000012, -0.00260000000000012, -0.00259000000000012, -0.00258000000000012, -0.00257000000000012, -0.00256000000000012, -0.00255000000000012, -0.00254000000000012, -0.00253000000000012, -0.00252000000000012, -0.00251000000000012, -0.00250000000000012, -0.00249000000000012, -0.00248000000000012, -0.00247000000000012, -0.00246000000000012, -0.00245000000000012, -0.00244000000000012, -0.00243000000000012, -0.00242000000000012, -0.00241000000000012, -0.00240000000000012, -0.00239000000000012, -0.00238000000000012, -0.00237000000000012, -0.00236000000000012, -0.00235000000000012, -0.00234000000000012, -0.00233000000000012, -0.00232000000000012, -0.00231000000000012, -0.00230000000000012, -0.00229000000000012, -0.00228000000000012, -0.00227000000000012, -0.00226000000000012, -0.00225000000000012, -0.00224000000000012, -0.00223000000000012, -0.00222000000000012, -0.00221000000000012, -0.00220000000000012, -0.00219000000000012, -0.00218000000000012, -0.00217000000000012, -0.00216000000000012, -0.00215000000000012, -0.00214000000000012, -0.00213000000000012, -0.00212000000000012, -0.00211000000000012, -0.00210000000000012, -0.00209000000000012, -0.00208000000000012, -0.00207000000000012, -0.00206000000000012, -0.00205000000000012, -0.00204000000000012, -0.00203000000000012, -0.00202000000000012, -0.00201000000000012, -0.00200000000000012, -0.00199000000000012, -0.00198000000000012, -0.00197000000000012, -0.00196000000000012, -0.00195000000000012, -0.00194000000000012, -0.00193000000000012, -0.00192000000000012, -0.00191000000000012, -0.00190000000000012, -0.00189000000000012, -0.00188000000000012, -0.00187000000000012, -0.00186000000000012, -0.00185000000000012, -0.00184000000000012, -0.00183000000000012, -0.00182000000000012, -0.00181000000000012, -0.00180000000000012, -0.00179000000000012, -0.00178000000000012, -0.00177000000000012, -0.00176000000000012, -0.00175000000000012, -0.00174000000000012, -0.00173000000000012, -0.00172000000000012, -0.00171000000000012, -0.00170000000000012, -0.00169000000000012, -0.00168000000000012, -0.00167000000000012, -0.00166000000000012, -0.00165000000000012, -0.00164000000000012, -0.00163000000000012, -0.00162000000000012, -0.00161000000000012, -0.00160000000000012, -0.00159000000000012, -0.00158000000000012, -0.00157000000000012, -0.00156000000000012, -0.00155000000000012, -0.00154000000000012, -0.00153000000000012, -0.00152000000000012, -0.00151000000000012, -0.00150000000000012, -0.00149000000000012, -0.00148000000000012, -0.00147000000000012, -0.00146000000000012, -0.00145000000000012, -0.00144000000000012, -0.00143000000000012, -0.00142000000000012, -0.00141000000000012, -0.00140000000000012, -0.00139000000000012, -0.00138000000000012, -0.00137000000000012, -0.00136000000000012, -0.00135000000000012, -0.00134000000000012, -0.00133000000000012, -0.00132000000000012, -0.00131000000000012, -0.00130000000000012, -0.00129000000000012, -0.00128000000000012, -0.00127000000000012, -0.00126000000000012, -0.00125000000000012, -0.00124000000000012, -0.00123000000000012, -0.00122000000000012, -0.00121000000000012, -0.00120000000000012, -0.00119000000000012, -0.00118000000000012, -0.00117000000000012, -0.00116000000000012, -0.00115000000000012, -0.00114000000000012, -0.00113000000000012, -0.00112000000000012, -0.00111000000000012, -0.00110000000000012, -0.00109000000000012, -0.00108000000000012, -0.00107000000000012, -0.00106000000000012, -0.00105000000000012, -0.00104000000000012, -0.00103000000000012, -0.00102000000000012, -0.00101000000000012, -0.00100000000000012, -0.000990000000000118, -0.000980000000000118, -0.000970000000000118, -0.000960000000000118, -0.000950000000000118, -0.000940000000000118, -0.000930000000000118, -0.000920000000000118, -0.000910000000000118, -0.000900000000000118, -0.000890000000000118, -0.000880000000000118, -0.000870000000000118, -0.000860000000000118, -0.000850000000000118, -0.000840000000000118, -0.000830000000000118, -0.000820000000000118, -0.000810000000000118, -0.000800000000000118, -0.000790000000000118, -0.000780000000000118, -0.000770000000000118, -0.000760000000000118, -0.000750000000000118, -0.000740000000000118, -0.000730000000000118, -0.000720000000000118, -0.000710000000000118, -0.000700000000000118, -0.000690000000000118, -0.000680000000000118, -0.000670000000000118, -0.000660000000000118, -0.000650000000000117, -0.000640000000000117, -0.000630000000000117, -0.000620000000000117, -0.000610000000000117, -0.000600000000000117, -0.000590000000000117, -0.000580000000000117, -0.000570000000000117, -0.000560000000000117, -0.000550000000000117, -0.000540000000000117, -0.000530000000000117, -0.000520000000000117, -0.000510000000000117, -0.000500000000000117, -0.000490000000000117, -0.000480000000000117, -0.000470000000000117, -0.000460000000000117, -0.000450000000000117, -0.000440000000000117, -0.000430000000000117, -0.000420000000000117, -0.000410000000000117, -0.000400000000000117, -0.000390000000000117, -0.000380000000000117, -0.000370000000000117, -0.000360000000000117, -0.000350000000000117, -0.000340000000000117, -0.000330000000000117, -0.000320000000000117, -0.000310000000000117, -0.000300000000000117, -0.000290000000000117, -0.000280000000000117, -0.000270000000000117, -0.000260000000000116, -0.000250000000000116, -0.000240000000000116, -0.000230000000000116, -0.000220000000000116, -0.000210000000000116, -0.000200000000000116, -0.000190000000000116, -0.000180000000000116, -0.000170000000000116, -0.000160000000000116, -0.000150000000000116, -0.000140000000000116, -0.000130000000000116, -0.000120000000000116, -0.000110000000000116, -0.000100000000000116, -9.00000000001165e-05, -8.00000000001165e-05, -7.00000000001165e-05, -6.00000000001165e-05, -5.00000000001165e-05, -4.00000000001165e-05, -3.00000000001165e-05, -2.00000000001165e-05, -1.00000000001165e-05, -1.16467030247466e-16, 9.99999999988353e-06, 1.99999999998835e-05, 2.99999999998835e-05, 3.99999999998835e-05, 4.99999999998835e-05, 5.99999999998835e-05, 6.99999999998835e-05, 7.99999999998835e-05, 8.99999999998835e-05, 9.99999999998835e-05, 0.000109999999999884, 0.000119999999999884, 0.000129999999999884, 0.000139999999999884, 0.000149999999999884, 0.000159999999999884, 0.000169999999999884, 0.000179999999999884, 0.000189999999999884, 0.000199999999999884, 0.000209999999999884, 0.000219999999999884, 0.000229999999999884, 0.000239999999999884, 0.000249999999999884, 0.000259999999999884, 0.000269999999999884, 0.000279999999999884, 0.000289999999999884, 0.000299999999999884, 0.000309999999999884, 0.000319999999999884, 0.000329999999999884, 0.000339999999999884, 0.000349999999999884, 0.000359999999999884, 0.000369999999999884, 0.000379999999999884, 0.000389999999999884, 0.000399999999999884, 0.000409999999999884, 0.000419999999999884, 0.000429999999999884, 0.000439999999999884, 0.000449999999999884, 0.000459999999999884, 0.000469999999999884, 0.000479999999999884, 0.000489999999999884, 0.000499999999999884, 0.000509999999999884, 0.000519999999999884, 0.000529999999999884, 0.000539999999999884, 0.000549999999999884, 0.000559999999999884, 0.000569999999999884, 0.000579999999999884, 0.000589999999999884, 0.000599999999999884, 0.000609999999999885, 0.000619999999999885, 0.000629999999999885, 0.000639999999999885, 0.000649999999999885, 0.000659999999999885, 0.000669999999999885, 0.000679999999999885, 0.000689999999999885, 0.000699999999999885, 0.000709999999999885, 0.000719999999999885, 0.000729999999999885, 0.000739999999999885, 0.000749999999999885, 0.000759999999999885, 0.000769999999999885, 0.000779999999999885, 0.000789999999999885, 0.000799999999999885, 0.000809999999999885, 0.000819999999999885, 0.000829999999999885, 0.000839999999999885, 0.000849999999999885, 0.000859999999999885, 0.000869999999999885, 0.000879999999999885, 0.000889999999999885, 0.000899999999999885, 0.000909999999999885, 0.000919999999999885, 0.000929999999999885, 0.000939999999999885, 0.000949999999999885, 0.000959999999999885, 0.000969999999999885, 0.000979999999999885, 0.000989999999999886, 0.000999999999999886, 0.00100999999999989, 0.00101999999999989, 0.00102999999999989, 0.00103999999999989, 0.00104999999999989, 0.00105999999999989, 0.00106999999999989, 0.00107999999999989, 0.00108999999999989, 0.00109999999999989, 0.00110999999999989, 0.00111999999999989, 0.00112999999999989, 0.00113999999999989, 0.00114999999999989, 0.00115999999999989, 0.00116999999999989, 0.00117999999999989, 0.00118999999999989, 0.00119999999999989, 0.00120999999999989, 0.00121999999999989, 0.00122999999999989, 0.00123999999999989, 0.00124999999999989, 0.00125999999999989, 0.00126999999999989, 0.00127999999999989, 0.00128999999999989, 0.00129999999999989, 0.00130999999999989, 0.00131999999999989, 0.00132999999999989, 0.00133999999999989, 0.00134999999999989, 0.00135999999999989, 0.00136999999999989, 0.00137999999999989, 0.00138999999999989, 0.00139999999999989, 0.00140999999999989, 0.00141999999999989, 0.00142999999999989, 0.00143999999999989, 0.00144999999999989, 0.00145999999999989, 0.00146999999999989, 0.00147999999999989, 0.00148999999999989, 0.00149999999999989, 0.00150999999999989, 0.00151999999999989, 0.00152999999999989, 0.00153999999999989, 0.00154999999999989, 0.00155999999999989, 0.00156999999999989, 0.00157999999999989, 0.00158999999999989, 0.00159999999999989, 0.00160999999999989, 0.00161999999999989, 0.00162999999999989, 0.00163999999999989, 0.00164999999999989, 0.00165999999999989, 0.00166999999999989, 0.00167999999999989, 0.00168999999999989, 0.00169999999999989, 0.00170999999999989, 0.00171999999999989, 0.00172999999999989, 0.00173999999999989, 0.00174999999999989, 0.00175999999999989, 0.00176999999999989, 0.00177999999999989, 0.00178999999999989, 0.00179999999999989, 0.00180999999999989, 0.00181999999999989, 0.00182999999999989, 0.00183999999999989, 0.00184999999999989, 0.00185999999999989, 0.00186999999999989, 0.00187999999999989, 0.00188999999999989, 0.00189999999999989, 0.00190999999999989, 0.00191999999999989, 0.00192999999999989, 0.00193999999999989, 0.00194999999999989, 0.00195999999999989, 0.00196999999999989, 0.00197999999999989, 0.00198999999999989, 0.00199999999999989, 0.00200999999999989, 0.00201999999999989, 0.00202999999999989, 0.00203999999999989, 0.00204999999999989, 0.00205999999999989, 0.00206999999999989, 0.00207999999999989, 0.00208999999999989, 0.00209999999999989, 0.00210999999999989, 0.00211999999999989, 0.00212999999999989, 0.00213999999999989, 0.00214999999999989, 0.00215999999999989, 0.00216999999999989, 0.00217999999999989, 0.00218999999999989, 0.00219999999999989, 0.00220999999999989, 0.00221999999999989, 0.00222999999999989, 0.00223999999999989, 0.00224999999999989, 0.00225999999999989, 0.00226999999999989, 0.00227999999999989, 0.00228999999999989, 0.00229999999999989, 0.00230999999999989, 0.00231999999999989, 0.00232999999999989, 0.00233999999999989, 0.00234999999999989, 0.00235999999999989, 0.00236999999999989, 0.00237999999999989, 0.00238999999999989, 0.00239999999999989, 0.00240999999999989, 0.00241999999999989, 0.00242999999999989, 0.00243999999999989, 0.00244999999999989, 0.00245999999999989, 0.00246999999999989, 0.00247999999999989, 0.00248999999999989, 0.00249999999999989, 0.00250999999999989, 0.00251999999999989, 0.00252999999999989, 0.00253999999999989, 0.00254999999999989, 0.00255999999999989, 0.00256999999999989, 0.00257999999999989, 0.00258999999999989, 0.00259999999999989, 0.00260999999999989, 0.00261999999999989, 0.00262999999999989, 0.00263999999999989, 0.00264999999999989, 0.00265999999999989, 0.00266999999999989, 0.00267999999999989, 0.00268999999999989, 0.00269999999999989, 0.00270999999999989, 0.00271999999999989, 0.00272999999999989, 0.00273999999999989, 0.00274999999999989, 0.00275999999999989, 0.00276999999999989, 0.00277999999999989, 0.00278999999999989, 0.00279999999999989, 0.00280999999999989, 0.00281999999999989, 0.00282999999999989, 0.00283999999999989, 0.00284999999999989, 0.00285999999999989, 0.00286999999999989, 0.00287999999999989, 0.00288999999999989, 0.00289999999999989, 0.00290999999999989, 0.00291999999999989, 0.00292999999999989, 0.00293999999999989, 0.00294999999999989, 0.00295999999999989, 0.00296999999999989, 0.00297999999999989, 0.00298999999999989, 0.00299999999999989, 0.00300999999999989, 0.00301999999999989, 0.00302999999999989, 0.00303999999999989, 0.00304999999999989, 0.00305999999999989, 0.00306999999999989, 0.00307999999999989, 0.00308999999999989, 0.00309999999999989, 0.00310999999999989, 0.00311999999999989, 0.00312999999999989, 0.00313999999999989, 0.00314999999999989, 0.00315999999999989, 0.00316999999999989, 0.00317999999999989, 0.00318999999999989, 0.00319999999999989, 0.00320999999999989, 0.00321999999999989, 0.00322999999999989, 0.00323999999999989, 0.00324999999999989, 0.00325999999999989, 0.00326999999999989, 0.00327999999999989, 0.00328999999999989, 0.00329999999999989, 0.00330999999999989, 0.00331999999999989, 0.00332999999999989, 0.00333999999999989, 0.00334999999999989, 0.00335999999999989, 0.00336999999999989, 0.00337999999999989, 0.00338999999999989, 0.00339999999999989, 0.00340999999999989, 0.00341999999999989, 0.00342999999999989, 0.00343999999999989, 0.00344999999999989, 0.00345999999999989, 0.00346999999999989, 0.00347999999999989, 0.00348999999999989, 0.00349999999999989, 0.00350999999999989, 0.00351999999999989, 0.00352999999999989, 0.00353999999999989, 0.00354999999999989, 0.00355999999999989, 0.00356999999999989, 0.00357999999999989, 0.00358999999999989, 0.00359999999999989, 0.00360999999999989, 0.00361999999999989, 0.00362999999999989, 0.00363999999999989, 0.00364999999999989, 0.00365999999999989, 0.00366999999999989, 0.00367999999999989, 0.00368999999999989, 0.00369999999999989, 0.00370999999999989, 0.00371999999999989, 0.00372999999999989, 0.00373999999999989, 0.00374999999999989, 0.00375999999999989, 0.00376999999999989, 0.00377999999999989, 0.00378999999999989, 0.00379999999999989, 0.00380999999999989, 0.00381999999999989, 0.00382999999999989, 0.00383999999999989, 0.00384999999999989, 0.00385999999999989, 0.00386999999999989, 0.00387999999999989, 0.00388999999999989, 0.00389999999999989, 0.00390999999999989, 0.00391999999999989, 0.00392999999999989, 0.00393999999999989, 0.00394999999999989, 0.00395999999999989, 0.00396999999999989, 0.00397999999999989, 0.00398999999999989, 0.00399999999999989, 0.00400999999999989, 0.00401999999999989, 0.00402999999999989, 0.00403999999999989, 0.00404999999999989, 0.00405999999999989, 0.00406999999999989, 0.00407999999999989, 0.00408999999999989, 0.00409999999999988, 0.00410999999999988, 0.00411999999999988, 0.00412999999999988, 0.00413999999999988, 0.00414999999999988, 0.00415999999999988, 0.00416999999999988, 0.00417999999999988, 0.00418999999999988, 0.00419999999999988, 0.00420999999999988, 0.00421999999999988, 0.00422999999999988, 0.00423999999999988, 0.00424999999999988, 0.00425999999999988, 0.00426999999999988, 0.00427999999999988, 0.00428999999999988, 0.00429999999999988, 0.00430999999999988, 0.00431999999999988, 0.00432999999999988, 0.00433999999999988, 0.00434999999999987, 0.00435999999999987, 0.00436999999999987, 0.00437999999999987, 0.00438999999999987, 0.00439999999999987, 0.00440999999999987, 0.00441999999999987, 0.00442999999999987, 0.00443999999999987, 0.00444999999999987, 0.00445999999999987, 0.00446999999999987, 0.00447999999999987, 0.00448999999999987, 0.00449999999999987, 0.00450999999999987, 0.00451999999999987, 0.00452999999999987, 0.00453999999999987, 0.00454999999999987, 0.00455999999999987, 0.00456999999999987, 0.00457999999999987, 0.00458999999999987, 0.00459999999999986, 0.00460999999999986, 0.00461999999999986, 0.00462999999999986, 0.00463999999999986, 0.00464999999999986, 0.00465999999999986, 0.00466999999999986, 0.00467999999999986, 0.00468999999999986, 0.00469999999999986, 0.00470999999999986, 0.00471999999999986, 0.00472999999999986, 0.00473999999999986, 0.00474999999999986, 0.00475999999999986, 0.00476999999999986, 0.00477999999999986, 0.00478999999999986, 0.00479999999999986, 0.00480999999999986, 0.00481999999999986, 0.00482999999999986, 0.00483999999999985, 0.00484999999999985, 0.00485999999999985, 0.00486999999999985, 0.00487999999999985, 0.00488999999999985, 0.00489999999999985, 0.00490999999999985, 0.00491999999999985, 0.00492999999999985, 0.00493999999999985, 0.00494999999999985, 0.00495999999999985, 0.00496999999999985, 0.00497999999999985, 0.00498999999999985, 0.00499999999999985, 0.00500999999999985, 0.00501999999999985, 0.00502999999999985, 0.00503999999999985, 0.00504999999999985, 0.00505999999999985, 0.00506999999999985, 0.00507999999999985, 0.00508999999999984, 0.00509999999999984, 0.00510999999999984, 0.00511999999999984, 0.00512999999999984, 0.00513999999999984, 0.00514999999999984, 0.00515999999999984, 0.00516999999999984, 0.00517999999999984, 0.00518999999999984, 0.00519999999999984, 0.00520999999999984, 0.00521999999999984, 0.00522999999999984, 0.00523999999999984, 0.00524999999999984, 0.00525999999999984, 0.00526999999999984, 0.00527999999999984, 0.00528999999999984, 0.00529999999999984, 0.00530999999999984, 0.00531999999999984, 0.00532999999999983, 0.00533999999999983, 0.00534999999999983, 0.00535999999999983, 0.00536999999999983, 0.00537999999999983, 0.00538999999999983, 0.00539999999999983, 0.00540999999999983, 0.00541999999999983, 0.00542999999999983, 0.00543999999999983, 0.00544999999999983, 0.00545999999999983, 0.00546999999999983, 0.00547999999999983, 0.00548999999999983, 0.00549999999999983, 0.00550999999999983, 0.00551999999999983, 0.00552999999999983, 0.00553999999999983, 0.00554999999999983, 0.00555999999999983, 0.00556999999999983, 0.00557999999999982, 0.00558999999999982, 0.00559999999999982, 0.00560999999999982, 0.00561999999999982, 0.00562999999999982, 0.00563999999999982, 0.00564999999999982, 0.00565999999999982, 0.00566999999999982, 0.00567999999999982, 0.00568999999999982, 0.00569999999999982, 0.00570999999999982, 0.00571999999999982, 0.00572999999999982, 0.00573999999999982, 0.00574999999999982, 0.00575999999999982, 0.00576999999999982, 0.00577999999999982, 0.00578999999999982, 0.00579999999999982, 0.00580999999999982, 0.00581999999999981, 0.00582999999999981, 0.00583999999999981, 0.00584999999999981, 0.00585999999999981, 0.00586999999999981, 0.00587999999999981, 0.00588999999999981, 0.00589999999999981, 0.00590999999999981, 0.00591999999999981, 0.00592999999999981, 0.00593999999999981, 0.00594999999999981, 0.00595999999999981, 0.00596999999999981, 0.00597999999999981, 0.00598999999999981, 0.00599999999999981, 0.00600999999999981, 0.00601999999999981, 0.00602999999999981, 0.00603999999999981, 0.00604999999999981, 0.00605999999999981, 0.0060699999999998, 0.0060799999999998, 0.0060899999999998, 0.0060999999999998, 0.0061099999999998, 0.0061199999999998, 0.0061299999999998, 0.0061399999999998, 0.0061499999999998, 0.0061599999999998, 0.0061699999999998, 0.0061799999999998, 0.0061899999999998, 0.0061999999999998, 0.0062099999999998, 0.0062199999999998, 0.0062299999999998, 0.0062399999999998, 0.0062499999999998, 0.0062599999999998, 0.0062699999999998, 0.0062799999999998, 0.0062899999999998, 0.0062999999999998, 0.00630999999999979, 0.00631999999999979, 0.00632999999999979, 0.00633999999999979, 0.00634999999999979, 0.00635999999999979, 0.00636999999999979, 0.00637999999999979, 0.00638999999999979, 0.00639999999999979, 0.00640999999999979, 0.00641999999999979, 0.00642999999999979, 0.00643999999999979, 0.00644999999999979, 0.00645999999999979, 0.00646999999999979, 0.00647999999999979, 0.00648999999999979, 0.00649999999999979, 0.00650999999999979, 0.00651999999999979, 0.00652999999999979, 0.00653999999999979, 0.00654999999999979, 0.00655999999999978, 0.00656999999999978, 0.00657999999999978, 0.00658999999999978, 0.00659999999999978, 0.00660999999999978, 0.00661999999999978, 0.00662999999999978, 0.00663999999999978, 0.00664999999999978, 0.00665999999999978, 0.00666999999999978, 0.00667999999999978, 0.00668999999999978, 0.00669999999999978, 0.00670999999999978, 0.00671999999999978, 0.00672999999999978, 0.00673999999999978, 0.00674999999999978, 0.00675999999999978, 0.00676999999999978, 0.00677999999999978, 0.00678999999999978, 0.00679999999999977, 0.00680999999999977, 0.00681999999999977, 0.00682999999999977, 0.00683999999999977, 0.00684999999999977, 0.00685999999999977, 0.00686999999999977, 0.00687999999999977, 0.00688999999999977, 0.00689999999999977, 0.00690999999999977, 0.00691999999999977, 0.00692999999999977, 0.00693999999999977, 0.00694999999999977, 0.00695999999999977, 0.00696999999999977, 0.00697999999999977, 0.00698999999999977, 0.00699999999999977, -0.007, -0.00699, -0.00698, -0.00697, -0.00696, -0.00695, -0.00694, -0.00693, -0.00692, -0.00691, -0.0069, -0.00689, -0.00688000000000001, -0.00687000000000001, -0.00686000000000001, -0.00685000000000001, -0.00684000000000001, -0.00683000000000001, -0.00682000000000001, -0.00681000000000001, -0.00680000000000001, -0.00679000000000001, -0.00678000000000001, -0.00677000000000001, -0.00676000000000001, -0.00675000000000001, -0.00674000000000001, -0.00673000000000001, -0.00672000000000001, -0.00671000000000001, -0.00670000000000001, -0.00669000000000001, -0.00668000000000001, -0.00667000000000001, -0.00666000000000001, -0.00665000000000001, -0.00664000000000001, -0.00663000000000002, -0.00662000000000002, -0.00661000000000002, -0.00660000000000002, -0.00659000000000002, -0.00658000000000002, -0.00657000000000002, -0.00656000000000002, -0.00655000000000002, -0.00654000000000002, -0.00653000000000002, -0.00652000000000002, -0.00651000000000002, -0.00650000000000002, -0.00649000000000002, -0.00648000000000002, -0.00647000000000002, -0.00646000000000002, -0.00645000000000002, -0.00644000000000002, -0.00643000000000002, -0.00642000000000002, -0.00641000000000002, -0.00640000000000002, -0.00639000000000003, -0.00638000000000003, -0.00637000000000003, -0.00636000000000003, -0.00635000000000003, -0.00634000000000003, -0.00633000000000003, -0.00632000000000003, -0.00631000000000003, -0.00630000000000003, -0.00629000000000003, -0.00628000000000003, -0.00627000000000003, -0.00626000000000003, -0.00625000000000003, -0.00624000000000003, -0.00623000000000003, -0.00622000000000003, -0.00621000000000003, -0.00620000000000003, -0.00619000000000003, -0.00618000000000003, -0.00617000000000003, -0.00616000000000003, -0.00615000000000003, -0.00614000000000004, -0.00613000000000004, -0.00612000000000004, -0.00611000000000004, -0.00610000000000004, -0.00609000000000004, -0.00608000000000004, -0.00607000000000004, -0.00606000000000004, -0.00605000000000004, -0.00604000000000004, -0.00603000000000004, -0.00602000000000004, -0.00601000000000004, -0.00600000000000004, -0.00599000000000004, -0.00598000000000004, -0.00597000000000004, -0.00596000000000004, -0.00595000000000004, -0.00594000000000004, -0.00593000000000004, -0.00592000000000004, -0.00591000000000004, -0.00590000000000004, -0.00589000000000005, -0.00588000000000005, -0.00587000000000005, -0.00586000000000005, -0.00585000000000005, -0.00584000000000005, -0.00583000000000005, -0.00582000000000005, -0.00581000000000005, -0.00580000000000005, -0.00579000000000005, -0.00578000000000005, -0.00577000000000005, -0.00576000000000005, -0.00575000000000005, -0.00574000000000005, -0.00573000000000005, -0.00572000000000005, -0.00571000000000005, -0.00570000000000005, -0.00569000000000005, -0.00568000000000005, -0.00567000000000005, -0.00566000000000005, -0.00565000000000006, -0.00564000000000006, -0.00563000000000006, -0.00562000000000006, -0.00561000000000006, -0.00560000000000006, -0.00559000000000006, -0.00558000000000006, -0.00557000000000006, -0.00556000000000006, -0.00555000000000006, -0.00554000000000006, -0.00553000000000006, -0.00552000000000006, -0.00551000000000006, -0.00550000000000006, -0.00549000000000006, -0.00548000000000006, -0.00547000000000006, -0.00546000000000006, -0.00545000000000006, -0.00544000000000006, -0.00543000000000006, -0.00542000000000006, -0.00541000000000006, -0.00540000000000007, -0.00539000000000007, -0.00538000000000007, -0.00537000000000007, -0.00536000000000007, -0.00535000000000007, -0.00534000000000007, -0.00533000000000007, -0.00532000000000007, -0.00531000000000007, -0.00530000000000007, -0.00529000000000007, -0.00528000000000007, -0.00527000000000007, -0.00526000000000007, -0.00525000000000007, -0.00524000000000007, -0.00523000000000007, -0.00522000000000007, -0.00521000000000007, -0.00520000000000007, -0.00519000000000007, -0.00518000000000007, -0.00517000000000007, -0.00516000000000008, -0.00515000000000008, -0.00514000000000008, -0.00513000000000008, -0.00512000000000008, -0.00511000000000008, -0.00510000000000008, -0.00509000000000008, -0.00508000000000008, -0.00507000000000008, -0.00506000000000008, -0.00505000000000008, -0.00504000000000008, -0.00503000000000008, -0.00502000000000008, -0.00501000000000008, -0.00500000000000008, -0.00499000000000008, -0.00498000000000008, -0.00497000000000008, -0.00496000000000008, -0.00495000000000008, -0.00494000000000008, -0.00493000000000008, -0.00492000000000008, -0.00491000000000009, -0.00490000000000009, -0.00489000000000009, -0.00488000000000009, -0.00487000000000009, -0.00486000000000009, -0.00485000000000009, -0.00484000000000009, -0.00483000000000009, -0.00482000000000009, -0.00481000000000009, -0.00480000000000009, -0.00479000000000009, -0.00478000000000009, -0.00477000000000009, -0.00476000000000009, -0.00475000000000009, -0.00474000000000009, -0.00473000000000009, -0.00472000000000009, -0.00471000000000009, -0.00470000000000009, -0.00469000000000009, -0.00468000000000009, -0.0046700000000001, -0.0046600000000001, -0.0046500000000001, -0.0046400000000001, -0.0046300000000001, -0.0046200000000001, -0.0046100000000001, -0.0046000000000001, -0.0045900000000001, -0.0045800000000001, -0.0045700000000001, -0.0045600000000001, -0.0045500000000001, -0.0045400000000001, -0.0045300000000001, -0.0045200000000001, -0.0045100000000001, -0.0045000000000001, -0.0044900000000001, -0.0044800000000001, -0.0044700000000001, -0.0044600000000001, -0.0044500000000001, -0.0044400000000001, -0.0044300000000001, -0.00442000000000011, -0.00441000000000011, -0.00440000000000011, -0.00439000000000011, -0.00438000000000011, -0.00437000000000011, -0.00436000000000011, -0.00435000000000011, -0.00434000000000011, -0.00433000000000011, -0.00432000000000011, -0.00431000000000011, -0.00430000000000011, -0.00429000000000011, -0.00428000000000011, -0.00427000000000011, -0.00426000000000011, -0.00425000000000011, -0.00424000000000011, -0.00423000000000011, -0.00422000000000011, -0.00421000000000011, -0.00420000000000011, -0.00419000000000011, -0.00418000000000012, -0.00417000000000012, -0.00416000000000012, -0.00415000000000012, -0.00414000000000012, -0.00413000000000012, -0.00412000000000012, -0.00411000000000012, -0.00410000000000012, -0.00409000000000012, -0.00408000000000012, -0.00407000000000012, -0.00406000000000012, -0.00405000000000012, -0.00404000000000012, -0.00403000000000012, -0.00402000000000012, -0.00401000000000012, -0.00400000000000012, -0.00399000000000012, -0.00398000000000012, -0.00397000000000012, -0.00396000000000012, -0.00395000000000012, -0.00394000000000012, -0.00393000000000013, -0.00392000000000013, -0.00391000000000013, -0.00390000000000013, -0.00389000000000013, -0.00388000000000013, -0.00387000000000013, -0.00386000000000013, -0.00385000000000013, -0.00384000000000013, -0.00383000000000013, -0.00382000000000013, -0.00381000000000013, -0.00380000000000013, -0.00379000000000013, -0.00378000000000013, -0.00377000000000013, -0.00376000000000013, -0.00375000000000013, -0.00374000000000013, -0.00373000000000013, -0.00372000000000013, -0.00371000000000013, -0.00370000000000013, -0.00369000000000013, -0.00368000000000013, -0.00367000000000013, -0.00366000000000013, -0.00365000000000013, -0.00364000000000013, -0.00363000000000013, -0.00362000000000013, -0.00361000000000013, -0.00360000000000013, -0.00359000000000013, -0.00358000000000013, -0.00357000000000013, -0.00356000000000013, -0.00355000000000013, -0.00354000000000013, -0.00353000000000013, -0.00352000000000013, -0.00351000000000012, -0.00350000000000012, -0.00349000000000012, -0.00348000000000012, -0.00347000000000012, -0.00346000000000012, -0.00345000000000012, -0.00344000000000012, -0.00343000000000012, -0.00342000000000012, -0.00341000000000012, -0.00340000000000012, -0.00339000000000012, -0.00338000000000012, -0.00337000000000012, -0.00336000000000012, -0.00335000000000012, -0.00334000000000012, -0.00333000000000012, -0.00332000000000012, -0.00331000000000012, -0.00330000000000012, -0.00329000000000012, -0.00328000000000012, -0.00327000000000012, -0.00326000000000012, -0.00325000000000012, -0.00324000000000012, -0.00323000000000012, -0.00322000000000012, -0.00321000000000012, -0.00320000000000012, -0.00319000000000012, -0.00318000000000012, -0.00317000000000012, -0.00316000000000012, -0.00315000000000012, -0.00314000000000012, -0.00313000000000012, -0.00312000000000012, -0.00311000000000012, -0.00310000000000012, -0.00309000000000012, -0.00308000000000012, -0.00307000000000012, -0.00306000000000012, -0.00305000000000012, -0.00304000000000012, -0.00303000000000012, -0.00302000000000012, -0.00301000000000012, -0.00300000000000012, -0.00299000000000012, -0.00298000000000012, -0.00297000000000012, -0.00296000000000012, -0.00295000000000012, -0.00294000000000012, -0.00293000000000012, -0.00292000000000012, -0.00291000000000012, -0.00290000000000012, -0.00289000000000012, -0.00288000000000012, -0.00287000000000012, -0.00286000000000012, -0.00285000000000012, -0.00284000000000012, -0.00283000000000012, -0.00282000000000012, -0.00281000000000012, -0.00280000000000012, -0.00279000000000012, -0.00278000000000012, -0.00277000000000012, -0.00276000000000012, -0.00275000000000012, -0.00274000000000012, -0.00273000000000012, -0.00272000000000012, -0.00271000000000012, -0.00270000000000012, -0.00269000000000012, -0.00268000000000012, -0.00267000000000012, -0.00266000000000012, -0.00265000000000012, -0.00264000000000012, -0.00263000000000012, -0.00262000000000012, -0.00261000000000012, -0.00260000000000012, -0.00259000000000012, -0.00258000000000012, -0.00257000000000012, -0.00256000000000012, -0.00255000000000012, -0.00254000000000012, -0.00253000000000012, -0.00252000000000012, -0.00251000000000012, -0.00250000000000012, -0.00249000000000012, -0.00248000000000012, -0.00247000000000012, -0.00246000000000012, -0.00245000000000012, -0.00244000000000012, -0.00243000000000012, -0.00242000000000012, -0.00241000000000012, -0.00240000000000012, -0.00239000000000012, -0.00238000000000012, -0.00237000000000012, -0.00236000000000012, -0.00235000000000012, -0.00234000000000012, -0.00233000000000012, -0.00232000000000012, -0.00231000000000012, -0.00230000000000012, -0.00229000000000012, -0.00228000000000012, -0.00227000000000012, -0.00226000000000012, -0.00225000000000012, -0.00224000000000012, -0.00223000000000012, -0.00222000000000012, -0.00221000000000012, -0.00220000000000012, -0.00219000000000012, -0.00218000000000012, -0.00217000000000012, -0.00216000000000012, -0.00215000000000012, -0.00214000000000012, -0.00213000000000012, -0.00212000000000012, -0.00211000000000012, -0.00210000000000012, -0.00209000000000012, -0.00208000000000012, -0.00207000000000012, -0.00206000000000012, -0.00205000000000012, -0.00204000000000012, -0.00203000000000012, -0.00202000000000012, -0.00201000000000012, -0.00200000000000012, -0.00199000000000012, -0.00198000000000012, -0.00197000000000012, -0.00196000000000012, -0.00195000000000012, -0.00194000000000012, -0.00193000000000012, -0.00192000000000012, -0.00191000000000012, -0.00190000000000012, -0.00189000000000012, -0.00188000000000012, -0.00187000000000012, -0.00186000000000012, -0.00185000000000012, -0.00184000000000012, -0.00183000000000012, -0.00182000000000012, -0.00181000000000012, -0.00180000000000012, -0.00179000000000012, -0.00178000000000012, -0.00177000000000012, -0.00176000000000012, -0.00175000000000012, -0.00174000000000012, -0.00173000000000012, -0.00172000000000012, -0.00171000000000012, -0.00170000000000012, -0.00169000000000012, -0.00168000000000012, -0.00167000000000012, -0.00166000000000012, -0.00165000000000012, -0.00164000000000012, -0.00163000000000012, -0.00162000000000012, -0.00161000000000012, -0.00160000000000012, -0.00159000000000012, -0.00158000000000012, -0.00157000000000012, -0.00156000000000012, -0.00155000000000012, -0.00154000000000012, -0.00153000000000012, -0.00152000000000012, -0.00151000000000012, -0.00150000000000012, -0.00149000000000012, -0.00148000000000012, -0.00147000000000012, -0.00146000000000012, -0.00145000000000012, -0.00144000000000012, -0.00143000000000012, -0.00142000000000012, -0.00141000000000012, -0.00140000000000012, -0.00139000000000012, -0.00138000000000012, -0.00137000000000012, -0.00136000000000012, -0.00135000000000012, -0.00134000000000012, -0.00133000000000012, -0.00132000000000012, -0.00131000000000012, -0.00130000000000012, -0.00129000000000012, -0.00128000000000012, -0.00127000000000012, -0.00126000000000012, -0.00125000000000012, -0.00124000000000012, -0.00123000000000012, -0.00122000000000012, -0.00121000000000012, -0.00120000000000012, -0.00119000000000012, -0.00118000000000012, -0.00117000000000012, -0.00116000000000012, -0.00115000000000012, -0.00114000000000012, -0.00113000000000012, -0.00112000000000012, -0.00111000000000012, -0.00110000000000012, -0.00109000000000012, -0.00108000000000012, -0.00107000000000012, -0.00106000000000012, -0.00105000000000012, -0.00104000000000012, -0.00103000000000012, -0.00102000000000012, -0.00101000000000012, -0.00100000000000012, -0.000990000000000118, -0.000980000000000118, -0.000970000000000118, -0.000960000000000118, -0.000950000000000118, -0.000940000000000118, -0.000930000000000118, -0.000920000000000118, -0.000910000000000118, -0.000900000000000118, -0.000890000000000118, -0.000880000000000118, -0.000870000000000118, -0.000860000000000118, -0.000850000000000118, -0.000840000000000118, -0.000830000000000118, -0.000820000000000118, -0.000810000000000118, -0.000800000000000118, -0.000790000000000118, -0.000780000000000118, -0.000770000000000118, -0.000760000000000118, -0.000750000000000118, -0.000740000000000118, -0.000730000000000118, -0.000720000000000118, -0.000710000000000118, -0.000700000000000118, -0.000690000000000118, -0.000680000000000118, -0.000670000000000118, -0.000660000000000118, -0.000650000000000117, -0.000640000000000117, -0.000630000000000117, -0.000620000000000117, -0.000610000000000117, -0.000600000000000117, -0.000590000000000117, -0.000580000000000117, -0.000570000000000117, -0.000560000000000117, -0.000550000000000117, -0.000540000000000117, -0.000530000000000117, -0.000520000000000117, -0.000510000000000117, -0.000500000000000117, -0.000490000000000117, -0.000480000000000117, -0.000470000000000117, -0.000460000000000117, -0.000450000000000117, -0.000440000000000117, -0.000430000000000117, -0.000420000000000117, -0.000410000000000117, -0.000400000000000117, -0.000390000000000117, -0.000380000000000117, -0.000370000000000117, -0.000360000000000117, -0.000350000000000117, -0.000340000000000117, -0.000330000000000117, -0.000320000000000117, -0.000310000000000117, -0.000300000000000117, -0.000290000000000117, -0.000280000000000117, -0.000270000000000117, -0.000260000000000116, -0.000250000000000116, -0.000240000000000116, -0.000230000000000116, -0.000220000000000116, -0.000210000000000116, -0.000200000000000116, -0.000190000000000116, -0.000180000000000116, -0.000170000000000116, -0.000160000000000116, -0.000150000000000116, -0.000140000000000116, -0.000130000000000116, -0.000120000000000116, -0.000110000000000116, -0.000100000000000116, -9.00000000001165e-05, -8.00000000001165e-05, -7.00000000001165e-05, -6.00000000001165e-05, -5.00000000001165e-05, -4.00000000001165e-05, -3.00000000001165e-05, -2.00000000001165e-05, -1.00000000001165e-05, -1.16467030247466e-16, 9.99999999988353e-06, 1.99999999998835e-05, 2.99999999998835e-05, 3.99999999998835e-05, 4.99999999998835e-05, 5.99999999998835e-05, 6.99999999998835e-05, 7.99999999998835e-05, 8.99999999998835e-05, 9.99999999998835e-05, 0.000109999999999884, 0.000119999999999884, 0.000129999999999884, 0.000139999999999884, 0.000149999999999884, 0.000159999999999884, 0.000169999999999884, 0.000179999999999884, 0.000189999999999884, 0.000199999999999884, 0.000209999999999884, 0.000219999999999884, 0.000229999999999884, 0.000239999999999884, 0.000249999999999884, 0.000259999999999884, 0.000269999999999884, 0.000279999999999884, 0.000289999999999884, 0.000299999999999884, 0.000309999999999884, 0.000319999999999884, 0.000329999999999884, 0.000339999999999884, 0.000349999999999884, 0.000359999999999884, 0.000369999999999884, 0.000379999999999884, 0.000389999999999884, 0.000399999999999884, 0.000409999999999884, 0.000419999999999884, 0.000429999999999884, 0.000439999999999884, 0.000449999999999884, 0.000459999999999884, 0.000469999999999884, 0.000479999999999884, 0.000489999999999884, 0.000499999999999884, 0.000509999999999884, 0.000519999999999884, 0.000529999999999884, 0.000539999999999884, 0.000549999999999884, 0.000559999999999884, 0.000569999999999884, 0.000579999999999884, 0.000589999999999884, 0.000599999999999884, 0.000609999999999885, 0.000619999999999885, 0.000629999999999885, 0.000639999999999885, 0.000649999999999885, 0.000659999999999885, 0.000669999999999885, 0.000679999999999885, 0.000689999999999885, 0.000699999999999885, 0.000709999999999885, 0.000719999999999885, 0.000729999999999885, 0.000739999999999885, 0.000749999999999885, 0.000759999999999885, 0.000769999999999885, 0.000779999999999885, 0.000789999999999885, 0.000799999999999885, 0.000809999999999885, 0.000819999999999885, 0.000829999999999885, 0.000839999999999885, 0.000849999999999885, 0.000859999999999885, 0.000869999999999885, 0.000879999999999885, 0.000889999999999885, 0.000899999999999885, 0.000909999999999885, 0.000919999999999885, 0.000929999999999885, 0.000939999999999885, 0.000949999999999885, 0.000959999999999885, 0.000969999999999885, 0.000979999999999885, 0.000989999999999886, 0.000999999999999886, 0.00100999999999989, 0.00101999999999989, 0.00102999999999989, 0.00103999999999989, 0.00104999999999989, 0.00105999999999989, 0.00106999999999989, 0.00107999999999989, 0.00108999999999989, 0.00109999999999989, 0.00110999999999989, 0.00111999999999989, 0.00112999999999989, 0.00113999999999989, 0.00114999999999989, 0.00115999999999989, 0.00116999999999989, 0.00117999999999989, 0.00118999999999989, 0.00119999999999989, 0.00120999999999989, 0.00121999999999989, 0.00122999999999989, 0.00123999999999989, 0.00124999999999989, 0.00125999999999989, 0.00126999999999989, 0.00127999999999989, 0.00128999999999989, 0.00129999999999989, 0.00130999999999989, 0.00131999999999989, 0.00132999999999989, 0.00133999999999989, 0.00134999999999989, 0.00135999999999989, 0.00136999999999989, 0.00137999999999989, 0.00138999999999989, 0.00139999999999989, 0.00140999999999989, 0.00141999999999989, 0.00142999999999989, 0.00143999999999989, 0.00144999999999989, 0.00145999999999989, 0.00146999999999989, 0.00147999999999989, 0.00148999999999989, 0.00149999999999989, 0.00150999999999989, 0.00151999999999989, 0.00152999999999989, 0.00153999999999989, 0.00154999999999989, 0.00155999999999989, 0.00156999999999989, 0.00157999999999989, 0.00158999999999989, 0.00159999999999989, 0.00160999999999989, 0.00161999999999989, 0.00162999999999989, 0.00163999999999989, 0.00164999999999989, 0.00165999999999989, 0.00166999999999989, 0.00167999999999989, 0.00168999999999989, 0.00169999999999989, 0.00170999999999989, 0.00171999999999989, 0.00172999999999989, 0.00173999999999989, 0.00174999999999989, 0.00175999999999989, 0.00176999999999989, 0.00177999999999989, 0.00178999999999989, 0.00179999999999989, 0.00180999999999989, 0.00181999999999989, 0.00182999999999989, 0.00183999999999989, 0.00184999999999989, 0.00185999999999989, 0.00186999999999989, 0.00187999999999989, 0.00188999999999989, 0.00189999999999989, 0.00190999999999989, 0.00191999999999989, 0.00192999999999989, 0.00193999999999989, 0.00194999999999989, 0.00195999999999989, 0.00196999999999989, 0.00197999999999989, 0.00198999999999989, 0.00199999999999989, 0.00200999999999989, 0.00201999999999989, 0.00202999999999989, 0.00203999999999989, 0.00204999999999989, 0.00205999999999989, 0.00206999999999989, 0.00207999999999989, 0.00208999999999989, 0.00209999999999989, 0.00210999999999989, 0.00211999999999989, 0.00212999999999989, 0.00213999999999989, 0.00214999999999989, 0.00215999999999989, 0.00216999999999989, 0.00217999999999989, 0.00218999999999989, 0.00219999999999989, 0.00220999999999989, 0.00221999999999989, 0.00222999999999989, 0.00223999999999989, 0.00224999999999989, 0.00225999999999989, 0.00226999999999989, 0.00227999999999989, 0.00228999999999989, 0.00229999999999989, 0.00230999999999989, 0.00231999999999989, 0.00232999999999989, 0.00233999999999989, 0.00234999999999989, 0.00235999999999989, 0.00236999999999989, 0.00237999999999989, 0.00238999999999989, 0.00239999999999989, 0.00240999999999989, 0.00241999999999989, 0.00242999999999989, 0.00243999999999989, 0.00244999999999989, 0.00245999999999989, 0.00246999999999989, 0.00247999999999989, 0.00248999999999989, 0.00249999999999989, 0.00250999999999989, 0.00251999999999989, 0.00252999999999989, 0.00253999999999989, 0.00254999999999989, 0.00255999999999989, 0.00256999999999989, 0.00257999999999989, 0.00258999999999989, 0.00259999999999989, 0.00260999999999989, 0.00261999999999989, 0.00262999999999989, 0.00263999999999989, 0.00264999999999989, 0.00265999999999989, 0.00266999999999989, 0.00267999999999989, 0.00268999999999989, 0.00269999999999989, 0.00270999999999989, 0.00271999999999989, 0.00272999999999989, 0.00273999999999989, 0.00274999999999989, 0.00275999999999989, 0.00276999999999989, 0.00277999999999989, 0.00278999999999989, 0.00279999999999989, 0.00280999999999989, 0.00281999999999989, 0.00282999999999989, 0.00283999999999989, 0.00284999999999989, 0.00285999999999989, 0.00286999999999989, 0.00287999999999989, 0.00288999999999989, 0.00289999999999989, 0.00290999999999989, 0.00291999999999989, 0.00292999999999989, 0.00293999999999989, 0.00294999999999989, 0.00295999999999989, 0.00296999999999989, 0.00297999999999989, 0.00298999999999989, 0.00299999999999989, 0.00300999999999989, 0.00301999999999989, 0.00302999999999989, 0.00303999999999989, 0.00304999999999989, 0.00305999999999989, 0.00306999999999989, 0.00307999999999989, 0.00308999999999989, 0.00309999999999989, 0.00310999999999989, 0.00311999999999989, 0.00312999999999989, 0.00313999999999989, 0.00314999999999989, 0.00315999999999989, 0.00316999999999989, 0.00317999999999989, 0.00318999999999989, 0.00319999999999989, 0.00320999999999989, 0.00321999999999989, 0.00322999999999989, 0.00323999999999989, 0.00324999999999989, 0.00325999999999989, 0.00326999999999989, 0.00327999999999989, 0.00328999999999989, 0.00329999999999989, 0.00330999999999989, 0.00331999999999989, 0.00332999999999989, 0.00333999999999989, 0.00334999999999989, 0.00335999999999989, 0.00336999999999989, 0.00337999999999989, 0.00338999999999989, 0.00339999999999989, 0.00340999999999989, 0.00341999999999989, 0.00342999999999989, 0.00343999999999989, 0.00344999999999989, 0.00345999999999989, 0.00346999999999989, 0.00347999999999989, 0.00348999999999989, 0.00349999999999989, 0.00350999999999989, 0.00351999999999989, 0.00352999999999989, 0.00353999999999989, 0.00354999999999989, 0.00355999999999989, 0.00356999999999989, 0.00357999999999989, 0.00358999999999989, 0.00359999999999989, 0.00360999999999989, 0.00361999999999989, 0.00362999999999989, 0.00363999999999989, 0.00364999999999989, 0.00365999999999989, 0.00366999999999989, 0.00367999999999989, 0.00368999999999989, 0.00369999999999989, 0.00370999999999989, 0.00371999999999989, 0.00372999999999989, 0.00373999999999989, 0.00374999999999989, 0.00375999999999989, 0.00376999999999989, 0.00377999999999989, 0.00378999999999989, 0.00379999999999989, 0.00380999999999989, 0.00381999999999989, 0.00382999999999989, 0.00383999999999989, 0.00384999999999989, 0.00385999999999989, 0.00386999999999989, 0.00387999999999989, 0.00388999999999989, 0.00389999999999989, 0.00390999999999989, 0.00391999999999989, 0.00392999999999989, 0.00393999999999989, 0.00394999999999989, 0.00395999999999989, 0.00396999999999989, 0.00397999999999989, 0.00398999999999989, 0.00399999999999989, 0.00400999999999989, 0.00401999999999989, 0.00402999999999989, 0.00403999999999989, 0.00404999999999989, 0.00405999999999989, 0.00406999999999989, 0.00407999999999989, 0.00408999999999989, 0.00409999999999988, 0.00410999999999988, 0.00411999999999988, 0.00412999999999988, 0.00413999999999988, 0.00414999999999988, 0.00415999999999988, 0.00416999999999988, 0.00417999999999988, 0.00418999999999988, 0.00419999999999988, 0.00420999999999988, 0.00421999999999988, 0.00422999999999988, 0.00423999999999988, 0.00424999999999988, 0.00425999999999988, 0.00426999999999988, 0.00427999999999988, 0.00428999999999988, 0.00429999999999988, 0.00430999999999988, 0.00431999999999988, 0.00432999999999988, 0.00433999999999988, 0.00434999999999987, 0.00435999999999987, 0.00436999999999987, 0.00437999999999987, 0.00438999999999987, 0.00439999999999987, 0.00440999999999987, 0.00441999999999987, 0.00442999999999987, 0.00443999999999987, 0.00444999999999987, 0.00445999999999987, 0.00446999999999987, 0.00447999999999987, 0.00448999999999987, 0.00449999999999987, 0.00450999999999987, 0.00451999999999987, 0.00452999999999987, 0.00453999999999987, 0.00454999999999987, 0.00455999999999987, 0.00456999999999987, 0.00457999999999987, 0.00458999999999987, 0.00459999999999986, 0.00460999999999986, 0.00461999999999986, 0.00462999999999986, 0.00463999999999986, 0.00464999999999986, 0.00465999999999986, 0.00466999999999986, 0.00467999999999986, 0.00468999999999986, 0.00469999999999986, 0.00470999999999986, 0.00471999999999986, 0.00472999999999986, 0.00473999999999986, 0.00474999999999986, 0.00475999999999986, 0.00476999999999986, 0.00477999999999986, 0.00478999999999986, 0.00479999999999986, 0.00480999999999986, 0.00481999999999986, 0.00482999999999986, 0.00483999999999985, 0.00484999999999985, 0.00485999999999985, 0.00486999999999985, 0.00487999999999985, 0.00488999999999985, 0.00489999999999985, 0.00490999999999985, 0.00491999999999985, 0.00492999999999985, 0.00493999999999985, 0.00494999999999985, 0.00495999999999985, 0.00496999999999985, 0.00497999999999985, 0.00498999999999985, 0.00499999999999985, 0.00500999999999985, 0.00501999999999985, 0.00502999999999985, 0.00503999999999985, 0.00504999999999985, 0.00505999999999985, 0.00506999999999985, 0.00507999999999985, 0.00508999999999984, 0.00509999999999984, 0.00510999999999984, 0.00511999999999984, 0.00512999999999984, 0.00513999999999984, 0.00514999999999984, 0.00515999999999984, 0.00516999999999984, 0.00517999999999984, 0.00518999999999984, 0.00519999999999984, 0.00520999999999984, 0.00521999999999984, 0.00522999999999984, 0.00523999999999984, 0.00524999999999984, 0.00525999999999984, 0.00526999999999984, 0.00527999999999984, 0.00528999999999984, 0.00529999999999984, 0.00530999999999984, 0.00531999999999984, 0.00532999999999983, 0.00533999999999983, 0.00534999999999983, 0.00535999999999983, 0.00536999999999983, 0.00537999999999983, 0.00538999999999983, 0.00539999999999983, 0.00540999999999983, 0.00541999999999983, 0.00542999999999983, 0.00543999999999983, 0.00544999999999983, 0.00545999999999983, 0.00546999999999983, 0.00547999999999983, 0.00548999999999983, 0.00549999999999983, 0.00550999999999983, 0.00551999999999983, 0.00552999999999983, 0.00553999999999983, 0.00554999999999983, 0.00555999999999983, 0.00556999999999983, 0.00557999999999982, 0.00558999999999982, 0.00559999999999982, 0.00560999999999982, 0.00561999999999982, 0.00562999999999982, 0.00563999999999982, 0.00564999999999982, 0.00565999999999982, 0.00566999999999982, 0.00567999999999982, 0.00568999999999982, 0.00569999999999982, 0.00570999999999982, 0.00571999999999982, 0.00572999999999982, 0.00573999999999982, 0.00574999999999982, 0.00575999999999982, 0.00576999999999982, 0.00577999999999982, 0.00578999999999982, 0.00579999999999982, 0.00580999999999982, 0.00581999999999981, 0.00582999999999981, 0.00583999999999981, 0.00584999999999981, 0.00585999999999981, 0.00586999999999981, 0.00587999999999981, 0.00588999999999981, 0.00589999999999981, 0.00590999999999981, 0.00591999999999981, 0.00592999999999981, 0.00593999999999981, 0.00594999999999981, 0.00595999999999981, 0.00596999999999981, 0.00597999999999981, 0.00598999999999981, 0.00599999999999981, 0.00600999999999981, 0.00601999999999981, 0.00602999999999981, 0.00603999999999981, 0.00604999999999981, 0.00605999999999981, 0.0060699999999998, 0.0060799999999998, 0.0060899999999998, 0.0060999999999998, 0.0061099999999998, 0.0061199999999998, 0.0061299999999998, 0.0061399999999998, 0.0061499999999998, 0.0061599999999998, 0.0061699999999998, 0.0061799999999998, 0.0061899999999998, 0.0061999999999998, 0.0062099999999998, 0.0062199999999998, 0.0062299999999998, 0.0062399999999998, 0.0062499999999998, 0.0062599999999998, 0.0062699999999998, 0.0062799999999998, 0.0062899999999998, 0.0062999999999998, 0.00630999999999979, 0.00631999999999979, 0.00632999999999979, 0.00633999999999979, 0.00634999999999979, 0.00635999999999979, 0.00636999999999979, 0.00637999999999979, 0.00638999999999979, 0.00639999999999979, 0.00640999999999979, 0.00641999999999979, 0.00642999999999979, 0.00643999999999979, 0.00644999999999979, 0.00645999999999979, 0.00646999999999979, 0.00647999999999979, 0.00648999999999979, 0.00649999999999979, 0.00650999999999979, 0.00651999999999979, 0.00652999999999979, 0.00653999999999979, 0.00654999999999979, 0.00655999999999978, 0.00656999999999978, 0.00657999999999978, 0.00658999999999978, 0.00659999999999978, 0.00660999999999978, 0.00661999999999978, 0.00662999999999978, 0.00663999999999978, 0.00664999999999978, 0.00665999999999978, 0.00666999999999978, 0.00667999999999978, 0.00668999999999978, 0.00669999999999978, 0.00670999999999978, 0.00671999999999978, 0.00672999999999978, 0.00673999999999978, 0.00674999999999978, 0.00675999999999978, 0.00676999999999978, 0.00677999999999978, 0.00678999999999978, 0.00679999999999977, 0.00680999999999977, 0.00681999999999977, 0.00682999999999977, 0.00683999999999977, 0.00684999999999977, 0.00685999999999977, 0.00686999999999977, 0.00687999999999977, 0.00688999999999977, 0.00689999999999977, 0.00690999999999977, 0.00691999999999977, 0.00692999999999977, 0.00693999999999977, 0.00694999999999977, 0.00695999999999977, 0.00696999999999977, 0.00697999999999977, 0.00698999999999977, 0.00699999999999977, -0.007, -0.00699, -0.00698, -0.00697, -0.00696, -0.00695, -0.00694, -0.00693, -0.00692, -0.00691, -0.0069, -0.00689, -0.00688000000000001, -0.00687000000000001, -0.00686000000000001, -0.00685000000000001, -0.00684000000000001, -0.00683000000000001, -0.00682000000000001, -0.00681000000000001, -0.00680000000000001, -0.00679000000000001, -0.00678000000000001, -0.00677000000000001, -0.00676000000000001, -0.00675000000000001, -0.00674000000000001, -0.00673000000000001, -0.00672000000000001, -0.00671000000000001, -0.00670000000000001, -0.00669000000000001, -0.00668000000000001, -0.00667000000000001, -0.00666000000000001, -0.00665000000000001, -0.00664000000000001, -0.00663000000000002, -0.00662000000000002, -0.00661000000000002, -0.00660000000000002, -0.00659000000000002, -0.00658000000000002, -0.00657000000000002, -0.00656000000000002, -0.00655000000000002, -0.00654000000000002, -0.00653000000000002, -0.00652000000000002, -0.00651000000000002, -0.00650000000000002, -0.00649000000000002, -0.00648000000000002, -0.00647000000000002, -0.00646000000000002, -0.00645000000000002, -0.00644000000000002, -0.00643000000000002, -0.00642000000000002, -0.00641000000000002, -0.00640000000000002, -0.00639000000000003, -0.00638000000000003, -0.00637000000000003, -0.00636000000000003, -0.00635000000000003, -0.00634000000000003, -0.00633000000000003, -0.00632000000000003, -0.00631000000000003, -0.00630000000000003, -0.00629000000000003, -0.00628000000000003, -0.00627000000000003, -0.00626000000000003, -0.00625000000000003, -0.00624000000000003, -0.00623000000000003, -0.00622000000000003, -0.00621000000000003, -0.00620000000000003, -0.00619000000000003, -0.00618000000000003, -0.00617000000000003, -0.00616000000000003, -0.00615000000000003, -0.00614000000000004, -0.00613000000000004, -0.00612000000000004, -0.00611000000000004, -0.00610000000000004, -0.00609000000000004, -0.00608000000000004, -0.00607000000000004, -0.00606000000000004, -0.00605000000000004, -0.00604000000000004, -0.00603000000000004, -0.00602000000000004, -0.00601000000000004, -0.00600000000000004, -0.00599000000000004, -0.00598000000000004, -0.00597000000000004, -0.00596000000000004, -0.00595000000000004, -0.00594000000000004, -0.00593000000000004, -0.00592000000000004, -0.00591000000000004, -0.00590000000000004, -0.00589000000000005, -0.00588000000000005, -0.00587000000000005, -0.00586000000000005, -0.00585000000000005, -0.00584000000000005, -0.00583000000000005, -0.00582000000000005, -0.00581000000000005, -0.00580000000000005, -0.00579000000000005, -0.00578000000000005, -0.00577000000000005, -0.00576000000000005, -0.00575000000000005, -0.00574000000000005, -0.00573000000000005, -0.00572000000000005, -0.00571000000000005, -0.00570000000000005, -0.00569000000000005, -0.00568000000000005, -0.00567000000000005, -0.00566000000000005, -0.00565000000000006, -0.00564000000000006, -0.00563000000000006, -0.00562000000000006, -0.00561000000000006, -0.00560000000000006, -0.00559000000000006, -0.00558000000000006, -0.00557000000000006, -0.00556000000000006, -0.00555000000000006, -0.00554000000000006, -0.00553000000000006, -0.00552000000000006, -0.00551000000000006, -0.00550000000000006, -0.00549000000000006, -0.00548000000000006, -0.00547000000000006, -0.00546000000000006, -0.00545000000000006, -0.00544000000000006, -0.00543000000000006, -0.00542000000000006, -0.00541000000000006, -0.00540000000000007, -0.00539000000000007, -0.00538000000000007, -0.00537000000000007, -0.00536000000000007, -0.00535000000000007, -0.00534000000000007, -0.00533000000000007, -0.00532000000000007, -0.00531000000000007, -0.00530000000000007, -0.00529000000000007, -0.00528000000000007, -0.00527000000000007, -0.00526000000000007, -0.00525000000000007, -0.00524000000000007, -0.00523000000000007, -0.00522000000000007, -0.00521000000000007, -0.00520000000000007, -0.00519000000000007, -0.00518000000000007, -0.00517000000000007, -0.00516000000000008, -0.00515000000000008, -0.00514000000000008, -0.00513000000000008, -0.00512000000000008, -0.00511000000000008, -0.00510000000000008, -0.00509000000000008, -0.00508000000000008, -0.00507000000000008, -0.00506000000000008, -0.00505000000000008, -0.00504000000000008, -0.00503000000000008, -0.00502000000000008, -0.00501000000000008, -0.00500000000000008, -0.00499000000000008, -0.00498000000000008, -0.00497000000000008, -0.00496000000000008, -0.00495000000000008, -0.00494000000000008, -0.00493000000000008, -0.00492000000000008, -0.00491000000000009, -0.00490000000000009, -0.00489000000000009, -0.00488000000000009, -0.00487000000000009, -0.00486000000000009, -0.00485000000000009, -0.00484000000000009, -0.00483000000000009, -0.00482000000000009, -0.00481000000000009, -0.00480000000000009, -0.00479000000000009, -0.00478000000000009, -0.00477000000000009, -0.00476000000000009, -0.00475000000000009, -0.00474000000000009, -0.00473000000000009, -0.00472000000000009, -0.00471000000000009, -0.00470000000000009, -0.00469000000000009, -0.00468000000000009, -0.0046700000000001, -0.0046600000000001, -0.0046500000000001, -0.0046400000000001, -0.0046300000000001, -0.0046200000000001, -0.0046100000000001, -0.0046000000000001, -0.0045900000000001, -0.0045800000000001, -0.0045700000000001, -0.0045600000000001, -0.0045500000000001, -0.0045400000000001, -0.0045300000000001, -0.0045200000000001, -0.0045100000000001, -0.0045000000000001, -0.0044900000000001, -0.0044800000000001, -0.0044700000000001, -0.0044600000000001, -0.0044500000000001, -0.0044400000000001, -0.0044300000000001, -0.00442000000000011, -0.00441000000000011, -0.00440000000000011, -0.00439000000000011, -0.00438000000000011, -0.00437000000000011, -0.00436000000000011, -0.00435000000000011, -0.00434000000000011, -0.00433000000000011, -0.00432000000000011, -0.00431000000000011, -0.00430000000000011, -0.00429000000000011, -0.00428000000000011, -0.00427000000000011, -0.00426000000000011, -0.00425000000000011, -0.00424000000000011, -0.00423000000000011, -0.00422000000000011, -0.00421000000000011, -0.00420000000000011, -0.00419000000000011, -0.00418000000000012, -0.00417000000000012, -0.00416000000000012, -0.00415000000000012, -0.00414000000000012, -0.00413000000000012, -0.00412000000000012, -0.00411000000000012, -0.00410000000000012, -0.00409000000000012, -0.00408000000000012, -0.00407000000000012, -0.00406000000000012, -0.00405000000000012, -0.00404000000000012, -0.00403000000000012, -0.00402000000000012, -0.00401000000000012, -0.00400000000000012, -0.00399000000000012, -0.00398000000000012, -0.00397000000000012, -0.00396000000000012, -0.00395000000000012, -0.00394000000000012, -0.00393000000000013, -0.00392000000000013, -0.00391000000000013, -0.00390000000000013, -0.00389000000000013, -0.00388000000000013, -0.00387000000000013, -0.00386000000000013, -0.00385000000000013, -0.00384000000000013, -0.00383000000000013, -0.00382000000000013, -0.00381000000000013, -0.00380000000000013, -0.00379000000000013, -0.00378000000000013, -0.00377000000000013, -0.00376000000000013, -0.00375000000000013, -0.00374000000000013, -0.00373000000000013, -0.00372000000000013, -0.00371000000000013, -0.00370000000000013, -0.00369000000000013, -0.00368000000000013, -0.00367000000000013, -0.00366000000000013, -0.00365000000000013, -0.00364000000000013, -0.00363000000000013, -0.00362000000000013, -0.00361000000000013, -0.00360000000000013, -0.00359000000000013, -0.00358000000000013, -0.00357000000000013, -0.00356000000000013, -0.00355000000000013, -0.00354000000000013, -0.00353000000000013, -0.00352000000000013, -0.00351000000000012, -0.00350000000000012, -0.00349000000000012, -0.00348000000000012, -0.00347000000000012, -0.00346000000000012, -0.00345000000000012, -0.00344000000000012, -0.00343000000000012, -0.00342000000000012, -0.00341000000000012, -0.00340000000000012, -0.00339000000000012, -0.00338000000000012, -0.00337000000000012, -0.00336000000000012, -0.00335000000000012, -0.00334000000000012, -0.00333000000000012, -0.00332000000000012, -0.00331000000000012, -0.00330000000000012, -0.00329000000000012, -0.00328000000000012, -0.00327000000000012, -0.00326000000000012, -0.00325000000000012, -0.00324000000000012, -0.00323000000000012, -0.00322000000000012, -0.00321000000000012, -0.00320000000000012, -0.00319000000000012, -0.00318000000000012, -0.00317000000000012, -0.00316000000000012, -0.00315000000000012, -0.00314000000000012, -0.00313000000000012, -0.00312000000000012, -0.00311000000000012, -0.00310000000000012, -0.00309000000000012, -0.00308000000000012, -0.00307000000000012, -0.00306000000000012, -0.00305000000000012, -0.00304000000000012, -0.00303000000000012, -0.00302000000000012, -0.00301000000000012, -0.00300000000000012, -0.00299000000000012, -0.00298000000000012, -0.00297000000000012, -0.00296000000000012, -0.00295000000000012, -0.00294000000000012, -0.00293000000000012, -0.00292000000000012, -0.00291000000000012, -0.00290000000000012, -0.00289000000000012, -0.00288000000000012, -0.00287000000000012, -0.00286000000000012, -0.00285000000000012, -0.00284000000000012, -0.00283000000000012, -0.00282000000000012, -0.00281000000000012, -0.00280000000000012, -0.00279000000000012, -0.00278000000000012, -0.00277000000000012, -0.00276000000000012, -0.00275000000000012, -0.00274000000000012, -0.00273000000000012, -0.00272000000000012, -0.00271000000000012, -0.00270000000000012, -0.00269000000000012, -0.00268000000000012, -0.00267000000000012, -0.00266000000000012, -0.00265000000000012, -0.00264000000000012, -0.00263000000000012, -0.00262000000000012, -0.00261000000000012, -0.00260000000000012, -0.00259000000000012, -0.00258000000000012, -0.00257000000000012, -0.00256000000000012, -0.00255000000000012, -0.00254000000000012, -0.00253000000000012, -0.00252000000000012, -0.00251000000000012, -0.00250000000000012, -0.00249000000000012, -0.00248000000000012, -0.00247000000000012, -0.00246000000000012, -0.00245000000000012, -0.00244000000000012, -0.00243000000000012, -0.00242000000000012, -0.00241000000000012, -0.00240000000000012, -0.00239000000000012, -0.00238000000000012, -0.00237000000000012, -0.00236000000000012, -0.00235000000000012, -0.00234000000000012, -0.00233000000000012, -0.00232000000000012, -0.00231000000000012, -0.00230000000000012, -0.00229000000000012, -0.00228000000000012, -0.00227000000000012, -0.00226000000000012, -0.00225000000000012, -0.00224000000000012, -0.00223000000000012, -0.00222000000000012, -0.00221000000000012, -0.00220000000000012, -0.00219000000000012, -0.00218000000000012, -0.00217000000000012, -0.00216000000000012, -0.00215000000000012, -0.00214000000000012, -0.00213000000000012, -0.00212000000000012, -0.00211000000000012, -0.00210000000000012, -0.00209000000000012, -0.00208000000000012, -0.00207000000000012, -0.00206000000000012, -0.00205000000000012, -0.00204000000000012, -0.00203000000000012, -0.00202000000000012, -0.00201000000000012, -0.00200000000000012, -0.00199000000000012, -0.00198000000000012, -0.00197000000000012, -0.00196000000000012, -0.00195000000000012, -0.00194000000000012, -0.00193000000000012, -0.00192000000000012, -0.00191000000000012, -0.00190000000000012, -0.00189000000000012, -0.00188000000000012, -0.00187000000000012, -0.00186000000000012, -0.00185000000000012, -0.00184000000000012, -0.00183000000000012, -0.00182000000000012, -0.00181000000000012, -0.00180000000000012, -0.00179000000000012, -0.00178000000000012, -0.00177000000000012, -0.00176000000000012, -0.00175000000000012, -0.00174000000000012, -0.00173000000000012, -0.00172000000000012, -0.00171000000000012, -0.00170000000000012, -0.00169000000000012, -0.00168000000000012, -0.00167000000000012, -0.00166000000000012, -0.00165000000000012, -0.00164000000000012, -0.00163000000000012, -0.00162000000000012, -0.00161000000000012, -0.00160000000000012, -0.00159000000000012, -0.00158000000000012, -0.00157000000000012, -0.00156000000000012, -0.00155000000000012, -0.00154000000000012, -0.00153000000000012, -0.00152000000000012, -0.00151000000000012, -0.00150000000000012, -0.00149000000000012, -0.00148000000000012, -0.00147000000000012, -0.00146000000000012, -0.00145000000000012, -0.00144000000000012, -0.00143000000000012, -0.00142000000000012, -0.00141000000000012, -0.00140000000000012, -0.00139000000000012, -0.00138000000000012, -0.00137000000000012, -0.00136000000000012, -0.00135000000000012, -0.00134000000000012, -0.00133000000000012, -0.00132000000000012, -0.00131000000000012, -0.00130000000000012, -0.00129000000000012, -0.00128000000000012, -0.00127000000000012, -0.00126000000000012, -0.00125000000000012, -0.00124000000000012, -0.00123000000000012, -0.00122000000000012, -0.00121000000000012, -0.00120000000000012, -0.00119000000000012, -0.00118000000000012, -0.00117000000000012, -0.00116000000000012, -0.00115000000000012, -0.00114000000000012, -0.00113000000000012, -0.00112000000000012, -0.00111000000000012, -0.00110000000000012, -0.00109000000000012, -0.00108000000000012, -0.00107000000000012, -0.00106000000000012, -0.00105000000000012, -0.00104000000000012, -0.00103000000000012, -0.00102000000000012, -0.00101000000000012, -0.00100000000000012, -0.000990000000000118, -0.000980000000000118, -0.000970000000000118, -0.000960000000000118, -0.000950000000000118, -0.000940000000000118, -0.000930000000000118, -0.000920000000000118, -0.000910000000000118, -0.000900000000000118, -0.000890000000000118, -0.000880000000000118, -0.000870000000000118, -0.000860000000000118, -0.000850000000000118, -0.000840000000000118, -0.000830000000000118, -0.000820000000000118, -0.000810000000000118, -0.000800000000000118, -0.000790000000000118, -0.000780000000000118, -0.000770000000000118, -0.000760000000000118, -0.000750000000000118, -0.000740000000000118, -0.000730000000000118, -0.000720000000000118, -0.000710000000000118, -0.000700000000000118, -0.000690000000000118, -0.000680000000000118, -0.000670000000000118, -0.000660000000000118, -0.000650000000000117, -0.000640000000000117, -0.000630000000000117, -0.000620000000000117, -0.000610000000000117, -0.000600000000000117, -0.000590000000000117, -0.000580000000000117, -0.000570000000000117, -0.000560000000000117, -0.000550000000000117, -0.000540000000000117, -0.000530000000000117, -0.000520000000000117, -0.000510000000000117, -0.000500000000000117, -0.000490000000000117, -0.000480000000000117, -0.000470000000000117, -0.000460000000000117, -0.000450000000000117, -0.000440000000000117, -0.000430000000000117, -0.000420000000000117, -0.000410000000000117, -0.000400000000000117, -0.000390000000000117, -0.000380000000000117, -0.000370000000000117, -0.000360000000000117, -0.000350000000000117, -0.000340000000000117, -0.000330000000000117, -0.000320000000000117, -0.000310000000000117, -0.000300000000000117, -0.000290000000000117, -0.000280000000000117, -0.000270000000000117, -0.000260000000000116, -0.000250000000000116, -0.000240000000000116, -0.000230000000000116, -0.000220000000000116, -0.000210000000000116, -0.000200000000000116, -0.000190000000000116, -0.000180000000000116, -0.000170000000000116, -0.000160000000000116, -0.000150000000000116, -0.000140000000000116, -0.000130000000000116, -0.000120000000000116, -0.000110000000000116, -0.000100000000000116, -9.00000000001165e-05, -8.00000000001165e-05, -7.00000000001165e-05, -6.00000000001165e-05, -5.00000000001165e-05, -4.00000000001165e-05, -3.00000000001165e-05, -2.00000000001165e-05, -1.00000000001165e-05, -1.16467030247466e-16, 9.99999999988353e-06, 1.99999999998835e-05, 2.99999999998835e-05, 3.99999999998835e-05, 4.99999999998835e-05, 5.99999999998835e-05, 6.99999999998835e-05, 7.99999999998835e-05, 8.99999999998835e-05, 9.99999999998835e-05, 0.000109999999999884, 0.000119999999999884, 0.000129999999999884, 0.000139999999999884, 0.000149999999999884, 0.000159999999999884, 0.000169999999999884, 0.000179999999999884, 0.000189999999999884, 0.000199999999999884, 0.000209999999999884, 0.000219999999999884, 0.000229999999999884, 0.000239999999999884, 0.000249999999999884, 0.000259999999999884, 0.000269999999999884, 0.000279999999999884, 0.000289999999999884, 0.000299999999999884, 0.000309999999999884, 0.000319999999999884, 0.000329999999999884, 0.000339999999999884, 0.000349999999999884, 0.000359999999999884, 0.000369999999999884, 0.000379999999999884, 0.000389999999999884, 0.000399999999999884, 0.000409999999999884, 0.000419999999999884, 0.000429999999999884, 0.000439999999999884, 0.000449999999999884, 0.000459999999999884, 0.000469999999999884, 0.000479999999999884, 0.000489999999999884, 0.000499999999999884, 0.000509999999999884, 0.000519999999999884, 0.000529999999999884, 0.000539999999999884, 0.000549999999999884, 0.000559999999999884, 0.000569999999999884, 0.000579999999999884, 0.000589999999999884, 0.000599999999999884, 0.000609999999999885, 0.000619999999999885, 0.000629999999999885, 0.000639999999999885, 0.000649999999999885, 0.000659999999999885, 0.000669999999999885, 0.000679999999999885, 0.000689999999999885, 0.000699999999999885, 0.000709999999999885, 0.000719999999999885, 0.000729999999999885, 0.000739999999999885, 0.000749999999999885, 0.000759999999999885, 0.000769999999999885, 0.000779999999999885, 0.000789999999999885, 0.000799999999999885, 0.000809999999999885, 0.000819999999999885, 0.000829999999999885, 0.000839999999999885, 0.000849999999999885, 0.000859999999999885, 0.000869999999999885, 0.000879999999999885, 0.000889999999999885, 0.000899999999999885, 0.000909999999999885, 0.000919999999999885, 0.000929999999999885, 0.000939999999999885, 0.000949999999999885, 0.000959999999999885, 0.000969999999999885, 0.000979999999999885, 0.000989999999999886, 0.000999999999999886, 0.00100999999999989, 0.00101999999999989, 0.00102999999999989, 0.00103999999999989, 0.00104999999999989, 0.00105999999999989, 0.00106999999999989, 0.00107999999999989, 0.00108999999999989, 0.00109999999999989, 0.00110999999999989, 0.00111999999999989, 0.00112999999999989, 0.00113999999999989, 0.00114999999999989, 0.00115999999999989, 0.00116999999999989, 0.00117999999999989, 0.00118999999999989, 0.00119999999999989, 0.00120999999999989, 0.00121999999999989, 0.00122999999999989, 0.00123999999999989, 0.00124999999999989, 0.00125999999999989, 0.00126999999999989, 0.00127999999999989, 0.00128999999999989, 0.00129999999999989, 0.00130999999999989, 0.00131999999999989, 0.00132999999999989, 0.00133999999999989, 0.00134999999999989, 0.00135999999999989, 0.00136999999999989, 0.00137999999999989, 0.00138999999999989, 0.00139999999999989, 0.00140999999999989, 0.00141999999999989, 0.00142999999999989, 0.00143999999999989, 0.00144999999999989, 0.00145999999999989, 0.00146999999999989, 0.00147999999999989, 0.00148999999999989, 0.00149999999999989, 0.00150999999999989, 0.00151999999999989, 0.00152999999999989, 0.00153999999999989, 0.00154999999999989, 0.00155999999999989, 0.00156999999999989, 0.00157999999999989, 0.00158999999999989, 0.00159999999999989, 0.00160999999999989, 0.00161999999999989, 0.00162999999999989, 0.00163999999999989, 0.00164999999999989, 0.00165999999999989, 0.00166999999999989, 0.00167999999999989, 0.00168999999999989, 0.00169999999999989, 0.00170999999999989, 0.00171999999999989, 0.00172999999999989, 0.00173999999999989, 0.00174999999999989, 0.00175999999999989, 0.00176999999999989, 0.00177999999999989, 0.00178999999999989, 0.00179999999999989, 0.00180999999999989, 0.00181999999999989, 0.00182999999999989, 0.00183999999999989, 0.00184999999999989, 0.00185999999999989, 0.00186999999999989, 0.00187999999999989, 0.00188999999999989, 0.00189999999999989, 0.00190999999999989, 0.00191999999999989, 0.00192999999999989, 0.00193999999999989, 0.00194999999999989, 0.00195999999999989, 0.00196999999999989, 0.00197999999999989, 0.00198999999999989, 0.00199999999999989, 0.00200999999999989, 0.00201999999999989, 0.00202999999999989, 0.00203999999999989, 0.00204999999999989, 0.00205999999999989, 0.00206999999999989, 0.00207999999999989, 0.00208999999999989, 0.00209999999999989, 0.00210999999999989, 0.00211999999999989, 0.00212999999999989, 0.00213999999999989, 0.00214999999999989, 0.00215999999999989, 0.00216999999999989, 0.00217999999999989, 0.00218999999999989, 0.00219999999999989, 0.00220999999999989, 0.00221999999999989, 0.00222999999999989, 0.00223999999999989, 0.00224999999999989, 0.00225999999999989, 0.00226999999999989, 0.00227999999999989, 0.00228999999999989, 0.00229999999999989, 0.00230999999999989, 0.00231999999999989, 0.00232999999999989, 0.00233999999999989, 0.00234999999999989, 0.00235999999999989, 0.00236999999999989, 0.00237999999999989, 0.00238999999999989, 0.00239999999999989, 0.00240999999999989, 0.00241999999999989, 0.00242999999999989, 0.00243999999999989, 0.00244999999999989, 0.00245999999999989, 0.00246999999999989, 0.00247999999999989, 0.00248999999999989, 0.00249999999999989, 0.00250999999999989, 0.00251999999999989, 0.00252999999999989, 0.00253999999999989, 0.00254999999999989, 0.00255999999999989, 0.00256999999999989, 0.00257999999999989, 0.00258999999999989, 0.00259999999999989, 0.00260999999999989, 0.00261999999999989, 0.00262999999999989, 0.00263999999999989, 0.00264999999999989, 0.00265999999999989, 0.00266999999999989, 0.00267999999999989, 0.00268999999999989, 0.00269999999999989, 0.00270999999999989, 0.00271999999999989, 0.00272999999999989, 0.00273999999999989, 0.00274999999999989, 0.00275999999999989, 0.00276999999999989, 0.00277999999999989, 0.00278999999999989, 0.00279999999999989, 0.00280999999999989, 0.00281999999999989, 0.00282999999999989, 0.00283999999999989, 0.00284999999999989, 0.00285999999999989, 0.00286999999999989, 0.00287999999999989, 0.00288999999999989, 0.00289999999999989, 0.00290999999999989, 0.00291999999999989, 0.00292999999999989, 0.00293999999999989, 0.00294999999999989, 0.00295999999999989, 0.00296999999999989, 0.00297999999999989, 0.00298999999999989, 0.00299999999999989, 0.00300999999999989, 0.00301999999999989, 0.00302999999999989, 0.00303999999999989, 0.00304999999999989, 0.00305999999999989, 0.00306999999999989, 0.00307999999999989, 0.00308999999999989, 0.00309999999999989, 0.00310999999999989, 0.00311999999999989, 0.00312999999999989, 0.00313999999999989, 0.00314999999999989, 0.00315999999999989, 0.00316999999999989, 0.00317999999999989, 0.00318999999999989, 0.00319999999999989, 0.00320999999999989, 0.00321999999999989, 0.00322999999999989, 0.00323999999999989, 0.00324999999999989, 0.00325999999999989, 0.00326999999999989, 0.00327999999999989, 0.00328999999999989, 0.00329999999999989, 0.00330999999999989, 0.00331999999999989, 0.00332999999999989, 0.00333999999999989, 0.00334999999999989, 0.00335999999999989, 0.00336999999999989, 0.00337999999999989, 0.00338999999999989, 0.00339999999999989, 0.00340999999999989, 0.00341999999999989, 0.00342999999999989, 0.00343999999999989, 0.00344999999999989, 0.00345999999999989, 0.00346999999999989, 0.00347999999999989, 0.00348999999999989, 0.00349999999999989, 0.00350999999999989, 0.00351999999999989, 0.00352999999999989, 0.00353999999999989, 0.00354999999999989, 0.00355999999999989, 0.00356999999999989, 0.00357999999999989, 0.00358999999999989, 0.00359999999999989, 0.00360999999999989, 0.00361999999999989, 0.00362999999999989, 0.00363999999999989, 0.00364999999999989, 0.00365999999999989, 0.00366999999999989, 0.00367999999999989, 0.00368999999999989, 0.00369999999999989, 0.00370999999999989, 0.00371999999999989, 0.00372999999999989, 0.00373999999999989, 0.00374999999999989, 0.00375999999999989, 0.00376999999999989, 0.00377999999999989, 0.00378999999999989, 0.00379999999999989, 0.00380999999999989, 0.00381999999999989, 0.00382999999999989, 0.00383999999999989, 0.00384999999999989, 0.00385999999999989, 0.00386999999999989, 0.00387999999999989, 0.00388999999999989, 0.00389999999999989, 0.00390999999999989, 0.00391999999999989, 0.00392999999999989, 0.00393999999999989, 0.00394999999999989, 0.00395999999999989, 0.00396999999999989, 0.00397999999999989, 0.00398999999999989, 0.00399999999999989, 0.00400999999999989, 0.00401999999999989, 0.00402999999999989, 0.00403999999999989, 0.00404999999999989, 0.00405999999999989, 0.00406999999999989, 0.00407999999999989, 0.00408999999999989, 0.00409999999999988, 0.00410999999999988, 0.00411999999999988, 0.00412999999999988, 0.00413999999999988, 0.00414999999999988, 0.00415999999999988, 0.00416999999999988, 0.00417999999999988, 0.00418999999999988, 0.00419999999999988, 0.00420999999999988, 0.00421999999999988, 0.00422999999999988, 0.00423999999999988, 0.00424999999999988, 0.00425999999999988, 0.00426999999999988, 0.00427999999999988, 0.00428999999999988, 0.00429999999999988, 0.00430999999999988, 0.00431999999999988, 0.00432999999999988, 0.00433999999999988, 0.00434999999999987, 0.00435999999999987, 0.00436999999999987, 0.00437999999999987, 0.00438999999999987, 0.00439999999999987, 0.00440999999999987, 0.00441999999999987, 0.00442999999999987, 0.00443999999999987, 0.00444999999999987, 0.00445999999999987, 0.00446999999999987, 0.00447999999999987, 0.00448999999999987, 0.00449999999999987, 0.00450999999999987, 0.00451999999999987, 0.00452999999999987, 0.00453999999999987, 0.00454999999999987, 0.00455999999999987, 0.00456999999999987, 0.00457999999999987, 0.00458999999999987, 0.00459999999999986, 0.00460999999999986, 0.00461999999999986, 0.00462999999999986, 0.00463999999999986, 0.00464999999999986, 0.00465999999999986, 0.00466999999999986, 0.00467999999999986, 0.00468999999999986, 0.00469999999999986, 0.00470999999999986, 0.00471999999999986, 0.00472999999999986, 0.00473999999999986, 0.00474999999999986, 0.00475999999999986, 0.00476999999999986, 0.00477999999999986, 0.00478999999999986, 0.00479999999999986, 0.00480999999999986, 0.00481999999999986, 0.00482999999999986, 0.00483999999999985, 0.00484999999999985, 0.00485999999999985, 0.00486999999999985, 0.00487999999999985, 0.00488999999999985, 0.00489999999999985, 0.00490999999999985, 0.00491999999999985, 0.00492999999999985, 0.00493999999999985, 0.00494999999999985, 0.00495999999999985, 0.00496999999999985, 0.00497999999999985, 0.00498999999999985, 0.00499999999999985, 0.00500999999999985, 0.00501999999999985, 0.00502999999999985, 0.00503999999999985, 0.00504999999999985, 0.00505999999999985, 0.00506999999999985, 0.00507999999999985, 0.00508999999999984, 0.00509999999999984, 0.00510999999999984, 0.00511999999999984, 0.00512999999999984, 0.00513999999999984, 0.00514999999999984, 0.00515999999999984, 0.00516999999999984, 0.00517999999999984, 0.00518999999999984, 0.00519999999999984, 0.00520999999999984, 0.00521999999999984, 0.00522999999999984, 0.00523999999999984, 0.00524999999999984, 0.00525999999999984, 0.00526999999999984, 0.00527999999999984, 0.00528999999999984, 0.00529999999999984, 0.00530999999999984, 0.00531999999999984, 0.00532999999999983, 0.00533999999999983, 0.00534999999999983, 0.00535999999999983, 0.00536999999999983, 0.00537999999999983, 0.00538999999999983, 0.00539999999999983, 0.00540999999999983, 0.00541999999999983, 0.00542999999999983, 0.00543999999999983, 0.00544999999999983, 0.00545999999999983, 0.00546999999999983, 0.00547999999999983, 0.00548999999999983, 0.00549999999999983, 0.00550999999999983, 0.00551999999999983, 0.00552999999999983, 0.00553999999999983, 0.00554999999999983, 0.00555999999999983, 0.00556999999999983, 0.00557999999999982, 0.00558999999999982, 0.00559999999999982, 0.00560999999999982, 0.00561999999999982, 0.00562999999999982, 0.00563999999999982, 0.00564999999999982, 0.00565999999999982, 0.00566999999999982, 0.00567999999999982, 0.00568999999999982, 0.00569999999999982, 0.00570999999999982, 0.00571999999999982, 0.00572999999999982, 0.00573999999999982, 0.00574999999999982, 0.00575999999999982, 0.00576999999999982, 0.00577999999999982, 0.00578999999999982, 0.00579999999999982, 0.00580999999999982, 0.00581999999999981, 0.00582999999999981, 0.00583999999999981, 0.00584999999999981, 0.00585999999999981, 0.00586999999999981, 0.00587999999999981, 0.00588999999999981, 0.00589999999999981, 0.00590999999999981, 0.00591999999999981, 0.00592999999999981, 0.00593999999999981, 0.00594999999999981, 0.00595999999999981, 0.00596999999999981, 0.00597999999999981, 0.00598999999999981, 0.00599999999999981, 0.00600999999999981, 0.00601999999999981, 0.00602999999999981, 0.00603999999999981, 0.00604999999999981, 0.00605999999999981, 0.0060699999999998, 0.0060799999999998, 0.0060899999999998, 0.0060999999999998, 0.0061099999999998, 0.0061199999999998, 0.0061299999999998, 0.0061399999999998, 0.0061499999999998, 0.0061599999999998, 0.0061699999999998, 0.0061799999999998, 0.0061899999999998, 0.0061999999999998, 0.0062099999999998, 0.0062199999999998, 0.0062299999999998, 0.0062399999999998, 0.0062499999999998, 0.0062599999999998, 0.0062699999999998, 0.0062799999999998, 0.0062899999999998, 0.0062999999999998, 0.00630999999999979, 0.00631999999999979, 0.00632999999999979, 0.00633999999999979, 0.00634999999999979, 0.00635999999999979, 0.00636999999999979, 0.00637999999999979, 0.00638999999999979, 0.00639999999999979, 0.00640999999999979, 0.00641999999999979, 0.00642999999999979, 0.00643999999999979, 0.00644999999999979, 0.00645999999999979, 0.00646999999999979, 0.00647999999999979, 0.00648999999999979, 0.00649999999999979, 0.00650999999999979, 0.00651999999999979, 0.00652999999999979, 0.00653999999999979, 0.00654999999999979, 0.00655999999999978, 0.00656999999999978, 0.00657999999999978, 0.00658999999999978, 0.00659999999999978, 0.00660999999999978, 0.00661999999999978, 0.00662999999999978, 0.00663999999999978, 0.00664999999999978, 0.00665999999999978, 0.00666999999999978, 0.00667999999999978, 0.00668999999999978, 0.00669999999999978, 0.00670999999999978, 0.00671999999999978, 0.00672999999999978, 0.00673999999999978, 0.00674999999999978, 0.00675999999999978, 0.00676999999999978, 0.00677999999999978, 0.00678999999999978, 0.00679999999999977, 0.00680999999999977, 0.00681999999999977, 0.00682999999999977, 0.00683999999999977, 0.00684999999999977, 0.00685999999999977, 0.00686999999999977, 0.00687999999999977, 0.00688999999999977, 0.00689999999999977, 0.00690999999999977, 0.00691999999999977, 0.00692999999999977, 0.00693999999999977, 0.00694999999999977, 0.00695999999999977, 0.00696999999999977, 0.00697999999999977, 0.00698999999999977, 0.00699999999999977, -0.007, -0.00699, -0.00698, -0.00697, -0.00696, -0.00695, -0.00694, -0.00693, -0.00692, -0.00691, -0.0069, -0.00689, -0.00688000000000001, -0.00687000000000001, -0.00686000000000001, -0.00685000000000001, -0.00684000000000001, -0.00683000000000001, -0.00682000000000001, -0.00681000000000001, -0.00680000000000001, -0.00679000000000001, -0.00678000000000001, -0.00677000000000001, -0.00676000000000001, -0.00675000000000001, -0.00674000000000001, -0.00673000000000001, -0.00672000000000001, -0.00671000000000001, -0.00670000000000001, -0.00669000000000001, -0.00668000000000001, -0.00667000000000001, -0.00666000000000001, -0.00665000000000001, -0.00664000000000001, -0.00663000000000002, -0.00662000000000002, -0.00661000000000002, -0.00660000000000002, -0.00659000000000002, -0.00658000000000002, -0.00657000000000002, -0.00656000000000002, -0.00655000000000002, -0.00654000000000002, -0.00653000000000002, -0.00652000000000002, -0.00651000000000002, -0.00650000000000002, -0.00649000000000002, -0.00648000000000002, -0.00647000000000002, -0.00646000000000002, -0.00645000000000002, -0.00644000000000002, -0.00643000000000002, -0.00642000000000002, -0.00641000000000002, -0.00640000000000002, -0.00639000000000003, -0.00638000000000003, -0.00637000000000003, -0.00636000000000003, -0.00635000000000003, -0.00634000000000003, -0.00633000000000003, -0.00632000000000003, -0.00631000000000003, -0.00630000000000003, -0.00629000000000003, -0.00628000000000003, -0.00627000000000003, -0.00626000000000003, -0.00625000000000003, -0.00624000000000003, -0.00623000000000003, -0.00622000000000003, -0.00621000000000003, -0.00620000000000003, -0.00619000000000003, -0.00618000000000003, -0.00617000000000003, -0.00616000000000003, -0.00615000000000003, -0.00614000000000004, -0.00613000000000004, -0.00612000000000004, -0.00611000000000004, -0.00610000000000004, -0.00609000000000004, -0.00608000000000004, -0.00607000000000004, -0.00606000000000004, -0.00605000000000004, -0.00604000000000004, -0.00603000000000004, -0.00602000000000004, -0.00601000000000004, -0.00600000000000004, -0.00599000000000004, -0.00598000000000004, -0.00597000000000004, -0.00596000000000004, -0.00595000000000004, -0.00594000000000004, -0.00593000000000004, -0.00592000000000004, -0.00591000000000004, -0.00590000000000004, -0.00589000000000005, -0.00588000000000005, -0.00587000000000005, -0.00586000000000005, -0.00585000000000005, -0.00584000000000005, -0.00583000000000005, -0.00582000000000005, -0.00581000000000005, -0.00580000000000005, -0.00579000000000005, -0.00578000000000005, -0.00577000000000005, -0.00576000000000005, -0.00575000000000005, -0.00574000000000005, -0.00573000000000005, -0.00572000000000005, -0.00571000000000005, -0.00570000000000005, -0.00569000000000005, -0.00568000000000005, -0.00567000000000005, -0.00566000000000005, -0.00565000000000006, -0.00564000000000006, -0.00563000000000006, -0.00562000000000006, -0.00561000000000006, -0.00560000000000006, -0.00559000000000006, -0.00558000000000006, -0.00557000000000006, -0.00556000000000006, -0.00555000000000006, -0.00554000000000006, -0.00553000000000006, -0.00552000000000006, -0.00551000000000006, -0.00550000000000006, -0.00549000000000006, -0.00548000000000006, -0.00547000000000006, -0.00546000000000006, -0.00545000000000006, -0.00544000000000006, -0.00543000000000006, -0.00542000000000006, -0.00541000000000006, -0.00540000000000007, -0.00539000000000007, -0.00538000000000007, -0.00537000000000007, -0.00536000000000007, -0.00535000000000007, -0.00534000000000007, -0.00533000000000007, -0.00532000000000007, -0.00531000000000007, -0.00530000000000007, -0.00529000000000007, -0.00528000000000007, -0.00527000000000007, -0.00526000000000007, -0.00525000000000007, -0.00524000000000007, -0.00523000000000007, -0.00522000000000007, -0.00521000000000007, -0.00520000000000007, -0.00519000000000007, -0.00518000000000007, -0.00517000000000007, -0.00516000000000008, -0.00515000000000008, -0.00514000000000008, -0.00513000000000008, -0.00512000000000008, -0.00511000000000008, -0.00510000000000008, -0.00509000000000008, -0.00508000000000008, -0.00507000000000008, -0.00506000000000008, -0.00505000000000008, -0.00504000000000008, -0.00503000000000008, -0.00502000000000008, -0.00501000000000008, -0.00500000000000008, -0.00499000000000008, -0.00498000000000008, -0.00497000000000008, -0.00496000000000008, -0.00495000000000008, -0.00494000000000008, -0.00493000000000008, -0.00492000000000008, -0.00491000000000009, -0.00490000000000009, -0.00489000000000009, -0.00488000000000009, -0.00487000000000009, -0.00486000000000009, -0.00485000000000009, -0.00484000000000009, -0.00483000000000009, -0.00482000000000009, -0.00481000000000009, -0.00480000000000009, -0.00479000000000009, -0.00478000000000009, -0.00477000000000009, -0.00476000000000009, -0.00475000000000009, -0.00474000000000009, -0.00473000000000009, -0.00472000000000009, -0.00471000000000009, -0.00470000000000009, -0.00469000000000009, -0.00468000000000009, -0.0046700000000001, -0.0046600000000001, -0.0046500000000001, -0.0046400000000001, -0.0046300000000001, -0.0046200000000001, -0.0046100000000001, -0.0046000000000001, -0.0045900000000001, -0.0045800000000001, -0.0045700000000001, -0.0045600000000001, -0.0045500000000001, -0.0045400000000001, -0.0045300000000001, -0.0045200000000001, -0.0045100000000001, -0.0045000000000001, -0.0044900000000001, -0.0044800000000001, -0.0044700000000001, -0.0044600000000001, -0.0044500000000001, -0.0044400000000001, -0.0044300000000001, -0.00442000000000011, -0.00441000000000011, -0.00440000000000011, -0.00439000000000011, -0.00438000000000011, -0.00437000000000011, -0.00436000000000011, -0.00435000000000011, -0.00434000000000011, -0.00433000000000011, -0.00432000000000011, -0.00431000000000011, -0.00430000000000011, -0.00429000000000011, -0.00428000000000011, -0.00427000000000011, -0.00426000000000011, -0.00425000000000011, -0.00424000000000011, -0.00423000000000011, -0.00422000000000011, -0.00421000000000011, -0.00420000000000011, -0.00419000000000011, -0.00418000000000012, -0.00417000000000012, -0.00416000000000012, -0.00415000000000012, -0.00414000000000012, -0.00413000000000012, -0.00412000000000012, -0.00411000000000012, -0.00410000000000012, -0.00409000000000012, -0.00408000000000012, -0.00407000000000012, -0.00406000000000012, -0.00405000000000012, -0.00404000000000012, -0.00403000000000012, -0.00402000000000012, -0.00401000000000012, -0.00400000000000012, -0.00399000000000012, -0.00398000000000012, -0.00397000000000012, -0.00396000000000012, -0.00395000000000012, -0.00394000000000012, -0.00393000000000013, -0.00392000000000013, -0.00391000000000013, -0.00390000000000013, -0.00389000000000013, -0.00388000000000013, -0.00387000000000013, -0.00386000000000013, -0.00385000000000013, -0.00384000000000013, -0.00383000000000013, -0.00382000000000013, -0.00381000000000013, -0.00380000000000013, -0.00379000000000013, -0.00378000000000013, -0.00377000000000013, -0.00376000000000013, -0.00375000000000013, -0.00374000000000013, -0.00373000000000013, -0.00372000000000013, -0.00371000000000013, -0.00370000000000013, -0.00369000000000013, -0.00368000000000013, -0.00367000000000013, -0.00366000000000013, -0.00365000000000013, -0.00364000000000013, -0.00363000000000013, -0.00362000000000013, -0.00361000000000013, -0.00360000000000013, -0.00359000000000013, -0.00358000000000013, -0.00357000000000013, -0.00356000000000013, -0.00355000000000013, -0.00354000000000013, -0.00353000000000013, -0.00352000000000013, -0.00351000000000012, -0.00350000000000012, -0.00349000000000012, -0.00348000000000012, -0.00347000000000012, -0.00346000000000012, -0.00345000000000012, -0.00344000000000012, -0.00343000000000012, -0.00342000000000012, -0.00341000000000012, -0.00340000000000012, -0.00339000000000012, -0.00338000000000012, -0.00337000000000012, -0.00336000000000012, -0.00335000000000012, -0.00334000000000012, -0.00333000000000012, -0.00332000000000012, -0.00331000000000012, -0.00330000000000012, -0.00329000000000012, -0.00328000000000012, -0.00327000000000012, -0.00326000000000012, -0.00325000000000012, -0.00324000000000012, -0.00323000000000012, -0.00322000000000012, -0.00321000000000012, -0.00320000000000012, -0.00319000000000012, -0.00318000000000012, -0.00317000000000012, -0.00316000000000012, -0.00315000000000012, -0.00314000000000012, -0.00313000000000012, -0.00312000000000012, -0.00311000000000012, -0.00310000000000012, -0.00309000000000012, -0.00308000000000012, -0.00307000000000012, -0.00306000000000012, -0.00305000000000012, -0.00304000000000012, -0.00303000000000012, -0.00302000000000012, -0.00301000000000012, -0.00300000000000012, -0.00299000000000012, -0.00298000000000012, -0.00297000000000012, -0.00296000000000012, -0.00295000000000012, -0.00294000000000012, -0.00293000000000012, -0.00292000000000012, -0.00291000000000012, -0.00290000000000012, -0.00289000000000012, -0.00288000000000012, -0.00287000000000012, -0.00286000000000012, -0.00285000000000012, -0.00284000000000012, -0.00283000000000012, -0.00282000000000012, -0.00281000000000012, -0.00280000000000012, -0.00279000000000012, -0.00278000000000012, -0.00277000000000012, -0.00276000000000012, -0.00275000000000012, -0.00274000000000012, -0.00273000000000012, -0.00272000000000012, -0.00271000000000012, -0.00270000000000012, -0.00269000000000012, -0.00268000000000012, -0.00267000000000012, -0.00266000000000012, -0.00265000000000012, -0.00264000000000012, -0.00263000000000012, -0.00262000000000012, -0.00261000000000012, -0.00260000000000012, -0.00259000000000012, -0.00258000000000012, -0.00257000000000012, -0.00256000000000012, -0.00255000000000012, -0.00254000000000012, -0.00253000000000012, -0.00252000000000012, -0.00251000000000012, -0.00250000000000012, -0.00249000000000012, -0.00248000000000012, -0.00247000000000012, -0.00246000000000012, -0.00245000000000012, -0.00244000000000012, -0.00243000000000012, -0.00242000000000012, -0.00241000000000012, -0.00240000000000012, -0.00239000000000012, -0.00238000000000012, -0.00237000000000012, -0.00236000000000012, -0.00235000000000012, -0.00234000000000012, -0.00233000000000012, -0.00232000000000012, -0.00231000000000012, -0.00230000000000012, -0.00229000000000012, -0.00228000000000012, -0.00227000000000012, -0.00226000000000012, -0.00225000000000012, -0.00224000000000012, -0.00223000000000012, -0.00222000000000012, -0.00221000000000012, -0.00220000000000012, -0.00219000000000012, -0.00218000000000012, -0.00217000000000012, -0.00216000000000012, -0.00215000000000012, -0.00214000000000012, -0.00213000000000012, -0.00212000000000012, -0.00211000000000012, -0.00210000000000012, -0.00209000000000012, -0.00208000000000012, -0.00207000000000012, -0.00206000000000012, -0.00205000000000012, -0.00204000000000012, -0.00203000000000012, -0.00202000000000012, -0.00201000000000012, -0.00200000000000012, -0.00199000000000012, -0.00198000000000012, -0.00197000000000012, -0.00196000000000012, -0.00195000000000012, -0.00194000000000012, -0.00193000000000012, -0.00192000000000012, -0.00191000000000012, -0.00190000000000012, -0.00189000000000012, -0.00188000000000012, -0.00187000000000012, -0.00186000000000012, -0.00185000000000012, -0.00184000000000012, -0.00183000000000012, -0.00182000000000012, -0.00181000000000012, -0.00180000000000012, -0.00179000000000012, -0.00178000000000012, -0.00177000000000012, -0.00176000000000012, -0.00175000000000012, -0.00174000000000012, -0.00173000000000012, -0.00172000000000012, -0.00171000000000012, -0.00170000000000012, -0.00169000000000012, -0.00168000000000012, -0.00167000000000012, -0.00166000000000012, -0.00165000000000012, -0.00164000000000012, -0.00163000000000012, -0.00162000000000012, -0.00161000000000012, -0.00160000000000012, -0.00159000000000012, -0.00158000000000012, -0.00157000000000012, -0.00156000000000012, -0.00155000000000012, -0.00154000000000012, -0.00153000000000012, -0.00152000000000012, -0.00151000000000012, -0.00150000000000012, -0.00149000000000012, -0.00148000000000012, -0.00147000000000012, -0.00146000000000012, -0.00145000000000012, -0.00144000000000012, -0.00143000000000012, -0.00142000000000012, -0.00141000000000012, -0.00140000000000012, -0.00139000000000012, -0.00138000000000012, -0.00137000000000012, -0.00136000000000012, -0.00135000000000012, -0.00134000000000012, -0.00133000000000012, -0.00132000000000012, -0.00131000000000012, -0.00130000000000012, -0.00129000000000012, -0.00128000000000012, -0.00127000000000012, -0.00126000000000012, -0.00125000000000012, -0.00124000000000012, -0.00123000000000012, -0.00122000000000012, -0.00121000000000012, -0.00120000000000012, -0.00119000000000012, -0.00118000000000012, -0.00117000000000012, -0.00116000000000012, -0.00115000000000012, -0.00114000000000012, -0.00113000000000012, -0.00112000000000012, -0.00111000000000012, -0.00110000000000012, -0.00109000000000012, -0.00108000000000012, -0.00107000000000012, -0.00106000000000012, -0.00105000000000012, -0.00104000000000012, -0.00103000000000012, -0.00102000000000012, -0.00101000000000012, -0.00100000000000012, -0.000990000000000118, -0.000980000000000118, -0.000970000000000118, -0.000960000000000118, -0.000950000000000118, -0.000940000000000118, -0.000930000000000118, -0.000920000000000118, -0.000910000000000118, -0.000900000000000118, -0.000890000000000118, -0.000880000000000118, -0.000870000000000118, -0.000860000000000118, -0.000850000000000118, -0.000840000000000118, -0.000830000000000118, -0.000820000000000118, -0.000810000000000118, -0.000800000000000118, -0.000790000000000118, -0.000780000000000118, -0.000770000000000118, -0.000760000000000118, -0.000750000000000118, -0.000740000000000118, -0.000730000000000118, -0.000720000000000118, -0.000710000000000118, -0.000700000000000118, -0.000690000000000118, -0.000680000000000118, -0.000670000000000118, -0.000660000000000118, -0.000650000000000117, -0.000640000000000117, -0.000630000000000117, -0.000620000000000117, -0.000610000000000117, -0.000600000000000117, -0.000590000000000117, -0.000580000000000117, -0.000570000000000117, -0.000560000000000117, -0.000550000000000117, -0.000540000000000117, -0.000530000000000117, -0.000520000000000117, -0.000510000000000117, -0.000500000000000117, -0.000490000000000117, -0.000480000000000117, -0.000470000000000117, -0.000460000000000117, -0.000450000000000117, -0.000440000000000117, -0.000430000000000117, -0.000420000000000117, -0.000410000000000117, -0.000400000000000117, -0.000390000000000117, -0.000380000000000117, -0.000370000000000117, -0.000360000000000117, -0.000350000000000117, -0.000340000000000117, -0.000330000000000117, -0.000320000000000117, -0.000310000000000117, -0.000300000000000117, -0.000290000000000117, -0.000280000000000117, -0.000270000000000117, -0.000260000000000116, -0.000250000000000116, -0.000240000000000116, -0.000230000000000116, -0.000220000000000116, -0.000210000000000116, -0.000200000000000116, -0.000190000000000116, -0.000180000000000116, -0.000170000000000116, -0.000160000000000116, -0.000150000000000116, -0.000140000000000116, -0.000130000000000116, -0.000120000000000116, -0.000110000000000116, -0.000100000000000116, -9.00000000001165e-05, -8.00000000001165e-05, -7.00000000001165e-05, -6.00000000001165e-05, -5.00000000001165e-05, -4.00000000001165e-05, -3.00000000001165e-05, -2.00000000001165e-05, -1.00000000001165e-05, -1.16467030247466e-16, 9.99999999988353e-06, 1.99999999998835e-05, 2.99999999998835e-05, 3.99999999998835e-05, 4.99999999998835e-05, 5.99999999998835e-05, 6.99999999998835e-05, 7.99999999998835e-05, 8.99999999998835e-05, 9.99999999998835e-05, 0.000109999999999884, 0.000119999999999884, 0.000129999999999884, 0.000139999999999884, 0.000149999999999884, 0.000159999999999884, 0.000169999999999884, 0.000179999999999884, 0.000189999999999884, 0.000199999999999884, 0.000209999999999884, 0.000219999999999884, 0.000229999999999884, 0.000239999999999884, 0.000249999999999884, 0.000259999999999884, 0.000269999999999884, 0.000279999999999884, 0.000289999999999884, 0.000299999999999884, 0.000309999999999884, 0.000319999999999884, 0.000329999999999884, 0.000339999999999884, 0.000349999999999884, 0.000359999999999884, 0.000369999999999884, 0.000379999999999884, 0.000389999999999884, 0.000399999999999884, 0.000409999999999884, 0.000419999999999884, 0.000429999999999884, 0.000439999999999884, 0.000449999999999884, 0.000459999999999884, 0.000469999999999884, 0.000479999999999884, 0.000489999999999884, 0.000499999999999884, 0.000509999999999884, 0.000519999999999884, 0.000529999999999884, 0.000539999999999884, 0.000549999999999884, 0.000559999999999884, 0.000569999999999884, 0.000579999999999884, 0.000589999999999884, 0.000599999999999884, 0.000609999999999885, 0.000619999999999885, 0.000629999999999885, 0.000639999999999885, 0.000649999999999885, 0.000659999999999885, 0.000669999999999885, 0.000679999999999885, 0.000689999999999885, 0.000699999999999885, 0.000709999999999885, 0.000719999999999885, 0.000729999999999885, 0.000739999999999885, 0.000749999999999885, 0.000759999999999885, 0.000769999999999885, 0.000779999999999885, 0.000789999999999885, 0.000799999999999885, 0.000809999999999885, 0.000819999999999885, 0.000829999999999885, 0.000839999999999885, 0.000849999999999885, 0.000859999999999885, 0.000869999999999885, 0.000879999999999885, 0.000889999999999885, 0.000899999999999885, 0.000909999999999885, 0.000919999999999885, 0.000929999999999885, 0.000939999999999885, 0.000949999999999885, 0.000959999999999885, 0.000969999999999885, 0.000979999999999885, 0.000989999999999886, 0.000999999999999886, 0.00100999999999989, 0.00101999999999989, 0.00102999999999989, 0.00103999999999989, 0.00104999999999989, 0.00105999999999989, 0.00106999999999989, 0.00107999999999989, 0.00108999999999989, 0.00109999999999989, 0.00110999999999989, 0.00111999999999989, 0.00112999999999989, 0.00113999999999989, 0.00114999999999989, 0.00115999999999989, 0.00116999999999989, 0.00117999999999989, 0.00118999999999989, 0.00119999999999989, 0.00120999999999989, 0.00121999999999989, 0.00122999999999989, 0.00123999999999989, 0.00124999999999989, 0.00125999999999989, 0.00126999999999989, 0.00127999999999989, 0.00128999999999989, 0.00129999999999989, 0.00130999999999989, 0.00131999999999989, 0.00132999999999989, 0.00133999999999989, 0.00134999999999989, 0.00135999999999989, 0.00136999999999989, 0.00137999999999989, 0.00138999999999989, 0.00139999999999989, 0.00140999999999989, 0.00141999999999989, 0.00142999999999989, 0.00143999999999989, 0.00144999999999989, 0.00145999999999989, 0.00146999999999989, 0.00147999999999989, 0.00148999999999989, 0.00149999999999989, 0.00150999999999989, 0.00151999999999989, 0.00152999999999989, 0.00153999999999989, 0.00154999999999989, 0.00155999999999989, 0.00156999999999989, 0.00157999999999989, 0.00158999999999989, 0.00159999999999989, 0.00160999999999989, 0.00161999999999989, 0.00162999999999989, 0.00163999999999989, 0.00164999999999989, 0.00165999999999989, 0.00166999999999989, 0.00167999999999989, 0.00168999999999989, 0.00169999999999989, 0.00170999999999989, 0.00171999999999989, 0.00172999999999989, 0.00173999999999989, 0.00174999999999989, 0.00175999999999989, 0.00176999999999989, 0.00177999999999989, 0.00178999999999989, 0.00179999999999989, 0.00180999999999989, 0.00181999999999989, 0.00182999999999989, 0.00183999999999989, 0.00184999999999989, 0.00185999999999989, 0.00186999999999989, 0.00187999999999989, 0.00188999999999989, 0.00189999999999989, 0.00190999999999989, 0.00191999999999989, 0.00192999999999989, 0.00193999999999989, 0.00194999999999989, 0.00195999999999989, 0.00196999999999989, 0.00197999999999989, 0.00198999999999989, 0.00199999999999989, 0.00200999999999989, 0.00201999999999989, 0.00202999999999989, 0.00203999999999989, 0.00204999999999989, 0.00205999999999989, 0.00206999999999989, 0.00207999999999989, 0.00208999999999989, 0.00209999999999989, 0.00210999999999989, 0.00211999999999989, 0.00212999999999989, 0.00213999999999989, 0.00214999999999989, 0.00215999999999989, 0.00216999999999989, 0.00217999999999989, 0.00218999999999989, 0.00219999999999989, 0.00220999999999989, 0.00221999999999989, 0.00222999999999989, 0.00223999999999989, 0.00224999999999989, 0.00225999999999989, 0.00226999999999989, 0.00227999999999989, 0.00228999999999989, 0.00229999999999989, 0.00230999999999989, 0.00231999999999989, 0.00232999999999989, 0.00233999999999989, 0.00234999999999989, 0.00235999999999989, 0.00236999999999989, 0.00237999999999989, 0.00238999999999989, 0.00239999999999989, 0.00240999999999989, 0.00241999999999989, 0.00242999999999989, 0.00243999999999989, 0.00244999999999989, 0.00245999999999989, 0.00246999999999989, 0.00247999999999989, 0.00248999999999989, 0.00249999999999989, 0.00250999999999989, 0.00251999999999989, 0.00252999999999989, 0.00253999999999989, 0.00254999999999989, 0.00255999999999989, 0.00256999999999989, 0.00257999999999989, 0.00258999999999989, 0.00259999999999989, 0.00260999999999989, 0.00261999999999989, 0.00262999999999989, 0.00263999999999989, 0.00264999999999989, 0.00265999999999989, 0.00266999999999989, 0.00267999999999989, 0.00268999999999989, 0.00269999999999989, 0.00270999999999989, 0.00271999999999989, 0.00272999999999989, 0.00273999999999989, 0.00274999999999989, 0.00275999999999989, 0.00276999999999989, 0.00277999999999989, 0.00278999999999989, 0.00279999999999989, 0.00280999999999989, 0.00281999999999989, 0.00282999999999989, 0.00283999999999989, 0.00284999999999989, 0.00285999999999989, 0.00286999999999989, 0.00287999999999989, 0.00288999999999989, 0.00289999999999989, 0.00290999999999989, 0.00291999999999989, 0.00292999999999989, 0.00293999999999989, 0.00294999999999989, 0.00295999999999989, 0.00296999999999989, 0.00297999999999989, 0.00298999999999989, 0.00299999999999989, 0.00300999999999989, 0.00301999999999989, 0.00302999999999989, 0.00303999999999989, 0.00304999999999989, 0.00305999999999989, 0.00306999999999989, 0.00307999999999989, 0.00308999999999989, 0.00309999999999989, 0.00310999999999989, 0.00311999999999989, 0.00312999999999989, 0.00313999999999989, 0.00314999999999989, 0.00315999999999989, 0.00316999999999989, 0.00317999999999989, 0.00318999999999989, 0.00319999999999989, 0.00320999999999989, 0.00321999999999989, 0.00322999999999989, 0.00323999999999989, 0.00324999999999989, 0.00325999999999989, 0.00326999999999989, 0.00327999999999989, 0.00328999999999989, 0.00329999999999989, 0.00330999999999989, 0.00331999999999989, 0.00332999999999989, 0.00333999999999989, 0.00334999999999989, 0.00335999999999989, 0.00336999999999989, 0.00337999999999989, 0.00338999999999989, 0.00339999999999989, 0.00340999999999989, 0.00341999999999989, 0.00342999999999989, 0.00343999999999989, 0.00344999999999989, 0.00345999999999989, 0.00346999999999989, 0.00347999999999989, 0.00348999999999989, 0.00349999999999989, 0.00350999999999989, 0.00351999999999989, 0.00352999999999989, 0.00353999999999989, 0.00354999999999989, 0.00355999999999989, 0.00356999999999989, 0.00357999999999989, 0.00358999999999989, 0.00359999999999989, 0.00360999999999989, 0.00361999999999989, 0.00362999999999989, 0.00363999999999989, 0.00364999999999989, 0.00365999999999989, 0.00366999999999989, 0.00367999999999989, 0.00368999999999989, 0.00369999999999989, 0.00370999999999989, 0.00371999999999989, 0.00372999999999989, 0.00373999999999989, 0.00374999999999989, 0.00375999999999989, 0.00376999999999989, 0.00377999999999989, 0.00378999999999989, 0.00379999999999989, 0.00380999999999989, 0.00381999999999989, 0.00382999999999989, 0.00383999999999989, 0.00384999999999989, 0.00385999999999989, 0.00386999999999989, 0.00387999999999989, 0.00388999999999989, 0.00389999999999989, 0.00390999999999989, 0.00391999999999989, 0.00392999999999989, 0.00393999999999989, 0.00394999999999989, 0.00395999999999989, 0.00396999999999989, 0.00397999999999989, 0.00398999999999989, 0.00399999999999989, 0.00400999999999989, 0.00401999999999989, 0.00402999999999989, 0.00403999999999989, 0.00404999999999989, 0.00405999999999989, 0.00406999999999989, 0.00407999999999989, 0.00408999999999989, 0.00409999999999988, 0.00410999999999988, 0.00411999999999988, 0.00412999999999988, 0.00413999999999988, 0.00414999999999988, 0.00415999999999988, 0.00416999999999988, 0.00417999999999988, 0.00418999999999988, 0.00419999999999988, 0.00420999999999988, 0.00421999999999988, 0.00422999999999988, 0.00423999999999988, 0.00424999999999988, 0.00425999999999988, 0.00426999999999988, 0.00427999999999988, 0.00428999999999988, 0.00429999999999988, 0.00430999999999988, 0.00431999999999988, 0.00432999999999988, 0.00433999999999988, 0.00434999999999987, 0.00435999999999987, 0.00436999999999987, 0.00437999999999987, 0.00438999999999987, 0.00439999999999987, 0.00440999999999987, 0.00441999999999987, 0.00442999999999987, 0.00443999999999987, 0.00444999999999987, 0.00445999999999987, 0.00446999999999987, 0.00447999999999987, 0.00448999999999987, 0.00449999999999987, 0.00450999999999987, 0.00451999999999987, 0.00452999999999987, 0.00453999999999987, 0.00454999999999987, 0.00455999999999987, 0.00456999999999987, 0.00457999999999987, 0.00458999999999987, 0.00459999999999986, 0.00460999999999986, 0.00461999999999986, 0.00462999999999986, 0.00463999999999986, 0.00464999999999986, 0.00465999999999986, 0.00466999999999986, 0.00467999999999986, 0.00468999999999986, 0.00469999999999986, 0.00470999999999986, 0.00471999999999986, 0.00472999999999986, 0.00473999999999986, 0.00474999999999986, 0.00475999999999986, 0.00476999999999986, 0.00477999999999986, 0.00478999999999986, 0.00479999999999986, 0.00480999999999986, 0.00481999999999986, 0.00482999999999986, 0.00483999999999985, 0.00484999999999985, 0.00485999999999985, 0.00486999999999985, 0.00487999999999985, 0.00488999999999985, 0.00489999999999985, 0.00490999999999985, 0.00491999999999985, 0.00492999999999985, 0.00493999999999985, 0.00494999999999985, 0.00495999999999985, 0.00496999999999985, 0.00497999999999985, 0.00498999999999985, 0.00499999999999985, 0.00500999999999985, 0.00501999999999985, 0.00502999999999985, 0.00503999999999985, 0.00504999999999985, 0.00505999999999985, 0.00506999999999985, 0.00507999999999985, 0.00508999999999984, 0.00509999999999984, 0.00510999999999984, 0.00511999999999984, 0.00512999999999984, 0.00513999999999984, 0.00514999999999984, 0.00515999999999984, 0.00516999999999984, 0.00517999999999984, 0.00518999999999984, 0.00519999999999984, 0.00520999999999984, 0.00521999999999984, 0.00522999999999984, 0.00523999999999984, 0.00524999999999984, 0.00525999999999984, 0.00526999999999984, 0.00527999999999984, 0.00528999999999984, 0.00529999999999984, 0.00530999999999984, 0.00531999999999984, 0.00532999999999983, 0.00533999999999983, 0.00534999999999983, 0.00535999999999983, 0.00536999999999983, 0.00537999999999983, 0.00538999999999983, 0.00539999999999983, 0.00540999999999983, 0.00541999999999983, 0.00542999999999983, 0.00543999999999983, 0.00544999999999983, 0.00545999999999983, 0.00546999999999983, 0.00547999999999983, 0.00548999999999983, 0.00549999999999983, 0.00550999999999983, 0.00551999999999983, 0.00552999999999983, 0.00553999999999983, 0.00554999999999983, 0.00555999999999983, 0.00556999999999983, 0.00557999999999982, 0.00558999999999982, 0.00559999999999982, 0.00560999999999982, 0.00561999999999982, 0.00562999999999982, 0.00563999999999982, 0.00564999999999982, 0.00565999999999982, 0.00566999999999982, 0.00567999999999982, 0.00568999999999982, 0.00569999999999982, 0.00570999999999982, 0.00571999999999982, 0.00572999999999982, 0.00573999999999982, 0.00574999999999982, 0.00575999999999982, 0.00576999999999982, 0.00577999999999982, 0.00578999999999982, 0.00579999999999982, 0.00580999999999982, 0.00581999999999981, 0.00582999999999981, 0.00583999999999981, 0.00584999999999981, 0.00585999999999981, 0.00586999999999981, 0.00587999999999981, 0.00588999999999981, 0.00589999999999981, 0.00590999999999981, 0.00591999999999981, 0.00592999999999981, 0.00593999999999981, 0.00594999999999981, 0.00595999999999981, 0.00596999999999981, 0.00597999999999981, 0.00598999999999981, 0.00599999999999981, 0.00600999999999981, 0.00601999999999981, 0.00602999999999981, 0.00603999999999981, 0.00604999999999981, 0.00605999999999981, 0.0060699999999998, 0.0060799999999998, 0.0060899999999998, 0.0060999999999998, 0.0061099999999998, 0.0061199999999998, 0.0061299999999998, 0.0061399999999998, 0.0061499999999998, 0.0061599999999998, 0.0061699999999998, 0.0061799999999998, 0.0061899999999998, 0.0061999999999998, 0.0062099999999998, 0.0062199999999998, 0.0062299999999998, 0.0062399999999998, 0.0062499999999998, 0.0062599999999998, 0.0062699999999998, 0.0062799999999998, 0.0062899999999998, 0.0062999999999998, 0.00630999999999979, 0.00631999999999979, 0.00632999999999979, 0.00633999999999979, 0.00634999999999979, 0.00635999999999979, 0.00636999999999979, 0.00637999999999979, 0.00638999999999979, 0.00639999999999979, 0.00640999999999979, 0.00641999999999979, 0.00642999999999979, 0.00643999999999979, 0.00644999999999979, 0.00645999999999979, 0.00646999999999979, 0.00647999999999979, 0.00648999999999979, 0.00649999999999979, 0.00650999999999979, 0.00651999999999979, 0.00652999999999979, 0.00653999999999979, 0.00654999999999979, 0.00655999999999978, 0.00656999999999978, 0.00657999999999978, 0.00658999999999978, 0.00659999999999978, 0.00660999999999978, 0.00661999999999978, 0.00662999999999978, 0.00663999999999978, 0.00664999999999978, 0.00665999999999978, 0.00666999999999978, 0.00667999999999978, 0.00668999999999978, 0.00669999999999978, 0.00670999999999978, 0.00671999999999978, 0.00672999999999978, 0.00673999999999978, 0.00674999999999978, 0.00675999999999978, 0.00676999999999978, 0.00677999999999978, 0.00678999999999978, 0.00679999999999977, 0.00680999999999977, 0.00681999999999977, 0.00682999999999977, 0.00683999999999977, 0.00684999999999977, 0.00685999999999977, 0.00686999999999977, 0.00687999999999977, 0.00688999999999977, 0.00689999999999977, 0.00690999999999977, 0.00691999999999977, 0.00692999999999977, 0.00693999999999977, 0.00694999999999977, 0.00695999999999977, 0.00696999999999977, 0.00697999999999977, 0.00698999999999977, 0.00699999999999977, -0.007, -0.00699, -0.00698, -0.00697, -0.00696, -0.00695, -0.00694, -0.00693, -0.00692, -0.00691, -0.0069, -0.00689, -0.00688000000000001, -0.00687000000000001, -0.00686000000000001, -0.00685000000000001, -0.00684000000000001, -0.00683000000000001, -0.00682000000000001, -0.00681000000000001, -0.00680000000000001, -0.00679000000000001, -0.00678000000000001, -0.00677000000000001, -0.00676000000000001, -0.00675000000000001, -0.00674000000000001, -0.00673000000000001, -0.00672000000000001, -0.00671000000000001, -0.00670000000000001, -0.00669000000000001, -0.00668000000000001, -0.00667000000000001, -0.00666000000000001, -0.00665000000000001, -0.00664000000000001, -0.00663000000000002, -0.00662000000000002, -0.00661000000000002, -0.00660000000000002, -0.00659000000000002, -0.00658000000000002, -0.00657000000000002, -0.00656000000000002, -0.00655000000000002, -0.00654000000000002, -0.00653000000000002, -0.00652000000000002, -0.00651000000000002, -0.00650000000000002, -0.00649000000000002, -0.00648000000000002, -0.00647000000000002, -0.00646000000000002, -0.00645000000000002, -0.00644000000000002, -0.00643000000000002, -0.00642000000000002, -0.00641000000000002, -0.00640000000000002, -0.00639000000000003, -0.00638000000000003, -0.00637000000000003, -0.00636000000000003, -0.00635000000000003, -0.00634000000000003, -0.00633000000000003, -0.00632000000000003, -0.00631000000000003, -0.00630000000000003, -0.00629000000000003, -0.00628000000000003, -0.00627000000000003, -0.00626000000000003, -0.00625000000000003, -0.00624000000000003, -0.00623000000000003, -0.00622000000000003, -0.00621000000000003, -0.00620000000000003, -0.00619000000000003, -0.00618000000000003, -0.00617000000000003, -0.00616000000000003, -0.00615000000000003, -0.00614000000000004, -0.00613000000000004, -0.00612000000000004, -0.00611000000000004, -0.00610000000000004, -0.00609000000000004, -0.00608000000000004, -0.00607000000000004, -0.00606000000000004, -0.00605000000000004, -0.00604000000000004, -0.00603000000000004, -0.00602000000000004, -0.00601000000000004, -0.00600000000000004, -0.00599000000000004, -0.00598000000000004, -0.00597000000000004, -0.00596000000000004, -0.00595000000000004, -0.00594000000000004, -0.00593000000000004, -0.00592000000000004, -0.00591000000000004, -0.00590000000000004, -0.00589000000000005, -0.00588000000000005, -0.00587000000000005, -0.00586000000000005, -0.00585000000000005, -0.00584000000000005, -0.00583000000000005, -0.00582000000000005, -0.00581000000000005, -0.00580000000000005, -0.00579000000000005, -0.00578000000000005, -0.00577000000000005, -0.00576000000000005, -0.00575000000000005, -0.00574000000000005, -0.00573000000000005, -0.00572000000000005, -0.00571000000000005, -0.00570000000000005, -0.00569000000000005, -0.00568000000000005, -0.00567000000000005, -0.00566000000000005, -0.00565000000000006, -0.00564000000000006, -0.00563000000000006, -0.00562000000000006, -0.00561000000000006, -0.00560000000000006, -0.00559000000000006, -0.00558000000000006, -0.00557000000000006, -0.00556000000000006, -0.00555000000000006, -0.00554000000000006, -0.00553000000000006, -0.00552000000000006, -0.00551000000000006, -0.00550000000000006, -0.00549000000000006, -0.00548000000000006, -0.00547000000000006, -0.00546000000000006, -0.00545000000000006, -0.00544000000000006, -0.00543000000000006, -0.00542000000000006, -0.00541000000000006, -0.00540000000000007, -0.00539000000000007, -0.00538000000000007, -0.00537000000000007, -0.00536000000000007, -0.00535000000000007, -0.00534000000000007, -0.00533000000000007, -0.00532000000000007, -0.00531000000000007, -0.00530000000000007, -0.00529000000000007, -0.00528000000000007, -0.00527000000000007, -0.00526000000000007, -0.00525000000000007, -0.00524000000000007, -0.00523000000000007, -0.00522000000000007, -0.00521000000000007, -0.00520000000000007, -0.00519000000000007, -0.00518000000000007, -0.00517000000000007, -0.00516000000000008, -0.00515000000000008, -0.00514000000000008, -0.00513000000000008, -0.00512000000000008, -0.00511000000000008, -0.00510000000000008, -0.00509000000000008, -0.00508000000000008, -0.00507000000000008, -0.00506000000000008, -0.00505000000000008, -0.00504000000000008, -0.00503000000000008, -0.00502000000000008, -0.00501000000000008, -0.00500000000000008, -0.00499000000000008, -0.00498000000000008, -0.00497000000000008, -0.00496000000000008, -0.00495000000000008, -0.00494000000000008, -0.00493000000000008, -0.00492000000000008, -0.00491000000000009, -0.00490000000000009, -0.00489000000000009, -0.00488000000000009, -0.00487000000000009, -0.00486000000000009, -0.00485000000000009, -0.00484000000000009, -0.00483000000000009, -0.00482000000000009, -0.00481000000000009, -0.00480000000000009, -0.00479000000000009, -0.00478000000000009, -0.00477000000000009, -0.00476000000000009, -0.00475000000000009, -0.00474000000000009, -0.00473000000000009, -0.00472000000000009, -0.00471000000000009, -0.00470000000000009, -0.00469000000000009, -0.00468000000000009, -0.0046700000000001, -0.0046600000000001, -0.0046500000000001, -0.0046400000000001, -0.0046300000000001, -0.0046200000000001, -0.0046100000000001, -0.0046000000000001, -0.0045900000000001, -0.0045800000000001, -0.0045700000000001, -0.0045600000000001, -0.0045500000000001, -0.0045400000000001, -0.0045300000000001, -0.0045200000000001, -0.0045100000000001, -0.0045000000000001, -0.0044900000000001, -0.0044800000000001, -0.0044700000000001, -0.0044600000000001, -0.0044500000000001, -0.0044400000000001, -0.0044300000000001, -0.00442000000000011, -0.00441000000000011, -0.00440000000000011, -0.00439000000000011, -0.00438000000000011, -0.00437000000000011, -0.00436000000000011, -0.00435000000000011, -0.00434000000000011, -0.00433000000000011, -0.00432000000000011, -0.00431000000000011, -0.00430000000000011, -0.00429000000000011, -0.00428000000000011, -0.00427000000000011, -0.00426000000000011, -0.00425000000000011, -0.00424000000000011, -0.00423000000000011, -0.00422000000000011, -0.00421000000000011, -0.00420000000000011, -0.00419000000000011, -0.00418000000000012, -0.00417000000000012, -0.00416000000000012, -0.00415000000000012, -0.00414000000000012, -0.00413000000000012, -0.00412000000000012, -0.00411000000000012, -0.00410000000000012, -0.00409000000000012, -0.00408000000000012, -0.00407000000000012, -0.00406000000000012, -0.00405000000000012, -0.00404000000000012, -0.00403000000000012, -0.00402000000000012, -0.00401000000000012, -0.00400000000000012, -0.00399000000000012, -0.00398000000000012, -0.00397000000000012, -0.00396000000000012, -0.00395000000000012, -0.00394000000000012, -0.00393000000000013, -0.00392000000000013, -0.00391000000000013, -0.00390000000000013, -0.00389000000000013, -0.00388000000000013, -0.00387000000000013, -0.00386000000000013, -0.00385000000000013, -0.00384000000000013, -0.00383000000000013, -0.00382000000000013, -0.00381000000000013, -0.00380000000000013, -0.00379000000000013, -0.00378000000000013, -0.00377000000000013, -0.00376000000000013, -0.00375000000000013, -0.00374000000000013, -0.00373000000000013, -0.00372000000000013, -0.00371000000000013, -0.00370000000000013, -0.00369000000000013, -0.00368000000000013, -0.00367000000000013, -0.00366000000000013, -0.00365000000000013, -0.00364000000000013, -0.00363000000000013, -0.00362000000000013, -0.00361000000000013, -0.00360000000000013, -0.00359000000000013, -0.00358000000000013, -0.00357000000000013, -0.00356000000000013, -0.00355000000000013, -0.00354000000000013, -0.00353000000000013, -0.00352000000000013, -0.00351000000000012, -0.00350000000000012, -0.00349000000000012, -0.00348000000000012, -0.00347000000000012, -0.00346000000000012, -0.00345000000000012, -0.00344000000000012, -0.00343000000000012, -0.00342000000000012, -0.00341000000000012, -0.00340000000000012, -0.00339000000000012, -0.00338000000000012, -0.00337000000000012, -0.00336000000000012, -0.00335000000000012, -0.00334000000000012, -0.00333000000000012, -0.00332000000000012, -0.00331000000000012, -0.00330000000000012, -0.00329000000000012, -0.00328000000000012, -0.00327000000000012, -0.00326000000000012, -0.00325000000000012, -0.00324000000000012, -0.00323000000000012, -0.00322000000000012, -0.00321000000000012, -0.00320000000000012, -0.00319000000000012, -0.00318000000000012, -0.00317000000000012, -0.00316000000000012, -0.00315000000000012, -0.00314000000000012, -0.00313000000000012, -0.00312000000000012, -0.00311000000000012, -0.00310000000000012, -0.00309000000000012, -0.00308000000000012, -0.00307000000000012, -0.00306000000000012, -0.00305000000000012, -0.00304000000000012, -0.00303000000000012, -0.00302000000000012, -0.00301000000000012, -0.00300000000000012, -0.00299000000000012, -0.00298000000000012, -0.00297000000000012, -0.00296000000000012, -0.00295000000000012, -0.00294000000000012, -0.00293000000000012, -0.00292000000000012, -0.00291000000000012, -0.00290000000000012, -0.00289000000000012, -0.00288000000000012, -0.00287000000000012, -0.00286000000000012, -0.00285000000000012, -0.00284000000000012, -0.00283000000000012, -0.00282000000000012, -0.00281000000000012, -0.00280000000000012, -0.00279000000000012, -0.00278000000000012, -0.00277000000000012, -0.00276000000000012, -0.00275000000000012, -0.00274000000000012, -0.00273000000000012, -0.00272000000000012, -0.00271000000000012, -0.00270000000000012, -0.00269000000000012, -0.00268000000000012, -0.00267000000000012, -0.00266000000000012, -0.00265000000000012, -0.00264000000000012, -0.00263000000000012, -0.00262000000000012, -0.00261000000000012, -0.00260000000000012, -0.00259000000000012, -0.00258000000000012, -0.00257000000000012, -0.00256000000000012, -0.00255000000000012, -0.00254000000000012, -0.00253000000000012, -0.00252000000000012, -0.00251000000000012, -0.00250000000000012, -0.00249000000000012, -0.00248000000000012, -0.00247000000000012, -0.00246000000000012, -0.00245000000000012, -0.00244000000000012, -0.00243000000000012, -0.00242000000000012, -0.00241000000000012, -0.00240000000000012, -0.00239000000000012, -0.00238000000000012, -0.00237000000000012, -0.00236000000000012, -0.00235000000000012, -0.00234000000000012, -0.00233000000000012, -0.00232000000000012, -0.00231000000000012, -0.00230000000000012, -0.00229000000000012, -0.00228000000000012, -0.00227000000000012, -0.00226000000000012, -0.00225000000000012, -0.00224000000000012, -0.00223000000000012, -0.00222000000000012, -0.00221000000000012, -0.00220000000000012, -0.00219000000000012, -0.00218000000000012, -0.00217000000000012, -0.00216000000000012, -0.00215000000000012, -0.00214000000000012, -0.00213000000000012, -0.00212000000000012, -0.00211000000000012, -0.00210000000000012, -0.00209000000000012, -0.00208000000000012, -0.00207000000000012, -0.00206000000000012, -0.00205000000000012, -0.00204000000000012, -0.00203000000000012, -0.00202000000000012, -0.00201000000000012, -0.00200000000000012, -0.00199000000000012, -0.00198000000000012, -0.00197000000000012, -0.00196000000000012, -0.00195000000000012, -0.00194000000000012, -0.00193000000000012, -0.00192000000000012, -0.00191000000000012, -0.00190000000000012, -0.00189000000000012, -0.00188000000000012, -0.00187000000000012, -0.00186000000000012, -0.00185000000000012, -0.00184000000000012, -0.00183000000000012, -0.00182000000000012, -0.00181000000000012, -0.00180000000000012, -0.00179000000000012, -0.00178000000000012, -0.00177000000000012, -0.00176000000000012, -0.00175000000000012, -0.00174000000000012, -0.00173000000000012, -0.00172000000000012, -0.00171000000000012, -0.00170000000000012, -0.00169000000000012, -0.00168000000000012, -0.00167000000000012, -0.00166000000000012, -0.00165000000000012, -0.00164000000000012, -0.00163000000000012, -0.00162000000000012, -0.00161000000000012, -0.00160000000000012, -0.00159000000000012, -0.00158000000000012, -0.00157000000000012, -0.00156000000000012, -0.00155000000000012, -0.00154000000000012, -0.00153000000000012, -0.00152000000000012, -0.00151000000000012, -0.00150000000000012, -0.00149000000000012, -0.00148000000000012, -0.00147000000000012, -0.00146000000000012, -0.00145000000000012, -0.00144000000000012, -0.00143000000000012, -0.00142000000000012, -0.00141000000000012, -0.00140000000000012, -0.00139000000000012, -0.00138000000000012, -0.00137000000000012, -0.00136000000000012, -0.00135000000000012, -0.00134000000000012, -0.00133000000000012, -0.00132000000000012, -0.00131000000000012, -0.00130000000000012, -0.00129000000000012, -0.00128000000000012, -0.00127000000000012, -0.00126000000000012, -0.00125000000000012, -0.00124000000000012, -0.00123000000000012, -0.00122000000000012, -0.00121000000000012, -0.00120000000000012, -0.00119000000000012, -0.00118000000000012, -0.00117000000000012, -0.00116000000000012, -0.00115000000000012, -0.00114000000000012, -0.00113000000000012, -0.00112000000000012, -0.00111000000000012, -0.00110000000000012, -0.00109000000000012, -0.00108000000000012, -0.00107000000000012, -0.00106000000000012, -0.00105000000000012, -0.00104000000000012, -0.00103000000000012, -0.00102000000000012, -0.00101000000000012, -0.00100000000000012, -0.000990000000000118, -0.000980000000000118, -0.000970000000000118, -0.000960000000000118, -0.000950000000000118, -0.000940000000000118, -0.000930000000000118, -0.000920000000000118, -0.000910000000000118, -0.000900000000000118, -0.000890000000000118, -0.000880000000000118, -0.000870000000000118, -0.000860000000000118, -0.000850000000000118, -0.000840000000000118, -0.000830000000000118, -0.000820000000000118, -0.000810000000000118, -0.000800000000000118, -0.000790000000000118, -0.000780000000000118, -0.000770000000000118, -0.000760000000000118, -0.000750000000000118, -0.000740000000000118, -0.000730000000000118, -0.000720000000000118, -0.000710000000000118, -0.000700000000000118, -0.000690000000000118, -0.000680000000000118, -0.000670000000000118, -0.000660000000000118, -0.000650000000000117, -0.000640000000000117, -0.000630000000000117, -0.000620000000000117, -0.000610000000000117, -0.000600000000000117, -0.000590000000000117, -0.000580000000000117, -0.000570000000000117, -0.000560000000000117, -0.000550000000000117, -0.000540000000000117, -0.000530000000000117, -0.000520000000000117, -0.000510000000000117, -0.000500000000000117, -0.000490000000000117, -0.000480000000000117, -0.000470000000000117, -0.000460000000000117, -0.000450000000000117, -0.000440000000000117, -0.000430000000000117, -0.000420000000000117, -0.000410000000000117, -0.000400000000000117, -0.000390000000000117, -0.000380000000000117, -0.000370000000000117, -0.000360000000000117, -0.000350000000000117, -0.000340000000000117, -0.000330000000000117, -0.000320000000000117, -0.000310000000000117, -0.000300000000000117, -0.000290000000000117, -0.000280000000000117, -0.000270000000000117, -0.000260000000000116, -0.000250000000000116, -0.000240000000000116, -0.000230000000000116, -0.000220000000000116, -0.000210000000000116, -0.000200000000000116, -0.000190000000000116, -0.000180000000000116, -0.000170000000000116, -0.000160000000000116, -0.000150000000000116, -0.000140000000000116, -0.000130000000000116, -0.000120000000000116, -0.000110000000000116, -0.000100000000000116, -9.00000000001165e-05, -8.00000000001165e-05, -7.00000000001165e-05, -6.00000000001165e-05, -5.00000000001165e-05, -4.00000000001165e-05, -3.00000000001165e-05, -2.00000000001165e-05, -1.00000000001165e-05, -1.16467030247466e-16, 9.99999999988353e-06, 1.99999999998835e-05, 2.99999999998835e-05, 3.99999999998835e-05, 4.99999999998835e-05, 5.99999999998835e-05, 6.99999999998835e-05, 7.99999999998835e-05, 8.99999999998835e-05, 9.99999999998835e-05, 0.000109999999999884, 0.000119999999999884, 0.000129999999999884, 0.000139999999999884, 0.000149999999999884, 0.000159999999999884, 0.000169999999999884, 0.000179999999999884, 0.000189999999999884, 0.000199999999999884, 0.000209999999999884, 0.000219999999999884, 0.000229999999999884, 0.000239999999999884, 0.000249999999999884, 0.000259999999999884, 0.000269999999999884, 0.000279999999999884, 0.000289999999999884, 0.000299999999999884, 0.000309999999999884, 0.000319999999999884, 0.000329999999999884, 0.000339999999999884, 0.000349999999999884, 0.000359999999999884, 0.000369999999999884, 0.000379999999999884, 0.000389999999999884, 0.000399999999999884, 0.000409999999999884, 0.000419999999999884, 0.000429999999999884, 0.000439999999999884, 0.000449999999999884, 0.000459999999999884, 0.000469999999999884, 0.000479999999999884, 0.000489999999999884, 0.000499999999999884, 0.000509999999999884, 0.000519999999999884, 0.000529999999999884, 0.000539999999999884, 0.000549999999999884, 0.000559999999999884, 0.000569999999999884, 0.000579999999999884, 0.000589999999999884, 0.000599999999999884, 0.000609999999999885, 0.000619999999999885, 0.000629999999999885, 0.000639999999999885, 0.000649999999999885, 0.000659999999999885, 0.000669999999999885, 0.000679999999999885, 0.000689999999999885, 0.000699999999999885, 0.000709999999999885, 0.000719999999999885, 0.000729999999999885, 0.000739999999999885, 0.000749999999999885, 0.000759999999999885, 0.000769999999999885, 0.000779999999999885, 0.000789999999999885, 0.000799999999999885, 0.000809999999999885, 0.000819999999999885, 0.000829999999999885, 0.000839999999999885, 0.000849999999999885, 0.000859999999999885, 0.000869999999999885, 0.000879999999999885, 0.000889999999999885, 0.000899999999999885, 0.000909999999999885, 0.000919999999999885, 0.000929999999999885, 0.000939999999999885, 0.000949999999999885, 0.000959999999999885, 0.000969999999999885, 0.000979999999999885, 0.000989999999999886, 0.000999999999999886, 0.00100999999999989, 0.00101999999999989, 0.00102999999999989, 0.00103999999999989, 0.00104999999999989, 0.00105999999999989, 0.00106999999999989, 0.00107999999999989, 0.00108999999999989, 0.00109999999999989, 0.00110999999999989, 0.00111999999999989, 0.00112999999999989, 0.00113999999999989, 0.00114999999999989, 0.00115999999999989, 0.00116999999999989, 0.00117999999999989, 0.00118999999999989, 0.00119999999999989, 0.00120999999999989, 0.00121999999999989, 0.00122999999999989, 0.00123999999999989, 0.00124999999999989, 0.00125999999999989, 0.00126999999999989, 0.00127999999999989, 0.00128999999999989, 0.00129999999999989, 0.00130999999999989, 0.00131999999999989, 0.00132999999999989, 0.00133999999999989, 0.00134999999999989, 0.00135999999999989, 0.00136999999999989, 0.00137999999999989, 0.00138999999999989, 0.00139999999999989, 0.00140999999999989, 0.00141999999999989, 0.00142999999999989, 0.00143999999999989, 0.00144999999999989, 0.00145999999999989, 0.00146999999999989, 0.00147999999999989, 0.00148999999999989, 0.00149999999999989, 0.00150999999999989, 0.00151999999999989, 0.00152999999999989, 0.00153999999999989, 0.00154999999999989, 0.00155999999999989, 0.00156999999999989, 0.00157999999999989, 0.00158999999999989, 0.00159999999999989, 0.00160999999999989, 0.00161999999999989, 0.00162999999999989, 0.00163999999999989, 0.00164999999999989, 0.00165999999999989, 0.00166999999999989, 0.00167999999999989, 0.00168999999999989, 0.00169999999999989, 0.00170999999999989, 0.00171999999999989, 0.00172999999999989, 0.00173999999999989, 0.00174999999999989, 0.00175999999999989, 0.00176999999999989, 0.00177999999999989, 0.00178999999999989, 0.00179999999999989, 0.00180999999999989, 0.00181999999999989, 0.00182999999999989, 0.00183999999999989, 0.00184999999999989, 0.00185999999999989, 0.00186999999999989, 0.00187999999999989, 0.00188999999999989, 0.00189999999999989, 0.00190999999999989, 0.00191999999999989, 0.00192999999999989, 0.00193999999999989, 0.00194999999999989, 0.00195999999999989, 0.00196999999999989, 0.00197999999999989, 0.00198999999999989, 0.00199999999999989, 0.00200999999999989, 0.00201999999999989, 0.00202999999999989, 0.00203999999999989, 0.00204999999999989, 0.00205999999999989, 0.00206999999999989, 0.00207999999999989, 0.00208999999999989, 0.00209999999999989, 0.00210999999999989, 0.00211999999999989, 0.00212999999999989, 0.00213999999999989, 0.00214999999999989, 0.00215999999999989, 0.00216999999999989, 0.00217999999999989, 0.00218999999999989, 0.00219999999999989, 0.00220999999999989, 0.00221999999999989, 0.00222999999999989, 0.00223999999999989, 0.00224999999999989, 0.00225999999999989, 0.00226999999999989, 0.00227999999999989, 0.00228999999999989, 0.00229999999999989, 0.00230999999999989, 0.00231999999999989, 0.00232999999999989, 0.00233999999999989, 0.00234999999999989, 0.00235999999999989, 0.00236999999999989, 0.00237999999999989, 0.00238999999999989, 0.00239999999999989, 0.00240999999999989, 0.00241999999999989, 0.00242999999999989, 0.00243999999999989, 0.00244999999999989, 0.00245999999999989, 0.00246999999999989, 0.00247999999999989, 0.00248999999999989, 0.00249999999999989, 0.00250999999999989, 0.00251999999999989, 0.00252999999999989, 0.00253999999999989, 0.00254999999999989, 0.00255999999999989, 0.00256999999999989, 0.00257999999999989, 0.00258999999999989, 0.00259999999999989, 0.00260999999999989, 0.00261999999999989, 0.00262999999999989, 0.00263999999999989, 0.00264999999999989, 0.00265999999999989, 0.00266999999999989, 0.00267999999999989, 0.00268999999999989, 0.00269999999999989, 0.00270999999999989, 0.00271999999999989, 0.00272999999999989, 0.00273999999999989, 0.00274999999999989, 0.00275999999999989, 0.00276999999999989, 0.00277999999999989, 0.00278999999999989, 0.00279999999999989, 0.00280999999999989, 0.00281999999999989, 0.00282999999999989, 0.00283999999999989, 0.00284999999999989, 0.00285999999999989, 0.00286999999999989, 0.00287999999999989, 0.00288999999999989, 0.00289999999999989, 0.00290999999999989, 0.00291999999999989, 0.00292999999999989, 0.00293999999999989, 0.00294999999999989, 0.00295999999999989, 0.00296999999999989, 0.00297999999999989, 0.00298999999999989, 0.00299999999999989, 0.00300999999999989, 0.00301999999999989, 0.00302999999999989, 0.00303999999999989, 0.00304999999999989, 0.00305999999999989, 0.00306999999999989, 0.00307999999999989, 0.00308999999999989, 0.00309999999999989, 0.00310999999999989, 0.00311999999999989, 0.00312999999999989, 0.00313999999999989, 0.00314999999999989, 0.00315999999999989, 0.00316999999999989, 0.00317999999999989, 0.00318999999999989, 0.00319999999999989, 0.00320999999999989, 0.00321999999999989, 0.00322999999999989, 0.00323999999999989, 0.00324999999999989, 0.00325999999999989, 0.00326999999999989, 0.00327999999999989, 0.00328999999999989, 0.00329999999999989, 0.00330999999999989, 0.00331999999999989, 0.00332999999999989, 0.00333999999999989, 0.00334999999999989, 0.00335999999999989, 0.00336999999999989, 0.00337999999999989, 0.00338999999999989, 0.00339999999999989, 0.00340999999999989, 0.00341999999999989, 0.00342999999999989, 0.00343999999999989, 0.00344999999999989, 0.00345999999999989, 0.00346999999999989, 0.00347999999999989, 0.00348999999999989, 0.00349999999999989, 0.00350999999999989, 0.00351999999999989, 0.00352999999999989, 0.00353999999999989, 0.00354999999999989, 0.00355999999999989, 0.00356999999999989, 0.00357999999999989, 0.00358999999999989, 0.00359999999999989, 0.00360999999999989, 0.00361999999999989, 0.00362999999999989, 0.00363999999999989, 0.00364999999999989, 0.00365999999999989, 0.00366999999999989, 0.00367999999999989, 0.00368999999999989, 0.00369999999999989, 0.00370999999999989, 0.00371999999999989, 0.00372999999999989, 0.00373999999999989, 0.00374999999999989, 0.00375999999999989, 0.00376999999999989, 0.00377999999999989, 0.00378999999999989, 0.00379999999999989, 0.00380999999999989, 0.00381999999999989, 0.00382999999999989, 0.00383999999999989, 0.00384999999999989, 0.00385999999999989, 0.00386999999999989, 0.00387999999999989, 0.00388999999999989, 0.00389999999999989, 0.00390999999999989, 0.00391999999999989, 0.00392999999999989, 0.00393999999999989, 0.00394999999999989, 0.00395999999999989, 0.00396999999999989, 0.00397999999999989, 0.00398999999999989, 0.00399999999999989, 0.00400999999999989, 0.00401999999999989, 0.00402999999999989, 0.00403999999999989, 0.00404999999999989, 0.00405999999999989, 0.00406999999999989, 0.00407999999999989, 0.00408999999999989, 0.00409999999999988, 0.00410999999999988, 0.00411999999999988, 0.00412999999999988, 0.00413999999999988, 0.00414999999999988, 0.00415999999999988, 0.00416999999999988, 0.00417999999999988, 0.00418999999999988, 0.00419999999999988, 0.00420999999999988, 0.00421999999999988, 0.00422999999999988, 0.00423999999999988, 0.00424999999999988, 0.00425999999999988, 0.00426999999999988, 0.00427999999999988, 0.00428999999999988, 0.00429999999999988, 0.00430999999999988, 0.00431999999999988, 0.00432999999999988, 0.00433999999999988, 0.00434999999999987, 0.00435999999999987, 0.00436999999999987, 0.00437999999999987, 0.00438999999999987, 0.00439999999999987, 0.00440999999999987, 0.00441999999999987, 0.00442999999999987, 0.00443999999999987, 0.00444999999999987, 0.00445999999999987, 0.00446999999999987, 0.00447999999999987, 0.00448999999999987, 0.00449999999999987, 0.00450999999999987, 0.00451999999999987, 0.00452999999999987, 0.00453999999999987, 0.00454999999999987, 0.00455999999999987, 0.00456999999999987, 0.00457999999999987, 0.00458999999999987, 0.00459999999999986, 0.00460999999999986, 0.00461999999999986, 0.00462999999999986, 0.00463999999999986, 0.00464999999999986, 0.00465999999999986, 0.00466999999999986, 0.00467999999999986, 0.00468999999999986, 0.00469999999999986, 0.00470999999999986, 0.00471999999999986, 0.00472999999999986, 0.00473999999999986, 0.00474999999999986, 0.00475999999999986, 0.00476999999999986, 0.00477999999999986, 0.00478999999999986, 0.00479999999999986, 0.00480999999999986, 0.00481999999999986, 0.00482999999999986, 0.00483999999999985, 0.00484999999999985, 0.00485999999999985, 0.00486999999999985, 0.00487999999999985, 0.00488999999999985, 0.00489999999999985, 0.00490999999999985, 0.00491999999999985, 0.00492999999999985, 0.00493999999999985, 0.00494999999999985, 0.00495999999999985, 0.00496999999999985, 0.00497999999999985, 0.00498999999999985, 0.00499999999999985, 0.00500999999999985, 0.00501999999999985, 0.00502999999999985, 0.00503999999999985, 0.00504999999999985, 0.00505999999999985, 0.00506999999999985, 0.00507999999999985, 0.00508999999999984, 0.00509999999999984, 0.00510999999999984, 0.00511999999999984, 0.00512999999999984, 0.00513999999999984, 0.00514999999999984, 0.00515999999999984, 0.00516999999999984, 0.00517999999999984, 0.00518999999999984, 0.00519999999999984, 0.00520999999999984, 0.00521999999999984, 0.00522999999999984, 0.00523999999999984, 0.00524999999999984, 0.00525999999999984, 0.00526999999999984, 0.00527999999999984, 0.00528999999999984, 0.00529999999999984, 0.00530999999999984, 0.00531999999999984, 0.00532999999999983, 0.00533999999999983, 0.00534999999999983, 0.00535999999999983, 0.00536999999999983, 0.00537999999999983, 0.00538999999999983, 0.00539999999999983, 0.00540999999999983, 0.00541999999999983, 0.00542999999999983, 0.00543999999999983, 0.00544999999999983, 0.00545999999999983, 0.00546999999999983, 0.00547999999999983, 0.00548999999999983, 0.00549999999999983, 0.00550999999999983, 0.00551999999999983, 0.00552999999999983, 0.00553999999999983, 0.00554999999999983, 0.00555999999999983, 0.00556999999999983, 0.00557999999999982, 0.00558999999999982, 0.00559999999999982, 0.00560999999999982, 0.00561999999999982, 0.00562999999999982, 0.00563999999999982, 0.00564999999999982, 0.00565999999999982, 0.00566999999999982, 0.00567999999999982, 0.00568999999999982, 0.00569999999999982, 0.00570999999999982, 0.00571999999999982, 0.00572999999999982, 0.00573999999999982, 0.00574999999999982, 0.00575999999999982, 0.00576999999999982, 0.00577999999999982, 0.00578999999999982, 0.00579999999999982, 0.00580999999999982, 0.00581999999999981, 0.00582999999999981, 0.00583999999999981, 0.00584999999999981, 0.00585999999999981, 0.00586999999999981, 0.00587999999999981, 0.00588999999999981, 0.00589999999999981, 0.00590999999999981, 0.00591999999999981, 0.00592999999999981, 0.00593999999999981, 0.00594999999999981, 0.00595999999999981, 0.00596999999999981, 0.00597999999999981, 0.00598999999999981, 0.00599999999999981, 0.00600999999999981, 0.00601999999999981, 0.00602999999999981, 0.00603999999999981, 0.00604999999999981, 0.00605999999999981, 0.0060699999999998, 0.0060799999999998, 0.0060899999999998, 0.0060999999999998, 0.0061099999999998, 0.0061199999999998, 0.0061299999999998, 0.0061399999999998, 0.0061499999999998, 0.0061599999999998, 0.0061699999999998, 0.0061799999999998, 0.0061899999999998, 0.0061999999999998, 0.0062099999999998, 0.0062199999999998, 0.0062299999999998, 0.0062399999999998, 0.0062499999999998, 0.0062599999999998, 0.0062699999999998, 0.0062799999999998, 0.0062899999999998, 0.0062999999999998, 0.00630999999999979, 0.00631999999999979, 0.00632999999999979, 0.00633999999999979, 0.00634999999999979, 0.00635999999999979, 0.00636999999999979, 0.00637999999999979, 0.00638999999999979, 0.00639999999999979, 0.00640999999999979, 0.00641999999999979, 0.00642999999999979, 0.00643999999999979, 0.00644999999999979, 0.00645999999999979, 0.00646999999999979, 0.00647999999999979, 0.00648999999999979, 0.00649999999999979, 0.00650999999999979, 0.00651999999999979, 0.00652999999999979, 0.00653999999999979, 0.00654999999999979, 0.00655999999999978, 0.00656999999999978, 0.00657999999999978, 0.00658999999999978, 0.00659999999999978, 0.00660999999999978, 0.00661999999999978, 0.00662999999999978, 0.00663999999999978, 0.00664999999999978, 0.00665999999999978, 0.00666999999999978, 0.00667999999999978, 0.00668999999999978, 0.00669999999999978, 0.00670999999999978, 0.00671999999999978, 0.00672999999999978, 0.00673999999999978, 0.00674999999999978, 0.00675999999999978, 0.00676999999999978, 0.00677999999999978, 0.00678999999999978, 0.00679999999999977, 0.00680999999999977, 0.00681999999999977, 0.00682999999999977, 0.00683999999999977, 0.00684999999999977, 0.00685999999999977, 0.00686999999999977, 0.00687999999999977, 0.00688999999999977, 0.00689999999999977, 0.00690999999999977, 0.00691999999999977, 0.00692999999999977, 0.00693999999999977, 0.00694999999999977, 0.00695999999999977, 0.00696999999999977, 0.00697999999999977, 0.00698999999999977, 0.00699999999999977, -0.007, -0.00699, -0.00698, -0.00697, -0.00696, -0.00695, -0.00694, -0.00693, -0.00692, -0.00691, -0.0069, -0.00689, -0.00688000000000001, -0.00687000000000001, -0.00686000000000001, -0.00685000000000001, -0.00684000000000001, -0.00683000000000001, -0.00682000000000001, -0.00681000000000001, -0.00680000000000001, -0.00679000000000001, -0.00678000000000001, -0.00677000000000001, -0.00676000000000001, -0.00675000000000001, -0.00674000000000001, -0.00673000000000001, -0.00672000000000001, -0.00671000000000001, -0.00670000000000001, -0.00669000000000001, -0.00668000000000001, -0.00667000000000001, -0.00666000000000001, -0.00665000000000001, -0.00664000000000001, -0.00663000000000002, -0.00662000000000002, -0.00661000000000002, -0.00660000000000002, -0.00659000000000002, -0.00658000000000002, -0.00657000000000002, -0.00656000000000002, -0.00655000000000002, -0.00654000000000002, -0.00653000000000002, -0.00652000000000002, -0.00651000000000002, -0.00650000000000002, -0.00649000000000002, -0.00648000000000002, -0.00647000000000002, -0.00646000000000002, -0.00645000000000002, -0.00644000000000002, -0.00643000000000002, -0.00642000000000002, -0.00641000000000002, -0.00640000000000002, -0.00639000000000003, -0.00638000000000003, -0.00637000000000003, -0.00636000000000003, -0.00635000000000003, -0.00634000000000003, -0.00633000000000003, -0.00632000000000003, -0.00631000000000003, -0.00630000000000003, -0.00629000000000003, -0.00628000000000003, -0.00627000000000003, -0.00626000000000003, -0.00625000000000003, -0.00624000000000003, -0.00623000000000003, -0.00622000000000003, -0.00621000000000003, -0.00620000000000003, -0.00619000000000003, -0.00618000000000003, -0.00617000000000003, -0.00616000000000003, -0.00615000000000003, -0.00614000000000004, -0.00613000000000004, -0.00612000000000004, -0.00611000000000004, -0.00610000000000004, -0.00609000000000004, -0.00608000000000004, -0.00607000000000004, -0.00606000000000004, -0.00605000000000004, -0.00604000000000004, -0.00603000000000004, -0.00602000000000004, -0.00601000000000004, -0.00600000000000004, -0.00599000000000004, -0.00598000000000004, -0.00597000000000004, -0.00596000000000004, -0.00595000000000004, -0.00594000000000004, -0.00593000000000004, -0.00592000000000004, -0.00591000000000004, -0.00590000000000004, -0.00589000000000005, -0.00588000000000005, -0.00587000000000005, -0.00586000000000005, -0.00585000000000005, -0.00584000000000005, -0.00583000000000005, -0.00582000000000005, -0.00581000000000005, -0.00580000000000005, -0.00579000000000005, -0.00578000000000005, -0.00577000000000005, -0.00576000000000005, -0.00575000000000005, -0.00574000000000005, -0.00573000000000005, -0.00572000000000005, -0.00571000000000005, -0.00570000000000005, -0.00569000000000005, -0.00568000000000005, -0.00567000000000005, -0.00566000000000005, -0.00565000000000006, -0.00564000000000006, -0.00563000000000006, -0.00562000000000006, -0.00561000000000006, -0.00560000000000006, -0.00559000000000006, -0.00558000000000006, -0.00557000000000006, -0.00556000000000006, -0.00555000000000006, -0.00554000000000006, -0.00553000000000006, -0.00552000000000006, -0.00551000000000006, -0.00550000000000006, -0.00549000000000006, -0.00548000000000006, -0.00547000000000006, -0.00546000000000006, -0.00545000000000006, -0.00544000000000006, -0.00543000000000006, -0.00542000000000006, -0.00541000000000006, -0.00540000000000007, -0.00539000000000007, -0.00538000000000007, -0.00537000000000007, -0.00536000000000007, -0.00535000000000007, -0.00534000000000007, -0.00533000000000007, -0.00532000000000007, -0.00531000000000007, -0.00530000000000007, -0.00529000000000007, -0.00528000000000007, -0.00527000000000007, -0.00526000000000007, -0.00525000000000007, -0.00524000000000007, -0.00523000000000007, -0.00522000000000007, -0.00521000000000007, -0.00520000000000007, -0.00519000000000007, -0.00518000000000007, -0.00517000000000007, -0.00516000000000008, -0.00515000000000008, -0.00514000000000008, -0.00513000000000008, -0.00512000000000008, -0.00511000000000008, -0.00510000000000008, -0.00509000000000008, -0.00508000000000008, -0.00507000000000008, -0.00506000000000008, -0.00505000000000008, -0.00504000000000008, -0.00503000000000008, -0.00502000000000008, -0.00501000000000008, -0.00500000000000008, -0.00499000000000008, -0.00498000000000008, -0.00497000000000008, -0.00496000000000008, -0.00495000000000008, -0.00494000000000008, -0.00493000000000008, -0.00492000000000008, -0.00491000000000009, -0.00490000000000009, -0.00489000000000009, -0.00488000000000009, -0.00487000000000009, -0.00486000000000009, -0.00485000000000009, -0.00484000000000009, -0.00483000000000009, -0.00482000000000009, -0.00481000000000009, -0.00480000000000009, -0.00479000000000009, -0.00478000000000009, -0.00477000000000009, -0.00476000000000009, -0.00475000000000009, -0.00474000000000009, -0.00473000000000009, -0.00472000000000009, -0.00471000000000009, -0.00470000000000009, -0.00469000000000009, -0.00468000000000009, -0.0046700000000001, -0.0046600000000001, -0.0046500000000001, -0.0046400000000001, -0.0046300000000001, -0.0046200000000001, -0.0046100000000001, -0.0046000000000001, -0.0045900000000001, -0.0045800000000001, -0.0045700000000001, -0.0045600000000001, -0.0045500000000001, -0.0045400000000001, -0.0045300000000001, -0.0045200000000001, -0.0045100000000001, -0.0045000000000001, -0.0044900000000001, -0.0044800000000001, -0.0044700000000001, -0.0044600000000001, -0.0044500000000001, -0.0044400000000001, -0.0044300000000001, -0.00442000000000011, -0.00441000000000011, -0.00440000000000011, -0.00439000000000011, -0.00438000000000011, -0.00437000000000011, -0.00436000000000011, -0.00435000000000011, -0.00434000000000011, -0.00433000000000011, -0.00432000000000011, -0.00431000000000011, -0.00430000000000011, -0.00429000000000011, -0.00428000000000011, -0.00427000000000011, -0.00426000000000011, -0.00425000000000011, -0.00424000000000011, -0.00423000000000011, -0.00422000000000011, -0.00421000000000011, -0.00420000000000011, -0.00419000000000011, -0.00418000000000012, -0.00417000000000012, -0.00416000000000012, -0.00415000000000012, -0.00414000000000012, -0.00413000000000012, -0.00412000000000012, -0.00411000000000012, -0.00410000000000012, -0.00409000000000012, -0.00408000000000012, -0.00407000000000012, -0.00406000000000012, -0.00405000000000012, -0.00404000000000012, -0.00403000000000012, -0.00402000000000012, -0.00401000000000012, -0.00400000000000012, -0.00399000000000012, -0.00398000000000012, -0.00397000000000012, -0.00396000000000012, -0.00395000000000012, -0.00394000000000012, -0.00393000000000013, -0.00392000000000013, -0.00391000000000013, -0.00390000000000013, -0.00389000000000013, -0.00388000000000013, -0.00387000000000013, -0.00386000000000013, -0.00385000000000013, -0.00384000000000013, -0.00383000000000013, -0.00382000000000013, -0.00381000000000013, -0.00380000000000013, -0.00379000000000013, -0.00378000000000013, -0.00377000000000013, -0.00376000000000013, -0.00375000000000013, -0.00374000000000013, -0.00373000000000013, -0.00372000000000013, -0.00371000000000013, -0.00370000000000013, -0.00369000000000013, -0.00368000000000013, -0.00367000000000013, -0.00366000000000013, -0.00365000000000013, -0.00364000000000013, -0.00363000000000013, -0.00362000000000013, -0.00361000000000013, -0.00360000000000013, -0.00359000000000013, -0.00358000000000013, -0.00357000000000013, -0.00356000000000013, -0.00355000000000013, -0.00354000000000013, -0.00353000000000013, -0.00352000000000013, -0.00351000000000012, -0.00350000000000012, -0.00349000000000012, -0.00348000000000012, -0.00347000000000012, -0.00346000000000012, -0.00345000000000012, -0.00344000000000012, -0.00343000000000012, -0.00342000000000012, -0.00341000000000012, -0.00340000000000012, -0.00339000000000012, -0.00338000000000012, -0.00337000000000012, -0.00336000000000012, -0.00335000000000012, -0.00334000000000012, -0.00333000000000012, -0.00332000000000012, -0.00331000000000012, -0.00330000000000012, -0.00329000000000012, -0.00328000000000012, -0.00327000000000012, -0.00326000000000012, -0.00325000000000012, -0.00324000000000012, -0.00323000000000012, -0.00322000000000012, -0.00321000000000012, -0.00320000000000012, -0.00319000000000012, -0.00318000000000012, -0.00317000000000012, -0.00316000000000012, -0.00315000000000012, -0.00314000000000012, -0.00313000000000012, -0.00312000000000012, -0.00311000000000012, -0.00310000000000012, -0.00309000000000012, -0.00308000000000012, -0.00307000000000012, -0.00306000000000012, -0.00305000000000012, -0.00304000000000012, -0.00303000000000012, -0.00302000000000012, -0.00301000000000012, -0.00300000000000012, -0.00299000000000012, -0.00298000000000012, -0.00297000000000012, -0.00296000000000012, -0.00295000000000012, -0.00294000000000012, -0.00293000000000012, -0.00292000000000012, -0.00291000000000012, -0.00290000000000012, -0.00289000000000012, -0.00288000000000012, -0.00287000000000012, -0.00286000000000012, -0.00285000000000012, -0.00284000000000012, -0.00283000000000012, -0.00282000000000012, -0.00281000000000012, -0.00280000000000012, -0.00279000000000012, -0.00278000000000012, -0.00277000000000012, -0.00276000000000012, -0.00275000000000012, -0.00274000000000012, -0.00273000000000012, -0.00272000000000012, -0.00271000000000012, -0.00270000000000012, -0.00269000000000012, -0.00268000000000012, -0.00267000000000012, -0.00266000000000012, -0.00265000000000012, -0.00264000000000012, -0.00263000000000012, -0.00262000000000012, -0.00261000000000012, -0.00260000000000012, -0.00259000000000012, -0.00258000000000012, -0.00257000000000012, -0.00256000000000012, -0.00255000000000012, -0.00254000000000012, -0.00253000000000012, -0.00252000000000012, -0.00251000000000012, -0.00250000000000012, -0.00249000000000012, -0.00248000000000012, -0.00247000000000012, -0.00246000000000012, -0.00245000000000012, -0.00244000000000012, -0.00243000000000012, -0.00242000000000012, -0.00241000000000012, -0.00240000000000012, -0.00239000000000012, -0.00238000000000012, -0.00237000000000012, -0.00236000000000012, -0.00235000000000012, -0.00234000000000012, -0.00233000000000012, -0.00232000000000012, -0.00231000000000012, -0.00230000000000012, -0.00229000000000012, -0.00228000000000012, -0.00227000000000012, -0.00226000000000012, -0.00225000000000012, -0.00224000000000012, -0.00223000000000012, -0.00222000000000012, -0.00221000000000012, -0.00220000000000012, -0.00219000000000012, -0.00218000000000012, -0.00217000000000012, -0.00216000000000012, -0.00215000000000012, -0.00214000000000012, -0.00213000000000012, -0.00212000000000012, -0.00211000000000012, -0.00210000000000012, -0.00209000000000012, -0.00208000000000012, -0.00207000000000012, -0.00206000000000012, -0.00205000000000012, -0.00204000000000012, -0.00203000000000012, -0.00202000000000012, -0.00201000000000012, -0.00200000000000012, -0.00199000000000012, -0.00198000000000012, -0.00197000000000012, -0.00196000000000012, -0.00195000000000012, -0.00194000000000012, -0.00193000000000012, -0.00192000000000012, -0.00191000000000012, -0.00190000000000012, -0.00189000000000012, -0.00188000000000012, -0.00187000000000012, -0.00186000000000012, -0.00185000000000012, -0.00184000000000012, -0.00183000000000012, -0.00182000000000012, -0.00181000000000012, -0.00180000000000012, -0.00179000000000012, -0.00178000000000012, -0.00177000000000012, -0.00176000000000012, -0.00175000000000012, -0.00174000000000012, -0.00173000000000012, -0.00172000000000012, -0.00171000000000012, -0.00170000000000012, -0.00169000000000012, -0.00168000000000012, -0.00167000000000012, -0.00166000000000012, -0.00165000000000012, -0.00164000000000012, -0.00163000000000012, -0.00162000000000012, -0.00161000000000012, -0.00160000000000012, -0.00159000000000012, -0.00158000000000012, -0.00157000000000012, -0.00156000000000012, -0.00155000000000012, -0.00154000000000012, -0.00153000000000012, -0.00152000000000012, -0.00151000000000012, -0.00150000000000012, -0.00149000000000012, -0.00148000000000012, -0.00147000000000012, -0.00146000000000012, -0.00145000000000012, -0.00144000000000012, -0.00143000000000012, -0.00142000000000012, -0.00141000000000012, -0.00140000000000012, -0.00139000000000012, -0.00138000000000012, -0.00137000000000012, -0.00136000000000012, -0.00135000000000012, -0.00134000000000012, -0.00133000000000012, -0.00132000000000012, -0.00131000000000012, -0.00130000000000012, -0.00129000000000012, -0.00128000000000012, -0.00127000000000012, -0.00126000000000012, -0.00125000000000012, -0.00124000000000012, -0.00123000000000012, -0.00122000000000012, -0.00121000000000012, -0.00120000000000012, -0.00119000000000012, -0.00118000000000012, -0.00117000000000012, -0.00116000000000012, -0.00115000000000012, -0.00114000000000012, -0.00113000000000012, -0.00112000000000012, -0.00111000000000012, -0.00110000000000012, -0.00109000000000012, -0.00108000000000012, -0.00107000000000012, -0.00106000000000012, -0.00105000000000012, -0.00104000000000012, -0.00103000000000012, -0.00102000000000012, -0.00101000000000012, -0.00100000000000012, -0.000990000000000118, -0.000980000000000118, -0.000970000000000118, -0.000960000000000118, -0.000950000000000118, -0.000940000000000118, -0.000930000000000118, -0.000920000000000118, -0.000910000000000118, -0.000900000000000118, -0.000890000000000118, -0.000880000000000118, -0.000870000000000118, -0.000860000000000118, -0.000850000000000118, -0.000840000000000118, -0.000830000000000118, -0.000820000000000118, -0.000810000000000118, -0.000800000000000118, -0.000790000000000118, -0.000780000000000118, -0.000770000000000118, -0.000760000000000118, -0.000750000000000118, -0.000740000000000118, -0.000730000000000118, -0.000720000000000118, -0.000710000000000118, -0.000700000000000118, -0.000690000000000118, -0.000680000000000118, -0.000670000000000118, -0.000660000000000118, -0.000650000000000117, -0.000640000000000117, -0.000630000000000117, -0.000620000000000117, -0.000610000000000117, -0.000600000000000117, -0.000590000000000117, -0.000580000000000117, -0.000570000000000117, -0.000560000000000117, -0.000550000000000117, -0.000540000000000117, -0.000530000000000117, -0.000520000000000117, -0.000510000000000117, -0.000500000000000117, -0.000490000000000117, -0.000480000000000117, -0.000470000000000117, -0.000460000000000117, -0.000450000000000117, -0.000440000000000117, -0.000430000000000117, -0.000420000000000117, -0.000410000000000117, -0.000400000000000117, -0.000390000000000117, -0.000380000000000117, -0.000370000000000117, -0.000360000000000117, -0.000350000000000117, -0.000340000000000117, -0.000330000000000117, -0.000320000000000117, -0.000310000000000117, -0.000300000000000117, -0.000290000000000117, -0.000280000000000117, -0.000270000000000117, -0.000260000000000116, -0.000250000000000116, -0.000240000000000116, -0.000230000000000116, -0.000220000000000116, -0.000210000000000116, -0.000200000000000116, -0.000190000000000116, -0.000180000000000116, -0.000170000000000116, -0.000160000000000116, -0.000150000000000116, -0.000140000000000116, -0.000130000000000116, -0.000120000000000116, -0.000110000000000116, -0.000100000000000116, -9.00000000001165e-05, -8.00000000001165e-05, -7.00000000001165e-05, -6.00000000001165e-05, -5.00000000001165e-05, -4.00000000001165e-05, -3.00000000001165e-05, -2.00000000001165e-05, -1.00000000001165e-05, -1.16467030247466e-16, 9.99999999988353e-06, 1.99999999998835e-05, 2.99999999998835e-05, 3.99999999998835e-05, 4.99999999998835e-05, 5.99999999998835e-05, 6.99999999998835e-05, 7.99999999998835e-05, 8.99999999998835e-05, 9.99999999998835e-05, 0.000109999999999884, 0.000119999999999884, 0.000129999999999884, 0.000139999999999884, 0.000149999999999884, 0.000159999999999884, 0.000169999999999884, 0.000179999999999884, 0.000189999999999884, 0.000199999999999884, 0.000209999999999884, 0.000219999999999884, 0.000229999999999884, 0.000239999999999884, 0.000249999999999884, 0.000259999999999884, 0.000269999999999884, 0.000279999999999884, 0.000289999999999884, 0.000299999999999884, 0.000309999999999884, 0.000319999999999884, 0.000329999999999884, 0.000339999999999884, 0.000349999999999884, 0.000359999999999884, 0.000369999999999884, 0.000379999999999884, 0.000389999999999884, 0.000399999999999884, 0.000409999999999884, 0.000419999999999884, 0.000429999999999884, 0.000439999999999884, 0.000449999999999884, 0.000459999999999884, 0.000469999999999884, 0.000479999999999884, 0.000489999999999884, 0.000499999999999884, 0.000509999999999884, 0.000519999999999884, 0.000529999999999884, 0.000539999999999884, 0.000549999999999884, 0.000559999999999884, 0.000569999999999884, 0.000579999999999884, 0.000589999999999884, 0.000599999999999884, 0.000609999999999885, 0.000619999999999885, 0.000629999999999885, 0.000639999999999885, 0.000649999999999885, 0.000659999999999885, 0.000669999999999885, 0.000679999999999885, 0.000689999999999885, 0.000699999999999885, 0.000709999999999885, 0.000719999999999885, 0.000729999999999885, 0.000739999999999885, 0.000749999999999885, 0.000759999999999885, 0.000769999999999885, 0.000779999999999885, 0.000789999999999885, 0.000799999999999885, 0.000809999999999885, 0.000819999999999885, 0.000829999999999885, 0.000839999999999885, 0.000849999999999885, 0.000859999999999885, 0.000869999999999885, 0.000879999999999885, 0.000889999999999885, 0.000899999999999885, 0.000909999999999885, 0.000919999999999885, 0.000929999999999885, 0.000939999999999885, 0.000949999999999885, 0.000959999999999885, 0.000969999999999885, 0.000979999999999885, 0.000989999999999886, 0.000999999999999886, 0.00100999999999989, 0.00101999999999989, 0.00102999999999989, 0.00103999999999989, 0.00104999999999989, 0.00105999999999989, 0.00106999999999989, 0.00107999999999989, 0.00108999999999989, 0.00109999999999989, 0.00110999999999989, 0.00111999999999989, 0.00112999999999989, 0.00113999999999989, 0.00114999999999989, 0.00115999999999989, 0.00116999999999989, 0.00117999999999989, 0.00118999999999989, 0.00119999999999989, 0.00120999999999989, 0.00121999999999989, 0.00122999999999989, 0.00123999999999989, 0.00124999999999989, 0.00125999999999989, 0.00126999999999989, 0.00127999999999989, 0.00128999999999989, 0.00129999999999989, 0.00130999999999989, 0.00131999999999989, 0.00132999999999989, 0.00133999999999989, 0.00134999999999989, 0.00135999999999989, 0.00136999999999989, 0.00137999999999989, 0.00138999999999989, 0.00139999999999989, 0.00140999999999989, 0.00141999999999989, 0.00142999999999989, 0.00143999999999989, 0.00144999999999989, 0.00145999999999989, 0.00146999999999989, 0.00147999999999989, 0.00148999999999989, 0.00149999999999989, 0.00150999999999989, 0.00151999999999989, 0.00152999999999989, 0.00153999999999989, 0.00154999999999989, 0.00155999999999989, 0.00156999999999989, 0.00157999999999989, 0.00158999999999989, 0.00159999999999989, 0.00160999999999989, 0.00161999999999989, 0.00162999999999989, 0.00163999999999989, 0.00164999999999989, 0.00165999999999989, 0.00166999999999989, 0.00167999999999989, 0.00168999999999989, 0.00169999999999989, 0.00170999999999989, 0.00171999999999989, 0.00172999999999989, 0.00173999999999989, 0.00174999999999989, 0.00175999999999989, 0.00176999999999989, 0.00177999999999989, 0.00178999999999989, 0.00179999999999989, 0.00180999999999989, 0.00181999999999989, 0.00182999999999989, 0.00183999999999989, 0.00184999999999989, 0.00185999999999989, 0.00186999999999989, 0.00187999999999989, 0.00188999999999989, 0.00189999999999989, 0.00190999999999989, 0.00191999999999989, 0.00192999999999989, 0.00193999999999989, 0.00194999999999989, 0.00195999999999989, 0.00196999999999989, 0.00197999999999989, 0.00198999999999989, 0.00199999999999989, 0.00200999999999989, 0.00201999999999989, 0.00202999999999989, 0.00203999999999989, 0.00204999999999989, 0.00205999999999989, 0.00206999999999989, 0.00207999999999989, 0.00208999999999989, 0.00209999999999989, 0.00210999999999989, 0.00211999999999989, 0.00212999999999989, 0.00213999999999989, 0.00214999999999989, 0.00215999999999989, 0.00216999999999989, 0.00217999999999989, 0.00218999999999989, 0.00219999999999989, 0.00220999999999989, 0.00221999999999989, 0.00222999999999989, 0.00223999999999989, 0.00224999999999989, 0.00225999999999989, 0.00226999999999989, 0.00227999999999989, 0.00228999999999989, 0.00229999999999989, 0.00230999999999989, 0.00231999999999989, 0.00232999999999989, 0.00233999999999989, 0.00234999999999989, 0.00235999999999989, 0.00236999999999989, 0.00237999999999989, 0.00238999999999989, 0.00239999999999989, 0.00240999999999989, 0.00241999999999989, 0.00242999999999989, 0.00243999999999989, 0.00244999999999989, 0.00245999999999989, 0.00246999999999989, 0.00247999999999989, 0.00248999999999989, 0.00249999999999989, 0.00250999999999989, 0.00251999999999989, 0.00252999999999989, 0.00253999999999989, 0.00254999999999989, 0.00255999999999989, 0.00256999999999989, 0.00257999999999989, 0.00258999999999989, 0.00259999999999989, 0.00260999999999989, 0.00261999999999989, 0.00262999999999989, 0.00263999999999989, 0.00264999999999989, 0.00265999999999989, 0.00266999999999989, 0.00267999999999989, 0.00268999999999989, 0.00269999999999989, 0.00270999999999989, 0.00271999999999989, 0.00272999999999989, 0.00273999999999989, 0.00274999999999989, 0.00275999999999989, 0.00276999999999989, 0.00277999999999989, 0.00278999999999989, 0.00279999999999989, 0.00280999999999989, 0.00281999999999989, 0.00282999999999989, 0.00283999999999989, 0.00284999999999989, 0.00285999999999989, 0.00286999999999989, 0.00287999999999989, 0.00288999999999989, 0.00289999999999989, 0.00290999999999989, 0.00291999999999989, 0.00292999999999989, 0.00293999999999989, 0.00294999999999989, 0.00295999999999989, 0.00296999999999989, 0.00297999999999989, 0.00298999999999989, 0.00299999999999989, 0.00300999999999989, 0.00301999999999989, 0.00302999999999989, 0.00303999999999989, 0.00304999999999989, 0.00305999999999989, 0.00306999999999989, 0.00307999999999989, 0.00308999999999989, 0.00309999999999989, 0.00310999999999989, 0.00311999999999989, 0.00312999999999989, 0.00313999999999989, 0.00314999999999989, 0.00315999999999989, 0.00316999999999989, 0.00317999999999989, 0.00318999999999989, 0.00319999999999989, 0.00320999999999989, 0.00321999999999989, 0.00322999999999989, 0.00323999999999989, 0.00324999999999989, 0.00325999999999989, 0.00326999999999989, 0.00327999999999989, 0.00328999999999989, 0.00329999999999989, 0.00330999999999989, 0.00331999999999989, 0.00332999999999989, 0.00333999999999989, 0.00334999999999989, 0.00335999999999989, 0.00336999999999989, 0.00337999999999989, 0.00338999999999989, 0.00339999999999989, 0.00340999999999989, 0.00341999999999989, 0.00342999999999989, 0.00343999999999989, 0.00344999999999989, 0.00345999999999989, 0.00346999999999989, 0.00347999999999989, 0.00348999999999989, 0.00349999999999989, 0.00350999999999989, 0.00351999999999989, 0.00352999999999989, 0.00353999999999989, 0.00354999999999989, 0.00355999999999989, 0.00356999999999989, 0.00357999999999989, 0.00358999999999989, 0.00359999999999989, 0.00360999999999989, 0.00361999999999989, 0.00362999999999989, 0.00363999999999989, 0.00364999999999989, 0.00365999999999989, 0.00366999999999989, 0.00367999999999989, 0.00368999999999989, 0.00369999999999989, 0.00370999999999989, 0.00371999999999989, 0.00372999999999989, 0.00373999999999989, 0.00374999999999989, 0.00375999999999989, 0.00376999999999989, 0.00377999999999989, 0.00378999999999989, 0.00379999999999989, 0.00380999999999989, 0.00381999999999989, 0.00382999999999989, 0.00383999999999989, 0.00384999999999989, 0.00385999999999989, 0.00386999999999989, 0.00387999999999989, 0.00388999999999989, 0.00389999999999989, 0.00390999999999989, 0.00391999999999989, 0.00392999999999989, 0.00393999999999989, 0.00394999999999989, 0.00395999999999989, 0.00396999999999989, 0.00397999999999989, 0.00398999999999989, 0.00399999999999989, 0.00400999999999989, 0.00401999999999989, 0.00402999999999989, 0.00403999999999989, 0.00404999999999989, 0.00405999999999989, 0.00406999999999989, 0.00407999999999989, 0.00408999999999989, 0.00409999999999988, 0.00410999999999988, 0.00411999999999988, 0.00412999999999988, 0.00413999999999988, 0.00414999999999988, 0.00415999999999988, 0.00416999999999988, 0.00417999999999988, 0.00418999999999988, 0.00419999999999988, 0.00420999999999988, 0.00421999999999988, 0.00422999999999988, 0.00423999999999988, 0.00424999999999988, 0.00425999999999988, 0.00426999999999988, 0.00427999999999988, 0.00428999999999988, 0.00429999999999988, 0.00430999999999988, 0.00431999999999988, 0.00432999999999988, 0.00433999999999988, 0.00434999999999987, 0.00435999999999987, 0.00436999999999987, 0.00437999999999987, 0.00438999999999987, 0.00439999999999987, 0.00440999999999987, 0.00441999999999987, 0.00442999999999987, 0.00443999999999987, 0.00444999999999987, 0.00445999999999987, 0.00446999999999987, 0.00447999999999987, 0.00448999999999987, 0.00449999999999987, 0.00450999999999987, 0.00451999999999987, 0.00452999999999987, 0.00453999999999987, 0.00454999999999987, 0.00455999999999987, 0.00456999999999987, 0.00457999999999987, 0.00458999999999987, 0.00459999999999986, 0.00460999999999986, 0.00461999999999986, 0.00462999999999986, 0.00463999999999986, 0.00464999999999986, 0.00465999999999986, 0.00466999999999986, 0.00467999999999986, 0.00468999999999986, 0.00469999999999986, 0.00470999999999986, 0.00471999999999986, 0.00472999999999986, 0.00473999999999986, 0.00474999999999986, 0.00475999999999986, 0.00476999999999986, 0.00477999999999986, 0.00478999999999986, 0.00479999999999986, 0.00480999999999986, 0.00481999999999986, 0.00482999999999986, 0.00483999999999985, 0.00484999999999985, 0.00485999999999985, 0.00486999999999985, 0.00487999999999985, 0.00488999999999985, 0.00489999999999985, 0.00490999999999985, 0.00491999999999985, 0.00492999999999985, 0.00493999999999985, 0.00494999999999985, 0.00495999999999985, 0.00496999999999985, 0.00497999999999985, 0.00498999999999985, 0.00499999999999985, 0.00500999999999985, 0.00501999999999985, 0.00502999999999985, 0.00503999999999985, 0.00504999999999985, 0.00505999999999985, 0.00506999999999985, 0.00507999999999985, 0.00508999999999984, 0.00509999999999984, 0.00510999999999984, 0.00511999999999984, 0.00512999999999984, 0.00513999999999984, 0.00514999999999984, 0.00515999999999984, 0.00516999999999984, 0.00517999999999984, 0.00518999999999984, 0.00519999999999984, 0.00520999999999984, 0.00521999999999984, 0.00522999999999984, 0.00523999999999984, 0.00524999999999984, 0.00525999999999984, 0.00526999999999984, 0.00527999999999984, 0.00528999999999984, 0.00529999999999984, 0.00530999999999984, 0.00531999999999984, 0.00532999999999983, 0.00533999999999983, 0.00534999999999983, 0.00535999999999983, 0.00536999999999983, 0.00537999999999983, 0.00538999999999983, 0.00539999999999983, 0.00540999999999983, 0.00541999999999983, 0.00542999999999983, 0.00543999999999983, 0.00544999999999983, 0.00545999999999983, 0.00546999999999983, 0.00547999999999983, 0.00548999999999983, 0.00549999999999983, 0.00550999999999983, 0.00551999999999983, 0.00552999999999983, 0.00553999999999983, 0.00554999999999983, 0.00555999999999983, 0.00556999999999983, 0.00557999999999982, 0.00558999999999982, 0.00559999999999982, 0.00560999999999982, 0.00561999999999982, 0.00562999999999982, 0.00563999999999982, 0.00564999999999982, 0.00565999999999982, 0.00566999999999982, 0.00567999999999982, 0.00568999999999982, 0.00569999999999982, 0.00570999999999982, 0.00571999999999982, 0.00572999999999982, 0.00573999999999982, 0.00574999999999982, 0.00575999999999982, 0.00576999999999982, 0.00577999999999982, 0.00578999999999982, 0.00579999999999982, 0.00580999999999982, 0.00581999999999981, 0.00582999999999981, 0.00583999999999981, 0.00584999999999981, 0.00585999999999981, 0.00586999999999981, 0.00587999999999981, 0.00588999999999981, 0.00589999999999981, 0.00590999999999981, 0.00591999999999981, 0.00592999999999981, 0.00593999999999981, 0.00594999999999981, 0.00595999999999981, 0.00596999999999981, 0.00597999999999981, 0.00598999999999981, 0.00599999999999981, 0.00600999999999981, 0.00601999999999981, 0.00602999999999981, 0.00603999999999981, 0.00604999999999981, 0.00605999999999981, 0.0060699999999998, 0.0060799999999998, 0.0060899999999998, 0.0060999999999998, 0.0061099999999998, 0.0061199999999998, 0.0061299999999998, 0.0061399999999998, 0.0061499999999998, 0.0061599999999998, 0.0061699999999998, 0.0061799999999998, 0.0061899999999998, 0.0061999999999998, 0.0062099999999998, 0.0062199999999998, 0.0062299999999998, 0.0062399999999998, 0.0062499999999998, 0.0062599999999998, 0.0062699999999998, 0.0062799999999998, 0.0062899999999998, 0.0062999999999998, 0.00630999999999979, 0.00631999999999979, 0.00632999999999979, 0.00633999999999979, 0.00634999999999979, 0.00635999999999979, 0.00636999999999979, 0.00637999999999979, 0.00638999999999979, 0.00639999999999979, 0.00640999999999979, 0.00641999999999979, 0.00642999999999979, 0.00643999999999979, 0.00644999999999979, 0.00645999999999979, 0.00646999999999979, 0.00647999999999979, 0.00648999999999979, 0.00649999999999979, 0.00650999999999979, 0.00651999999999979, 0.00652999999999979, 0.00653999999999979, 0.00654999999999979, 0.00655999999999978, 0.00656999999999978, 0.00657999999999978, 0.00658999999999978, 0.00659999999999978, 0.00660999999999978, 0.00661999999999978, 0.00662999999999978, 0.00663999999999978, 0.00664999999999978, 0.00665999999999978, 0.00666999999999978, 0.00667999999999978, 0.00668999999999978, 0.00669999999999978, 0.00670999999999978, 0.00671999999999978, 0.00672999999999978, 0.00673999999999978, 0.00674999999999978, 0.00675999999999978, 0.00676999999999978, 0.00677999999999978, 0.00678999999999978, 0.00679999999999977, 0.00680999999999977, 0.00681999999999977, 0.00682999999999977, 0.00683999999999977, 0.00684999999999977, 0.00685999999999977, 0.00686999999999977, 0.00687999999999977, 0.00688999999999977, 0.00689999999999977, 0.00690999999999977, 0.00691999999999977, 0.00692999999999977, 0.00693999999999977, 0.00694999999999977, 0.00695999999999977, 0.00696999999999977, 0.00697999999999977, 0.00698999999999977, 0.00699999999999977, -0.007, -0.00699, -0.00698, -0.00697, -0.00696, -0.00695, -0.00694, -0.00693, -0.00692, -0.00691, -0.0069, -0.00689, -0.00688000000000001, -0.00687000000000001, -0.00686000000000001, -0.00685000000000001, -0.00684000000000001, -0.00683000000000001, -0.00682000000000001, -0.00681000000000001, -0.00680000000000001, -0.00679000000000001, -0.00678000000000001, -0.00677000000000001, -0.00676000000000001, -0.00675000000000001, -0.00674000000000001, -0.00673000000000001, -0.00672000000000001, -0.00671000000000001, -0.00670000000000001, -0.00669000000000001, -0.00668000000000001, -0.00667000000000001, -0.00666000000000001, -0.00665000000000001, -0.00664000000000001, -0.00663000000000002, -0.00662000000000002, -0.00661000000000002, -0.00660000000000002, -0.00659000000000002, -0.00658000000000002, -0.00657000000000002, -0.00656000000000002, -0.00655000000000002, -0.00654000000000002, -0.00653000000000002, -0.00652000000000002, -0.00651000000000002, -0.00650000000000002, -0.00649000000000002, -0.00648000000000002, -0.00647000000000002, -0.00646000000000002, -0.00645000000000002, -0.00644000000000002, -0.00643000000000002, -0.00642000000000002, -0.00641000000000002, -0.00640000000000002, -0.00639000000000003, -0.00638000000000003, -0.00637000000000003, -0.00636000000000003, -0.00635000000000003, -0.00634000000000003, -0.00633000000000003, -0.00632000000000003, -0.00631000000000003, -0.00630000000000003, -0.00629000000000003, -0.00628000000000003, -0.00627000000000003, -0.00626000000000003, -0.00625000000000003, -0.00624000000000003, -0.00623000000000003, -0.00622000000000003, -0.00621000000000003, -0.00620000000000003, -0.00619000000000003, -0.00618000000000003, -0.00617000000000003, -0.00616000000000003, -0.00615000000000003, -0.00614000000000004, -0.00613000000000004, -0.00612000000000004, -0.00611000000000004, -0.00610000000000004, -0.00609000000000004, -0.00608000000000004, -0.00607000000000004, -0.00606000000000004, -0.00605000000000004, -0.00604000000000004, -0.00603000000000004, -0.00602000000000004, -0.00601000000000004, -0.00600000000000004, -0.00599000000000004, -0.00598000000000004, -0.00597000000000004, -0.00596000000000004, -0.00595000000000004, -0.00594000000000004, -0.00593000000000004, -0.00592000000000004, -0.00591000000000004, -0.00590000000000004, -0.00589000000000005, -0.00588000000000005, -0.00587000000000005, -0.00586000000000005, -0.00585000000000005, -0.00584000000000005, -0.00583000000000005, -0.00582000000000005, -0.00581000000000005, -0.00580000000000005, -0.00579000000000005, -0.00578000000000005, -0.00577000000000005, -0.00576000000000005, -0.00575000000000005, -0.00574000000000005, -0.00573000000000005, -0.00572000000000005, -0.00571000000000005, -0.00570000000000005, -0.00569000000000005, -0.00568000000000005, -0.00567000000000005, -0.00566000000000005, -0.00565000000000006, -0.00564000000000006, -0.00563000000000006, -0.00562000000000006, -0.00561000000000006, -0.00560000000000006, -0.00559000000000006, -0.00558000000000006, -0.00557000000000006, -0.00556000000000006, -0.00555000000000006, -0.00554000000000006, -0.00553000000000006, -0.00552000000000006, -0.00551000000000006, -0.00550000000000006, -0.00549000000000006, -0.00548000000000006, -0.00547000000000006, -0.00546000000000006, -0.00545000000000006, -0.00544000000000006, -0.00543000000000006, -0.00542000000000006, -0.00541000000000006, -0.00540000000000007, -0.00539000000000007, -0.00538000000000007, -0.00537000000000007, -0.00536000000000007, -0.00535000000000007, -0.00534000000000007, -0.00533000000000007, -0.00532000000000007, -0.00531000000000007, -0.00530000000000007, -0.00529000000000007, -0.00528000000000007, -0.00527000000000007, -0.00526000000000007, -0.00525000000000007, -0.00524000000000007, -0.00523000000000007, -0.00522000000000007, -0.00521000000000007, -0.00520000000000007, -0.00519000000000007, -0.00518000000000007, -0.00517000000000007, -0.00516000000000008, -0.00515000000000008, -0.00514000000000008, -0.00513000000000008, -0.00512000000000008, -0.00511000000000008, -0.00510000000000008, -0.00509000000000008, -0.00508000000000008, -0.00507000000000008, -0.00506000000000008, -0.00505000000000008, -0.00504000000000008, -0.00503000000000008, -0.00502000000000008, -0.00501000000000008, -0.00500000000000008, -0.00499000000000008, -0.00498000000000008, -0.00497000000000008, -0.00496000000000008, -0.00495000000000008, -0.00494000000000008, -0.00493000000000008, -0.00492000000000008, -0.00491000000000009, -0.00490000000000009, -0.00489000000000009, -0.00488000000000009, -0.00487000000000009, -0.00486000000000009, -0.00485000000000009, -0.00484000000000009, -0.00483000000000009, -0.00482000000000009, -0.00481000000000009, -0.00480000000000009, -0.00479000000000009, -0.00478000000000009, -0.00477000000000009, -0.00476000000000009, -0.00475000000000009, -0.00474000000000009, -0.00473000000000009, -0.00472000000000009, -0.00471000000000009, -0.00470000000000009, -0.00469000000000009, -0.00468000000000009, -0.0046700000000001, -0.0046600000000001, -0.0046500000000001, -0.0046400000000001, -0.0046300000000001, -0.0046200000000001, -0.0046100000000001, -0.0046000000000001, -0.0045900000000001, -0.0045800000000001, -0.0045700000000001, -0.0045600000000001, -0.0045500000000001, -0.0045400000000001, -0.0045300000000001, -0.0045200000000001, -0.0045100000000001, -0.0045000000000001, -0.0044900000000001, -0.0044800000000001, -0.0044700000000001, -0.0044600000000001, -0.0044500000000001, -0.0044400000000001, -0.0044300000000001, -0.00442000000000011, -0.00441000000000011, -0.00440000000000011, -0.00439000000000011, -0.00438000000000011, -0.00437000000000011, -0.00436000000000011, -0.00435000000000011, -0.00434000000000011, -0.00433000000000011, -0.00432000000000011, -0.00431000000000011, -0.00430000000000011, -0.00429000000000011, -0.00428000000000011, -0.00427000000000011, -0.00426000000000011, -0.00425000000000011, -0.00424000000000011, -0.00423000000000011, -0.00422000000000011, -0.00421000000000011, -0.00420000000000011, -0.00419000000000011, -0.00418000000000012, -0.00417000000000012, -0.00416000000000012, -0.00415000000000012, -0.00414000000000012, -0.00413000000000012, -0.00412000000000012, -0.00411000000000012, -0.00410000000000012, -0.00409000000000012, -0.00408000000000012, -0.00407000000000012, -0.00406000000000012, -0.00405000000000012, -0.00404000000000012, -0.00403000000000012, -0.00402000000000012, -0.00401000000000012, -0.00400000000000012, -0.00399000000000012, -0.00398000000000012, -0.00397000000000012, -0.00396000000000012, -0.00395000000000012, -0.00394000000000012, -0.00393000000000013, -0.00392000000000013, -0.00391000000000013, -0.00390000000000013, -0.00389000000000013, -0.00388000000000013, -0.00387000000000013, -0.00386000000000013, -0.00385000000000013, -0.00384000000000013, -0.00383000000000013, -0.00382000000000013, -0.00381000000000013, -0.00380000000000013, -0.00379000000000013, -0.00378000000000013, -0.00377000000000013, -0.00376000000000013, -0.00375000000000013, -0.00374000000000013, -0.00373000000000013, -0.00372000000000013, -0.00371000000000013, -0.00370000000000013, -0.00369000000000013, -0.00368000000000013, -0.00367000000000013, -0.00366000000000013, -0.00365000000000013, -0.00364000000000013, -0.00363000000000013, -0.00362000000000013, -0.00361000000000013, -0.00360000000000013, -0.00359000000000013, -0.00358000000000013, -0.00357000000000013, -0.00356000000000013, -0.00355000000000013, -0.00354000000000013, -0.00353000000000013, -0.00352000000000013, -0.00351000000000012, -0.00350000000000012, -0.00349000000000012, -0.00348000000000012, -0.00347000000000012, -0.00346000000000012, -0.00345000000000012, -0.00344000000000012, -0.00343000000000012, -0.00342000000000012, -0.00341000000000012, -0.00340000000000012, -0.00339000000000012, -0.00338000000000012, -0.00337000000000012, -0.00336000000000012, -0.00335000000000012, -0.00334000000000012, -0.00333000000000012, -0.00332000000000012, -0.00331000000000012, -0.00330000000000012, -0.00329000000000012, -0.00328000000000012, -0.00327000000000012, -0.00326000000000012, -0.00325000000000012, -0.00324000000000012, -0.00323000000000012, -0.00322000000000012, -0.00321000000000012, -0.00320000000000012, -0.00319000000000012, -0.00318000000000012, -0.00317000000000012, -0.00316000000000012, -0.00315000000000012, -0.00314000000000012, -0.00313000000000012, -0.00312000000000012, -0.00311000000000012, -0.00310000000000012, -0.00309000000000012, -0.00308000000000012, -0.00307000000000012, -0.00306000000000012, -0.00305000000000012, -0.00304000000000012, -0.00303000000000012, -0.00302000000000012, -0.00301000000000012, -0.00300000000000012, -0.00299000000000012, -0.00298000000000012, -0.00297000000000012, -0.00296000000000012, -0.00295000000000012, -0.00294000000000012, -0.00293000000000012, -0.00292000000000012, -0.00291000000000012, -0.00290000000000012, -0.00289000000000012, -0.00288000000000012, -0.00287000000000012, -0.00286000000000012, -0.00285000000000012, -0.00284000000000012, -0.00283000000000012, -0.00282000000000012, -0.00281000000000012, -0.00280000000000012, -0.00279000000000012, -0.00278000000000012, -0.00277000000000012, -0.00276000000000012, -0.00275000000000012, -0.00274000000000012, -0.00273000000000012, -0.00272000000000012, -0.00271000000000012, -0.00270000000000012, -0.00269000000000012, -0.00268000000000012, -0.00267000000000012, -0.00266000000000012, -0.00265000000000012, -0.00264000000000012, -0.00263000000000012, -0.00262000000000012, -0.00261000000000012, -0.00260000000000012, -0.00259000000000012, -0.00258000000000012, -0.00257000000000012, -0.00256000000000012, -0.00255000000000012, -0.00254000000000012, -0.00253000000000012, -0.00252000000000012, -0.00251000000000012, -0.00250000000000012, -0.00249000000000012, -0.00248000000000012, -0.00247000000000012, -0.00246000000000012, -0.00245000000000012, -0.00244000000000012, -0.00243000000000012, -0.00242000000000012, -0.00241000000000012, -0.00240000000000012, -0.00239000000000012, -0.00238000000000012, -0.00237000000000012, -0.00236000000000012, -0.00235000000000012, -0.00234000000000012, -0.00233000000000012, -0.00232000000000012, -0.00231000000000012, -0.00230000000000012, -0.00229000000000012, -0.00228000000000012, -0.00227000000000012, -0.00226000000000012, -0.00225000000000012, -0.00224000000000012, -0.00223000000000012, -0.00222000000000012, -0.00221000000000012, -0.00220000000000012, -0.00219000000000012, -0.00218000000000012, -0.00217000000000012, -0.00216000000000012, -0.00215000000000012, -0.00214000000000012, -0.00213000000000012, -0.00212000000000012, -0.00211000000000012, -0.00210000000000012, -0.00209000000000012, -0.00208000000000012, -0.00207000000000012, -0.00206000000000012, -0.00205000000000012, -0.00204000000000012, -0.00203000000000012, -0.00202000000000012, -0.00201000000000012, -0.00200000000000012, -0.00199000000000012, -0.00198000000000012, -0.00197000000000012, -0.00196000000000012, -0.00195000000000012, -0.00194000000000012, -0.00193000000000012, -0.00192000000000012, -0.00191000000000012, -0.00190000000000012, -0.00189000000000012, -0.00188000000000012, -0.00187000000000012, -0.00186000000000012, -0.00185000000000012, -0.00184000000000012, -0.00183000000000012, -0.00182000000000012, -0.00181000000000012, -0.00180000000000012, -0.00179000000000012, -0.00178000000000012, -0.00177000000000012, -0.00176000000000012, -0.00175000000000012, -0.00174000000000012, -0.00173000000000012, -0.00172000000000012, -0.00171000000000012, -0.00170000000000012, -0.00169000000000012, -0.00168000000000012, -0.00167000000000012, -0.00166000000000012, -0.00165000000000012, -0.00164000000000012, -0.00163000000000012, -0.00162000000000012, -0.00161000000000012, -0.00160000000000012, -0.00159000000000012, -0.00158000000000012, -0.00157000000000012, -0.00156000000000012, -0.00155000000000012, -0.00154000000000012, -0.00153000000000012, -0.00152000000000012, -0.00151000000000012, -0.00150000000000012, -0.00149000000000012, -0.00148000000000012, -0.00147000000000012, -0.00146000000000012, -0.00145000000000012, -0.00144000000000012, -0.00143000000000012, -0.00142000000000012, -0.00141000000000012, -0.00140000000000012, -0.00139000000000012, -0.00138000000000012, -0.00137000000000012, -0.00136000000000012, -0.00135000000000012, -0.00134000000000012, -0.00133000000000012, -0.00132000000000012, -0.00131000000000012, -0.00130000000000012, -0.00129000000000012, -0.00128000000000012, -0.00127000000000012, -0.00126000000000012, -0.00125000000000012, -0.00124000000000012, -0.00123000000000012, -0.00122000000000012, -0.00121000000000012, -0.00120000000000012, -0.00119000000000012, -0.00118000000000012, -0.00117000000000012, -0.00116000000000012, -0.00115000000000012, -0.00114000000000012, -0.00113000000000012, -0.00112000000000012, -0.00111000000000012, -0.00110000000000012, -0.00109000000000012, -0.00108000000000012, -0.00107000000000012, -0.00106000000000012, -0.00105000000000012, -0.00104000000000012, -0.00103000000000012, -0.00102000000000012, -0.00101000000000012, -0.00100000000000012, -0.000990000000000118, -0.000980000000000118, -0.000970000000000118, -0.000960000000000118, -0.000950000000000118, -0.000940000000000118, -0.000930000000000118, -0.000920000000000118, -0.000910000000000118, -0.000900000000000118, -0.000890000000000118, -0.000880000000000118, -0.000870000000000118, -0.000860000000000118, -0.000850000000000118, -0.000840000000000118, -0.000830000000000118, -0.000820000000000118, -0.000810000000000118, -0.000800000000000118, -0.000790000000000118, -0.000780000000000118, -0.000770000000000118, -0.000760000000000118, -0.000750000000000118, -0.000740000000000118, -0.000730000000000118, -0.000720000000000118, -0.000710000000000118, -0.000700000000000118, -0.000690000000000118, -0.000680000000000118, -0.000670000000000118, -0.000660000000000118, -0.000650000000000117, -0.000640000000000117, -0.000630000000000117, -0.000620000000000117, -0.000610000000000117, -0.000600000000000117, -0.000590000000000117, -0.000580000000000117, -0.000570000000000117, -0.000560000000000117, -0.000550000000000117, -0.000540000000000117, -0.000530000000000117, -0.000520000000000117, -0.000510000000000117, -0.000500000000000117, -0.000490000000000117, -0.000480000000000117, -0.000470000000000117, -0.000460000000000117, -0.000450000000000117, -0.000440000000000117, -0.000430000000000117, -0.000420000000000117, -0.000410000000000117, -0.000400000000000117, -0.000390000000000117, -0.000380000000000117, -0.000370000000000117, -0.000360000000000117, -0.000350000000000117, -0.000340000000000117, -0.000330000000000117, -0.000320000000000117, -0.000310000000000117, -0.000300000000000117, -0.000290000000000117, -0.000280000000000117, -0.000270000000000117, -0.000260000000000116, -0.000250000000000116, -0.000240000000000116, -0.000230000000000116, -0.000220000000000116, -0.000210000000000116, -0.000200000000000116, -0.000190000000000116, -0.000180000000000116, -0.000170000000000116, -0.000160000000000116, -0.000150000000000116, -0.000140000000000116, -0.000130000000000116, -0.000120000000000116, -0.000110000000000116, -0.000100000000000116, -9.00000000001165e-05, -8.00000000001165e-05, -7.00000000001165e-05, -6.00000000001165e-05, -5.00000000001165e-05, -4.00000000001165e-05, -3.00000000001165e-05, -2.00000000001165e-05, -1.00000000001165e-05, -1.16467030247466e-16, 9.99999999988353e-06, 1.99999999998835e-05, 2.99999999998835e-05, 3.99999999998835e-05, 4.99999999998835e-05, 5.99999999998835e-05, 6.99999999998835e-05, 7.99999999998835e-05, 8.99999999998835e-05, 9.99999999998835e-05, 0.000109999999999884, 0.000119999999999884, 0.000129999999999884, 0.000139999999999884, 0.000149999999999884, 0.000159999999999884, 0.000169999999999884, 0.000179999999999884, 0.000189999999999884, 0.000199999999999884, 0.000209999999999884, 0.000219999999999884, 0.000229999999999884, 0.000239999999999884, 0.000249999999999884, 0.000259999999999884, 0.000269999999999884, 0.000279999999999884, 0.000289999999999884, 0.000299999999999884, 0.000309999999999884, 0.000319999999999884, 0.000329999999999884, 0.000339999999999884, 0.000349999999999884, 0.000359999999999884, 0.000369999999999884, 0.000379999999999884, 0.000389999999999884, 0.000399999999999884, 0.000409999999999884, 0.000419999999999884, 0.000429999999999884, 0.000439999999999884, 0.000449999999999884, 0.000459999999999884, 0.000469999999999884, 0.000479999999999884, 0.000489999999999884, 0.000499999999999884, 0.000509999999999884, 0.000519999999999884, 0.000529999999999884, 0.000539999999999884, 0.000549999999999884, 0.000559999999999884, 0.000569999999999884, 0.000579999999999884, 0.000589999999999884, 0.000599999999999884, 0.000609999999999885, 0.000619999999999885, 0.000629999999999885, 0.000639999999999885, 0.000649999999999885, 0.000659999999999885, 0.000669999999999885, 0.000679999999999885, 0.000689999999999885, 0.000699999999999885, 0.000709999999999885, 0.000719999999999885, 0.000729999999999885, 0.000739999999999885, 0.000749999999999885, 0.000759999999999885, 0.000769999999999885, 0.000779999999999885, 0.000789999999999885, 0.000799999999999885, 0.000809999999999885, 0.000819999999999885, 0.000829999999999885, 0.000839999999999885, 0.000849999999999885, 0.000859999999999885, 0.000869999999999885, 0.000879999999999885, 0.000889999999999885, 0.000899999999999885, 0.000909999999999885, 0.000919999999999885, 0.000929999999999885, 0.000939999999999885, 0.000949999999999885, 0.000959999999999885, 0.000969999999999885, 0.000979999999999885, 0.000989999999999886, 0.000999999999999886, 0.00100999999999989, 0.00101999999999989, 0.00102999999999989, 0.00103999999999989, 0.00104999999999989, 0.00105999999999989, 0.00106999999999989, 0.00107999999999989, 0.00108999999999989, 0.00109999999999989, 0.00110999999999989, 0.00111999999999989, 0.00112999999999989, 0.00113999999999989, 0.00114999999999989, 0.00115999999999989, 0.00116999999999989, 0.00117999999999989, 0.00118999999999989, 0.00119999999999989, 0.00120999999999989, 0.00121999999999989, 0.00122999999999989, 0.00123999999999989, 0.00124999999999989, 0.00125999999999989, 0.00126999999999989, 0.00127999999999989, 0.00128999999999989, 0.00129999999999989, 0.00130999999999989, 0.00131999999999989, 0.00132999999999989, 0.00133999999999989, 0.00134999999999989, 0.00135999999999989, 0.00136999999999989, 0.00137999999999989, 0.00138999999999989, 0.00139999999999989, 0.00140999999999989, 0.00141999999999989, 0.00142999999999989, 0.00143999999999989, 0.00144999999999989, 0.00145999999999989, 0.00146999999999989, 0.00147999999999989, 0.00148999999999989, 0.00149999999999989, 0.00150999999999989, 0.00151999999999989, 0.00152999999999989, 0.00153999999999989, 0.00154999999999989, 0.00155999999999989, 0.00156999999999989, 0.00157999999999989, 0.00158999999999989, 0.00159999999999989, 0.00160999999999989, 0.00161999999999989, 0.00162999999999989, 0.00163999999999989, 0.00164999999999989, 0.00165999999999989, 0.00166999999999989, 0.00167999999999989, 0.00168999999999989, 0.00169999999999989, 0.00170999999999989, 0.00171999999999989, 0.00172999999999989, 0.00173999999999989, 0.00174999999999989, 0.00175999999999989, 0.00176999999999989, 0.00177999999999989, 0.00178999999999989, 0.00179999999999989, 0.00180999999999989, 0.00181999999999989, 0.00182999999999989, 0.00183999999999989, 0.00184999999999989, 0.00185999999999989, 0.00186999999999989, 0.00187999999999989, 0.00188999999999989, 0.00189999999999989, 0.00190999999999989, 0.00191999999999989, 0.00192999999999989, 0.00193999999999989, 0.00194999999999989, 0.00195999999999989, 0.00196999999999989, 0.00197999999999989, 0.00198999999999989, 0.00199999999999989, 0.00200999999999989, 0.00201999999999989, 0.00202999999999989, 0.00203999999999989, 0.00204999999999989, 0.00205999999999989, 0.00206999999999989, 0.00207999999999989, 0.00208999999999989, 0.00209999999999989, 0.00210999999999989, 0.00211999999999989, 0.00212999999999989, 0.00213999999999989, 0.00214999999999989, 0.00215999999999989, 0.00216999999999989, 0.00217999999999989, 0.00218999999999989, 0.00219999999999989, 0.00220999999999989, 0.00221999999999989, 0.00222999999999989, 0.00223999999999989, 0.00224999999999989, 0.00225999999999989, 0.00226999999999989, 0.00227999999999989, 0.00228999999999989, 0.00229999999999989, 0.00230999999999989, 0.00231999999999989, 0.00232999999999989, 0.00233999999999989, 0.00234999999999989, 0.00235999999999989, 0.00236999999999989, 0.00237999999999989, 0.00238999999999989, 0.00239999999999989, 0.00240999999999989, 0.00241999999999989, 0.00242999999999989, 0.00243999999999989, 0.00244999999999989, 0.00245999999999989, 0.00246999999999989, 0.00247999999999989, 0.00248999999999989, 0.00249999999999989, 0.00250999999999989, 0.00251999999999989, 0.00252999999999989, 0.00253999999999989, 0.00254999999999989, 0.00255999999999989, 0.00256999999999989, 0.00257999999999989, 0.00258999999999989, 0.00259999999999989, 0.00260999999999989, 0.00261999999999989, 0.00262999999999989, 0.00263999999999989, 0.00264999999999989, 0.00265999999999989, 0.00266999999999989, 0.00267999999999989, 0.00268999999999989, 0.00269999999999989, 0.00270999999999989, 0.00271999999999989, 0.00272999999999989, 0.00273999999999989, 0.00274999999999989, 0.00275999999999989, 0.00276999999999989, 0.00277999999999989, 0.00278999999999989, 0.00279999999999989, 0.00280999999999989, 0.00281999999999989, 0.00282999999999989, 0.00283999999999989, 0.00284999999999989, 0.00285999999999989, 0.00286999999999989, 0.00287999999999989, 0.00288999999999989, 0.00289999999999989, 0.00290999999999989, 0.00291999999999989, 0.00292999999999989, 0.00293999999999989, 0.00294999999999989, 0.00295999999999989, 0.00296999999999989, 0.00297999999999989, 0.00298999999999989, 0.00299999999999989, 0.00300999999999989, 0.00301999999999989, 0.00302999999999989, 0.00303999999999989, 0.00304999999999989, 0.00305999999999989, 0.00306999999999989, 0.00307999999999989, 0.00308999999999989, 0.00309999999999989, 0.00310999999999989, 0.00311999999999989, 0.00312999999999989, 0.00313999999999989, 0.00314999999999989, 0.00315999999999989, 0.00316999999999989, 0.00317999999999989, 0.00318999999999989, 0.00319999999999989, 0.00320999999999989, 0.00321999999999989, 0.00322999999999989, 0.00323999999999989, 0.00324999999999989, 0.00325999999999989, 0.00326999999999989, 0.00327999999999989, 0.00328999999999989, 0.00329999999999989, 0.00330999999999989, 0.00331999999999989, 0.00332999999999989, 0.00333999999999989, 0.00334999999999989, 0.00335999999999989, 0.00336999999999989, 0.00337999999999989, 0.00338999999999989, 0.00339999999999989, 0.00340999999999989, 0.00341999999999989, 0.00342999999999989, 0.00343999999999989, 0.00344999999999989, 0.00345999999999989, 0.00346999999999989, 0.00347999999999989, 0.00348999999999989, 0.00349999999999989, 0.00350999999999989, 0.00351999999999989, 0.00352999999999989, 0.00353999999999989, 0.00354999999999989, 0.00355999999999989, 0.00356999999999989, 0.00357999999999989, 0.00358999999999989, 0.00359999999999989, 0.00360999999999989, 0.00361999999999989, 0.00362999999999989, 0.00363999999999989, 0.00364999999999989, 0.00365999999999989, 0.00366999999999989, 0.00367999999999989, 0.00368999999999989, 0.00369999999999989, 0.00370999999999989, 0.00371999999999989, 0.00372999999999989, 0.00373999999999989, 0.00374999999999989, 0.00375999999999989, 0.00376999999999989, 0.00377999999999989, 0.00378999999999989, 0.00379999999999989, 0.00380999999999989, 0.00381999999999989, 0.00382999999999989, 0.00383999999999989, 0.00384999999999989, 0.00385999999999989, 0.00386999999999989, 0.00387999999999989, 0.00388999999999989, 0.00389999999999989, 0.00390999999999989, 0.00391999999999989, 0.00392999999999989, 0.00393999999999989, 0.00394999999999989, 0.00395999999999989, 0.00396999999999989, 0.00397999999999989, 0.00398999999999989, 0.00399999999999989, 0.00400999999999989, 0.00401999999999989, 0.00402999999999989, 0.00403999999999989, 0.00404999999999989, 0.00405999999999989, 0.00406999999999989, 0.00407999999999989, 0.00408999999999989, 0.00409999999999988, 0.00410999999999988, 0.00411999999999988, 0.00412999999999988, 0.00413999999999988, 0.00414999999999988, 0.00415999999999988, 0.00416999999999988, 0.00417999999999988, 0.00418999999999988, 0.00419999999999988, 0.00420999999999988, 0.00421999999999988, 0.00422999999999988, 0.00423999999999988, 0.00424999999999988, 0.00425999999999988, 0.00426999999999988, 0.00427999999999988, 0.00428999999999988, 0.00429999999999988, 0.00430999999999988, 0.00431999999999988, 0.00432999999999988, 0.00433999999999988, 0.00434999999999987, 0.00435999999999987, 0.00436999999999987, 0.00437999999999987, 0.00438999999999987, 0.00439999999999987, 0.00440999999999987, 0.00441999999999987, 0.00442999999999987, 0.00443999999999987, 0.00444999999999987, 0.00445999999999987, 0.00446999999999987, 0.00447999999999987, 0.00448999999999987, 0.00449999999999987, 0.00450999999999987, 0.00451999999999987, 0.00452999999999987, 0.00453999999999987, 0.00454999999999987, 0.00455999999999987, 0.00456999999999987, 0.00457999999999987, 0.00458999999999987, 0.00459999999999986, 0.00460999999999986, 0.00461999999999986, 0.00462999999999986, 0.00463999999999986, 0.00464999999999986, 0.00465999999999986, 0.00466999999999986, 0.00467999999999986, 0.00468999999999986, 0.00469999999999986, 0.00470999999999986, 0.00471999999999986, 0.00472999999999986, 0.00473999999999986, 0.00474999999999986, 0.00475999999999986, 0.00476999999999986, 0.00477999999999986, 0.00478999999999986, 0.00479999999999986, 0.00480999999999986, 0.00481999999999986, 0.00482999999999986, 0.00483999999999985, 0.00484999999999985, 0.00485999999999985, 0.00486999999999985, 0.00487999999999985, 0.00488999999999985, 0.00489999999999985, 0.00490999999999985, 0.00491999999999985, 0.00492999999999985, 0.00493999999999985, 0.00494999999999985, 0.00495999999999985, 0.00496999999999985, 0.00497999999999985, 0.00498999999999985, 0.00499999999999985, 0.00500999999999985, 0.00501999999999985, 0.00502999999999985, 0.00503999999999985, 0.00504999999999985, 0.00505999999999985, 0.00506999999999985, 0.00507999999999985, 0.00508999999999984, 0.00509999999999984, 0.00510999999999984, 0.00511999999999984, 0.00512999999999984, 0.00513999999999984, 0.00514999999999984, 0.00515999999999984, 0.00516999999999984, 0.00517999999999984, 0.00518999999999984, 0.00519999999999984, 0.00520999999999984, 0.00521999999999984, 0.00522999999999984, 0.00523999999999984, 0.00524999999999984, 0.00525999999999984, 0.00526999999999984, 0.00527999999999984, 0.00528999999999984, 0.00529999999999984, 0.00530999999999984, 0.00531999999999984, 0.00532999999999983, 0.00533999999999983, 0.00534999999999983, 0.00535999999999983, 0.00536999999999983, 0.00537999999999983, 0.00538999999999983, 0.00539999999999983, 0.00540999999999983, 0.00541999999999983, 0.00542999999999983, 0.00543999999999983, 0.00544999999999983, 0.00545999999999983, 0.00546999999999983, 0.00547999999999983, 0.00548999999999983, 0.00549999999999983, 0.00550999999999983, 0.00551999999999983, 0.00552999999999983, 0.00553999999999983, 0.00554999999999983, 0.00555999999999983, 0.00556999999999983, 0.00557999999999982, 0.00558999999999982, 0.00559999999999982, 0.00560999999999982, 0.00561999999999982, 0.00562999999999982, 0.00563999999999982, 0.00564999999999982, 0.00565999999999982, 0.00566999999999982, 0.00567999999999982, 0.00568999999999982, 0.00569999999999982, 0.00570999999999982, 0.00571999999999982, 0.00572999999999982, 0.00573999999999982, 0.00574999999999982, 0.00575999999999982, 0.00576999999999982, 0.00577999999999982, 0.00578999999999982, 0.00579999999999982, 0.00580999999999982, 0.00581999999999981, 0.00582999999999981, 0.00583999999999981, 0.00584999999999981, 0.00585999999999981, 0.00586999999999981, 0.00587999999999981, 0.00588999999999981, 0.00589999999999981, 0.00590999999999981, 0.00591999999999981, 0.00592999999999981, 0.00593999999999981, 0.00594999999999981, 0.00595999999999981, 0.00596999999999981, 0.00597999999999981, 0.00598999999999981, 0.00599999999999981, 0.00600999999999981, 0.00601999999999981, 0.00602999999999981, 0.00603999999999981, 0.00604999999999981, 0.00605999999999981, 0.0060699999999998, 0.0060799999999998, 0.0060899999999998, 0.0060999999999998, 0.0061099999999998, 0.0061199999999998, 0.0061299999999998, 0.0061399999999998, 0.0061499999999998, 0.0061599999999998, 0.0061699999999998, 0.0061799999999998, 0.0061899999999998, 0.0061999999999998, 0.0062099999999998, 0.0062199999999998, 0.0062299999999998, 0.0062399999999998, 0.0062499999999998, 0.0062599999999998, 0.0062699999999998, 0.0062799999999998, 0.0062899999999998, 0.0062999999999998, 0.00630999999999979, 0.00631999999999979, 0.00632999999999979, 0.00633999999999979, 0.00634999999999979, 0.00635999999999979, 0.00636999999999979, 0.00637999999999979, 0.00638999999999979, 0.00639999999999979, 0.00640999999999979, 0.00641999999999979, 0.00642999999999979, 0.00643999999999979, 0.00644999999999979, 0.00645999999999979, 0.00646999999999979, 0.00647999999999979, 0.00648999999999979, 0.00649999999999979, 0.00650999999999979, 0.00651999999999979, 0.00652999999999979, 0.00653999999999979, 0.00654999999999979, 0.00655999999999978, 0.00656999999999978, 0.00657999999999978, 0.00658999999999978, 0.00659999999999978, 0.00660999999999978, 0.00661999999999978, 0.00662999999999978, 0.00663999999999978, 0.00664999999999978, 0.00665999999999978, 0.00666999999999978, 0.00667999999999978, 0.00668999999999978, 0.00669999999999978, 0.00670999999999978, 0.00671999999999978, 0.00672999999999978, 0.00673999999999978, 0.00674999999999978, 0.00675999999999978, 0.00676999999999978, 0.00677999999999978, 0.00678999999999978, 0.00679999999999977, 0.00680999999999977, 0.00681999999999977, 0.00682999999999977, 0.00683999999999977, 0.00684999999999977, 0.00685999999999977, 0.00686999999999977, 0.00687999999999977, 0.00688999999999977, 0.00689999999999977, 0.00690999999999977, 0.00691999999999977, 0.00692999999999977, 0.00693999999999977, 0.00694999999999977, 0.00695999999999977, 0.00696999999999977, 0.00697999999999977, 0.00698999999999977, 0.00699999999999977, -0.007, -0.00699, -0.00698, -0.00697, -0.00696, -0.00695, -0.00694, -0.00693, -0.00692, -0.00691, -0.0069, -0.00689, -0.00688000000000001, -0.00687000000000001, -0.00686000000000001, -0.00685000000000001, -0.00684000000000001, -0.00683000000000001, -0.00682000000000001, -0.00681000000000001, -0.00680000000000001, -0.00679000000000001, -0.00678000000000001, -0.00677000000000001, -0.00676000000000001, -0.00675000000000001, -0.00674000000000001, -0.00673000000000001, -0.00672000000000001, -0.00671000000000001, -0.00670000000000001, -0.00669000000000001, -0.00668000000000001, -0.00667000000000001, -0.00666000000000001, -0.00665000000000001, -0.00664000000000001, -0.00663000000000002, -0.00662000000000002, -0.00661000000000002, -0.00660000000000002, -0.00659000000000002, -0.00658000000000002, -0.00657000000000002, -0.00656000000000002, -0.00655000000000002, -0.00654000000000002, -0.00653000000000002, -0.00652000000000002, -0.00651000000000002, -0.00650000000000002, -0.00649000000000002, -0.00648000000000002, -0.00647000000000002, -0.00646000000000002, -0.00645000000000002, -0.00644000000000002, -0.00643000000000002, -0.00642000000000002, -0.00641000000000002, -0.00640000000000002, -0.00639000000000003, -0.00638000000000003, -0.00637000000000003, -0.00636000000000003, -0.00635000000000003, -0.00634000000000003, -0.00633000000000003, -0.00632000000000003, -0.00631000000000003, -0.00630000000000003, -0.00629000000000003, -0.00628000000000003, -0.00627000000000003, -0.00626000000000003, -0.00625000000000003, -0.00624000000000003, -0.00623000000000003, -0.00622000000000003, -0.00621000000000003, -0.00620000000000003, -0.00619000000000003, -0.00618000000000003, -0.00617000000000003, -0.00616000000000003, -0.00615000000000003, -0.00614000000000004, -0.00613000000000004, -0.00612000000000004, -0.00611000000000004, -0.00610000000000004, -0.00609000000000004, -0.00608000000000004, -0.00607000000000004, -0.00606000000000004, -0.00605000000000004, -0.00604000000000004, -0.00603000000000004, -0.00602000000000004, -0.00601000000000004, -0.00600000000000004, -0.00599000000000004, -0.00598000000000004, -0.00597000000000004, -0.00596000000000004, -0.00595000000000004, -0.00594000000000004, -0.00593000000000004, -0.00592000000000004, -0.00591000000000004, -0.00590000000000004, -0.00589000000000005, -0.00588000000000005, -0.00587000000000005, -0.00586000000000005, -0.00585000000000005, -0.00584000000000005, -0.00583000000000005, -0.00582000000000005, -0.00581000000000005, -0.00580000000000005, -0.00579000000000005, -0.00578000000000005, -0.00577000000000005, -0.00576000000000005, -0.00575000000000005, -0.00574000000000005, -0.00573000000000005, -0.00572000000000005, -0.00571000000000005, -0.00570000000000005, -0.00569000000000005, -0.00568000000000005, -0.00567000000000005, -0.00566000000000005, -0.00565000000000006, -0.00564000000000006, -0.00563000000000006, -0.00562000000000006, -0.00561000000000006, -0.00560000000000006, -0.00559000000000006, -0.00558000000000006, -0.00557000000000006, -0.00556000000000006, -0.00555000000000006, -0.00554000000000006, -0.00553000000000006, -0.00552000000000006, -0.00551000000000006, -0.00550000000000006, -0.00549000000000006, -0.00548000000000006, -0.00547000000000006, -0.00546000000000006, -0.00545000000000006, -0.00544000000000006, -0.00543000000000006, -0.00542000000000006, -0.00541000000000006, -0.00540000000000007, -0.00539000000000007, -0.00538000000000007, -0.00537000000000007, -0.00536000000000007, -0.00535000000000007, -0.00534000000000007, -0.00533000000000007, -0.00532000000000007, -0.00531000000000007, -0.00530000000000007, -0.00529000000000007, -0.00528000000000007, -0.00527000000000007, -0.00526000000000007, -0.00525000000000007, -0.00524000000000007, -0.00523000000000007, -0.00522000000000007, -0.00521000000000007, -0.00520000000000007, -0.00519000000000007, -0.00518000000000007, -0.00517000000000007, -0.00516000000000008, -0.00515000000000008, -0.00514000000000008, -0.00513000000000008, -0.00512000000000008, -0.00511000000000008, -0.00510000000000008, -0.00509000000000008, -0.00508000000000008, -0.00507000000000008, -0.00506000000000008, -0.00505000000000008, -0.00504000000000008, -0.00503000000000008, -0.00502000000000008, -0.00501000000000008, -0.00500000000000008, -0.00499000000000008, -0.00498000000000008, -0.00497000000000008, -0.00496000000000008, -0.00495000000000008, -0.00494000000000008, -0.00493000000000008, -0.00492000000000008, -0.00491000000000009, -0.00490000000000009, -0.00489000000000009, -0.00488000000000009, -0.00487000000000009, -0.00486000000000009, -0.00485000000000009, -0.00484000000000009, -0.00483000000000009, -0.00482000000000009, -0.00481000000000009, -0.00480000000000009, -0.00479000000000009, -0.00478000000000009, -0.00477000000000009, -0.00476000000000009, -0.00475000000000009, -0.00474000000000009, -0.00473000000000009, -0.00472000000000009, -0.00471000000000009, -0.00470000000000009, -0.00469000000000009, -0.00468000000000009, -0.0046700000000001, -0.0046600000000001, -0.0046500000000001, -0.0046400000000001, -0.0046300000000001, -0.0046200000000001, -0.0046100000000001, -0.0046000000000001, -0.0045900000000001, -0.0045800000000001, -0.0045700000000001, -0.0045600000000001, -0.0045500000000001, -0.0045400000000001, -0.0045300000000001, -0.0045200000000001, -0.0045100000000001, -0.0045000000000001, -0.0044900000000001, -0.0044800000000001, -0.0044700000000001, -0.0044600000000001, -0.0044500000000001, -0.0044400000000001, -0.0044300000000001, -0.00442000000000011, -0.00441000000000011, -0.00440000000000011, -0.00439000000000011, -0.00438000000000011, -0.00437000000000011, -0.00436000000000011, -0.00435000000000011, -0.00434000000000011, -0.00433000000000011, -0.00432000000000011, -0.00431000000000011, -0.00430000000000011, -0.00429000000000011, -0.00428000000000011, -0.00427000000000011, -0.00426000000000011, -0.00425000000000011, -0.00424000000000011, -0.00423000000000011, -0.00422000000000011, -0.00421000000000011, -0.00420000000000011, -0.00419000000000011, -0.00418000000000012, -0.00417000000000012, -0.00416000000000012, -0.00415000000000012, -0.00414000000000012, -0.00413000000000012, -0.00412000000000012, -0.00411000000000012, -0.00410000000000012, -0.00409000000000012, -0.00408000000000012, -0.00407000000000012, -0.00406000000000012, -0.00405000000000012, -0.00404000000000012, -0.00403000000000012, -0.00402000000000012, -0.00401000000000012, -0.00400000000000012, -0.00399000000000012, -0.00398000000000012, -0.00397000000000012, -0.00396000000000012, -0.00395000000000012, -0.00394000000000012, -0.00393000000000013, -0.00392000000000013, -0.00391000000000013, -0.00390000000000013, -0.00389000000000013, -0.00388000000000013, -0.00387000000000013, -0.00386000000000013, -0.00385000000000013, -0.00384000000000013, -0.00383000000000013, -0.00382000000000013, -0.00381000000000013, -0.00380000000000013, -0.00379000000000013, -0.00378000000000013, -0.00377000000000013, -0.00376000000000013, -0.00375000000000013, -0.00374000000000013, -0.00373000000000013, -0.00372000000000013, -0.00371000000000013, -0.00370000000000013, -0.00369000000000013, -0.00368000000000013, -0.00367000000000013, -0.00366000000000013, -0.00365000000000013, -0.00364000000000013, -0.00363000000000013, -0.00362000000000013, -0.00361000000000013, -0.00360000000000013, -0.00359000000000013, -0.00358000000000013, -0.00357000000000013, -0.00356000000000013, -0.00355000000000013, -0.00354000000000013, -0.00353000000000013, -0.00352000000000013, -0.00351000000000012, -0.00350000000000012, -0.00349000000000012, -0.00348000000000012, -0.00347000000000012, -0.00346000000000012, -0.00345000000000012, -0.00344000000000012, -0.00343000000000012, -0.00342000000000012, -0.00341000000000012, -0.00340000000000012, -0.00339000000000012, -0.00338000000000012, -0.00337000000000012, -0.00336000000000012, -0.00335000000000012, -0.00334000000000012, -0.00333000000000012, -0.00332000000000012, -0.00331000000000012, -0.00330000000000012, -0.00329000000000012, -0.00328000000000012, -0.00327000000000012, -0.00326000000000012, -0.00325000000000012, -0.00324000000000012, -0.00323000000000012, -0.00322000000000012, -0.00321000000000012, -0.00320000000000012, -0.00319000000000012, -0.00318000000000012, -0.00317000000000012, -0.00316000000000012, -0.00315000000000012, -0.00314000000000012, -0.00313000000000012, -0.00312000000000012, -0.00311000000000012, -0.00310000000000012, -0.00309000000000012, -0.00308000000000012, -0.00307000000000012, -0.00306000000000012, -0.00305000000000012, -0.00304000000000012, -0.00303000000000012, -0.00302000000000012, -0.00301000000000012, -0.00300000000000012, -0.00299000000000012, -0.00298000000000012, -0.00297000000000012, -0.00296000000000012, -0.00295000000000012, -0.00294000000000012, -0.00293000000000012, -0.00292000000000012, -0.00291000000000012, -0.00290000000000012, -0.00289000000000012, -0.00288000000000012, -0.00287000000000012, -0.00286000000000012, -0.00285000000000012, -0.00284000000000012, -0.00283000000000012, -0.00282000000000012, -0.00281000000000012, -0.00280000000000012, -0.00279000000000012, -0.00278000000000012, -0.00277000000000012, -0.00276000000000012, -0.00275000000000012, -0.00274000000000012, -0.00273000000000012, -0.00272000000000012, -0.00271000000000012, -0.00270000000000012, -0.00269000000000012, -0.00268000000000012, -0.00267000000000012, -0.00266000000000012, -0.00265000000000012, -0.00264000000000012, -0.00263000000000012, -0.00262000000000012, -0.00261000000000012, -0.00260000000000012, -0.00259000000000012, -0.00258000000000012, -0.00257000000000012, -0.00256000000000012, -0.00255000000000012, -0.00254000000000012, -0.00253000000000012, -0.00252000000000012, -0.00251000000000012, -0.00250000000000012, -0.00249000000000012, -0.00248000000000012, -0.00247000000000012, -0.00246000000000012, -0.00245000000000012, -0.00244000000000012, -0.00243000000000012, -0.00242000000000012, -0.00241000000000012, -0.00240000000000012, -0.00239000000000012, -0.00238000000000012, -0.00237000000000012, -0.00236000000000012, -0.00235000000000012, -0.00234000000000012, -0.00233000000000012, -0.00232000000000012, -0.00231000000000012, -0.00230000000000012, -0.00229000000000012, -0.00228000000000012, -0.00227000000000012, -0.00226000000000012, -0.00225000000000012, -0.00224000000000012, -0.00223000000000012, -0.00222000000000012, -0.00221000000000012, -0.00220000000000012, -0.00219000000000012, -0.00218000000000012, -0.00217000000000012, -0.00216000000000012, -0.00215000000000012, -0.00214000000000012, -0.00213000000000012, -0.00212000000000012, -0.00211000000000012, -0.00210000000000012, -0.00209000000000012, -0.00208000000000012, -0.00207000000000012, -0.00206000000000012, -0.00205000000000012, -0.00204000000000012, -0.00203000000000012, -0.00202000000000012, -0.00201000000000012, -0.00200000000000012, -0.00199000000000012, -0.00198000000000012, -0.00197000000000012, -0.00196000000000012, -0.00195000000000012, -0.00194000000000012, -0.00193000000000012, -0.00192000000000012, -0.00191000000000012, -0.00190000000000012, -0.00189000000000012, -0.00188000000000012, -0.00187000000000012, -0.00186000000000012, -0.00185000000000012, -0.00184000000000012, -0.00183000000000012, -0.00182000000000012, -0.00181000000000012, -0.00180000000000012, -0.00179000000000012, -0.00178000000000012, -0.00177000000000012, -0.00176000000000012, -0.00175000000000012, -0.00174000000000012, -0.00173000000000012, -0.00172000000000012, -0.00171000000000012, -0.00170000000000012, -0.00169000000000012, -0.00168000000000012, -0.00167000000000012, -0.00166000000000012, -0.00165000000000012, -0.00164000000000012, -0.00163000000000012, -0.00162000000000012, -0.00161000000000012, -0.00160000000000012, -0.00159000000000012, -0.00158000000000012, -0.00157000000000012, -0.00156000000000012, -0.00155000000000012, -0.00154000000000012, -0.00153000000000012, -0.00152000000000012, -0.00151000000000012, -0.00150000000000012, -0.00149000000000012, -0.00148000000000012, -0.00147000000000012, -0.00146000000000012, -0.00145000000000012, -0.00144000000000012, -0.00143000000000012, -0.00142000000000012, -0.00141000000000012, -0.00140000000000012, -0.00139000000000012, -0.00138000000000012, -0.00137000000000012, -0.00136000000000012, -0.00135000000000012, -0.00134000000000012, -0.00133000000000012, -0.00132000000000012, -0.00131000000000012, -0.00130000000000012, -0.00129000000000012, -0.00128000000000012, -0.00127000000000012, -0.00126000000000012, -0.00125000000000012, -0.00124000000000012, -0.00123000000000012, -0.00122000000000012, -0.00121000000000012, -0.00120000000000012, -0.00119000000000012, -0.00118000000000012, -0.00117000000000012, -0.00116000000000012, -0.00115000000000012, -0.00114000000000012, -0.00113000000000012, -0.00112000000000012, -0.00111000000000012, -0.00110000000000012, -0.00109000000000012, -0.00108000000000012, -0.00107000000000012, -0.00106000000000012, -0.00105000000000012, -0.00104000000000012, -0.00103000000000012, -0.00102000000000012, -0.00101000000000012, -0.00100000000000012, -0.000990000000000118, -0.000980000000000118, -0.000970000000000118, -0.000960000000000118, -0.000950000000000118, -0.000940000000000118, -0.000930000000000118, -0.000920000000000118, -0.000910000000000118, -0.000900000000000118, -0.000890000000000118, -0.000880000000000118, -0.000870000000000118, -0.000860000000000118, -0.000850000000000118, -0.000840000000000118, -0.000830000000000118, -0.000820000000000118, -0.000810000000000118, -0.000800000000000118, -0.000790000000000118, -0.000780000000000118, -0.000770000000000118, -0.000760000000000118, -0.000750000000000118, -0.000740000000000118, -0.000730000000000118, -0.000720000000000118, -0.000710000000000118, -0.000700000000000118, -0.000690000000000118, -0.000680000000000118, -0.000670000000000118, -0.000660000000000118, -0.000650000000000117, -0.000640000000000117, -0.000630000000000117, -0.000620000000000117, -0.000610000000000117, -0.000600000000000117, -0.000590000000000117, -0.000580000000000117, -0.000570000000000117, -0.000560000000000117, -0.000550000000000117, -0.000540000000000117, -0.000530000000000117, -0.000520000000000117, -0.000510000000000117, -0.000500000000000117, -0.000490000000000117, -0.000480000000000117, -0.000470000000000117, -0.000460000000000117, -0.000450000000000117, -0.000440000000000117, -0.000430000000000117, -0.000420000000000117, -0.000410000000000117, -0.000400000000000117, -0.000390000000000117, -0.000380000000000117, -0.000370000000000117, -0.000360000000000117, -0.000350000000000117, -0.000340000000000117, -0.000330000000000117, -0.000320000000000117, -0.000310000000000117, -0.000300000000000117, -0.000290000000000117, -0.000280000000000117, -0.000270000000000117, -0.000260000000000116, -0.000250000000000116, -0.000240000000000116, -0.000230000000000116, -0.000220000000000116, -0.000210000000000116, -0.000200000000000116, -0.000190000000000116, -0.000180000000000116, -0.000170000000000116, -0.000160000000000116, -0.000150000000000116, -0.000140000000000116, -0.000130000000000116, -0.000120000000000116, -0.000110000000000116, -0.000100000000000116, -9.00000000001165e-05, -8.00000000001165e-05, -7.00000000001165e-05, -6.00000000001165e-05, -5.00000000001165e-05, -4.00000000001165e-05, -3.00000000001165e-05, -2.00000000001165e-05, -1.00000000001165e-05, -1.16467030247466e-16, 9.99999999988353e-06, 1.99999999998835e-05, 2.99999999998835e-05, 3.99999999998835e-05, 4.99999999998835e-05, 5.99999999998835e-05, 6.99999999998835e-05, 7.99999999998835e-05, 8.99999999998835e-05, 9.99999999998835e-05, 0.000109999999999884, 0.000119999999999884, 0.000129999999999884, 0.000139999999999884, 0.000149999999999884, 0.000159999999999884, 0.000169999999999884, 0.000179999999999884, 0.000189999999999884, 0.000199999999999884, 0.000209999999999884, 0.000219999999999884, 0.000229999999999884, 0.000239999999999884, 0.000249999999999884, 0.000259999999999884, 0.000269999999999884, 0.000279999999999884, 0.000289999999999884, 0.000299999999999884, 0.000309999999999884, 0.000319999999999884, 0.000329999999999884, 0.000339999999999884, 0.000349999999999884, 0.000359999999999884, 0.000369999999999884, 0.000379999999999884, 0.000389999999999884, 0.000399999999999884, 0.000409999999999884, 0.000419999999999884, 0.000429999999999884, 0.000439999999999884, 0.000449999999999884, 0.000459999999999884, 0.000469999999999884, 0.000479999999999884, 0.000489999999999884, 0.000499999999999884, 0.000509999999999884, 0.000519999999999884, 0.000529999999999884, 0.000539999999999884, 0.000549999999999884, 0.000559999999999884, 0.000569999999999884, 0.000579999999999884, 0.000589999999999884, 0.000599999999999884, 0.000609999999999885, 0.000619999999999885, 0.000629999999999885, 0.000639999999999885, 0.000649999999999885, 0.000659999999999885, 0.000669999999999885, 0.000679999999999885, 0.000689999999999885, 0.000699999999999885, 0.000709999999999885, 0.000719999999999885, 0.000729999999999885, 0.000739999999999885, 0.000749999999999885, 0.000759999999999885, 0.000769999999999885, 0.000779999999999885, 0.000789999999999885, 0.000799999999999885, 0.000809999999999885, 0.000819999999999885, 0.000829999999999885, 0.000839999999999885, 0.000849999999999885, 0.000859999999999885, 0.000869999999999885, 0.000879999999999885, 0.000889999999999885, 0.000899999999999885, 0.000909999999999885, 0.000919999999999885, 0.000929999999999885, 0.000939999999999885, 0.000949999999999885, 0.000959999999999885, 0.000969999999999885, 0.000979999999999885, 0.000989999999999886, 0.000999999999999886, 0.00100999999999989, 0.00101999999999989, 0.00102999999999989, 0.00103999999999989, 0.00104999999999989, 0.00105999999999989, 0.00106999999999989, 0.00107999999999989, 0.00108999999999989, 0.00109999999999989, 0.00110999999999989, 0.00111999999999989, 0.00112999999999989, 0.00113999999999989, 0.00114999999999989, 0.00115999999999989, 0.00116999999999989, 0.00117999999999989, 0.00118999999999989, 0.00119999999999989, 0.00120999999999989, 0.00121999999999989, 0.00122999999999989, 0.00123999999999989, 0.00124999999999989, 0.00125999999999989, 0.00126999999999989, 0.00127999999999989, 0.00128999999999989, 0.00129999999999989, 0.00130999999999989, 0.00131999999999989, 0.00132999999999989, 0.00133999999999989, 0.00134999999999989, 0.00135999999999989, 0.00136999999999989, 0.00137999999999989, 0.00138999999999989, 0.00139999999999989, 0.00140999999999989, 0.00141999999999989, 0.00142999999999989, 0.00143999999999989, 0.00144999999999989, 0.00145999999999989, 0.00146999999999989, 0.00147999999999989, 0.00148999999999989, 0.00149999999999989, 0.00150999999999989, 0.00151999999999989, 0.00152999999999989, 0.00153999999999989, 0.00154999999999989, 0.00155999999999989, 0.00156999999999989, 0.00157999999999989, 0.00158999999999989, 0.00159999999999989, 0.00160999999999989, 0.00161999999999989, 0.00162999999999989, 0.00163999999999989, 0.00164999999999989, 0.00165999999999989, 0.00166999999999989, 0.00167999999999989, 0.00168999999999989, 0.00169999999999989, 0.00170999999999989, 0.00171999999999989, 0.00172999999999989, 0.00173999999999989, 0.00174999999999989, 0.00175999999999989, 0.00176999999999989, 0.00177999999999989, 0.00178999999999989, 0.00179999999999989, 0.00180999999999989, 0.00181999999999989, 0.00182999999999989, 0.00183999999999989, 0.00184999999999989, 0.00185999999999989, 0.00186999999999989, 0.00187999999999989, 0.00188999999999989, 0.00189999999999989, 0.00190999999999989, 0.00191999999999989, 0.00192999999999989, 0.00193999999999989, 0.00194999999999989, 0.00195999999999989, 0.00196999999999989, 0.00197999999999989, 0.00198999999999989, 0.00199999999999989, 0.00200999999999989, 0.00201999999999989, 0.00202999999999989, 0.00203999999999989, 0.00204999999999989, 0.00205999999999989, 0.00206999999999989, 0.00207999999999989, 0.00208999999999989, 0.00209999999999989, 0.00210999999999989, 0.00211999999999989, 0.00212999999999989, 0.00213999999999989, 0.00214999999999989, 0.00215999999999989, 0.00216999999999989, 0.00217999999999989, 0.00218999999999989, 0.00219999999999989, 0.00220999999999989, 0.00221999999999989, 0.00222999999999989, 0.00223999999999989, 0.00224999999999989, 0.00225999999999989, 0.00226999999999989, 0.00227999999999989, 0.00228999999999989, 0.00229999999999989, 0.00230999999999989, 0.00231999999999989, 0.00232999999999989, 0.00233999999999989, 0.00234999999999989, 0.00235999999999989, 0.00236999999999989, 0.00237999999999989, 0.00238999999999989, 0.00239999999999989, 0.00240999999999989, 0.00241999999999989, 0.00242999999999989, 0.00243999999999989, 0.00244999999999989, 0.00245999999999989, 0.00246999999999989, 0.00247999999999989, 0.00248999999999989, 0.00249999999999989, 0.00250999999999989, 0.00251999999999989, 0.00252999999999989, 0.00253999999999989, 0.00254999999999989, 0.00255999999999989, 0.00256999999999989, 0.00257999999999989, 0.00258999999999989, 0.00259999999999989, 0.00260999999999989, 0.00261999999999989, 0.00262999999999989, 0.00263999999999989, 0.00264999999999989, 0.00265999999999989, 0.00266999999999989, 0.00267999999999989, 0.00268999999999989, 0.00269999999999989, 0.00270999999999989, 0.00271999999999989, 0.00272999999999989, 0.00273999999999989, 0.00274999999999989, 0.00275999999999989, 0.00276999999999989, 0.00277999999999989, 0.00278999999999989, 0.00279999999999989, 0.00280999999999989, 0.00281999999999989, 0.00282999999999989, 0.00283999999999989, 0.00284999999999989, 0.00285999999999989, 0.00286999999999989, 0.00287999999999989, 0.00288999999999989, 0.00289999999999989, 0.00290999999999989, 0.00291999999999989, 0.00292999999999989, 0.00293999999999989, 0.00294999999999989, 0.00295999999999989, 0.00296999999999989, 0.00297999999999989, 0.00298999999999989, 0.00299999999999989, 0.00300999999999989, 0.00301999999999989, 0.00302999999999989, 0.00303999999999989, 0.00304999999999989, 0.00305999999999989, 0.00306999999999989, 0.00307999999999989, 0.00308999999999989, 0.00309999999999989, 0.00310999999999989, 0.00311999999999989, 0.00312999999999989, 0.00313999999999989, 0.00314999999999989, 0.00315999999999989, 0.00316999999999989, 0.00317999999999989, 0.00318999999999989, 0.00319999999999989, 0.00320999999999989, 0.00321999999999989, 0.00322999999999989, 0.00323999999999989, 0.00324999999999989, 0.00325999999999989, 0.00326999999999989, 0.00327999999999989, 0.00328999999999989, 0.00329999999999989, 0.00330999999999989, 0.00331999999999989, 0.00332999999999989, 0.00333999999999989, 0.00334999999999989, 0.00335999999999989, 0.00336999999999989, 0.00337999999999989, 0.00338999999999989, 0.00339999999999989, 0.00340999999999989, 0.00341999999999989, 0.00342999999999989, 0.00343999999999989, 0.00344999999999989, 0.00345999999999989, 0.00346999999999989, 0.00347999999999989, 0.00348999999999989, 0.00349999999999989, 0.00350999999999989, 0.00351999999999989, 0.00352999999999989, 0.00353999999999989, 0.00354999999999989, 0.00355999999999989, 0.00356999999999989, 0.00357999999999989, 0.00358999999999989, 0.00359999999999989, 0.00360999999999989, 0.00361999999999989, 0.00362999999999989, 0.00363999999999989, 0.00364999999999989, 0.00365999999999989, 0.00366999999999989, 0.00367999999999989, 0.00368999999999989, 0.00369999999999989, 0.00370999999999989, 0.00371999999999989, 0.00372999999999989, 0.00373999999999989, 0.00374999999999989, 0.00375999999999989, 0.00376999999999989, 0.00377999999999989, 0.00378999999999989, 0.00379999999999989, 0.00380999999999989, 0.00381999999999989, 0.00382999999999989, 0.00383999999999989, 0.00384999999999989, 0.00385999999999989, 0.00386999999999989, 0.00387999999999989, 0.00388999999999989, 0.00389999999999989, 0.00390999999999989, 0.00391999999999989, 0.00392999999999989, 0.00393999999999989, 0.00394999999999989, 0.00395999999999989, 0.00396999999999989, 0.00397999999999989, 0.00398999999999989, 0.00399999999999989, 0.00400999999999989, 0.00401999999999989, 0.00402999999999989, 0.00403999999999989, 0.00404999999999989, 0.00405999999999989, 0.00406999999999989, 0.00407999999999989, 0.00408999999999989, 0.00409999999999988, 0.00410999999999988, 0.00411999999999988, 0.00412999999999988, 0.00413999999999988, 0.00414999999999988, 0.00415999999999988, 0.00416999999999988, 0.00417999999999988, 0.00418999999999988, 0.00419999999999988, 0.00420999999999988, 0.00421999999999988, 0.00422999999999988, 0.00423999999999988, 0.00424999999999988, 0.00425999999999988, 0.00426999999999988, 0.00427999999999988, 0.00428999999999988, 0.00429999999999988, 0.00430999999999988, 0.00431999999999988, 0.00432999999999988, 0.00433999999999988, 0.00434999999999987, 0.00435999999999987, 0.00436999999999987, 0.00437999999999987, 0.00438999999999987, 0.00439999999999987, 0.00440999999999987, 0.00441999999999987, 0.00442999999999987, 0.00443999999999987, 0.00444999999999987, 0.00445999999999987, 0.00446999999999987, 0.00447999999999987, 0.00448999999999987, 0.00449999999999987, 0.00450999999999987, 0.00451999999999987, 0.00452999999999987, 0.00453999999999987, 0.00454999999999987, 0.00455999999999987, 0.00456999999999987, 0.00457999999999987, 0.00458999999999987, 0.00459999999999986, 0.00460999999999986, 0.00461999999999986, 0.00462999999999986, 0.00463999999999986, 0.00464999999999986, 0.00465999999999986, 0.00466999999999986, 0.00467999999999986, 0.00468999999999986, 0.00469999999999986, 0.00470999999999986, 0.00471999999999986, 0.00472999999999986, 0.00473999999999986, 0.00474999999999986, 0.00475999999999986, 0.00476999999999986, 0.00477999999999986, 0.00478999999999986, 0.00479999999999986, 0.00480999999999986, 0.00481999999999986, 0.00482999999999986, 0.00483999999999985, 0.00484999999999985, 0.00485999999999985, 0.00486999999999985, 0.00487999999999985, 0.00488999999999985, 0.00489999999999985, 0.00490999999999985, 0.00491999999999985, 0.00492999999999985, 0.00493999999999985, 0.00494999999999985, 0.00495999999999985, 0.00496999999999985, 0.00497999999999985, 0.00498999999999985, 0.00499999999999985, 0.00500999999999985, 0.00501999999999985, 0.00502999999999985, 0.00503999999999985, 0.00504999999999985, 0.00505999999999985, 0.00506999999999985, 0.00507999999999985, 0.00508999999999984, 0.00509999999999984, 0.00510999999999984, 0.00511999999999984, 0.00512999999999984, 0.00513999999999984, 0.00514999999999984, 0.00515999999999984, 0.00516999999999984, 0.00517999999999984, 0.00518999999999984, 0.00519999999999984, 0.00520999999999984, 0.00521999999999984, 0.00522999999999984, 0.00523999999999984, 0.00524999999999984, 0.00525999999999984, 0.00526999999999984, 0.00527999999999984, 0.00528999999999984, 0.00529999999999984, 0.00530999999999984, 0.00531999999999984, 0.00532999999999983, 0.00533999999999983, 0.00534999999999983, 0.00535999999999983, 0.00536999999999983, 0.00537999999999983, 0.00538999999999983, 0.00539999999999983, 0.00540999999999983, 0.00541999999999983, 0.00542999999999983, 0.00543999999999983, 0.00544999999999983, 0.00545999999999983, 0.00546999999999983, 0.00547999999999983, 0.00548999999999983, 0.00549999999999983, 0.00550999999999983, 0.00551999999999983, 0.00552999999999983, 0.00553999999999983, 0.00554999999999983, 0.00555999999999983, 0.00556999999999983, 0.00557999999999982, 0.00558999999999982, 0.00559999999999982, 0.00560999999999982, 0.00561999999999982, 0.00562999999999982, 0.00563999999999982, 0.00564999999999982, 0.00565999999999982, 0.00566999999999982, 0.00567999999999982, 0.00568999999999982, 0.00569999999999982, 0.00570999999999982, 0.00571999999999982, 0.00572999999999982, 0.00573999999999982, 0.00574999999999982, 0.00575999999999982, 0.00576999999999982, 0.00577999999999982, 0.00578999999999982, 0.00579999999999982, 0.00580999999999982, 0.00581999999999981, 0.00582999999999981, 0.00583999999999981, 0.00584999999999981, 0.00585999999999981, 0.00586999999999981, 0.00587999999999981, 0.00588999999999981, 0.00589999999999981, 0.00590999999999981, 0.00591999999999981, 0.00592999999999981, 0.00593999999999981, 0.00594999999999981, 0.00595999999999981, 0.00596999999999981, 0.00597999999999981, 0.00598999999999981, 0.00599999999999981, 0.00600999999999981, 0.00601999999999981, 0.00602999999999981, 0.00603999999999981, 0.00604999999999981, 0.00605999999999981, 0.0060699999999998, 0.0060799999999998, 0.0060899999999998, 0.0060999999999998, 0.0061099999999998, 0.0061199999999998, 0.0061299999999998, 0.0061399999999998, 0.0061499999999998, 0.0061599999999998, 0.0061699999999998, 0.0061799999999998, 0.0061899999999998, 0.0061999999999998, 0.0062099999999998, 0.0062199999999998, 0.0062299999999998, 0.0062399999999998, 0.0062499999999998, 0.0062599999999998, 0.0062699999999998, 0.0062799999999998, 0.0062899999999998, 0.0062999999999998, 0.00630999999999979, 0.00631999999999979, 0.00632999999999979, 0.00633999999999979, 0.00634999999999979, 0.00635999999999979, 0.00636999999999979, 0.00637999999999979, 0.00638999999999979, 0.00639999999999979, 0.00640999999999979, 0.00641999999999979, 0.00642999999999979, 0.00643999999999979, 0.00644999999999979, 0.00645999999999979, 0.00646999999999979, 0.00647999999999979, 0.00648999999999979, 0.00649999999999979, 0.00650999999999979, 0.00651999999999979, 0.00652999999999979, 0.00653999999999979, 0.00654999999999979, 0.00655999999999978, 0.00656999999999978, 0.00657999999999978, 0.00658999999999978, 0.00659999999999978, 0.00660999999999978, 0.00661999999999978, 0.00662999999999978, 0.00663999999999978, 0.00664999999999978, 0.00665999999999978, 0.00666999999999978, 0.00667999999999978, 0.00668999999999978, 0.00669999999999978, 0.00670999999999978, 0.00671999999999978, 0.00672999999999978, 0.00673999999999978, 0.00674999999999978, 0.00675999999999978, 0.00676999999999978, 0.00677999999999978, 0.00678999999999978, 0.00679999999999977, 0.00680999999999977, 0.00681999999999977, 0.00682999999999977, 0.00683999999999977, 0.00684999999999977, 0.00685999999999977, 0.00686999999999977, 0.00687999999999977, 0.00688999999999977, 0.00689999999999977, 0.00690999999999977, 0.00691999999999977, 0.00692999999999977, 0.00693999999999977, 0.00694999999999977, 0.00695999999999977, 0.00696999999999977, 0.00697999999999977, 0.00698999999999977, 0.00699999999999977, -0.007, -0.00699, -0.00698, -0.00697, -0.00696, -0.00695, -0.00694, -0.00693, -0.00692, -0.00691, -0.0069, -0.00689, -0.00688000000000001, -0.00687000000000001, -0.00686000000000001, -0.00685000000000001, -0.00684000000000001, -0.00683000000000001, -0.00682000000000001, -0.00681000000000001, -0.00680000000000001, -0.00679000000000001, -0.00678000000000001, -0.00677000000000001, -0.00676000000000001, -0.00675000000000001, -0.00674000000000001, -0.00673000000000001, -0.00672000000000001, -0.00671000000000001, -0.00670000000000001, -0.00669000000000001, -0.00668000000000001, -0.00667000000000001, -0.00666000000000001, -0.00665000000000001, -0.00664000000000001, -0.00663000000000002, -0.00662000000000002, -0.00661000000000002, -0.00660000000000002, -0.00659000000000002, -0.00658000000000002, -0.00657000000000002, -0.00656000000000002, -0.00655000000000002, -0.00654000000000002, -0.00653000000000002, -0.00652000000000002, -0.00651000000000002, -0.00650000000000002, -0.00649000000000002, -0.00648000000000002, -0.00647000000000002, -0.00646000000000002, -0.00645000000000002, -0.00644000000000002, -0.00643000000000002, -0.00642000000000002, -0.00641000000000002, -0.00640000000000002, -0.00639000000000003, -0.00638000000000003, -0.00637000000000003, -0.00636000000000003, -0.00635000000000003, -0.00634000000000003, -0.00633000000000003, -0.00632000000000003, -0.00631000000000003, -0.00630000000000003, -0.00629000000000003, -0.00628000000000003, -0.00627000000000003, -0.00626000000000003, -0.00625000000000003, -0.00624000000000003, -0.00623000000000003, -0.00622000000000003, -0.00621000000000003, -0.00620000000000003, -0.00619000000000003, -0.00618000000000003, -0.00617000000000003, -0.00616000000000003, -0.00615000000000003, -0.00614000000000004, -0.00613000000000004, -0.00612000000000004, -0.00611000000000004, -0.00610000000000004, -0.00609000000000004, -0.00608000000000004, -0.00607000000000004, -0.00606000000000004, -0.00605000000000004, -0.00604000000000004, -0.00603000000000004, -0.00602000000000004, -0.00601000000000004, -0.00600000000000004, -0.00599000000000004, -0.00598000000000004, -0.00597000000000004, -0.00596000000000004, -0.00595000000000004, -0.00594000000000004, -0.00593000000000004, -0.00592000000000004, -0.00591000000000004, -0.00590000000000004, -0.00589000000000005, -0.00588000000000005, -0.00587000000000005, -0.00586000000000005, -0.00585000000000005, -0.00584000000000005, -0.00583000000000005, -0.00582000000000005, -0.00581000000000005, -0.00580000000000005, -0.00579000000000005, -0.00578000000000005, -0.00577000000000005, -0.00576000000000005, -0.00575000000000005, -0.00574000000000005, -0.00573000000000005, -0.00572000000000005, -0.00571000000000005, -0.00570000000000005, -0.00569000000000005, -0.00568000000000005, -0.00567000000000005, -0.00566000000000005, -0.00565000000000006, -0.00564000000000006, -0.00563000000000006, -0.00562000000000006, -0.00561000000000006, -0.00560000000000006, -0.00559000000000006, -0.00558000000000006, -0.00557000000000006, -0.00556000000000006, -0.00555000000000006, -0.00554000000000006, -0.00553000000000006, -0.00552000000000006, -0.00551000000000006, -0.00550000000000006, -0.00549000000000006, -0.00548000000000006, -0.00547000000000006, -0.00546000000000006, -0.00545000000000006, -0.00544000000000006, -0.00543000000000006, -0.00542000000000006, -0.00541000000000006, -0.00540000000000007, -0.00539000000000007, -0.00538000000000007, -0.00537000000000007, -0.00536000000000007, -0.00535000000000007, -0.00534000000000007, -0.00533000000000007, -0.00532000000000007, -0.00531000000000007, -0.00530000000000007, -0.00529000000000007, -0.00528000000000007, -0.00527000000000007, -0.00526000000000007, -0.00525000000000007, -0.00524000000000007, -0.00523000000000007, -0.00522000000000007, -0.00521000000000007, -0.00520000000000007, -0.00519000000000007, -0.00518000000000007, -0.00517000000000007, -0.00516000000000008, -0.00515000000000008, -0.00514000000000008, -0.00513000000000008, -0.00512000000000008, -0.00511000000000008, -0.00510000000000008, -0.00509000000000008, -0.00508000000000008, -0.00507000000000008, -0.00506000000000008, -0.00505000000000008, -0.00504000000000008, -0.00503000000000008, -0.00502000000000008, -0.00501000000000008, -0.00500000000000008, -0.00499000000000008, -0.00498000000000008, -0.00497000000000008, -0.00496000000000008, -0.00495000000000008, -0.00494000000000008, -0.00493000000000008, -0.00492000000000008, -0.00491000000000009, -0.00490000000000009, -0.00489000000000009, -0.00488000000000009, -0.00487000000000009, -0.00486000000000009, -0.00485000000000009, -0.00484000000000009, -0.00483000000000009, -0.00482000000000009, -0.00481000000000009, -0.00480000000000009, -0.00479000000000009, -0.00478000000000009, -0.00477000000000009, -0.00476000000000009, -0.00475000000000009, -0.00474000000000009, -0.00473000000000009, -0.00472000000000009, -0.00471000000000009, -0.00470000000000009, -0.00469000000000009, -0.00468000000000009, -0.0046700000000001, -0.0046600000000001, -0.0046500000000001, -0.0046400000000001, -0.0046300000000001, -0.0046200000000001, -0.0046100000000001, -0.0046000000000001, -0.0045900000000001, -0.0045800000000001, -0.0045700000000001, -0.0045600000000001, -0.0045500000000001, -0.0045400000000001, -0.0045300000000001, -0.0045200000000001, -0.0045100000000001, -0.0045000000000001, -0.0044900000000001, -0.0044800000000001, -0.0044700000000001, -0.0044600000000001, -0.0044500000000001, -0.0044400000000001, -0.0044300000000001, -0.00442000000000011, -0.00441000000000011, -0.00440000000000011, -0.00439000000000011, -0.00438000000000011, -0.00437000000000011, -0.00436000000000011, -0.00435000000000011, -0.00434000000000011, -0.00433000000000011, -0.00432000000000011, -0.00431000000000011, -0.00430000000000011, -0.00429000000000011, -0.00428000000000011, -0.00427000000000011, -0.00426000000000011, -0.00425000000000011, -0.00424000000000011, -0.00423000000000011, -0.00422000000000011, -0.00421000000000011, -0.00420000000000011, -0.00419000000000011, -0.00418000000000012, -0.00417000000000012, -0.00416000000000012, -0.00415000000000012, -0.00414000000000012, -0.00413000000000012, -0.00412000000000012, -0.00411000000000012, -0.00410000000000012, -0.00409000000000012, -0.00408000000000012, -0.00407000000000012, -0.00406000000000012, -0.00405000000000012, -0.00404000000000012, -0.00403000000000012, -0.00402000000000012, -0.00401000000000012, -0.00400000000000012, -0.00399000000000012, -0.00398000000000012, -0.00397000000000012, -0.00396000000000012, -0.00395000000000012, -0.00394000000000012, -0.00393000000000013, -0.00392000000000013, -0.00391000000000013, -0.00390000000000013, -0.00389000000000013, -0.00388000000000013, -0.00387000000000013, -0.00386000000000013, -0.00385000000000013, -0.00384000000000013, -0.00383000000000013, -0.00382000000000013, -0.00381000000000013, -0.00380000000000013, -0.00379000000000013, -0.00378000000000013, -0.00377000000000013, -0.00376000000000013, -0.00375000000000013, -0.00374000000000013, -0.00373000000000013, -0.00372000000000013, -0.00371000000000013, -0.00370000000000013, -0.00369000000000013, -0.00368000000000013, -0.00367000000000013, -0.00366000000000013, -0.00365000000000013, -0.00364000000000013, -0.00363000000000013, -0.00362000000000013, -0.00361000000000013, -0.00360000000000013, -0.00359000000000013, -0.00358000000000013, -0.00357000000000013, -0.00356000000000013, -0.00355000000000013, -0.00354000000000013, -0.00353000000000013, -0.00352000000000013, -0.00351000000000012, -0.00350000000000012, -0.00349000000000012, -0.00348000000000012, -0.00347000000000012, -0.00346000000000012, -0.00345000000000012, -0.00344000000000012, -0.00343000000000012, -0.00342000000000012, -0.00341000000000012, -0.00340000000000012, -0.00339000000000012, -0.00338000000000012, -0.00337000000000012, -0.00336000000000012, -0.00335000000000012, -0.00334000000000012, -0.00333000000000012, -0.00332000000000012, -0.00331000000000012, -0.00330000000000012, -0.00329000000000012, -0.00328000000000012, -0.00327000000000012, -0.00326000000000012, -0.00325000000000012, -0.00324000000000012, -0.00323000000000012, -0.00322000000000012, -0.00321000000000012, -0.00320000000000012, -0.00319000000000012, -0.00318000000000012, -0.00317000000000012, -0.00316000000000012, -0.00315000000000012, -0.00314000000000012, -0.00313000000000012, -0.00312000000000012, -0.00311000000000012, -0.00310000000000012, -0.00309000000000012, -0.00308000000000012, -0.00307000000000012, -0.00306000000000012, -0.00305000000000012, -0.00304000000000012, -0.00303000000000012, -0.00302000000000012, -0.00301000000000012, -0.00300000000000012, -0.00299000000000012, -0.00298000000000012, -0.00297000000000012, -0.00296000000000012, -0.00295000000000012, -0.00294000000000012, -0.00293000000000012, -0.00292000000000012, -0.00291000000000012, -0.00290000000000012, -0.00289000000000012, -0.00288000000000012, -0.00287000000000012, -0.00286000000000012, -0.00285000000000012, -0.00284000000000012, -0.00283000000000012, -0.00282000000000012, -0.00281000000000012, -0.00280000000000012, -0.00279000000000012, -0.00278000000000012, -0.00277000000000012, -0.00276000000000012, -0.00275000000000012, -0.00274000000000012, -0.00273000000000012, -0.00272000000000012, -0.00271000000000012, -0.00270000000000012, -0.00269000000000012, -0.00268000000000012, -0.00267000000000012, -0.00266000000000012, -0.00265000000000012, -0.00264000000000012, -0.00263000000000012, -0.00262000000000012, -0.00261000000000012, -0.00260000000000012, -0.00259000000000012, -0.00258000000000012, -0.00257000000000012, -0.00256000000000012, -0.00255000000000012, -0.00254000000000012, -0.00253000000000012, -0.00252000000000012, -0.00251000000000012, -0.00250000000000012, -0.00249000000000012, -0.00248000000000012, -0.00247000000000012, -0.00246000000000012, -0.00245000000000012, -0.00244000000000012, -0.00243000000000012, -0.00242000000000012, -0.00241000000000012, -0.00240000000000012, -0.00239000000000012, -0.00238000000000012, -0.00237000000000012, -0.00236000000000012, -0.00235000000000012, -0.00234000000000012, -0.00233000000000012, -0.00232000000000012, -0.00231000000000012, -0.00230000000000012, -0.00229000000000012, -0.00228000000000012, -0.00227000000000012, -0.00226000000000012, -0.00225000000000012, -0.00224000000000012, -0.00223000000000012, -0.00222000000000012, -0.00221000000000012, -0.00220000000000012, -0.00219000000000012, -0.00218000000000012, -0.00217000000000012, -0.00216000000000012, -0.00215000000000012, -0.00214000000000012, -0.00213000000000012, -0.00212000000000012, -0.00211000000000012, -0.00210000000000012, -0.00209000000000012, -0.00208000000000012, -0.00207000000000012, -0.00206000000000012, -0.00205000000000012, -0.00204000000000012, -0.00203000000000012, -0.00202000000000012, -0.00201000000000012, -0.00200000000000012, -0.00199000000000012, -0.00198000000000012, -0.00197000000000012, -0.00196000000000012, -0.00195000000000012, -0.00194000000000012, -0.00193000000000012, -0.00192000000000012, -0.00191000000000012, -0.00190000000000012, -0.00189000000000012, -0.00188000000000012, -0.00187000000000012, -0.00186000000000012, -0.00185000000000012, -0.00184000000000012, -0.00183000000000012, -0.00182000000000012, -0.00181000000000012, -0.00180000000000012, -0.00179000000000012, -0.00178000000000012, -0.00177000000000012, -0.00176000000000012, -0.00175000000000012, -0.00174000000000012, -0.00173000000000012, -0.00172000000000012, -0.00171000000000012, -0.00170000000000012, -0.00169000000000012, -0.00168000000000012, -0.00167000000000012, -0.00166000000000012, -0.00165000000000012, -0.00164000000000012, -0.00163000000000012, -0.00162000000000012, -0.00161000000000012, -0.00160000000000012, -0.00159000000000012, -0.00158000000000012, -0.00157000000000012, -0.00156000000000012, -0.00155000000000012, -0.00154000000000012, -0.00153000000000012, -0.00152000000000012, -0.00151000000000012, -0.00150000000000012, -0.00149000000000012, -0.00148000000000012, -0.00147000000000012, -0.00146000000000012, -0.00145000000000012, -0.00144000000000012, -0.00143000000000012, -0.00142000000000012, -0.00141000000000012, -0.00140000000000012, -0.00139000000000012, -0.00138000000000012, -0.00137000000000012, -0.00136000000000012, -0.00135000000000012, -0.00134000000000012, -0.00133000000000012, -0.00132000000000012, -0.00131000000000012, -0.00130000000000012, -0.00129000000000012, -0.00128000000000012, -0.00127000000000012, -0.00126000000000012, -0.00125000000000012, -0.00124000000000012, -0.00123000000000012, -0.00122000000000012, -0.00121000000000012, -0.00120000000000012, -0.00119000000000012, -0.00118000000000012, -0.00117000000000012, -0.00116000000000012, -0.00115000000000012, -0.00114000000000012, -0.00113000000000012, -0.00112000000000012, -0.00111000000000012, -0.00110000000000012, -0.00109000000000012, -0.00108000000000012, -0.00107000000000012, -0.00106000000000012, -0.00105000000000012, -0.00104000000000012, -0.00103000000000012, -0.00102000000000012, -0.00101000000000012, -0.00100000000000012, -0.000990000000000118, -0.000980000000000118, -0.000970000000000118, -0.000960000000000118, -0.000950000000000118, -0.000940000000000118, -0.000930000000000118, -0.000920000000000118, -0.000910000000000118, -0.000900000000000118, -0.000890000000000118, -0.000880000000000118, -0.000870000000000118, -0.000860000000000118, -0.000850000000000118, -0.000840000000000118, -0.000830000000000118, -0.000820000000000118, -0.000810000000000118, -0.000800000000000118, -0.000790000000000118, -0.000780000000000118, -0.000770000000000118, -0.000760000000000118, -0.000750000000000118, -0.000740000000000118, -0.000730000000000118, -0.000720000000000118, -0.000710000000000118, -0.000700000000000118, -0.000690000000000118, -0.000680000000000118, -0.000670000000000118, -0.000660000000000118, -0.000650000000000117, -0.000640000000000117, -0.000630000000000117, -0.000620000000000117, -0.000610000000000117, -0.000600000000000117, -0.000590000000000117, -0.000580000000000117, -0.000570000000000117, -0.000560000000000117, -0.000550000000000117, -0.000540000000000117, -0.000530000000000117, -0.000520000000000117, -0.000510000000000117, -0.000500000000000117, -0.000490000000000117, -0.000480000000000117, -0.000470000000000117, -0.000460000000000117, -0.000450000000000117, -0.000440000000000117, -0.000430000000000117, -0.000420000000000117, -0.000410000000000117, -0.000400000000000117, -0.000390000000000117, -0.000380000000000117, -0.000370000000000117, -0.000360000000000117, -0.000350000000000117, -0.000340000000000117, -0.000330000000000117, -0.000320000000000117, -0.000310000000000117, -0.000300000000000117, -0.000290000000000117, -0.000280000000000117, -0.000270000000000117, -0.000260000000000116, -0.000250000000000116, -0.000240000000000116, -0.000230000000000116, -0.000220000000000116, -0.000210000000000116, -0.000200000000000116, -0.000190000000000116, -0.000180000000000116, -0.000170000000000116, -0.000160000000000116, -0.000150000000000116, -0.000140000000000116, -0.000130000000000116, -0.000120000000000116, -0.000110000000000116, -0.000100000000000116, -9.00000000001165e-05, -8.00000000001165e-05, -7.00000000001165e-05, -6.00000000001165e-05, -5.00000000001165e-05, -4.00000000001165e-05, -3.00000000001165e-05, -2.00000000001165e-05, -1.00000000001165e-05, -1.16467030247466e-16, 9.99999999988353e-06, 1.99999999998835e-05, 2.99999999998835e-05, 3.99999999998835e-05, 4.99999999998835e-05, 5.99999999998835e-05, 6.99999999998835e-05, 7.99999999998835e-05, 8.99999999998835e-05, 9.99999999998835e-05, 0.000109999999999884, 0.000119999999999884, 0.000129999999999884, 0.000139999999999884, 0.000149999999999884, 0.000159999999999884, 0.000169999999999884, 0.000179999999999884, 0.000189999999999884, 0.000199999999999884, 0.000209999999999884, 0.000219999999999884, 0.000229999999999884, 0.000239999999999884, 0.000249999999999884, 0.000259999999999884, 0.000269999999999884, 0.000279999999999884, 0.000289999999999884, 0.000299999999999884, 0.000309999999999884, 0.000319999999999884, 0.000329999999999884, 0.000339999999999884, 0.000349999999999884, 0.000359999999999884, 0.000369999999999884, 0.000379999999999884, 0.000389999999999884, 0.000399999999999884, 0.000409999999999884, 0.000419999999999884, 0.000429999999999884, 0.000439999999999884, 0.000449999999999884, 0.000459999999999884, 0.000469999999999884, 0.000479999999999884, 0.000489999999999884, 0.000499999999999884, 0.000509999999999884, 0.000519999999999884, 0.000529999999999884, 0.000539999999999884, 0.000549999999999884, 0.000559999999999884, 0.000569999999999884, 0.000579999999999884, 0.000589999999999884, 0.000599999999999884, 0.000609999999999885, 0.000619999999999885, 0.000629999999999885, 0.000639999999999885, 0.000649999999999885, 0.000659999999999885, 0.000669999999999885, 0.000679999999999885, 0.000689999999999885, 0.000699999999999885, 0.000709999999999885, 0.000719999999999885, 0.000729999999999885, 0.000739999999999885, 0.000749999999999885, 0.000759999999999885, 0.000769999999999885, 0.000779999999999885, 0.000789999999999885, 0.000799999999999885, 0.000809999999999885, 0.000819999999999885, 0.000829999999999885, 0.000839999999999885, 0.000849999999999885, 0.000859999999999885, 0.000869999999999885, 0.000879999999999885, 0.000889999999999885, 0.000899999999999885, 0.000909999999999885, 0.000919999999999885, 0.000929999999999885, 0.000939999999999885, 0.000949999999999885, 0.000959999999999885, 0.000969999999999885, 0.000979999999999885, 0.000989999999999886, 0.000999999999999886, 0.00100999999999989, 0.00101999999999989, 0.00102999999999989, 0.00103999999999989, 0.00104999999999989, 0.00105999999999989, 0.00106999999999989, 0.00107999999999989, 0.00108999999999989, 0.00109999999999989, 0.00110999999999989, 0.00111999999999989, 0.00112999999999989, 0.00113999999999989, 0.00114999999999989, 0.00115999999999989, 0.00116999999999989, 0.00117999999999989, 0.00118999999999989, 0.00119999999999989, 0.00120999999999989, 0.00121999999999989, 0.00122999999999989, 0.00123999999999989, 0.00124999999999989, 0.00125999999999989, 0.00126999999999989, 0.00127999999999989, 0.00128999999999989, 0.00129999999999989, 0.00130999999999989, 0.00131999999999989, 0.00132999999999989, 0.00133999999999989, 0.00134999999999989, 0.00135999999999989, 0.00136999999999989, 0.00137999999999989, 0.00138999999999989, 0.00139999999999989, 0.00140999999999989, 0.00141999999999989, 0.00142999999999989, 0.00143999999999989, 0.00144999999999989, 0.00145999999999989, 0.00146999999999989, 0.00147999999999989, 0.00148999999999989, 0.00149999999999989, 0.00150999999999989, 0.00151999999999989, 0.00152999999999989, 0.00153999999999989, 0.00154999999999989, 0.00155999999999989, 0.00156999999999989, 0.00157999999999989, 0.00158999999999989, 0.00159999999999989, 0.00160999999999989, 0.00161999999999989, 0.00162999999999989, 0.00163999999999989, 0.00164999999999989, 0.00165999999999989, 0.00166999999999989, 0.00167999999999989, 0.00168999999999989, 0.00169999999999989, 0.00170999999999989, 0.00171999999999989, 0.00172999999999989, 0.00173999999999989, 0.00174999999999989, 0.00175999999999989, 0.00176999999999989, 0.00177999999999989, 0.00178999999999989, 0.00179999999999989, 0.00180999999999989, 0.00181999999999989, 0.00182999999999989, 0.00183999999999989, 0.00184999999999989, 0.00185999999999989, 0.00186999999999989, 0.00187999999999989, 0.00188999999999989, 0.00189999999999989, 0.00190999999999989, 0.00191999999999989, 0.00192999999999989, 0.00193999999999989, 0.00194999999999989, 0.00195999999999989, 0.00196999999999989, 0.00197999999999989, 0.00198999999999989, 0.00199999999999989, 0.00200999999999989, 0.00201999999999989, 0.00202999999999989, 0.00203999999999989, 0.00204999999999989, 0.00205999999999989, 0.00206999999999989, 0.00207999999999989, 0.00208999999999989, 0.00209999999999989, 0.00210999999999989, 0.00211999999999989, 0.00212999999999989, 0.00213999999999989, 0.00214999999999989, 0.00215999999999989, 0.00216999999999989, 0.00217999999999989, 0.00218999999999989, 0.00219999999999989, 0.00220999999999989, 0.00221999999999989, 0.00222999999999989, 0.00223999999999989, 0.00224999999999989, 0.00225999999999989, 0.00226999999999989, 0.00227999999999989, 0.00228999999999989, 0.00229999999999989, 0.00230999999999989, 0.00231999999999989, 0.00232999999999989, 0.00233999999999989, 0.00234999999999989, 0.00235999999999989, 0.00236999999999989, 0.00237999999999989, 0.00238999999999989, 0.00239999999999989, 0.00240999999999989, 0.00241999999999989, 0.00242999999999989, 0.00243999999999989, 0.00244999999999989, 0.00245999999999989, 0.00246999999999989, 0.00247999999999989, 0.00248999999999989, 0.00249999999999989, 0.00250999999999989, 0.00251999999999989, 0.00252999999999989, 0.00253999999999989, 0.00254999999999989, 0.00255999999999989, 0.00256999999999989, 0.00257999999999989, 0.00258999999999989, 0.00259999999999989, 0.00260999999999989, 0.00261999999999989, 0.00262999999999989, 0.00263999999999989, 0.00264999999999989, 0.00265999999999989, 0.00266999999999989, 0.00267999999999989, 0.00268999999999989, 0.00269999999999989, 0.00270999999999989, 0.00271999999999989, 0.00272999999999989, 0.00273999999999989, 0.00274999999999989, 0.00275999999999989, 0.00276999999999989, 0.00277999999999989, 0.00278999999999989, 0.00279999999999989, 0.00280999999999989, 0.00281999999999989, 0.00282999999999989, 0.00283999999999989, 0.00284999999999989, 0.00285999999999989, 0.00286999999999989, 0.00287999999999989, 0.00288999999999989, 0.00289999999999989, 0.00290999999999989, 0.00291999999999989, 0.00292999999999989, 0.00293999999999989, 0.00294999999999989, 0.00295999999999989, 0.00296999999999989, 0.00297999999999989, 0.00298999999999989, 0.00299999999999989, 0.00300999999999989, 0.00301999999999989, 0.00302999999999989, 0.00303999999999989, 0.00304999999999989, 0.00305999999999989, 0.00306999999999989, 0.00307999999999989, 0.00308999999999989, 0.00309999999999989, 0.00310999999999989, 0.00311999999999989, 0.00312999999999989, 0.00313999999999989, 0.00314999999999989, 0.00315999999999989, 0.00316999999999989, 0.00317999999999989, 0.00318999999999989, 0.00319999999999989, 0.00320999999999989, 0.00321999999999989, 0.00322999999999989, 0.00323999999999989, 0.00324999999999989, 0.00325999999999989, 0.00326999999999989, 0.00327999999999989, 0.00328999999999989, 0.00329999999999989, 0.00330999999999989, 0.00331999999999989, 0.00332999999999989, 0.00333999999999989, 0.00334999999999989, 0.00335999999999989, 0.00336999999999989, 0.00337999999999989, 0.00338999999999989, 0.00339999999999989, 0.00340999999999989, 0.00341999999999989, 0.00342999999999989, 0.00343999999999989, 0.00344999999999989, 0.00345999999999989, 0.00346999999999989, 0.00347999999999989, 0.00348999999999989, 0.00349999999999989, 0.00350999999999989, 0.00351999999999989, 0.00352999999999989, 0.00353999999999989, 0.00354999999999989, 0.00355999999999989, 0.00356999999999989, 0.00357999999999989, 0.00358999999999989, 0.00359999999999989, 0.00360999999999989, 0.00361999999999989, 0.00362999999999989, 0.00363999999999989, 0.00364999999999989, 0.00365999999999989, 0.00366999999999989, 0.00367999999999989, 0.00368999999999989, 0.00369999999999989, 0.00370999999999989, 0.00371999999999989, 0.00372999999999989, 0.00373999999999989, 0.00374999999999989, 0.00375999999999989, 0.00376999999999989, 0.00377999999999989, 0.00378999999999989, 0.00379999999999989, 0.00380999999999989, 0.00381999999999989, 0.00382999999999989, 0.00383999999999989, 0.00384999999999989, 0.00385999999999989, 0.00386999999999989, 0.00387999999999989, 0.00388999999999989, 0.00389999999999989, 0.00390999999999989, 0.00391999999999989, 0.00392999999999989, 0.00393999999999989, 0.00394999999999989, 0.00395999999999989, 0.00396999999999989, 0.00397999999999989, 0.00398999999999989, 0.00399999999999989, 0.00400999999999989, 0.00401999999999989, 0.00402999999999989, 0.00403999999999989, 0.00404999999999989, 0.00405999999999989, 0.00406999999999989, 0.00407999999999989, 0.00408999999999989, 0.00409999999999988, 0.00410999999999988, 0.00411999999999988, 0.00412999999999988, 0.00413999999999988, 0.00414999999999988, 0.00415999999999988, 0.00416999999999988, 0.00417999999999988, 0.00418999999999988, 0.00419999999999988, 0.00420999999999988, 0.00421999999999988, 0.00422999999999988, 0.00423999999999988, 0.00424999999999988, 0.00425999999999988, 0.00426999999999988, 0.00427999999999988, 0.00428999999999988, 0.00429999999999988, 0.00430999999999988, 0.00431999999999988, 0.00432999999999988, 0.00433999999999988, 0.00434999999999987, 0.00435999999999987, 0.00436999999999987, 0.00437999999999987, 0.00438999999999987, 0.00439999999999987, 0.00440999999999987, 0.00441999999999987, 0.00442999999999987, 0.00443999999999987, 0.00444999999999987, 0.00445999999999987, 0.00446999999999987, 0.00447999999999987, 0.00448999999999987, 0.00449999999999987, 0.00450999999999987, 0.00451999999999987, 0.00452999999999987, 0.00453999999999987, 0.00454999999999987, 0.00455999999999987, 0.00456999999999987, 0.00457999999999987, 0.00458999999999987, 0.00459999999999986, 0.00460999999999986, 0.00461999999999986, 0.00462999999999986, 0.00463999999999986, 0.00464999999999986, 0.00465999999999986, 0.00466999999999986, 0.00467999999999986, 0.00468999999999986, 0.00469999999999986, 0.00470999999999986, 0.00471999999999986, 0.00472999999999986, 0.00473999999999986, 0.00474999999999986, 0.00475999999999986, 0.00476999999999986, 0.00477999999999986, 0.00478999999999986, 0.00479999999999986, 0.00480999999999986, 0.00481999999999986, 0.00482999999999986, 0.00483999999999985, 0.00484999999999985, 0.00485999999999985, 0.00486999999999985, 0.00487999999999985, 0.00488999999999985, 0.00489999999999985, 0.00490999999999985, 0.00491999999999985, 0.00492999999999985, 0.00493999999999985, 0.00494999999999985, 0.00495999999999985, 0.00496999999999985, 0.00497999999999985, 0.00498999999999985, 0.00499999999999985, 0.00500999999999985, 0.00501999999999985, 0.00502999999999985, 0.00503999999999985, 0.00504999999999985, 0.00505999999999985, 0.00506999999999985, 0.00507999999999985, 0.00508999999999984, 0.00509999999999984, 0.00510999999999984, 0.00511999999999984, 0.00512999999999984, 0.00513999999999984, 0.00514999999999984, 0.00515999999999984, 0.00516999999999984, 0.00517999999999984, 0.00518999999999984, 0.00519999999999984, 0.00520999999999984, 0.00521999999999984, 0.00522999999999984, 0.00523999999999984, 0.00524999999999984, 0.00525999999999984, 0.00526999999999984, 0.00527999999999984, 0.00528999999999984, 0.00529999999999984, 0.00530999999999984, 0.00531999999999984, 0.00532999999999983, 0.00533999999999983, 0.00534999999999983, 0.00535999999999983, 0.00536999999999983, 0.00537999999999983, 0.00538999999999983, 0.00539999999999983, 0.00540999999999983, 0.00541999999999983, 0.00542999999999983, 0.00543999999999983, 0.00544999999999983, 0.00545999999999983, 0.00546999999999983, 0.00547999999999983, 0.00548999999999983, 0.00549999999999983, 0.00550999999999983, 0.00551999999999983, 0.00552999999999983, 0.00553999999999983, 0.00554999999999983, 0.00555999999999983, 0.00556999999999983, 0.00557999999999982, 0.00558999999999982, 0.00559999999999982, 0.00560999999999982, 0.00561999999999982, 0.00562999999999982, 0.00563999999999982, 0.00564999999999982, 0.00565999999999982, 0.00566999999999982, 0.00567999999999982, 0.00568999999999982, 0.00569999999999982, 0.00570999999999982, 0.00571999999999982, 0.00572999999999982, 0.00573999999999982, 0.00574999999999982, 0.00575999999999982, 0.00576999999999982, 0.00577999999999982, 0.00578999999999982, 0.00579999999999982, 0.00580999999999982, 0.00581999999999981, 0.00582999999999981, 0.00583999999999981, 0.00584999999999981, 0.00585999999999981, 0.00586999999999981, 0.00587999999999981, 0.00588999999999981, 0.00589999999999981, 0.00590999999999981, 0.00591999999999981, 0.00592999999999981, 0.00593999999999981, 0.00594999999999981, 0.00595999999999981, 0.00596999999999981, 0.00597999999999981, 0.00598999999999981, 0.00599999999999981, 0.00600999999999981, 0.00601999999999981, 0.00602999999999981, 0.00603999999999981, 0.00604999999999981, 0.00605999999999981, 0.0060699999999998, 0.0060799999999998, 0.0060899999999998, 0.0060999999999998, 0.0061099999999998, 0.0061199999999998, 0.0061299999999998, 0.0061399999999998, 0.0061499999999998, 0.0061599999999998, 0.0061699999999998, 0.0061799999999998, 0.0061899999999998, 0.0061999999999998, 0.0062099999999998, 0.0062199999999998, 0.0062299999999998, 0.0062399999999998, 0.0062499999999998, 0.0062599999999998, 0.0062699999999998, 0.0062799999999998, 0.0062899999999998, 0.0062999999999998, 0.00630999999999979, 0.00631999999999979, 0.00632999999999979, 0.00633999999999979, 0.00634999999999979, 0.00635999999999979, 0.00636999999999979, 0.00637999999999979, 0.00638999999999979, 0.00639999999999979, 0.00640999999999979, 0.00641999999999979, 0.00642999999999979, 0.00643999999999979, 0.00644999999999979, 0.00645999999999979, 0.00646999999999979, 0.00647999999999979, 0.00648999999999979, 0.00649999999999979, 0.00650999999999979, 0.00651999999999979, 0.00652999999999979, 0.00653999999999979, 0.00654999999999979, 0.00655999999999978, 0.00656999999999978, 0.00657999999999978, 0.00658999999999978, 0.00659999999999978, 0.00660999999999978, 0.00661999999999978, 0.00662999999999978, 0.00663999999999978, 0.00664999999999978, 0.00665999999999978, 0.00666999999999978, 0.00667999999999978, 0.00668999999999978, 0.00669999999999978, 0.00670999999999978, 0.00671999999999978, 0.00672999999999978, 0.00673999999999978, 0.00674999999999978, 0.00675999999999978, 0.00676999999999978, 0.00677999999999978, 0.00678999999999978, 0.00679999999999977, 0.00680999999999977, 0.00681999999999977, 0.00682999999999977, 0.00683999999999977, 0.00684999999999977, 0.00685999999999977, 0.00686999999999977, 0.00687999999999977, 0.00688999999999977, 0.00689999999999977, 0.00690999999999977, 0.00691999999999977, 0.00692999999999977, 0.00693999999999977, 0.00694999999999977, 0.00695999999999977, 0.00696999999999977, 0.00697999999999977, 0.00698999999999977, 0.00699999999999977, -0.007, -0.00699, -0.00698, -0.00697, -0.00696, -0.00695, -0.00694, -0.00693, -0.00692, -0.00691, -0.0069, -0.00689, -0.00688000000000001, -0.00687000000000001, -0.00686000000000001, -0.00685000000000001, -0.00684000000000001, -0.00683000000000001, -0.00682000000000001, -0.00681000000000001, -0.00680000000000001, -0.00679000000000001, -0.00678000000000001, -0.00677000000000001, -0.00676000000000001, -0.00675000000000001, -0.00674000000000001, -0.00673000000000001, -0.00672000000000001, -0.00671000000000001, -0.00670000000000001, -0.00669000000000001, -0.00668000000000001, -0.00667000000000001, -0.00666000000000001, -0.00665000000000001, -0.00664000000000001, -0.00663000000000002, -0.00662000000000002, -0.00661000000000002, -0.00660000000000002, -0.00659000000000002, -0.00658000000000002, -0.00657000000000002, -0.00656000000000002, -0.00655000000000002, -0.00654000000000002, -0.00653000000000002, -0.00652000000000002, -0.00651000000000002, -0.00650000000000002, -0.00649000000000002, -0.00648000000000002, -0.00647000000000002, -0.00646000000000002, -0.00645000000000002, -0.00644000000000002, -0.00643000000000002, -0.00642000000000002, -0.00641000000000002, -0.00640000000000002, -0.00639000000000003, -0.00638000000000003, -0.00637000000000003, -0.00636000000000003, -0.00635000000000003, -0.00634000000000003, -0.00633000000000003, -0.00632000000000003, -0.00631000000000003, -0.00630000000000003, -0.00629000000000003, -0.00628000000000003, -0.00627000000000003, -0.00626000000000003, -0.00625000000000003, -0.00624000000000003, -0.00623000000000003, -0.00622000000000003, -0.00621000000000003, -0.00620000000000003, -0.00619000000000003, -0.00618000000000003, -0.00617000000000003, -0.00616000000000003, -0.00615000000000003, -0.00614000000000004, -0.00613000000000004, -0.00612000000000004, -0.00611000000000004, -0.00610000000000004, -0.00609000000000004, -0.00608000000000004, -0.00607000000000004, -0.00606000000000004, -0.00605000000000004, -0.00604000000000004, -0.00603000000000004, -0.00602000000000004, -0.00601000000000004, -0.00600000000000004, -0.00599000000000004, -0.00598000000000004, -0.00597000000000004, -0.00596000000000004, -0.00595000000000004, -0.00594000000000004, -0.00593000000000004, -0.00592000000000004, -0.00591000000000004, -0.00590000000000004, -0.00589000000000005, -0.00588000000000005, -0.00587000000000005, -0.00586000000000005, -0.00585000000000005, -0.00584000000000005, -0.00583000000000005, -0.00582000000000005, -0.00581000000000005, -0.00580000000000005, -0.00579000000000005, -0.00578000000000005, -0.00577000000000005, -0.00576000000000005, -0.00575000000000005, -0.00574000000000005, -0.00573000000000005, -0.00572000000000005, -0.00571000000000005, -0.00570000000000005, -0.00569000000000005, -0.00568000000000005, -0.00567000000000005, -0.00566000000000005, -0.00565000000000006, -0.00564000000000006, -0.00563000000000006, -0.00562000000000006, -0.00561000000000006, -0.00560000000000006, -0.00559000000000006, -0.00558000000000006, -0.00557000000000006, -0.00556000000000006, -0.00555000000000006, -0.00554000000000006, -0.00553000000000006, -0.00552000000000006, -0.00551000000000006, -0.00550000000000006, -0.00549000000000006, -0.00548000000000006, -0.00547000000000006, -0.00546000000000006, -0.00545000000000006, -0.00544000000000006, -0.00543000000000006, -0.00542000000000006, -0.00541000000000006, -0.00540000000000007, -0.00539000000000007, -0.00538000000000007, -0.00537000000000007, -0.00536000000000007, -0.00535000000000007, -0.00534000000000007, -0.00533000000000007, -0.00532000000000007, -0.00531000000000007, -0.00530000000000007, -0.00529000000000007, -0.00528000000000007, -0.00527000000000007, -0.00526000000000007, -0.00525000000000007, -0.00524000000000007, -0.00523000000000007, -0.00522000000000007, -0.00521000000000007, -0.00520000000000007, -0.00519000000000007, -0.00518000000000007, -0.00517000000000007, -0.00516000000000008, -0.00515000000000008, -0.00514000000000008, -0.00513000000000008, -0.00512000000000008, -0.00511000000000008, -0.00510000000000008, -0.00509000000000008, -0.00508000000000008, -0.00507000000000008, -0.00506000000000008, -0.00505000000000008, -0.00504000000000008, -0.00503000000000008, -0.00502000000000008, -0.00501000000000008, -0.00500000000000008, -0.00499000000000008, -0.00498000000000008, -0.00497000000000008, -0.00496000000000008, -0.00495000000000008, -0.00494000000000008, -0.00493000000000008, -0.00492000000000008, -0.00491000000000009, -0.00490000000000009, -0.00489000000000009, -0.00488000000000009, -0.00487000000000009, -0.00486000000000009, -0.00485000000000009, -0.00484000000000009, -0.00483000000000009, -0.00482000000000009, -0.00481000000000009, -0.00480000000000009, -0.00479000000000009, -0.00478000000000009, -0.00477000000000009, -0.00476000000000009, -0.00475000000000009, -0.00474000000000009, -0.00473000000000009, -0.00472000000000009, -0.00471000000000009, -0.00470000000000009, -0.00469000000000009, -0.00468000000000009, -0.0046700000000001, -0.0046600000000001, -0.0046500000000001, -0.0046400000000001, -0.0046300000000001, -0.0046200000000001, -0.0046100000000001, -0.0046000000000001, -0.0045900000000001, -0.0045800000000001, -0.0045700000000001, -0.0045600000000001, -0.0045500000000001, -0.0045400000000001, -0.0045300000000001, -0.0045200000000001, -0.0045100000000001, -0.0045000000000001, -0.0044900000000001, -0.0044800000000001, -0.0044700000000001, -0.0044600000000001, -0.0044500000000001, -0.0044400000000001, -0.0044300000000001, -0.00442000000000011, -0.00441000000000011, -0.00440000000000011, -0.00439000000000011, -0.00438000000000011, -0.00437000000000011, -0.00436000000000011, -0.00435000000000011, -0.00434000000000011, -0.00433000000000011, -0.00432000000000011, -0.00431000000000011, -0.00430000000000011, -0.00429000000000011, -0.00428000000000011, -0.00427000000000011, -0.00426000000000011, -0.00425000000000011, -0.00424000000000011, -0.00423000000000011, -0.00422000000000011, -0.00421000000000011, -0.00420000000000011, -0.00419000000000011, -0.00418000000000012, -0.00417000000000012, -0.00416000000000012, -0.00415000000000012, -0.00414000000000012, -0.00413000000000012, -0.00412000000000012, -0.00411000000000012, -0.00410000000000012, -0.00409000000000012, -0.00408000000000012, -0.00407000000000012, -0.00406000000000012, -0.00405000000000012, -0.00404000000000012, -0.00403000000000012, -0.00402000000000012, -0.00401000000000012, -0.00400000000000012, -0.00399000000000012, -0.00398000000000012, -0.00397000000000012, -0.00396000000000012, -0.00395000000000012, -0.00394000000000012, -0.00393000000000013, -0.00392000000000013, -0.00391000000000013, -0.00390000000000013, -0.00389000000000013, -0.00388000000000013, -0.00387000000000013, -0.00386000000000013, -0.00385000000000013, -0.00384000000000013, -0.00383000000000013, -0.00382000000000013, -0.00381000000000013, -0.00380000000000013, -0.00379000000000013, -0.00378000000000013, -0.00377000000000013, -0.00376000000000013, -0.00375000000000013, -0.00374000000000013, -0.00373000000000013, -0.00372000000000013, -0.00371000000000013, -0.00370000000000013, -0.00369000000000013, -0.00368000000000013, -0.00367000000000013, -0.00366000000000013, -0.00365000000000013, -0.00364000000000013, -0.00363000000000013, -0.00362000000000013, -0.00361000000000013, -0.00360000000000013, -0.00359000000000013, -0.00358000000000013, -0.00357000000000013, -0.00356000000000013, -0.00355000000000013, -0.00354000000000013, -0.00353000000000013, -0.00352000000000013, -0.00351000000000012, -0.00350000000000012, -0.00349000000000012, -0.00348000000000012, -0.00347000000000012, -0.00346000000000012, -0.00345000000000012, -0.00344000000000012, -0.00343000000000012, -0.00342000000000012, -0.00341000000000012, -0.00340000000000012, -0.00339000000000012, -0.00338000000000012, -0.00337000000000012, -0.00336000000000012, -0.00335000000000012, -0.00334000000000012, -0.00333000000000012, -0.00332000000000012, -0.00331000000000012, -0.00330000000000012, -0.00329000000000012, -0.00328000000000012, -0.00327000000000012, -0.00326000000000012, -0.00325000000000012, -0.00324000000000012, -0.00323000000000012, -0.00322000000000012, -0.00321000000000012, -0.00320000000000012, -0.00319000000000012, -0.00318000000000012, -0.00317000000000012, -0.00316000000000012, -0.00315000000000012, -0.00314000000000012, -0.00313000000000012, -0.00312000000000012, -0.00311000000000012, -0.00310000000000012, -0.00309000000000012, -0.00308000000000012, -0.00307000000000012, -0.00306000000000012, -0.00305000000000012, -0.00304000000000012, -0.00303000000000012, -0.00302000000000012, -0.00301000000000012, -0.00300000000000012, -0.00299000000000012, -0.00298000000000012, -0.00297000000000012, -0.00296000000000012, -0.00295000000000012, -0.00294000000000012, -0.00293000000000012, -0.00292000000000012, -0.00291000000000012, -0.00290000000000012, -0.00289000000000012, -0.00288000000000012, -0.00287000000000012, -0.00286000000000012, -0.00285000000000012, -0.00284000000000012, -0.00283000000000012, -0.00282000000000012, -0.00281000000000012, -0.00280000000000012, -0.00279000000000012, -0.00278000000000012, -0.00277000000000012, -0.00276000000000012, -0.00275000000000012, -0.00274000000000012, -0.00273000000000012, -0.00272000000000012, -0.00271000000000012, -0.00270000000000012, -0.00269000000000012, -0.00268000000000012, -0.00267000000000012, -0.00266000000000012, -0.00265000000000012, -0.00264000000000012, -0.00263000000000012, -0.00262000000000012, -0.00261000000000012, -0.00260000000000012, -0.00259000000000012, -0.00258000000000012, -0.00257000000000012, -0.00256000000000012, -0.00255000000000012, -0.00254000000000012, -0.00253000000000012, -0.00252000000000012, -0.00251000000000012, -0.00250000000000012, -0.00249000000000012, -0.00248000000000012, -0.00247000000000012, -0.00246000000000012, -0.00245000000000012, -0.00244000000000012, -0.00243000000000012, -0.00242000000000012, -0.00241000000000012, -0.00240000000000012, -0.00239000000000012, -0.00238000000000012, -0.00237000000000012, -0.00236000000000012, -0.00235000000000012, -0.00234000000000012, -0.00233000000000012, -0.00232000000000012, -0.00231000000000012, -0.00230000000000012, -0.00229000000000012, -0.00228000000000012, -0.00227000000000012, -0.00226000000000012, -0.00225000000000012, -0.00224000000000012, -0.00223000000000012, -0.00222000000000012, -0.00221000000000012, -0.00220000000000012, -0.00219000000000012, -0.00218000000000012, -0.00217000000000012, -0.00216000000000012, -0.00215000000000012, -0.00214000000000012, -0.00213000000000012, -0.00212000000000012, -0.00211000000000012, -0.00210000000000012, -0.00209000000000012, -0.00208000000000012, -0.00207000000000012, -0.00206000000000012, -0.00205000000000012, -0.00204000000000012, -0.00203000000000012, -0.00202000000000012, -0.00201000000000012, -0.00200000000000012, -0.00199000000000012, -0.00198000000000012, -0.00197000000000012, -0.00196000000000012, -0.00195000000000012, -0.00194000000000012, -0.00193000000000012, -0.00192000000000012, -0.00191000000000012, -0.00190000000000012, -0.00189000000000012, -0.00188000000000012, -0.00187000000000012, -0.00186000000000012, -0.00185000000000012, -0.00184000000000012, -0.00183000000000012, -0.00182000000000012, -0.00181000000000012, -0.00180000000000012, -0.00179000000000012, -0.00178000000000012, -0.00177000000000012, -0.00176000000000012, -0.00175000000000012, -0.00174000000000012, -0.00173000000000012, -0.00172000000000012, -0.00171000000000012, -0.00170000000000012, -0.00169000000000012, -0.00168000000000012, -0.00167000000000012, -0.00166000000000012, -0.00165000000000012, -0.00164000000000012, -0.00163000000000012, -0.00162000000000012, -0.00161000000000012, -0.00160000000000012, -0.00159000000000012, -0.00158000000000012, -0.00157000000000012, -0.00156000000000012, -0.00155000000000012, -0.00154000000000012, -0.00153000000000012, -0.00152000000000012, -0.00151000000000012, -0.00150000000000012, -0.00149000000000012, -0.00148000000000012, -0.00147000000000012, -0.00146000000000012, -0.00145000000000012, -0.00144000000000012, -0.00143000000000012, -0.00142000000000012, -0.00141000000000012, -0.00140000000000012, -0.00139000000000012, -0.00138000000000012, -0.00137000000000012, -0.00136000000000012, -0.00135000000000012, -0.00134000000000012, -0.00133000000000012, -0.00132000000000012, -0.00131000000000012, -0.00130000000000012, -0.00129000000000012, -0.00128000000000012, -0.00127000000000012, -0.00126000000000012, -0.00125000000000012, -0.00124000000000012, -0.00123000000000012, -0.00122000000000012, -0.00121000000000012, -0.00120000000000012, -0.00119000000000012, -0.00118000000000012, -0.00117000000000012, -0.00116000000000012, -0.00115000000000012, -0.00114000000000012, -0.00113000000000012, -0.00112000000000012, -0.00111000000000012, -0.00110000000000012, -0.00109000000000012, -0.00108000000000012, -0.00107000000000012, -0.00106000000000012, -0.00105000000000012, -0.00104000000000012, -0.00103000000000012, -0.00102000000000012, -0.00101000000000012, -0.00100000000000012, -0.000990000000000118, -0.000980000000000118, -0.000970000000000118, -0.000960000000000118, -0.000950000000000118, -0.000940000000000118, -0.000930000000000118, -0.000920000000000118, -0.000910000000000118, -0.000900000000000118, -0.000890000000000118, -0.000880000000000118, -0.000870000000000118, -0.000860000000000118, -0.000850000000000118, -0.000840000000000118, -0.000830000000000118, -0.000820000000000118, -0.000810000000000118, -0.000800000000000118, -0.000790000000000118, -0.000780000000000118, -0.000770000000000118, -0.000760000000000118, -0.000750000000000118, -0.000740000000000118, -0.000730000000000118, -0.000720000000000118, -0.000710000000000118, -0.000700000000000118, -0.000690000000000118, -0.000680000000000118, -0.000670000000000118, -0.000660000000000118, -0.000650000000000117, -0.000640000000000117, -0.000630000000000117, -0.000620000000000117, -0.000610000000000117, -0.000600000000000117, -0.000590000000000117, -0.000580000000000117, -0.000570000000000117, -0.000560000000000117, -0.000550000000000117, -0.000540000000000117, -0.000530000000000117, -0.000520000000000117, -0.000510000000000117, -0.000500000000000117, -0.000490000000000117, -0.000480000000000117, -0.000470000000000117, -0.000460000000000117, -0.000450000000000117, -0.000440000000000117, -0.000430000000000117, -0.000420000000000117, -0.000410000000000117, -0.000400000000000117, -0.000390000000000117, -0.000380000000000117, -0.000370000000000117, -0.000360000000000117, -0.000350000000000117, -0.000340000000000117, -0.000330000000000117, -0.000320000000000117, -0.000310000000000117, -0.000300000000000117, -0.000290000000000117, -0.000280000000000117, -0.000270000000000117, -0.000260000000000116, -0.000250000000000116, -0.000240000000000116, -0.000230000000000116, -0.000220000000000116, -0.000210000000000116, -0.000200000000000116, -0.000190000000000116, -0.000180000000000116, -0.000170000000000116, -0.000160000000000116, -0.000150000000000116, -0.000140000000000116, -0.000130000000000116, -0.000120000000000116, -0.000110000000000116, -0.000100000000000116, -9.00000000001165e-05, -8.00000000001165e-05, -7.00000000001165e-05, -6.00000000001165e-05, -5.00000000001165e-05, -4.00000000001165e-05, -3.00000000001165e-05, -2.00000000001165e-05, -1.00000000001165e-05, -1.16467030247466e-16, 9.99999999988353e-06, 1.99999999998835e-05, 2.99999999998835e-05, 3.99999999998835e-05, 4.99999999998835e-05, 5.99999999998835e-05, 6.99999999998835e-05, 7.99999999998835e-05, 8.99999999998835e-05, 9.99999999998835e-05, 0.000109999999999884, 0.000119999999999884, 0.000129999999999884, 0.000139999999999884, 0.000149999999999884, 0.000159999999999884, 0.000169999999999884, 0.000179999999999884, 0.000189999999999884, 0.000199999999999884, 0.000209999999999884, 0.000219999999999884, 0.000229999999999884, 0.000239999999999884, 0.000249999999999884, 0.000259999999999884, 0.000269999999999884, 0.000279999999999884, 0.000289999999999884, 0.000299999999999884, 0.000309999999999884, 0.000319999999999884, 0.000329999999999884, 0.000339999999999884, 0.000349999999999884, 0.000359999999999884, 0.000369999999999884, 0.000379999999999884, 0.000389999999999884, 0.000399999999999884, 0.000409999999999884, 0.000419999999999884, 0.000429999999999884, 0.000439999999999884, 0.000449999999999884, 0.000459999999999884, 0.000469999999999884, 0.000479999999999884, 0.000489999999999884, 0.000499999999999884, 0.000509999999999884, 0.000519999999999884, 0.000529999999999884, 0.000539999999999884, 0.000549999999999884, 0.000559999999999884, 0.000569999999999884, 0.000579999999999884, 0.000589999999999884, 0.000599999999999884, 0.000609999999999885, 0.000619999999999885, 0.000629999999999885, 0.000639999999999885, 0.000649999999999885, 0.000659999999999885, 0.000669999999999885, 0.000679999999999885, 0.000689999999999885, 0.000699999999999885, 0.000709999999999885, 0.000719999999999885, 0.000729999999999885, 0.000739999999999885, 0.000749999999999885, 0.000759999999999885, 0.000769999999999885, 0.000779999999999885, 0.000789999999999885, 0.000799999999999885, 0.000809999999999885, 0.000819999999999885, 0.000829999999999885, 0.000839999999999885, 0.000849999999999885, 0.000859999999999885, 0.000869999999999885, 0.000879999999999885, 0.000889999999999885, 0.000899999999999885, 0.000909999999999885, 0.000919999999999885, 0.000929999999999885, 0.000939999999999885, 0.000949999999999885, 0.000959999999999885, 0.000969999999999885, 0.000979999999999885, 0.000989999999999886, 0.000999999999999886, 0.00100999999999989, 0.00101999999999989, 0.00102999999999989, 0.00103999999999989, 0.00104999999999989, 0.00105999999999989, 0.00106999999999989, 0.00107999999999989, 0.00108999999999989, 0.00109999999999989, 0.00110999999999989, 0.00111999999999989, 0.00112999999999989, 0.00113999999999989, 0.00114999999999989, 0.00115999999999989, 0.00116999999999989, 0.00117999999999989, 0.00118999999999989, 0.00119999999999989, 0.00120999999999989, 0.00121999999999989, 0.00122999999999989, 0.00123999999999989, 0.00124999999999989, 0.00125999999999989, 0.00126999999999989, 0.00127999999999989, 0.00128999999999989, 0.00129999999999989, 0.00130999999999989, 0.00131999999999989, 0.00132999999999989, 0.00133999999999989, 0.00134999999999989, 0.00135999999999989, 0.00136999999999989, 0.00137999999999989, 0.00138999999999989, 0.00139999999999989, 0.00140999999999989, 0.00141999999999989, 0.00142999999999989, 0.00143999999999989, 0.00144999999999989, 0.00145999999999989, 0.00146999999999989, 0.00147999999999989, 0.00148999999999989, 0.00149999999999989, 0.00150999999999989, 0.00151999999999989, 0.00152999999999989, 0.00153999999999989, 0.00154999999999989, 0.00155999999999989, 0.00156999999999989, 0.00157999999999989, 0.00158999999999989, 0.00159999999999989, 0.00160999999999989, 0.00161999999999989, 0.00162999999999989, 0.00163999999999989, 0.00164999999999989, 0.00165999999999989, 0.00166999999999989, 0.00167999999999989, 0.00168999999999989, 0.00169999999999989, 0.00170999999999989, 0.00171999999999989, 0.00172999999999989, 0.00173999999999989, 0.00174999999999989, 0.00175999999999989, 0.00176999999999989, 0.00177999999999989, 0.00178999999999989, 0.00179999999999989, 0.00180999999999989, 0.00181999999999989, 0.00182999999999989, 0.00183999999999989, 0.00184999999999989, 0.00185999999999989, 0.00186999999999989, 0.00187999999999989, 0.00188999999999989, 0.00189999999999989, 0.00190999999999989, 0.00191999999999989, 0.00192999999999989, 0.00193999999999989, 0.00194999999999989, 0.00195999999999989, 0.00196999999999989, 0.00197999999999989, 0.00198999999999989, 0.00199999999999989, 0.00200999999999989, 0.00201999999999989, 0.00202999999999989, 0.00203999999999989, 0.00204999999999989, 0.00205999999999989, 0.00206999999999989, 0.00207999999999989, 0.00208999999999989, 0.00209999999999989, 0.00210999999999989, 0.00211999999999989, 0.00212999999999989, 0.00213999999999989, 0.00214999999999989, 0.00215999999999989, 0.00216999999999989, 0.00217999999999989, 0.00218999999999989, 0.00219999999999989, 0.00220999999999989, 0.00221999999999989, 0.00222999999999989, 0.00223999999999989, 0.00224999999999989, 0.00225999999999989, 0.00226999999999989, 0.00227999999999989, 0.00228999999999989, 0.00229999999999989, 0.00230999999999989, 0.00231999999999989, 0.00232999999999989, 0.00233999999999989, 0.00234999999999989, 0.00235999999999989, 0.00236999999999989, 0.00237999999999989, 0.00238999999999989, 0.00239999999999989, 0.00240999999999989, 0.00241999999999989, 0.00242999999999989, 0.00243999999999989, 0.00244999999999989, 0.00245999999999989, 0.00246999999999989, 0.00247999999999989, 0.00248999999999989, 0.00249999999999989, 0.00250999999999989, 0.00251999999999989, 0.00252999999999989, 0.00253999999999989, 0.00254999999999989, 0.00255999999999989, 0.00256999999999989, 0.00257999999999989, 0.00258999999999989, 0.00259999999999989, 0.00260999999999989, 0.00261999999999989, 0.00262999999999989, 0.00263999999999989, 0.00264999999999989, 0.00265999999999989, 0.00266999999999989, 0.00267999999999989, 0.00268999999999989, 0.00269999999999989, 0.00270999999999989, 0.00271999999999989, 0.00272999999999989, 0.00273999999999989, 0.00274999999999989, 0.00275999999999989, 0.00276999999999989, 0.00277999999999989, 0.00278999999999989, 0.00279999999999989, 0.00280999999999989, 0.00281999999999989, 0.00282999999999989, 0.00283999999999989, 0.00284999999999989, 0.00285999999999989, 0.00286999999999989, 0.00287999999999989, 0.00288999999999989, 0.00289999999999989, 0.00290999999999989, 0.00291999999999989, 0.00292999999999989, 0.00293999999999989, 0.00294999999999989, 0.00295999999999989, 0.00296999999999989, 0.00297999999999989, 0.00298999999999989, 0.00299999999999989, 0.00300999999999989, 0.00301999999999989, 0.00302999999999989, 0.00303999999999989, 0.00304999999999989, 0.00305999999999989, 0.00306999999999989, 0.00307999999999989, 0.00308999999999989, 0.00309999999999989, 0.00310999999999989, 0.00311999999999989, 0.00312999999999989, 0.00313999999999989, 0.00314999999999989, 0.00315999999999989, 0.00316999999999989, 0.00317999999999989, 0.00318999999999989, 0.00319999999999989, 0.00320999999999989, 0.00321999999999989, 0.00322999999999989, 0.00323999999999989, 0.00324999999999989, 0.00325999999999989, 0.00326999999999989, 0.00327999999999989, 0.00328999999999989, 0.00329999999999989, 0.00330999999999989, 0.00331999999999989, 0.00332999999999989, 0.00333999999999989, 0.00334999999999989, 0.00335999999999989, 0.00336999999999989, 0.00337999999999989, 0.00338999999999989, 0.00339999999999989, 0.00340999999999989, 0.00341999999999989, 0.00342999999999989, 0.00343999999999989, 0.00344999999999989, 0.00345999999999989, 0.00346999999999989, 0.00347999999999989, 0.00348999999999989, 0.00349999999999989, 0.00350999999999989, 0.00351999999999989, 0.00352999999999989, 0.00353999999999989, 0.00354999999999989, 0.00355999999999989, 0.00356999999999989, 0.00357999999999989, 0.00358999999999989, 0.00359999999999989, 0.00360999999999989, 0.00361999999999989, 0.00362999999999989, 0.00363999999999989, 0.00364999999999989, 0.00365999999999989, 0.00366999999999989, 0.00367999999999989, 0.00368999999999989, 0.00369999999999989, 0.00370999999999989, 0.00371999999999989, 0.00372999999999989, 0.00373999999999989, 0.00374999999999989, 0.00375999999999989, 0.00376999999999989, 0.00377999999999989, 0.00378999999999989, 0.00379999999999989, 0.00380999999999989, 0.00381999999999989, 0.00382999999999989, 0.00383999999999989, 0.00384999999999989, 0.00385999999999989, 0.00386999999999989, 0.00387999999999989, 0.00388999999999989, 0.00389999999999989, 0.00390999999999989, 0.00391999999999989, 0.00392999999999989, 0.00393999999999989, 0.00394999999999989, 0.00395999999999989, 0.00396999999999989, 0.00397999999999989, 0.00398999999999989, 0.00399999999999989, 0.00400999999999989, 0.00401999999999989, 0.00402999999999989, 0.00403999999999989, 0.00404999999999989, 0.00405999999999989, 0.00406999999999989, 0.00407999999999989, 0.00408999999999989, 0.00409999999999988, 0.00410999999999988, 0.00411999999999988, 0.00412999999999988, 0.00413999999999988, 0.00414999999999988, 0.00415999999999988, 0.00416999999999988, 0.00417999999999988, 0.00418999999999988, 0.00419999999999988, 0.00420999999999988, 0.00421999999999988, 0.00422999999999988, 0.00423999999999988, 0.00424999999999988, 0.00425999999999988, 0.00426999999999988, 0.00427999999999988, 0.00428999999999988, 0.00429999999999988, 0.00430999999999988, 0.00431999999999988, 0.00432999999999988, 0.00433999999999988, 0.00434999999999987, 0.00435999999999987, 0.00436999999999987, 0.00437999999999987, 0.00438999999999987, 0.00439999999999987, 0.00440999999999987, 0.00441999999999987, 0.00442999999999987, 0.00443999999999987, 0.00444999999999987, 0.00445999999999987, 0.00446999999999987, 0.00447999999999987, 0.00448999999999987, 0.00449999999999987, 0.00450999999999987, 0.00451999999999987, 0.00452999999999987, 0.00453999999999987, 0.00454999999999987, 0.00455999999999987, 0.00456999999999987, 0.00457999999999987, 0.00458999999999987, 0.00459999999999986, 0.00460999999999986, 0.00461999999999986, 0.00462999999999986, 0.00463999999999986, 0.00464999999999986, 0.00465999999999986, 0.00466999999999986, 0.00467999999999986, 0.00468999999999986, 0.00469999999999986, 0.00470999999999986, 0.00471999999999986, 0.00472999999999986, 0.00473999999999986, 0.00474999999999986, 0.00475999999999986, 0.00476999999999986, 0.00477999999999986, 0.00478999999999986, 0.00479999999999986, 0.00480999999999986, 0.00481999999999986, 0.00482999999999986, 0.00483999999999985, 0.00484999999999985, 0.00485999999999985, 0.00486999999999985, 0.00487999999999985, 0.00488999999999985, 0.00489999999999985, 0.00490999999999985, 0.00491999999999985, 0.00492999999999985, 0.00493999999999985, 0.00494999999999985, 0.00495999999999985, 0.00496999999999985, 0.00497999999999985, 0.00498999999999985, 0.00499999999999985, 0.00500999999999985, 0.00501999999999985, 0.00502999999999985, 0.00503999999999985, 0.00504999999999985, 0.00505999999999985, 0.00506999999999985, 0.00507999999999985, 0.00508999999999984, 0.00509999999999984, 0.00510999999999984, 0.00511999999999984, 0.00512999999999984, 0.00513999999999984, 0.00514999999999984, 0.00515999999999984, 0.00516999999999984, 0.00517999999999984, 0.00518999999999984, 0.00519999999999984, 0.00520999999999984, 0.00521999999999984, 0.00522999999999984, 0.00523999999999984, 0.00524999999999984, 0.00525999999999984, 0.00526999999999984, 0.00527999999999984, 0.00528999999999984, 0.00529999999999984, 0.00530999999999984, 0.00531999999999984, 0.00532999999999983, 0.00533999999999983, 0.00534999999999983, 0.00535999999999983, 0.00536999999999983, 0.00537999999999983, 0.00538999999999983, 0.00539999999999983, 0.00540999999999983, 0.00541999999999983, 0.00542999999999983, 0.00543999999999983, 0.00544999999999983, 0.00545999999999983, 0.00546999999999983, 0.00547999999999983, 0.00548999999999983, 0.00549999999999983, 0.00550999999999983, 0.00551999999999983, 0.00552999999999983, 0.00553999999999983, 0.00554999999999983, 0.00555999999999983, 0.00556999999999983, 0.00557999999999982, 0.00558999999999982, 0.00559999999999982, 0.00560999999999982, 0.00561999999999982, 0.00562999999999982, 0.00563999999999982, 0.00564999999999982, 0.00565999999999982, 0.00566999999999982, 0.00567999999999982, 0.00568999999999982, 0.00569999999999982, 0.00570999999999982, 0.00571999999999982, 0.00572999999999982, 0.00573999999999982, 0.00574999999999982, 0.00575999999999982, 0.00576999999999982, 0.00577999999999982, 0.00578999999999982, 0.00579999999999982, 0.00580999999999982, 0.00581999999999981, 0.00582999999999981, 0.00583999999999981, 0.00584999999999981, 0.00585999999999981, 0.00586999999999981, 0.00587999999999981, 0.00588999999999981, 0.00589999999999981, 0.00590999999999981, 0.00591999999999981, 0.00592999999999981, 0.00593999999999981, 0.00594999999999981, 0.00595999999999981, 0.00596999999999981, 0.00597999999999981, 0.00598999999999981, 0.00599999999999981, 0.00600999999999981, 0.00601999999999981, 0.00602999999999981, 0.00603999999999981, 0.00604999999999981, 0.00605999999999981, 0.0060699999999998, 0.0060799999999998, 0.0060899999999998, 0.0060999999999998, 0.0061099999999998, 0.0061199999999998, 0.0061299999999998, 0.0061399999999998, 0.0061499999999998, 0.0061599999999998, 0.0061699999999998, 0.0061799999999998, 0.0061899999999998, 0.0061999999999998, 0.0062099999999998, 0.0062199999999998, 0.0062299999999998, 0.0062399999999998, 0.0062499999999998, 0.0062599999999998, 0.0062699999999998, 0.0062799999999998, 0.0062899999999998, 0.0062999999999998, 0.00630999999999979, 0.00631999999999979, 0.00632999999999979, 0.00633999999999979, 0.00634999999999979, 0.00635999999999979, 0.00636999999999979, 0.00637999999999979, 0.00638999999999979, 0.00639999999999979, 0.00640999999999979, 0.00641999999999979, 0.00642999999999979, 0.00643999999999979, 0.00644999999999979, 0.00645999999999979, 0.00646999999999979, 0.00647999999999979, 0.00648999999999979, 0.00649999999999979, 0.00650999999999979, 0.00651999999999979, 0.00652999999999979, 0.00653999999999979, 0.00654999999999979, 0.00655999999999978, 0.00656999999999978, 0.00657999999999978, 0.00658999999999978, 0.00659999999999978, 0.00660999999999978, 0.00661999999999978, 0.00662999999999978, 0.00663999999999978, 0.00664999999999978, 0.00665999999999978, 0.00666999999999978, 0.00667999999999978, 0.00668999999999978, 0.00669999999999978, 0.00670999999999978, 0.00671999999999978, 0.00672999999999978, 0.00673999999999978, 0.00674999999999978, 0.00675999999999978, 0.00676999999999978, 0.00677999999999978, 0.00678999999999978, 0.00679999999999977, 0.00680999999999977, 0.00681999999999977, 0.00682999999999977, 0.00683999999999977, 0.00684999999999977, 0.00685999999999977, 0.00686999999999977, 0.00687999999999977, 0.00688999999999977, 0.00689999999999977, 0.00690999999999977, 0.00691999999999977, 0.00692999999999977, 0.00693999999999977, 0.00694999999999977, 0.00695999999999977, 0.00696999999999977, 0.00697999999999977, 0.00698999999999977, 0.00699999999999977, -0.007, -0.00699, -0.00698, -0.00697, -0.00696, -0.00695, -0.00694, -0.00693, -0.00692, -0.00691, -0.0069, -0.00689, -0.00688000000000001, -0.00687000000000001, -0.00686000000000001, -0.00685000000000001, -0.00684000000000001, -0.00683000000000001, -0.00682000000000001, -0.00681000000000001, -0.00680000000000001, -0.00679000000000001, -0.00678000000000001, -0.00677000000000001, -0.00676000000000001, -0.00675000000000001, -0.00674000000000001, -0.00673000000000001, -0.00672000000000001, -0.00671000000000001, -0.00670000000000001, -0.00669000000000001, -0.00668000000000001, -0.00667000000000001, -0.00666000000000001, -0.00665000000000001, -0.00664000000000001, -0.00663000000000002, -0.00662000000000002, -0.00661000000000002, -0.00660000000000002, -0.00659000000000002, -0.00658000000000002, -0.00657000000000002, -0.00656000000000002, -0.00655000000000002, -0.00654000000000002, -0.00653000000000002, -0.00652000000000002, -0.00651000000000002, -0.00650000000000002, -0.00649000000000002, -0.00648000000000002, -0.00647000000000002, -0.00646000000000002, -0.00645000000000002, -0.00644000000000002, -0.00643000000000002, -0.00642000000000002, -0.00641000000000002, -0.00640000000000002, -0.00639000000000003, -0.00638000000000003, -0.00637000000000003, -0.00636000000000003, -0.00635000000000003, -0.00634000000000003, -0.00633000000000003, -0.00632000000000003, -0.00631000000000003, -0.00630000000000003, -0.00629000000000003, -0.00628000000000003, -0.00627000000000003, -0.00626000000000003, -0.00625000000000003, -0.00624000000000003, -0.00623000000000003, -0.00622000000000003, -0.00621000000000003, -0.00620000000000003, -0.00619000000000003, -0.00618000000000003, -0.00617000000000003, -0.00616000000000003, -0.00615000000000003, -0.00614000000000004, -0.00613000000000004, -0.00612000000000004, -0.00611000000000004, -0.00610000000000004, -0.00609000000000004, -0.00608000000000004, -0.00607000000000004, -0.00606000000000004, -0.00605000000000004, -0.00604000000000004, -0.00603000000000004, -0.00602000000000004, -0.00601000000000004, -0.00600000000000004, -0.00599000000000004, -0.00598000000000004, -0.00597000000000004, -0.00596000000000004, -0.00595000000000004, -0.00594000000000004, -0.00593000000000004, -0.00592000000000004, -0.00591000000000004, -0.00590000000000004, -0.00589000000000005, -0.00588000000000005, -0.00587000000000005, -0.00586000000000005, -0.00585000000000005, -0.00584000000000005, -0.00583000000000005, -0.00582000000000005, -0.00581000000000005, -0.00580000000000005, -0.00579000000000005, -0.00578000000000005, -0.00577000000000005, -0.00576000000000005, -0.00575000000000005, -0.00574000000000005, -0.00573000000000005, -0.00572000000000005, -0.00571000000000005, -0.00570000000000005, -0.00569000000000005, -0.00568000000000005, -0.00567000000000005, -0.00566000000000005, -0.00565000000000006, -0.00564000000000006, -0.00563000000000006, -0.00562000000000006, -0.00561000000000006, -0.00560000000000006, -0.00559000000000006, -0.00558000000000006, -0.00557000000000006, -0.00556000000000006, -0.00555000000000006, -0.00554000000000006, -0.00553000000000006, -0.00552000000000006, -0.00551000000000006, -0.00550000000000006, -0.00549000000000006, -0.00548000000000006, -0.00547000000000006, -0.00546000000000006, -0.00545000000000006, -0.00544000000000006, -0.00543000000000006, -0.00542000000000006, -0.00541000000000006, -0.00540000000000007, -0.00539000000000007, -0.00538000000000007, -0.00537000000000007, -0.00536000000000007, -0.00535000000000007, -0.00534000000000007, -0.00533000000000007, -0.00532000000000007, -0.00531000000000007, -0.00530000000000007, -0.00529000000000007, -0.00528000000000007, -0.00527000000000007, -0.00526000000000007, -0.00525000000000007, -0.00524000000000007, -0.00523000000000007, -0.00522000000000007, -0.00521000000000007, -0.00520000000000007, -0.00519000000000007, -0.00518000000000007, -0.00517000000000007, -0.00516000000000008, -0.00515000000000008, -0.00514000000000008, -0.00513000000000008, -0.00512000000000008, -0.00511000000000008, -0.00510000000000008, -0.00509000000000008, -0.00508000000000008, -0.00507000000000008, -0.00506000000000008, -0.00505000000000008, -0.00504000000000008, -0.00503000000000008, -0.00502000000000008, -0.00501000000000008, -0.00500000000000008, -0.00499000000000008, -0.00498000000000008, -0.00497000000000008, -0.00496000000000008, -0.00495000000000008, -0.00494000000000008, -0.00493000000000008, -0.00492000000000008, -0.00491000000000009, -0.00490000000000009, -0.00489000000000009, -0.00488000000000009, -0.00487000000000009, -0.00486000000000009, -0.00485000000000009, -0.00484000000000009, -0.00483000000000009, -0.00482000000000009, -0.00481000000000009, -0.00480000000000009, -0.00479000000000009, -0.00478000000000009, -0.00477000000000009, -0.00476000000000009, -0.00475000000000009, -0.00474000000000009, -0.00473000000000009, -0.00472000000000009, -0.00471000000000009, -0.00470000000000009, -0.00469000000000009, -0.00468000000000009, -0.0046700000000001, -0.0046600000000001, -0.0046500000000001, -0.0046400000000001, -0.0046300000000001, -0.0046200000000001, -0.0046100000000001, -0.0046000000000001, -0.0045900000000001, -0.0045800000000001, -0.0045700000000001, -0.0045600000000001, -0.0045500000000001, -0.0045400000000001, -0.0045300000000001, -0.0045200000000001, -0.0045100000000001, -0.0045000000000001, -0.0044900000000001, -0.0044800000000001, -0.0044700000000001, -0.0044600000000001, -0.0044500000000001, -0.0044400000000001, -0.0044300000000001, -0.00442000000000011, -0.00441000000000011, -0.00440000000000011, -0.00439000000000011, -0.00438000000000011, -0.00437000000000011, -0.00436000000000011, -0.00435000000000011, -0.00434000000000011, -0.00433000000000011, -0.00432000000000011, -0.00431000000000011, -0.00430000000000011, -0.00429000000000011, -0.00428000000000011, -0.00427000000000011, -0.00426000000000011, -0.00425000000000011, -0.00424000000000011, -0.00423000000000011, -0.00422000000000011, -0.00421000000000011, -0.00420000000000011, -0.00419000000000011, -0.00418000000000012, -0.00417000000000012, -0.00416000000000012, -0.00415000000000012, -0.00414000000000012, -0.00413000000000012, -0.00412000000000012, -0.00411000000000012, -0.00410000000000012, -0.00409000000000012, -0.00408000000000012, -0.00407000000000012, -0.00406000000000012, -0.00405000000000012, -0.00404000000000012, -0.00403000000000012, -0.00402000000000012, -0.00401000000000012, -0.00400000000000012, -0.00399000000000012, -0.00398000000000012, -0.00397000000000012, -0.00396000000000012, -0.00395000000000012, -0.00394000000000012, -0.00393000000000013, -0.00392000000000013, -0.00391000000000013, -0.00390000000000013, -0.00389000000000013, -0.00388000000000013, -0.00387000000000013, -0.00386000000000013, -0.00385000000000013, -0.00384000000000013, -0.00383000000000013, -0.00382000000000013, -0.00381000000000013, -0.00380000000000013, -0.00379000000000013, -0.00378000000000013, -0.00377000000000013, -0.00376000000000013, -0.00375000000000013, -0.00374000000000013, -0.00373000000000013, -0.00372000000000013, -0.00371000000000013, -0.00370000000000013, -0.00369000000000013, -0.00368000000000013, -0.00367000000000013, -0.00366000000000013, -0.00365000000000013, -0.00364000000000013, -0.00363000000000013, -0.00362000000000013, -0.00361000000000013, -0.00360000000000013, -0.00359000000000013, -0.00358000000000013, -0.00357000000000013, -0.00356000000000013, -0.00355000000000013, -0.00354000000000013, -0.00353000000000013, -0.00352000000000013, -0.00351000000000012, -0.00350000000000012, -0.00349000000000012, -0.00348000000000012, -0.00347000000000012, -0.00346000000000012, -0.00345000000000012, -0.00344000000000012, -0.00343000000000012, -0.00342000000000012, -0.00341000000000012, -0.00340000000000012, -0.00339000000000012, -0.00338000000000012, -0.00337000000000012, -0.00336000000000012, -0.00335000000000012, -0.00334000000000012, -0.00333000000000012, -0.00332000000000012, -0.00331000000000012, -0.00330000000000012, -0.00329000000000012, -0.00328000000000012, -0.00327000000000012, -0.00326000000000012, -0.00325000000000012, -0.00324000000000012, -0.00323000000000012, -0.00322000000000012, -0.00321000000000012, -0.00320000000000012, -0.00319000000000012, -0.00318000000000012, -0.00317000000000012, -0.00316000000000012, -0.00315000000000012, -0.00314000000000012, -0.00313000000000012, -0.00312000000000012, -0.00311000000000012, -0.00310000000000012, -0.00309000000000012, -0.00308000000000012, -0.00307000000000012, -0.00306000000000012, -0.00305000000000012, -0.00304000000000012, -0.00303000000000012, -0.00302000000000012, -0.00301000000000012, -0.00300000000000012, -0.00299000000000012, -0.00298000000000012, -0.00297000000000012, -0.00296000000000012, -0.00295000000000012, -0.00294000000000012, -0.00293000000000012, -0.00292000000000012, -0.00291000000000012, -0.00290000000000012, -0.00289000000000012, -0.00288000000000012, -0.00287000000000012, -0.00286000000000012, -0.00285000000000012, -0.00284000000000012, -0.00283000000000012, -0.00282000000000012, -0.00281000000000012, -0.00280000000000012, -0.00279000000000012, -0.00278000000000012, -0.00277000000000012, -0.00276000000000012, -0.00275000000000012, -0.00274000000000012, -0.00273000000000012, -0.00272000000000012, -0.00271000000000012, -0.00270000000000012, -0.00269000000000012, -0.00268000000000012, -0.00267000000000012, -0.00266000000000012, -0.00265000000000012, -0.00264000000000012, -0.00263000000000012, -0.00262000000000012, -0.00261000000000012, -0.00260000000000012, -0.00259000000000012, -0.00258000000000012, -0.00257000000000012, -0.00256000000000012, -0.00255000000000012, -0.00254000000000012, -0.00253000000000012, -0.00252000000000012, -0.00251000000000012, -0.00250000000000012, -0.00249000000000012, -0.00248000000000012, -0.00247000000000012, -0.00246000000000012, -0.00245000000000012, -0.00244000000000012, -0.00243000000000012, -0.00242000000000012, -0.00241000000000012, -0.00240000000000012, -0.00239000000000012, -0.00238000000000012, -0.00237000000000012, -0.00236000000000012, -0.00235000000000012, -0.00234000000000012, -0.00233000000000012, -0.00232000000000012, -0.00231000000000012, -0.00230000000000012, -0.00229000000000012, -0.00228000000000012, -0.00227000000000012, -0.00226000000000012, -0.00225000000000012, -0.00224000000000012, -0.00223000000000012, -0.00222000000000012, -0.00221000000000012, -0.00220000000000012, -0.00219000000000012, -0.00218000000000012, -0.00217000000000012, -0.00216000000000012, -0.00215000000000012, -0.00214000000000012, -0.00213000000000012, -0.00212000000000012, -0.00211000000000012, -0.00210000000000012, -0.00209000000000012, -0.00208000000000012, -0.00207000000000012, -0.00206000000000012, -0.00205000000000012, -0.00204000000000012, -0.00203000000000012, -0.00202000000000012, -0.00201000000000012, -0.00200000000000012, -0.00199000000000012, -0.00198000000000012, -0.00197000000000012, -0.00196000000000012, -0.00195000000000012, -0.00194000000000012, -0.00193000000000012, -0.00192000000000012, -0.00191000000000012, -0.00190000000000012, -0.00189000000000012, -0.00188000000000012, -0.00187000000000012, -0.00186000000000012, -0.00185000000000012, -0.00184000000000012, -0.00183000000000012, -0.00182000000000012, -0.00181000000000012, -0.00180000000000012, -0.00179000000000012, -0.00178000000000012, -0.00177000000000012, -0.00176000000000012, -0.00175000000000012, -0.00174000000000012, -0.00173000000000012, -0.00172000000000012, -0.00171000000000012, -0.00170000000000012, -0.00169000000000012, -0.00168000000000012, -0.00167000000000012, -0.00166000000000012, -0.00165000000000012, -0.00164000000000012, -0.00163000000000012, -0.00162000000000012, -0.00161000000000012, -0.00160000000000012, -0.00159000000000012, -0.00158000000000012, -0.00157000000000012, -0.00156000000000012, -0.00155000000000012, -0.00154000000000012, -0.00153000000000012, -0.00152000000000012, -0.00151000000000012, -0.00150000000000012, -0.00149000000000012, -0.00148000000000012, -0.00147000000000012, -0.00146000000000012, -0.00145000000000012, -0.00144000000000012, -0.00143000000000012, -0.00142000000000012, -0.00141000000000012, -0.00140000000000012, -0.00139000000000012, -0.00138000000000012, -0.00137000000000012, -0.00136000000000012, -0.00135000000000012, -0.00134000000000012, -0.00133000000000012, -0.00132000000000012, -0.00131000000000012, -0.00130000000000012, -0.00129000000000012, -0.00128000000000012, -0.00127000000000012, -0.00126000000000012, -0.00125000000000012, -0.00124000000000012, -0.00123000000000012, -0.00122000000000012, -0.00121000000000012, -0.00120000000000012, -0.00119000000000012, -0.00118000000000012, -0.00117000000000012, -0.00116000000000012, -0.00115000000000012, -0.00114000000000012, -0.00113000000000012, -0.00112000000000012, -0.00111000000000012, -0.00110000000000012, -0.00109000000000012, -0.00108000000000012, -0.00107000000000012, -0.00106000000000012, -0.00105000000000012, -0.00104000000000012, -0.00103000000000012, -0.00102000000000012, -0.00101000000000012, -0.00100000000000012, -0.000990000000000118, -0.000980000000000118, -0.000970000000000118, -0.000960000000000118, -0.000950000000000118, -0.000940000000000118, -0.000930000000000118, -0.000920000000000118, -0.000910000000000118, -0.000900000000000118, -0.000890000000000118, -0.000880000000000118, -0.000870000000000118, -0.000860000000000118, -0.000850000000000118, -0.000840000000000118, -0.000830000000000118, -0.000820000000000118, -0.000810000000000118, -0.000800000000000118, -0.000790000000000118, -0.000780000000000118, -0.000770000000000118, -0.000760000000000118, -0.000750000000000118, -0.000740000000000118, -0.000730000000000118, -0.000720000000000118, -0.000710000000000118, -0.000700000000000118, -0.000690000000000118, -0.000680000000000118, -0.000670000000000118, -0.000660000000000118, -0.000650000000000117, -0.000640000000000117, -0.000630000000000117, -0.000620000000000117, -0.000610000000000117, -0.000600000000000117, -0.000590000000000117, -0.000580000000000117, -0.000570000000000117, -0.000560000000000117, -0.000550000000000117, -0.000540000000000117, -0.000530000000000117, -0.000520000000000117, -0.000510000000000117, -0.000500000000000117, -0.000490000000000117, -0.000480000000000117, -0.000470000000000117, -0.000460000000000117, -0.000450000000000117, -0.000440000000000117, -0.000430000000000117, -0.000420000000000117, -0.000410000000000117, -0.000400000000000117, -0.000390000000000117, -0.000380000000000117, -0.000370000000000117, -0.000360000000000117, -0.000350000000000117, -0.000340000000000117, -0.000330000000000117, -0.000320000000000117, -0.000310000000000117, -0.000300000000000117, -0.000290000000000117, -0.000280000000000117, -0.000270000000000117, -0.000260000000000116, -0.000250000000000116, -0.000240000000000116, -0.000230000000000116, -0.000220000000000116, -0.000210000000000116, -0.000200000000000116, -0.000190000000000116, -0.000180000000000116, -0.000170000000000116, -0.000160000000000116, -0.000150000000000116, -0.000140000000000116, -0.000130000000000116, -0.000120000000000116, -0.000110000000000116, -0.000100000000000116, -9.00000000001165e-05, -8.00000000001165e-05, -7.00000000001165e-05, -6.00000000001165e-05, -5.00000000001165e-05, -4.00000000001165e-05, -3.00000000001165e-05, -2.00000000001165e-05, -1.00000000001165e-05, -1.16467030247466e-16, 9.99999999988353e-06, 1.99999999998835e-05, 2.99999999998835e-05, 3.99999999998835e-05, 4.99999999998835e-05, 5.99999999998835e-05, 6.99999999998835e-05, 7.99999999998835e-05, 8.99999999998835e-05, 9.99999999998835e-05, 0.000109999999999884, 0.000119999999999884, 0.000129999999999884, 0.000139999999999884, 0.000149999999999884, 0.000159999999999884, 0.000169999999999884, 0.000179999999999884, 0.000189999999999884, 0.000199999999999884, 0.000209999999999884, 0.000219999999999884, 0.000229999999999884, 0.000239999999999884, 0.000249999999999884, 0.000259999999999884, 0.000269999999999884, 0.000279999999999884, 0.000289999999999884, 0.000299999999999884, 0.000309999999999884, 0.000319999999999884, 0.000329999999999884, 0.000339999999999884, 0.000349999999999884, 0.000359999999999884, 0.000369999999999884, 0.000379999999999884, 0.000389999999999884, 0.000399999999999884, 0.000409999999999884, 0.000419999999999884, 0.000429999999999884, 0.000439999999999884, 0.000449999999999884, 0.000459999999999884, 0.000469999999999884, 0.000479999999999884, 0.000489999999999884, 0.000499999999999884, 0.000509999999999884, 0.000519999999999884, 0.000529999999999884, 0.000539999999999884, 0.000549999999999884, 0.000559999999999884, 0.000569999999999884, 0.000579999999999884, 0.000589999999999884, 0.000599999999999884, 0.000609999999999885, 0.000619999999999885, 0.000629999999999885, 0.000639999999999885, 0.000649999999999885, 0.000659999999999885, 0.000669999999999885, 0.000679999999999885, 0.000689999999999885, 0.000699999999999885, 0.000709999999999885, 0.000719999999999885, 0.000729999999999885, 0.000739999999999885, 0.000749999999999885, 0.000759999999999885, 0.000769999999999885, 0.000779999999999885, 0.000789999999999885, 0.000799999999999885, 0.000809999999999885, 0.000819999999999885, 0.000829999999999885, 0.000839999999999885, 0.000849999999999885, 0.000859999999999885, 0.000869999999999885, 0.000879999999999885, 0.000889999999999885, 0.000899999999999885, 0.000909999999999885, 0.000919999999999885, 0.000929999999999885, 0.000939999999999885, 0.000949999999999885, 0.000959999999999885, 0.000969999999999885, 0.000979999999999885, 0.000989999999999886, 0.000999999999999886, 0.00100999999999989, 0.00101999999999989, 0.00102999999999989, 0.00103999999999989, 0.00104999999999989, 0.00105999999999989, 0.00106999999999989, 0.00107999999999989, 0.00108999999999989, 0.00109999999999989, 0.00110999999999989, 0.00111999999999989, 0.00112999999999989, 0.00113999999999989, 0.00114999999999989, 0.00115999999999989, 0.00116999999999989, 0.00117999999999989, 0.00118999999999989, 0.00119999999999989, 0.00120999999999989, 0.00121999999999989, 0.00122999999999989, 0.00123999999999989, 0.00124999999999989, 0.00125999999999989, 0.00126999999999989, 0.00127999999999989, 0.00128999999999989, 0.00129999999999989, 0.00130999999999989, 0.00131999999999989, 0.00132999999999989, 0.00133999999999989, 0.00134999999999989, 0.00135999999999989, 0.00136999999999989, 0.00137999999999989, 0.00138999999999989, 0.00139999999999989, 0.00140999999999989, 0.00141999999999989, 0.00142999999999989, 0.00143999999999989, 0.00144999999999989, 0.00145999999999989, 0.00146999999999989, 0.00147999999999989, 0.00148999999999989, 0.00149999999999989, 0.00150999999999989, 0.00151999999999989, 0.00152999999999989, 0.00153999999999989, 0.00154999999999989, 0.00155999999999989, 0.00156999999999989, 0.00157999999999989, 0.00158999999999989, 0.00159999999999989, 0.00160999999999989, 0.00161999999999989, 0.00162999999999989, 0.00163999999999989, 0.00164999999999989, 0.00165999999999989, 0.00166999999999989, 0.00167999999999989, 0.00168999999999989, 0.00169999999999989, 0.00170999999999989, 0.00171999999999989, 0.00172999999999989, 0.00173999999999989, 0.00174999999999989, 0.00175999999999989, 0.00176999999999989, 0.00177999999999989, 0.00178999999999989, 0.00179999999999989, 0.00180999999999989, 0.00181999999999989, 0.00182999999999989, 0.00183999999999989, 0.00184999999999989, 0.00185999999999989, 0.00186999999999989, 0.00187999999999989, 0.00188999999999989, 0.00189999999999989, 0.00190999999999989, 0.00191999999999989, 0.00192999999999989, 0.00193999999999989, 0.00194999999999989, 0.00195999999999989, 0.00196999999999989, 0.00197999999999989, 0.00198999999999989, 0.00199999999999989, 0.00200999999999989, 0.00201999999999989, 0.00202999999999989, 0.00203999999999989, 0.00204999999999989, 0.00205999999999989, 0.00206999999999989, 0.00207999999999989, 0.00208999999999989, 0.00209999999999989, 0.00210999999999989, 0.00211999999999989, 0.00212999999999989, 0.00213999999999989, 0.00214999999999989, 0.00215999999999989, 0.00216999999999989, 0.00217999999999989, 0.00218999999999989, 0.00219999999999989, 0.00220999999999989, 0.00221999999999989, 0.00222999999999989, 0.00223999999999989, 0.00224999999999989, 0.00225999999999989, 0.00226999999999989, 0.00227999999999989, 0.00228999999999989, 0.00229999999999989, 0.00230999999999989, 0.00231999999999989, 0.00232999999999989, 0.00233999999999989, 0.00234999999999989, 0.00235999999999989, 0.00236999999999989, 0.00237999999999989, 0.00238999999999989, 0.00239999999999989, 0.00240999999999989, 0.00241999999999989, 0.00242999999999989, 0.00243999999999989, 0.00244999999999989, 0.00245999999999989, 0.00246999999999989, 0.00247999999999989, 0.00248999999999989, 0.00249999999999989, 0.00250999999999989, 0.00251999999999989, 0.00252999999999989, 0.00253999999999989, 0.00254999999999989, 0.00255999999999989, 0.00256999999999989, 0.00257999999999989, 0.00258999999999989, 0.00259999999999989, 0.00260999999999989, 0.00261999999999989, 0.00262999999999989, 0.00263999999999989, 0.00264999999999989, 0.00265999999999989, 0.00266999999999989, 0.00267999999999989, 0.00268999999999989, 0.00269999999999989, 0.00270999999999989, 0.00271999999999989, 0.00272999999999989, 0.00273999999999989, 0.00274999999999989, 0.00275999999999989, 0.00276999999999989, 0.00277999999999989, 0.00278999999999989, 0.00279999999999989, 0.00280999999999989, 0.00281999999999989, 0.00282999999999989, 0.00283999999999989, 0.00284999999999989, 0.00285999999999989, 0.00286999999999989, 0.00287999999999989, 0.00288999999999989, 0.00289999999999989, 0.00290999999999989, 0.00291999999999989, 0.00292999999999989, 0.00293999999999989, 0.00294999999999989, 0.00295999999999989, 0.00296999999999989, 0.00297999999999989, 0.00298999999999989, 0.00299999999999989, 0.00300999999999989, 0.00301999999999989, 0.00302999999999989, 0.00303999999999989, 0.00304999999999989, 0.00305999999999989, 0.00306999999999989, 0.00307999999999989, 0.00308999999999989, 0.00309999999999989, 0.00310999999999989, 0.00311999999999989, 0.00312999999999989, 0.00313999999999989, 0.00314999999999989, 0.00315999999999989, 0.00316999999999989, 0.00317999999999989, 0.00318999999999989, 0.00319999999999989, 0.00320999999999989, 0.00321999999999989, 0.00322999999999989, 0.00323999999999989, 0.00324999999999989, 0.00325999999999989, 0.00326999999999989, 0.00327999999999989, 0.00328999999999989, 0.00329999999999989, 0.00330999999999989, 0.00331999999999989, 0.00332999999999989, 0.00333999999999989, 0.00334999999999989, 0.00335999999999989, 0.00336999999999989, 0.00337999999999989, 0.00338999999999989, 0.00339999999999989, 0.00340999999999989, 0.00341999999999989, 0.00342999999999989, 0.00343999999999989, 0.00344999999999989, 0.00345999999999989, 0.00346999999999989, 0.00347999999999989, 0.00348999999999989, 0.00349999999999989, 0.00350999999999989, 0.00351999999999989, 0.00352999999999989, 0.00353999999999989, 0.00354999999999989, 0.00355999999999989, 0.00356999999999989, 0.00357999999999989, 0.00358999999999989, 0.00359999999999989, 0.00360999999999989, 0.00361999999999989, 0.00362999999999989, 0.00363999999999989, 0.00364999999999989, 0.00365999999999989, 0.00366999999999989, 0.00367999999999989, 0.00368999999999989, 0.00369999999999989, 0.00370999999999989, 0.00371999999999989, 0.00372999999999989, 0.00373999999999989, 0.00374999999999989, 0.00375999999999989, 0.00376999999999989, 0.00377999999999989, 0.00378999999999989, 0.00379999999999989, 0.00380999999999989, 0.00381999999999989, 0.00382999999999989, 0.00383999999999989, 0.00384999999999989, 0.00385999999999989, 0.00386999999999989, 0.00387999999999989, 0.00388999999999989, 0.00389999999999989, 0.00390999999999989, 0.00391999999999989, 0.00392999999999989, 0.00393999999999989, 0.00394999999999989, 0.00395999999999989, 0.00396999999999989, 0.00397999999999989, 0.00398999999999989, 0.00399999999999989, 0.00400999999999989, 0.00401999999999989, 0.00402999999999989, 0.00403999999999989, 0.00404999999999989, 0.00405999999999989, 0.00406999999999989, 0.00407999999999989, 0.00408999999999989, 0.00409999999999988, 0.00410999999999988, 0.00411999999999988, 0.00412999999999988, 0.00413999999999988, 0.00414999999999988, 0.00415999999999988, 0.00416999999999988, 0.00417999999999988, 0.00418999999999988, 0.00419999999999988, 0.00420999999999988, 0.00421999999999988, 0.00422999999999988, 0.00423999999999988, 0.00424999999999988, 0.00425999999999988, 0.00426999999999988, 0.00427999999999988, 0.00428999999999988, 0.00429999999999988, 0.00430999999999988, 0.00431999999999988, 0.00432999999999988, 0.00433999999999988, 0.00434999999999987, 0.00435999999999987, 0.00436999999999987, 0.00437999999999987, 0.00438999999999987, 0.00439999999999987, 0.00440999999999987, 0.00441999999999987, 0.00442999999999987, 0.00443999999999987, 0.00444999999999987, 0.00445999999999987, 0.00446999999999987, 0.00447999999999987, 0.00448999999999987, 0.00449999999999987, 0.00450999999999987, 0.00451999999999987, 0.00452999999999987, 0.00453999999999987, 0.00454999999999987, 0.00455999999999987, 0.00456999999999987, 0.00457999999999987, 0.00458999999999987, 0.00459999999999986, 0.00460999999999986, 0.00461999999999986, 0.00462999999999986, 0.00463999999999986, 0.00464999999999986, 0.00465999999999986, 0.00466999999999986, 0.00467999999999986, 0.00468999999999986, 0.00469999999999986, 0.00470999999999986, 0.00471999999999986, 0.00472999999999986, 0.00473999999999986, 0.00474999999999986, 0.00475999999999986, 0.00476999999999986, 0.00477999999999986, 0.00478999999999986, 0.00479999999999986, 0.00480999999999986, 0.00481999999999986, 0.00482999999999986, 0.00483999999999985, 0.00484999999999985, 0.00485999999999985, 0.00486999999999985, 0.00487999999999985, 0.00488999999999985, 0.00489999999999985, 0.00490999999999985, 0.00491999999999985, 0.00492999999999985, 0.00493999999999985, 0.00494999999999985, 0.00495999999999985, 0.00496999999999985, 0.00497999999999985, 0.00498999999999985, 0.00499999999999985, 0.00500999999999985, 0.00501999999999985, 0.00502999999999985, 0.00503999999999985, 0.00504999999999985, 0.00505999999999985, 0.00506999999999985, 0.00507999999999985, 0.00508999999999984, 0.00509999999999984, 0.00510999999999984, 0.00511999999999984, 0.00512999999999984, 0.00513999999999984, 0.00514999999999984, 0.00515999999999984, 0.00516999999999984, 0.00517999999999984, 0.00518999999999984, 0.00519999999999984, 0.00520999999999984, 0.00521999999999984, 0.00522999999999984, 0.00523999999999984, 0.00524999999999984, 0.00525999999999984, 0.00526999999999984, 0.00527999999999984, 0.00528999999999984, 0.00529999999999984, 0.00530999999999984, 0.00531999999999984, 0.00532999999999983, 0.00533999999999983, 0.00534999999999983, 0.00535999999999983, 0.00536999999999983, 0.00537999999999983, 0.00538999999999983, 0.00539999999999983, 0.00540999999999983, 0.00541999999999983, 0.00542999999999983, 0.00543999999999983, 0.00544999999999983, 0.00545999999999983, 0.00546999999999983, 0.00547999999999983, 0.00548999999999983, 0.00549999999999983, 0.00550999999999983, 0.00551999999999983, 0.00552999999999983, 0.00553999999999983, 0.00554999999999983, 0.00555999999999983, 0.00556999999999983, 0.00557999999999982, 0.00558999999999982, 0.00559999999999982, 0.00560999999999982, 0.00561999999999982, 0.00562999999999982, 0.00563999999999982, 0.00564999999999982, 0.00565999999999982, 0.00566999999999982, 0.00567999999999982, 0.00568999999999982, 0.00569999999999982, 0.00570999999999982, 0.00571999999999982, 0.00572999999999982, 0.00573999999999982, 0.00574999999999982, 0.00575999999999982, 0.00576999999999982, 0.00577999999999982, 0.00578999999999982, 0.00579999999999982, 0.00580999999999982, 0.00581999999999981, 0.00582999999999981, 0.00583999999999981, 0.00584999999999981, 0.00585999999999981, 0.00586999999999981, 0.00587999999999981, 0.00588999999999981, 0.00589999999999981, 0.00590999999999981, 0.00591999999999981, 0.00592999999999981, 0.00593999999999981, 0.00594999999999981, 0.00595999999999981, 0.00596999999999981, 0.00597999999999981, 0.00598999999999981, 0.00599999999999981, 0.00600999999999981, 0.00601999999999981, 0.00602999999999981, 0.00603999999999981, 0.00604999999999981, 0.00605999999999981, 0.0060699999999998, 0.0060799999999998, 0.0060899999999998, 0.0060999999999998, 0.0061099999999998, 0.0061199999999998, 0.0061299999999998, 0.0061399999999998, 0.0061499999999998, 0.0061599999999998, 0.0061699999999998, 0.0061799999999998, 0.0061899999999998, 0.0061999999999998, 0.0062099999999998, 0.0062199999999998, 0.0062299999999998, 0.0062399999999998, 0.0062499999999998, 0.0062599999999998, 0.0062699999999998, 0.0062799999999998, 0.0062899999999998, 0.0062999999999998, 0.00630999999999979, 0.00631999999999979, 0.00632999999999979, 0.00633999999999979, 0.00634999999999979, 0.00635999999999979, 0.00636999999999979, 0.00637999999999979, 0.00638999999999979, 0.00639999999999979, 0.00640999999999979, 0.00641999999999979, 0.00642999999999979, 0.00643999999999979, 0.00644999999999979, 0.00645999999999979, 0.00646999999999979, 0.00647999999999979, 0.00648999999999979, 0.00649999999999979, 0.00650999999999979, 0.00651999999999979, 0.00652999999999979, 0.00653999999999979, 0.00654999999999979, 0.00655999999999978, 0.00656999999999978, 0.00657999999999978, 0.00658999999999978, 0.00659999999999978, 0.00660999999999978, 0.00661999999999978, 0.00662999999999978, 0.00663999999999978, 0.00664999999999978, 0.00665999999999978, 0.00666999999999978, 0.00667999999999978, 0.00668999999999978, 0.00669999999999978, 0.00670999999999978, 0.00671999999999978, 0.00672999999999978, 0.00673999999999978, 0.00674999999999978, 0.00675999999999978, 0.00676999999999978, 0.00677999999999978, 0.00678999999999978, 0.00679999999999977, 0.00680999999999977, 0.00681999999999977, 0.00682999999999977, 0.00683999999999977, 0.00684999999999977, 0.00685999999999977, 0.00686999999999977, 0.00687999999999977, 0.00688999999999977, 0.00689999999999977, 0.00690999999999977, 0.00691999999999977, 0.00692999999999977, 0.00693999999999977, 0.00694999999999977, 0.00695999999999977, 0.00696999999999977, 0.00697999999999977, 0.00698999999999977, 0.00699999999999977, -0.007, -0.00699, -0.00698, -0.00697, -0.00696, -0.00695, -0.00694, -0.00693, -0.00692, -0.00691, -0.0069, -0.00689, -0.00688000000000001, -0.00687000000000001, -0.00686000000000001, -0.00685000000000001, -0.00684000000000001, -0.00683000000000001, -0.00682000000000001, -0.00681000000000001, -0.00680000000000001, -0.00679000000000001, -0.00678000000000001, -0.00677000000000001, -0.00676000000000001, -0.00675000000000001, -0.00674000000000001, -0.00673000000000001, -0.00672000000000001, -0.00671000000000001, -0.00670000000000001, -0.00669000000000001, -0.00668000000000001, -0.00667000000000001, -0.00666000000000001, -0.00665000000000001, -0.00664000000000001, -0.00663000000000002, -0.00662000000000002, -0.00661000000000002, -0.00660000000000002, -0.00659000000000002, -0.00658000000000002, -0.00657000000000002, -0.00656000000000002, -0.00655000000000002, -0.00654000000000002, -0.00653000000000002, -0.00652000000000002, -0.00651000000000002, -0.00650000000000002, -0.00649000000000002, -0.00648000000000002, -0.00647000000000002, -0.00646000000000002, -0.00645000000000002, -0.00644000000000002, -0.00643000000000002, -0.00642000000000002, -0.00641000000000002, -0.00640000000000002, -0.00639000000000003, -0.00638000000000003, -0.00637000000000003, -0.00636000000000003, -0.00635000000000003, -0.00634000000000003, -0.00633000000000003, -0.00632000000000003, -0.00631000000000003, -0.00630000000000003, -0.00629000000000003, -0.00628000000000003, -0.00627000000000003, -0.00626000000000003, -0.00625000000000003, -0.00624000000000003, -0.00623000000000003, -0.00622000000000003, -0.00621000000000003, -0.00620000000000003, -0.00619000000000003, -0.00618000000000003, -0.00617000000000003, -0.00616000000000003, -0.00615000000000003, -0.00614000000000004, -0.00613000000000004, -0.00612000000000004, -0.00611000000000004, -0.00610000000000004, -0.00609000000000004, -0.00608000000000004, -0.00607000000000004, -0.00606000000000004, -0.00605000000000004, -0.00604000000000004, -0.00603000000000004, -0.00602000000000004, -0.00601000000000004, -0.00600000000000004, -0.00599000000000004, -0.00598000000000004, -0.00597000000000004, -0.00596000000000004, -0.00595000000000004, -0.00594000000000004, -0.00593000000000004, -0.00592000000000004, -0.00591000000000004, -0.00590000000000004, -0.00589000000000005, -0.00588000000000005, -0.00587000000000005, -0.00586000000000005, -0.00585000000000005, -0.00584000000000005, -0.00583000000000005, -0.00582000000000005, -0.00581000000000005, -0.00580000000000005, -0.00579000000000005, -0.00578000000000005, -0.00577000000000005, -0.00576000000000005, -0.00575000000000005, -0.00574000000000005, -0.00573000000000005, -0.00572000000000005, -0.00571000000000005, -0.00570000000000005, -0.00569000000000005, -0.00568000000000005, -0.00567000000000005, -0.00566000000000005, -0.00565000000000006, -0.00564000000000006, -0.00563000000000006, -0.00562000000000006, -0.00561000000000006, -0.00560000000000006, -0.00559000000000006, -0.00558000000000006, -0.00557000000000006, -0.00556000000000006, -0.00555000000000006, -0.00554000000000006, -0.00553000000000006, -0.00552000000000006, -0.00551000000000006, -0.00550000000000006, -0.00549000000000006, -0.00548000000000006, -0.00547000000000006, -0.00546000000000006, -0.00545000000000006, -0.00544000000000006, -0.00543000000000006, -0.00542000000000006, -0.00541000000000006, -0.00540000000000007, -0.00539000000000007, -0.00538000000000007, -0.00537000000000007, -0.00536000000000007, -0.00535000000000007, -0.00534000000000007, -0.00533000000000007, -0.00532000000000007, -0.00531000000000007, -0.00530000000000007, -0.00529000000000007, -0.00528000000000007, -0.00527000000000007, -0.00526000000000007, -0.00525000000000007, -0.00524000000000007, -0.00523000000000007, -0.00522000000000007, -0.00521000000000007, -0.00520000000000007, -0.00519000000000007, -0.00518000000000007, -0.00517000000000007, -0.00516000000000008, -0.00515000000000008, -0.00514000000000008, -0.00513000000000008, -0.00512000000000008, -0.00511000000000008, -0.00510000000000008, -0.00509000000000008, -0.00508000000000008, -0.00507000000000008, -0.00506000000000008, -0.00505000000000008, -0.00504000000000008, -0.00503000000000008, -0.00502000000000008, -0.00501000000000008, -0.00500000000000008, -0.00499000000000008, -0.00498000000000008, -0.00497000000000008, -0.00496000000000008, -0.00495000000000008, -0.00494000000000008, -0.00493000000000008, -0.00492000000000008, -0.00491000000000009, -0.00490000000000009, -0.00489000000000009, -0.00488000000000009, -0.00487000000000009, -0.00486000000000009, -0.00485000000000009, -0.00484000000000009, -0.00483000000000009, -0.00482000000000009, -0.00481000000000009, -0.00480000000000009, -0.00479000000000009, -0.00478000000000009, -0.00477000000000009, -0.00476000000000009, -0.00475000000000009, -0.00474000000000009, -0.00473000000000009, -0.00472000000000009, -0.00471000000000009, -0.00470000000000009, -0.00469000000000009, -0.00468000000000009, -0.0046700000000001, -0.0046600000000001, -0.0046500000000001, -0.0046400000000001, -0.0046300000000001, -0.0046200000000001, -0.0046100000000001, -0.0046000000000001, -0.0045900000000001, -0.0045800000000001, -0.0045700000000001, -0.0045600000000001, -0.0045500000000001, -0.0045400000000001, -0.0045300000000001, -0.0045200000000001, -0.0045100000000001, -0.0045000000000001, -0.0044900000000001, -0.0044800000000001, -0.0044700000000001, -0.0044600000000001, -0.0044500000000001, -0.0044400000000001, -0.0044300000000001, -0.00442000000000011, -0.00441000000000011, -0.00440000000000011, -0.00439000000000011, -0.00438000000000011, -0.00437000000000011, -0.00436000000000011, -0.00435000000000011, -0.00434000000000011, -0.00433000000000011, -0.00432000000000011, -0.00431000000000011, -0.00430000000000011, -0.00429000000000011, -0.00428000000000011, -0.00427000000000011, -0.00426000000000011, -0.00425000000000011, -0.00424000000000011, -0.00423000000000011, -0.00422000000000011, -0.00421000000000011, -0.00420000000000011, -0.00419000000000011, -0.00418000000000012, -0.00417000000000012, -0.00416000000000012, -0.00415000000000012, -0.00414000000000012, -0.00413000000000012, -0.00412000000000012, -0.00411000000000012, -0.00410000000000012, -0.00409000000000012, -0.00408000000000012, -0.00407000000000012, -0.00406000000000012, -0.00405000000000012, -0.00404000000000012, -0.00403000000000012, -0.00402000000000012, -0.00401000000000012, -0.00400000000000012, -0.00399000000000012, -0.00398000000000012, -0.00397000000000012, -0.00396000000000012, -0.00395000000000012, -0.00394000000000012, -0.00393000000000013, -0.00392000000000013, -0.00391000000000013, -0.00390000000000013, -0.00389000000000013, -0.00388000000000013, -0.00387000000000013, -0.00386000000000013, -0.00385000000000013, -0.00384000000000013, -0.00383000000000013, -0.00382000000000013, -0.00381000000000013, -0.00380000000000013, -0.00379000000000013, -0.00378000000000013, -0.00377000000000013, -0.00376000000000013, -0.00375000000000013, -0.00374000000000013, -0.00373000000000013, -0.00372000000000013, -0.00371000000000013, -0.00370000000000013, -0.00369000000000013, -0.00368000000000013, -0.00367000000000013, -0.00366000000000013, -0.00365000000000013, -0.00364000000000013, -0.00363000000000013, -0.00362000000000013, -0.00361000000000013, -0.00360000000000013, -0.00359000000000013, -0.00358000000000013, -0.00357000000000013, -0.00356000000000013, -0.00355000000000013, -0.00354000000000013, -0.00353000000000013, -0.00352000000000013, -0.00351000000000012, -0.00350000000000012, -0.00349000000000012, -0.00348000000000012, -0.00347000000000012, -0.00346000000000012, -0.00345000000000012, -0.00344000000000012, -0.00343000000000012, -0.00342000000000012, -0.00341000000000012, -0.00340000000000012, -0.00339000000000012, -0.00338000000000012, -0.00337000000000012, -0.00336000000000012, -0.00335000000000012, -0.00334000000000012, -0.00333000000000012, -0.00332000000000012, -0.00331000000000012, -0.00330000000000012, -0.00329000000000012, -0.00328000000000012, -0.00327000000000012, -0.00326000000000012, -0.00325000000000012, -0.00324000000000012, -0.00323000000000012, -0.00322000000000012, -0.00321000000000012, -0.00320000000000012, -0.00319000000000012, -0.00318000000000012, -0.00317000000000012, -0.00316000000000012, -0.00315000000000012, -0.00314000000000012, -0
[truncated: 16,077,254 more chars]
