# Supplementary material for: Superconductivity from a melted insulator in Josephson junction arrays
Source: Nat Phys. 2023 Aug 10;19(11):1630–5. doi: 10.1038/s41567-023-02161-w (PMC10635826; doi:10.1038/s41567-023-02161-w)
Supplement: Supplementary file 2 — Contains all data in the paper, including supplement, serialized into text files, and Python scripts that recreate all figures from the text files. [file 41567_2023_2161_MOESM2_ESM.zip › data_and_plotters_all/phase_figures/fig1/transport/high_bias.json]

{"upsweep_x": [-2.0, -1.99, -1.98, -1.97, -1.96, -1.95, -1.94, -1.93, -1.92, -1.91, -1.9, -1.89, -1.88, -1.87, -1.86, -1.85, -1.84, -1.83, -1.82, -1.81, -1.8, -1.79, -1.78, -1.77, -1.76, -1.75, -1.74, -1.73, -1.72, -1.71, -1.7, -1.69, -1.68, -1.67, -1.66, -1.65, -1.64, -1.63, -1.62, -1.61, -1.6, -1.59, -1.58, -1.57, -1.56, -1.55, -1.54, -1.53, -1.52, -1.51, -1.5, -1.49, -1.48, -1.47, -1.46, -1.45, -1.44, -1.43, -1.42, -1.41, -1.4, -1.39, -1.38, -1.37, -1.36, -1.35, -1.34, -1.33, -1.32, -1.31, -1.3, -1.29, -1.28, -1.27, -1.26, -1.25, -1.24, -1.23, -1.22, -1.21, -1.2, -1.19, -1.18, -1.17, -1.16, -1.15, -1.14, -1.13, -1.12, -1.11, -1.1, -1.09, -1.08, -1.07, -1.06, -1.05, -1.04, -1.03, -1.02, -1.01, -1.0, -0.99, -0.98, -0.97, -0.96, -0.95, -0.94, -0.93, -0.92, -0.91, -0.9, -0.89, -0.88, -0.87, -0.86, -0.85, -0.84, -0.83, -0.82, -0.81, -0.8, -0.79, -0.78, -0.77, -0.76, -0.75, -0.74, -0.73, -0.72, -0.71, -0.7, -0.69, -0.68, -0.67, -0.66, -0.65, -0.64, -0.63, -0.62, -0.61, -0.6, -0.59, -0.58, -0.57, -0.56, -0.55, -0.54, -0.53, -0.52, -0.51, -0.5, -0.495, -0.49, -0.485, -0.48, -0.475, -0.47, -0.465, -0.46, -0.455, -0.45, -0.445, -0.44, -0.435, -0.43, -0.425, -0.42, -0.415, -0.41, -0.405, -0.4, -0.395, -0.39, -0.385, -0.38, -0.375, -0.37, -0.365, -0.36, -0.355, -0.35, -0.345, -0.34, -0.335, -0.33, -0.325, -0.32, -0.315, -0.31, -0.305, -0.3, -0.295, -0.29, -0.285, -0.28, -0.275, -0.27, -0.265, -0.26, -0.255, -0.25, -0.245, -0.24, -0.235, -0.23, -0.225, -0.22, -0.215, -0.21, -0.205, -0.2, -0.195, -0.19, -0.185, -0.18, -0.175, -0.17, -0.165, -0.16, -0.155, -0.15, -0.145, -0.14, -0.135, -0.13, -0.125, -0.12, -0.115, -0.11, -0.105, -0.1, -0.095, -0.09, -0.085, -0.08, -0.075, -0.07, -0.065, -0.06, -0.055, -0.05, -0.045, -0.04, -0.035, -0.03, -0.025, -0.02, -0.015, -0.01, -0.005, 0.0, 0.005, 0.01, 0.015, 0.02, 0.025, 0.03, 0.035, 0.04, 0.045, 0.05, 0.055, 0.0600000000000001, 0.0650000000000001, 0.0700000000000001, 0.0750000000000001, 0.08, 0.085, 0.09, 0.095, 0.1, 0.105, 0.11, 0.115, 0.12, 0.125, 0.13, 0.135, 0.14, 0.145, 0.15, 0.155, 0.16, 0.165, 0.17, 0.175, 0.18, 0.185, 0.19, 0.195, 0.2, 0.205, 0.21, 0.215, 0.22, 0.225, 0.23, 0.235, 0.24, 0.245, 0.25, 0.255, 0.26, 0.265, 0.27, 0.275, 0.28, 0.285, 0.29, 0.295, 0.3, 0.305, 0.31, 0.315, 0.32, 0.325, 0.33, 0.335, 0.34, 0.345, 0.35, 0.355, 0.36, 0.365, 0.37, 0.375, 0.38, 0.385, 0.39, 0.395, 0.4, 0.405, 0.41, 0.415, 0.42, 0.425, 0.43, 0.435, 0.44, 0.445, 0.45, 0.455, 0.46, 0.465, 0.47, 0.475, 0.48, 0.485, 0.49, 0.495, 0.5, 0.51, 0.52, 0.53, 0.54, 0.55, 0.56, 0.57, 0.58, 0.59, 0.6, 0.61, 0.62, 0.63, 0.64, 0.65, 0.66, 0.67, 0.68, 0.69, 0.7, 0.71, 0.72, 0.73, 0.74, 0.75, 0.76, 0.77, 0.78, 0.79, 0.8, 0.81, 0.82, 0.83, 0.84, 0.85, 0.86, 0.87, 0.88, 0.89, 0.9, 0.91, 0.92, 0.93, 0.94, 0.95, 0.96, 0.97, 0.98, 0.99, 1.0, 1.01, 1.02, 1.03, 1.04, 1.05, 1.06, 1.07, 1.08, 1.09, 1.1, 1.11, 1.12, 1.13, 1.14, 1.15, 1.16, 1.17, 1.18, 1.19, 1.2, 1.21, 1.22, 1.23, 1.24, 1.25, 1.26, 1.27, 1.28, 1.29, 1.3, 1.31, 1.32, 1.33, 1.34, 1.35, 1.36, 1.37, 1.38, 1.39, 1.4, 1.41, 1.42, 1.43, 1.44, 1.45, 1.46, 1.47, 1.48, 1.49, 1.5, 1.51, 1.52, 1.53, 1.54, 1.55, 1.56, 1.57, 1.58, 1.59, 1.6, 1.61, 1.62, 1.63, 1.64, 1.65, 1.66, 1.67, 1.68, 1.69, 1.7, 1.71, 1.72, 1.73, 1.74, 1.75, 1.76, 1.77, 1.78, 1.79, 1.8, 1.81, 1.82, 1.83, 1.84, 1.85, 1.86, 1.87, 1.88, 1.89, 1.9, 1.91, 1.92, 1.93, 1.94, 1.95, 1.96, 1.97, 1.98, 1.99, 2.0], "upsweep_y": [-6.92802598e-07, -6.89347605e-07, -6.85842989e-07, -6.82345911e-07, -6.78868165e-07, -6.75367498e-07, -6.71869857e-07, -6.68365993e-07, -6.64874112e-07, -6.61371821e-07, -6.5789513e-07, -6.54393693e-07, -6.50898533e-07, -6.4739686e-07, -6.43907707e-07, -6.4040597e-07, -6.36924176e-07, -6.33428251e-07, -6.29923324e-07, -6.26427805e-07, -6.22928708e-07, -6.1943126e-07, -6.15948088e-07, -6.12456543e-07, -6.08957598e-07, -6.05463816e-07, -6.01962897e-07, -5.98463954e-07, -5.94983749e-07, -5.9149204e-07, -5.87983057e-07, -5.84485905e-07, -5.80986279e-07, -5.77487565e-07, -5.74015087e-07, -5.70506903e-07, -5.67010524e-07, -5.63517951e-07, -5.60016676e-07, -5.5650651e-07, -5.53033056e-07, -5.4952487e-07, -5.46027594e-07, -5.42534519e-07, -5.39030179e-07, -5.35534176e-07, -5.32031896e-07, -5.28556988e-07, -5.25061361e-07, -5.21550769e-07, -5.18068335e-07, -5.1456178e-07, -5.11058814e-07, -5.07583345e-07, -5.04082495e-07, -5.00584538e-07, -4.97081454e-07, -4.93588989e-07, -4.90081095e-07, -4.86608845e-07, -4.8310754e-07, -4.79605848e-07, -4.76109783e-07, -4.72604871e-07, -4.69102931e-07, -4.65630318e-07, -4.62127876e-07, -4.5863082e-07, -4.55127419e-07, -4.51628388e-07, -4.48127585e-07, -4.4465517e-07, -4.41149012e-07, -4.37649355e-07, -4.34154451e-07, -4.30657328e-07, -4.2714925e-07, -4.23671439e-07, -4.20177041e-07, -4.16676154e-07, -4.131714e-07, -4.09676738e-07, -4.0618159e-07, -4.02667631e-07, -3.99196145e-07, -3.95697594e-07, -3.92197297e-07, -3.88698858e-07, -3.85198108e-07, -3.81696731e-07, -3.78218262e-07, -3.74713718e-07, -3.71216937e-07, -3.67713267e-07, -3.64215439e-07, -3.60713698e-07, -3.57237953e-07, -3.53737918e-07, -3.50244241e-07, -3.46742675e-07, -3.43256726e-07, -3.39752892e-07, -3.36268522e-07, -3.32775142e-07, -3.29271184e-07, -3.25772273e-07, -3.2227047e-07, -3.18774273e-07, -3.15289581e-07, -3.118e-07, -3.08298972e-07, -3.04796172e-07, -3.01300918e-07, -2.97791737e-07, -2.94310782e-07, -2.90812632e-07, -2.87313848e-07, -2.83817216e-07, -2.80311866e-07, -2.76815478e-07, -2.73338578e-07, -2.69836528e-07, -2.66336462e-07, -2.62836746e-07, -2.5933419e-07, -2.55745525e-07, -2.51984807e-07, -2.48254788e-07, -2.4449496e-07, -2.40441132e-07, -2.36332526e-07, -2.32328293e-07, -2.2834695e-07, -2.24368023e-07, -2.20349069e-07, -2.16319321e-07, -2.12280894e-07, -2.0821373e-07, -2.04094694e-07, -1.99993265e-07, -1.95829756e-07, -1.91648657e-07, -1.8743742e-07, -1.83216757e-07, -1.7897134e-07, -1.74755816e-07, -1.70507371e-07, -1.66243607e-07, -1.61981671e-07, -1.57692284e-07, -1.53383553e-07, -1.51200208e-07, -1.4905463e-07, -1.46865203e-07, -1.4466112e-07, -1.42454206e-07, -1.4022563e-07, -1.37980525e-07, -1.35718256e-07, -1.33446416e-07, -1.31146073e-07, -1.28820507e-07, -1.26473615e-07, -1.24095037e-07, -1.21712764e-07, -1.19257558e-07, -1.1676008e-07, -1.14212876e-07, -1.11598754e-07, -1.08908489e-07, -1.06126743e-07, -1.0323944e-07, -1.00207647e-07, -9.70023414e-08, -9.35554774e-08, -8.97652563e-08, -8.54205237e-08, -8.00340879e-08, -5.5112422e-09, -5.33625302e-09, -5.20005e-09, -5.05601887e-09, -4.93005517e-09, -4.81256607e-09, -4.69227986e-09, -4.58530353e-09, -4.47060189e-09, -4.37563372e-09, -4.26739153e-09, -4.16076847e-09, -4.06386494e-09, -3.95550431e-09, -3.83725418e-09, -3.6972299e-09, -3.51829895e-09, -3.29611662e-09, -3.11776086e-09, -2.92836383e-09, -2.78358638e-09, -2.65543824e-09, -2.57535836e-09, -2.47755189e-09, -2.40796408e-09, -2.3440694e-09, -2.27566419e-09, -2.19424232e-09, -2.14142181e-09, -2.07956138e-09, -1.99295351e-09, -1.91194332e-09, -1.82255719e-09, -1.72385147e-09, -1.62650934e-09, -1.5333537e-09, -1.41011443e-09, -1.31334452e-09, -1.20903237e-09, -1.04801957e-09, -9.6653929e-10, -8.3747832e-10, -7.27835499e-10, -5.41446474e-10, -4.302625e-10, -2.93391353e-10, -1.64642935e-10, -2.9266482e-11, 1.17093297e-10, 3.08681443e-10, 4.0973006e-10, 5.90814177e-10, 8.6689201e-10, 1.24943469e-09, 1.46664792e-09, 1.60838079e-09, 1.75081651e-09, 1.85573538e-09, 1.97199359e-09, 2.08721732e-09, 2.17164054e-09, 2.28004327e-09, 2.40487062e-09, 2.47622774e-09, 2.5905529e-09, 2.70124724e-09, 2.86822894e-09, 3.10592563e-09, 3.40980746e-09, 3.45933408e-09, 3.47130958e-09, 2.22587824e-09, 4.33059455e-09, 4.61532664e-09, 5.45140603e-09, 5.03761181e-09, 5.16655941e-09, 5.16094378e-09, 5.28142344e-09, 5.45499845e-09, 5.61314975e-09, 5.75160324e-09, 5.88036616e-09, 5.99780583e-09, 6.10873776e-09, 6.26489759e-09, 6.35316852e-09, 6.44409329e-09, 6.55878369e-09, 6.68501559e-09, 6.9608591e-09, 7.29648993e-09, 7.53621123e-09, 7.81279186e-09, 8.06090153e-09, 8.1238282e-09, 8.25450441e-09, 8.33665259e-09, 8.52443745e-09, 8.68849992e-09, 8.79433071e-09, 8.94053803e-09, 9.09155533e-09, 9.16640001e-09, 9.33261149e-09, 9.43877346e-09, 9.59191586e-09, 9.7015311e-09, 9.79725206e-09, 9.89601599e-09, 1.00121443e-08, 1.00951614e-08, 1.01863796e-08, 1.02681062e-08, 1.03575496e-08, 1.0440046e-08, 1.05193258e-08, 1.0571167e-08, 1.06393759e-08, 1.07047048e-08, 1.07717563e-08, 1.08612411e-08, 1.0963522e-08, 1.10525857e-08, 1.11789156e-08, 1.1334498e-08, 1.1514796e-08, 1.1710944e-08, 1.19043516e-08, 1.20779954e-08, 1.22137019e-08, 1.2337335e-08, 1.24375398e-08, 1.25300991e-08, 1.26426844e-08, 1.27400328e-08, 1.28367335e-08, 1.2955592e-08, 1.3062394e-08, 1.31867568e-08, 1.33004861e-08, 1.34343805e-08, 1.35714481e-08, 1.37218001e-08, 1.38833286e-08, 1.40629443e-08, 1.4274398e-08, 1.45164376e-08, 1.48775434e-08, 1.06134776e-07, 1.09306156e-07, 1.12296658e-07, 1.15155569e-07, 1.17917698e-07, 1.20598422e-07, 1.23187472e-07, 1.25730312e-07, 1.28217767e-07, 1.30661193e-07, 1.33038107e-07, 1.35412857e-07, 1.37759578e-07, 1.40079776e-07, 1.42365615e-07, 1.44650099e-07, 1.46895846e-07, 1.4914097e-07, 1.51365289e-07, 1.53573682e-07, 1.5577299e-07, 1.57959162e-07, 1.60109477e-07, 1.62281941e-07, 1.66598703e-07, 1.70886948e-07, 1.7515269e-07, 1.79407247e-07, 1.8366072e-07, 1.87878749e-07, 1.92124654e-07, 1.96358302e-07, 2.00563462e-07, 2.04750528e-07, 2.08907093e-07, 2.1301924e-07, 2.17132141e-07, 2.21201548e-07, 2.25241639e-07, 2.29271916e-07, 2.33293136e-07, 2.37265488e-07, 2.41258493e-07, 2.45280203e-07, 2.4940208e-07, 2.53422029e-07, 2.57169743e-07, 2.60912523e-07, 2.64659191e-07, 2.68231224e-07, 2.71742992e-07, 2.75250418e-07, 2.7876194e-07, 2.82237025e-07, 2.85749513e-07, 2.89250083e-07, 2.92756256e-07, 2.96257903e-07, 2.99768093e-07, 3.03263204e-07, 3.06756699e-07, 3.10255909e-07, 3.13758839e-07, 3.17261709e-07, 3.20766569e-07, 3.24278059e-07, 3.27759855e-07, 3.31265911e-07, 3.34772785e-07, 3.38272195e-07, 3.41781026e-07, 3.45286353e-07, 3.48766082e-07, 3.52265922e-07, 3.55769986e-07, 3.59283141e-07, 3.62781095e-07, 3.66287706e-07, 3.69766508e-07, 3.73271184e-07, 3.76778907e-07, 3.80282917e-07, 3.8378737e-07, 3.87293297e-07, 3.90782738e-07, 3.94287161e-07, 3.9779821e-07, 4.01304669e-07, 4.04813878e-07, 4.08314532e-07, 4.11796403e-07, 4.15308427e-07, 4.18810369e-07, 4.22324803e-07, 4.25834431e-07, 4.29333691e-07, 4.32836082e-07, 4.36329263e-07, 4.39827852e-07, 4.43338172e-07, 4.46845045e-07, 4.50354422e-07, 4.53861905e-07, 4.57337955e-07, 4.60848413e-07, 4.64355447e-07, 4.67866303e-07, 4.71365564e-07, 4.74874482e-07, 4.78356849e-07, 4.81877886e-07, 4.85387922e-07, 4.88891761e-07, 4.92395321e-07, 4.95907722e-07, 4.99394232e-07, 5.02890759e-07, 5.06405518e-07, 5.099162e-07, 5.13421891e-07, 5.16924554e-07, 5.20417852e-07, 5.23921039e-07, 5.27429982e-07, 5.30942835e-07, 5.34452272e-07, 5.37955092e-07, 5.41437616e-07, 5.4494446e-07, 5.48454525e-07, 5.51965888e-07, 5.55471568e-07, 5.58983936e-07, 5.62485911e-07, 5.65970002e-07, 5.69480762e-07, 5.72989779e-07, 5.76506102e-07, 5.80010854e-07, 5.83520443e-07, 5.87010003e-07, 5.90518949e-07, 5.94023889e-07, 5.97540789e-07, 6.01053845e-07, 6.04554409e-07, 6.08050308e-07, 6.11552137e-07, 6.15060159e-07, 6.18563733e-07, 6.2207685e-07, 6.25590152e-07, 6.29072434e-07, 6.32581262e-07, 6.36095652e-07, 6.3960292e-07, 6.43115412e-07, 6.46622909e-07, 6.50109921e-07, 6.53616775e-07, 6.57129619e-07, 6.60638718e-07, 6.64151139e-07, 6.67661674e-07, 6.71150908e-07, 6.7465839e-07, 6.78168173e-07, 6.8167835e-07, 6.85191717e-07, 6.88696768e-07, 6.92185199e-07, 6.95699028e-07, 6.9920774e-07, 7.02714012e-07], "downsweep_x": [2.0, 1.99, 1.98, 1.97, 1.96, 1.95, 1.94, 1.93, 1.92, 1.91, 1.9, 1.89, 1.88, 1.87, 1.86, 1.85, 1.84, 1.83, 1.82, 1.81, 1.8, 1.79, 1.78, 1.77, 1.76, 1.75, 1.74, 1.73, 1.72, 1.71, 1.7, 1.69, 1.68, 1.67, 1.66, 1.65, 1.64, 1.63, 1.62, 1.61, 1.6, 1.59, 1.58, 1.57, 1.56, 1.55, 1.54, 1.53, 1.52, 1.51, 1.5, 1.49, 1.48, 1.47, 1.46, 1.45, 1.44, 1.43, 1.42, 1.41, 1.4, 1.39, 1.38, 1.37, 1.36, 1.35, 1.34, 1.33, 1.32, 1.31, 1.3, 1.29, 1.28, 1.27, 1.26, 1.25, 1.24, 1.23, 1.22, 1.21, 1.2, 1.19, 1.18, 1.17, 1.16, 1.15, 1.14, 1.13, 1.12, 1.11, 1.1, 1.09, 1.08, 1.07, 1.06, 1.05, 1.04, 1.03, 1.02, 1.01, 1.0, 0.99, 0.98, 0.97, 0.96, 0.95, 0.94, 0.93, 0.92, 0.91, 0.9, 0.89, 0.88, 0.87, 0.86, 0.85, 0.84, 0.83, 0.82, 0.81, 0.8, 0.79, 0.78, 0.77, 0.76, 0.75, 0.74, 0.73, 0.72, 0.71, 0.7, 0.69, 0.68, 0.67, 0.66, 0.65, 0.64, 0.63, 0.62, 0.61, 0.6, 0.59, 0.58, 0.57, 0.56, 0.55, 0.54, 0.53, 0.52, 0.51, 0.5, 0.495, 0.49, 0.485, 0.48, 0.475, 0.47, 0.465, 0.46, 0.455, 0.45, 0.445, 0.44, 0.435, 0.43, 0.425, 0.42, 0.415, 0.41, 0.405, 0.4, 0.395, 0.39, 0.385, 0.38, 0.375, 0.37, 0.365, 0.36, 0.355, 0.35, 0.345, 0.34, 0.335, 0.33, 0.325, 0.32, 0.315, 0.31, 0.305, 0.3, 0.295, 0.29, 0.285, 0.28, 0.275, 0.27, 0.265, 0.26, 0.255, 0.25, 0.245, 0.24, 0.235, 0.23, 0.225, 0.22, 0.215, 0.21, 0.205, 0.2, 0.195, 0.19, 0.185, 0.18, 0.175, 0.17, 0.165, 0.16, 0.155, 0.15, 0.145, 0.14, 0.135, 0.13, 0.125, 0.12, 0.115, 0.11, 0.105, 0.1, 0.095, 0.09, 0.085, 0.08, 0.0750000000000001, 0.0700000000000001, 0.0650000000000001, 0.0600000000000001, 0.055, 0.05, 0.045, 0.04, 0.035, 0.03, 0.025, 0.02, 0.015, 0.01, 0.005, 0.0, -0.005, -0.01, -0.015, -0.02, -0.025, -0.03, -0.035, -0.04, -0.045, -0.05, -0.055, -0.06, -0.065, -0.07, -0.075, -0.08, -0.085, -0.09, -0.095, -0.1, -0.105, -0.11, -0.115, -0.12, -0.125, -0.13, -0.135, -0.14, -0.145, -0.15, -0.155, -0.16, -0.165, -0.17, -0.175, -0.18, -0.185, -0.19, -0.195, -0.2, -0.205, -0.21, -0.215, -0.22, -0.225, -0.23, -0.235, -0.24, -0.245, -0.25, -0.255, -0.26, -0.265, -0.27, -0.275, -0.28, -0.285, -0.29, -0.295, -0.3, -0.305, -0.31, -0.315, -0.32, -0.325, -0.33, -0.335, -0.34, -0.345, -0.35, -0.355, -0.36, -0.365, -0.37, -0.375, -0.38, -0.385, -0.39, -0.395, -0.4, -0.405, -0.41, -0.415, -0.42, -0.425, -0.43, -0.435, -0.44, -0.445, -0.45, -0.455, -0.46, -0.465, -0.47, -0.475, -0.48, -0.485, -0.49, -0.495, -0.5, -0.51, -0.52, -0.53, -0.54, -0.55, -0.56, -0.57, -0.58, -0.59, -0.6, -0.61, -0.62, -0.63, -0.64, -0.65, -0.66, -0.67, -0.68, -0.69, -0.7, -0.71, -0.72, -0.73, -0.74, -0.75, -0.76, -0.77, -0.78, -0.79, -0.8, -0.81, -0.82, -0.83, -0.84, -0.85, -0.86, -0.87, -0.88, -0.89, -0.9, -0.91, -0.92, -0.93, -0.94, -0.95, -0.96, -0.97, -0.98, -0.99, -1.0, -1.01, -1.02, -1.03, -1.04, -1.05, -1.06, -1.07, -1.08, -1.09, -1.1, -1.11, -1.12, -1.13, -1.14, -1.15, -1.16, -1.17, -1.18, -1.19, -1.2, -1.21, -1.22, -1.23, -1.24, -1.25, -1.26, -1.27, -1.28, -1.29, -1.3, -1.31, -1.32, -1.33, -1.34, -1.35, -1.36, -1.37, -1.38, -1.39, -1.4, -1.41, -1.42, -1.43, -1.44, -1.45, -1.46, -1.47, -1.48, -1.49, -1.5, -1.51, -1.52, -1.53, -1.54, -1.55, -1.56, -1.57, -1.58, -1.59, -1.6, -1.61, -1.62, -1.63, -1.64, -1.65, -1.66, -1.67, -1.68, -1.69, -1.7, -1.71, -1.72, -1.73, -1.74, -1.75, -1.76, -1.77, -1.78, -1.79, -1.8, -1.81, -1.82, -1.83, -1.84, -1.85, -1.86, -1.87, -1.88, -1.89, -1.9, -1.91, -1.92, -1.93, -1.94, -1.95, -1.96, -1.97, -1.98, -1.99, -2.0], "downsweep_y": [7.02711354e-07, 6.99202492e-07, 6.95702916e-07, 6.92191875e-07, 6.8869508e-07, 6.85186625e-07, 6.81674726e-07, 6.78158857e-07, 6.74653505e-07, 6.71140249e-07, 6.67653897e-07, 6.64146054e-07, 6.6063691e-07, 6.57115555e-07, 6.5360842e-07, 6.50105488e-07, 6.46605292e-07, 6.43095122e-07, 6.39588482e-07, 6.36081309e-07, 6.32570955e-07, 6.29059903e-07, 6.25571559e-07, 6.22062006e-07, 6.18555603e-07, 6.15048846e-07, 6.11535299e-07, 6.08031532e-07, 6.04542991e-07, 6.01032219e-07, 5.97524287e-07, 5.9400892e-07, 5.90497316e-07, 5.8699038e-07, 5.83498077e-07, 5.79999663e-07, 5.76494162e-07, 5.72978828e-07, 5.69465e-07, 5.65954764e-07, 5.62472762e-07, 5.58952892e-07, 5.55449192e-07, 5.51938614e-07, 5.48432902e-07, 5.44927973e-07, 5.41418605e-07, 5.37935197e-07, 5.34419433e-07, 5.3091898e-07, 5.27397577e-07, 5.23899436e-07, 5.20393174e-07, 5.16900768e-07, 5.13387764e-07, 5.09883395e-07, 5.06373437e-07, 5.02864872e-07, 4.99363239e-07, 4.95881228e-07, 4.923726e-07, 4.88862351e-07, 4.85349692e-07, 4.81842637e-07, 4.78333929e-07, 4.74848861e-07, 4.71338906e-07, 4.67834158e-07, 4.64324528e-07, 4.60816958e-07, 4.57309349e-07, 4.53827727e-07, 4.50313801e-07, 4.46813774e-07, 4.43303808e-07, 4.39801461e-07, 4.36293346e-07, 4.32806476e-07, 4.29306272e-07, 4.25792303e-07, 4.222968e-07, 4.18782531e-07, 4.15269514e-07, 4.11761668e-07, 4.08284786e-07, 4.04773514e-07, 4.01273957e-07, 3.97764481e-07, 3.94251638e-07, 3.90747604e-07, 3.87267412e-07, 3.83758941e-07, 3.80247706e-07, 3.76748037e-07, 3.73239794e-07, 3.69729881e-07, 3.6624773e-07, 3.62741711e-07, 3.59241395e-07, 3.55734918e-07, 3.52239168e-07, 3.48728733e-07, 3.45238055e-07, 3.41741557e-07, 3.3823572e-07, 3.34728174e-07, 3.31226998e-07, 3.27718252e-07, 3.2423264e-07, 3.20729392e-07, 3.17221803e-07, 3.13721202e-07, 3.10226737e-07, 3.06715089e-07, 3.03230719e-07, 2.99722923e-07, 2.96211615e-07, 2.92707441e-07, 2.89212198e-07, 2.85705097e-07, 2.82202675e-07, 2.78723836e-07, 2.75213071e-07, 2.71708398e-07, 2.68203748e-07, 2.64630022e-07, 2.60886065e-07, 2.5713006e-07, 2.53384923e-07, 2.49364292e-07, 2.4524339e-07, 2.41220406e-07, 2.3722356e-07, 2.332577e-07, 2.29240789e-07, 2.25201952e-07, 2.21157933e-07, 2.1710423e-07, 2.12982445e-07, 2.08875024e-07, 2.04717985e-07, 2.005279e-07, 1.96325221e-07, 1.92088639e-07, 1.87846045e-07, 1.83625146e-07, 1.7937596e-07, 1.75117505e-07, 1.70852062e-07, 1.66560855e-07, 1.62249446e-07, 1.60083049e-07, 1.57929252e-07, 1.55742441e-07, 1.53542901e-07, 1.51334823e-07, 1.49100834e-07, 1.46861946e-07, 1.44608697e-07, 1.42338449e-07, 1.40042735e-07, 1.37729283e-07, 1.3537921e-07, 1.33007565e-07, 1.30637653e-07, 1.28191735e-07, 1.2569935e-07, 1.2316494e-07, 1.20567905e-07, 1.17887247e-07, 1.15132737e-07, 1.12270591e-07, 1.09283147e-07, 1.06122739e-07, 1.02735847e-07, 9.90299256e-08, 9.48549765e-08, 8.98462941e-08, 8.12181299e-08, 1.36900099e-08, 1.35324688e-08, 1.33969092e-08, 1.32717918e-08, 1.31505709e-08, 1.30201235e-08, 1.29148935e-08, 1.27998102e-08, 1.27025683e-08, 1.25906781e-08, 1.24942768e-08, 1.23780248e-08, 1.22974375e-08, 1.21826342e-08, 1.20490608e-08, 1.18781104e-08, 1.16898382e-08, 1.14902586e-08, 1.13069047e-08, 1.11524828e-08, 1.10013278e-08, 1.09401478e-08, 1.0816406e-08, 1.07375554e-08, 1.06791751e-08, 1.06145813e-08, 1.05314009e-08, 1.04651392e-08, 1.03945794e-08, 1.03212832e-08, 1.02484507e-08, 1.01519899e-08, 1.00712971e-08, 9.97423276e-09, 9.88039173e-09, 9.77439972e-09, 9.6377238e-09, 9.55086614e-09, 9.44456572e-09, 9.29907964e-09, 9.12879391e-09, 9.01523482e-09, 8.94302191e-09, 8.7073323e-09, 8.59221596e-09, 8.46652613e-09, 8.36663135e-09, 8.26562918e-09, 8.07448442e-09, 7.96837857e-09, 7.75724736e-09, 7.51243894e-09, 7.24368321e-09, 6.89634068e-09, 6.66317014e-09, 6.5355475e-09, 6.41541052e-09, 6.33391987e-09, 6.2505746e-09, 6.08555377e-09, 5.97802936e-09, 5.85902807e-09, 5.73312206e-09, 5.59445492e-09, 5.44718161e-09, 5.25602283e-09, 5.0904659e-09, 5.05021517e-09, 5.09388077e-09, 5.41382455e-09, 4.58665284e-09, 4.31292478e-09, 2.20552473e-09, 3.45659745e-09, 3.42768331e-09, 3.35580987e-09, 3.08173407e-09, 2.85230293e-09, 2.68592633e-09, 2.57263842e-09, 2.45849403e-09, 2.35623544e-09, 2.24301169e-09, 2.14239729e-09, 2.02473016e-09, 1.92224595e-09, 1.82637207e-09, 1.71054624e-09, 1.58519543e-09, 1.41036378e-09, 1.16877224e-09, 8.0903406e-10, 5.5075503e-10, 3.87682684e-10, 1.84289234e-10, 1.35181884e-10, -8.20945842e-11, -1.31826353e-10, -3.00409678e-10, -4.29384864e-10, -5.70155924e-10, -6.939566e-10, -8.4006477e-10, -9.51263692e-10, -1.09626907e-09, -1.20226473e-09, -1.32430209e-09, -1.43477723e-09, -1.53965515e-09, -1.63870149e-09, -1.72385492e-09, -1.83778242e-09, -1.91004362e-09, -1.99557008e-09, -2.07590755e-09, -2.14699604e-09, -2.20950251e-09, -2.29080156e-09, -2.33908647e-09, -2.41118967e-09, -2.49616048e-09, -2.58054943e-09, -2.68223257e-09, -2.80691479e-09, -2.94964765e-09, -3.14965013e-09, -3.33723256e-09, -3.5293561e-09, -3.70591173e-09, -3.85228553e-09, -3.95941986e-09, -4.08255218e-09, -4.1805454e-09, -4.27249957e-09, -4.38735415e-09, -4.49540131e-09, -4.60055613e-09, -4.71148021e-09, -4.82449465e-09, -4.93909187e-09, -5.08214992e-09, -5.21920436e-09, -5.34471383e-09, -5.51510071e-09, -5.69305558e-09, -5.89746901e-09, -6.13536505e-09, -6.44829158e-09, -9.69920079e-08, -1.00202288e-07, -1.03235417e-07, -1.06118202e-07, -1.08899205e-07, -1.11592101e-07, -1.14214705e-07, -1.16763098e-07, -1.19260774e-07, -1.21712789e-07, -1.2409119e-07, -1.26481935e-07, -1.2883219e-07, -1.31145337e-07, -1.33443295e-07, -1.35721094e-07, -1.3797643e-07, -1.40223422e-07, -1.42454188e-07, -1.44663581e-07, -1.46865971e-07, -1.49056423e-07, -1.51210831e-07, -1.53387023e-07, -1.57693809e-07, -1.6198327e-07, -1.66251495e-07, -1.70505858e-07, -1.7475078e-07, -1.78972745e-07, -1.83224063e-07, -1.87446987e-07, -1.91645262e-07, -1.95840594e-07, -1.99991938e-07, -2.04098659e-07, -2.08213063e-07, -2.1228008e-07, -2.16320062e-07, -2.20356502e-07, -2.24365824e-07, -2.28338552e-07, -2.32323627e-07, -2.36330801e-07, -2.40452285e-07, -2.44493541e-07, -2.4825006e-07, -2.51992316e-07, -2.55756598e-07, -2.5933396e-07, -2.62839869e-07, -2.66340774e-07, -2.69843397e-07, -2.73338607e-07, -2.76813089e-07, -2.80314826e-07, -2.83817492e-07, -2.87316136e-07, -2.9081766e-07, -2.94322957e-07, -2.97808803e-07, -3.01294564e-07, -3.04800486e-07, -3.08294554e-07, -3.1179868e-07, -3.15301252e-07, -3.18780388e-07, -3.22267676e-07, -3.257718e-07, -3.29273099e-07, -3.32774004e-07, -3.36263401e-07, -3.39751691e-07, -3.43254251e-07, -3.46747803e-07, -3.50248374e-07, -3.53752424e-07, -3.57253685e-07, -3.60718762e-07, -3.64216309e-07, -3.67726412e-07, -3.71224075e-07, -3.74723928e-07, -3.78225444e-07, -3.8169562e-07, -3.8519955e-07, -3.88705815e-07, -3.92204196e-07, -3.95700677e-07, -3.99204198e-07, -4.02688991e-07, -4.06179647e-07, -4.0968515e-07, -4.13182588e-07, -4.16682988e-07, -4.20185799e-07, -4.23677768e-07, -4.27165747e-07, -4.30670096e-07, -4.34157268e-07, -4.37658954e-07, -4.41163912e-07, -4.44658935e-07, -4.48135839e-07, -4.51631674e-07, -4.55138612e-07, -4.58636675e-07, -4.62134909e-07, -4.6563813e-07, -4.69107774e-07, -4.7261241e-07, -4.76111114e-07, -4.79618859e-07, -4.83117716e-07, -4.866156e-07, -4.90108068e-07, -4.93590189e-07, -4.97096906e-07, -5.0060262e-07, -5.04097068e-07, -5.07600181e-07, -5.11075935e-07, -5.1457787e-07, -5.18075446e-07, -5.2157688e-07, -5.25076778e-07, -5.2856767e-07, -5.3204821e-07, -5.35543306e-07, -5.39047716e-07, -5.42556971e-07, -5.46050913e-07, -5.49545823e-07, -5.53043734e-07, -5.56518689e-07, -5.60023313e-07, -5.63526336e-07, -5.6702733e-07, -5.70519887e-07, -5.74020972e-07, -5.77499846e-07, -5.80999401e-07, -5.84492119e-07, -5.87997768e-07, -5.9149486e-07, -5.94996601e-07, -5.98473946e-07, -6.01978746e-07, -6.05478441e-07, -6.08977624e-07, -6.1246611e-07, -6.15969303e-07, -6.19447772e-07, -6.22946338e-07, -6.26449491e-07, -6.29949881e-07, -6.33440338e-07, -6.36940541e-07, -6.40425258e-07, -6.43918631e-07, -6.47420404e-07, -6.50920451e-07, -6.5441852e-07, -6.57915446e-07, -6.6138559e-07, -6.64895258e-07, -6.68390491e-07, -6.71887799e-07, -6.75391396e-07, -6.78884971e-07, -6.82370789e-07, -6.85869394e-07, -6.89361835e-07, -6.9286678e-07]}
