# Supplementary material for: Superconductivity from a melted insulator in Josephson junction arrays
Source: Nat Phys. 2023 Aug 10;19(11):1630–5. doi: 10.1038/s41567-023-02161-w (PMC10635826; doi:10.1038/s41567-023-02161-w)
Supplement: Supplementary file 2 — Contains all data in the paper, including supplement, serialized into text files, and Python scripts that recreate all figures from the text files. [file 41567_2023_2161_MOESM2_ESM.zip › data_and_plotters_all/phase_figures/fig1/transport/plot_lockin.py]

#%%
#!%matplotlib auto
#%load_ext autoreload
#%autoreload 1

import matplotlib as mpl
import matplotlib.pyplot as plt, numpy as np

from phase_figures import load_json as load_json_base 
from phase_figures import tprt_label_color, logscale_major_ticks
from phase_figures.fig3 import figpath as figpath3
from phase_figures import NJUNCTIONS_TRP

def idx2float( data ) :
    """  convert dictionary keys to floats
    """
    return { np.round( float(k), 8 ) : d for k, d in data.items() }

def load_json( path ) :
    """ loader for this plot
    load json, idx2float, list to np arrays
    """
    data = load_json_base( path )
    data = idx2float( data )
    for b, d in data.items() :
        x, y = d
        data[b] = ( np.array(x), np.array(y) )
    return data

def list2array(data):
    """ convert list to arrays
    """
    for k in data.keys() :
        x, y = data[k]
        data[k] = ( np.array(x), np.array(y) )
    return data 

cuts = load_json( figpath3/'cuts.json')
plaws = load_json( figpath3/'plaw_fits.json' )

for k in cuts :
    cuts[k][1][:] = cuts[k][1] / NJUNCTIONS_TRP

for k in plaws :
    plaws[k][1][:] = plaws[k][1] / NJUNCTIONS_TRP

pargs = dict(color=tprt_label_color, linewidth=0.8)

def plot_plaw( ax, b ) :
    """ plot theory power law
        b : the field value
    """
    x, y = plaws[b]
    keep = y > (7e2/NJUNCTIONS_TRP)
    ax.plot( x[keep], y[keep], 
            **pargs)

def plot_rtemp(b, ax = None):
    """ plot resistance versus temperature
        b : the field value to make the plot at
    """
    nskip=0
    x = cuts[b][0][::nskip+1]
    y = cuts[b][1][::nskip+1]

    if (ax == None):
        _, ax = plt.subplots(1)

    plot_plaw( ax, b )

    ax.plot( x, y, marker = '.', linestyle = '',
            markersize = 1, color = 'black')
    
         
    ax.set_xscale('log')
    ax.set_yscale('log')
    ax.set_xlabel('$T$ (K)')
    ax.set_ylabel('$\\rho$ ($\Omega$)', labelpad=-8, y=0.50 )
    ax.set_xlim(0.04,1.5)
    ax.set_ylim(2e2/1000,5e6/1000)

    # ax.minorticks_on()
    # ax.xaxis.set_ticks((0.05, 0.2, 1,))
    # ax.set_xticklabels((0.05, 0.2, 1,))
    ax.xaxis.set_label_coords(0.5, -0.15)
    ax.tick_params(axis='y', which='minor', left=True )

    # force minor subticks, https://stackoverflow.com/questions/44078409/matplotlib-semi-log-plot-minor-tick-marks-are-gone-when-range-is-large
    n_subticks=5
    locmaj = mpl.ticker.LogLocator(base=10, numticks=1000)
    ax.yaxis.set_major_locator(locmaj)
    locmin = mpl.ticker.LogLocator(
        base=10.0, subs=np.linspace(0, 1.0, n_subticks + 2)[1:-1], numticks=1000
    )
    ax.yaxis.set_minor_locator(locmin)
    ax.yaxis.set_minor_formatter(mpl.ticker.NullFormatter())

    targs = np.array([1e3, 1e4, 1e5, 1e6])/1000
    ax.yaxis.set_ticks(targs)
    ax.set_yticklabels(('$1$', None, None, '$10^3$',))

    ax.tick_params(axis='x', which='major', bottom=True, length = logscale_major_ticks )
    ax.tick_params(axis='y', which='major', left=True, length = logscale_major_ticks )    

    return ax 

if __name__ == '__main__' :
    b = 0 #mT
    ax = plot_rtemp(b)

#%%
# ax.tick_params(axis = 'y', which='minor')
