# Supplementary material for: Superconductivity from a melted insulator in Josephson junction arrays
Source: Nat Phys. 2023 Aug 10;19(11):1630–5. doi: 10.1038/s41567-023-02161-w (PMC10635826; doi:10.1038/s41567-023-02161-w)
Supplement: Supplementary file 3 — All data used in Fig. 1 in text files. See Supplementary Data and Code 1 for plotting code. [file 41567_2023_2161_MOESM3_ESM.zip]

Archive with 12 entries (11 files):
- fig1/
- __MACOSX/._fig1
- fig1/two_tone_30mT.json
- fig1/ipeaks_b.json
- fig1/stiffness.json
- fig1/narrow_bias.json
- fig1/high_bias.json
- fig1/mode_field_fpeaks.json
- fig1/two_tone_fieldcuts.json
- fig1/cuts.json
- fig1/plaw_fits.json
- fig1/fpeaks_fieldcuts.json
