# Supplementary material for: Superconductivity from a melted insulator in Josephson junction arrays
Source: Nat Phys. 2023 Aug 10;19(11):1630–5. doi: 10.1038/s41567-023-02161-w (PMC10635826; doi:10.1038/s41567-023-02161-w)
Supplement: Supplementary file 4 — All data used in Fig. 3 in text files. See Supplementary Data and Code 1 for plotting code. [file 41567_2023_2161_MOESM4_ESM.zip]

Archive with 7 entries (6 files):
- fig3/
- __MACOSX/._fig3
- fig3/amp.json
- fig3/pvk.json
- fig3/btstar.json
- fig3/cuts.json
- fig3/plaw_fits.json
