# Supplementary material for: Superconductivity from a melted insulator in Josephson junction arrays
Source: Nat Phys. 2023 Aug 10;19(11):1630–5. doi: 10.1038/s41567-023-02161-w (PMC10635826; doi:10.1038/s41567-023-02161-w)
Supplement: Supplementary file 5 — All data used in Fig. 4 in text files. See Supplementary Data and Code 1 for plotting code. [file 41567_2023_2161_MOESM5_ESM.zip]

Archive with 9 entries (8 files):
- fig4/
- __MACOSX/._fig4
- fig4/.DS_Store
- __MACOSX/fig4/._.DS_Store
- fig4/local_stiffness.json
- fig4/btstar.json
- fig4/upturn.json
- fig4/rtstar.json
- fig4/pdiagrams.json
